# Supplementary material for: Evolution of Protein-Mediated Biomineralization in Scleractinian Corals
Source: Front Genet. 2021 Feb 2;12:618517. doi: 10.3389/fgene.2021.618517 (PMC7902050; doi:10.3389/fgene.2021.618517)
Supplement: Supplementary file 2 [file Data_Sheet_2.ZIP]

Archive with 72 entries (72 files):
- tree.biomin.OG0000001.tree.txt
- tree.biomin.OG0000004.tree.txt
- tree.biomin.OG0000006.tree.txt
- tree.biomin.OG0000008.tree.txt
- tree.biomin.OG0000011.tree.txt
- tree.biomin.OG0000014.tree.txt
- tree.biomin.OG0000020.tree.txt
- tree.biomin.OG0000026.tree.txt
- tree.biomin.OG0000027.tree.txt
- tree.biomin.OG0000030.tree.txt
- tree.biomin.OG0000034.tree.txt
- tree.biomin.OG0000050.tree.txt
- tree.biomin.OG0000054.tree.txt
- tree.biomin.OG0000058.tree.txt
- tree.biomin.OG0000059.tree.txt
- tree.biomin.OG0000070.tree.txt
- tree.biomin.OG0000097.tree.txt
- tree.biomin.OG0000102.tree.txt
- tree.biomin.OG0000105.tree.txt
- tree.biomin.OG0000125.tree.txt
- tree.biomin.OG0000130.tree.txt
- tree.biomin.OG0000139.tree.txt
- tree.biomin.OG0000148.tree.txt
- tree.biomin.OG0000152.tree.txt
- tree.biomin.OG0000207.tree.txt
- tree.biomin.OG0000215.tree.txt
- tree.biomin.OG0000222.tree.txt
- tree.biomin.OG0000232.tree.txt
- tree.biomin.OG0000292.tree.txt
- tree.biomin.OG0000312.tree.txt
- tree.biomin.OG0000347.tree.txt
- tree.biomin.OG0000385.tree.txt
- tree.biomin.OG0000579.tree.txt
- tree.biomin.OG0000606.tree.txt
- tree.biomin.OG0000809.tree.txt
- tree.biomin.OG0000940.tree.txt
- tree.biomin.OG0001198.tree.txt
- tree.biomin.OG0001227.tree.txt
- tree.biomin.OG0001255.tree.txt
- tree.biomin.OG0001324.tree.txt
- tree.biomin.OG0001370.tree.txt
- tree.biomin.OG0001393.tree.txt
- tree.biomin.OG0001673.tree.txt
- tree.biomin.OG0001776.tree.txt
- tree.biomin.OG0001947.tree.txt
- tree.biomin.OG0002087.tree.txt
- tree.biomin.OG0002113.tree.txt
- tree.biomin.OG0002247.tree.txt
- tree.biomin.OG0002269.tree.txt
- tree.biomin.OG0002984.tree.txt
- tree.biomin.OG0003272.tree.txt
- tree.biomin.OG0003322.tree.txt
- tree.biomin.OG0003418.tree.txt
- tree.biomin.OG0004549.tree.txt
- tree.biomin.OG0004585.tree.txt
- tree.biomin.OG0004600.tree.txt
- tree.biomin.OG0006221.tree.txt
- tree.biomin.OG0006388.tree.txt
- tree.biomin.OG0006984.tree.txt
- tree.biomin.OG0007498.tree.txt
- tree.biomin.OG0007574.tree.txt
- tree.biomin.OG0008146.tree.txt
- tree.biomin.OG0008357.tree.txt
- tree.biomin.OG0008823.tree.txt
- tree.biomin.OG0009365.tree.txt
- tree.biomin.OG0009502.tree.txt
- tree.biomin.OG0011513.tree.txt
- tree.biomin.OG0011866.tree.txt
- tree.biomin.OG0011880.tree.txt
- tree.biomin.OG0011902.tree.txt
- tree.biomin.OG0012228.tree.txt
- tree.biomin.OG0014103.tree.txt
