# Supplementary material for: Evolution of Protein-Mediated Biomineralization in Scleractinian Corals
Source: Front Genet. 2021 Feb 2;12:618517. doi: 10.3389/fgene.2021.618517 (PMC7902050; doi:10.3389/fgene.2021.618517)
Supplement: Supplementary file 2 [file Data_Sheet_2.ZIP › tree.biomin.OG0000001.tree.txt]

(((((CniAureliaA_scaffold3034.g4.t1:0.910084,((((((CniDiscosoma_evm.model.scaffold_48.44:0.301594,CniMergedstylophoraP_Spis3133:0.248072)56:0.217148,(CniAcroporaM_amil.1.2.12819.m1:0.432581,CniMontiporaC_g68047.t1:6e-09)80:1.12178)53:0.157041,CniMontiporaC_g59094.t1:0.55917)25:0.135284,((((CniMontiporaC_g68090.t1:0.115808,(CniThelohanellusK_rna177:1.07768,(CniMontiporaC_g55593.t1:0.208906,CniDiscosoma_evm.model.scaffold_3863.1:0.00506214)86:0.556793)41:0.226584)58:0.20107,(OphiophagusH_rna-gnl|NaturalisBC|L345_10955.mrna:0.567752,MnemiopsisL_ML089411a-RA:0.843745)1:0.995265)12:0.0845481,((CniThelohanellusK_rna6435:0.805365,(CniMontiporaC_g48673.t1:5e-09,CniHenneguyaS_rna-gnl|WGS_SGJC|scaffold_5382-processed-0.0-mRNA:1.47024)69:0.546313)86:0.678047,CniRenillaM_g4965.t1:0.209997)0:0.0702394)0:0.0651636,(((CniExaiptasiaP_rna-XM_021058621.2:0.529546,(CniMontiporaC_g4508.t1:0.516476,CniRenillaM_g9949.t1:0.778632)30:0.359208)55:0.13274,((OphiophagusH_rna-gnl|NaturalisBC|L345_15480.mrna:0.820156,(CniThelohanellusK_rna2232:0.276708,CniThelohanellusK_rna14401:0.385357)8:0.0985722)35:0.214973,((CniMontiporaC_g54387.t1:0.0809011,((CniMontiporaC_g15389.t1:0.00742731,(((CniMontiporaC_g54388.t1:0.00729094,CniMontiporaC_g21081.t1:5e-09)0:5e-09,CniMergedstylophoraP_rna31784:0.215054)0:5e-09,CniMontiporaC_g15108.t1:0.106898)45:0.0279112)93:0.116524,(CniMontiporaC_g11292.t1:0.0148266,(CniMontiporaC_g10286.t1:5e-09,(CniMontiporaC_g16326.t1:0,CniMontiporaC_g19022.t1:0,CniMontiporaC_g55406.t1:0)0:2.06572)0:5e-09)1:0.338206)99:0.231441)39:0.054654,CniMergedstylophoraP_Spis24896:0.250913)1:1.15608)48:0.183245)0:0.0249457,CniMontiporaC_g5241.t1:0.711833)69:0.0689074)26:0.0359169)65:0.0375192,((((((((CniAmplexidiscus_evm.model.scaffold_637.1:0.156904,CniDiscosoma_evm.model.scaffold_443.9:0.0196232)93:0.0572766,(CniDiscosoma_evm.model.scaffold_165.41:7.2136e-05,(CniThelohanellusK_rna14018:2.65889,(CniAcroporaD_rna7526:0,CniAcroporaD_rna22530:0)0:0.22704)65:0.430546)53:0.0785157)1:0.157111,(((CniMergedstylophoraP_Spis8212:0.00260429,CniMontiporaC_g67625.t1:0.706486)26:0.0575312,CniMergedstylophoraP_Spis20447:0.0396004)90:0.0215911,CniMergedstylophoraP_rna9549:0.0424824)99:0.107308)79:0.0280711,(((CniMergedstylophoraP_Spis20446:0.149712,(CniMergedstylophoraP_Spis12774:0.226397,(((CniDiscosoma_evm.model.scaffold_443.8:0.0323095,(CniDiscosoma_evm.model.scaffold_430.13:0.0160824,(AcanthasterP_rna36004:1.19038,CniDiscosoma_evm.model.scaffold_165.40:0.0581125)0:0.00931141)89:0.0435973)94:0.0379939,(CniAmplexidiscus_evm.model.scaffold_637.2:0.0514394,CniAureliaA_scaffold3978.g1.t1:2.37121)16:0.163061)98:0.0604897,CniAmplexidiscus_evm.model.scaffold_645.3:0.182176)23:0.00544268)97:0.0462533)34:0.0188867,((((CniRenillaM_g21569.t1:0.247681,(((CniGoniastreaA_gasp1.m3.14363.m1:6e-09,CniMontiporaC_g52882.t1:1.94912)71:0.201516,(((CniGalaxeaF_gfas1.m1.8360.m1:5e-09,(CniMontiporaC_g3401.t1:1.1e-08,(CniMontiporaC_g61433.t1:5e-09,(CniFungiaSp_ffun1.m2b.38057.m1:0.173457,CniMontiporaC_g61436.t1:0.0694137)91:0.0562229)65:0.0532712)1:1.17188)42:0.170939,(CniAmplexidiscus_evm.model.scaffold_579.3:0.153619,(((CniMontiporaC_g4738.t1:3.41406,(CniAmplexidiscus_evm.model.scaffold_8.97:0.864857,CniDiscosoma_evm.model.scaffold_150.17:5e-09)78:0.721241)0:0.0626098,CniFungiaSp_ffun1.m4.32732.m1:0.0192899)37:0.10263,CniFungiaSp_ffun1.m4.19180.m1:0.136737)96:0.0852927)50:0.0398948)95:0.0739083,((FungYarrowiaL_CAG83716:0.951498,CniThelohanellusK_rna868:0.669393)74:1.2209,((CniFungiaSp_ffun1.m4.28174.m1:0.127531,CniFungiaSp_ffun1.m4.18633.m1:0.041925)83:0.0421425,(CniAcroporaM_amil.1.2.21703.m1:1.59371,CniGoniastreaA_gasp1.m3.7593.m1:0.00236463)37:0.0623863)35:0.0968647)18:0.28559)94:0.122416)82:0.0582216,(CniMontiporaC_g51390.t1:0.190428,((CniThelohanellusK_rna6382:1.69683,CniMontiporaC_g9612.t1:5e-09)0:0.0482088,CniAmplexidiscus_evm.model.scaffold_90.6:1.12743)57:0.0425673)84:0.067324)76:0.0350073)29:0.0139957,(CniAmplexidiscus_evm.model.scaffold_1725.1:0.321737,(CniThelohanellusK_rna7886:2.16158,CniNemvArnau_v1g205139:5e-09)31:0.134804)84:0.0605946)93:0.0597127,((((CniRenillaM_g17650.t1:0.106607,((CniDiscosoma_evm.model.scaffold_295.9:0.320434,CniHenneguyaS_rna-gnl|WGS_SGJC|scaffold_7181-processed-0.0-mRNA:2.04849)79:0.592036,CniAureliaA_scaffold2268.g2.t1:0.536845)96:0.596987)71:0.0467308,(CniRenillaM_g17950.t1:0.000409063,CniRenillaM_g3538.t1:5e-09)1:0.0837478)88:0.0307654,((CniMontiporaC_g51389.t1:0.0996865,CniMontiporaC_g9613.t1:0.0853141)87:0.044087,((CniDiscosoma_evm.model.scaffold_147.15:0.0658181,((CniDiscosoma_evm.model.scaffold_314.24:0.0236891,(CniAmplexidiscus_evm.model.scaffold_1025.2:0.111804,(CniExaiptasiaP_rna-XM_021052500.2:0.750857,MnemiopsisL_ML074244a-RA:1.83515)74:0.239952)23:0.028381)71:0.0610859,CniDiscosoma_evm.model.scaffold_213.15:0.0159494)78:0.0127085)65:0.0113531,((CniDiscosoma_evm.model.scaffold_147.16:0.126722,(CniDiscosoma_evm.model.scaffold_172.7:0.0201234,CniThelohanellusK_rna11631:3.13273)0:0.000112043)75:0.012252,CniDiscosoma_evm.model.scaffold_314.25:0.0547428)0:5e-09)99:0.0702906)96:0.0429619)49:0.0133864,((CniMontiporaC_g51388.t1:5e-09,CniMontiporaC_g71034.t1:0.85643)69:0.137425,CniDiscosoma_evm.model.scaffold_314.26:0.142322)88:0.0397591)80:0.021903)0:0.0154071,(CniDiscosoma_evm.model.scaffold_121.7:0.360723,CniThelohanellusK_rna9438:5e-09)99:1.69848)63:0.00509757)45:0.017124,((((CniRenillaM_g16937.t1:0.0305862,CniRenillaM_g10445.t1:0.00291481)99:0.0151715,((CniRenillaM_g5161.t1:0.0015532,CniRenillaM_g5162.t1:5e-09)73:0.00302059,((CniRenillaM_g10444.t1:0.0278963,CniExaiptasiaP_rna-XM_021045577.1:0.0419308)75:0.0221253,CniRenillaM_g6070.t1:0.0313332)87:0.0115818)8:0.000252426)1:0.156814,(((((CniRenillaM_g10056.t1:0.000524613,StrigamiaM_SMAR013303-RA:2.28863)32:0.100679,((CniMontiporaC_g61224.t1:5e-09,(CniMontiporaC_g25637.t1:0.0104271,CniAmplexidiscus_evm.model.scaffold_1204.2:1.57972)9:0.00810322)1:0.758307,CniRenillaM_g11210.t1:0.0012927)32:0.0109598)87:0.0151879,((CniRenillaM_g17952.t1:0.0154333,CniRenillaM_g17848.t1:0.00860951)90:0.0166589,CniRenillaM_g22300.t1:0.0680157)0:5e-09)99:0.0976821,(CniRenillaM_g17953.t1:0.0228984,(CniRenillaM_g7715.t1:0.268095,CniRenillaM_g22299.t1:0.0120029)78:0.012044)85:0.0172288)85:0.0354622,CniExaiptasiaP_rna-XM_028660522.1:0.0727689)1:0.0990384)99:0.0373148,((CniAmplexidiscus_evm.model.scaffold_376.2:0.00471597,(CniHydraV_rna17307:0.52157,CniRenillaM_g5017.t1:8e-09)42:0.750332)0:0.114358,(((CniMontiporaC_g67085.t1:0.0202111,CniAmplexidiscus_evm.model.scaffold_714.4:2.25916)0:2.5345e-05,(((((CniMontiporaC_g69389.t1:0.00510184,(CniMontiporaC_g52949.t1:0.0537031,CniMontiporaC_g23317.t1:0.0324845)12:0.00119159)75:0.00464962,((((CniMontiporaC_g67087.t1:6e-09,(CniExaiptasiaP_rna-XM_028658524.1:5e-09,CniExaiptasiaP_rna-XM_021054732.2:5e-09)1:2.62782)48:0.0178672,(((CniMontiporaC_g37655.t1:0.0228561,CniMontiporaC_g50576.t1:0.0334178)0:5e-09,(CniMontiporaC_g23318.t1:0.0305065,((((CniMontiporaC_g23319.t1:5e-09,CniMontiporaC_g53644.t1:2.44795)34:0.104676,(CniMontiporaC_g46080.t1:0.0110595,CniMontiporaC_g69390.t1:0.0148844)89:0.0121928)86:0.012903,CniMontiporaC_g52946.t1:0.0199318)0:0.00236274,CniMontiporaC_g67086.t1:0.0333554)2:0.000123235)0:6e-09)0:5e-09,(CniMontiporaC_g70780.t1:0.028344,(CniDiscosoma_evm.model.scaffold_123.30:3.02112,CniMontiporaC_g67088.t1:5e-09)58:0.0127207)9:0.00553853)72:0.00153682)92:0.0142519,CniMontiporaC_g70781.t1:0.0253727)25:0.00103476,CniMontiporaC_g37654.t1:0.0347211)43:0.00293307)0:3.2764e-05,CniMontiporaC_adi2mcaRNA28175_R6:0.0309034)84:0.00609635,(CniMontiporaC_g23320.t1:0.031487,((CniAmplexidiscus_evm.model.scaffold_579.2:0.176936,CniMontiporaC_g37656.t1:0.0662167)65:0.0221216,CniAcroporaD_rna28175:0.0750168)48:0.00775876)82:0.0086894)0:5e-09,CniMontiporaC_g46081.t1:0.0873157)0:5e-09)0:5e-09,CniMontiporaC_g46079.t1:0.00925882)99:0.035107)98:0.0597878)91:0.021658)99:0.0769697)99:0.13995,(((CniThelohanellusK_rna3396:2.05998,AmphibalanusA_rna-gnl|WGS_VIIS|FJT64_014293-RA_mrna:5e-09)1:0.524074,(CniExaiptasiaP_rna-XM_028661449.1:0.141319,(CniDiscosoma_evm.model.scaffold_67.79:0.199057,((((CniAmplexidiscus_evm.model.scaffold_731.4:0.0497731,CniDiscosoma_evm.model.scaffold_5504.1:0.0103961)99:0.110841,(CniMontiporaC_g11316.t1:0.0350833,CniMontiporaC_g29402.t1:0.0957819)98:0.0830807)10:0.0283448,((LingulaA_rna-XM_013544820.2:0.0620751,LingulaA_rna-XM_013565871.1:5e-09)1:0.181167,((LingulaA_rna-XM_013540020.1:5e-09,LingulaA_rna-XM_013534060.1:0.112099)1:0.21463,(((StrongylocentrotusP_rna3379:0.133594,StrongylocentrotusP_rna26703:0.167898)67:0.0152092,StrongylocentrotusP_rna18199:0.0753281)97:0.060027,StrongylocentrotusP_rna17726:0.00519458)99:0.130292)77:0.0849089)96:0.0494951)67:0.0316907,((CniDiscosoma_evm.model.scaffold_6.12:0.0207238,((CniDiscosoma_evm.model.scaffold_301.21:0.00167557,CniDiscosoma_evm.model.scaffold_410.8:5e-09)92:0.0308089,CniAmplexidiscus_evm.model.scaffold_317.4:0.235268)88:0.028524)93:0.0383834,((CniDiscosoma_evm.model.scaffold_92.21:1.1e-08,CniThelohanellusK_rna5980:2.93566)26:0.139275,(CniAmplexidiscus_evm.model.scaffold_95.16:0.183509,CniAmplexidiscus_evm.model.scaffold_228.12:0.121432)82:0.0345881)1:0.232733)87:0.0266346)79:0.0285716)46:0.0209309)54:0.0195013)14:0.0513142,CniRenillaM_g12309.t1:0.202431)1:0.34867)1:0.174031,(((CniHydraV_rna17121:0.0326242,CniHydraV_rna20043:0.0386122)75:0.00555172,(CniHydraV_rna2702:0.0221298,(CniHydraV_rna23373:0.0133252,CniMontiporaC_adi2mcaRNA13313_R0:0.634185)0:4.5917e-05)73:0.003373)76:0.00473245,((((CniHydraV_rna22187:0.0133491,((CniDiscosoma_evm.model.scaffold_357.15:0.523215,CniHydraV_rna23462:0.00148792)73:0.0317378,CniHydraV_rna22609:0.020487)0:5e-09)0:5e-09,CniHydraV_rna23766:0.0113489)0:5e-09,CniHydraV_rna9921:0.00216095)0:6e-09,CniHydraV_rna14831:0.00325234)92:0.0151358)1:0.276879)1:0.243469,(((AmphibalanusA_rna-gnl|WGS_VIIS|FJT64_010293-RA_mrna:0.218784,AmphibalanusA_rna-gnl|WGS_VIIS|FJT64_021108-RA_mrna:0.203545)1:0.515836,((CniRenillaM_g17420.t1:0.22273,((CniRenillaM_g17895.t1:0.00409865,(CniRenillaM_g7555.t1:0.00849652,CniRenillaM_g11447.t1:0.0087843)83:0.0132509)37:0.006795,(CniRenillaM_g15031.t1:0.0177582,CniRenillaM_g17896.t1:0.0251266)99:0.0470381)86:0.0963536)1:0.82105,(((AmphibalanusA_rna-gnl|WGS_VIIS|FJT64_008407-RA_mrna:0.0150263,(AmphibalanusA_rna-gnl|WGS_VIIS|FJT64_027014-RA_mrna:0.0064415,AmphibalanusA_rna-gnl|WGS_VIIS|FJT64_000364-RA_mrna:0.079283)99:0.154257)99:0.441933,(((CniThelohanellusK_rna3585:1.11793,AmphibalanusA_rna-gnl|WGS_VIIS|FJT64_019986-RA_mrna:5e-09)99:0.439836,AmphibalanusA_rna-gnl|WGS_VIIS|FJT64_009979-RA_mrna:0.231669)26:0.0681911,(CniMorbakkaV_scaffold252.g25.t1:0.0684471,CniAmplexidiscus_evm.model.scaffold_525.1:5e-09)47:1.6505)74:0.166316)1:0.758726,((((AmphibalanusA_rna-gnl|WGS_VIIS|FJT64_015262-RA_mrna:0.00416467,((AmphibalanusA_rna-gnl|WGS_VIIS|FJT64_023502-RA_mrna:0.0300227,(AmphibalanusA_rna-gnl|WGS_VIIS|FJT64_001147-RA_mrna:0.0858353,AmphibalanusA_rna-gnl|WGS_VIIS|FJT64_000353-RA_mrna:0.0185637)41:0.0069904)87:0.0107511,(AmphibalanusA_rna-gnl|WGS_VIIS|FJT64_008443-RA_mrna:5e-09,CniRenillaM_g7552.t1:1.04253)33:0.00473846)99:0.0203667)83:0.0124844,AmphibalanusA_rna-gnl|WGS_VIIS|FJT64_027424-RA_mrna:0.0793173)1:0.213165,(AmphibalanusA_rna-gnl|WGS_VIIS|FJT64_019937-RA_mrna:0.0279903,AmphibalanusA_rna-gnl|WGS_VIIS|FJT64_024338-RA_mrna:0.0944035)1:0.459489)87:0.0795943,AmphibalanusA_rna-gnl|WGS_VIIS|FJT64_022846-RA_mrna:0.3824)1:0.568006)58:0.0551753)83:0.0812915)0:0.0625188,((MnemiopsisL_ML01092a-RA:0.0367888,MnemiopsisL_ML143033a-RA:0.017518)1:0.984979,BotrylloidesL_Boleac.CG.SB_v3.S728.g13622.01.t:1.62997)90:0.429662)98:0.211239)60:0.0789718,(((((CniMontiporaC_g37754.t1:0,CniMontiporaC_g38191.t1:0)0:5e-09,CniMergedstylophoraP_Spis15444:0.388518)70:0.266774,(CniAmplexidiscus_evm.model.scaffold_315.10:0.0480382,((CniMontiporaC_g14690.t1:0.0163436,CniMontiporaC_g18118.t1:6e-09)1:0.470121,CniAmplexidiscus_evm.model.scaffold_82.24:0.191978)85:0.0893853)81:0.150896)99:0.895181,CniMergedstylophoraP_rna30415:0.894146)7:0.16825,(((((CniMontiporaC_adi2mcaRNA41568_R6:0.0110897,(CniPocilloporaA_rna1663:5e-09,CniPocilloporaD_rna-XM_027192545.1:5e-09)1:0.219482)78:0.0242746,(((CniMontiporaC_adi2mcaRNA41568_R5:0.0277856,(CniMontiporaC_g36080.t1:0.0120629,CniActiniaT_rna-XM_031715037.1:1.13777)0:0.000113951)0:5e-09,(CniDendronephthya_rna-XM_028553623.1:2.84151,CniMontiporaC_g26994.t1:8e-09)1:0.0667899)88:0.00845406,(CniMontiporaC_g66602.t1:0.0306452,CniMontiporaC_g21204.t1:1.39278)0:0.000930189)0:5e-09)72:0.00888668,CniAcroporaD_rna41568:0.0253935)88:0.0837848,CniAcroporaM_amil.1.2.12695.m1:0.112913)78:0.0835614,fungRhodotorulaT_POY70658:0.907875)1:0.557585)87:0.302973)23:0.0522421)3:0.0374893,(CniThelohanellusK_rna2671:1.40194,CniMontiporaC_g34750.t1:0.696731)78:0.464907)0:8e-09)89:0.0523735,(((((StrigamiaM_SMAR002439-RA:0.0553291,StrigamiaM_SMAR001461-RA:0.0180193)1:1.14581,((((CniAmplexidiscus_evm.model.scaffold_457.3:5e-09,CniAureliaA_scaffold1916.g3.t1:0.966751)68:1.05214,((CniMontiporaC_g11319.t1:0.160571,(CniThelohanellusK_rna3393:0.419679,((CniDendronephthya_rna-XM_028555760.1:0.360768,(OphiophagusH_rna-gnl|NaturalisBC|L345_09651.mrna:1.5092,CniRenillaM_g12307.t1:5e-09)1:0.439136)64:0.0339081,((CniAmplexidiscus_evm.model.scaffold_228.13:0.151936,CniActiniaT_rna-XM_031698989.1:1.62295)0:5e-09,(CniDiscosoma_evm.model.scaffold_410.10:0.252892,(((CniDiscosoma_evm.model.scaffold_92.20:1e-08,CniGoniastreaA_gasp1.m1b.27743.m1:1.00987)10:0.0367017,(CniAmplexidiscus_evm.model.scaffold_400.13:1.1e-08,CniThelohanellusK_rna11996:3.24358)83:0.187885)58:0.00703129,CniDiscosoma_evm.model.scaffold_301.22:0.00764433)68:0.00358139)99:0.115562)96:0.0598063)0:1.1e-08)15:0.0613896)82:0.0839014,CniNemvArnau_v1g211592:0.277832)97:0.35348)93:0.366465,CniAmplexidiscus_evm.model.scaffold_573.1:0.617321)73:0.12606,(((CrassostreaG_EKC23013:1.42827,CniThelohanellusK_rna7988:6e-09)42:0.137481,(AmphibalanusA_rna-gnl|WGS_VIIS|FJT64_019101-RA_mrna:1.5458,(CniThelohanellusK_rna75:1.50926,CniThelohanellusK_rna2932:8e-09)67:0.244991)30:0.502407)31:0.212562,(((CniDiscosoma_evm.model.scaffold_211.9:0.186042,(CniMontiporaC_g5237.t1:0.0256259,(CniMontiporaC_g10775.t1:0.0440152,CniMontiporaC_g11649.t1:0.014488)1:0.143694)93:0.0430521)44:0.0121453,(CniDiscosoma_evm.model.scaffold_1118.1:5e-09,CniDiscosoma_evm.model.scaffold_275.42:0.0111867)99:0.0988511)71:0.0382617,CniAmplexidiscus_evm.model.scaffold_1867.1:0.115465)1:0.636092)82:0.183696)49:0.0368974)66:0.0366016,(((CniHydraV_rna15076:2.23831,((((((AmphimedonQ_rna3609:0.260578,MnemiopsisL_ML25748a-RA:0.519659)1:1.10295,(CniHenneguyaS_rna-gnl|WGS_SGJC|scaffold_1373-processed-0.2-mRNA:1.41427,CniDiscosoma_evm.model.scaffold_152.38:0.0931233)58:0.271362)63:0.170174,CniMontiporaC_g23136.t1:0.563787)63:0.0407493,((((CniNemvArnau_v1g223988:0.130308,CniThelohanellusK_rna8576:0.835469)79:0.527545,(((StrigamiaM_SMAR002392-RA:0.839708,(StrigamiaM_SMAR004275-RA:0.010123,StrigamiaM_SMAR007886-RA:0.147852)99:0.370341)85:0.101671,(StrigamiaM_SMAR012721-RA:0.0356441,(CniMontiporaC_g70962.t1:5e-09,(StrigamiaM_SMAR001388-RA:1.332e-06,CniMontiporaC_adi2mcaRNA36750_R9:0.285307)0:0.00081422)16:0.0268869)1:0.431656)54:0.141126,((CniAcroporaT_aten_0.1.m1.33835.m1:0.463985,CniAmplexidiscus_evm.model.scaffold_887.2:0.260345)99:0.319113,((((LingulaA_rna-XM_013548345.1:0.0172913,LingulaA_rna-XM_024077876.1:0.0130894)1:0.288081,(LottiaG_LotgiT160942:0.0100854,LottiaG_LotgiT170624:5e-09)1:0.408509)48:0.0793519,(CniMontiporaC_adi2mcaRNA24928_R0:0.162162,CniDiscosoma_evm.model.scaffold_719.1:0.13864)90:0.104893)94:0.21027,LottiaG_LotgiT157191:0.569144)61:0.074549)94:0.183416)1:0.785547)49:0.0397809,(((CniThelohanellusK_rna2531:0.232952,((CniThelohanellusK_rna14026:0.0585798,BotrylloidesL_Boleac.CG.SB_v3.S496.g10683.01.t:1.28539)82:0.130991,CniThelohanellusK_rna1566:0.26521)46:0.0578851)56:0.212416,CniAmplexidiscus_evm.model.scaffold_9.104:1.24924)45:0.271812,((CniMontiporaC_g51391.t1:5e-09,(CniGoniastreaA_gasp1.m3.9758.m1:0.329234,CniMorbakkaV_scaffold41.g5.t1:0.450283)85:0.321328)0:0.0306511,(CniDiscosoma_evm.model.scaffold_3.46:0.0366847,CniAmplexidiscus_evm.model.scaffold_3.101:0.0533685)1:0.655563)99:0.668528)91:0.27822)22:0.0192412,((CniRenillaM_g13348.t1:0.519726,CniThelohanellusK_rna5466:0.505553)51:0.52832,((CniAcroporaM_amil.1.2.5297.m1:6e-09,CniMontiporaC_g50083.t1:0.0384965)98:1.92248,((CniThelohanellusK_rna13692:0.853105,(AmphibalanusA_rna-gnl|WGS_VIIS|FJT64_016063-RA_mrna:0.256742,AmphibalanusA_rna-gnl|WGS_VIIS|FJT64_019234-RA_mrna:0.0312785)98:0.727411)68:0.327016,CniGoniastreaA_gasp1.m1b.9095.m1:0.733683)79:0.228859)0:6e-09)82:0.144358)75:0.043879)71:0.0426882,((CniMontiporaC_g5236.t1:5e-09,(CniMontiporaC_g64975.t1:0.0973786,StrigamiaM_SMAR000051-RA:5e-09)97:1.09826)95:0.454866,(((CniDiscosoma_evm.model.scaffold_599.7:0.0506564,((CniDiscosoma_evm.model.scaffold_877.4:0.0550677,(CniMergedstylophoraP_Spis21510:0.0484202,((CniAmplexidiscus_evm.model.scaffold_126.28:0.0631955,((CniMontiporaC_g48230.t1:0.0182473,CniMontiporaC_g48235.t1:0.022363)99:0.0716947,(((CniMontiporaC_g52192.t1:6e-09,CniMontiporaC_g50114.t1:0.878893)38:1.26425,(CniMontiporaC_g1217.t1:0.0199733,CniMontiporaC_g12301.t1:0.0085926)14:0.0017836)0:6e-09,(CniAmplexidiscus_evm.model.scaffold_126.29:0.0888415,CniMontiporaC_g48435.t1:0.019269)75:0.00261721)89:0.0125587)71:0.00668127)39:0.0101595,CniDiscosoma_evm.model.scaffold_78.59:0.108881)85:0.0152193)68:0.00350896)99:0.0465329,CniDiscosoma_evm.model.scaffold_671.6:0.00286212)85:0.0339812)99:0.428106,((CniThelohanellusK_rna9052:1.01824,CniMorbakkaV_scaffold254.g3.t2:0.735074)62:0.380646,CniThelohanellusK_rna13007:1.29171)79:0.403391)1:0.534492,((CniMontiporaC_g69687.t1:6e-09,CniMontiporaC_g60112.t1:0.0546339)99:0.898669,(CniFungiaSp_ffun1.m4.10967.m1:0.0101106,CniMontiporaC_g50230.t1:0.422381)96:0.430462)69:0.247486)62:0.122309)72:0.0999807)46:0.0124928,(CniThelohanellusK_rna9806:0.262094,CniThelohanellusK_rna14584:0.278252)1:1.20823)0:0.00180072)69:0.028405,(((((AmphimedonQ_rna16100:0.378018,CniThelohanellusK_rna3996:1.89559)70:0.351956,((CniMontiporaC_g20707.t1:0.0948361,CniMergedstylophoraP_Spis928:0.354177)86:0.366647,CniMontiporaC_g54394.t1:0.313203)46:0.58303)54:0.10584,(((((CniAmplexidiscus_evm.model.scaffold_382.1:0.875658,CniMontiporaC_g42787.t1:0.515285)80:0.742799,(StrigamiaM_SMAR001026-RA:0.612225,(CniDiscosoma_evm.model.scaffold_88.14:0.426061,CniMontiporaC_g41459.t1:5e-09)55:1.0269)29:0.186555)0:5e-09,(StrongylocentrotusP_rna1383:0.832755,(CniAmplexidiscus_evm.model.scaffold_3880.1:0.691672,CniMergedstylophoraP_Spis19551:0.513042)26:0.0561228)1:0.776476)81:0.205856,(((CniMontiporaC_adi2mcaRNA14715_R2:0.00701233,(CniMontiporaC_adi2mcaRNA14715_R1:5e-09,CniFungiaSp_ffun1.m4.26784.m1:1.26773)0:5e-09)96:0.0943188,CniAcroporaD_rna14715:0.0565843)99:0.778555,(LottiaG_LotgiT171408:1.15552,(CniMontiporaC_g26768.t1:0.00595782,(CniMontiporaC_g11262.t1:0.138927,(CniMontiporaC_g66100.t1:5e-09,CniMontiporaC_g28208.t1:0.0579176)0:5e-09)74:0.0818448)1:1.24163)0:5e-09)84:0.186744)59:0.0759731,((CniAmplexidiscus_evm.model.scaffold_971.1:0.935313,CniAmplexidiscus_evm.model.scaffold_972.2:0.581661)70:0.255215,((CniThelohanellusK_rna10135:0.471475,CniThelohanellusK_rna2525:0.81561)34:0.379735,((CniPocilloporaA_rna14749:5e-09,CniPocilloporaD_rna-XM_027191106.1:5e-09)82:0.189949,CniDiscosoma_evm.model.scaffold_372.1:0.200484)99:1.05354)54:0.175263)84:0.223976)7:0.0107581)44:0.0528913,(CniAureliaA_scaffold4137.g1.t1:0.93359,((CniGalaxeaF_gfas1.m1.1767.m1:0.528475,(CniAcroporaD_rna28644:0.0230265,CniAcroporaM_amil.1.2.10635.m1:0.0666334)99:0.399089)43:0.116155,(CniDiscosoma_evm.model.scaffold_685.3:5e-09,CniGoniastreaA_gasp1.m3.18582.m1:1.06467)63:0.425175)78:0.264123)0:6e-09)79:0.0636358,((((MnemiopsisL_ML10061a-RA:5e-09,MnemiopsisL_ML33011a-RA:0.326057)37:0.224306,((CniMontiporaC_g22886.t1:1.06765,(LottiaG_LotgiT117553:0.397683,MnemiopsisL_ML01763a-RA:5e-09)0:5e-09)1:0.314662,(MnemiopsisL_ML030418a-RA:0.00674375,MnemiopsisL_ML274448a-RA:5e-09)48:0.0217599)1:0.441413)70:0.124559,LottiaG_LotgiT107826:5e-09)14:0.75466,((LottiaG_LotgiT160027:0.0370444,LottiaG_LotgiT164931:0.0342547)94:0.30938,(BotrylloidesL_Boleac.CG.SB_v3.S269.g06336.01.t:0.994323,CniRenillaM_g11671.t1:5e-09)34:0.621869)31:0.123902)55:0.0375068)93:0.0797109)0:0.0330127,((CniThelohanellusK_rna12717:1.76916,((CniMorbakkaV_scaffold129.g11.t1:0.00965319,(CniMorbakkaV_scaffold1215.g1.t1:0.013311,CniMorbakkaV_scaffold237.g7.t1:0.000758466)0:0.000495602)94:0.598091,(CniAmplexidiscus_evm.model.scaffold_643.6:5e-09,CniMontiporaC_g34477.t1:6e-09)38:1.68671)27:0.87044)81:0.28851,(((CniRenillaM_g4700.t1:1.08155,(((CniDiscosoma_evm.model.scaffold_536.1:0.787886,(CniThelohanellusK_rna5366:0.42432,CniThelohanellusK_rna3395:0.493628)32:0.183758)99:0.798913,FungYarrowiaL_CAG81036:1.75092)0:0.0022131,CniMontiporaC_g39240.t1:0.551509)67:0.234031)43:0.0604275,((((CniFungiaSp_ffun1.m4.12289.m1:0.236299,(CniAmplexidiscus_evm.model.scaffold_308.13:0.0823002,((CniMontiporaC_g53528.t1:0.0672191,(CniMontiporaC_g35855.t1:0.126169,CniDiscosoma_evm.model.scaffold_2598.1:0.0150736)0:0.0191339)98:0.126214,CniAmplexidiscus_evm.model.scaffold_1557.1:0.0271828)56:0.0131691)81:0.0934576)96:0.259036,(CniMontiporaC_g19234.t1:1.34866,CniMontiporaC_adi2mcaRNA18407_R9:0.194233)58:0.157919)98:0.397179,(CniXenia_Xe_028888-T1:0.613498,CniAmplexidiscus_evm.model.scaffold_675.8:0.35351)80:0.223219)0:0.0208093,(CniAmplexidiscus_evm.model.scaffold_469.4:0.338594,(((CniThelohanellusK_rna11198:1.06047,(CniDiscosoma_evm.model.scaffold_714.6:0.0536469,(CniDiscosoma_evm.model.scaffold_361.5:0.0984279,CniDiscosoma_evm.model.scaffold_2541.1:0.0207637)77:0.0123197)0:0.000755411)0:0.0993191,(CniAmplexidiscus_evm.model.scaffold_483.2:0.0323422,CniDiscosoma_evm.model.scaffold_274.3:0.0531723)1:0.250577)95:0.111578,((CniAmplexidiscus_evm.model.scaffold_768.3:0.19807,CniMontiporaC_adi2mcaRNA39010_R5:0.422296)98:0.224586,(((CniRenillaM_g4407.t1:0.00541229,CniRenillaM_g5016.t1:0.0717359)0:0.00588271,(CniRenillaM_g13492.t1:5e-09,(CniRenillaM_g10030.t1:0.000172942,StrongylocentrotusP_rna670:0.664741)35:0.271565)0:5e-09)1:0.171362,((CniDendronephthya_rna-XM_028560391.1:0.00958835,CniDendronephthya_rna-XM_028557453.1:0.00639057)1:0.12117,(CniAmplexidiscus_evm.model.scaffold_1115.2:0.0489642,CniMergedstylophoraP_rna405:0.0493053)1:0.169342)99:0.0969859)98:0.111067)73:0.0615622)0:0.122377)1:0.439738)73:0.036644)87:0.0643817,(CniActiniaT_rna-XM_031702313.1:0.12406,(CniNemvArnau_v1g220616:0.36254,((((((((CniPocilloporaA_rna14750:5e-09,CniPocilloporaD_rna-XM_027191107.1:5e-09)99:0.366609,CniAureliaA_scaffold1034.g2.t1:0.449166)87:0.0704106,(CniDendronephthya_rna-XM_028550646.1:0.0755954,CniDendronephthya_rna-XM_028556726.1:0.100825)1:0.406884)3:0.0575466,CniDendronephthya_rna-XM_028560548.1:0.537769)74:0.135724,((CniMontiporaC_g59296.t1:0.129753,(((CniMontiporaC_g8577.t1:0,CniMontiporaC_g19530.t1:0)0:0.0132498,CniMontiporaC_g16497.t1:0.00209699)79:0.0132529,(CniMontiporaC_g14020.t1:0.0419147,CniMontiporaC_g27020.t1:0.128219)72:0.00320202)70:0.0114386)1:0.460857,CniDiscosoma_evm.model.scaffold_489.13:0.619492)92:0.173698)88:0.158252,AmphibalanusA_rna-gnl|WGS_VIIS|FJT64_012094-RA_mrna:0.952696)93:0.272997,CniNemvArnau_v1g221263:0.693831)0:0.171104,(CniXenia_Xe_010204-T1:0.182806,(CniAmplexidiscus_evm.model.scaffold_515.9:5e-09,((CniAmplexidiscus_evm.model.scaffold_312.17:0.0676423,CniMontiporaC_g51175.t1:0.165839)91:0.257692,CniAmplexidiscus_evm.model.scaffold_521.11:0.398138)80:0.260273)67:0.721389)73:0.202927)0:5e-09)0:5e-09)1:0.342623)60:0.0152611)89:0.0483802)0:0.00639548)0:0.00681521,CniDiscosoma_evm.model.scaffold_4414.1:1.38722)33:0.0385284,(((CniMontiporaC_g51818.t1:0.792627,((((((CniActiniaT_rna-XM_031702756.1:5e-09,CniMergedstylophoraP_Spis22061:1.13735)77:0.452388,(CniMontiporaC_g46811.t1:0.651715,((((CniOrbicellaF_rna17405:0,CniOrbicellaF_rna17406:0,CniOrbicellaF_rna17407:0)0:0.262969,(CniMontiporaC_g21598.t1:0.337162,CniOrbicellaF_rna28397:5e-09)94:0.20963)98:0.135191,(((CniMontiporaC_g46787.t1:0.0373386,(((CniMontiporaC_g67700.t1:0.0625414,(CniMontiporaC_g39362.t1:0.00134529,(BotrylloidesL_Boleac.CG.SB_v3.S220.g05203.01.t:0.318947,CniThelohanellusK_rna14612:5e-09)99:1.31355)14:0.0664959)0:5e-09,CniMontiporaC_g65752.t1:0.127252)91:0.0415696,((CniMontiporaC_g62030.t1:0.0424871,CniMontiporaC_g65733.t1:0.134603)97:0.0926765,(CniMontiporaC_g66755.t1:0.0590856,((CniMontiporaC_g13711.t1:0.0153932,CniMontiporaC_g68820.t1:0.0116129)0:5e-09,(CniMontiporaC_g66338.t1:5e-09,CniMontiporaC_g32712.t1:1.09192)63:0.0684246)54:0.0112915)79:0.011636)79:0.0286244)76:0.0126397)0:5e-09,CniMontiporaC_g17645.t1:0.0803147)96:0.0264049,(CniMontiporaC_g52540.t1:0.0265451,(CniMontiporaC_g12515.t1:0.0363432,CniMontiporaC_g1551.t1:0.0245162)95:0.0467902)93:0.0248105)97:0.107405)22:0.0385921,CniDiscosoma_evm.model.scaffold_762.4:0.138714)24:0.117386)74:0.17405)25:0.0462547,((CniGoniastreaA_gasp1.m3.17129.m1:0.508344,CniMergedstylophoraP_Spis263:5e-09)88:1.01098,(CniThelohanellusK_rna3699:0.38915,CniAcroporaM_amil.1.2.25650.m1:0.52185)81:0.414375)90:0.31628)22:0.0419008,((CniMergedstylophoraP_Spis17144:0.190955,(CniAmplexidiscus_evm.model.scaffold_158.8:0.0501887,CniAmplexidiscus_evm.model.scaffold_400.3:0.0505642)96:0.0841193)0:0.0796023,(CniMontiporaC_g23382.t1:0.0693458,CniMontiporaC_g12769.t1:0.0489673)99:0.247701)1:1.17029)83:0.118779,(((CniGalaxeaF_gfas1.m1.23171.m1:0.332857,CniThelohanellusK_rna2784:1.07839)0:6e-09,(((((CniMontiporaC_g40869.t1:0.0436101,(CniMontiporaC_g25141.t1:0.0225854,(((CniMontiporaC_g30286.t1:6e-09,CniThelohanellusK_rna3177:0.912402)44:1.34352,CniMontiporaC_adi2mcaRNA37765_R8:2.10663)0:5e-09,(CniThelohanellusK_rna12688:1.03148,((CniHydraV_rna17839:0.0703965,CniHydraV_rna22717:0.033032)57:0.042798,CniNemvArnau_v1g204407:0.583649)95:1.31338)24:1.00044)75:0.126537)0:5e-09)72:0.00362768,CniMontiporaC_g70772.t1:0.0219396)0:5e-09,(((CniRenillaM_g9349.t1:0.0452615,(CniRenillaM_g11187.t1:0,CniRenillaM_g20670.t1:0)0:0.015542)0:6e-09,(CniRenillaM_g18310.t1:5e-09,((CniRenillaM_g11383.t1:5e-09,(CniHenneguyaS_rna-gnl|WGS_SGJC|scaffold_2277-snap-0.3-mRNA:2.32664,CniRenillaM_g10185.t1:6e-09)48:0.00472659)79:0.0182022,CniMergedstylophoraP_Spis20284:5e-09)0:5e-09)0:5e-09)1:0.694223,CniMontiporaC_g3480.t1:0.0299883)74:0.0116782)64:0.00563724,(CniAcroporaD_rna2069:0.0175929,(CniMontiporaC_g43144.t1:0.198739,CniAcroporaD_rna8272:5e-09)96:0.0277781)88:0.0184549)1:0.40712,CniAmplexidiscus_evm.model.scaffold_124.26:0.658569)39:0.052116)78:0.090125,(CniMontiporaC_g36967.t1:0.0768832,((CniThelohanellusK_rna4328:0.866473,(CniExaiptasiaP_rna-XM_021045186.2:0.0633216,CniExaiptasiaP_rna-XM_021059819.1:0.0569408)87:0.564131)51:0.592771,(CniAmplexidiscus_evm.model.scaffold_586.9:2.5226,(CniThelohanellusK_rna1063:6e-09,CniThelohanellusK_rna8558:1.60344)0:6e-09)0:0.0227273)11:0.0452437)83:0.309597)0:0.0397789)95:0.087575,((((CniMontiporaC_g29874.t1:0.024778,(CniMontiporaC_g47055.t1:0.00761843,CniMontiporaC_g67999.t1:5e-09)45:0.0560616)3:0.13165,CniMontiporaC_g68003.t1:0.127217)92:0.0991136,CniMontiporaC_g66092.t1:0.041091)1:0.839783,((((((LottiaG_LotgiT87184:2.03783,(((CniFungiaSp_ffun1.m2b.39636.m1:0.308588,((CniMergedstylophoraP_Spis16462:0.431989,((CniAmplexidiscus_evm.model.scaffold_3675.1:0.0407585,(CniAmplexidiscus_evm.model.scaffold_902.2:0.0620259,CniAmplexidiscus_evm.model.scaffold_667.2:0.152736)92:0.117544)95:0.108648,(CniRenillaM_g12166.t1:0.262071,(BotrylloidesL_Boleac.CG.SB_v3.S523.g11164.01.t:1.05,CniRenillaM_g10302.t1:6e-09)96:0.155857)61:0.158163)84:0.0877141)84:0.0377899,CniDiscosoma_evm.model.scaffold_26.27:0.162163)88:0.250926)1:1.46961,AmphibalanusA_rna-gnl|WGS_VIIS|FJT64_000812-RA_mrna:5e-09)51:0.0164075,((AmphibalanusA_rna-gnl|WGS_VIIS|FJT64_011047-RA_mrna:0.263543,(CniXenia_Xe_028901-T1:0.740025,CniThelohanellusK_rna13089:1.08006)81:0.851831)62:0.168729,((AmphibalanusA_rna-gnl|WGS_VIIS|FJT64_016994-RA_mrna:0.0558775,(AmphibalanusA_rna-gnl|WGS_VIIS|FJT64_022921-RA_mrna:0.025982,(CniThelohanellusK_rna8396:1.29561,AmphibalanusA_rna-gnl|WGS_VIIS|FJT64_024175-RA_mrna:6e-09)13:0.0719021)50:0.00661743)96:0.127892,(CniThelohanellusK_rna6023:0.19194,AmphibalanusA_rna-gnl|WGS_VIIS|FJT64_001610-RA_mrna:0.0296213)99:0.27688)1:0.382139)96:0.158348)0:8e-09)8:0.0270621,((AmphibalanusA_rna-gnl|WGS_VIIS|FJT64_015156-RA_mrna:6e-09,(AmphibalanusA_rna-gnl|WGS_VIIS|FJT64_015600-RA_mrna:5e-09,AmphibalanusA_rna-gnl|WGS_VIIS|FJT64_015599-RA_mrna:0.00720753)91:0.00715817)90:0.0193358,(AmphibalanusA_rna-gnl|WGS_VIIS|FJT64_021940-RA_mrna:0.0211258,((AmphibalanusA_rna-gnl|WGS_VIIS|FJT64_025614-RA_mrna:0.0183828,CniRenillaM_g6933.t1:0.641575)0:0.000356846,((CniRenillaM_g16268.t1:0.00299722,CniRenillaM_g7756.t1:0.00425087)93:0.361481,AmphibalanusA_rna-gnl|WGS_VIIS|FJT64_021921-RA_mrna:0.0120655)0:5e-09)59:0.0204809)0:5e-09)89:0.049018)99:0.37478,(CniMontiporaC_g31206.t1:0.525708,(CniMontiporaC_g47483.t1:0.0965335,CniAcroporaM_amil.1.2.21128.m1:0.525642)42:0.188591)93:0.351282)67:0.103027,CniAureliaA_scaffold2260.g2.t1:1.14558)46:0.111477,((CniMontiporaC_g16565.t1:1.07209,AmphimedonQ_rna30453:0.136282)65:0.499297,(((CniMontiporaC_g18931.t1:5e-09,CniRenillaM_g11247.t1:0.59437)81:0.81602,((CniMontiporaC_g64740.t1:5e-09,CniThelohanellusK_rna3916:0.440485)60:0.541646,(CniMontiporaC_g62070.t1:0.173358,CniAcroporaM_amil.1.2.14148.m1:0.241192)14:0.144085)41:0.490723)79:0.234272,((LingulaA_rna-XM_013550109.1:0.928964,(CniDendronephthya_rna-XM_028550631.1:1.51973,(CniAcroporaM_amil.1.2.19834.m1:0.278466,(CniAcroporaM_amil.1.2.7507.m1:0.116056,(CniAcroporaD_rna40553:1.20165,CniMontiporaC_g52750.t1:5e-09)96:0.257594)67:0.0647797)84:0.454514)67:0.355311)19:0.0636332,((CniHenneguyaS_rna-gnl|WGS_SGJC|scaffold_4461-processed-0.0-mRNA:0.0664787,(((CniHenneguyaS_rna-gnl|WGS_SGJC|scaffold_6106-snap-0.2-mRNA:0.966929,CniHenneguyaS_rna-gnl|WGS_SGJC|scaffold_7075-processed-0.0-mRNA:5e-09)1:0.206105,CniHenneguyaS_rna-gnl|WGS_SGJC|scaffold_3186-processed-0.5-mRNA:0.0578544)0:5e-09,((CniHenneguyaS_rna-gnl|WGS_SGJC|scaffold_4581-processed-0.0-mRNA:5e-09,(CniAcroporaM_amil.1.2.22157.m1:6e-09,CniThelohanellusK_rna10722:0.384794)72:0.778098)64:0.156944,(CniThelohanellusK_rna1562:1.17328,(CniDiscosoma_evm.model.scaffold_202.3:0.10893,CniHenneguyaS_rna-gnl|WGS_SGJC|scaffold_3121-processed-0.0-mRNA:5e-09)0:5e-09)65:0.23502)0:5e-09)53:0.0305301)93:0.154691,(((((CniFungiaSp_ffun1.m4.26682.m1:0.000992231,CniHenneguyaS_rna-gnl|WGS_SGJC|scaffold_550-augustus-0.17-mRNA:0.030655)30:0.17609,(CniThelohanellusK_rna10267:0.87894,CniHenneguyaS_rna-gnl|WGS_SGJC|scaffold_2015-processed-0.0-mRNA:0.0614718)0:0.00353531)98:0.213056,CniHenneguyaS_rna-gnl|WGS_SGJC|scaffold_13879-snap-0.0-mRNA:0.391641)79:0.0487873,CniHenneguyaS_rna-gnl|WGS_SGJC|scaffold_530-processed-0.6-mRNA:0.0665592)0:6e-09,(CniHenneguyaS_rna-gnl|WGS_SGJC|scaffold_1004-processed-0.3-mRNA:0.0432534,((CniHenneguyaS_rna-gnl|WGS_SGJC|scaffold_13855-processed-0.0-mRNA:5e-09,(CniAcroporaD_rna41796:6e-09,CniThelohanellusK_rna5431:0.559751)65:1.10888)73:0.0887863,CniHenneguyaS_rna-gnl|WGS_SGJC|scaffold_3397-snap-0.4-mRNA:0.0619324)92:0.0403203)75:0.012152)1:0.418795)93:0.234175)76:0.15987)31:0.0707054)57:0.0397098)23:0.0441828,(((AmphibalanusA_rna-gnl|WGS_VIIS|FJT64_011332-RA_mrna:0.792759,CrassostreaG_EKC22312:2.43219)86:0.405945,((CniRenillaM_g13464.t1:0.60384,CniThelohanellusK_rna6403:1.73905)0:0.114372,(CniThelohanellusK_rna4075:0.78174,CniThelohanellusK_rna859:1.01084)0:6e-09)46:0.101091)69:0.0714374,(((((((CniThelohanellusK_rna13843:0.368462,CniThelohanellusK_rna10841:0.118899)89:0.0730325,((CniMontiporaC_g796.t1:5e-09,CniThelohanellusK_rna1571:0.558123)80:1.78322,(((CniThelohanellusK_rna1253:5e-09,(((CniThelohanellusK_rna8590:0.0104053,BotrylloidesL_Boleac.CG.SB_v3.S213.g04988.01.t:1.28388)0:7.447e-06,CniThelohanellusK_rna6847:5e-09)82:0.00136487,CniThelohanellusK_rna11096:5e-09)59:0.0016893)73:0.0334492,CniThelohanellusK_rna11109:0.146106)89:0.0736672,CniThelohanellusK_rna13596:5e-09)0:6e-09)98:0.146317)5:0.0469923,((CniThelohanellusK_rna7260:0.00312173,CniMergedstylophoraP_rna11441:0.0161625)46:0.0228637,((CniThelohanellusK_rna1111:0,CniThelohanellusK_rna8691:0)0:5e-09,CniThelohanellusK_rna8416:5e-09)93:0.0239409)1:0.295657)1:0.245508,((((((CniThelohanellusK_rna6893:0.0725768,CniThelohanellusK_rna8463:0.103846)1:0.412976,(((CniThelohanellusK_rna9013:5e-09,(CniMontiporaC_g65830.t1:0.591665,CniThelohanellusK_rna12902:5e-09)44:0.013364)98:0.115655,((CniAureliaA_scaffold2385.g2.t1:0.636005,CniThelohanellusK_rna101:0.107333)42:0.394506,CniThelohanellusK_rna5347:0.094892)23:0.089013)99:0.207725,(((CniDiscosoma_evm.model.scaffold_149.5:0.829767,CniThelohanellusK_rna14360:6e-09)97:0.246406,CniThelohanellusK_rna4375:0.16845)96:0.153652,((CniThelohanellusK_rna4370:0.00649881,(CniThelohanellusK_rna3179:0.075218,(CniAureliaA_scaffold1421.g8.t1:1.5777,CniThelohanellusK_rna1932:6e-09)13:0.0853238)98:0.0506591)34:0.00606547,CniThelohanellusK_rna12968:5e-09)98:0.12169)97:0.104893)99:0.184725)26:0.0370095,((((CniThelohanellusK_rna951:0.00739799,CniThelohanellusK_rna2293:0.153571)1:0.199354,(CniThelohanellusK_rna14878:0.222214,CniThelohanellusK_rna8954:0.269149)16:0.0305462)99:0.127731,((((CniThelohanellusK_rna4443:5e-09,CniThelohanellusK_rna4758:5e-09)99:0.173488,(CniThelohanellusK_rna2523:5e-09,CniThelohanellusK_rna11934:0.720714)57:0.333983)79:0.0730484,CniThelohanellusK_rna4089:0.439051)58:0.0283916,((CniThelohanellusK_rna3111:6e-09,CniThelohanellusK_rna13427:1.40298)81:0.278673,CniThelohanellusK_rna10798:0.0502107)28:0.280945)84:0.0711207)97:0.0761248,(((CniAmplexidiscus_evm.model.scaffold_229.28:0.0670132,CniDiscosoma_evm.model.scaffold_113.17:0.178931)90:0.681001,CniThelohanellusK_rna14442:1.55344)85:0.393896,((CniAmplexidiscus_evm.model.scaffold_2182.1:0.689429,(CniThelohanellusK_rna4391:0.0744977,(CniThelohanellusK_rna10723:5e-09,((((CniThelohanellusK_rna2121:0.00839767,CniThelohanellusK_rna1146:5e-09)94:0.00719691,CniThelohanellusK_rna2112:5e-09)0:6e-09,((CniThelohanellusK_rna2495:0.00580357,((CniThelohanellusK_rna7724:0.103336,CniThelohanellusK_rna6341:5e-09)53:1.02067,CniThelohanellusK_rna11507:5e-09)1:0.222444)72:0.00459492,CniThelohanellusK_rna4578:0.0190461)74:0.00453465)70:0.00158746,CniThelohanellusK_rna11812:5e-09)94:0.0277937)81:0.0167069)68:0.0757448)94:0.311517,((CniThelohanellusK_rna7348:5e-09,(CniThelohanellusK_rna2625:5e-09,((CniThelohanellusK_rna4142:0,CniThelohanellusK_rna12895:0)0:0.287447,CniThelohanellusK_rna14744:0.000655193)0:2.71e-07)1:0.0026272)1:0.360609,CniThelohanellusK_rna12901:0.368716)68:0.0724567)79:0.0698439)0:0.0415016)98:0.0878384)85:0.0487314,((CniThelohanellusK_rna6065:0.198049,CniThelohanellusK_rna3112:0.059078)1:0.5376,(((((FungSchizosaccharomycesP_SPAC2E1P3.03c.1:0,FungSchizosaccharomycesP_SPAPB15E9.03c.1:0,FungSchizosaccharomycesP_SPAC27E2.08.1:0,FungSchizosaccharomycesP_SPCC1020.14.1:0)0:5e-09,((FungSchizosaccharomycesP_SPAC9.04.1:0,FungSchizosaccharomycesP_SPAC167.08.1:0,FungSchizosaccharomycesP_SPAC26A3.13c.1:0,FungSchizosaccharomycesP_SPBC9B6.02c.1:0)0:5e-09,(FungSchizosaccharomycesP_SPBC1E8.04.1:0.000529731,FungSchizosaccharomycesP_SPCC1494.11c.1:5e-09)0:5e-09)85:0.000529396)62:0.000404517,((FungSchizosaccharomycesP_SPAC13D1.01c.1:0,FungSchizosaccharomycesP_SPAC19D5.09c.1:0)0:5e-09,FungSchizosaccharomycesP_SPBC1289.17.1:0.00265428)74:0.00118431)1:1.09318,(CniThelohanellusK_rna10840:0.273012,(CniThelohanellusK_rna2945:0.0598639,(CniThelohanellusK_rna6446:5e-09,CniThelohanellusK_rna6452:5e-09)99:0.183624)1:0.851479)0:0.0017035)76:0.0952845,(CniMorbakkaV_scaffold13.g11.t1:0.617456,AmphimedonQ_rna23718:0.304282)48:0.263244)76:0.153319)78:0.061616)92:0.0377443,((CniThelohanellusK_rna3674:0.201723,(((CniThelohanellusK_rna4462:5e-09,(CniThelohanellusK_rna14576:0.000444266,(CniThelohanellusK_rna12298:5e-09,CniMontiporaC_g3362.t1:0.71136)0:5e-09)62:0.000345863)0:3.2404e-05,CniThelohanellusK_rna3664:0.00370747)1:0.252933,CniThelohanellusK_rna10265:0.245855)88:0.0599396)97:0.14716,(CniThelohanellusK_rna905:0.147987,CniThelohanellusK_rna77:0.256354)97:0.20341)74:0.101351)80:0.052747,(((CniAcroporaM_amil.1.2.24295.m1:1.25099,CniThelohanellusK_rna1245:5e-09)98:0.377928,((CniThelohanellusK_rna6218:5e-09,(CniThelohanellusK_rna872:5e-09,CniThelohanellusK_rna488:0.010158)0:5e-09)77:0.00420477,CniThelohanellusK_rna11430:0.00327803)99:0.109661)99:0.231654,(((CniThelohanellusK_rna6447:0.0483938,CniThelohanellusK_rna6453:0.00502849)1:0.259714,((CniThelohanellusK_rna7679:5e-09,(CniThelohanellusK_rna7184:5e-09,CniThelohanellusK_rna7678:0.0527988)72:0.00476842)1:0.218882,((((CniThelohanellusK_rna11697:5e-09,(CniThelohanellusK_rna9698:0.119722,(CniThelohanellusK_rna384:5e-09,(CniMontiporaC_g7272.t1:0.331584,(CniAureliaA_scaffold2429.g1.t1:2.06767,CniMontiporaC_g4660.t1:5e-09)0:5e-09)52:1.02698)81:0.0951252)88:0.0323191)28:0.0127745,CniThelohanellusK_rna8752:0.178014)98:0.0893877,CniThelohanellusK_rna2650:0.193784)63:0.0585109,(CniThelohanellusK_rna9965:6e-09,(CniPocilloporaA_rna1247:5e-09,CniPocilloporaD_rna-XM_027188876.1:5e-09)1:1.16738)65:0.355991)23:0.0899379)92:0.0663054)37:0.042354,(CniThelohanellusK_rna6448:0.194016,(((CniThelohanellusK_rna2651:0.0105689,CniMergedstylophoraP_Spis15572:1.4931)39:0.230143,CniThelohanellusK_rna3991:5e-09)99:0.234489,((CniMorbakkaV_scaffold32.g102.t1:0.598288,CniThelohanellusK_rna13390:5e-09)98:0.187274,CniThelohanellusK_rna11698:0.0823559)87:0.0648547)99:0.168129)97:0.112759)63:0.0597722)1:0.259384)96:0.0759413)1:0.201437,((((((CniThelohanellusK_rna268:5e-09,(CniThelohanellusK_rna1086:0.0621731,CniThelohanellusK_rna10127:0.695679)0:8e-09)1:0.257281,CniThelohanellusK_rna3405:0.411411)84:0.0506947,(CniThelohanellusK_rna14985:0.328354,((CniThelohanellusK_rna2633:0.154068,CniThelohanellusK_rna11244:0.351652)47:0.139945,CniMergedstylophoraP_rna12929:0.670842)38:0.0824376)77:0.058293)94:0.100377,((CniThelohanellusK_rna14798:0.14479,(CniThelohanellusK_rna5365:0.00501371,CniThelohanellusK_rna14998:0.00832152)74:0.0062774)52:0.0329854,(CniMontiporaC_g36527.t1:2.02419,CniThelohanellusK_rna6298:0.0023122)99:0.244659)99:0.237784)1:0.449684,(((((CniThelohanellusK_rna14609:0.320942,CniThelohanellusK_rna3056:6e-09)1:0.0181581,CniThelohanellusK_rna1087:0.00174075)24:0.0023422,CniThelohanellusK_rna7829:0.12026)0:5e-09,CniThelohanellusK_rna11059:5e-09)1:0.251724,CniThelohanellusK_rna9401:0.251531)94:0.193047)1:0.346053,(CniThelohanellusK_rna9112:0.9814,(((CniThelohanellusK_rna3390:0.104486,(CniMontiporaC_g60169.t1:5e-09,CniThelohanellusK_rna8487:0.0794277)89:0.79091)0:5e-09,CniThelohanellusK_rna10867:0.0860672)99:0.219766,((CniThelohanellusK_rna2520:0.285068,((((CniAcroporaD_rna26567:0.0134935,CniAcroporaD_rna26568:6e-09)75:0.0147444,((CniMontiporaC_adi2mcaRNA26567_R1:0.0388317,((CniMontiporaC_g23281.t1:0.992042,CniMontiporaC_adi2mcaRNA26567_R4:5e-09)1:0.0736755,(CniMontiporaC_adi2mcaRNA26567_R3:0.0282509,CniMontiporaC_adi2mcaRNA26567_R0:0.033462)98:0.00760865)95:0.00650175)85:0.00386501,((CniMontiporaC_adi2mcaRNA26567_R6:5e-09,AmphimedonQ_rna17018:0.761179)20:0.14863,(CniMontiporaC_adi2mcaRNA26567_R8:0.0609457,CniMontiporaC_adi2mcaRNA26567_R7:0.131018)99:0.0751785)81:0.00808268)91:0.0104482)99:0.0513837,(CniNemvArnau_NVE14057:0.262616,(CniNemvArnau_NVE15524:0.0519081,CniNemvArnau_NVE22536:0.0296801)99:0.120825)68:0.0129382)99:0.105735,(CniDendronephthya_rna-XM_028552305.1:5e-09,CniDendronephthya_rna-XM_028562236.1:5e-09)1:0.212937)88:0.0856294)92:0.0903252,(((CniThelohanellusK_rna3199:0.32162,CniThelohanellusK_rna13679:0.225227)94:0.1164,((CniThelohanellusK_rna2580:5e-09,(CniThelohanellusK_rna10736:0.0289677,(CniThelohanellusK_rna3979:0.0272714,CniThelohanellusK_rna14451:5e-09)60:0.00221943)0:6e-09)1:0.208563,(CniThelohanellusK_rna302:0.667818,(((CniThelohanellusK_rna3710:0.309681,((CniThelohanellusK_rna1046:0.026432,CniThelohanellusK_rna12965:0.00101111)1:0.0445718,(CniThelohanellusK_rna2356:0.00188386,(CniThelohanellusK_rna814:5e-09,CniThelohanellusK_rna10156:0.00367629)93:0.00400261)69:0.00539251)1:0.214302)32:0.021385,(CniThelohanellusK_rna12476:0.00542333,(CniThelohanellusK_rna516:5e-09,((CniThelohanellusK_rna4274:0,CniThelohanellusK_rna11766:0)0:5e-09,(CniThelohanellusK_rna11342:0.0335372,CniThelohanellusK_rna8858:5e-09)0:5e-09)0:5e-09)49:0.00150946)1:0.241388)73:0.0407908,(CniThelohanellusK_rna9694:5e-09,CniXenia_Xe_010750-T1:0.996387)99:0.279491)0:5e-09)80:0.0442566)99:0.115429)53:0.0373328,(CniThelohanellusK_rna12522:0.102524,CniThelohanellusK_rna9464:0.134252)99:0.26117)4:0.0396304)92:0.0874842)75:0.109892)99:0.231261)99:0.144467)72:0.0524627,((((((MnemiopsisL_ML08471a-RA:0.00399845,MnemiopsisL_ML45761a-RA:0.0117563)1:0.262514,(MnemiopsisL_ML25392a-RA:0.191803,(MnemiopsisL_ML01789a-RA:0.0142389,((CniAcroporaD_rna29858:1.88753,MnemiopsisL_ML46591a-RA:5e-09)96:0.0966965,MnemiopsisL_ML057617a-RA:0.0445579)99:0.212703)1:0.685459)99:0.201973)9:0.0359174,MnemiopsisL_ML27491a-RA:0.280719)99:0.0983682,(MnemiopsisL_ML279834a-RA:0.349556,MnemiopsisL_ML02132a-RA:0.325617)99:0.184065)1:0.298273,((CniThelohanellusK_rna9496:0.00491789,(CniThelohanellusK_rna9497:0.0133699,CniThelohanellusK_rna13454:0.000646738)87:0.0483716)1:0.324439,((CniThelohanellusK_rna10868:2.03881,CniThelohanellusK_rna7238:0.365035)45:0.0272658,((CniThelohanellusK_rna9754:0.0447435,(CniThelohanellusK_rna8137:0.0118113,(CniThelohanellusK_rna7720:0.121962,CniThelohanellusK_rna10607:0.0463463)78:0.0221724)61:0.00837712)1:0.388592,(CniThelohanellusK_rna10096:0.702595,((CniThelohanellusK_rna9673:0.0124177,CniThelohanellusK_rna9677:5e-09)85:0.000917956,CniThelohanellusK_rna8710:5e-09)1:0.311925)64:0.0828805)96:0.090737)66:0.0520418)1:0.330596)89:0.0753336,(((CniThelohanellusK_rna14196:0.897959,(CniMontiporaC_g27946.t1:0.504144,LottiaG_LotgiT161052:0.730793)85:0.445188)79:0.300784,((((((((CniAmplexidiscus_evm.model.scaffold_1535.1:1.00788,(CniThelohanellusK_rna7477:1.64983,CniAcroporaM_amil.1.2.22734.m1:0.394412)71:0.61202)74:0.160603,(((CniExaiptasiaP_rna-XM_021048732.1:5e-09,CniExaiptasiaP_rna-XM_021048743.1:0.0239991)1:0.264362,CniActiniaT_rna-XM_031713324.1:0.081011)99:0.158001,(((CniMergedstylophoraP_rna21328:0.0539272,CniMergedstylophoraP_rna35171:0.0724844)88:0.0371865,(CniMergedstylophoraP_rna3106:0.630282,CniMergedstylophoraP_rna24660:0.000744299)14:0.0388943)1:0.176993,(CniActiniaT_rna-XM_031704452.1:0.0142004,(CniActiniaT_rna-XM_031694290.1:0.0989356,CniActiniaT_rna-XM_031697925.1:0.038889)74:0.0250706)1:0.16868)75:0.0344528)91:0.107038)98:0.186043,(((CniDiscosoma_evm.model.scaffold_67.81:0.553372,(((CniOrbicellaF_rna5505:0.109415,((CniMergedstylophoraP_rna8072:0.0958638,(CniAmplexidiscus_evm.model.scaffold_731.2:6e-09,CniThelohanellusK_rna3412:0.741664)97:0.182679)25:0.0116343,((CniMergedstylophoraP_Spis23320:0.0499921,CniMergedstylophoraP_rna35314:0.075707)83:0.00635448,CniMergedstylophoraP_Spis23798:0.0749108)87:0.0150212)92:0.0601925)1:0.237063,CniDendronephthya_rna-XM_028560583.1:0.295143)51:0.0563022,(((CniMontiporaC_g49117.t1:5e-09,CniThelohanellusK_rna10506:0.904449)49:0.106998,(((CniThelohanellusK_rna10671:1.51415,(CniAcroporaT_aten_0.1.m1.37660.m1:5e-09,CniAmplexidiscus_evm.model.scaffold_130.25:0.992873)45:0.257349)83:0.572659,CniOrbicellaF_rna23973:0.348558)0:5e-09,CniMergedstylophoraP_rna914:0.234051)1:0.274387)45:0.0196921,(CniAmplexidiscus_evm.model.scaffold_1402.3:0.244309,(CniMergedstylophoraP_rna35740:0.0615445,(CniPoritesL_plut2.m8.8894.m1:0.0792066,CniMergedstylophoraP_Spis7833:0.00642721)99:0.211914)97:0.101951)70:0.0430997)99:0.156166)80:0.0729527)0:0.0152942,(((((CniPoritesL_jamg1.model.Sc0000086.71:0.0578683,((((((((((CniAcroporaD_rna28185:5e-09,CniAcroporaD_rna28337:5e-09)1:5e-09,CniAcroporaD_rna29766:5e-09)92:0.00184045,CniAcroporaD_rna39848:0.00131115)0:6e-09,CniAcroporaD_rna29649:0.0498069)81:0.00117569,CniAcroporaD_rna41331:0.0121165)93:0.00365078,CniAcroporaD_rna2847:0.109335)40:0.000927054,CniAcroporaD_rna34000:0.0221157)85:0.00698135,((CniAcroporaD_rna33998:0.052505,(CniAcroporaD_rna41330:0.0923726,CniAcroporaD_rna2848:0.0520543)6:0.0178311)82:0.0316792,CniAcroporaD_rna29648:0.0446446)71:0.00746096)99:0.0243965,CniMontiporaC_g2133.t1:0.0421013)83:0.00230506,((CniMontiporaC_adi2mcaRNA29766_R1:0.0584478,CniMontiporaC_adi2mcaRNA29766_R6:0.0678159)75:0.00293972,CniMontiporaC_adi2mcaRNA29766_R4:0.0403587)86:0.00268355)94:0.0193659)85:0.0218939,(CniMontiporaC_g24234.t1:1.36169,CniMergedstylophoraP_rna30658:6e-09)99:0.215558)97:0.0519784,(CniMorbakkaV_scaffold24.g47.t1:0.482687,(CniExaiptasiaP_rna-XM_021052778.1:0.0426716,(CniExaiptasiaP_rna-XM_021057778.2:0.00338266,CniExaiptasiaP_rna-XM_021057776.1:0.0066889)62:0.00701816)99:0.112751)73:0.0717572)1:0.145582,(((((CniMergedstylophoraP_rna33336:0.0343392,(CniMergedstylophoraP_rna35315:0.0402551,(CniMergedstylophoraP_Spis23799:0.0519017,CniMergedstylophoraP_Spis24582:0.0501852)89:0.0206593)92:0.0229491)71:0.0028376,(CniMergedstylophoraP_rna22801:0.0760917,CniMergedstylophoraP_rna27602:0.0463508)96:0.0272029)98:0.034643,CniOrbicellaF_rna33559:0.0734725)98:0.044997,((((CniMontiporaC_g24910.t1:0.379127,CniPoritesL_jamg1.model.Sc0000369.11:0.0812651)96:0.0680454,(CniPoritesL_jamg1.model.xfSc0000028.18:0.0231067,(CniPocilloporaA_rna16384:5e-09,CniPocilloporaD_rna-XM_027192769.1:5e-09)1:0.120065)0:6e-09)63:0.022907,(CniDiscosoma_evm.model.scaffold_836.3:0.0445932,CniMontiporaC_g48848.t1:0.467391)0:0.00658462)76:0.0160688,CniPoritesL_jamg1.model.Sc0000175.20:0.0841848)97:0.0445086)99:0.0954144,CniExaiptasiaP_rna-XM_021057777.2:0.211375)44:0.0664831)1:0.110067,CniActiniaT_rna-XM_031715986.1:0.298116)88:0.0516627)0:0.027431,(((XenopusT_rna-XM_031902536.1:0.00512261,XenopusT_rna-XM_031894774.1:0.00259221)1:0.264994,(AcanthasterP_rna35973:0.21723,CniDendronephthya_rna-XM_028559181.1:0.277544)32:0.0604253)89:0.0555576,((CniActiniaT_rna-XM_031715302.1:0.0376098,(CniActiniaT_rna-XM_031700484.1:0.0559347,CniActiniaT_rna-XM_031718032.1:0.0243566)81:0.0133354)73:0.0252922,CniActiniaT_rna-XM_031693160.1:0.167799)1:0.288938)20:0.0437242)98:0.0590959)98:0.0736996,((((((XenopusT_rna-XM_012965058.3:0.00319379,XenopusT_rna-XM_031906499.1:0.00319955)74:0.000521414,(XenopusT_rna-XM_004912359.4:0.0047959,XenopusT_rna-XM_031906628.1:0.00165171)0:5e-09)91:0.00106007,(XenopusT_rna-XM_018093479.2:0.00318856,XenopusT_rna-XM_012970639.3:0.00172611)76:0.000527234)0:5e-09,XenopusT_rna-XM_002935033.4:0.00106104)82:0.00116095,XenopusT_rna-XM_018090961.2:0.000962859)1:0.331335,(CniExaiptasiaP_rna-XM_021039874.2:5e-09,(CniExaiptasiaP_rna-XM_021055830.1:0.000223615,CniExaiptasiaP_rna-XM_021039139.1:0.00127617)74:0.000657365)1:0.444169)84:0.0836743)98:0.0650109,(((CniHydraV_rna3464:0.04353,(CniHydraV_rna14259:0.0225398,(CniHydraV_rna22264:5e-09,(CniPocilloporaD_rna-XM_027199423.1:5e-09,CniPocilloporaA_rna22999:5e-09)90:0.33093)0:0.0210163)39:0.0348369)99:0.234962,CniHydraV_rna18312:0.322342)1:0.337018,((CniAureliaA_scaffold569.g6.t1:0.10129,(CniAureliaA_scaffold2057.g3.t1:0.0209304,(CniAureliaA_scaffold1206.g9.t1:0.103491,(CniAureliaA_scaffold2762.g2.t1:5e-09,CniMontiporaC_g48667.t1:1.94284)34:0.0686654)74:0.0634835)79:0.00996789)42:0.0150546,(CniAureliaA_scaffold3576.g1.t1:0.112508,(CniAureliaA_scaffold2694.g4.t1:0.0633002,(CniAureliaA_scaffold1372.g3.t1:5e-09,(CniAureliaA_scaffold2032.g1.t1:0.0151892,(CniAureliaA_scaffold2295.g3.t1:0.0483538,CniAureliaA_scaffold1489.g7.t1:0.0193024)64:0.0128739)0:5e-09)0:5e-09)60:0.00469974)22:0.00446781)1:0.5234)71:0.0628901)91:0.0458434,(((CniThelohanellusK_rna10737:1.33842,((CniMontiporaC_g13246.t1:1.11174,((CniMorbakkaV_scaffold423.g10.t1:1.10348,CniGoniastreaA_gasp1.m1b.23243.m1:1.05729)82:0.425064,(CniMontiporaC_g39561.t1:0.787037,AmphimedonQ_rna19940:0.0422593)90:0.175146)78:0.211515)20:0.0320873,(((StrongylocentrotusP_rna3155:5e-09,StrongylocentrotusP_rna31081:5e-09)0:5e-09,StrongylocentrotusP_rna401:0.00661303)1:0.382146,(((CniDendronephthya_rna-XM_028558164.1:0.0212164,(CniDendronephthya_rna-XM_028562994.1:5e-09,CniDendronephthya_rna-XM_028548157.1:0.00761458)75:0.00510745)1:0.21038,(((((CniMorbakkaV_scaffold212.g23.t1:0.00105603,CniMorbakkaV_scaffold58.g49.t1:5e-09)0:6e-09,(CniMorbakkaV_scaffold573.g10.t1:0.0596756,CniMorbakkaV_scaffold69.g29.t1:0.0332487)83:0.0313334)19:0.0017889,CniMorbakkaV_scaffold148.g9.t1:0.00160815)77:0.00189105,(((CniMorbakkaV_scaffold160.g25.t1:0.000555065,CniMorbakkaV_scaffold28.g44.t1:0.0127005)47:0.00102556,(CniMorbakkaV_scaffold44.g13.t1:0.0879272,(CniMorbakkaV_scaffold5.g123.t1:0.127535,CniMorbakkaV_scaffold228.g22.t1:5e-09)0:5e-09)0:5e-09)96:0.0166118,CniMorbakkaV_scaffold69.g28.t1:0.0105168)85:0.00653486)61:0.000366939,((CniMorbakkaV_scaffold130.g4.t1:0.0332058,CniMorbakkaV_scaffold2.g212.t1:0.00230735)0:5e-09,CniMorbakkaV_scaffold57.g51.t1:0.0273245)78:0.00260744)1:0.251617)1:0.157041,((((CniDendronephthya_rna-XM_028549424.1:0.00750814,((CniDendronephthya_rna-XM_028549423.1:0.0095761,CniDendronephthya_rna-XM_028552021.1:0.00619997)77:0.00214819,(CniDendronephthya_rna-XM_028547627.1:0.0268668,CniDendronephthya_rna-XM_028560142.1:0.00318646)75:0.0010823)0:5e-09)0:5e-09,CniDendronephthya_rna-XM_028547626.1:0.00998314)1:0.172496,(((((CniMergedstylophoraP_Spis20604:0.355243,(CniMergedstylophoraP_rna30281:0.0404821,CniMergedstylophoraP_rna31317:0.0736152)78:0.0550951)18:0.053407,CniThelohanellusK_rna14632:1.32658)73:0.0766355,(CniMergedstylophoraP_rna33390:0.0674968,(CniMergedstylophoraP_Spis19688:0.0565422,CniMergedstylophoraP_Spis24375:0.0675443)85:0.042436)93:0.0552929)56:0.0103072,((CniAcroporaD_rna23750:0.119076,CniAcroporaD_rna38295:0.0826495)95:0.107731,(CniDiscosoma_evm.model.scaffold_149.4:0.101877,(CniAmplexidiscus_evm.model.scaffold_100.22:0.00155212,CniAmplexidiscus_evm.model.scaffold_263.22:5e-09)94:0.0347932)1:0.135309)79:0.0307464)91:0.0295129,((((CniMergedstylophoraP_rna32276:0.00610354,CniMergedstylophoraP_rna11440:0.0384135)97:0.0753748,CniMergedstylophoraP_Spis13405:0.0973155)57:0.0184141,(((CniAcroporaD_rna40353:0.101756,((CniAcroporaD_rna13922:0.0183494,CniAcroporaD_rna39015:0.00283836)0:5e-09,CniAcroporaD_rna35115:5e-09)84:0.00886067)49:0.00253006,(CniMontiporaC_g63329.t1:0.106797,(((CniMontiporaC_g562.t1:0.0046414,CniMontiporaC_g9020.t1:0.0427091)0:6e-09,CniMontiporaC_g63323.t1:0.0304443)61:0.0087687,((CniDiscosoma_evm.model.scaffold_186.27:1.57488,CniMontiporaC_g41806.t1:0.772638)92:0.841903,CniMontiporaC_g4560.t1:5e-09)45:0.0201595)8:0.00108027)85:0.0146032)98:0.0517787,(CniAcroporaD_rna35068:0.010774,CniAcroporaD_rna39016:0.017768)97:0.0238138)91:0.0328287)98:0.0674428,(CniMontiporaC_g52297.t1:0.0225968,CniMontiporaC_g52312.t1:0.157688)1:0.423768)82:0.0396418)4:0.0295563)1:0.118294,(((CniAcroporaD_rna27389:0.0349944,(CniAcroporaD_rna38421:0.0412192,((CniAcroporaD_rna9659:0,CniAcroporaD_rna20072:0,CniAcroporaD_rna30183:0)0:5e-09,CniAcroporaD_rna16404:5e-09)86:5e-09)71:0.00293965)1:0.101723,(((CniMergedstylophoraP_Spis13685:0.0883127,CniMergedstylophoraP_rna24393:0.0939273)85:0.0340123,CniMergedstylophoraP_rna28843:0.123)79:0.0844104,CniMergedstylophoraP_rna24394:0.107715)85:0.093843)92:0.0350579,((((CniMontiporaC_adi2mcaRNA16404_R0:0.0350389,CniMontiporaC_g8447.t1:0.175537)74:0.0268589,CniMontiporaC_adi2mcaRNA40974_R4:0.365895)1:0.00319157,CniMontiporaC_g8448.t1:0.0621877)73:0.0180847,((CniMontiporaC_adi2mcaRNA9659_R9:5e-09,(CniMontiporaC_g18201.t1:0.0143444,CniMontiporaC_g61825.t1:0.0106789)1:1.31765)38:0.0872869,CniMontiporaC_g71223.t1:0.0495644)99:0.101572)96:0.0454578)1:0.172051)1:0.0983553)1:0.10678)99:0.0947435)0:6e-09)82:0.0575103,((((CniMontiporaC_g47059.t1:0.099672,(CniMontiporaC_g57507.t1:0.0363749,CniMontiporaC_g53708.t1:0.0244439)60:0.0191398)99:0.547214,CniDiscosoma_evm.model.scaffold_445.15:0.520861)98:0.42402,(CniActiniaT_rna-XM_031698195.1:0.190707,((CniMergedstylophoraP_rna16727:0.151973,CniAmplexidiscus_evm.model.scaffold_563.6:0.0730884)1:0.126253,(((((CniDiscosoma_evm.model.scaffold_102.3:0.0757957,CniAmplexidiscus_evm.model.scaffold_877.4:0.189349)66:0.00590344,((CniAcroporaD_rna33585:0.019304,CniAcroporaD_rna2983:0.138027)15:0.00741524,(CniAcroporaM_amil.1.2.22806.m1:0.0719112,CniMontiporaC_g7575.t1:0.0621443)81:0.0276628)60:0.00324841)1:0.189606,(((CniDiscosoma_evm.model.scaffold_234.27:0.131333,((CniDiscosoma_evm.model.scaffold_185.3:0,CniDiscosoma_evm.model.scaffold_92.3:0)0:5e-09,CniDiscosoma_evm.model.scaffold_3841.1:0.00682172)78:0.0186548)97:0.146449,CniMergedstylophoraP_Spis22768:0.115097)99:0.26155,((CniDiscosoma_evm.model.scaffold_714.9:0.028767,(BotrylloidesL_Boleac.CG.SB_v3.S380.g08730.01.t:2.94205,CniDiscosoma_evm.model.scaffold_539.3:0.000805602)95:0.183982)99:0.221884,(CniAmplexidiscus_evm.model.scaffold_469.18:5e-09,CniThelohanellusK_rna6142:0.708114)80:0.158067)1:0.339479)63:0.0331657)97:0.107569,CniDiscosoma_evm.model.scaffold_392.5:0.282659)74:0.0336054,CniAcroporaD_rna29301:0.148125)86:0.0219895)57:0.0395187)99:0.125212)60:0.0433683,((CniAmplexidiscus_evm.model.scaffold_303.9:0.334223,(CniThelohanellusK_rna4124:2.32438,(CniDiscosoma_evm.model.scaffold_710.2:0.112459,(CniDiscosoma_evm.model.scaffold_247.21:0.306696,CniMontiporaC_g22463.t1:0.210409)85:0.0492433)42:0.0150399)0:0.0594342)1:0.414313,((((CniMontiporaC_g37408.t1:0.271396,CniDiscosoma_evm.model.scaffold_254.6:0.302577)80:0.130368,((((CniMontiporaC_g70126.t1:0.567331,CniMergedstylophoraP_Spis9119:0.00663989)31:0.296985,(CniAcroporaD_rna31439:0.131113,(CniAmplexidiscus_evm.model.scaffold_1358.2:0.191646,CniGalaxeaF_gfas1.m1.21705.m1:1.86362)27:0.100922)0:5e-09)69:0.0305802,CniAcroporaD_rna33199:0.0539433)0:5e-09,((CniMergedstylophoraP_rna22128:0.156483,CniAcroporaD_rna22038:0.100334)57:0.010635,((CniMergedstylophoraP_Spis17901:0.0346807,(CniMergedstylophoraP_rna22700:0.0564846,CniMergedstylophoraP_rna4278:0.069738)74:0.0163967)75:0.00608708,CniMergedstylophoraP_rna33803:0.11863)0:5e-09)62:0.0139343)98:0.0607367)83:0.0204256,(CniMontiporaC_g58006.t1:0.0258394,(CniMontiporaC_g7410.t1:0.100095,CniDiscosoma_evm.model.scaffold_205.19:0.0408068)86:0.0464616)79:0.0557165)97:0.0490515,(((CniDiscosoma_evm.model.scaffold_155.13:0.287707,CniDiscosoma_evm.model.scaffold_297.19:0.0858927)1:0.228082,CniDendronephthya_rna-XM_028545037.1:0.262047)87:0.0585084,(CniMontiporaC_g17610.t1:0.0286514,((((CniMontiporaC_g5214.t1:0.00373154,CniMontiporaC_g3819.t1:0.0106211)0:5e-09,CniMontiporaC_g23248.t1:0.00688006)0:5e-09,CniMontiporaC_g44849.t1:0.00365436)0:5e-09,(CniMontiporaC_g14859.t1:0.00167694,CniMontiporaC_g48466.t1:5e-09)86:0.00167602)98:0.0321383)1:0.211533)51:0.0196719)86:0.0734624)1:0.247473)41:0.0368182)97:0.0621971,(((CniMergedstylophoraP_Spis4759:0.01667,(CniThelohanellusK_rna14372:1.11191,CniMergedstylophoraP_Spis22209:6e-09)99:0.0707227)1:0.558793,(((((((((CniMontiporaC_g44848.t1:0.00446806,CniMontiporaC_g48469.t1:0.0333989)94:0.0618679,CniMontiporaC_g1950.t1:0.0276059)42:0.0485497,(CniPocilloporaA_rna6334:5e-09,CniPocilloporaD_rna-XM_027182630.1:5e-09)1:1.27055)0:5e-09,((CniMontiporaC_g3818.t1:0.23047,CniMontiporaC_g5213.t1:0.0184106)0:5e-09,(CniMontiporaC_g14860.t1:5e-09,CniMontiporaC_g23247.t1:0.0331096)85:0.0861803)0:5e-09)89:0.0195195,CniAcroporaD_rna40151:0.0108783)97:0.137591,CniExaiptasiaP_rna-XM_021056205.2:0.0937135)97:0.688183,StrongylocentrotusP_rna27692:2.03578)0:0.0355652,CrassostreaG_EKC34046:0.560075)15:0.0579752,((((CniDiscosoma_evm.model.scaffold_380.5:0.0223163,CniDiscosoma_evm.model.scaffold_529.6:0.174406)99:0.193925,(((CniMontiporaC_g49116.t1:0.0693931,(CniMontiporaC_g48419.t1:5e-09,CniExaiptasiaP_rna-XM_021054316.2:3.06706)76:0.0344999)91:0.0477922,(CniMontiporaC_g4963.t1:5e-09,(CniMontiporaC_g3634.t1:0,CniMontiporaC_g28749.t1:0)0:0.0166958)0:5e-09)28:0.0118642,CniMontiporaC_g38301.t1:0.0343848)97:0.079364)78:0.0454406,CniMergedstylophoraP_Spis23941:0.336369)1:0.628437,((CniAmplexidiscus_evm.model.scaffold_369.7:0.0300003,CniMergedstylophoraP_Spis24780:1.30527)24:0.280391,(CniAcroporaD_rna27992:0.120615,((((CniAmplexidiscus_evm.model.scaffold_366.7:5e-09,(CniAmplexidiscus_evm.model.scaffold_3083.1:0.907558,CniMontiporaC_g53784.t1:5e-09)63:0.669507)49:0.159158,CniMontiporaC_g11980.t1:0.245731)67:0.0999927,(CniThelohanellusK_rna76:1.7885,CniMontiporaC_g29397.t1:0.120434)46:0.0527013)88:0.144153,(((CniAureliaA_scaffold102.g27.t1:1.47988,CniMontiporaC_g42868.t1:1.1e-08)12:0.055128,CniAcroporaM_amil.1.2.7959.m1:0.0627461)47:0.0611275,CniMontiporaC_g35347.t1:0.0154659)52:0.0672841)96:0.101095)94:0.139265)97:0.17847)96:0.170652)65:0.0538525)89:0.119518,(((CniDiscosoma_evm.model.scaffold_517.5:0.206896,((((CniOrbicellaF_rna34666:1.65898,CniOrbicellaF_rna3761:5e-09)94:0.111049,(CniMergedstylophoraP_Spis23804:0.539265,CniMergedstylophoraP_Spis25528:0.0875551)80:0.0801669)96:0.125906,((CniMergedstylophoraP_Spis24228:0.36025,(CniMontiporaC_g70666.t1:0.148422,(CniMontiporaC_g2708.t1:1.22771,CniMontiporaC_g32632.t1:0.0580152)0:0.00476299)6:0.00804611)0:5e-09,(CniMontiporaC_g19973.t1:0.00871708,(CniMontiporaC_g17217.t1:5e-09,(CniMorbakkaV_scaffold252.g24.t1:0.0340314,CniThelohanellusK_rna8751:5e-09)1:0.809362)0:5e-09)85:0.0173541)78:0.019497)91:0.0482968,(CniAmplexidiscus_evm.model.scaffold_183.7:0.0418843,(CniAmplexidiscus_evm.model.scaffold_322.9:0.000104998,CniDiscosoma_evm.model.scaffold_192.1:0.598325)35:0.0368376)1:0.249869)12:0.0147723)1:0.179917,(CniMorbakkaV_scaffold31.g97.t1:0.201276,CniMorbakkaV_scaffold274.g1.t1:0.22685)1:0.130617)1:0.255533,((((CniMorbakkaV_scaffold206.g9.t1:0.321425,CniGoniastreaA_gasp1.m3.16850.m1:0.570655)37:0.0277483,(CniExaiptasiaP_rna-XM_028662629.1:0.177602,(LingulaA_rna-XM_013548078.1:0.0225898,LingulaA_rna-XM_013555569.2:0.00470074)1:0.363097)98:0.134727)75:0.072587,((((CniAcroporaD_rna21124:5e-09,CniAcroporaD_rna27993:0.0387793)82:0.0639006,(CniAcroporaM_amil.1.2.11534.m1:0.0548906,(CniAcroporaD_rna21123:0.0399657,CniAcroporaD_rna11798:0.0937236)98:0.112893)74:0.00801175)4:0.0497792,(CniMontiporaC_adi2mcaRNA27993_R7:0.0188791,(CniMontiporaC_g66904.t1:5e-09,AmphimedonQ_rna1379:0.991971)83:1.46058)60:0.169645)89:0.0652547,CniAcroporaD_rna20803:0.101864)1:0.227588)95:0.0543947,(((CniMontiporaC_g43024.t1:0.445973,((CniAureliaA_scaffold2815.g1.t1:6e-09,(CniMontiporaC_g39568.t1:0.143416,CniMontiporaC_g42864.t1:5e-09)95:1.96627)78:0.388886,(CniMontiporaC_g68006.t1:5e-09,CniThelohanellusK_rna4497:1.3951)70:0.544482)0:5e-09)85:0.246487,((((CniDiscosoma_evm.model.scaffold_211.13:0.061327,(CniAmplexidiscus_evm.model.scaffold_479.18:0.156184,((CniAmplexidiscus_evm.model.scaffold_1534.1:0.384485,(CniMontiporaC_g64694.t1:0,CniMontiporaC_g66543.t1:0)0:1.05192)75:0.268314,(CniAmplexidiscus_evm.model.scaffold_4604.1:5e-09,CniThelohanellusK_rna7687:3.36871)0:8e-09)83:0.141272)88:0.0698674)40:0.00879972,CniDiscosoma_evm.model.scaffold_373.27:0.0616246)1:0.254589,(((((CniExaiptasiaP_rna-XM_028657642.1:0.0827558,(CniMergedstylophoraP_rna34044:0.0284076,(CniMergedstylophoraP_rna20319:0.0139048,(CniExaiptasiaP_rna-XM_021055450.1:0.223589,(CniAmplexidiscus_evm.model.scaffold_410.14:1.18438,CniMergedstylophoraP_Spis8986:0.00273028)15:0.100966)1:0.364262)53:0.00562293)1:0.194615)91:0.0405234,(CniOrbicellaF_rna30460:0.0324034,CniAcroporaD_rna3393:0.0784643)93:0.128701)81:0.0274302,CniMergedstylophoraP_rna20320:0.163207)97:0.0402496,(((CniDiscosoma_evm.model.scaffold_357.3:0.808612,(CniPoritesL_jamg1.model.Sc0000459.6:0,CniPoritesL_jamg1.model.Sc0000459.7:0)0:6e-09)40:0.123513,(CniMergedstylophoraP_rna9062:0.389312,(CniMergedstylophoraP_rna9422:0.113093,(CniAcroporaD_rna26141:0.0472009,CniAmplexidiscus_evm.model.scaffold_1574.1:0.018267)93:0.0300615)67:0.0328531)60:0.0372705)26:0.0266074,(CniOrbicellaF_rna26415:0.113114,(CniOrbicellaF_rna30459:0.119068,CniAcroporaD_rna3394:0.119161)95:0.144319)0:3.0475e-05)57:0.0331093)99:0.0769777,AcanthasterP_rna33740:0.410863)95:0.0555832)1:0.117199,(LingulaA_rna-XM_013540927.1:0.0185177,(LingulaA_rna-XM_013549264.1:5e-09,LingulaA_rna-XM_024074639.1:5e-09)72:0.00441729)1:0.338936)74:0.0448409)75:0.0571503,((CniAureliaA_scaffold3302.g1.t1:0.0413796,(CniAureliaA_scaffold194.g10.t1:0.0107458,(CniAureliaA_scaffold4429.g1.t1:0.0201867,CniAureliaA_scaffold470.g9.t1:0.00404731)45:0.00144044)86:0.0363391)1:0.293211,((XenopusT_rna-XM_031894076.1:0.0165652,(XenopusT_rna-XM_031904547.1:0.0101691,XenopusT_rna-XM_031906500.1:0.03091)69:0.00234974)1:0.270489,(CniAmplexidiscus_evm.model.scaffold_695.3:0.122019,((CniAcroporaD_rna6832:0.592092,CniDiscosoma_evm.model.scaffold_368.11:0.366047)0:6e-09,CniPoritesL_jamg1.model.Sc0000122.87:0.144647)98:0.164914)1:0.428596)81:0.0696492)95:0.0564856)7:0.0305485)99:0.0689889)98:0.0624811)87:0.0333075)88:0.035437)22:0.0368711,(((((((CniDendronephthya_rna-XM_028545034.1:0.476325,(CniMontiporaC_g11318.t1:0.920029,CniMontiporaC_g29225.t1:6e-09)11:0.699099)44:0.16396,(CniAcroporaM_amil.1.2.26018.m1:0.615713,(CniOrbicellaF_rna28398:1.38622,CniNemvArnau_v1g46173:5e-09)81:0.253669)83:0.382507)59:0.108752,(((CniOrbicellaF_rna19099:0.462273,((StrongylocentrotusP_rna7957:5e-09,StrongylocentrotusP_rna10901:0.169415)99:0.316635,(CniMontiporaC_g49122.t1:5e-09,(CniMontiporaC_g19779.t1:0.00311704,CniMergedstylophoraP_Spis21764:0.316995)27:0.0164105)1:0.503258)68:0.181971)0:0.0112077,StrongylocentrotusP_rna22197:0.241789)51:0.0955,((CniOrbicellaF_rna16517:0.0884157,CniMontiporaC_g53849.t1:0.373949)77:0.111865,CniMontiporaC_g17195.t1:0.164301)1:1.08613)75:0.125509)49:0.0327525,(((CniMorbakkaV_scaffold195.g37.t1:6e-09,((((CniMorbakkaV_scaffold227.g20.t1:0,CniMorbakkaV_scaffold5.g31.t1:0,CniMorbakkaV_scaffold53.g5.t1:0,CniMorbakkaV_scaffold8.g36.t1:0,CniMorbakkaV_scaffold82.g28.t1:0,CniMorbakkaV_scaffold85.g3.t1:0,CniMorbakkaV_scaffold92.g11.t1:0)0:5e-09,(CniMorbakkaV_scaffold403.g13.t1:0.000539614,(CniMorbakkaV_scaffold98.g25.t1:5e-09,(CniMorbakkaV_scaffold101.g18.t1:0.000542138,((CniMorbakkaV_scaffold23.g50.t1:0,CniMorbakkaV_scaffold36.g60.t1:0,CniMorbakkaV_scaffold43.g40.t1:0,CniMorbakkaV_scaffold49.g62.t1:0)0:5e-09,((CniMorbakkaV_scaffold1162.g1.t1:5e-09,(CniMorbakkaV_scaffold10.g130.t1:0.000539501,((CniMorbakkaV_scaffold300.g16.t1:0,CniMorbakkaV_scaffold302.g15.t1:0,CniMorbakkaV_scaffold64.g7.t1:0)0:5e-09,(CniMorbakkaV_scaffold111.g12.t1:0.0197393,CniMorbakkaV_scaffold335.g15.t1:5e-09)90:0.0598471)0:5e-09)92:0.0421655)34:0.0334678,CniMorbakkaV_scaffold6.g171.t2:0.0206352)77:0.00882055)0:5e-09)92:0.00815104)0:5e-09)91:0.00812237)0:5e-09,CniMorbakkaV_scaffold501.g4.t1:0.00161944)0:5e-09,(((CniMorbakkaV_scaffold390.g17.t1:0.000539846,CniMorbakkaV_scaffold215.g42.t1:0.00162052)0:6e-09,(CniMorbakkaV_scaffold232.g26.t1:0.000272482,(CniMorbakkaV_scaffold169.g61.t1:0.000542347,(CniMorbakkaV_scaffold390.g19.t1:0.00725722,(CniMorbakkaV_scaffold2.g132.t1:0.00110047,(CniMorbakkaV_scaffold76.g5.t1:5e-09,CniMorbakkaV_scaffold2.g50.t1:0.0405822)83:0.00258511)0:5e-09)0:5e-09)1:0.0446441)55:0.0784232)0:5e-09,(((CniMorbakkaV_scaffold77.g30.t1:5e-09,((CniMorbakkaV_scaffold37.g91.t1:0.0225414,CniMorbakkaV_scaffold116.g1.t2:5e-09)0:5e-09,CniMorbakkaV_scaffold89.g1.t1:0.00902809)85:0.0142738)0:5e-09,CniMorbakkaV_scaffold184.g17.t1:5e-09)1:5e-09,CniMorbakkaV_scaffold13.g86.t1:0.00107976)86:0.0119402)99:0.0726539)42:0.000584508)1:0.202026,((CniFungiaSp_ffun1.m4.2927.m1:6e-09,CniThelohanellusK_rna1207:5e-09)59:1.74559,(CniMorbakkaV_scaffold58.g10.t1:0.0250739,CniMorbakkaV_scaffold139.g23.t1:0.0535577)1:0.510752)98:0.364686)1:0.737382,CniMorbakkaV_scaffold61.g87.t3:0.282303)6:0.0132822)93:0.0750868,(AcanthasterP_rna25592:0.928223,(((((((CniMorbakkaV_scaffold157.g7.t1:0.00558979,(CniMorbakkaV_scaffold111.g17.t1:5e-09,CniMorbakkaV_scaffold150.g32.t1:0.168357)0:5e-09)0:6e-09,CniMorbakkaV_scaffold538.g5.t1:5e-09)1:0.415294,(AmphimedonQ_rna16784:0.171034,AmphimedonQ_rna26069:0.161855)1:0.218604)35:0.040432,(AmphibalanusA_rna-gnl|WGS_VIIS|FJT64_009710-RA_mrna:1.42541,((((CniMontiporaC_g20943.t1:0,CniMontiporaC_g70055.t1:0)0:0.0398304,((CniMontiporaC_g28790.t1:8e-09,CniMontiporaC_g32645.t1:0.65906)36:0.0864419,(CniMontiporaC_g46877.t1:0.0166115,(CniMontiporaC_g20717.t1:0.0207351,StrigamiaM_SMAR004263-RA:3.02656)0:0.000227411)96:0.0790363)95:0.116423)82:0.0289334,((CniAmplexidiscus_evm.model.scaffold_297.3:6e-09,AmphimedonQ_rna26619:1.71663)99:0.0948362,(CniDiscosoma_evm.model.scaffold_700.8:0.00365036,(CniDiscosoma_evm.model.scaffold_275.43:0.00558431,(CniMontiporaC_g10779.t1:0.00901412,CniThelohanellusK_rna3988:1.34038)51:0.179025)99:0.0796976)87:0.017812)62:0.00649145)1:0.372467,AmphimedonQ_rna2200:0.314701)43:0.0567587)8:0.0229553)62:0.0353177,CniMontiporaC_g16622.t1:0.50927)0:0.00208236,((((((CniMontiporaC_g36470.t1:0.0226527,(BotrylloidesL_Boleac.CG.SB_v3.S308.g07343.01.t:2.42316,(CniMontiporaC_g36472.t1:0.00457344,((CniMontiporaC_g36462.t1:0.778036,LingulaA_rna-XM_013564445.1:6e-09)45:0.0710672,CniMontiporaC_g24334.t1:0.105341)1:1.26778)0:6e-09)0:0.00929695)98:0.193123,((CniOrbicellaF_rna1104:0.208127,(BotrylloidesL_Boleac.CG.SB_v3.S598.g12109.01.t:1.16171,(CniDiscosoma_evm.model.scaffold_507.3:0.0534818,CniAmplexidiscus_evm.model.scaffold_3.96:0.00710256)0:6e-09)25:0.0252413)97:0.0999614,CniAmplexidiscus_evm.model.scaffold_1163.3:0.15331)99:0.182826)99:0.227678,(((((CniMontiporaC_g56710.t1:0.0760063,CniMontiporaC_g66741.t1:0.0587995)87:0.578206,CniThelohanellusK_rna9284:1.40114)62:0.669825,((((CniThelohanellusK_rna11110:0.296735,DrosophilaM_FBtr0345942:0.413124)99:0.521901,(CniAcroporaM_amil.1.2.23097.m1:0.443407,(CniAcroporaT_aten_0.1.m1.8716.m1:0.925172,(CniAcroporaM_amil.1.2.9213.m1:0.969066,CniPoritesL_plut2.m8.4349.m1:5e-09)12:0.20345)76:0.301376)86:0.506957)60:0.155219,((CniAcroporaM_amil.1.2.24818.m1:5e-09,CniGoniastreaA_gasp1.m1b.34885.m1:0.494418)0:0.0139198,(CniOrbicellaF_rna10531:5e-09,CniAmplexidiscus_evm.model.scaffold_151.26:1.02069)74:0.514274)75:0.330417)40:0.143087,CniDiscosoma_evm.model.scaffold_147.38:1.66325)44:0.077859)44:0.0796487,(((((CniMergedstylophoraP_rna70:0.029794,(CniDiscosoma_evm.model.scaffold_841.7:0.0763382,(CniAcroporaD_rna27405:0.894347,CniDiscosoma_evm.model.scaffold_996.1:0.0240725)24:0.0702296)97:0.237904)0:0.0150341,(CniMergedstylophoraP_Spis12705:0.0831317,CniMontiporaC_g68863.t1:0.276304)73:0.0316878)1:0.185632,((CniAcroporaD_rna21968:5e-09,CniAmplexidiscus_evm.model.scaffold_211.17:0.557308)99:0.338214,CniMontiporaC_g45868.t1:0.0135367)0:5e-09)99:0.0692896,(((((CniMontiporaC_g49657.t1:0.0680738,(CniMontiporaC_g22969.t1:5e-09,(CniMontiporaC_g44646.t1:0.0114188,CniMontiporaC_g49658.t1:0.00698111)0:5e-09)56:0.00186196)0:5e-09,(CniMontiporaC_g62630.t1:0.0192965,CniAcroporaD_rna38034:0.0482762)0:5e-09)0:5e-09,((CniMontiporaC_g19778.t1:0.00519595,((CniAmplexidiscus_evm.model.scaffold_390.3:6e-09,CniThelohanellusK_rna3835:1.63147)82:0.629624,CniMontiporaC_g49121.t1:0.000372685)0:0.00798298)1:0.0897768,((CniMontiporaC_g19777.t1:0.00644552,CniMontiporaC_g49120.t1:5e-09)76:0.00632162,((CniAmplexidiscus_evm.model.scaffold_4707.1:0.336012,AmphibalanusA_rna-gnl|WGS_VIIS|FJT64_027053-RA_mrna:0.429954)30:1.05229,(CniMontiporaC_g24889.t1:0.0134622,(CniAmplexidiscus_evm.model.scaffold_849.2:0.348501,CniMontiporaC_g56796.t1:0.0150199)31:0.0168145)89:0.0347394)0:0.0048932)43:0.0107646)0:5e-09)75:0.00846773,(CniMontiporaC_g31120.t1:0.0531356,((CniMontiporaC_g21896.t1:0.681237,CniAureliaA_scaffold602.g1.t1:1.3341)38:0.218367,((CniAcroporaM_amil.1.2.13469.m1:5e-09,(CniAcroporaM_amil.1.2.17794.m1:0.00266081,((CniThelohanellusK_rna8837:6e-09,AmphibalanusA_rna-gnl|WGS_VIIS|FJT64_011939-RA_mrna:5e-09)79:1.16942,CrassostreaG_EKC24831:1.21632)87:0.714378)0:0.00179628)83:0.0119052,CniAcroporaM_amil.1.2.12562.m1:0.0732302)27:0.01007)0:0.00116752)90:0.0140204)0:0.003561,(CniMontiporaC_g25533.t1:0.000280018,CniMontiporaC_g1975.t1:5e-09)82:0.0154944)0:0.00303675)97:0.23549,((CniAcroporaM_amil.1.2.20210.m1:1.26875,CniMontiporaC_g36463.t1:5e-09)49:0.244402,AmphibalanusA_rna-gnl|WGS_VIIS|FJT64_004480-RA_mrna:1.69874)0:5e-09)97:0.120493)85:0.0975026,(((CniActiniaT_rna-XM_031695816.1:0.0154944,CniActiniaT_rna-XM_031696646.1:0.0238218)1:0.133832,(CniAcroporaD_rna34485:0.131046,((CniAmplexidiscus_evm.model.scaffold_715.8:0.244595,CniMontiporaC_g43435.t1:0.0319906)35:0.200096,(CniPoritesL_jamg1.model.Sc0000012.100:0.0779596,(CniRenillaM_g14919.t1:5e-09,(CniMontiporaC_g2838.t1:1.10141,LottiaG_LotgiT161013:0.865533)54:0.135761)86:0.417514)69:0.0142047)0:5e-09)99:0.119152)99:0.0817375,(CniRenillaM_g20793.t1:0.0283801,CniRenillaM_g19484.t1:0.00374138)1:0.275477)89:0.0453279)0:0.0673863)97:0.048967,(CniExaiptasiaP_rna-XM_021042960.1:0.311416,(CniActiniaT_rna-XM_031695822.1:0.00410169,(CniActiniaT_rna-XM_031707386.1:0.0214218,CniActiniaT_rna-XM_031718228.1:0.00115434)62:0.00110789)1:0.281754)1:0.138616)50:0.0333415,((((((CniRenillaM_g21004.t1:0.00370722,(CniRenillaM_g14603.t1:5e-09,CniRenillaM_g12833.t1:5e-09)96:0.00548789)0:6e-09,CniRenillaM_g20993.t1:0.0401496)1:0.202603,(CniDiscosoma_evm.model.scaffold_196.13:0.0993363,CniPoritesL_jamg1.model.Sc0000358.3:0.15363)98:0.122003)1:0.0977832,((CniMontiporaC_g33347.t1:0.0172928,(((CniMontiporaC_g26781.t1:5e-09,(CniAmplexidiscus_evm.model.scaffold_929.3:5e-09,CniThelohanellusK_rna4078:1.11857)35:1.69849)86:0.0439987,(CniMontiporaC_g6747.t1:0.0772939,(CniMontiporaC_g26782.t1:0.0414966,CniMontiporaC_g28402.t1:0.0180803)0:5e-09)0:5e-09)77:0.0145273,((CniMontiporaC_g29814.t1:0.057517,CniMontiporaC_g65559.t1:1.13661)0:0.00960465,CniMontiporaC_g47860.t1:0.0955487)91:0.0505414)70:0.0029399)1:0.26207,(CniExaiptasiaP_rna-XM_021055885.2:0.0667838,((((CniMontiporaC_g29564.t1:5e-09,(CniMontiporaC_g37507.t1:2.21802,CniMontiporaC_g55473.t1:5e-09)42:0.0961065)99:0.100991,CniMontiporaC_g55474.t1:0.0376511)75:0.00836832,(CniAcroporaT_aten_0.1.m1.18601.m1:2.05251,CniMontiporaC_g32646.t1:5e-09)11:0.0535932)97:0.0708024,CniMontiporaC_g55471.t1:0.129002)51:0.00976263)1:0.312664)1:0.149865)38:0.0366721,((CniActiniaT_rna-XM_031696070.1:0.257236,(((((((CniMontiporaC_g52739.t1:0.0347816,(CniMontiporaC_g28796.t1:0.0129436,(CniMontiporaC_g52740.t1:0.0107413,CniMontiporaC_g29980.t1:0.0639039)75:0.0205489)86:0.0665257)70:0.0470117,((CniDiscosoma_evm.model.scaffold_140.32:0.0356022,CniDiscosoma_evm.model.scaffold_72.37:0.0208659)99:0.0668635,(CniMontiporaC_g52424.t1:0.0494034,(CniMergedstylophoraP_Spis19867:0.148075,CniMontiporaC_g23481.t1:0.0444265)83:0.0459939)92:0.0643104)97:0.0295748)0:0.0173165,(CniOrbicellaF_rna33913:0.0411101,(CniAcroporaD_rna21419:9.7688e-05,CniDiscosoma_evm.model.scaffold_177.37:0.906043)25:0.0945044)98:0.115673)58:0.0177695,(CniMergedstylophoraP_Spis21303:0.27084,(CniAcroporaD_rna31732:0.0592529,CniDiscosoma_evm.model.scaffold_337.3:0.325027)0:0.00146367)77:0.0432415)99:0.0894593,(((CniMontiporaC_g37078.t1:0.928195,CniMontiporaC_g55472.t1:5e-09)99:0.489326,(CniAcroporaD_rna40622:0.136335,(CniDiscosoma_evm.model.scaffold_612.3:0.539279,CniPoritesL_jamg1.model.Sc0000122.5:0.0738838)49:0.0574229)82:0.0868177)1:0.428163,CniDiscosoma_evm.model.scaffold_67.80:0.252166)0:0.0729268)81:0.0273561,(CniDiscosoma_evm.model.scaffold_255.1:0.214864,(((CniThelohanellusK_rna13101:2.07073,(CniAmplexidiscus_evm.model.scaffold_467.1:0.0961881,CniDiscosoma_evm.model.scaffold_882.5:0.296721)0:5e-09)72:0.181319,(CniMontiporaC_g43175.t1:0.100633,(CniMontiporaC_g36763.t1:0.100181,CrassostreaG_EKC17680:1.2533)92:0.819077)82:0.458116)0:0.0207285,CniAmplexidiscus_evm.model.scaffold_41.6:0.122533)39:0.119481)93:0.105767)0:0.00458529,(((CniOrbicellaF_rna32055:0.121234,(CniAmplexidiscus_evm.model.scaffold_404.16:0.912912,CniOrbicellaF_rna20000:6e-09)59:0.0648393)1:0.315087,((CniAmplexidiscus_evm.model.scaffold_640.2:0.0224937,CniDiscosoma_evm.model.scaffold_276.8:0.256652)35:0.0126191,(CniAmplexidiscus_evm.model.scaffold_56.17:0.0400459,((CniDiscosoma_evm.model.scaffold_831.2:0.0448066,CniDiscosoma_evm.model.scaffold_6.103:0.068596)1:0.15061,((CniDiscosoma_evm.model.scaffold_4419.1:0.0135863,(CniDiscosoma_evm.model.scaffold_4420.1:5e-09,StrigamiaM_SMAR013335-RA:1.5408)0:5e-09)99:0.191181,(CniAmplexidiscus_evm.model.scaffold_966.6:5e-09,CniThelohanellusK_rna14016:1.58501)72:0.318882)0:0.096566)25:0.0106642)71:0.00852935)1:0.232449)89:0.0743902,(CniMontiporaC_g27180.t1:0.00946104,(CniMontiporaC_g58291.t1:6e-09,CniThelohanellusK_rna6601:1.64401)13:0.0460519)98:0.133965)0:0.0178364)17:0.0143361)18:0.041399,(((((CniMergedstylophoraP_Spis18974:5e-09,CniMergedstylophoraP_Spis25410:0.0214408)99:0.0957635,(CniMergedstylophoraP_Spis3827:0.00745526,CniMergedstylophoraP_Spis25266:0.063991)1:0.145254)85:0.0225848,(((CniAmplexidiscus_evm.model.scaffold_778.2:0.0540148,(CniMontiporaC_g33710.t1:5e-09,(CniDiscosoma_evm.model.scaffold_483.16:0.13495,CniThelohanellusK_rna10434:1.40813)42:1.59436)24:0.0960673)82:0.0327191,CniAmplexidiscus_evm.model.scaffold_608.7:0.164672)74:0.0212847,CniAcroporaD_rna1576:0.152207)97:0.0396913)96:0.0300795,CniPoritesL_jamg1.model.xfSc0000311.9:0.0695634)97:0.0392916,(CniAmplexidiscus_evm.model.scaffold_856.2:0.0182832,(((CniAmplexidiscus_evm.model.scaffold_856.3:0.0229308,CniDiscosoma_evm.model.scaffold_275.10:0.111857)83:0.0118405,CniDiscosoma_evm.model.scaffold_35.96:0.0149218)55:0.00741203,CniDiscosoma_evm.model.scaffold_133.28:0.014008)99:0.0693374)99:0.0541655)1:0.121899)1:0.158035)93:0.0500409,(CniDiscosoma_evm.model.scaffold_352.19:1.40977,(((((CniRenillaM_g4369.t1:0.0173957,(CniRenillaM_g12437.t1:0.0169252,CniRenillaM_g12610.t1:0.0210109)0:5e-09)0:5e-09,(((CniRenillaM_g4368.t1:0.0116923,CniRenillaM_g7288.t1:0.0160763)53:0.000396214,(CniRenillaM_g3858.t1:0.0109603,CniRenillaM_g8193.t1:0.00801001)43:0.000653007)0:5e-09,CniRenillaM_g7289.t1:0.0137328)0:5e-09)1:0.131135,((CniExaiptasiaP_rna-XM_021058840.2:0.0127976,(CniExaiptasiaP_rna-XM_021053532.1:5e-09,CniExaiptasiaP_rna-XM_021053531.1:5e-09)98:0.0328482)65:0.0107145,CniExaiptasiaP_rna-XM_021038522.1:0.0505765)1:0.187271)91:0.0613251,((CniMergedstylophoraP_rna33667:0.0131795,CniMergedstylophoraP_rna35399:0.194018)1:0.256436,CniExaiptasiaP_rna-XM_028663107.1:0.0467062)1:0.253168)99:0.154777,(CniThelohanellusK_rna3178:0.0731634,CniThelohanellusK_rna1122:0.26801)1:0.831374)68:0.0582141)63:0.0181096)84:0.0395751)75:0.0381817,(AmphimedonQ_rna28082:0.401032,((((((AmphimedonQ_rna31149:5e-09,(AmphimedonQ_rna30624:5e-09,AmphimedonQ_rna29456:0.0182166)90:0.00701464)0:5e-09,(AmphimedonQ_rna18143:0.00397187,((AmphimedonQ_rna28930:0.170626,AmphimedonQ_rna10106:5e-09)87:0.00434404,AmphimedonQ_rna250:0.027405)0:5e-09)88:0.0111963)0:5e-09,AmphimedonQ_rna16073:0.0170559)1:0.161929,AmphimedonQ_rna21942:0.162508)90:0.0892422,AmphimedonQ_rna26127:0.258052)99:0.350809,((AmphimedonQ_rna28425:0.217675,((AmphimedonQ_rna24628:0.154916,AmphimedonQ_rna22361:0.0819022)1:0.162864,(AmphimedonQ_rna25473:0.0318514,AmphimedonQ_rna27719:0.0102611)1:0.227654)63:0.0629623)42:0.0238184,CniDendronephthya_rna-XM_028558166.1:0.597777)13:0.0606615)84:0.055457)99:0.0886447)15:0.0231509)97:0.0378774,(((((LingulaA_rna-XM_013530475.1:0.410631,(CniGoniastreaA_gasp1.m1b.40268.m1:0.601578,CniAmplexidiscus_evm.model.scaffold_152.34:0.790882)76:0.248933)82:0.14436,(XenopusT_rna-XM_012967477.3:0.272649,(XenopusT_rna-XM_012965021.2:0.0144957,((XenopusT_rna-XM_012955645.3:0.00470113,((XenopusT_rna-XM_018089892.2:0.00749937,(CniMontiporaC_adi2mcaRNA37650_R9:1.23228,XenopusT_rna-XM_018096531.2:5e-09)77:0.0073193)46:0.00115851,XenopusT_rna-XM_031904700.1:0.0168977)76:0.00167237)86:0.00124058,XenopusT_rna-XM_031891696.1:0.00456457)72:0.00457768)1:0.194577)1:0.311182)93:0.115875,StrongylocentrotusP_rna22198:0.322023)88:0.0702259,(((CniAcroporaD_rna14117:2.12197,(CniHydraV_rna15528:0.0659576,(((CniHydraV_rna18176:0.0267699,CniHydraV_rna15259:0.0552114)74:0.00632737,(CniHydraV_rna14341:0.0606473,(CniHydraV_rna24842:0.0108442,CniHydraV_rna24245:0.0334978)0:5e-09)0:5e-09)71:0.00380159,CniHydraV_rna20205:0.0483246)0:5e-09)1:0.423081)0:5e-09,((CniRenillaM_g15961.t1:0,CniRenillaM_g18270.t1:0)0:0.00579339,((((CniRenillaM_g19355.t1:0.0144058,CniRenillaM_g11891.t1:0.00634723)76:0.00319843,((((CniRenillaM_g15960.t1:0.00800476,CniRenillaM_g18269.t1:0.0025526)84:0.00274493,CniRenillaM_g19263.t1:0.00587111)0:6e-09,((CniRenillaM_g2487.t1:0.0055801,CniRenillaM_g17222.t1:5e-09)90:0.01547,(CniRenillaM_g20203.t1:0.00246849,CniRenillaM_g18929.t1:0.000949833)77:0.0026994)67:0.0032342)0:5e-09,CniRenillaM_g13260.t1:0.0035412)93:0.00177015)0:5e-09,(CniRenillaM_g11458.t1:0.00520866,CniRenillaM_g2525.t1:0.00309638)0:5e-09)78:0.00325653,(CniRenillaM_g2488.t1:0.00276527,CniRenillaM_g17221.t1:6e-09)97:0.0106565)60:0.00176063)1:0.315982)93:0.102938,(((CniRenillaM_g18426.t1:0.0315531,CniRenillaM_g21713.t1:5e-09)1:1.60635,CniDiscosoma_evm.model.scaffold_313.13:1.00674)42:0.223041,(CniOrbicellaF_rna27369:1.02654,(CniAcroporaM_amil.1.2.16603.m1:0.618356,(CniThelohanellusK_rna12716:0.123328,CniThelohanellusK_rna8346:0.041945)1:1.07549)66:0.165617)16:0.151837)75:0.130194)46:0.0436363)75:0.0652274,((AmphimedonQ_rna20320:0.0172562,AmphimedonQ_rna24810:0.0082203)94:0.300661,CniMergedstylophoraP_Spis5674:2.00226)90:0.154912)67:0.0478827)10:0.0280501)12:0.0203332)52:0.0406694,(((CniActiniaT_rna-XM_031694845.1:0.0177931,CniActiniaT_rna-XM_031717287.1:5e-09)1:0.250478,(CniExaiptasiaP_rna-XM_021060176.1:0.227733,CniActiniaT_rna-XM_031714948.1:0.0452582)1:0.170377)1:0.196448,((CniActiniaT_rna-XM_031716779.1:0.123483,((CniExaiptasiaP_rna-XM_021052776.2:0.190012,((((((CniPoritesL_jamg1.model.Sc0000422.25:0.0389147,CniPoritesL_jamg1.model.xpSc0007060.24:0.0166497)1:0.0682446,(((CniDiscosoma_evm.model.scaffold_353.6:5e-09,CniDiscosoma_evm.model.scaffold_3690.1:5e-09)88:0.030164,CniDiscosoma_evm.model.scaffold_2242.1:0.12102)83:0.0698145,((CniDiscosoma_evm.model.scaffold_275.6:0.203874,CniDiscosoma_evm.model.scaffold_969.2:5e-09)0:5e-09,CniXenia_Xe_014452-T1:0.390661)91:1.70373)31:0.0399196)66:0.0251371,((CniDiscosoma_evm.model.scaffold_651.7:0.025507,CniDiscosoma_evm.model.scaffold_651.9:5e-09)0:5e-09,CniDiscosoma_evm.model.scaffold_776.3:0.0432464)19:0.0151863)1:0.133517,(((CniDiscosoma_evm.model.scaffold_904.1:0.028536,(CniAmplexidiscus_evm.model.scaffold_220.13:0.108221,CniDiscosoma_evm.model.scaffold_651.2:0.0205375)60:0.0027111)0:0.00185306,(CniAmplexidiscus_evm.model.scaffold_280.21:0.0261648,CniAmplexidiscus_evm.model.scaffold_818.2:0.187278)8:0.00552756)56:0.0195576,CniDiscosoma_evm.model.scaffold_112.20:0.116179)94:0.0461475)17:0.00991465,CniAmplexidiscus_evm.model.scaffold_315.9:0.926829)72:0.0597052,((((CniAcroporaD_rna2070:0.0614434,CniAcroporaD_rna37014:0.0194609)60:0.00274277,(CniAcroporaD_rna29891:0.0730402,CniAcroporaD_rna38668:0.0374103)97:0.0335668)95:0.0173039,((((CniMontiporaC_g21024.t1:2.04294,CniMontiporaC_g71224.t1:5e-09)1:0.862301,(((CniMontiporaC_g29506.t1:0.0441453,((CniMontiporaC_adi2mcaRNA37014_R7:0.0396029,(CniMontiporaC_g25142.t1:0.00195146,CniMontiporaC_adi2mcaRNA37014_R3:0.0205374)94:0.00846224)96:0.00649304,CniMontiporaC_g8502.t1:0.027718)85:0.00248892)74:0.00110461,((CniMontiporaC_g39239.t1:0.0354352,CniMontiporaC_adi2mcaRNA37014_R5:0.0151993)73:0.00711389,CniMontiporaC_g60639.t1:0.0269072)86:0.00202797)70:0.00125922,(CniMontiporaC_g66506.t1:0.0804663,(CniMontiporaC_g8331.t1:0.0299889,CniMontiporaC_g62291.t1:0.041336)90:0.0317966)89:0.0376289)11:0.00135812)0:6e-09,((CniMontiporaC_g19949.t1:0.0598757,CniMontiporaC_g67575.t1:0.0519123)1:0.124855,(CniMontiporaC_g43145.t1:0.0539625,CniMontiporaC_adi2mcaRNA2070_R4:0.0400699)35:0.0023774)75:0.00500183)73:0.00270043,((CniMontiporaC_g16692.t1:0.048699,(CniMontiporaC_g56859.t1:0.0179533,CniThelohanellusK_rna2765:2.78587)0:0.000418384)92:0.077214,CniMontiporaC_g21646.t1:0.222972)78:0.0105941)91:0.0126763)1:0.0755672,CniMergedstylophoraP_Spis19539:0.267871)96:0.0317958)92:0.0575478)28:0.024404,(CniExaiptasiaP_rna-XM_021055307.2:6e-09,CniXenia_Xe_019036-T1:3.52316)18:0.163583)76:0.0303579)95:0.159346,CniExaiptasiaP_rna-XM_028662162.1:0.555675)96:0.175746)1:0.174014)40:0.0349448,(CniAmplexidiscus_evm.model.scaffold_5126.1:0.491505,(((((((((CniMontiporaC_g56394.t1:0.0341083,CniMontiporaC_g42467.t1:0.0234447)78:0.013229,CniMontiporaC_g43904.t1:0.0293464)69:0.00248576,((CniMontiporaC_g48762.t1:0.00671682,(CniMontiporaC_g48763.t1:0.0168659,(CniMontiporaC_g50857.t1:5e-09,(CniMontiporaC_g12121.t1:5.157e-06,StrigamiaM_SMAR006536-RA:1.31789)34:0.075622)95:0.0303757)0:5e-09)0:6e-09,(((CniThelohanellusK_rna6604:1.44401,(AmphibalanusA_rna-gnl|WGS_VIIS|FJT64_024562-RA_mrna:5e-09,CniThelohanellusK_rna9587:5e-09)27:0.416204)80:1.84173,(CniMontiporaC_g18296.t1:0.0393904,CniMontiporaC_g30727.t1:0.0230191)0:6e-09)0:5e-09,((CniMontiporaC_g42468.t1:0.0553496,LingulaA_rna-XM_013531975.1:1.94795)0:0.0728698,(((CniMontiporaC_g42465.t1:0.00858805,CniMontiporaC_g42455.t1:0.0179113)92:0.0412342,(CniMontiporaC_adi2mcaRNA34649_R1:0.00840304,CniMontiporaC_g30726.t1:0.0114681)93:0.010122)0:5e-09,CniMontiporaC_g21926.t1:0.0137545)65:0.0016814)71:0.00160951)0:5e-09)95:0.00935805)0:5e-09,(CniAmplexidiscus_evm.model.scaffold_1290.1:2.09347,CniAmplexidiscus_evm.model.scaffold_0.5:5e-09)1:1.23617)0:5e-09,CniMontiporaC_g38511.t1:0.052363)1:0.0756343,(CniMontiporaC_g32578.t1:0.177608,((((CniAmplexidiscus_evm.model.scaffold_130.30:0.073204,CniAmplexidiscus_evm.model.scaffold_892.9:0.0486063)55:0.022618,(CniFungiaSp_ffun1.m4.27631.m1:0.066346,CniOrbicellaF_rna7606:0.00532638)49:0.110514)51:0.0498039,CniDiscosoma_evm.model.scaffold_852.3:2.80352)0:6e-09,CniAcroporaM_amil.1.2.9368.m1:0.217612)34:0.0140945)37:0.0182126)90:0.0259507,((CniDiscosoma_evm.model.scaffold_2739.1:0.00296888,CniDiscosoma_evm.model.scaffold_112.12:6e-09)90:0.0115168,CniDiscosoma_evm.model.scaffold_130.25:0.145845)1:0.0960903)1:0.138872,(CniExaiptasiaP_rna-XM_021038135.2:5e-09,CniExaiptasiaP_rna-XM_021053392.1:0.0677995)1:0.199541)22:0.0369866,(CniAcroporaD_rna34649:0.102544,CniActiniaT_rna-XM_031715085.1:0.0392929)1:0.201539)1:0.314841)88:0.117841)60:0.0316296)93:0.0336357,((((((CniMontiporaC_g32633.t1:0.0192093,(CniGoniastreaA_gasp1.m3.28154.m1:5e-09,CniMorbakkaV_scaffold559.g5.t1:0.696087)79:0.92227)81:0.0180577,CniMontiporaC_g40507.t1:0.0556366)87:0.00830666,((CniXenia_Xe_006727-T1:1.44465,CniMontiporaC_g71582.t1:5e-09)99:0.0866958,((CniDendronephthya_rna-XM_028551379.1:5e-09,CniMontiporaC_g55945.t1:1.17759)91:0.486532,(CniMontiporaC_g17216.t1:0.00351196,CniMontiporaC_g19972.t1:0.00175685)0:5e-09)49:0.0216354)0:5e-09)13:0.00578492,(CniMontiporaC_adi2mcaRNA33821_R7:0.0606487,(CniFungiaSp_ffun1.m4.2863.m1:0.0239659,(CniMontiporaC_g30308.t1:0.0298339,(CniMontiporaC_g64655.t1:5e-09,StrigamiaM_SMAR007128-RA:1.60784)38:0.228946)99:0.422432)76:0.0361376)96:0.14964)81:0.036971,((CniAcroporaD_rna3298:5e-09,CniFungiaSp_ffun1.m4.20493.m1:0.0498925)83:0.02179,(CniDiscosoma_evm.model.scaffold_112.22:0.240941,(CniMergedstylophoraP_rna29840:0.0756367,((CniAcroporaT_aten_0.1.m1.9783.m1:5e-09,(CniThelohanellusK_rna7459:0.788077,CniThelohanellusK_rna14918:5e-09)49:1.39534)61:0.220313,CniMontiporaC_g26935.t1:0.185758)82:0.0984452)1:0.335667)95:0.0946052)65:0.017189)1:0.5477,(((CniThelohanellusK_rna10057:1.57834,CniMontiporaC_g56393.t1:0.179799)0:0.0286256,(CniMontiporaC_g35782.t1:1.63347,(CniAcroporaM_amil.1.2.20967.m1:5e-09,CniAmplexidiscus_evm.model.scaffold_124.27:0.433016)51:0.152215)56:0.140478)81:0.245043,CniThelohanellusK_rna8916:1.94764)20:0.0643639)0:0.0915724)19:0.00440538)82:0.0153951,((CniDiscosoma_evm.model.scaffold_585.2:1.24312,CniExaiptasiaP_rna-XM_021060298.1:0.496195)88:0.369485,(((((CniDiscosoma_evm.model.scaffold_6413.1:0.0140868,(CniAmplexidiscus_evm.model.scaffold_857.2:0.0389348,CniAmplexidiscus_evm.model.scaffold_574.3:0.102708)96:0.0737935)0:5e-09,CniAmplexidiscus_evm.model.scaffold_130.37:0.0122248)88:0.0279166,(CniMergedstylophoraP_rna20950:0.0738619,(CniMergedstylophoraP_rna514:0.0568902,CniMergedstylophoraP_rna31522:0.0169011)0:5e-09)92:0.0524746)1:0.483858,((CniAcroporaD_rna37309:0.101077,(CniMergedstylophoraP_rna35263:0.173317,(CniMontiporaC_g43986.t1:0.171185,CniAcroporaD_rna10070:0.138136)23:0.0166113)33:0.0141535)93:0.0878497,((((CniAcroporaD_rna38037:0.00772201,CniAcroporaD_rna36580:0.0183445)96:0.012807,(CniAcroporaD_rna28423:5e-09,CniAcroporaD_rna444:0.0503834)0:5e-09)26:0.000671796,CniAcroporaD_rna31058:0.0371628)97:0.0647387,(CniAcroporaD_rna37308:0.0204123,(((CniAcroporaT_aten_0.1.m1.14594.m1:0,CniAcroporaT_aten_0.1.m1.14625.m1:0)0:0.0191922,(CniAcroporaM_amil.1.2.18031.m1:0.102022,(((CniMontiporaC_g28391.t1:6e-09,CniAcroporaM_amil.1.2.21104.m1:2.06869)80:0.794315,((CniMergedstylophoraP_Spis15984:0.0866503,((OphiophagusH_rna-gnl|NaturalisBC|L345_14996.mrna:1.294,CniAmplexidiscus_evm.model.scaffold_964.1:0.825107)16:0.106893,((BotrylloidesL_Boleac.CG.SB_v3.S220.g05205.01.t:0.545902,CniRenillaM_g13848.t1:5e-09)81:1.18701,CniMontiporaC_g59837.t1:1.62082)55:0.570123)67:0.304509)41:0.0711412,CniFungiaSp_ffun1.m4.26783.m1:0.106092)0:6e-09)27:0.0421081,(CniGoniastreaA_gasp1.m3.10164.m1:0,CniGoniastreaA_gasp1.m3.10222.m1:0)0:0.0278317)78:0.0299106)0:5e-09)96:0.170072,CniAcroporaM_amil.1.2.13735.m1:0.0253172)99:0.0605282)1:0.205228)1:0.321658)1:0.755534)92:0.135432,(((CniThelohanellusK_rna5464:0.701666,(((CniMorbakkaV_scaffold14.g60.t1:6e-09,CniMorbakkaV_scaffold14.g61.t1:0.00824759)1:1.42586,CniXenia_Xe_004303-T1:0.0678854)50:0.142134,CniThelohanellusK_rna5258:1.15854)67:0.0854293)77:0.131937,(((CniExaiptasiaP_rna-XM_021055653.2:0.00243008,CniExaiptasiaP_rna-XM_021057164.1:0.0148872)1:0.276788,((CniMontiporaC_g33145.t1:6e-09,CniThelohanellusK_rna14054:1.08532)59:0.28874,(((CniMontiporaC_g23261.t1:0.0394269,(CniMontiporaC_g13489.t1:0.0624428,CniMontiporaC_g46114.t1:0.0247542)99:0.0837668)96:0.0438643,(CniMergedstylophoraP_rna21327:0.0771093,((CniMergedstylophoraP_rna22701:0.0371506,CniMergedstylophoraP_rna32709:0.0386493)83:0.0243104,CniMergedstylophoraP_rna36125:0.145335)25:0.00675261)97:0.0660904)25:0.0197591,CniMontiporaC_g23260.t1:0.0682135)45:0.0200021)98:0.100419)0:0.0616678,(((CniRenillaM_g18994.t1:0.574449,CniActiniaT_rna-XM_031713713.1:0.0083316)12:0.0359511,(CniActiniaT_rna-XM_031704453.1:0.0216299,(CniDiscosoma_evm.model.scaffold_24.34:6e-09,(CniMontiporaC_g68854.t1:6e-09,CniMontiporaC_g14845.t1:0.0106298)69:0.286548)35:1.38803)81:0.0757739)82:0.0157739,(CniActiniaT_rna-XM_031697926.1:0.0275012,(CniActiniaT_rna-XM_031716386.1:0.0114165,(CniMorbakkaV_scaffold157.g27.t1:0.621693,CniActiniaT_rna-XM_031694289.1:5e-09)16:0.0154902)89:0.00574882)79:0.00653357)1:0.189766)90:0.123109)55:0.0674572,((((CniMontiporaC_g70848.t1:0.604751,(CniThelohanellusK_rna10704:1.79046,AmphimedonQ_rna4145:6.8209e-05)77:0.47476)26:0.0744156,AmphimedonQ_rna12580:0.262992)93:0.240608,(CniMontiporaC_g38664.t1:0.16417,(StrigamiaM_SMAR001488-RA:0.569718,AmphibalanusA_rna-gnl|WGS_VIIS|FJT64_011054-RA_mrna:0.266108)16:0.0849229)6:0.185385)60:0.12653,CniRenillaM_g8234.t1:0.679709)88:0.137429)90:0.0807068)0:0.00825266)16:0.036973)94:0.0348874)11:0.0380771)0:0.00220352,((StrongylocentrotusP_rna26575:0.811166,StrongylocentrotusP_rna11825:0.346385)84:0.242381,CniMontiporaC_g33146.t1:0.678218)83:0.205608)92:0.0421546)96:0.0559618)0:0.000724214)59:0.0153324)0:6e-09)0:0.0153249,(CniAcroporaM_amil.1.2.17442.m1:1.04375,(((CniRenillaM_g13054.t1:0.0865906,(CniRenillaM_g11152.t1:0.0173104,CniRenillaM_g19464.t1:0.0736892)66:0.0470893)99:0.336707,((CniDendronephthya_rna-XM_028555833.1:5e-09,CniDendronephthya_rna-XM_028556203.1:5e-09)99:0.143149,CniDendronephthya_rna-XM_028560323.1:0.112755)99:0.310081)83:0.660318,CniDiscosoma_evm.model.scaffold_445.14:1.0578)0:6e-09)84:0.341737)41:0.027862,((((CniMorbakkaV_scaffold798.g2.t1:8e-09,(CniMontiporaC_g17474.t1:5e-09,CniThelohanellusK_rna13229:1.7093)43:0.498843)38:0.205954,(CniXenia_Xe_003974-T1:0.813571,CniDiscosoma_evm.model.scaffold_276.11:0.452257)86:0.335232)96:0.548267,(((((((CniDiscosoma_evm.model.scaffold_33.63:0.0442741,CniAmplexidiscus_evm.model.scaffold_614.10:0.0485909)88:0.0309194,CniAmplexidiscus_evm.model.scaffold_392.19:0.187924)80:0.115488,CniAmplexidiscus_evm.model.scaffold_938.3:0.0781469)1:1.52536,(((CniThelohanellusK_rna1206:1.40214,((((LottiaG_LotgiT176073:0.543827,(LottiaG_LotgiT162005:0.268778,CniThelohanellusK_rna12603:1.63922)46:0.160843)99:1.0204,CniMontiporaC_g6014.t1:5e-09)98:0.203137,((FungYarrowiaL_CAG82727:0.0584193,CniMontiporaC_g48703.t1:5e-09)1:0.381847,CniMontiporaC_adi2mcaRNA34961_R8:0.0333749)74:0.017185)92:0.121329,(CniMontiporaC_adi2mcaRNA34961_R3:0.0676465,(((CniMontiporaC_g33438.t1:0.0324265,((CniAcroporaT_aten_0.1.m1.13788.m1:0.000964332,CniThelohanellusK_rna5018:1.43549)51:0.325646,(CniMontiporaC_g4429.t1:0.0103475,CniAcroporaD_rna39680:0.407699)53:0.324215)43:0.0380897)69:0.0637793,((CniAcroporaD_rna34961:1.1e-08,CniDiscosoma_evm.model.scaffold_320.18:0.986026)3:0.0216528,(CniAcroporaD_rna36966:5e-09,CniAureliaA_scaffold3999.g1.t1:1.71477)1:0.0512631)72:0.00713039)87:0.00790158,(CniMontiporaC_adi2mcaRNA34961_R5:0.0131773,(CniMontiporaC_adi2mcaRNA34961_R6:0.0189203,CniMontiporaC_g36147.t1:1.25807)0:6.6496e-05)1:0.0895423)61:0.00114674)90:0.0910023)99:0.955276)70:0.246539,(((CniPocilloporaA_rna14753:5e-09,CniPocilloporaD_rna-XM_027191110.1:5e-09)56:0.138681,CniThelohanellusK_rna11695:1.42718)39:0.131354,(CniXenia_Xe_009296-T1:0.759612,CniMergedstylophoraP_Spis3742:0.340543)79:0.577897)81:0.293524)14:0.0502445,(CniThelohanellusK_rna14696:0.760111,(CniThelohanellusK_rna14440:0.369958,CniThelohanellusK_rna845:1.06496)50:0.134559)47:0.0370001)44:0.0976758)0:0.00878771,CniAmplexidiscus_evm.model.scaffold_318.18:1.16338)0:5e-09,(BotrylloidesL_Boleac.CG.SB_v3.S1234.g01832.01.t:0.212465,CniAcroporaM_amil.1.2.19755.m1:5e-09)1:1.80877)40:0.0338302,CniAmplexidiscus_evm.model.scaffold_573.10:0.699892)0:5e-09)51:0.033814,((((((MnemiopsisL_ML06091a-RA:0.981155,(CniMontiporaC_g51174.t1:0.917097,CniMergedstylophoraP_Spis23920:5e-09)52:0.425132)89:0.427064,(CniAmplexidiscus_evm.model.scaffold_471.6:0.628765,CniMorbakkaV_scaffold288.g1.t1:0.7277)20:0.136248)0:0.0169371,(CniAcroporaM_amil.1.2.16277.m1:0.568585,((CniAcroporaM_amil.1.2.13969.m1:0.0593491,(CniAcroporaD_rna24928:0.00259821,CniAcroporaD_rna14325:5e-09)85:0.0455973)92:0.133948,CniActiniaT_rna-XM_031696671.1:0.223514)55:0.212818)50:0.29814)72:0.089808,(CniMontiporaC_g36091.t1:0.183513,((StrigamiaM_SMAR007041-RA:0.35358,CniThelohanellusK_rna13644:0.87178)46:0.478618,CniAureliaA_scaffold464.g2.t1:0.337056)32:0.534133)85:0.29168)17:0.0467264,CniNemvArnau_v1g213919:0.56922)13:0.0132194,((CniMergedstylophoraP_Spis20385:0.134669,CniMergedstylophoraP_Spis20384:0.0936899)1:0.736405,(CniAcroporaM_amil.1.2.2447.m1:0.105742,CniAcroporaT_aten_0.1.m1.2507.m1:0.0292037)96:0.434008)77:0.163244)89:0.107638)94:0.094738)99:0.0625906)0:0.0310788)65:0.0250786,(((((CniAcroporaD_rna36234:0.101505,((CniMontiporaC_g70459.t1:0.0021296,CniXenia_Xe_010189-T1:0.0446155)21:0.142254,CniMontiporaC_g28671.t1:0.0389415)95:0.130956)60:0.030734,CniMergedstylophoraP_Spis3496:0.300153)99:0.36046,(((CniAcroporaD_rna33686:0.285197,(CniDiscosoma_evm.model.scaffold_1545.2:5e-09,CniDiscosoma_evm.model.scaffold_358.6:5e-09)99:1.94288)0:0.00131324,CniMergedstylophoraP_rna28760:0.0413968)97:0.126736,CniMergedstylophoraP_Spis23517:0.100732)99:0.627105)98:0.505901,CniThelohanellusK_rna1324:1.11918)0:0.655949,((CniDiscosoma_evm.model.scaffold_92.27:0.502065,((((CniAcroporaT_aten_0.1.m1.37147.m1:0.0304964,(((CniAmplexidiscus_evm.model.scaffold_3917.1:0.862212,(CniMontiporaC_g3156.t1:0,CniMontiporaC_g49579.t1:0)0:5e-09)45:0.0288486,CniMontiporaC_g39461.t1:0.0587245)90:0.0164123,CniMergedstylophoraP_rna12997:0.126225)76:0.0129854)0:0.0176942,(CniAcroporaT_aten_0.1.m1.29743.m1:0.16586,CniAcroporaM_amil.1.2.8545.m1:0.132311)74:0.0215724)1:1.6841,CniFungiaSp_ffun1.m4.14042.m1:0.208554)89:0.172035,((CniFungiaSp_ffun1.m4.33458.m1:0.0280026,(CniMontiporaC_g54847.t1:0.781172,CniGoniastreaA_gasp1.m3.19709.m1:0.0432359)0:0.00286832)0:0.00360433,CniNemvArnau_v1g205442:0.808524)0:0.0349043)98:0.313033)89:0.233954,(((StrigamiaM_SMAR002212-RA:0.342858,StrigamiaM_SMAR006317-RA:0.461678)99:0.369036,(CniAmplexidiscus_evm.model.scaffold_9.107:1.81923,(((CniDiscosoma_evm.model.scaffold_229.20:0.307606,CniDiscosoma_evm.model.scaffold_261.3:0.189198)1:0.946134,CniMontiporaC_g64562.t1:0.45384)30:0.256839,CniThelohanellusK_rna3852:1.58737)0:0.0222544)0:5e-09)78:0.0503539,(((((CniRenillaM_g1495.t1:0,CniRenillaM_g3944.t1:0,CniRenillaM_g6991.t1:0)0:0.0168867,CniRenillaM_g10326.t1:0.0183472)95:0.118775,(CniThelohanellusK_rna13388:2.02959,(CniRenillaM_g14851.t1:0.00987093,CniRenillaM_g13522.t1:0.027164)77:0.0885643)0:5e-09)99:0.496824,((((AmphimedonQ_rna5099:0.6858,(CniDendronephthya_rna-XM_028552306.1:0,CniDendronephthya_rna-XM_028562237.1:0)0:0.46493)92:0.395651,(CniDiscosoma_evm.model.scaffold_662.6:0.340557,DanioR_ENSDART00000101266:0.586069)97:0.470219)94:0.454452,(LottiaG_LotgiT153183:0.571337,(CniAureliaA_scaffold2469.g2.t1:0.0593166,CniAureliaA_scaffold29.g3.t1:0.0573806)1:0.692437)84:0.303161)44:0.169218,((LottiaG_LotgiT165532:6e-09,MnemiopsisL_ML234012a-RA:5e-09)68:0.693294,(((CniHenneguyaS_rna-gnl|WGS_SGJC|scaffold_5404-processed-0.0-mRNA:0.097952,LottiaG_LotgiT163189:1.31858)73:0.529852,CniMontiporaC_g28390.t1:0.190456)0:0.0938398,(CniMergedstylophoraP_rna30348:0.121307,CniHenneguyaS_rna-gnl|WGS_SGJC|scaffold_4087-augustus-0.2-mRNA:0.538838)0:0.005729)99:0.427905)68:0.215414)80:0.105028)0:5e-09,((CniMontiporaC_g24947.t1:1.03726,(CniAmplexidiscus_evm.model.scaffold_122.34:0.87534,(CniMergedstylophoraP_rna915:0.274405,CniMergedstylophoraP_Spis15961:0.261808)99:1.23215)69:0.486417)0:0.0617158,(OphiophagusH_rna-gnl|NaturalisBC|L345_09128.mrna:1.84263,((CniPoritesL_plut2.m8.5830.m1:0.117369,StrigamiaM_SMAR001988-RA:5e-09)80:0.209624,StrigamiaM_SMAR004700-RA:0.275997)97:0.899515)60:0.332643)83:0.424592)44:0.032102)0:5e-09)0:0.043855)78:0.0838472)93:0.024808,(((CniMontiporaC_g70841.t1:0.559038,(((((CniThelohanellusK_rna2230:0.175977,CniThelohanellusK_rna3404:0.420391)89:0.150594,(((CniThelohanellusK_rna5516:0.151258,CniThelohanellusK_rna2632:0.0648443)43:0.0190242,(CniThelohanellusK_rna959:5e-09,CniAmplexidiscus_evm.model.scaffold_811.4:0.921278)53:0.141698)97:0.137209,((CniThelohanellusK_rna3889:0.539011,(CniThelohanellusK_rna8685:0.542918,(((CniThelohanellusK_rna3936:0.0837512,CniThelohanellusK_rna6299:5e-09)73:0.0179073,(CniThelohanellusK_rna14796:0.0369063,(CniThelohanellusK_rna14999:0.0145209,CniMontiporaC_g6515.t1:5e-09)0:5e-09)69:0.00830882)99:0.137939,CniMontiporaC_adi2mcaRNA7441_R5:0.00526089)61:0.0931737)89:0.0558494)0:5e-09,CniThelohanellusK_rna5869:0.418951)90:0.0623822)30:0.071316)1:0.553794,(((CniAcroporaM_amil.1.2.17355.m1:0.232299,CniThelohanellusK_rna10044:0.533824)24:0.755784,(((CniMontiporaC_g57671.t1:0.280994,MnemiopsisL_ML02782a-RA:0.0278157)98:0.475751,MnemiopsisL_ML50361a-RA:0.557607)94:0.444726,(CniMorbakkaV_scaffold13.g147.t1:0.013786,StrigamiaM_SMAR010407-RA:0.949719)37:0.66218)53:0.183496)51:0.185468,((AcanthasterP_rna13357:0.592693,((AmphibalanusA_rna-gnl|WGS_VIIS|FJT64_024334-RA_mrna:1.29453,(CniHydraV_rna11594:0.019376,CniHydraV_rna24784:0.0356161)97:0.620446)87:0.427041,(CniMontiporaC_g24913.t1:5e-09,(CniAureliaA_scaffold4809.g2.t1:0.265259,CniNemvArnau_v1g221665:0.144881)15:0.0322797)85:0.575915)32:0.146991)55:0.101282,(CniThelohanellusK_rna14050:1.7045,CniExaiptasiaP_rna-XM_028657342.1:1.27501)64:0.342717)50:0.0867013)46:0.0851548)59:0.0705304,((CniRenillaM_g1307.t1:0.286888,(CniRenillaM_g19520.t1:0.00853041,(CniRenillaM_g21524.t1:0.0254102,(CniDiscosoma_evm.model.scaffold_289.13:1.07411,(CniMontiporaC_g12277.t1:0.521143,CniRenillaM_g1308.t1:5e-09)0:5e-09)1:0.123412)98:0.0723373)95:0.175795)1:0.735289,(CniThelohanellusK_rna13343:0.797969,(CniDiscosoma_evm.model.scaffold_283.13:0.151154,CniThelohanellusK_rna12817:0.616917)55:0.535963)49:0.255122)82:0.166586)9:0.0220608,(((CniThelohanellusK_rna6762:1.64085,CniDiscosoma_evm.model.scaffold_108.30:1.83503)0:0.0560087,CniMergedstylophoraP_rna20430:0.846719)0:5e-09,BotrylloidesL_Boleac.CG.SB_v3.S757.g13890.01.t:0.641677)81:0.214888)73:0.0651234)0:6e-09,((CniAmplexidiscus_evm.model.scaffold_605.10:1.73909,(((CniAureliaA_scaffold1423.g5.t1:1.68247,(CniThelohanellusK_rna11963:0.786847,CniThelohanellusK_rna5716:0.73567)2:0.375239)36:0.315131,CniAmplexidiscus_evm.model.scaffold_414.11:1.4498)65:0.549549,(CniHydraV_rna23083:0.0670093,(CniAureliaA_scaffold429.g4.t1:5e-09,(((CniAmplexidiscus_evm.model.scaffold_3034.1:0.179001,(CniAcroporaD_rna13279:0,CniAcroporaD_rna16266:0)0:0.0290748)81:0.0376459,CniAcroporaM_amil.1.2.22576.m1:0.0315532)96:0.76962,CniMontiporaC_g60599.t1:0.748476)0:0.040619)45:0.500958)0:0.101613)65:0.133476)0:8e-09,((((FungYarrowiaL_CAG83727:0.388021,((((BotrylloidesL_Boleac.CG.SB_v3.S938.g15443.01.t:0.339237,BotrylloidesL_Boleac.CG.SB_v3.S852.g14757.01.t:0.0988412)1:1.39047,BotrylloidesL_Boleac.CG.SB_v3.S1041.g00670.01.t:1.15013)0:5e-09,CniDendronephthya_rna-XM_028562886.1:1.00807)38:0.0376368,(CniMontiporaC_g42569.t1:0.572863,(BotrylloidesL_Boleac.CG.SB_v3.S464.g10198.01.t:0.0874697,BotrylloidesL_Boleac.CG.SB_v3.S277.g06538.01.t:0.139817)1:0.99804)37:0.204873)15:0.0644353)24:0.078087,CniAmplexidiscus_evm.model.scaffold_694.11:0.948859)83:0.140399,(((((CniMontiporaC_g3276.t1:0.0245073,(CniMontiporaC_g3277.t1:0.0750744,CniMontiporaC_g34289.t1:0.585721)21:0.0425391)1:0.841721,((((CniMontiporaC_g42551.t1:0.0969651,(CniMontiporaC_g61151.t1:0.0120375,((((CniMontiporaC_g57338.t1:5e-09,(CniMontiporaC_g19920.t1:0.0360688,CniMontiporaC_g19919.t1:5e-09)0:5e-09)89:0.0335628,((CniMergedstylophoraP_Spis947:0.685759,(CniMontiporaC_g30288.t1:6e-09,StrigamiaM_SMAR001489-RA:1.9402)0:0.233186)62:0.0470134,CniMontiporaC_g3190.t1:0.0544851)68:0.0232591)2:0.000802196,(CniMontiporaC_g19918.t1:0.00138969,CniMontiporaC_g57339.t1:5e-09)94:0.0191194)76:0.00881895,CniMontiporaC_g56320.t1:0.124439)71:0.0075488)86:0.0244164)73:0.0288164,CniMergedstylophoraP_rna16571:0.178043)90:0.148121,CniAmplexidiscus_evm.model.scaffold_269.19:0.40174)97:0.329279,CniMergedstylophoraP_Spis22871:0.918576)78:0.321699)58:0.12003,CniMergedstylophoraP_rna35028:0.492505)18:0.0628572,(CniAcroporaM_amil.1.2.10078.m1:0.101957,CniThelohanellusK_rna1120:0.0826511)66:0.219252)58:0.110289,(((CniXenia_Xe_015308-T1:1.82864,CniActiniaT_rna-XM_031714351.1:0.0316411)53:0.296572,(CniRenillaM_g4780.t1:1.1421,CniMontiporaC_g2036.t1:0.624085)33:0.0771253)78:0.0755419,(StrongylocentrotusP_rna20318:5e-09,StrongylocentrotusP_rna21519:0.00849188)1:0.408174)98:0.222128)0:0.00114147)81:0.0371512,((((((CniExaiptasiaP_rna-XM_021054592.2:0.611789,CniDiscosoma_evm.model.scaffold_125.18:0.58687)85:0.458404,(StrongylocentrotusP_rna1980:0.67616,(CniAmplexidiscus_evm.model.scaffold_670.5:0.490959,StrongylocentrotusP_rna5222:0.631622)84:0.200702)59:0.134773)62:0.171728,((CniDiscosoma_evm.model.scaffold_4094.1:0.267005,CniMontiporaC_g47675.t1:0.432039)63:0.534394,CniActiniaT_rna-XM_031702561.1:0.708131)93:0.702343)44:0.151245,(CniPocilloporaA_rna7201:5e-09,CniPocilloporaD_rna-XM_027183478.1:5e-09)99:0.560774)33:0.0894136,((((AmphibalanusA_rna-gnl|WGS_VIIS|FJT64_006005-RA_mrna:0.300317,(((AmphibalanusA_rna-gnl|WGS_VIIS|FJT64_020981-RA_mrna:0.00195758,CniThelohanellusK_rna5632:0.484169)0:0.00356673,(AmphibalanusA_rna-gnl|WGS_VIIS|FJT64_005784-RA_mrna:0.00941506,AmphibalanusA_rna-gnl|WGS_VIIS|FJT64_026892-RA_mrna:0.00574209)76:0.00323932)1:0.176003,((AmphibalanusA_rna-gnl|WGS_VIIS|FJT64_015097-RA_mrna:0.00856012,(AmphibalanusA_rna-gnl|WGS_VIIS|FJT64_019840-RA_mrna:5e-09,CniAcroporaM_amil.1.2.26476.m1:1.60655)0:5e-09)86:0.0400943,(AmphibalanusA_rna-gnl|WGS_VIIS|FJT64_009265-RA_mrna:0.0485698,AmphibalanusA_rna-gnl|WGS_VIIS|FJT64_010811-RA_mrna:5e-09)75:0.0129113)99:0.19805)95:0.155833)79:0.117336,(AmphibalanusA_rna-gnl|WGS_VIIS|FJT64_016760-RA_mrna:0.444193,((AmphibalanusA_rna-gnl|WGS_VIIS|FJT64_019852-RA_mrna:0.169145,(((AmphibalanusA_rna-gnl|WGS_VIIS|FJT64_027540-RA_mrna:5e-09,AmphibalanusA_rna-gnl|WGS_VIIS|FJT64_011833-RA_mrna:0.0311453)82:0.0250518,((AmphibalanusA_rna-gnl|WGS_VIIS|FJT64_016656-RA_mrna:5e-09,AmphibalanusA_rna-gnl|WGS_VIIS|FJT64_023169-RA_mrna:5e-09)79:0.00471404,AmphibalanusA_rna-gnl|WGS_VIIS|FJT64_001088-RA_mrna:0.0156852)6:0.00299426)88:0.0250416,AmphibalanusA_rna-gnl|WGS_VIIS|FJT64_011515-RA_mrna:0.0270757)1:0.171731)96:0.102303,(AmphibalanusA_rna-gnl|WGS_VIIS|FJT64_002649-RA_mrna:0,AmphibalanusA_rna-gnl|WGS_VIIS|FJT64_010713-RA_mrna:0)0:0.0722952)1:0.290765)98:0.300206)1:0.673851,((CniMontiporaC_g3676.t1:0.852507,CniMorbakkaV_scaffold235.g15.t1:0.0674962)38:0.220006,(LottiaG_LotgiT157659:0.0146386,LottiaG_LotgiT161038:0.234224)98:0.519433)1:0.890233)0:5e-09,((CniAcroporaM_amil.1.2.22548.m1:6e-09,LottiaG_LotgiT160058:1.38403)24:0.157577,CniMergedstylophoraP_Spis19094:0.0031352)78:0.132439)89:0.258038)75:0.121544,((((CniHydraV_rna6201:0.0220087,(CniHydraV_rna10436:0.00550942,CniHydraV_rna20868:0.00473226)99:0.0399445)96:0.0133012,((CniHydraV_rna23980:0.0348703,(CniRenillaM_g13852.t1:2.02325,((CniThelohanellusK_rna13461:2.52699,CniHydraV_rna24979:1.2e-08)21:0.0277731,((CniThelohanellusK_rna2519:2.07357,AmphibalanusA_rna-gnl|WGS_VIIS|FJT64_026004-RA_mrna:5e-09)47:2.36025,CniHydraV_rna21916:5e-09)45:0.0544219)0:5e-09)31:0.0109947)0:0.00219816,CniMontiporaC_g50778.t1:1.7359)0:0.00151661)0:0.00231704,((((CniHydraV_rna21853:0.0158949,CniHydraV_rna20429:0.0173693)73:0.000923226,(((CniHydraV_rna23303:0.0147657,CniHydraV_rna12135:0.0289702)0:5e-09,(CniHydraV_rna6151:0.00875134,CniHydraV_rna18000:0.155923)83:0.00426121)0:5e-09,(((CniHydraV_rna4179:0.00695366,((CniHydraV_rna22591:0.011166,CniHydraV_rna19508:0.0144709)0:5e-09,(CniHydraV_rna3619:0.00513386,CniHydraV_rna21090:0.0149595)86:0.00522859)0:5e-09)0:5e-09,((CniHydraV_rna5776:0.0136718,((CniHydraV_rna17242:0.0108556,(CniHydraV_rna18232:0.0112128,CniHydraV_rna14078:0.01001)76:0.00329813)74:0.00110659,CniHydraV_rna11411:0.0154221)0:6e-09)0:5e-09,(CniHydraV_rna23330:0.0348931,CniHydraV_rna5775:0.0119093)72:0.001054)0:6e-09)92:0.00126708,(CniHydraV_rna8248:0.00643435,CniHydraV_rna23621:0.00660043)98:0.00757948)0:5e-09)74:0.000660443)84:0.00244515,(((((CniHydraV_rna16720:0.0311866,CniHydraV_rna6200:0.0149142)0:5e-09,(((CniHydraV_rna6922:0.0185306,(CniHydraV_rna10435:0.00455933,(CniHydraV_rna19101:0.00370255,(CniHydraV_rna18364:0.0101546,CniHydraV_rna24893:0.00454331)0:5e-09)76:0.00368776)98:0.0224777)90:0.0113801,(CniHydraV_rna24728:0.0175653,(CniHydraV_rna22009:0.101829,CniHydraV_rna24414:0.0150309)83:0.0370489)91:0.0177919)0:5e-09,CniHydraV_rna17119:0.0251777)0:5e-09)0:5e-09,CniHydraV_rna11410:0.0286227)84:0.0103811,CniHydraV_rna21677:0.00755076)78:0.00262021,CniHydraV_rna12195:0.0228506)56:0.000541002)83:0.00876446,CniHydraV_rna13734:0.0576731)0:0.0021457)1:0.921087,((CniAureliaA_scaffold733.g10.t1:0.00667442,CniAureliaA_scaffold1671.g3.t1:0.0712155)1:0.530584,(CniAureliaA_scaffold2957.g2.t1:0.47884,CniMorbakkaV_scaffold150.g27.t1:0.370553)1:0.48672)99:0.336278)49:0.0432758)0:0.0428408)0:0.00879124)90:0.0814917)99:0.103173,(((((StrigamiaM_SMAR005680-RA:1.08553,CniDendronephthya_rna-XM_028562382.1:0.747443)74:0.143015,((CniThelohanellusK_rna1834:1.36708,((Human_ENST00000534062:0.129171,(CniAmplexidiscus_evm.model.scaffold_410.13:5e-09,MusM_ENSMUST00000149046:0.020566)0:0.139193)1:0.831875,XenopusT_rna-XM_012961612.2:1.21704)74:0.275436)70:0.170409,((CniMontiporaC_g25558.t1:0.642795,((CniAmplexidiscus_evm.model.scaffold_349.15:0.102077,((CniRenillaM_g8235.t1:0.512416,CniAcroporaD_rna38040:0.00445653)63:0.265247,((CniAmplexidiscus_evm.model.scaffold_178.20:0.00549679,CniAmplexidiscus_evm.model.scaffold_435.8:0.00663934)91:0.0417801,CniMergedstylophoraP_rna13123:0.09471)64:0.0299722)55:0.0620271)95:0.075916,(CniAmplexidiscus_evm.model.scaffold_435.7:0.0200869,(CniAmplexidiscus_evm.model.scaffold_693.3:6e-09,CniThelohanellusK_rna10006:1.73013)34:0.148417)78:0.0260807)1:0.376427)73:0.130814,CniAureliaA_scaffold2157.g2.t1:1.25736)32:0.0375164)53:0.0287381)79:0.0725093,(((CniThelohanellusK_rna6339:1.49963,(((CniMergedstylophoraP_rna33306:0.240967,(CniFungiaSp_ffun1.m4.24454.m1:0.263325,(CniPocilloporaD_rna-XM_027183745.1:5e-09,CniPocilloporaA_rna7447:5e-09)92:0.103951)62:0.101624)68:0.144286,CniThelohanellusK_rna8417:6e-09)45:0.859501,CniDiscosoma_evm.model.scaffold_229.34:1.01306)0:0.0741696)82:0.124218,((CniThelohanellusK_rna9989:0.593564,(MnemiopsisL_ML218951a-RA:0.565109,((CniMergedstylophoraP_rna16730:0.0318122,CniMergedstylophoraP_Spis11661:0.0559722)96:0.150001,(CniDiscosoma_evm.model.scaffold_429.8:0.0282805,CniDiscosoma_evm.model.scaffold_956.1:0.0825673)97:0.16854)99:0.368813)99:0.486511)35:0.08558,(CniMontiporaC_g23066.t1:0.182771,(CniThelohanellusK_rna4318:1.43209,CniAmplexidiscus_evm.model.scaffold_613.13:0.104799)0:0.00782554)1:0.583766)6:0.0444869)37:0.0853501,(((CniMontiporaC_g35477.t1:0.110081,(CniMontiporaC_g63237.t1:0.1285,CniMontiporaC_g66035.t1:0.18676)19:0.0185147)99:0.430976,(CniGalaxeaF_gfas1.m1.22805.m1:1.1261,((CniAmplexidiscus_evm.model.scaffold_280.9:0.146463,CniDiscosoma_evm.model.scaffold_406.16:0.0861187)1:0.924571,CniMontiporaC_g34907.t1:0.461008)0:0.0114149)75:0.148232)53:0.127107,((CniMontiporaC_g9618.t1:1.50973,CniMontiporaC_g56791.t1:6e-09)18:0.580003,(CniThelohanellusK_rna4090:1.83756,(CniGoniastreaA_gasp1.m3.18245.m1:5e-09,CniThelohanellusK_rna8193:0.78567)54:0.474277)46:0.41331)77:0.177948)66:0.0455326)37:0.0430255)91:0.075972,((((((((CniThelohanellusK_rna1558:0.658279,((StrigamiaM_SMAR001336-RA:0.0373631,StrigamiaM_SMAR000510-RA:0.0178533)85:0.027388,StrigamiaM_SMAR000334-RA:0.0123618)1:1.18126)47:0.111859,CniThelohanellusK_rna12718:1.0505)0:6e-09,CniDiscosoma_evm.model.scaffold_681.9:1.75765)27:0.0375277,(CniAureliaA_scaffold4667.g1.t1:5e-09,CniFungiaSp_ffun1.m4.13423.m1:0.296923)46:1.09712)78:0.179169,((CniThelohanellusK_rna10672:0.0373508,CniThelohanellusK_rna3370:0.441966)1:1.19973,(((XenopusT_rna-XM_031900726.1:0.0264859,XenopusT_rna-XM_031900469.1:0.0502094)1:1.51543,(CniThelohanellusK_rna10877:0.560053,(CniAmplexidiscus_evm.model.scaffold_1445.1:0.189087,CniExaiptasiaP_rna-XM_028657592.1:0.171715)95:0.387011)47:0.190425)71:0.186289,((CniThelohanellusK_rna10505:0.951728,(CniThelohanellusK_rna4114:0.353024,(CniThelohanellusK_rna13921:0.421389,CniThelohanellusK_rna11287:5e-09)98:0.3843)98:0.566371)0:6e-09,(CniFungiaSp_ffun1.m2b.752.m1:1.20162,((CniAcroporaD_rna1532:0.0210286,CniAcroporaD_rna38041:0.076929)1:1.68427,(CniDiscosoma_evm.model.scaffold_178.20:0.912965,(CniRenillaM_g3337.t1:0.411438,(CniAmplexidiscus_evm.model.scaffold_827.6:0.194897,CniAmplexidiscus_evm.model.scaffold_655.2:0.0776314)97:0.811965)60:0.331915)67:0.149948)0:5e-09)0:6e-09)93:0.187489)51:0.0657394)45:0.0550742)45:0.0510812,(((CniDiscosoma_evm.model.scaffold_882.4:0.674963,(BotrylloidesL_Boleac.CG.SB_v3.S1146.g01311.01.t:0.799491,(CniMorbakkaV_scaffold191.g43.t1:0.675169,AmphibalanusA_rna-gnl|WGS_VIIS|FJT64_004656-RA_mrna:0.490433)99:0.301021)90:0.216974)98:0.514547,(BotrylloidesL_Boleac.CG.SB_v3.S687.g13128.01.t:0.254508,BotrylloidesL_Boleac.CG.SB_v3.S1499.g02973.01.t:0.206197)1:1.4487)19:0.303055,CniMontiporaC_g68194.t1:0.337851)83:0.143576)32:0.0226561,((((CniThelohanellusK_rna11998:0.99853,ApisM_GB42108-RA:1.95567)48:0.687689,CniMontiporaC_g35577.t1:0.0407336)47:0.243802,(CniThelohanellusK_rna6571:1.80385,CniThelohanellusK_rna13998:0.461378)37:0.773758)46:0.26542,((CniMorbakkaV_scaffold381.g5.t1:1.99215,(((CniMontiporaC_g38450.t1:5e-09,CniThelohanellusK_rna11067:5e-09)94:0.62762,CniThelohanellusK_rna3198:0.559369)41:0.247116,CniAcroporaM_amil.1.2.13050.m1:1.68706)89:0.583862)0:5e-09,StrigamiaM_SMAR002353-RA:1.39956)83:0.773371)0:0.13454)30:0.0337906,((((CniAmplexidiscus_evm.model.scaffold_663.4:1.12362,CniActiniaT_rna-XM_031715522.1:0.374796)16:0.136731,((StrigamiaM_SMAR004957-RA:1.07992,(CniAmplexidiscus_evm.model.scaffold_469.3:0.0294,(CniMorbakkaV_scaffold2.g16.t1:0.914708,MnemiopsisL_ML010617a-RA:0.910537)34:0.208885)51:0.183797)24:0.188117,CniThelohanellusK_rna6213:0.844173)82:0.271972)83:0.208418,((((CniThelohanellusK_rna8344:0.320454,(CniMontiporaC_g36848.t1:5e-09,(CniAcroporaT_aten_0.1.m1.37140.m1:6e-09,CniHydraV_rna17838:5e-09)70:1.55891)47:0.974556)32:0.0904623,CniAmplexidiscus_evm.model.scaffold_818.1:0.327553)26:0.068294,(CniAcroporaM_amil.1.2.25924.m1:0.0213594,(CniMontiporaC_g42258.t1:0.0170352,CniAcroporaD_rna24368:0.297909)25:0.00511944)97:0.346468)92:0.234334,(StrigamiaM_SMAR006574-RA:1.18203,MnemiopsisL_ML42513a-RA:1.20525)87:0.573225)0:5e-09)82:0.0527133,((CniAmplexidiscus_evm.model.scaffold_227.23:0.178785,(((BotrylloidesL_Boleac.CG.SB_v3.S19.g04231.01.t:0.658727,CniNemvArnau_v1g217856:0.263779)98:0.597014,CniDiscosoma_evm.model.scaffold_405.8:0.445791)74:0.274119,StrigamiaM_SMAR002123-RA:1.13356)89:0.521766)45:0.077934,((((((CniAcroporaM_amil.1.2.22547.m1:5e-09,CniRenillaM_g4105.t1:0.183594)0:5e-09,AmphibalanusA_rna-gnl|WGS_VIIS|FJT64_025637-RA_mrna:5e-09)1:0.266175,AmphibalanusA_rna-gnl|WGS_VIIS|FJT64_003478-RA_mrna:0.0584193)98:0.213556,AmphibalanusA_rna-gnl|WGS_VIIS|FJT64_008284-RA_mrna:0.336447)99:0.301251,((CniMontiporaC_g39081.t1:0.0884254,CniMontiporaC_g27062.t1:0.0822096)1:0.51742,(AcanthasterP_rna32522:0.251752,AcanthasterP_rna35718:0.223131)98:0.301133)98:0.261153)13:0.130159,AcanthasterP_rna24385:1.03746)99:0.486209)90:0.178012)0:6e-09)74:0.0655453)0:0.0593131,(CniMontiporaC_g16967.t1:1.19884,(((CniAureliaA_scaffold344.g14.t1:0.931826,((CniAmplexidiscus_evm.model.scaffold_217.7:0.958806,((CniAcroporaM_amil.1.2.24619.m1:1.40839,((CniMontiporaC_g27445.t1:0.0608858,((CniDiscosoma_evm.model.scaffold_193.6:0.0801856,CniDiscosoma_evm.model.scaffold_752.2:0.0532409)97:0.056371,((CniMontiporaC_g59685.t1:0.0811173,CniMontiporaC_g672.t1:0.0731711)23:0.0102051,(CniMontiporaC_g27444.t1:6e-09,CniMontiporaC_g56169.t1:0.336824)17:0.088025)68:0.0140335)0:0.0264295)66:0.0791006,((CniAcroporaD_rna20875:0.015344,CniAcroporaM_amil.1.2.14816.m1:0.0351527)99:0.129306,(CniMontiporaC_g64656.t1:5e-09,CniMergedstylophoraP_Spis20340:0.22571)0:5e-09)0:0.00970906)96:0.756103)78:0.479873,((((((CniThelohanellusK_rna10634:1.41359,CniMergedstylophoraP_Spis22869:6e-09)46:0.324653,CniAcroporaD_rna21886:0.0111031)27:0.0876627,(CniAcroporaD_rna37532:0.0543652,CniAcroporaD_rna30618:0.0430345)7:0.0118074)74:0.0129817,CniDiscosoma_evm.model.scaffold_267.16:0.364836)79:0.0610436,(CniAcroporaM_amil.1.2.22401.m1:0.366896,(CniAcroporaM_amil.1.2.25757.m1:0.220214,CniThelohanellusK_rna2524:0.647606)79:0.299985)84:0.0726987)99:0.252693,(CniThelohanellusK_rna3399:1.11216,(CniGoniastreaA_gasp1.m3.15503.m1:1.12673,(((CniMontiporaC_g37370.t1:0.00271615,CniMontiporaC_g20528.t1:0.0347917)38:0.0230952,CniMontiporaC_g20527.t1:0.0338932)99:0.823771,(MnemiopsisL_ML02783a-RA:0.0264279,MnemiopsisL_ML07412a-RA:0.0276045)99:0.584929)99:0.934705)63:0.273703)38:0.0848644)68:0.0747637)75:0.0440444)56:0.0531916,(CniThelohanellusK_rna2529:0.654491,(CniAmplexidiscus_evm.model.scaffold_520.1:1.35315,CniGoniastreaA_gasp1.m3.4678.m1:1.02335)19:0.113591)73:0.416813)0:0.00260531)41:0.0395212,((AcanthasterP_rna24399:0.457793,(((((CniDiscosoma_evm.model.scaffold_154.14:0.258669,((CniAcroporaD_rna37380:0.0626473,(CniMontiporaC_adi2mcaRNA37380_R6:0.0884387,CniMontiporaC_adi2mcaRNA37380_R1:0.0506007)42:0.00762286)80:0.0190143,(CniMontiporaC_g64875.t1:0.0492489,(CniMontiporaC_g54867.t1:0.0364263,(CniMontiporaC_g54860.t1:0.00759724,(CniMontiporaC_g71207.t1:1.70051,CniMontiporaC_g33481.t1:5e-09)99:0.0959101)63:0.00359374)81:0.0293124)99:0.216432)88:0.0338347)1:0.280285,(CniDiscosoma_evm.model.scaffold_509.4:0.0690511,CniMontiporaC_g61249.t1:0.23796)98:0.110605)99:0.15528,((((CniMergedstylophoraP_rna20796:0.201313,(CniAcroporaD_rna29221:0.00273838,(CniAcroporaD_rna13182:0.0359644,CniAcroporaD_rna29982:0.0807211)94:0.0497113)95:0.0545623)83:0.055407,CniAmplexidiscus_evm.model.scaffold_1064.1:0.00492695)0:0.0127266,((CniMontiporaC_g49378.t1:0.0249306,((((CniMontiporaC_g39177.t1:0.0315822,CniMontiporaC_adi2mcaRNA17747_R6:0.253005)76:0.0118173,(((CniPoritesL_jamg1.model.Sc0000175.80:0.0479944,CniPoritesL_jamg1.model.Sc0000023.3:0.0900409)96:0.0404112,CniMontiporaC_g23154.t1:0.069422)0:5e-09,(CniMontiporaC_g23155.t1:0.0334537,CniMontiporaC_g12278.t1:0.0597202)75:0.0219696)19:0.0129146)97:0.0657271,(CniMontiporaC_g49380.t1:0.0206605,CniMontiporaC_g17938.t1:0.188825)85:0.0223653)93:0.0366793,((((CniMontiporaC_g49037.t1:0.0260281,((CniMontiporaC_adi2mcaRNA25603_R9:0.0129399,CniMontiporaC_adi2mcaRNA25603_R5:0.0180483)94:0.00347685,CniMontiporaC_g71557.t1:0.0226557)0:5e-09)0:5e-09,CniMontiporaC_adi2mcaRNA25603_R6:0.0186965)74:0.00109625,CniMontiporaC_g52877.t1:0.021968)95:0.00489535,(CniMontiporaC_g44473.t1:0.039312,CniMontiporaC_g49036.t1:0.0128206)56:0.00151391)73:0.00333448)0:5e-09)0:6e-09,CniMontiporaC_g12276.t1:0.0369787)97:0.0335091)1:0.168602,(CniDiscosoma_evm.model.scaffold_3.54:0.154838,(CniDiscosoma_evm.model.scaffold_310.7:5e-09,CniMontiporaC_g47793.t1:1.00845)53:0.181898)1:0.338181)29:0.0276405)99:0.0752072,(CniMorbakkaV_scaffold178.g9.t1:0.0699832,(CniMorbakkaV_scaffold132.g21.t1:5e-09,((CniMorbakkaV_scaffold33.g54.t1:0.00052562,((((CniAureliaA_scaffold1099.g1.t1:2.18965,CniMorbakkaV_scaffold61.g87.t2:5e-09)21:0.0334515,(CniMorbakkaV_scaffold411.g16.t1:0.0625831,(CniXenia_Xe_009163-T1:1.71272,CniMorbakkaV_scaffold54.g50.t1:5e-09)0:5e-09)36:0.0223763)84:0.0184483,CniMorbakkaV_scaffold61.g85.t1:0.0147574)92:0.0168779,(CniMorbakkaV_scaffold61.g86.t1:0.00965215,(CniMorbakkaV_scaffold143.g37.t1:0,CniMorbakkaV_scaffold199.g20.t1:0)0:5e-09)0:6e-09)0:5e-09)0:5e-09,((CniMorbakkaV_scaffold6.g100.t1:0.000525381,(CniMorbakkaV_scaffold380.g8.t1:5e-09,(CniMorbakkaV_scaffold123.g29.t1:6e-09,CniMorbakkaV_scaffold111.g64.t1:0.0854015)96:0.0115454)0:5e-09)0:6e-09,(CniMorbakkaV_scaffold403.g9.t1:0.000525681,CniMorbakkaV_scaffold34.g95.t1:0.000525275)0:5e-09)94:0.00248958)79:0.00131215)84:0.0190868)1:0.358906)83:0.0494116,(AmphibalanusA_rna-gnl|WGS_VIIS|FJT64_011473-RA_mrna:1.69848,(CniActiniaT_rna-XM_031696662.1:0.23262,((CniAcroporaD_rna29313:0.0332689,((CniAcroporaD_rna29314:0.0209372,(CniAcroporaD_rna25603:0.0299279,CniAcroporaD_rna41268:0.0183812)75:0.00621971)91:0.0380152,CniAcroporaD_rna24929:0.0152532)0:5e-09)57:0.00190843,CniAcroporaD_rna39080:0.0704336)1:0.173686)33:0.0389552)65:0.14661)97:0.0977837)1:0.149642,(((((CniMergedstylophoraP_rna27763:0.0767376,(CniMergedstylophoraP_rna35950:0.0137407,(CniMergedstylophoraP_rna6427:0.0550005,CniMergedstylophoraP_rna14361:0.000955821)90:0.00919246)63:0.00428584)1:0.254939,(((StrongylocentrotusP_rna1939:0.0082877,StrongylocentrotusP_rna12433:0.0129186)1:0.152416,(StrongylocentrotusP_rna953:0.0242976,StrongylocentrotusP_rna16915:0.0279902)1:0.162383)1:0.109533,(((CniDiscosoma_evm.model.scaffold_443.5:0.015417,((CniDiscosoma_evm.model.scaffold_998.1:0.0424808,CniDiscosoma_evm.model.scaffold_254.8:0.0293505)75:0.0053175,CniDiscosoma_evm.model.scaffold_102.16:0.0669113)0:5e-09)1:0.220597,((CniDiscosoma_evm.model.scaffold_112.60:2.11616,CniActiniaT_rna-XM_031718244.1:0.00106736)99:0.0932474,(CniMergedstylophoraP_rna16405:0.173037,CniExaiptasiaP_rna-XM_028657163.1:0.0811346)77:0.0223561)99:0.0985347)90:0.0447655,(((CniMontiporaC_g50458.t1:0.18471,(CniOrbicellaF_rna23644:0.147571,CniMorbakkaV_scaffold36.g64.t1:1.13342)0:0.000951037)1:0.222104,((CniMontiporaC_g20852.t1:0.418255,((CniMontiporaC_adi2mcaRNA39477_R1:0.0222954,CniMontiporaC_adi2mcaRNA39477_R0:0.022872)98:0.0263156,(CniPoritesL_jamg1.model.Sc0000118.22:0.0184512,(CniDiscosoma_evm.model.scaffold_211.25:0.0118251,(CniDiscosoma_evm.model.scaffold_127.24:0.000213197,CniMergedstylophoraP_Spis10548:1.44787)34:0.0507508)88:0.00768428)98:0.0314163)0:0.000264511)27:0.036889,(((CniMontiporaC_g56929.t1:0.149454,CniMontiporaC_g51322.t1:0.0327491)83:0.0302554,(CniMontiporaC_g38792.t1:6e-09,CniMontiporaC_g794.t1:2.47332)96:0.0952879)17:0.0203124,CniMontiporaC_g52012.t1:0.121249)97:0.17516)99:0.144035)18:0.0348224,(((CniAmplexidiscus_evm.model.scaffold_248.1:0.080394,(CniAmplexidiscus_evm.model.scaffold_584.11:0.0337578,CniExaiptasiaP_rna-XM_028661323.1:1.76896)0:0.0440206)73:0.0356472,CniAmplexidiscus_evm.model.scaffold_8.75:0.0417356)98:0.230232,((CniAmplexidiscus_evm.model.scaffold_795.1:0.00770039,(CniAmplexidiscus_evm.model.scaffold_435.1:0.0044895,(CniAmplexidiscus_evm.model.scaffold_435.2:0.00230622,CniAmplexidiscus_evm.model.scaffold_88.23:5e-09)0:5e-09)76:0.00574519)1:0.17999,(((CniAcroporaD_rna39477:0.0162349,CniAcroporaD_rna41258:0.0204064)83:0.0296428,CniAcroporaD_rna8783:0.0934759)1:0.399878,CniMergedstylophoraP_Spis21460:1.1372)0:5e-09)94:0.0731398)92:0.0430236)28:0.0285908)92:0.0560691)97:0.0687087)61:0.046794,((CniAmplexidiscus_evm.model.scaffold_39.64:0.102918,((CniDiscosoma_evm.model.scaffold_229.28:0.0245253,(CniDiscosoma_evm.model.scaffold_28.33:0.00836952,CniDiscosoma_evm.model.scaffold_229.27:0.0428301)55:0.00608174)54:0.00494452,CniDiscosoma_evm.model.scaffold_761.2:0.0142711)94:0.026868)1:0.0924948,((CniActiniaT_rna-XM_031711373.1:5e-09,CniActiniaT_rna-XM_031712722.1:0.0332535)1:0.0919817,(CniAcroporaD_rna38167:0.0340717,(CniAcroporaD_rna16429:5e-09,CniAcroporaD_rna22292:0.0814159)65:0.0028852)1:0.0862701)99:0.0515054)1:0.319055)1:0.187794,((((((((((CniMontiporaC_g47053.t1:0.00384215,CniMontiporaC_g67997.t1:0.0118433)94:0.0210406,(CniMontiporaC_g36081.t1:0.0255442,((CniMontiporaC_g26995.t1:0.0906301,CniMontiporaC_g66601.t1:0.226095)79:0.0223719,CniMontiporaC_g62505.t1:0.0453814)75:0.00782075)12:0.00139953)99:0.100994,(CniAmplexidiscus_evm.model.scaffold_100.27:0.0889706,(CniAmplexidiscus_evm.model.scaffold_324.8:0.00358644,(CniAmplexidiscus_evm.model.scaffold_1189.1:0.0437286,(CniAmplexidiscus_evm.model.scaffold_100.28:0.0725215,(CniMontiporaC_g35530.t1:5e-09,(CniThelohanellusK_rna5135:5e-09,CniMontiporaC_g68697.t1:0.00657886)59:0.000426839)1:2.97608)0:0.00209805)59:0.0199087)75:0.0238401)94:0.0805315)70:0.0377851,CniMontiporaC_g65308.t1:0.190041)98:0.199066,StrigamiaM_SMAR001210-RA:1.67394)7:0.0476467,((AmphimedonQ_rna4392:0.0739237,(AmphimedonQ_rna4393:0.0827824,AmphimedonQ_rna23521:0.151558)99:0.16925)1:0.301452,(CniThelohanellusK_rna1396:1.65514,(CniExaiptasiaP_rna-XM_021057482.1:0.36327,((((CniMontiporaC_g29456.t1:5e-09,(CniMontiporaC_g29465.t1:0.0110492,(CniMergedstylophoraP_rna10553:0.04142,(CniMergedstylophoraP_rna24684:0.0548395,(CniMergedstylophoraP_rna9427:0.104264,CniMergedstylophoraP_rna34745:0.040786)81:0.01525)13:0.0112266)1:2.86569)0:0.000318444)95:0.0756319,((((CniMergedstylophoraP_rna9424:0.0820962,CniMergedstylophoraP_rna12212:0.112612)91:0.0715185,(((CniMontiporaC_g23996.t1:1.11742,CniMergedstylophoraP_Spis2086:5e-09)90:0.251317,(CniMontiporaC_g24336.t1:0.00171379,CniThelohanellusK_rna5202:1.1892)42:0.142458)93:0.0753359,CniMergedstylophoraP_rna19778:0.0608663)20:0.0155469)99:0.102294,((CniMontiporaC_g29457.t1:5e-09,CniMontiporaC_g29467.t1:0.0236281)97:0.0685623,((CniMontiporaC_g19835.t1:0.013667,CniMontiporaC_g53925.t1:5e-09)87:0.0170614,CniMontiporaC_g53936.t1:0.0490721)97:0.097615)74:0.0466925)93:0.108751,CniMontiporaC_g2814.t1:0.0486099)29:0.0169739)88:0.140522,(CniMontiporaC_g28207.t1:0.343861,CniMontiporaC_g25214.t1:2.20109)67:0.144449)43:0.0953254,AmphimedonQ_rna147:2.51648)22:0.230324)0:0.0227423)80:0.0553915)68:0.0431301)51:0.0316108,((AmphimedonQ_rna16967:0.384302,(((CniDiscosoma_evm.model.scaffold_226.2:0.180434,CniDiscosoma_evm.model.scaffold_538.2:0.186255)85:0.0790782,((CniAmplexidiscus_evm.model.scaffold_126.5:5e-09,(CniDiscosoma_evm.model.scaffold_26.15:0.561826,CniPoritesL_jamg1.model.xfSc0002449.1:0.221949)99:0.899179)99:0.183515,CniAmplexidiscus_evm.model.scaffold_858.2:0.0369337)71:0.015074)1:0.186601,((((CniExaiptasiaP_rna-XM_028662253.1:0.0306774,(CniExaiptasiaP_rna-XM_021041583.2:0.014087,(CniExaiptasiaP_rna-XM_021048742.2:0.00275979,CniExaiptasiaP_rna-XM_021051370.1:0.0329088)95:0.0260586)13:0.00213398)97:0.0389729,(((CniAcroporaD_rna9551:0.291101,CniAcroporaD_rna7579:0.00138839)45:0.00561163,CniAcroporaD_rna8353:0.0122936)97:0.0109335,(CniMontiporaC_g23285.t1:0.00686169,(((CniMontiporaC_g21767.t1:0.0108861,(CniThelohanellusK_rna8147:1.6725,CniMergedstylophoraP_Spis1978:6e-09)36:1.52348)0:5.465e-05,((CniMontiporaC_g60370.t1:0.0448163,(CniMontiporaC_g65165.t1:0.00361234,(((CniMontiporaC_adi2mcaRNA7579_R1:0,CniMontiporaC_adi2mcaRNA7579_R4:0,CniMontiporaC_adi2mcaRNA7579_R2:0,CniMontiporaC_adi2mcaRNA7579_R0:0)0:5e-09,CniMontiporaC_g42921.t1:0.0168942)0:5e-09,((CniMontiporaC_adi2mcaRNA7579_R6:0,CniMontiporaC_adi2mcaRNA7579_R7:0)0:5e-09,CniMontiporaC_adi2mcaRNA7579_R5:0.00111459)85:0.000556765)0:5e-09)0:5e-09)0:5e-09,(CniMontiporaC_adi2mcaRNA7579_R9:0.000557051,CniThelohanellusK_rna1006:2.84002)0:8e-09)0:5e-09)85:0.00696207,(CniMontiporaC_g70930.t1:0.0439441,((CniMontiporaC_g10369.t1:0,CniMontiporaC_g60368.t1:0)0:0.00358252,CniMontiporaC_g63503.t1:0.00356493)87:0.00767056)39:0.00498245)11:0.00090383)21:0.0085596)1:0.05892)89:0.0434658,((CniThelohanellusK_rna9718:0.966584,CniExaiptasiaP_rna-XM_028662252.1:5e-09)90:0.164038,CniMergedstylophoraP_Spis636:0.642618)99:0.298725)1:0.187256,(CniExaiptasiaP_rna-XM_021041661.1:0.090148,(CniRenillaM_g10353.t1:0.00419928,(CniRenillaM_g11440.t1:0.00069884,CniRenillaM_g11441.t1:0.00151289)42:0.00470896)96:0.0718876)1:0.159344)83:0.0449418)92:0.0720923)1:0.156223,CniAmplexidiscus_evm.model.scaffold_126.4:0.144804)0:0.00740696)0:5e-09,((CniNemvArnau_v1g219945:0.211952,CniActiniaT_rna-XM_031705302.1:0.289249)98:0.114155,(CniAmplexidiscus_evm.model.scaffold_605.9:0.0162157,CniDiscosoma_evm.model.scaffold_538.3:0.141839)1:0.178602)0:0.0045725)1:0.109086,((((CniNemvArnau_v1g208566:0.59019,CniMorbakkaV_scaffold66.g42.t1:1.03278)80:0.435004,((((CniGoniastreaA_gasp1.m1b.38999.m1:0.134687,CniMontiporaC_g24515.t1:2.3887)74:0.330433,CniOrbicellaF_rna12576:0.0592819)32:0.0463619,(CniMontiporaC_adi2mcaRNA9609_R0:0.041699,CniMontiporaC_adi2mcaRNA9609_R6:0.0649845)22:0.003705)35:0.00979781,CniAcroporaD_rna9609:0.0142237)78:0.149505)60:0.0878768,((((CniAcroporaD_rna9227:0.283156,(CniRenillaM_g16362.t1:0.0906292,(CniRenillaM_g12734.t1:0.00532708,(CniRenillaM_g14266.t1:5e-09,(CniRenillaM_g8582.t1:5e-09,(CniFungiaSp_ffun1.m4.7195.m1:0.0183964,CniMontiporaC_g47569.t1:6e-09)1:2.45327)78:0.00654888)86:0.00673202)97:0.0380782)93:0.102466)92:0.127001,CniRenillaM_g16361.t1:0.189092)86:0.0417216,(CniThelohanellusK_rna2237:1.26102,((CniMontiporaC_g4614.t1:5e-09,CniMergedstylophoraP_Spis5164:0.680738)0:0.331142,(CniMontiporaC_g40046.t1:0.129469,(((CniMontiporaC_g55675.t1:0.0292367,(CniMontiporaC_g61288.t1:0.0879749,CniMontiporaC_g55493.t1:0.038167)0:5e-09)76:0.0671822,CniMontiporaC_g15227.t1:0.101013)1:0.151889,(CniMontiporaC_g55674.t1:0.0205733,ApisM_GB50549-RA:0.789329)25:0.0488055)84:0.0280654)99:0.24067)0:0.0506029)77:0.053433)96:0.0595574,((((CniMontiporaC_g22219.t1:0.0663227,((CniMontiporaC_g53694.t1:0,CniMontiporaC_g64976.t1:0)0:6e-09,(CniAmplexidiscus_evm.model.scaffold_753.4:0.218203,CniMontiporaC_g52445.t1:0.118346)97:0.277622)47:0.0807238)82:0.0272731,(CniMontiporaC_g11805.t1:0,CniMontiporaC_g48200.t1:0)0:0.00852833)40:0.00191545,CniMontiporaC_g61363.t1:0.170314)98:0.0849364,(CniAcroporaD_rna33685:0.131659,(CniMergedstylophoraP_rna3129:0.0702834,(CniMergedstylophoraP_rna21597:0.009009,CniMergedstylophoraP_rna28759:0.0479253)65:0.00212939)98:0.0595797)96:0.053853)1:0.128398)91:0.0446714)43:0.033944,(MonosigaB_rna-XM_001747541.1:1.81219,(CniDiscosoma_evm.model.scaffold_998.3:5e-09,(CniAmplexidiscus_evm.model.scaffold_655.1:0.35104,CniMergedstylophoraP_Spis20364:0.656733)1:1.22176)5:0.142522)85:0.350027)70:0.0424142)81:0.0501785,(((((CniDendronephthya_rna-XM_028562185.1:0.211618,(((((CniAcroporaD_rna25573:0.00793955,CniAcroporaD_rna35288:0.0114916)1:0.116419,((((CniMontiporaC_g55909.t1:0.0635452,CniMontiporaC_g64742.t1:0.0243887)0:5e-09,CniMontiporaC_g64743.t1:0.125959)0:5e-09,((CniMontiporaC_adi2mcaRNA25573_R6:0.0295067,CniMontiporaC_adi2mcaRNA25573_R9:0.041626)87:0.00302125,(((CniMontiporaC_adi2mcaRNA25573_R5:0.0366397,(CniMontiporaC_adi2mcaRNA25573_R3:0.0223719,CniMontiporaC_adi2mcaRNA25573_R0:0.0173183)99:0.00886079)36:0.0155209,CniMontiporaC_g67299.t1:0.0479255)0:5e-09,(CniMontiporaC_g64745.t1:0.0351401,CniMontiporaC_g67298.t1:0.22066)93:0.132049)73:0.00160536)92:0.00580962)81:0.0120664,(CniAmplexidiscus_evm.model.scaffold_166.22:5e-09,FungYarrowiaL_CAG82860:1.55407)14:0.265057)1:0.0933445)1:0.101399,(CniExaiptasiaP_rna-XM_021041006.1:0.0224784,CniExaiptasiaP_rna-XM_021059990.1:0.021497)1:0.239851)39:0.0381551,(((CniMontiporaC_g26288.t1:0.747605,((CniMontiporaC_g40476.t1:5e-09,CniOrbicellaF_rna28560:0.216491)95:1.15311,CniThelohanellusK_rna8342:1.98229)26:0.135101)74:0.202059,((CniRenillaM_g22908.t1:0.0413811,((((((CniRenillaM_g7973.t1:0.0302182,(CniAmplexidiscus_evm.model.scaffold_498.4:0.139745,CniRenillaM_g22907.t1:0.0410001)60:0.00358624)0:5e-09,((CniRenillaM_g8525.t1:0.0240853,CniRenillaM_g8789.t1:0.0389026)79:0.00623823,CniRenillaM_g15026.t1:0.0255461)96:0.0225682)0:5e-09,CniRenillaM_g15779.t1:0.0181918)82:0.0117727,CniRenillaM_g15780.t1:5e-09)0:5e-09,(CniRenillaM_g15866.t1:0.00267014,CniRenillaM_g15747.t1:0.00248437)98:0.00662338)87:0.00245676,(CniRenillaM_g15025.t1:0.00823076,(CniRenillaM_g8524.t1:0.00294057,(CniRenillaM_g13490.t1:0.00588845,CniRenillaM_g14690.t1:0.00268955)98:0.0186199)78:0.00236088)0:5e-09)73:0.00364691)99:0.0568299,((CniAmplexidiscus_evm.model.scaffold_498.3:0.0612524,(CniAmplexidiscus_evm.model.scaffold_4.129:6e-09,(CniAmplexidiscus_evm.model.scaffold_274.3:5e-09,(CniAmplexidiscus_evm.model.scaffold_400.16:5e-09,CniMergedstylophoraP_Spis12366:1.0357)43:0.180999)98:1.19142)18:0.160313)80:0.0312212,(CniMergedstylophoraP_Spis4709:0.105331,(CniAmplexidiscus_evm.model.scaffold_171.18:0.0292321,CniThelohanellusK_rna461:1.6901)87:0.15201)78:0.0229909)93:0.0430799)99:0.123817)54:0.0580532,(((CniMontiporaC_g25379.t1:0.00708749,CniMontiporaC_g42692.t1:0.0547117)74:0.0264668,(((CniMontiporaC_g46017.t1:0.00723486,(CniMontiporaC_adi2mcaRNA25573_R4:0.0171831,CniMontiporaC_adi2mcaRNA25573_R1:0.00867896)0:5e-09)76:0.00273866,CniMontiporaC_g7915.t1:0.0494081)56:0.00404129,(CniMontiporaC_adi2mcaRNA39017_R3:0.151029,CniMontiporaC_g67626.t1:0.0380356)99:0.0951666)73:0.00407756)97:0.0676307,(CniPocilloporaA_rna24077:5e-09,CniPocilloporaD_rna-XM_027200507.1:5e-09)1:0.396935)96:0.0945789)95:0.0685874)33:0.038048,(((CniDendronephthya_rna-XM_028562184.1:5e-09,CniDendronephthya_rna-XM_028562785.1:5e-09)41:5e-09,CniDendronephthya_rna-XM_028560772.1:0.0128356)84:0.00281331,(CniDendronephthya_rna-XM_028562183.1:0.0549918,CniDendronephthya_rna-XM_028541531.1:0.00408575)0:5e-09)1:0.260256)80:0.0284418)51:0.0287368,((CniAureliaA_scaffold3836.g2.t1:0.00351471,(CniAureliaA_scaffold3836.g1.t1:0.0297582,CniAureliaA_scaffold515.g4.t1:5e-09)38:0.000777276)1:0.237177,(CniAureliaA_scaffold2511.g2.t1:0.321885,(CniAureliaA_scaffold376.g20.t1:0.0889841,(CniAureliaA_scaffold523.g10.t1:0.00216085,AmphimedonQ_rna14912:2.18806)15:0.12388)70:0.0671831)0:5e-09)99:0.0865808)86:0.0525947,((CniDiscosoma_evm.model.scaffold_300.2:0.317095,CniAmplexidiscus_evm.model.scaffold_1539.1:1.30349)74:0.0814631,CniDiscosoma_evm.model.scaffold_264.12:0.259048)96:0.216262)95:0.0872465,((((CniMergedstylophoraP_rna21381:0.143474,(CniMontiporaC_g60097.t1:0.0795536,(CniAcroporaD_rna13855:5e-09,((((LottiaG_LotgiT153103:2.02204,(CniFungiaSp_ffun1.m4.25841.m1:5e-09,CniGalaxeaF_gfas1.m1.20501.m1:1.36769)0:6e-09)1:0.476047,CniMontiporaC_adi2mcaRNA13855_R9:0.0961255)19:0.0120365,((CniThelohanellusK_rna10788:1.85202,CniMontiporaC_adi2mcaRNA5140_R6:5e-09)61:0.0189482,CniMontiporaC_adi2mcaRNA5140_R9:0.048793)8:0.0130593)98:0.0317199,CniAcroporaD_rna5140:0.0325196)0:6e-09)90:0.0444924)54:0.0277372)95:0.0634932,(CniMontiporaC_g39208.t1:0.138018,(CniAmplexidiscus_evm.model.scaffold_304.20:0.0368362,CniAmplexidiscus_evm.model.scaffold_895.1:0.0230189)94:0.0971366)85:0.0352148)99:0.109405,CniExaiptasiaP_rna-XM_028658610.1:0.214576)99:0.0642589,((((CniAcroporaD_rna28645:0.177432,(((CniMorbakkaV_scaffold469.g15.t1:0.0216153,CniMorbakkaV_scaffold355.g7.t1:0.0799844)72:0.00510945,(CniMorbakkaV_scaffold222.g1.t1:0.0053935,(CniMorbakkaV_scaffold390.g11.t1:0.00243967,((CniMorbakkaV_scaffold179.g20.t1:0.0521486,CniMorbakkaV_scaffold83.g1.t1:0.000840565)90:0.0102928,(CniMorbakkaV_scaffold29.g66.t1:0,CniMorbakkaV_scaffold465.g3.t1:0)0:5e-09)0:5e-09)0:6e-09)92:0.00118592)0:5e-09,CniMorbakkaV_scaffold27.g47.t1:5e-09)92:0.0314113)0:5e-09,CniMorbakkaV_scaffold469.g16.t1:0.0212276)1:0.148409,(CniMontiporaC_adi2mcaRNA37533_R4:0.0186231,CniMontiporaC_adi2mcaRNA37533_R5:0.0478408)1:0.230284)0:0.0370283,CniAcroporaD_rna39017:0.306599)96:0.0779134)1:0.108849)47:0.0345159,(((CniMorbakkaV_scaffold261.g11.t1:0.00154244,CniMorbakkaV_scaffold64.g22.t1:0.00360527)91:0.00154267,((CniMorbakkaV_scaffold82.g30.t1:0.000964124,CniMorbakkaV_scaffold268.g29.t1:0.0112962)86:0.00510322,(CniMorbakkaV_scaffold232.g23.t1:0.00109912,CniMorbakkaV_scaffold355.g8.t1:0.00206189)0:5e-09)0:6e-09)0:5e-09,CniMorbakkaV_scaffold347.g15.t1:0.00309668)1:0.562169)14:0.0246555)1:0.0790723)98:0.0776306,((CniAureliaA_scaffold2737.g2.t1:0.266541,(CniAureliaA_scaffold3871.g1.t1:0.0656236,CniAureliaA_scaffold1737.g2.t1:0.0246468)1:0.250995)1:0.633021,(((CniThelohanellusK_rna6461:0.691481,(CniAmplexidiscus_evm.model.scaffold_29.23:0.261014,CniThelohanellusK_rna5874:5e-09)37:0.242205)96:1.28885,MnemiopsisL_ML078411a-RA:0.82678)61:0.17678,(CniMontiporaC_g18178.t1:0.0513649,CniAmplexidiscus_evm.model.scaffold_1025.6:0.0694631)1:0.7372)91:0.224884)85:0.113091)81:0.0438015)1:0.17419)89:0.0672132,((((((CniActiniaT_rna-XM_031704451.1:0.771788,((CniAcroporaT_aten_0.1.m1.11508.m1:0.0265797,(CniNemvArnau_v1g131567:5e-09,CniAcroporaT_aten_0.1.m1.35520.m1:0.0242083)0:5e-09)0:6e-09,CniPoritesL_plut2.m8.23721.m1:0.786873)65:0.564466)0:0.0147863,CniGoniastreaA_gasp1.m1b.35245.m1:0.473089)32:0.296298,(CniNemvArnau_v1g117048:5e-09,(CniGoniastreaA_gasp1.m3.14365.m1:1.0891,CniAmplexidiscus_evm.model.scaffold_4.84:0.0140293)60:0.623292)87:0.483379)24:0.0363788,(((CniThelohanellusK_rna3421:0.947308,CniMontiporaC_g38912.t1:0.575751)37:0.207236,(((CniHydraV_rna10914:0.271709,CniAcroporaD_rna2767:0.397271)39:0.0839594,CniMontiporaC_g27668.t1:1.62962)10:0.225272,(CniThelohanellusK_rna9640:3.20965,(CniMergedstylophoraP_Spis25218:1.1202,(CniGalaxeaF_gfas1.m1.12319.m1:0.440031,CniAureliaA_scaffold2865.g1.t1:5e-09)0:6e-09)63:0.524465)35:0.405709)63:0.0814812)77:0.128949,((CniAcroporaD_rna7426:0.527272,(((CniMontiporaC_g58788.t1:0.77658,(AmphimedonQ_rna29600:0.400159,(CniThelohanellusK_rna8319:0.696166,CniThelohanellusK_rna8974:1.38621)57:0.233777)20:0.146719)70:0.120349,(CniMontiporaC_g67830.t1:0.512511,(CniNemvArnau_v1g225192:1.63618,((((((CniAmplexidiscus_evm.model.scaffold_533.3:0.0977027,CniAmplexidiscus_evm.model.scaffold_693.2:0.0340865)73:0.0171032,CniAcroporaD_rna38938:0.11257)17:0.0106107,(CniPoritesL_plut2.m8.9559.m1:5e-09,(CniAmplexidiscus_evm.model.scaffold_960.3:5e-09,CniDiscosoma_evm.model.scaffold_826.5:0.210045)76:0.642088)95:0.196467)40:0.0135621,CniOrbicellaF_rna24006:0.236854)54:0.0453198,CniAcroporaM_amil.1.2.18139.m1:0.178469)86:0.0885461,CniMergedstylophoraP_rna21722:0.0718066)86:0.237472)18:0.0921748)66:0.0540049)0:5e-09,CniThelohanellusK_rna11071:1.02251)81:0.0599552)56:0.0383261,(CniAureliaA_scaffold2469.g3.t1:0.165201,(CniAcroporaD_rna5675:6e-09,CniFungiaSp_ffun1.m2b.27655.m1:0.853336)41:0.499964)91:0.500433)46:0.058143)0:0.000620938)80:0.0909459,(((StrongylocentrotusP_rna13700:1.45868,CniMontiporaC_g59212.t1:1.0462)44:0.179974,(LottiaG_LotgiT153259:1.99392,(CniThelohanellusK_rna8641:0.109901,(CniThelohanellusK_rna7478:0.15526,CniMontiporaC_g36516.t1:5e-09)0:0.00425862)99:1.02509)33:0.382185)0:0.0985546,(CniThelohanellusK_rna1137:0.486062,(CniMontiporaC_g38302.t1:0.550875,(CniMontiporaC_g11598.t1:0,CniMontiporaC_g47163.t1:0)0:0.955135)40:0.281359)83:0.661543)61:0.0717395)68:0.0427417,(CniMontiporaC_g2508.t1:0.825206,((((((((CniMergedstylophoraP_Spis22612:0.89911,(CniMergedstylophoraP_Spis21057:5e-09,CniMergedstylophoraP_Spis6684:0.893801)1:0.703539)64:0.105079,((((CniPocilloporaA_rna18222:5e-09,(CniPocilloporaD_rna-XM_027194620.1:5e-09,CniRenillaM_g10231.t1:0.599289)0:5e-09)1:0.374336,((((((CniThelohanellusK_rna846:0.98801,((CniAureliaA_scaffold1248.g4.t1:0,CniAureliaA_scaffold291.g6.t1:0)0:1.37633,CniDiscosoma_evm.model.scaffold_28.34:5e-09)85:0.034385)0:0.00104159,CniAmplexidiscus_evm.model.scaffold_141.16:0.00310975)93:0.127204,CniAmplexidiscus_evm.model.scaffold_956.2:0.533612)86:0.193143,(((CniAureliaA_scaffold268.g11.t1:1.12908,CniDiscosoma_evm.model.scaffold_113.10:5e-09)97:0.212816,((((CniDiscosoma_evm.model.scaffold_78.21:5e-09,CniMontiporaC_g4984.t1:0.424925)50:0.0335152,((CniDiscosoma_evm.model.scaffold_1169.1:0.00586358,(CniAureliaA_scaffold98.g21.t1:0.0544019,CniDiscosoma_evm.model.scaffold_429.10:0.000515318)45:0.0191917)98:0.0598982,CniDiscosoma_evm.model.scaffold_552.15:0.0394973)86:0.0206983)91:0.0222892,CniAmplexidiscus_evm.model.scaffold_767.1:0.0298272)1:0.3931,((CniAcroporaD_rna35589:0,CniAcroporaD_rna35592:0)0:0.0280548,((StrigamiaM_SMAR002554-RA:0.285698,(CniThelohanellusK_rna3928:0,CniThelohanellusK_rna11316:0)0:5e-09)86:0.713408,CniAcroporaD_rna26241:0.00186684)98:0.072134)1:0.326772)74:0.0689186)97:0.130582,((((CniAmplexidiscus_evm.model.scaffold_825.8:0.183835,CniThelohanellusK_rna10984:2.69175)49:0.0613471,((CniAcroporaD_rna38214:0.0491594,(CniAmplexidiscus_evm.model.scaffold_400.15:0.118846,CniAmplexidiscus_evm.model.scaffold_432.4:0.29158)48:0.0251343)98:0.0781246,((CniDiscosoma_evm.model.scaffold_445.9:0.145586,CniAmplexidiscus_evm.model.scaffold_211.20:0.0905328)73:0.046834,(CniPoritesL_jamg1.model.Sc0000113.77:0.0874972,(CniMergedstylophoraP_rna35663:0.0633021,(CniMergedstylophoraP_Spis14559:0.0635955,CniMergedstylophoraP_Spis16640:0.0292452)69:0.0209367)92:0.0496202)95:0.0315906)97:0.0468922)1:0.122165)91:0.0450426,(((((CniOrbicellaF_rna16523:0,CniOrbicellaF_rna16524:0)0:0.00520064,CniAcroporaT_aten_0.1.m1.23247.m1:1.26574)85:0.15158,(CniAmplexidiscus_evm.model.scaffold_1358.1:0.372567,CniAmplexidiscus_evm.model.scaffold_211.32:6e-09)1:0.132569)96:0.056034,(CniMergedstylophoraP_rna23437:0.0713559,(CniAmplexidiscus_evm.model.scaffold_427.17:0.171855,(CniExaiptasiaP_rna-XM_021041366.1:0.349394,(CniPocilloporaA_rna7208:5e-09,CniPocilloporaD_rna-XM_027183509.1:5e-09)0:5e-09)93:0.18607)82:0.0418696)96:0.0804754)82:0.0464829,CniMontiporaC_g3874.t1:0.716814)62:0.0328173)0:0.0165004,((CniExaiptasiaP_rna-XM_028663931.1:0.255564,(CniMergedstylophoraP_rna8010:0.0995338,(CniMontiporaC_adi2mcaRNA20192_R0:0.039273,(CniAcroporaD_rna20192:5e-09,CniAcroporaD_rna34727:0.00232078)99:0.0257383)99:0.0697854)1:0.12149)97:0.0750076,(((CniAcroporaD_rna26242:0.0371622,(CniAcroporaD_rna35591:0.180365,CniAcroporaD_rna35588:5e-09)96:0.0211261)97:0.0891769,(CniExaiptasiaP_rna-XM_028656848.1:6e-09,CniActiniaT_rna-XM_031718494.1:1.75652)3:0.110501)99:0.126704,((((CniMergedstylophoraP_Spis9129:0.138979,((CniMontiporaC_adi2mcaRNA9475_R6:5e-09,CniPoritesL_jamg1.model.xfSc0000053.2:5e-09)99:0.0952434,(CniMontiporaC_adi2mcaRNA20192_R2:0.0128733,CniMontiporaC_adi2mcaRNA20192_R5:0.0219907)1:0.0531869)96:0.0414794)99:0.0698607,(CniExaiptasiaP_rna-XM_028660319.1:0.180093,(CniMontiporaC_adi2mcaRNA9475_R5:0.00834206,CniMontiporaC_adi2mcaRNA20192_R6:0.013154)1:0.120078)94:0.0586125)28:0.0319812,((CniDiscosoma_evm.model.scaffold_595.4:5e-09,(CniDiscosoma_evm.model.scaffold_307.21:5e-09,CniDiscosoma_evm.model.scaffold_98.17:0.0172843)91:0.00301967)1:0.197938,(CniMontiporaC_adi2mcaRNA35589_R3:0.0130476,CniMontiporaC_adi2mcaRNA35589_R7:0.00721533)1:0.176731)1:0.122)98:0.0477351,(CniAcroporaD_rna9476:0.12233,(((CniAmplexidiscus_evm.model.scaffold_779.3:0.0276367,(CniDiscosoma_evm.model.scaffold_133.42:0.0265037,(CniDiscosoma_evm.model.scaffold_282.10:0.0205894,CniMontiporaC_g48282.t1:2.9077)0:0.000421608)96:0.0537318)99:0.0998229,(BotrylloidesL_Boleac.CG.SB_v3.S1470.g02903.01.t:2.60328,((CniMontiporaC_adi2mcaRNA9475_R4:0.0112752,CniAcroporaD_rna9475:0.0255096)36:0.00174506,(CniMontiporaC_adi2mcaRNA9475_R2:0.011369,CniMontiporaC_adi2mcaRNA9475_R1:0.00932655)0:5e-09)0:0.000239531)96:0.105215)1:0.11016,(CniPocilloporaA_rna7823:5e-09,CniPocilloporaD_rna-XM_027184111.1:5e-09)1:0.262824)72:0.0396519)1:0.077783)19:0.0223797)98:0.054778)78:0.0279668)0:0.0324338)95:0.038639)0:6e-09,(LottiaG_LotgiT137350:5e-09,LottiaG_LotgiT157264:2.02517)60:0.604026)0:0.00963631,((CniAmplexidiscus_evm.model.scaffold_770.2:0.263722,CniAmplexidiscus_evm.model.scaffold_241.15:0.063986)1:0.467703,((CniAmplexidiscus_evm.model.scaffold_432.5:0.0190525,(CniDiscosoma_evm.model.scaffold_108.29:0.0812389,CniAmplexidiscus_evm.model.scaffold_61.34:0.150422)23:0.106386)1:0.355462,(CniMontiporaC_g10039.t1:0.0228158,CniMontiporaC_g55243.t1:0.0581425)99:0.274189)0:0.0904912)66:0.194937)96:0.0671648)97:0.0968935,(((((CniHydraV_rna19207:0.0525874,(CniHydraV_rna23908:0.0589114,(((((CniHydraV_rna14774:0.0604625,CniHydraV_rna5012:0.0104658)75:0.00317173,(CniHydraV_rna1325:0.0238953,CniHydraV_rna13395:0.0274759)74:0.00338072)0:5e-09,CniHydraV_rna24826:0.010399)0:5e-09,CniHydraV_rna21788:0.0135897)0:5e-09,((CniHydraV_rna18908:0.0137769,CniHydraV_rna22165:0.0171796)47:0.00331707,CniNemvArnau_v1g49188:5e-09)0:5e-09)98:0.0490824)22:0.0257704)1:1.43845,(((CniMergedstylophoraP_rna1849:0.121784,(((((CniAcroporaD_rna12661:0.0991416,CniMergedstylophoraP_Spis3451:0.0543966)59:0.0241186,CniMergedstylophoraP_rna407:0.0374199)57:0.0514648,(CniMontiporaC_g50819.t1:0.0612993,CniAmplexidiscus_evm.model.scaffold_677.1:0.186553)99:0.145059)82:0.043015,CniMergedstylophoraP_rna10795:0.0370519)86:0.0288059,(CniMergedstylophoraP_rna32907:0.026094,CniMergedstylophoraP_Spis22832:0.0390732)78:0.0165364)0:5e-09)99:0.0468011,(CniMontiporaC_g24674.t1:0.0321534,(CniMontiporaC_g36970.t1:6e-09,(CniMontiporaC_g60591.t1:6e-09,StrigamiaM_SMAR015692-RA:0.988012)54:1.34693)54:0.0548774)98:0.085633)99:0.084612,((CniAmplexidiscus_evm.model.scaffold_447.11:0.0664236,CniDiscosoma_evm.model.scaffold_353.9:0.0698995)90:0.0297721,(CniAmplexidiscus_evm.model.scaffold_480.5:6e-09,CniRenillaM_g5200.t1:0.259956)44:0.10153)97:0.0665859)70:0.113867)0:6e-09,CniAcroporaD_rna37645:0.287542)97:0.166579,(StrongylocentrotusP_rna35608:0.287417,(StrongylocentrotusP_rna17515:0.023631,StrongylocentrotusP_rna38652:0.00291474)1:0.263851)1:0.106797)73:0.0699526,(((CniAcroporaD_rna8705:0.0434784,(CniAcroporaD_rna8691:0.0152319,(CniAcroporaD_rna6329:5e-09,CniDendronephthya_rna-XM_028555874.1:0.464822)53:0.0470505)87:0.0317725)99:0.140691,(CniRenillaM_g5474.t1:0.0911873,(CniRenillaM_g3822.t1:0.00427718,(CniRenillaM_g9430.t1:0.00356887,CniRenillaM_g5475.t1:0.0323531)6:0.00140567)94:0.0304896)99:0.126465)99:0.163674,((((CniRenillaM_g13681.t1:5e-09,(CniMontiporaC_g61617.t1:1.7991,CniDiscosoma_evm.model.scaffold_2929.1:5e-09)68:0.445297)65:0.0574386,CniRenillaM_g5476.t1:5e-09)89:0.0112631,(CniRenillaM_g8163.t1:0.00694469,(CniRenillaM_g3821.t1:0.00525185,CniExaiptasiaP_rna-XM_028662134.1:1.47292)0:5e-09)0:5e-09)99:0.118879,((((CniRenillaM_g18164.t1:1.60547,CniNemvArnau_NVE15161:5e-09)1:0.0987607,(CniNemvArnau_v1g209069:0.0142251,CniMontiporaC_g64966.t1:1.29925)0:8.0157e-05)0:5e-09,CniNemvArnau_NVE1548:0.0238131)99:0.142003,CniAmplexidiscus_evm.model.scaffold_668.2:0.221169)97:0.0925704)99:0.188376)93:0.0701155)99:0.0749954)99:0.0801669,((((CniMontiporaC_g34268.t1:0.321034,(CniMontiporaC_g56140.t1:0.187751,CniMergedstylophoraP_Spis20535:0.185778)98:0.383632)60:0.15143,(CniMontiporaC_g27465.t1:0.366234,(((CniMontiporaC_g27637.t1:0.177218,CniMontiporaC_g43693.t1:0.420604)80:0.0569485,CniMontiporaC_g4439.t1:0.134227)90:0.0446748,((CniMontiporaC_g53645.t1:8e-09,CniMontiporaC_adi2mcaRNA2068_R3:1.18838)49:0.0610489,(CniMontiporaC_g33472.t1:0.130758,(CniMontiporaC_g3361.t1:0.0697988,CniMontiporaC_g64892.t1:5e-09)86:0.0752037)7:0.0105537)77:0.0107409)60:0.0180934)99:0.336895)1:0.467269,((((CniMontiporaC_g38160.t1:0.0856555,(((CniMontiporaC_g51780.t1:0.107395,(CniAmplexidiscus_evm.model.scaffold_634.8:0.124503,CniAmplexidiscus_evm.model.scaffold_207.2:0.0447114)9:0.00521681)55:0.0306797,(((CniAcroporaT_aten_0.1.m1.35923.m1:0.0365767,(CniDiscosoma_evm.model.scaffold_610.4:0.0602092,((CniMontiporaC_g37780.t1:0.0623298,((CniDiscosoma_evm.model.scaffold_472.12:5e-09,CniThelohanellusK_rna13226:0.0236922)99:2.57186,CniMontiporaC_g37763.t1:0.00552475)64:0.0220258)88:0.0106909,CniMontiporaC_g37772.t1:0.148183)90:0.023462)36:0.0101244)84:0.00376658,(CniMontiporaC_g67614.t1:0.0710543,(((((CniMontiporaC_g19477.t1:0.0272258,(CniMontiporaC_g6151.t1:0.0107943,(CniMontiporaC_g70365.t1:0.00423465,(CniMontiporaC_g6152.t1:0.0100147,CniMontiporaC_g48770.t1:0.00409921)0:5e-09)87:0.00253443)76:0.00122964)71:0.00115717,((CniMontiporaC_g53668.t1:0.00293001,CniMontiporaC_g43209.t1:0.00261521)73:0.000447107,(CniHenneguyaS_rna-gnl|WGS_SGJC|scaffold_6221-snap-0.2-mRNA:2.10752,CniMontiporaC_g46680.t1:0.000681938)60:0.00239618)97:0.00332482)78:0.00091789,(CniAmplexidiscus_evm.model.scaffold_114.1:0.0104362,(CniAmplexidiscus_evm.model.scaffold_51.27:0,CniAmplexidiscus_evm.model.scaffold_51.28:0)0:0.000744129)85:0.00154263)0:5e-09,((CniMontiporaC_g38964.t1:0.0185846,CniMontiporaC_g3244.t1:0.0407778)78:0.0110847,CniMontiporaC_g67613.t1:0.07148)0:5e-09)74:0.00183409,((CniMontiporaC_g38245.t1:5e-09,CniMontiporaC_g36074.t1:0.103582)77:0.0224152,CniAcroporaD_rna20893:0.118421)77:0.0226342)90:0.00853318)79:0.00578652)92:0.0281172,(CniMontiporaC_g37770.t1:0.0927058,(CniAmplexidiscus_evm.model.scaffold_634.7:0.0942167,CniDiscosoma_evm.model.scaffold_722.3:0.107944)75:0.030024)83:0.0241945)83:0.0250725)86:0.0411397,(CniMontiporaC_g37762.t1:0.0159861,((CniMontiporaC_g37771.t1:5e-09,CniAcroporaM_amil.1.2.21895.m1:1.19175)0:5e-09,(((CniThelohanellusK_rna2802:0.152695,CniThelohanellusK_rna3536:0.0905126)0:6e-09,CniThelohanellusK_rna10120:5e-09)97:1.35403,CniAmplexidiscus_evm.model.scaffold_171.19:5e-09)35:0.847523)19:0.0245623)88:0.0214156)54:0.0194078)1:0.433462,((((CniThelohanellusK_rna9726:1.89914,((CniMorbakkaV_scaffold47.g89.t1:0.0667948,CniMorbakkaV_scaffold294.g24.t1:0.0836952)81:0.023042,((CniMorbakkaV_scaffold21.g119.t1:5e-09,((CniMorbakkaV_scaffold47.g149.t1:0.00950643,CniMorbakkaV_scaffold160.g45.t1:0.00495523)92:0.00403184,CniMorbakkaV_scaffold160.g26.t1:0.00751492)72:0.00598891)88:0.00351124,((CniMorbakkaV_scaffold16.g55.t1:0.0742061,(CniMorbakkaV_scaffold787.g3.t1:5e-09,CniMorbakkaV_scaffold493.g8.t1:0.00920081)33:0.00367917)86:0.0221988,(CniMorbakkaV_scaffold31.g58.t1:0.109161,CniMorbakkaV_scaffold21.g36.t1:5e-09)98:0.0194353)0:6e-09)79:0.0125979)9:0.058944)1:0.255169,(((((CniMontiporaC_adi2mcaRNA16955_R5:0.0307313,CniMontiporaC_adi2mcaRNA16955_R3:0.023718)80:0.00890065,((CniMontiporaC_adi2mcaRNA16955_R9:0.0708349,CniMontiporaC_adi2mcaRNA6326_R8:0.0684174)92:0.0238905,(CniMontiporaC_adi2mcaRNA16955_R7:0.0259199,(CniMontiporaC_g397.t1:0.0596043,(CniMontiporaC_g51030.t1:0.00150111,CniMontiporaC_g69955.t1:5e-09)1:0.0882422)1:0.0596878)85:0.0050667)92:0.0110927)93:0.0191685,CniAmplexidiscus_evm.model.scaffold_2498.1:0.0349199)1:0.101628,(CniActiniaT_rna-XM_031705020.1:0.275243,(CniMergedstylophoraP_rna27638:0.198288,CniDiscosoma_evm.model.scaffold_359.1:0.304559)87:0.0836135)89:0.0635825)99:0.0780663,((((CniRenillaM_g5255.t1:0.037332,CniRenillaM_g11670.t1:0.131009)48:0.0358977,CniExaiptasiaP_rna-XM_028660161.1:0.0126487)78:0.00640301,(CniRenillaM_g13694.t1:0.0203145,(CniRenillaM_g14766.t1:0.0135951,CniRenillaM_g14989.t1:0.00525545)97:0.00722309)90:0.0170383)1:0.204203,(((CniAmplexidiscus_evm.model.scaffold_74.35:5e-09,CniDiscosoma_evm.model.scaffold_173.24:0.00265574)1:0.155691,(CniAcroporaD_rna6795:0.0606116,(CniAcroporaD_rna6326:0.0254437,CniAcroporaD_rna16959:0.0413857)14:0.00403377)1:0.0865744)94:0.0374546,(((CniAmplexidiscus_evm.model.scaffold_939.3:0.129803,(CniAmplexidiscus_evm.model.scaffold_676.3:5e-09,MnemiopsisL_ML19074a-RA:2.40767)41:0.211183)94:0.046564,(((CniDiscosoma_evm.model.scaffold_276.9:0.0491201,CniDiscosoma_evm.model.scaffold_616.3:0.0880245)0:0.00193272,CniDiscosoma_evm.model.scaffold_616.4:0.131235)65:0.0733868,(CniDiscosoma_evm.model.scaffold_94.8:0.0702465,(CniDiscosoma_evm.model.scaffold_334.2:5e-09,(CniAmplexidiscus_evm.model.scaffold_419.17:1.08618,CniMontiporaC_g3873.t1:0.379557)78:0.187672)14:0.113148)73:0.00368453)92:0.052566)92:0.0236762,(((CniAmplexidiscus_evm.model.scaffold_160.2:1.65366,CniAmplexidiscus_evm.model.scaffold_2117.2:5e-09)84:1.29954,CniAmplexidiscus_evm.model.scaffold_927.1:0.000460875)96:0.10926,(CniMontiporaC_adi2mcaRNA16955_R2:0.0246224,(CniMontiporaC_g5902.t1:0.0356136,CniMontiporaC_adi2mcaRNA16955_R0:0.0221342)6:0.00213749)98:0.0396882)69:0.00942413)99:0.045812)1:0.0867276)97:0.045637)53:0.0481322)73:0.138534,CniDiscosoma_evm.model.scaffold_340.5:0.656844)96:0.212423,(((CniOrbicellaF_rna12499:0.095739,(CniMontiporaC_adi2mcaRNA33848_R5:0.0144995,(((CniMontiporaC_g3155.t1:0.0078685,CniMontiporaC_g49578.t1:0.00242782)92:0.00497153,CniAcroporaD_rna33848:0.0704794)0:5e-09,(CniMontiporaC_g9621.t1:0.00682421,(CniMontiporaC_g13453.t1:0.0125512,CniMontiporaC_adi2mcaRNA33848_R4:0.0149654)76:0.00150867)0:5e-09)77:0.00334417)99:0.0527271)1:0.069351,((CniRenillaM_g4360.t1:0.0629679,((CniRenillaM_g4359.t1:0.0247257,CniRenillaM_g3807.t1:0.0471126)80:0.00259343,((((CniRenillaM_g19608.t1:0.0108057,CniRenillaM_g10637.t1:0.0239073)72:0.00263291,CniRenillaM_g7174.t1:0.0174448)0:6e-09,CniRenillaM_g2301.t1:0.000869902)0:5e-09,CniRenillaM_g19280.t1:0.000494528)86:0.00228927)79:0.0096886)1:0.126587,(CniDiscosoma_evm.model.scaffold_58.7:0.102009,CniActiniaT_rna-XM_031713186.1:0.192799)95:0.0524322)74:0.0249355)0:0.027172,(CniDiscosoma_evm.model.scaffold_353.4:0.126825,CniMergedstylophoraP_Spis8570:0.118877)20:0.0257751)1:0.455871)87:0.0752747)60:0.0417839,(CniThelohanellusK_rna4515:1.99555,(CniMergedstylophoraP_rna7570:0.101716,CniMergedstylophoraP_Spis42:0.0656296)43:0.345921)82:0.189155)0:0.0336086,(((CniDendronephthya_rna-XM_028555339.1:0.203128,(CniDendronephthya_rna-XM_028538621.1:0.239038,((((((CniMontiporaC_g36667.t1:0.106546,(CniMontiporaC_g3064.t1:0.0367351,(CniMontiporaC_adi2mcaRNA7441_R1:0.0141751,(CniMontiporaC_g22636.t1:5e-09,CniMorbakkaV_scaffold36.g65.t1:1.60568)0:0.12486)0:5e-09)76:0.028423)83:0.124221,CniMergedstylophoraP_rna25524:0.0790827)0:6e-09,CniMontiporaC_g5660.t1:0.185253)1:0.120517,(((CniMergedstylophoraP_rna24331:0.117327,(CniMergedstylophoraP_Spis9235:0.0899238,CniMergedstylophoraP_rna25035:0.00151436)64:0.0185227)99:0.189988,CniAmplexidiscus_evm.model.scaffold_816.2:0.0746887)1:0.169491,CniAmplexidiscus_evm.model.scaffold_916.1:0.244131)0:6e-09)97:0.0680235,(((CniMergedstylophoraP_Spis307:0.03554,CniMergedstylophoraP_Spis22271:0.168239)47:0.0134995,((CniAcroporaD_rna10819:0.0611006,CniAcroporaD_rna32278:0.0291922)86:0.0127073,(CniMontiporaC_g42593.t1:0.0104352,(CniMontiporaC_g45923.t1:0.00361088,CniMontiporaC_g61353.t1:0.0329295)75:0.00122642)89:0.00693487)83:0.00940133)1:0.204683,((CniAcroporaM_amil.1.2.23095.m1:0.31259,CniAcroporaD_rna7441:0.0113822)85:0.102805,(CniMergedstylophoraP_Spis6681:0.0473342,CniMergedstylophoraP_Spis22160:0.147577)96:0.0668205)97:0.137606)1:0.0974845)98:0.0813617,(((CniRenillaM_g3226.t1:0.0166804,CniRenillaM_g16252.t1:0.0188709)73:0.0075729,CniRenillaM_g3227.t1:0.00599488)1:0.282167,CniDendronephthya_rna-XM_028556720.1:0.188151)0:0.0284865)85:0.037794)67:0.0639633)99:0.163162,(CniAcroporaD_rna4674:0.155693,(CniAmplexidiscus_evm.model.scaffold_302.20:6e-09,CniMontiporaC_g52642.t1:0.120241)0:0.000715249)1:0.789786)26:0.0575483,((StrigamiaM_SMAR000521-RA:0.0407641,StrigamiaM_SMAR004127-RA:0.0456058)71:0.0265999,StrigamiaM_SMAR003459-RA:0.0242644)1:1.25878)0:0.00116366)45:0.0465846)99:0.11571,((((CniDendronephthya_rna-XM_028556573.1:0.00668064,CniDendronephthya_rna-XM_028561207.1:0.00348088)1:0.179266,((CniAmplexidiscus_evm.model.scaffold_782.7:0.0917893,(CniAmplexidiscus_evm.model.scaffold_1128.1:0.0552386,(CniAmplexidiscus_evm.model.scaffold_467.4:6e-09,CniDiscosoma_evm.model.scaffold_667.2:0.990158)37:0.198693)97:0.0920735)99:0.173839,(CniAmplexidiscus_evm.model.scaffold_782.8:0.282602,(CniPocilloporaA_rna3515:5e-09,(CniPocilloporaD_rna-XM_027179740.1:5e-09,(CniThelohanellusK_rna7061:0.746671,CniThelohanellusK_rna7475:5e-09)70:1.30781)0:5e-09)99:0.135412)10:0.028464)64:0.0354413)1:0.148628,(LingulaA_rna-XM_013560380.1:0.0114568,LingulaA_rna-XM_013530019.1:5e-09)1:0.286433)1:0.218044,(CniMorbakkaV_scaffold30.g16.t1:0.959847,((CniAmplexidiscus_evm.model.scaffold_157.13:0.125267,CniMergedstylophoraP_Spis21240:0.155404)97:0.130221,(CniExaiptasiaP_rna-XM_021055870.2:0.18063,(CniExaiptasiaP_rna-XM_021055449.1:0.21353,((CniMergedstylophoraP_rna32097:0.267672,(CniMontiporaC_g17866.t1:0.113882,(CniDiscosoma_evm.model.scaffold_247.12:0.0751816,CniAmplexidiscus_evm.model.scaffold_651.4:0.0369795)69:0.0245611)63:0.0302609)1:0.500863,(CniMontiporaC_g2602.t1:0.169787,CniActiniaT_rna-XM_031705561.1:0.140249)0:0.0108243)67:0.0436929)90:0.0729708)92:0.0659261)72:0.0502446)41:0.274114)78:0.0702122)62:0.0642753)49:0.0203863)95:0.052751,(((((CniMontiporaC_g66843.t1:0.72833,((LingulaA_rna-XM_013536327.1:0.0546692,LingulaA_rna-XM_024077903.1:5e-09)1:0.347527,((((((CniDiscosoma_evm.model.scaffold_514.3:0.0364803,CniDiscosoma_evm.model.scaffold_404.6:0.0318898)96:0.293266,CniDiscosoma_evm.model.scaffold_438.12:0.0774095)89:0.0343584,CniAmplexidiscus_evm.model.scaffold_746.4:0.0796734)96:0.0414762,((CniDiscosoma_evm.model.scaffold_58.34:0.0712276,(CniDiscosoma_evm.model.scaffold_204.7:0.0441217,(CniDiscosoma_evm.model.scaffold_2769.1:0.00493384,(CniDiscosoma_evm.model.scaffold_529.9:0.796692,CniDiscosoma_evm.model.scaffold_487.6:0.00023182)10:0.0177242)96:0.0942117)88:0.0879995)78:0.0142924,CniDiscosoma_evm.model.scaffold_151.7:0.0410705)99:0.0521902)98:0.0409976,(((CniAcroporaD_rna10633:0.0370048,((CniDiscosoma_evm.model.scaffold_108.25:0.735444,CniMontiporaC_adi2mcaRNA10633_R8:6e-09)99:0.0351018,(CniMontiporaC_adi2mcaRNA10633_R1:0.0428266,CniMontiporaC_adi2mcaRNA10633_R0:0.0391012)67:0.00567668)28:0.00893138)1:0.13902,CniAcroporaD_rna20890:0.101287)99:0.115539,((((((CniAureliaA_scaffold1753.g2.t1:1.63756,CniMontiporaC_g32627.t1:5e-09)1:0.0582459,(((CniMontiporaC_g2929.t1:5e-09,CniThelohanellusK_rna3492:2.25181)16:0.0702143,(CniMontiporaC_g42609.t1:5e-09,LingulaA_rna-XM_013564245.1:1.67983)41:0.0876255)74:0.00847437,(((CniMontiporaC_g24604.t1:0.00621784,MnemiopsisL_ML35181a-RA:2.39563)0:0.0072169,CniMontiporaC_g2181.t1:0.0533821)97:0.0263578,((CniMontiporaC_g38987.t1:5e-09,(LottiaG_LotgiT153946:5e-09,CniNemvArnau_NVE4193:6e-09)1:1.99106)78:0.0134506,((((CniDiscosoma_evm.model.scaffold_200.30:0.00447967,(CniMontiporaC_g9058.t1:0.0988892,CniDiscosoma_evm.model.scaffold_307.12:0.00624861)34:0.00289168)85:0.025742,CniMontiporaC_adi2mcaRNA28340_R2:0.114429)81:0.0570453,(CniAcroporaD_rna28340:0.129612,CniMontiporaC_g2710.t1:0.210354)6:0.0372399)1:1.20479,CniMontiporaC_g32885.t1:6e-09)6:0.0200272)38:0.0128767)0:5e-09)0:5e-09)0:5e-09,(CniAcroporaM_amil.1.2.17195.m1:1.64622,CniMontiporaC_g25990.t1:5e-09)51:0.0332437)77:0.00887803,CniMontiporaC_g37564.t1:0.0317801)90:0.046631,(CniMontiporaC_g29542.t1:0.0481112,(((((CniMontiporaC_adi2mcaRNA10632_R0:0.0133908,(CniThelohanellusK_rna8484:2.66353,(CniMontiporaC_g32615.t1:5e-09,(CniDiscosoma_evm.model.scaffold_512.15:0.974797,(CniDiscosoma_evm.model.scaffold_2443.1:5e-09,LottiaG_LotgiT172216:1.61584)62:1.50806)74:0.460306)85:0.0429246)0:0.00093024)98:0.0268486,(CniMontiporaC_g32886.t1:0.181637,(CniMontiporaC_adi2mcaRNA10632_R7:0.0168268,((CniAmplexidiscus_evm.model.scaffold_872.3:0.0692953,(CniMergedstylophoraP_Spis20430:0.0307042,CniMergedstylophoraP_Spis23998:0.111628)89:0.054389)1:0.318493,((CniMontiporaC_g2930.t1:0.123133,CniMontiporaC_g27751.t1:0.0132416)75:0.0499786,CniMontiporaC_g27113.t1:0.11693)87:0.0813444)10:0.00136674)83:0.00780507)0:6e-09)73:0.00254745,((CniMontiporaC_adi2mcaRNA10632_R4:5e-09,(CniAmplexidiscus_evm.model.scaffold_571.4:5e-09,(CniMontiporaC_g39686.t1:1.58312,CniMontiporaC_g57992.t1:6e-09)56:0.580133)47:0.883365)78:0.0788627,CniMontiporaC_adi2mcaRNA10632_R8:0.0750177)66:0.00156239)0:5e-09,(((CniAmplexidiscus_evm.model.scaffold_518.26:5e-09,CniHydraV_rna22682:0.851585)57:2.03743,(CniDiscosoma_evm.model.scaffold_2734.1:6e-09,CniThelohanellusK_rna1605:0.0500527)58:1.20196)89:0.681963,(CniMontiporaC_g38988.t1:5e-09,(CniXenia_Xe_004304-T1:5e-09,CniThelohanellusK_rna2601:0.910012)32:1.18086)0:0.0220354)79:0.0183321)74:0.0023756,CniAcroporaD_rna10632:0.0443994)30:0.00760981)47:0.0028514)97:0.0557122,(CniAmplexidiscus_evm.model.scaffold_2112.2:0.726803,CniMergedstylophoraP_Spis12737:5e-09)1:0.360166)93:0.0398125)11:0.00741435)80:0.0456256,(CniRenillaM_g18152.t1:0.122849,((CniExaiptasiaP_rna-XM_028658164.1:0.0212608,(CniExaiptasiaP_rna-XM_021055181.1:0.0627449,(((((((CniRenillaM_g18347.t1:5e-09,CniRenillaM_g9837.t1:0.0075405)93:0.0038113,(CniExaiptasiaP_rna-XM_021056488.1:0.00721328,CniRenillaM_g4611.t1:0.00401047)0:5e-09)75:0.0010868,(CniAcroporaD_rna22254:0.782044,CniRenillaM_g12609.t1:5e-09)54:0.0356491)79:0.0091274,((CniRenillaM_g8232.t1:5e-09,CniRenillaM_g21960.t1:0.0338261)0:5e-09,CniRenillaM_g21961.t1:5e-09)91:0.0103193)71:0.00217198,CniRenillaM_g13589.t1:0.0088281)74:0.00584026,(CniRenillaM_g4610.t1:0.00839521,CniRenillaM_g12608.t1:0.0229544)0:5e-09)0:5e-09,CniRenillaM_g9838.t1:0.0122108)70:0.00475897)54:0.00854784)99:0.0639174,(CniMergedstylophoraP_Spis25650:0.0377509,((StrongylocentrotusP_rna36496:1.53505,CniMergedstylophoraP_rna22304:5e-09)96:0.0145902,((CniMergedstylophoraP_Spis23992:0.0490488,CniMergedstylophoraP_Spis22955:0.161026)28:0.00291677,CniMergedstylophoraP_rna28130:0.253569)59:0.00441655)74:0.00412597)99:0.0687263)99:0.0429862)1:0.0805899)97:0.114707)1:0.230732)0:6e-09,(CniAmplexidiscus_evm.model.scaffold_16.51:1.90004,((StrongylocentrotusP_rna1156:0.732599,CniMontiporaC_g20548.t1:1.45577)72:0.5385,(((CniMontiporaC_g71169.t1:0.762751,CniRenillaM_g4408.t1:8e-09)50:0.503401,(CniRenillaM_g17279.t1:0.103776,(CniRenillaM_g19012.t1:0.221596,CniRenillaM_g11995.t1:0.0441124)82:0.247978)97:0.449434)18:0.0415527,(MnemiopsisL_ML30851a-RA:1.27095,(((CniThelohanellusK_rna2952:0.0395513,CniThelohanellusK_rna14020:0.14028)69:0.0487405,CniThelohanellusK_rna4925:0.103311)99:0.676004,((CniThelohanellusK_rna12964:5e-09,CniThelohanellusK_rna1047:5e-09)86:0.405638,CniThelohanellusK_rna2799:1.26247)0:0.037021)80:0.29235)60:0.156403)7:0.126195)64:0.0912018)0:6e-09)85:0.0555348,((((CniMergedstylophoraP_Spis4580:0.586255,CniMontiporaC_g38451.t1:0.168396)83:0.27057,(CniDiscosoma_evm.model.scaffold_72.27:0.0530199,CniThelohanellusK_rna6423:1.59453)42:0.483643)72:0.167149,((CniFungiaSp_ffun1.m2b.25448.m1:0.448234,(CniThelohanellusK_rna6401:1.06745,CniAmplexidiscus_evm.model.scaffold_524.2:0.203903)67:0.154865)0:0.0539146,((LingulaA_rna-XM_013564946.1:0.612843,CniThelohanellusK_rna4123:1.01238)87:0.599583,CniMontiporaC_g14558.t1:0.558699)0:5e-09)81:0.199349)43:0.0370363,(CniAureliaA_scaffold464.g1.t1:0.0241754,(CniAureliaA_scaffold313.g15.t1:0.0657822,(CniAureliaA_scaffold1127.g1.t1:0.000663441,CniAureliaA_scaffold3417.g2.t1:5e-09)57:0.00806828)84:0.0367723)1:0.686986)52:0.117186)97:0.0694438,(((((((((StrongylocentrotusP_rna36458:0.00441308,(StrongylocentrotusP_rna4082:0.00175172,StrongylocentrotusP_rna6389:0.00153231)68:0.0011642)1:0.327257,((StrongylocentrotusP_rna8998:0.101677,StrongylocentrotusP_rna37596:0.020452)1:0.21549,(StrongylocentrotusP_rna39228:0.0298562,(CniAmplexidiscus_evm.model.scaffold_603.7:1.03512,StrongylocentrotusP_rna18173:5e-09)1:0.163388)1:0.197597)1:0.151997)99:0.0864962,((CniAureliaA_scaffold693.g2.t1:0.121068,CniAureliaA_scaffold1303.g1.t1:5e-09)1:0.339997,(((CniAureliaA_scaffold693.g1.t1:0.194886,CniAureliaA_scaffold3916.g2.t1:0.0270996)97:0.0881012,(CniAureliaA_scaffold1175.g5.t1:0.120635,CniAureliaA_scaffold1881.g4.t1:0.120867)1:0.29378)0:5e-09,(CniOrbicellaF_rna1193:0.450079,(CniAureliaA_scaffold1881.g3.t1:0.0694816,(CniMontiporaC_g6001.t1:0.602863,CniAureliaA_scaffold2132.g3.t1:0.246041)21:0.0977169)1:0.344919)84:0.0825687)0:5e-09)1:0.15608)89:0.0300611,(((CniAcroporaD_rna13203:0.103619,(((CniMergedstylophoraP_Spis24208:0.420825,CniMergedstylophoraP_Spis24186:0.0366257)92:0.0560319,(CniAcroporaD_rna27850:0.0817816,CniMergedstylophoraP_Spis3161:0.0933948)0:0.00803674)99:0.0755179,CniPoritesL_plut2.m8.15638.m1:0.0147057)0:0.0620924)0:5e-09,((CniAcroporaD_rna20917:0.003042,CniThelohanellusK_rna14830:1.20254)35:1.58113,(CniMontiporaC_g41903.t1:0.0257291,(CniDiscosoma_evm.model.scaffold_157.27:0.264507,((CniDiscosoma_evm.model.scaffold_655.2:0.00152366,((CniAmplexidiscus_evm.model.scaffold_385.3:5e-09,(CniPocilloporaA_rna25389:5e-09,(CniAcroporaD_rna20895:0.469883,CniPocilloporaD_rna-XM_027201850.1:5e-09)0:5e-09)1:0.156984)79:0.0240187,(CniMontiporaC_adi2mcaRNA6831_R0:0.15241,CniMontiporaC_g1769.t1:0.0514049)99:0.232214)97:0.0392622)0:5e-09,CniDiscosoma_evm.model.scaffold_97.37:0.00224365)84:0.0111756)87:0.0176483)8:0.106416)94:0.0794578)1:0.233686,(((CniDiscosoma_evm.model.scaffold_169.7:0.0649716,CniDiscosoma_evm.model.scaffold_513.4:0.0731096)1:0.284679,(((((((CniMontiporaC_g35846.t1:0.0404445,CniMontiporaC_g11170.t1:0.0130088)82:0.0269509,(CniDiscosoma_evm.model.scaffold_99.9:0.210803,(CniMontiporaC_g51032.t1:5e-09,(CniMontiporaC_g69957.t1:5e-09,(CniDiscosoma_evm.model.scaffold_169.26:1.45596,CniMontiporaC_g40683.t1:5e-09)44:1.28958)56:0.0333735)93:0.0659222)75:0.0180023)60:0.00432196,CniMontiporaC_g57599.t1:0.0108423)99:0.0609493,((CniMergedstylophoraP_rna18399:0.0183492,(CniMergedstylophoraP_rna22216:0.0137699,CniMergedstylophoraP_Spis19207:0.176379)59:0.00727633)70:0.0210044,((CniAmplexidiscus_evm.model.scaffold_619.5:0.0972851,((CniMontiporaC_adi2mcaRNA35992_R4:5e-09,CniDiscosoma_evm.model.scaffold_169.3:0.191141)10:0.0769297,((CniDiscosoma_evm.model.scaffold_676.4:0.0162488,CniDiscosoma_evm.model.scaffold_99.8:0.0891182)99:0.100352,(CniMontiporaC_adi2mcaRNA35992_R3:0.0442873,(CniAcroporaD_rna14116:0.044213,CniAcroporaD_rna35992:0.0374416)79:0.0168956)40:0.0116097)80:0.00891521)1:0.0905178)71:0.0269412,((CniMergedstylophoraP_rna19348:0.0280479,CniMergedstylophoraP_Spis21532:0.0753067)72:0.0285245,CniMergedstylophoraP_Spis23115:0.0983599)94:0.0295153)87:0.0359519)98:0.0463676)69:0.0132022,CniMontiporaC_g11171.t1:0.0599608)1:0.149169,((CniAcroporaD_rna16410:0.0539887,(CniAcroporaD_rna14495:0.000782649,CniGoniastreaA_gasp1.m3.11751.m1:1.25665)23:0.0467798)99:0.118197,(CniMontiporaC_g4474.t1:0.196953,((CniMergedstylophoraP_rna18337:0.0555232,CniMergedstylophoraP_rna35030:0.0620832)47:0.0113221,CniMergedstylophoraP_rna35031:0.0579037)88:0.0473792)95:0.0569732)99:0.147315)85:0.0402609,((CniExaiptasiaP_rna-XM_021044946.2:0.324871,(((CniAcroporaD_rna16543:0.0475883,(CniMontiporaC_adi2mcaRNA14116_R8:0.0465785,(CniMontiporaC_adi2mcaRNA35992_R9:0.0303979,(CniMontiporaC_adi2mcaRNA16543_R1:0.0109348,CniMontiporaC_adi2mcaRNA14116_R5:0.00748236)0:5e-09)79:0.00575797)99:0.04587)1:0.146428,((CniDendronephthya_rna-XM_028558279.1:0.00540844,(CniDendronephthya_rna-XM_028551632.1:0.0187349,(CniDendronephthya_rna-XM_028556301.1:0.0201783,(CniDendronephthya_rna-XM_028538584.1:0.0194437,CniDendronephthya_rna-XM_028553467.1:0.0392585)85:0.005655)0:5e-09)0:5e-09)55:0.00197692,(CniDendronephthya_rna-XM_028538585.1:0.0173049,CniDendronephthya_rna-XM_028553466.1:0.0127609)77:0.00195574)1:0.219567)95:0.0589588,(((CniMontiporaC_g3402.t1:5e-09,(CniMontiporaC_g157.t1:0.0313952,(CniAmplexidiscus_evm.model.scaffold_298.2:1.73534,CniRenillaM_g23008.t1:0.448963)0:5e-09)71:0.0200774)93:0.00574454,((((CniMontiporaC_g15644.t1:0,CniMontiporaC_g17917.t1:0)0:6e-09,CniMontiporaC_g28445.t1:5e-09)0:5e-09,CniMontiporaC_g71275.t1:0.00131806)88:0.00132208,(CniMontiporaC_g55046.t1:0.00169147,CniMontiporaC_g55178.t1:5e-09)89:0.00169285)0:5e-09)0:5e-09,(CniMontiporaC_g44984.t1:0.0257927,CniMontiporaC_g69463.t1:5e-09)0:5e-09)1:0.159239)98:0.0744698)15:0.0157333,((CniThelohanellusK_rna9641:0.933221,(CniAmplexidiscus_evm.model.scaffold_424.5:0.350328,CniExaiptasiaP_rna-XM_028658902.1:0.278991)18:0.0656761)25:0.261708,(CniAcroporaD_rna16411:0.0333642,CniAcroporaD_rna29857:0.0734727)98:0.150415)89:0.120609)0:0.0311006)0:0.00645315)0:0.0120443,((CniAcroporaD_rna40974:1.14457,(CniDendronephthya_rna-XM_028560008.1:0.00371815,CniDendronephthya_rna-XM_028554410.1:5e-09)0:6e-09)93:0.179291,((CniThelohanellusK_rna7971:6e-09,StrigamiaM_SMAR013613-RA:5e-09)97:1.91633,CniAmplexidiscus_evm.model.scaffold_467.11:0.168233)62:0.0708794)99:0.133225)35:0.016687)37:0.0367599)1:0.141572,(CniMontiporaC_g28670.t1:0.693067,(((CniAureliaA_scaffold3723.g1.t1:0.0842184,CniAureliaA_scaffold63.g39.t1:7.1364e-05)1:0.26339,(CniAureliaA_scaffold2843.g2.t1:0.131965,(CniAureliaA_scaffold1844.g3.t1:0.00303731,CniExaiptasiaP_rna-XM_028657299.1:0.177579)46:0.0170864)98:0.149436)94:0.17978,((((((((CniExaiptasiaP_rna-XM_028662390.1:0.0414953,(CniExaiptasiaP_rna-XM_021061904.1:0.00279187,(CniExaiptasiaP_rna-XM_021054625.2:0.00251431,CniExaiptasiaP_rna-XM_021059466.2:0.023203)69:0.00387734)77:0.00636905)99:0.0472817,(CniAcroporaD_rna27379:0.0593298,CniAcroporaD_rna38674:0.0655803)99:0.119043)0:0.0176666,((CniRenillaM_g11246.t1:0.00990908,(CniRenillaM_g14747.t1:5e-09,CniRenillaM_g18474.t1:0.00630944)0:5e-09)98:0.0181648,(CniRenillaM_g14599.t1:0.221614,CniRenillaM_g18475.t1:0.0125702)57:0.00515022)99:0.0536874)1:0.223431,((CniAmplexidiscus_evm.model.scaffold_355.35:0.0746278,((CniDiscosoma_evm.model.scaffold_757.3:0.0914756,(CniThelohanellusK_rna3394:0.609199,AmphimedonQ_rna20321:0.426084)84:1.06431)0:0.00199667,CniDiscosoma_evm.model.scaffold_902.2:0.0514767)99:0.108471)99:0.242775,((CniMergedstylophoraP_rna13741:0.0324771,CniMergedstylophoraP_rna35655:0.0727747)1:0.377508,((CniMergedstylophoraP_Spis25600:0.0330298,(CniMergedstylophoraP_rna31155:0.100209,(CniAmplexidiscus_evm.model.scaffold_304.12:0.0752784,CniOrbicellaF_rna20863:0.0742522)97:0.088161)98:0.0276259)0:5e-09,CniMergedstylophoraP_Spis683:0.0748117)0:0.0292037)0:0.0118304)1:0.202355)65:0.0593694,((((CniDendronephthya_rna-XM_028553622.1:0.0085081,((CniDendronephthya_rna-XM_028562590.1:5e-09,CniDendronephthya_rna-XM_028560715.1:0.00483684)85:0.00096434,CniDendronephthya_rna-XM_028539910.1:5e-09)0:5e-09)0:5e-09,CniDendronephthya_rna-XM_028551482.1:0.00687758)67:0.00171441,CniDendronephthya_rna-XM_028553621.1:0.00982976)1:0.222118,(CniMergedstylophoraP_Spis694:0.149502,(CniAmplexidiscus_evm.model.scaffold_440.3:5e-09,MnemiopsisL_ML05032a-RA:0.346492)48:0.470936)1:0.72737)14:0.0597768)21:0.0513499,(((CniMontiporaC_adi2mcaRNA23656_R0:0.0452695,(CniAcroporaD_rna23656:6e-09,CniRenillaM_g11401.t1:0.430444)56:0.0753935)28:0.0111202,CniAcroporaD_rna5274:0.151156)79:0.0219002,(((CniMergedstylophoraP_Spis23912:0.250152,(CniMergedstylophoraP_Spis23516:0.0405946,CniMergedstylophoraP_Spis18128:0.143121)0:5e-09)86:0.00871038,CniMergedstylophoraP_rna33668:0.0539083)78:0.00889526,CniMergedstylophoraP_rna27080:0.057704)88:0.0144745)1:0.252496)1:0.103794,((CniOrbicellaF_rna12645:0.266338,(((((CniExaiptasiaP_rna-XM_028658922.1:0.0537934,CniExaiptasiaP_rna-XM_021045156.2:0.0357814)67:0.0866747,CniMontiporaC_g67493.t1:0.749399)71:0.0188476,(((CniMontiporaC_adi2mcaRNA36234_R8:0.0245166,(CniMontiporaC_adi2mcaRNA36234_R5:0.00515969,CniMontiporaC_g32020.t1:0.0306706)88:0.0076743)1:0.0855481,(((CniDiscosoma_evm.model.scaffold_503.4:0.00591412,StrigamiaM_SMAR012571-RA:4.18265)0:0.000189054,((CniAmplexidiscus_evm.model.scaffold_706.7:0.107951,(CniMontiporaC_g32019.t1:0.0369515,CniMontiporaC_g44814.t1:0.0116318)78:0.0253713)73:0.0123189,(CniDendronephthya_rna-XM_028559922.1:0.363474,CniDiscosoma_evm.model.scaffold_687.4:0.0461957)0:0.00237718)92:0.0289806)0:5e-09,(CniDiscosoma_evm.model.scaffold_155.31:0.0703511,CniDiscosoma_evm.model.scaffold_155.33:5e-09)99:0.052335)98:0.057232)87:0.0439197,CniNemvArnau_v1g222633:0.200873)87:0.0293464)99:0.0573289,(((CniMontiporaC_g44058.t1:0.0168331,CniMontiporaC_g44040.t1:0.00710797)40:0.0286446,(CniExaiptasiaP_rna-XM_028662163.1:1.64847,(CniAcroporaT_aten_0.1.m1.545.m1:0.864339,(CniAcroporaM_amil.1.2.24581.m1:5e-09,CrassostreaG_EKC28371:0.305787)94:1.1746)0:0.0727161)15:0.140803)65:0.0551005,(CniMontiporaC_g2816.t1:0.0481233,(CniMontiporaC_g44320.t1:0.0200686,(CniMontiporaC_adi2mcaRNA36234_R3:0.0103618,(CniAcroporaM_amil.1.2.13716.m1:1.71104,CniMontiporaC_adi2mcaRNA36234_R6:5e-09)99:0.0279502)46:0.0607106)83:0.103377)26:0.029914)1:0.142148)80:0.0397698,((((CniAcroporaD_rna40474:0.0481068,((CniAcroporaD_rna17747:0.0421265,CniAcroporaD_rna37095:0.0932204)99:0.0557236,(CniAcroporaD_rna18895:0.010263,CniMontiporaC_adi2mcaRNA18895_R3:0.0141747)0:5e-09)45:0.0141407)96:0.045718,CniDiscosoma_evm.model.scaffold_186.40:0.086529)94:0.0281709,(((CniMergedstylophoraP_rna18575:0.0338454,CniMergedstylophoraP_rna10568:0.0164221)75:0.00515465,(CniMontiporaC_g46803.t1:1.09716,CniMergedstylophoraP_Spis6559:5e-09)99:0.0556622)74:0.00168269,CniMergedstylophoraP_rna11928:0.0443376)1:0.0688168)1:0.111,(CniRenillaM_g11382.t1:0.0461843,((((CniRenillaM_g20671.t1:0.0108923,CniRenillaM_g11188.t1:0.0188827)78:0.00571429,(CniRenillaM_g10186.t1:0.0525918,CniMontiporaC_g47859.t1:1.75648)57:0.0513951)77:0.0178163,(CniRenillaM_g9348.t1:0.0133133,CniRenillaM_g18311.t1:0.0100679)82:0.00576836)92:0.0233103,((CniRenillaM_g11381.t1:0.00207992,((CniRenillaM_g9347.t1:5e-09,(CniRenillaM_g10188.t1:0.00245474,CniRenillaM_g11190.t1:6e-09)0:6e-09)2:0.0115695,(CniRenillaM_g18312.t1:0.00943591,(AcanthasterP_rna23812:0.329669,CniAureliaA_scaffold1885.g7.t1:5e-09)60:1.39735)0:0.00112822)0:5e-09)0:5e-09,(CniRenillaM_g6437.t1:0.00348227,CniRenillaM_g11189.t1:0.108583)88:0.00891905)94:0.0219504)71:0.0056123)1:0.189844)90:0.0542745)89:0.0630249)92:0.0685234,(((CniMergedstylophoraP_rna33229:0.190346,CniMontiporaC_g23126.t1:0.249493)58:0.024301,(CniPoritesL_jamg1.model.Sc0000058.2:0.693127,(((((Human_ENST00000399004:0.0480271,MusM_ENSMUST00000112844:0.052652)1:1.60818,AmphibalanusA_rna-gnl|WGS_VIIS|FJT64_021392-RA_mrna:0.879521)89:0.768431,CniDiscosoma_evm.model.scaffold_228.14:1.00834)65:0.159229,CniMontiporaC_g36583.t1:0.0287332)22:0.010093,((CniMontiporaC_g51172.t1:6e-09,CniThelohanellusK_rna7435:1.89845)99:0.152331,(CniMergedstylophoraP_Spis8227:1.13255,(CniMontiporaC_g19010.t1:0.0134861,StrongylocentrotusP_rna645:2.0158)55:0.0296954)0:0.00264069)73:0.00475399)71:0.0782328)78:0.0859274)99:0.0975489,((CniDendronephthya_rna-XM_028548272.1:0.0249946,CniDendronephthya_rna-XM_028558068.1:0.052407)99:0.102615,(CniRenillaM_g20646.t1:0.0848587,((CniRenillaM_g18604.t1:0.0206958,((CniRenillaM_g4866.t1:0.00273713,CniRenillaM_g20649.t1:0.207779)0:5e-09,(CniRenillaM_g16722.t1:0.0343898,CniRenillaM_g4814.t1:0.0157955)0:6e-09)54:0.00367662)1:0.233977,(CniRenillaM_g4813.t1:0.0186311,((CniRenillaM_g4867.t1:0.0082128,(CniRenillaM_g16723.t1:0.00683407,CniRenillaM_g18603.t1:0.0104457)65:0.000468641)74:0.0013826,CniRenillaM_g4868.t1:0.0121701)69:0.00315326)97:0.0462035)82:0.0457223)75:0.054808)1:0.166484)77:0.0432963)99:0.0625475)79:0.032392,((((((CniAcroporaD_rna6831:5e-09,CniAureliaA_scaffold1342.g7.t1:0.447108)49:0.474102,CniGalaxeaF_gfas1.m1.7520.m1:0.986932)24:0.179322,CniAmplexidiscus_evm.model.scaffold_1059.3:1.51287)45:0.365139,CniMontiporaC_g56141.t1:0.966178)70:0.279748,(CniMontiporaC_g58890.t1:0.26754,(CniMontiporaC_g31123.t1:5e-09,(CniMontiporaC_g46328.t1:5e-09,LottiaG_LotgiT167020:5e-09)85:1.14661)54:0.311554)99:0.597575)43:0.0556506,(CniAcroporaD_rna22926:0.077749,CniThelohanellusK_rna14670:1.55808)66:0.19734)63:0.0838452)80:0.02812)0:0.0175426)98:0.067346)90:0.0323124,((CniDiscosoma_evm.model.scaffold_63.25:0.963103,(CniMontiporaC_g970.t1:0.587773,CniThelohanellusK_rna4659:2.17245)60:0.248926)0:0.0708982,CniMontiporaC_g47186.t1:0.617281)76:0.238391)0:0.00996508,(((((((CniDendronephthya_rna-XM_028548134.1:5e-09,(CniDendronephthya_rna-XM_028551008.1:0.0198723,CniDendronephthya_rna-XM_028562182.1:0.0319531)71:0.0129611)85:0.00412027,CniDendronephthya_rna-XM_028562181.1:0.0107155)1:0.221044,(CniOrbicellaF_rna4185:0.0215911,(CniPocilloporaD_rna-XM_027196745.1:5e-09,(CniPocilloporaA_rna20335:5e-09,(CniMontiporaC_g37797.t1:0.0157231,MnemiopsisL_ML01091a-RA:6e-09)98:1.72286)0:5e-09)99:0.101609)1:0.26792)85:0.0548838,((((CniAcroporaD_rna36702:0.23913,((CniPocilloporaA_rna6999:5e-09,CniPocilloporaD_rna-XM_027183291.1:5e-09)5:0.24203,(CniThelohanellusK_rna5146:0.137488,CniThelohanellusK_rna7879:0.114672)1:0.997427)0:6e-09)90:0.0816762,CniDendronephthya_rna-XM_028560258.1:0.160465)88:0.0807783,(CniMergedstylophoraP_rna1778:0.0193288,CniMergedstylophoraP_rna5962:0.0468807)1:0.180651)94:0.0782619,(CniMontiporaC_g12653.t1:0.177244,CniDiscosoma_evm.model.scaffold_927.4:0.0911299)1:0.345821)91:0.0772195)56:0.0399591,((((CniRenillaM_g10457.t1:0.0242378,CniRenillaM_g23004.t1:0.0566196)1:0.0664267,(CniRenillaM_g7224.t1:0.00185728,CniRenillaM_g4694.t1:0.00441806)99:0.0217709)0:5e-09,CniRenillaM_g11668.t1:0.0218856)1:0.205325,(CniActiniaT_rna-XM_031716025.1:0.157837,(((CniMontiporaC_adi2mcaRNA31889_R1:0.00393905,(CniDiscosoma_evm.model.scaffold_625.4:0.687657,StrigamiaM_SMAR012592-RA:1.13662)82:0.301421)0:6.2276e-05,CniMontiporaC_adi2mcaRNA31889_R0:0.00232935)1:0.111201,(CniAcroporaD_rna31889:0.0798342,((CniMergedstylophoraP_Spis11403:0.0749258,CniMergedstylophoraP_rna23566:0.0769996)25:0.00735191,CniAcroporaD_rna20326:0.113977)85:0.0428813)62:0.00946373)99:0.10534)1:0.146654)1:0.105687)96:0.0607173,StrongylocentrotusP_rna33255:0.349225)1:0.0925162,(CniRenillaM_g5228.t1:0.224801,(CniMergedstylophoraP_Spis16973:0.142607,(((CniAcroporaD_rna26194:0.0666697,(CniAcroporaM_amil.1.2.18848.m1:0.275297,(CniMontiporaC_adi2mcaRNA26194_R7:0.0108447,CniMontiporaC_adi2mcaRNA26194_R8:0.0153105)0:5e-09)1:0.0987977)1:0.100546,CniAcroporaD_rna13413:0.0580122)94:0.0742938,(CniAcroporaD_rna20576:0.076071,CniOrbicellaF_rna36630:0.0928988)77:0.0453225)43:0.018019)0:0.014693)1:0.209205)59:0.0549329)98:0.0482239,(CniMontiporaC_g14843.t1:0.0291861,CniMontiporaC_g68851.t1:0.0190583)1:0.588392)0:5e-09,(((CniMontiporaC_g20533.t1:0.404448,(((CniAcroporaD_rna37915:0.0336945,(CniMontiporaC_adi2mcaRNA37915_R9:0.139669,((CniMontiporaC_g39873.t1:6e-09,CniMergedstylophoraP_Spis20107:1.29117)10:0.12646,CniMontiporaC_g63892.t1:0.213198)79:0.0588813)86:0.0602047)63:0.0277863,CniMergedstylophoraP_Spis21483:0.323704)0:6e-09,((CniRenillaM_g7763.t1:0.207075,(CniMontiporaC_g312.t1:1.31288,CniRenillaM_g6108.t1:0.121231)63:0.304433)52:0.409402,(CniMontiporaC_g10038.t1:0.0094209,CniMontiporaC_g55244.t1:0.00345276)0:0.00340209)1:0.208517)0:0.170717)65:0.234911,((CniAmplexidiscus_evm.model.scaffold_573.9:0.270435,(CniAmplexidiscus_evm.model.scaffold_958.6:0.171869,(CniMontiporaC_g34091.t1:0.0287573,(CniMontiporaC_g23183.t1:2.20284,(CniAcroporaT_aten_0.1.m1.21604.m1:1.49303,CniPoritesL_plut2.m8.6248.m1:5e-09)48:0.504841)73:0.253588)0:0.104762)76:0.0267387)94:0.107071,CniAcroporaD_rna8040:0.012249)1:0.343866)83:0.0591684,(((((CniOrbicellaF_rna32056:0.13389,(CniOrbicellaF_rna12148:0.0708212,CniOrbicellaF_rna12149:0.0289912)99:0.126565)1:0.188272,(((((((CniGoniastreaA_gasp1.m3.28989.m1:0.480011,CniAmplexidiscus_evm.model.scaffold_95.41:5e-09)0:0.151118,CniThelohanellusK_rna8930:2.339)31:0.0193631,((CniMontiporaC_g24744.t1:0.0383195,(CniMontiporaC_g7275.t1:0.0534071,CniNemvArnau_v1g128249:1.85656)0:0.0261645)68:0.00809399,(CniAmplexidiscus_evm.model.scaffold_130.5:0.056811,(CniThelohanellusK_rna14710:0.435015,(CniThelohanellusK_rna1314:5e-09,CniThelohanellusK_rna1315:0.254679)97:0.417328)1:1.30629)0:0.0734781)95:0.087385)1:0.318352,CniAmplexidiscus_evm.model.scaffold_3521.1:0.271866)45:0.146252,(CniDiscosoma_evm.model.scaffold_147.33:0.133771,(CniDiscosoma_evm.model.scaffold_199.6:0.106624,((CniMontiporaC_g24770.t1:0.0339982,(CniDiscosoma_evm.model.scaffold_88.50:1.41988,CniMontiporaC_g15752.t1:0.023015)0:0.000544379)99:0.0462973,(((CniAureliaA_scaffold569.g1.t1:0.67893,CniMontiporaC_adi2mcaRNA10172_R4:0.00146514)11:0.0426553,(CniMontiporaC_g5702.t1:0.113695,CniMontiporaC_g49316.t1:5e-09)87:0.00432999)84:0.0161501,CniMontiporaC_g43611.t1:0.0595717)93:0.0436594)1:0.106279)78:0.0388291)1:0.608523)99:0.294189,(((((((CniMontiporaC_g11626.t1:0.00895122,CniAmplexidiscus_evm.model.scaffold_167.10:1.26837)0:0.000197465,CniMontiporaC_g63193.t1:0.00299505)0:5e-09,CniMontiporaC_g49758.t1:0.0424064)99:0.0949394,(CniMergedstylophoraP_Spis20796:0.0355312,(CniGoniastreaA_gasp1.m3.25740.m1:1.62114,CniMergedstylophoraP_rna35196:6e-09)99:0.0411698)99:0.0696282)98:0.0751042,((((((((CniExaiptasiaP_rna-XM_021055035.1:5e-09,(LottiaG_LotgiT164519:0.039233,LottiaG_LotgiT167342:5e-09)86:1.07787)61:1.82836,CniAureliaA_scaffold3034.g3.t1:0.560588)0:0.00539645,CniMontiporaC_adi2mcaRNA28534_R5:0.00753862)50:0.0168026,CniMontiporaC_adi2mcaRNA10172_R5:0.013541)11:0.00146252,CniMontiporaC_adi2mcaRNA28534_R3:0.0223207)0:5e-09,(CniMontiporaC_adi2mcaRNA10172_R3:0.0153045,(CniMontiporaC_adi2mcaRNA10172_R7:0.0262511,CniMontiporaC_adi2mcaRNA10172_R9:0.014784)73:0.000803688)0:5e-09)0:6e-09,(CniMontiporaC_adi2mcaRNA28534_R7:0.00481489,CniMontiporaC_adi2mcaRNA28534_R6:0.00360714)1:0.0210545)98:0.0336942,(CniMergedstylophoraP_Spis20797:0.0665974,CniAmplexidiscus_evm.model.scaffold_197.21:0.0549887)66:0.0181475)89:0.0382731)1:0.105634,CniActiniaT_rna-XM_031716777.1:0.278217)0:5e-09,CniMergedstylophoraP_rna31568:0.144005)99:0.0513106)0:0.0225022,((((CniAcroporaD_rna28534:0.0345139,(CniMontiporaC_adi2mcaRNA28534_R2:0.0332538,(CniMontiporaC_adi2mcaRNA28534_R0:0.0156963,(CniAmplexidiscus_evm.model.scaffold_878.1:1.77521,CniMontiporaC_adi2mcaRNA28534_R1:6.2975e-05)21:0.0193026)98:0.0198844)88:0.0158789)1:0.166059,(CniDendronephthya_rna-XM_028553035.1:0.0319432,(CniDendronephthya_rna-XM_028560946.1:0.00764411,CniDendronephthya_rna-XM_028563354.1:5e-09)84:0.0020278)1:0.18588)4:0.011934,(((CniAureliaA_scaffold2237.g1.t1:0.941794,CniMontiporaC_g32860.t1:0.00511692)34:0.124799,CniMontiporaC_g7649.t1:0.111728)68:0.00368996,(CniMontiporaC_g14794.t1:0.033089,CniAcroporaD_rna34503:0.0794551)12:0.00591851)1:0.193123)52:0.036891,(CniAcroporaD_rna28535:0.141868,CniMontiporaC_g64957.t1:0.0920349)1:0.179812)84:0.048029)86:0.0421307)98:0.0512811,((CniDendronephthya_rna-XM_028554738.1:0.0107468,CniDendronephthya_rna-XM_028561199.1:5e-09)1:0.421928,(StrongylocentrotusP_rna646:0.238877,(CniRenillaM_g6436.t1:0.0303976,CniRenillaM_g13827.t1:0.00412991)1:0.332722)76:0.0268898)91:0.0662507)98:0.0474805,((((CniAureliaA_scaffold98.g22.t1:0.0334537,CniAureliaA_scaffold2420.g1.t1:5e-09)1:0.422408,((((CniMontiporaC_g12390.t1:0.110768,(CniDiscosoma_evm.model.scaffold_6.5:0.856286,CniMontiporaC_g15848.t1:0.124726)47:0.301261)99:0.249078,(((CniDiscosoma_evm.model.scaffold_403.15:0.0562846,CniMergedstylophoraP_rna31913:0.0332136)80:0.0525765,CniMergedstylophoraP_Spis2122:0.222861)87:0.0484948,((CniAcroporaD_rna10172:5e-09,CniAcroporaD_rna37248:0.0212151)1:0.119999,(((CniAmplexidiscus_evm.model.scaffold_130.32:0.224625,CniDiscosoma_evm.model.scaffold_58.36:0.101625)88:0.0242211,(CniMergedstylophoraP_rna9326:0.0354274,(CniGoniastreaA_gasp1.m3.26484.m1:2.29347,CniMergedstylophoraP_Spis2121:0.000394973)13:0.0300293)68:0.00824837)1:0.140534,(((CniMontiporaC_g22104.t1:0.305831,CniMontiporaC_adi2mcaRNA10172_R0:0.0213075)61:0.00110928,(CniMontiporaC_adi2mcaRNA10172_R2:0.0495643,(CniMontiporaC_adi2mcaRNA10172_R1:0.0346654,(CniThelohanellusK_rna6637:1.44725,CniMergedstylophoraP_Spis11099:5e-09)1:0.147363)54:0.00306948)86:0.00436979)92:0.0346542,CniMergedstylophoraP_Spis14947:0.289823)99:0.106115)51:0.0276676)91:0.0505507)87:0.047175)92:0.0643478,((StrongylocentrotusP_rna21217:0.0087788,StrongylocentrotusP_rna33406:0.00427448)1:0.194801,(StrongylocentrotusP_rna2134:0.00302136,(StrongylocentrotusP_rna37945:0.0175754,((StrongylocentrotusP_rna5307:5e-09,(StrongylocentrotusP_rna25690:0.00970293,StrongylocentrotusP_rna2135:0.0125853)0:5e-09)75:5e-09,StrongylocentrotusP_rna19758:0.00119045)78:0.000720654)0:6e-09)1:0.235635)1:0.172026)1:0.12477,(CniOrbicellaF_rna12582:0.124297,((CniMontiporaC_adi2mcaRNA37650_R5:0.0388366,(CniMontiporaC_adi2mcaRNA37650_R7:5e-09,CniMontiporaC_g54354.t1:0.967941)12:0.0574427)82:0.00951686,(CniAcroporaD_rna37851:0.069906,(CniAcroporaD_rna37650:5e-09,(CniMontiporaC_g28324.t1:0.0127268,CniMontiporaC_g53212.t1:0.0683987)1:0.770162)0:5e-09)90:0.0123612)1:0.141199)1:0.184872)74:0.032643)68:0.0394008,((((StrongylocentrotusP_rna19143:0.00252769,StrongylocentrotusP_rna19144:5e-09)1:0.209642,StrongylocentrotusP_rna39321:0.221052)1:0.137451,(CniRenillaM_g6271.t1:0.0428401,((CniRenillaM_g6272.t1:0.126941,((((CniRenillaM_g2278.t1:0,CniRenillaM_g2281.t1:0)0:5e-09,CniRenillaM_g6514.t1:0.00147461)1:0.0533173,CniRenillaM_g6005.t1:0.00976604)87:0.0132776,CniRenillaM_g11409.t1:0.0367172)89:0.0351009)95:0.069024,(CniRenillaM_g2277.t1:6e-09,(CniRenillaM_g2280.t1:0.0106647,CniRenillaM_g6006.t1:5e-09)26:0.0015189)93:0.0212808)80:0.0359031)1:0.195827)99:0.0922532,((CniAureliaA_scaffold1074.g7.t1:0.328552,(CniDendronephthya_rna-XM_028556350.1:0.0285305,CniDendronephthya_rna-XM_028561198.1:0.00326579)1:0.308103)62:0.0865334,CniThelohanellusK_rna14365:1.26727)91:0.302627)95:0.0640972)99:0.0513051,(LingulaA_rna-XM_013526667.1:0.332654,((((CniOrbicellaF_rna19309:0.0330479,CniOrbicellaF_rna27702:0.0703512)69:0.00375627,CniOrbicellaF_rna28585:0.0495415)97:0.0438436,(CniAcroporaD_rna37914:0.0891972,(CniAcroporaD_rna41601:0.00796669,(CniMergedstylophoraP_Spis11688:0.35777,CniMergedstylophoraP_Spis3849:0.073714)59:0.0646163)89:0.044018)98:0.0516669)87:0.0454107,(CniMergedstylophoraP_rna2800:0.205089,(CniMontiporaC_g63891.t1:0.290065,(CniThelohanellusK_rna2231:2.50479,CniMergedstylophoraP_rna14435:5e-09)87:0.301741)30:0.0223956)92:0.0911904)1:0.308858)69:0.023265)2:0.0213037)51:0.040272,(((((CniAcroporaD_rna38212:0.049472,CniAcroporaD_rna31890:0.0524842)0:5e-09,CniAcroporaD_rna9614:0.0340554)97:0.149542,(CniHenneguyaS_rna-gnl|WGS_SGJC|scaffold_13413-processed-0.0-mRNA:1.32475,(CniPoritesL_plut2.m8.23581.m1:5e-09,(CniMontiporaC_g39463.t1:0.0163651,(CniAcroporaT_aten_0.1.m1.37337.m1:0.0880468,CniMontiporaC_g49575.t1:0.0709638)70:0.0683323)1:2.38606)0:5e-09)50:0.327167)40:0.0508639,((((CniMontiporaC_g18346.t1:0.282289,((CniAcroporaD_rna8939:0.370549,CniMontiporaC_g18345.t1:5e-09)27:0.0038052,CniMontiporaC_g10142.t1:0.00272273)0:5e-09)99:0.214078,CniOrbicellaF_rna32588:0.0774526)88:0.0690579,(CniActiniaT_rna-XM_031704614.1:0.147517,(CniExaiptasiaP_rna-XM_021041930.1:0.0143543,CniExaiptasiaP_rna-XM_021042871.1:0.0544538)99:0.0860062)97:0.0602596)98:0.0604501,(((CniDendronephthya_rna-XM_028555312.1:0.0045316,CniDendronephthya_rna-XM_028559985.1:0.0081596)79:0.0207713,(CniDendronephthya_rna-XM_028555313.1:0.014304,CniDendronephthya_rna-XM_028559984.1:0.0544831)1:0.173535)99:0.130996,(CniDendronephthya_rna-XM_028545280.1:5e-09,CniDendronephthya_rna-XM_028557140.1:0.202987)1:0.275942)72:0.0423781)75:0.0517218)99:0.103022,((((CniAureliaA_scaffold2559.g3.t1:5e-09,(CniAureliaA_scaffold4199.g2.t1:0.0101771,(CniThelohanellusK_rna3663:0.0112938,(CniThelohanellusK_rna13247:0.00778478,(CniThelohanellusK_rna9769:0.00243628,CniThelohanellusK_rna6442:0.0575361)0:2e-08)65:0.0100554)1:1.93597)0:1.5e-08)0:5e-09,(CniAureliaA_scaffold1544.g4.t1:0.0597009,CniAureliaA_scaffold98.g20.t2:0.0908149)94:0.0739283)0:0.00594324,CniAureliaA_scaffold2126.g2.t1:0.0225013)0:0.00291195,CniThelohanellusK_rna8343:1.3591)61:0.420003)89:0.0595963)0:0.00706382)1:0.116893)1:0.0814126)55:0.0279342,((((CniAmplexidiscus_evm.model.scaffold_282.7:1.22585,CniRenillaM_g9952.t1:0.461531)91:0.567496,((CniRenillaM_g9289.t1:0.00239699,(CniRenillaM_g14848.t1:5e-09,(CniRenillaM_g13524.t1:0.0192044,(CniAcroporaM_amil.1.2.19536.m1:5e-09,StrongylocentrotusP_rna26394:1.22691)44:0.766697)0:6e-09)77:0.00291537)99:0.232141,((CniRenillaM_g1494.t1:0.00278307,((CniOrbicellaF_rna3982:0.10872,CniOrbicellaF_rna25064:0.026284)75:0.123536,((CniRenillaM_g3943.t1:5e-09,CniRenillaM_g6990.t1:0.00228393)0:0.00868267,CniMontiporaC_g14166.t1:0.932095)0:0.000821461)0:1.3367e-05)1:0.16271,(CniRenillaM_g14849.t1:5e-09,(CniRenillaM_g9291.t1:0.0255748,(CniRenillaM_g13523.t1:0.0064327,CniRenillaM_g14850.t1:0.0328004)84:0.00908043)91:0.0311903)74:0.0401175)99:0.255745)0:0.014441)39:0.101361,(((CniGalaxeaF_gfas1.m1.23963.m1:6e-09,CniMontiporaC_g29949.t1:5e-09)84:1.23863,CniThelohanellusK_rna14742:0.280158)88:0.694598,CniRenillaM_g22208.t1:0.43267)79:0.112288)61:0.0673356,((CniAureliaA_scaffold1403.g6.t1:5e-09,CniDiscosoma_evm.model.scaffold_431.7:1.26641)80:0.357368,(CniThelohanellusK_rna7821:1.57933,((CniRenillaM_g22622.t1:0.217883,(((((CniMontiporaC_g26890.t1:0.0135429,(CniRenillaM_g22625.t1:0.291806,(CniMontiporaC_g58415.t1:0.00359348,(CniAcroporaD_rna40747:0.0251401,((CniMontiporaC_g14516.t1:0.0144564,(CniAmplexidiscus_evm.model.scaffold_41.9:0.102021,CniMontiporaC_adi2mcaRNA40747_R8:0.000970136)36:0.0473666)74:0.0029396,(CniMontiporaC_g10206.t1:0.174699,CniMontiporaC_adi2mcaRNA40747_R5:0.000531897)10:0.02185)70:0.00363921)1:0.211547)84:0.0785955)76:0.0342199)41:0.0562433,CniMontiporaC_g43009.t1:0.0317802)72:0.0401624,CniMontiporaC_g63368.t1:0.189556)1:0.294819,(CniAcroporaD_rna28027:0.0482366,CniRenillaM_g22623.t1:0.29704)99:0.131225)90:0.0560628,(CniDiscosoma_evm.model.scaffold_406.22:0.00843382,CniAmplexidiscus_evm.model.scaffold_427.5:0.0657317)99:0.0950188)98:0.132714)1:0.274037,(((((CniOrbicellaF_rna4789:0.0852776,CniOrbicellaF_rna4793:0.204027)91:0.12882,(CniDendronephthya_rna-XM_028560612.1:5e-09,(CniDendronephthya_rna-XM_028550973.1:0.00845791,CniDendronephthya_rna-XM_028551716.1:5e-09)0:5e-09)1:0.202253)57:0.0278649,CniAmplexidiscus_evm.model.scaffold_452.14:0.249413)44:0.0651005,(CniRenillaM_g5018.t1:0.105994,(CniRenillaM_g13491.t1:0.0141478,CniRenillaM_g14691.t1:5e-09)73:0.00507342)1:0.139639)95:0.146569,(CniAmplexidiscus_evm.model.scaffold_973.2:0.185617,(((CniPocilloporaD_rna-XM_027197095.1:5e-09,(CniPocilloporaA_rna20695:5e-09,CniAcroporaD_rna39816:0.764363)0:6e-09)99:0.0775771,(CniMergedstylophoraP_rna11003:0.0713612,CniMergedstylophoraP_rna17453:0.0455521)73:0.0109161)78:0.0322216,(CniMontiporaC_adi2mcaRNA20895_R6:0.0102783,CniMontiporaC_g65345.t1:0.03942)97:0.104868)18:0.0199807)1:0.188823)99:0.199416)27:0.0495363)15:0.0306922)34:0.0369718)99:0.0995767)96:0.0466713)92:0.0492583,((((CniMergedstylophoraP_rna11824:0.0325406,CniMontiporaC_g59686.t1:0.19438)62:0.00630402,CniMergedstylophoraP_Spis22521:0.083498)73:0.0122466,CniMergedstylophoraP_rna31016:0.0617236)1:0.436036,CniAcroporaM_amil.1.2.15659.m1:0.776605)80:0.315509)85:0.0585894,(((CniAcroporaT_aten_0.1.m1.9502.m1:6e-09,(CniMontiporaC_g44015.t1:5e-09,CniMontiporaC_g56445.t1:0.254344)53:0.775104)3:0.724619,((CniMontiporaC_g29006.t1:0.169092,(CniMontiporaC_g9611.t1:0.428448,((CniGalaxeaF_gfas1.m1.18346.m1:0.832871,CniThelohanellusK_rna12612:0.831369)73:1.03402,CniRenillaM_g3136.t1:6e-09)23:0.127507)0:6e-09)60:0.191653,((AmphibalanusA_rna-gnl|WGS_VIIS|FJT64_027497-RA_mrna:5e-09,(AmphibalanusA_rna-gnl|WGS_VIIS|FJT64_026735-RA_mrna:0.0132552,AmphibalanusA_rna-gnl|WGS_VIIS|FJT64_021124-RA_mrna:0.0500766)0:5e-09)89:0.481439,(CniMontiporaC_g27475.t1:0.253363,CniMontiporaC_g42285.t1:0.430873)94:0.714737)67:0.325467)10:0.162962)86:0.545426,CniAcroporaD_rna35356:0.573696)0:0.0262277)10:0.0367362,(((CniMontiporaC_g47054.t1:0.0027043,CniMontiporaC_g67998.t1:0.00271104)1:1.99743,((((CniThelohanellusK_rna13428:1.265,AmphibalanusA_rna-gnl|WGS_VIIS|FJT64_008130-RA_mrna:0.0226276)46:0.447227,((CniThelohanellusK_rna13088:1.90983,CniDiscosoma_evm.model.scaffold_1428.2:6e-09)83:0.284649,StrigamiaM_SMAR007223-RA:1.8999)0:6e-09)80:0.539958,(((((CniDiscosoma_evm.model.scaffold_374.9:5e-09,(CniAcroporaD_rna39081:0.0764071,CniMontiporaC_g36075.t1:0.0335807)28:0.0416416)96:0.657169,((LingulaA_rna-XM_013526703.1:1.33483,(CniMontiporaC_g46453.t1:0.30891,CniMontiporaC_adi2mcaRNA9639_R4:0.486044)0:0.195007)54:0.060515,(CniDendronephthya_rna-XM_028554574.1:0.336025,(CniDendronephthya_rna-XM_028563304.1:0.00254566,(CniDendronephthya_rna-XM_028538607.1:0.00853243,CniThelohanellusK_rna9756:0.668023)0:6e-09)1:0.259682)86:0.111686)67:0.0819898)87:0.105809,AmphibalanusA_rna-gnl|WGS_VIIS|FJT64_016997-RA_mrna:1.46334)0:6e-09,((LingulaA_rna-XM_013565484.1:1.33248,((CniMontiporaC_g1782.t1:0.443946,CniRenillaM_g15423.t1:0.719031)50:0.187731,CniDiscosoma_evm.model.scaffold_598.5:1.14315)39:0.0965187)56:0.14274,(CniAureliaA_scaffold353.g8.t1:5e-09,CniThelohanellusK_rna13652:0.99528)56:1.25644)0:6e-09)79:0.0564931,((CniAcroporaD_rna27361:0.0187444,(CniAcroporaD_rna34706:0.0107388,CniRenillaM_g18746.t1:0.355105)12:0.0296403)99:0.136944,(CniAcroporaD_rna34009:0.184981,(((((CniMontiporaC_g29008.t1:0.257341,(CniActiniaT_rna-XM_031693530.1:0.138141,((CniAmplexidiscus_evm.model.scaffold_708.2:0.032261,(CniAmplexidiscus_evm.model.scaffold_1163.2:5e-09,CniAmplexidiscus_evm.model.scaffold_372.1:0.462618)35:0.116983)6:0.189616,CniMontiporaC_g50998.t1:2.12332)0:0.00338372)0:5e-09)80:0.0404307,(CniMontiporaC_g69097.t1:0.300948,CniMergedstylophoraP_Spis24738:0.0333539)97:0.100075)71:0.0350428,(((CniAmplexidiscus_evm.model.scaffold_3042.1:0.131238,(CniMontiporaC_g28389.t1:0.10466,CniMergedstylophoraP_rna34038:0.0762584)69:0.0241848)1:0.186539,(CniMergedstylophoraP_Spis17407:0.0917441,(CniAcroporaD_rna33515:0.0150043,CniMontiporaC_g48047.t1:0.0140256)98:0.0599948)72:0.0211237)94:0.0429352,(CniOrbicellaF_rna33422:0.180918,CniMergedstylophoraP_rna2414:0.185436)0:5e-09)80:0.0190175)1:0.0860738,(((((((((CniMergedstylophoraP_rna11754:0.14684,CniExaiptasiaP_rna-XM_021054483.1:0.190517)31:0.0906214,CniMontiporaC_g66513.t1:0.366225)97:0.554116,CniMontiporaC_g35758.t1:0.618525)1:1.56964,(CniMontiporaC_adi2mcaRNA34008_R3:0.00890913,CniMontiporaC_adi2mcaRNA34008_R1:0.0271238)81:0.0365143)91:0.0673939,(CniMontiporaC_g18907.t1:0.0145861,CniMontiporaC_g71536.t1:5e-09)84:0.00418086)79:0.010794,(((CniAcroporaD_rna13364:0.0899942,CniMontiporaC_adi2mcaRNA13364_R6:0.0760933)47:0.0084399,CniAcroporaD_rna35831:0.0693126)0:5e-09,CniMontiporaC_g51589.t1:0.012216)70:0.00246089)99:0.101118,CniAcroporaD_rna12648:0.226422)22:0.00928165,((CniDiscosoma_evm.model.scaffold_288.14:2.33787,((CniRenillaM_g2282.t1:0.0136228,CniRenillaM_g3445.t1:5e-09)96:0.0476494,CniRenillaM_g17278.t1:0.0112498)79:0.219412)49:0.116,CniDiscosoma_evm.model.scaffold_183.48:0.917049)26:0.0379086)14:0.0352301,(CniAcroporaD_rna34008:0.0226429,CniMontiporaC_adi2mcaRNA34008_R0:0.0530161)1:0.276445)98:0.0624803)99:0.0989096,((((CniRenillaM_g8236.t1:5e-09,CniRenillaM_g21964.t1:0.00581565)94:0.305833,CniMergedstylophoraP_rna5482:8e-09)23:0.0982615,CniMontiporaC_g27574.t1:0.135195)90:0.0790605,CniPoritesL_jamg1.model.xpSc0007336.4:0.10625)1:0.185703)4:0.0550367)73:0.0729765)1:0.219471)25:0.0574068)0:0.0136894,CniAmplexidiscus_evm.model.scaffold_131.34:0.701607)79:0.0454605)0:0.00749713,(((((((CniDendronephthya_rna-XM_028552019.1:0.0289303,CniDendronephthya_rna-XM_028556618.1:0.034655)1:0.539474,((CniActiniaT_rna-XM_031714352.1:0.284679,((CniAmplexidiscus_evm.model.scaffold_849.3:0.0169979,CniAmplexidiscus_evm.model.scaffold_891.3:0.00205068)97:0.037299,(CniMergedstylophoraP_Spis20539:0.0379839,(CniAcroporaD_rna10390:0.474611,CniMergedstylophoraP_Spis20744:6e-09)39:0.0610653)96:0.0509175)69:0.0135536)89:0.0403648,(CniAcroporaD_rna38621:0.310034,((CniAmplexidiscus_evm.model.scaffold_385.1:0.253464,CniDiscosoma_evm.model.scaffold_570.5:0.0779076)42:0.0263568,CniDiscosoma_evm.model.scaffold_560.7:0.321479)98:0.191533)51:0.0156481)1:0.147088)1:0.197777,((((CniDendronephthya_rna-XM_028560468.1:0.266306,CniHydraV_rna2137:0.796885)81:0.0714743,((CniHydraV_rna24810:0.342219,(CniDiscosoma_evm.model.scaffold_130.11:0.923932,CniMontiporaC_g63504.t1:0.271762)94:0.579931)27:0.0625712,CniThelohanellusK_rna5710:2.35202)0:0.0163321)66:0.0537901,(CniAureliaA_scaffold1805.g1.t1:0.768025,((CniDiscosoma_evm.model.scaffold_364.8:0.384997,((CniActiniaT_rna-XM_031714771.1:0.126147,((CniMontiporaC_g44897.t1:0.00378847,(CniMontiporaC_g24624.t1:0.0117537,(CniMontiporaC_g48867.t1:0.00150392,CniMontiporaC_g18024.t1:0.0381859)85:0.0421192)76:0.00539629)1:0.157733,(((CniMontiporaC_g71171.t1:5e-09,CniThelohanellusK_rna2342:1.91988)97:0.0584696,(CniMontiporaC_g16324.t1:0.0173334,CniMontiporaC_g19020.t1:0.00131905)82:0.0265301)0:5e-09,(CniAmplexidiscus_evm.model.scaffold_533.1:0.852927,CniMontiporaC_g55405.t1:6e-09)99:0.0376435)99:0.0747662)1:0.270769)1:0.150809,((CniDiscosoma_evm.model.scaffold_371.14:0.0204698,CniAmplexidiscus_evm.model.scaffold_183.6:0.296642)72:0.0241947,((CniDiscosoma_evm.model.scaffold_371.13:0.104404,(CniDiscosoma_evm.model.scaffold_603.3:0.00157825,(CniThelohanellusK_rna4141:6e-09,CniThelohanellusK_rna12896:0.00656368)98:0.527683)29:0.151902)98:0.101301,CniDiscosoma_evm.model.scaffold_340.6:0.0100861)84:0.0159092)99:0.082787)98:0.102178)39:0.0359198,((CniExaiptasiaP_rna-XM_028661338.1:0.0974412,CniExaiptasiaP_rna-XM_021055748.1:0.150226)99:0.190656,(CniActiniaT_rna-XM_031703162.1:0.169078,(((CniMontiporaC_g10853.t1:0.0141835,((CniMontiporaC_g2289.t1:0.0089521,CniMontiporaC_g34015.t1:0.0184908)90:0.0135412,CniMontiporaC_g8846.t1:0.00594085)73:0.00331186)17:0.00567471,CniMontiporaC_g50649.t1:0.0125566)1:1.20885,CniActiniaT_rna-XM_031693656.1:0.0589472)99:0.21239)96:0.0880899)85:0.0492742)94:0.191589)87:0.0754143)0:0.0531831,(CniXenia_Xe_028929-T1:0.30596,(CniDendronephthya_rna-XM_028561833.1:0.142704,(CniRenillaM_g4812.t1:0.00439025,CniRenillaM_g7441.t1:0.0376149)96:0.0432801)99:0.281734)95:0.101889)81:0.0524874)96:0.0570072,(((CniExaiptasiaP_rna-XM_028656854.1:0.267121,((((((CniRenillaM_g5201.t1:0.0076455,CniRenillaM_g5629.t1:0.00283075)99:0.0453043,(CniRenillaM_g4101.t1:0.00826346,CniRenillaM_g5199.t1:0.021015)98:0.0433587)80:0.00882977,CniRenillaM_g4100.t1:0.0521071)71:0.0009962,CniRenillaM_g13236.t1:0.00699814)97:0.17564,CniXenia_Xe_028869-T1:0.943827)3:0.00686258,(CniExaiptasiaP_rna-XM_021036743.2:0.280178,(CniPoritesL_jamg1.model.xfSc0000222.2:0.0646894,(((CniMontiporaC_g10855.t1:0.0101595,CniMontiporaC_g19154.t1:0.133088)86:0.0334669,(CniMontiporaC_g2290.t1:0.0392279,(CniMontiporaC_g8845.t1:0.000522874,StrongylocentrotusP_rna1915:1.24327)2:0.0342553)80:0.0138088)87:0.0393583,CniMontiporaC_adi2mcaRNA35356_R9:0.0668581)86:0.0393695)99:0.0766415)48:0.0334491)1:0.118262)85:0.059783,(((CniDiscosoma_evm.model.scaffold_686.6:0.0925813,CniDiscosoma_evm.model.scaffold_211.11:0.0683098)99:0.116429,(CniDiscosoma_evm.model.scaffold_382.11:0.0321934,((CniMontiporaC_g40048.t1:0.295668,CniMergedstylophoraP_Spis19634:0.0723922)71:0.0117994,CniMontiporaC_adi2mcaRNA35356_R7:0.0303691)94:0.0597095)86:0.0426889)98:0.100069,(CniAcroporaD_rna36870:0.0359105,((((CniMontiporaC_g35208.t1:0.00285508,(((CniMontiporaC_g8738.t1:0,CniMontiporaC_g63062.t1:0)0:0.0091308,(CniMontiporaC_g53421.t1:5e-09,(CniMontiporaC_g42380.t1:0.0114681,(((((CniMontiporaC_g66424.t1:0.00406855,(CniMontiporaC_g11474.t1:0.0267425,CniMontiporaC_g40050.t1:0.0515757)0:5e-09)85:0.00135777,(CniMontiporaC_g23267.t1:0.0259285,(CniMontiporaC_g12835.t1:0.0196051,CniMontiporaC_g13862.t1:0.0458729)71:0.0021439)0:6e-09)0:5e-09,(CniMontiporaC_g6360.t1:0.0412898,CniMontiporaC_g8740.t1:0.00743746)0:5e-09)0:5e-09,CniMontiporaC_g44487.t1:0.0123015)59:0.00103178,CniMontiporaC_g69345.t1:0.00895708)7:0.0525947)0:6e-09)0:5e-09)0:5e-09,(CniMontiporaC_g3666.t1:0.00937913,(CniAmplexidiscus_evm.model.scaffold_130.26:0.0138852,CniThelohanellusK_rna12613:1.91048)78:0.271023)61:0.00220572)0:5e-09)0:5e-09,((CniMontiporaC_g26520.t1:0.0114054,CniMontiporaC_g42448.t1:1.38905)0:9.1002e-05,CniMontiporaC_g17033.t1:0.00301598)0:5e-09)0:5e-09,(CniMontiporaC_g65944.t1:0.00856256,(CniDendronephthya_rna-XM_028551009.1:6e-09,CniOrbicellaF_rna31167:0.377606)32:2.03227)0:0.000112717)94:0.0385086,(((CniMergedstylophoraP_rna36167:0.0210349,LingulaA_rna-XM_013553702.1:1.47972)64:0.0153476,(CniMergedstylophoraP_rna19123:0.00594428,(CniMergedstylophoraP_rna19357:0.0242217,CniNemvArnau_v1g197865:0.326102)41:0.662902)69:0.0288876)0:5e-09,(CniMergedstylophoraP_rna17393:0.901675,CniMergedstylophoraP_rna4560:6e-09)99:0.0270256)96:0.0228855)75:0.0196591)91:0.0733038)1:0.293553)99:0.0869309,(CniAmplexidiscus_evm.model.scaffold_421.11:0.588395,(((CniAcroporaD_rna1676:0,CniAcroporaD_rna18090:0,CniAcroporaD_rna31323:0)0:0.202276,(CniRenillaM_g21203.t1:0.272362,(LingulaA_rna-XM_013524453.1:0.000470351,(LingulaA_rna-XM_013553501.1:0.0287919,LingulaA_rna-XM_013535366.1:0.0381838)93:0.0293112)1:0.348618)66:0.069485)98:0.114054,LingulaA_rna-XM_013553308.2:0.356599)87:0.06919)81:0.0499567)1:0.138161)21:0.0376156,(((((((CniDendronephthya_rna-XM_028562761.1:0.0592617,CniOrbicellaF_rna18402:0.994729)0:6e-09,(CniDendronephthya_rna-XM_028560156.1:0.00413822,CniDendronephthya_rna-XM_028556408.1:5e-09)71:0.000679484)0:6e-09,(CniDendronephthya_rna-XM_028555332.1:0.0276532,(CniDendronephthya_rna-XM_028556732.1:0.00183426,CniDendronephthya_rna-XM_028562760.1:0.111319)76:0.00545862)0:5e-09)1:0.297962,(((CniDiscosoma_evm.model.scaffold_509.3:0.138432,((CniAmplexidiscus_evm.model.scaffold_67.23:2.38e-05,CniThelohanellusK_rna2521:1.59668)17:0.0538095,CniAmplexidiscus_evm.model.scaffold_556.4:0.0419425)78:0.0287404)82:0.0510461,((CniAmplexidiscus_evm.model.scaffold_242.2:0.0733627,CniAmplexidiscus_evm.model.scaffold_3134.1:0.093842)0:5e-09,(CniAmplexidiscus_evm.model.scaffold_242.16:0.0330159,CniAmplexidiscus_evm.model.scaffold_67.48:0.0747045)80:0.00453162)1:0.273681)30:0.0806907,((CniAcroporaD_rna28409:0.100661,(CniMontiporaC_g30647.t1:0.682527,CniOrbicellaF_rna26951:5e-09)89:0.112578)98:0.108925,((CniPocilloporaA_rna1820:5e-09,CniPocilloporaD_rna-XM_027194496.1:5e-09)99:0.167645,(CniMergedstylophoraP_Spis11947:0.375279,CniMergedstylophoraP_rna29955:0.115579)83:0.0501472)92:0.104205)99:0.166347)1:0.24583)20:0.044968,(((CniExaiptasiaP_rna-XM_021056261.1:0.0980113,(CniExaiptasiaP_rna-XM_021047523.1:0.000937423,CniExaiptasiaP_rna-XM_028661599.1:0.00711813)83:0.0172379)1:0.274474,(((CniAmplexidiscus_evm.model.scaffold_100.1:0.218377,(CniAmplexidiscus_evm.model.scaffold_27.47:0.152222,(CniAcroporaT_aten_0.1.m1.13737.m1:0.0710512,CniAcroporaM_amil.1.2.6335.m1:0.047056)92:0.0710744)99:0.155823)65:0.0365453,((CniMergedstylophoraP_rna32904:0.0524079,CniMergedstylophoraP_Spis10519:0.158875)75:0.00577507,((CniAmplexidiscus_evm.model.scaffold_27.48:0.0872886,(CniMergedstylophoraP_Spis21661:0.0233164,CniMergedstylophoraP_Spis23638:0.0412212)1:0.136552)99:0.11897,CniMergedstylophoraP_Spis16532:0.10906)70:0.00809231)78:0.0107746)88:0.0270967,(CniAcroporaD_rna10502:0.0640852,CniAcroporaD_rna17750:0.0469006)1:0.163431)1:0.197471)97:0.16293,(CniAcroporaM_amil.1.2.8535.m1:0.306996,((CniDiscosoma_evm.model.scaffold_229.11:0.0287071,CniMontiporaC_g38452.t1:0.256035)1:1.0238,CniAcroporaM_amil.1.2.22155.m1:0.449764)23:0.107845)68:0.165989)97:0.171939)76:0.0399157,((MnemiopsisL_ML003311a-RA:0.557387,LingulaA_rna-XM_013548567.1:0.512761)1:0.378551,(CniMergedstylophoraP_rna32913:0.0569446,(((CniMergedstylophoraP_rna16108:0.131897,CniMergedstylophoraP_rna29608:0.0638318)0:5e-09,CniMergedstylophoraP_rna8128:0.039431)74:0.00497858,(CniMergedstylophoraP_Spis6911:0.21206,CniMergedstylophoraP_rna8129:0.19417)90:0.0358099)68:0.0162179)1:0.364239)87:0.0836896)93:0.0480924,(((LingulaA_rna-XM_013533846.1:5e-09,LingulaA_rna-XM_013540511.1:0.0459792)1:0.627754,((((((CniMontiporaC_g1549.t1:0.0291787,(CniMontiporaC_g12512.t1:0.0215243,(CniMontiporaC_g12518.t1:0.00263226,LottiaG_LotgiT163185:1.40153)0:3.726e-05)96:0.0356071)97:0.103352,((BotrylloidesL_Boleac.CG.SB_v3.S44.g09809.01.t:0.00702796,(BotrylloidesL_Boleac.CG.SB_v3.S219.g05108.01.t:8e-09,CniNemvArnau_v1g138780:5e-09)12:0.148436)1:2.66462,CniGoniastreaA_gasp1.m3.31785.m1:5e-09)88:0.158298)86:0.0518245,(CniDiscosoma_evm.model.scaffold_24.23:0.04446,CniDiscosoma_evm.model.scaffold_231.33:0.038003)89:0.0495296)98:0.125375,(CniMontiporaC_g46786.t1:0.0652582,(CniMontiporaC_g65751.t1:0.0566054,CniMontiporaC_g51261.t1:0.0919205)76:0.0386261)1:0.205515)97:0.100552,(CniDendronephthya_rna-XM_028560049.1:0.132138,(CniRenillaM_g18167.t1:0.0199398,(CniRenillaM_g18165.t1:0.0394475,(CniRenillaM_g16095.t1:0.0587112,CniActiniaT_rna-XM_031708278.1:0.498469)0:9.6655e-05)22:0.00788838)98:0.0895804)1:0.117814)1:0.18622,(CniDendronephthya_rna-XM_028551747.1:0.246996,CniDendronephthya_rna-XM_028562875.1:0.295924)98:0.0906561)51:0.0618776)98:0.133169,((((CniMontiporaC_g31295.t1:0.0526929,(CniMontiporaC_g66973.t1:1.68644,(CniMontiporaC_g25837.t1:0.0111619,CniMontiporaC_g11862.t1:0.0265343)98:0.132975)47:0.0481362)73:0.0228834,CniMontiporaC_g241.t1:0.0991183)1:0.598822,((CniAmplexidiscus_evm.model.scaffold_154.6:0.959977,((CniMontiporaC_g33160.t1:0.642247,((CniDiscosoma_evm.model.scaffold_303.9:0.0115295,(CniDiscosoma_evm.model.scaffold_211.21:0.0173341,CniDiscosoma_evm.model.scaffold_125.7:0.0281878)0:5e-09)1:0.0694353,CniDiscosoma_evm.model.scaffold_266.16:0.0156042)87:0.0480373)79:0.0300538,(CniAmplexidiscus_evm.model.scaffold_85.15:0.147137,(CniAmplexidiscus_evm.model.scaffold_409.16:0.045524,(CniAmplexidiscus_evm.model.scaffold_281.17:6e-09,CniDendronephthya_rna-XM_028557877.1:0.750003)28:0.16913)95:0.13736)83:0.0610552)81:0.0557012)1:0.328772,(CniMontiporaC_g64648.t1:0.243536,(CniMontiporaC_g41113.t1:0.429036,(CniAcroporaD_rna40814:0.169349,(CniAcroporaM_amil.1.2.8747.m1:0.0698255,CniAmplexidiscus_evm.model.scaffold_404.15:0.299459)65:0.276586)25:0.0345404)92:0.124258)99:0.224531)96:0.122837)0:6e-09,(((((StrongylocentrotusP_rna837:0.353657,MnemiopsisL_ML12211a-RA:0.983203)84:0.263752,(AmphimedonQ_rna6986:0.0133054,AmphimedonQ_rna31170:0.0025733)1:0.302439)93:0.113079,(((CniRenillaM_g6172.t1:1.24591,CniAcroporaD_rna41563:0.346827)0:6e-09,(CniPocilloporaA_rna25506:5e-09,CniPocilloporaD_rna-XM_027201976.1:5e-09)1:0.393654)29:0.052457,((CniMontiporaC_g20205.t1:0.393418,(CniAmplexidiscus_evm.model.scaffold_234.19:0.0668014,(CniDiscosoma_evm.model.scaffold_149.6:0.0218274,CniAmplexidiscus_evm.model.scaffold_828.2:0.215015)95:0.12179)82:0.0638312)91:0.119486,((((CniMontiporaC_g9006.t1:5e-09,CniMontiporaC_g20172.t1:0.165644)80:0.00571557,CniMontiporaC_g49448.t1:0.0121358)0:5e-09,(CniFungiaSp_ffun1.m2b.25519.m1:1.4091,CniMontiporaC_g26249.t1:6e-09)19:0.0367186)99:0.336033,CniAcroporaD_rna18509:0.163662)8:0.0319109)99:0.372284)92:0.164108)25:0.0355736,AmphimedonQ_rna26313:2.05345)51:0.0735324,((CniDendronephthya_rna-XM_028557880.1:6e-09,(CniAcroporaM_amil.1.2.17300.m1:6e-09,CniXenia_Xe_009100-T1:5e-09)75:1.09576)50:0.170502,CniMontiporaC_g44686.t1:0.223595)99:0.31202)62:0.0665451)81:0.045996)54:0.0408607)98:0.0641025)0:0.0477399,(((((CniRenillaM_g16634.t1:0.0368669,(((CniRenillaM_g18663.t1:0.00164426,(CniRenillaM_g10404.t1:5e-09,CniRenillaM_g12926.t1:0.00228213)1:0.0118159)84:0.0009845,CniRenillaM_g18928.t1:0.00639146)22:0.00197353,CniRenillaM_g5593.t1:0.00174362)99:0.0274885)92:0.0594985,(LottiaG_LotgiT119787:1.04948,CniNemvArnau_v1g197863:1.1e-08)99:0.173743)99:0.209475,CniExaiptasiaP_rna-XM_028662256.1:0.394501)99:0.26297,((CniAureliaA_scaffold4736.g1.t1:5e-09,(CniAureliaA_scaffold733.g3.t1:0.000200168,CniThelohanellusK_rna14400:1.78592)28:0.0755849)1:0.62031,(((StrongylocentrotusP_rna25501:0.00378776,(StrongylocentrotusP_rna9914:5e-09,StrongylocentrotusP_rna25155:5e-09)68:0.000649996)87:0.0126003,(CniMontiporaC_g43176.t1:2.38901,StrongylocentrotusP_rna24059:6e-09)28:0.0381688)1:0.113301,StrongylocentrotusP_rna26007:0.137544)99:0.147036)99:0.176657)99:0.111614,(CniAureliaA_scaffold1152.g3.t1:0.725703,(CniAureliaA_scaffold1206.g6.t1:0.50203,((((((CniAureliaA_scaffold63.g34.t1:0.159438,CniAcroporaM_amil.1.2.3212.m1:1.34997)91:0.222073,(CniAureliaA_scaffold63.g35.t1:0.346214,(CniDendronephthya_rna-XM_028559902.1:0.178439,(((CniRenillaM_g18745.t1:0.00525024,(CniRenillaM_g9450.t1:0.00924725,CniRenillaM_g8429.t1:0.107248)78:0.029058)38:0.0139247,(CniRenillaM_g12840.t1:0.00679172,(CniRenillaM_g15468.t1:0.00577144,(((CniRenillaM_g9517.t1:0.00512501,(CniRenillaM_g8430.t1:0.127774,(CniRenillaM_g21348.t1:0.0263768,(CniAcroporaM_amil.1.2.26000.m1:6e-09,CniThelohanellusK_rna14088:1.2462)30:2.70425)0:0.000130343)71:0.0158054)86:0.00553318,CniRenillaM_g18747.t1:0.00429098)0:0.000342969,CniMorbakkaV_scaffold31.g95.t1:2.29772)5:0.0012693)74:0.003117)99:0.060941)75:0.00236321,(CniRenillaM_g19491.t1:5e-09,CniRenillaM_g15467.t1:0.00902617)90:0.00552488)93:0.0364707)96:0.0768804)98:0.10397)92:0.0799308,(CniAureliaA_scaffold1248.g3.t1:0.0291989,CniAureliaA_scaffold291.g5.t1:0.00914711)1:0.413081)82:0.0553476,CniMorbakkaV_scaffold81.g22.t1:0.533788)78:0.0820318,((CniHydraV_rna19601:1.82131,(CniMorbakkaV_scaffold28.g65.t1:0.265801,(CniMorbakkaV_scaffold36.g56.t1:0.223874,(CniMorbakkaV_scaffold142.g22.t1:0.0136403,((CniMorbakkaV_scaffold18.g121.t1:6e-09,StrigamiaM_SMAR012620-RA:1.23968)43:0.140061,(CniMorbakkaV_scaffold1017.g1.t1:0.0342339,CniMorbakkaV_scaffold39.g35.t1:0.126608)61:0.0542939)80:0.0539766)83:0.0215875)1:0.179697)40:0.100854)0:0.0214327,(CniAureliaA_scaffold194.g22.t1:0.0470866,CniAureliaA_scaffold3101.g1.t1:0.00513536)1:0.30517)1:0.12786)0:0.059985,((((CniRenillaM_g9373.t1:0.0622209,CniRenillaM_g15052.t1:0.0466723)71:0.0306437,CniRenillaM_g15469.t1:0.114093)99:0.272344,CniRenillaM_g15470.t1:0.198618)99:0.247453,(((CniThelohanellusK_rna5817:0.795671,CniMergedstylophoraP_Spis23710:5e-09)39:0.113277,CniMontiporaC_g56775.t1:0.103709)98:0.116699,(((CniRenillaM_g5179.t1:0.00222367,((((CniRenillaM_g19218.t1:0.0021366,CniRenillaM_g15820.t1:5e-09)0:6e-09,(CniRenillaM_g14450.t1:0.00303097,CniRenillaM_g19219.t1:0.0317551)0:5e-09)53:5e-09,CniRenillaM_g5452.t1:0.000947407)0:5e-09,CniRenillaM_g12915.t1:0.00227557)79:0.00450857)1:0.00246853,((CniRenillaM_g13673.t1:0.00213791,CniRenillaM_g14449.t1:0.00258592)0:5e-09,CniRenillaM_g12532.t1:0.016486)42:0.00376848)85:0.02383,(CniRenillaM_g12916.t1:0.015137,CniRenillaM_g10584.t1:0.0196077)41:0.00424339)1:0.222509)99:0.121593)95:0.0938613)71:0.0492164)0:6e-09)99:0.155777)99:0.107703)97:0.0510848,((((CniAmplexidiscus_evm.model.scaffold_845.3:5e-09,CniMontiporaC_g66716.t1:6e-09)86:1.20893,((CniHydraV_rna21505:0.0430249,(CniHydraV_rna21316:5e-09,CniOrbicellaF_rna26625:0.756805)76:0.0622944)0:5e-09,(CniHydraV_rna18787:0.0836928,CniHydraV_rna20894:0.0138571)1:0.15525)1:0.402125)73:0.156196,(CniRenillaM_g17556.t1:0.843431,(CniExaiptasiaP_rna-XM_021042872.1:0.125658,((CniDiscosoma_evm.model.scaffold_539.4:0.182546,((((CniRenillaM_g14749.t1:0.00014262,(CniDendronephthya_rna-XM_028553716.1:5e-09,StrongylocentrotusP_rna19543:0.502878)66:1.40225)37:0.0622407,CniRenillaM_g5103.t1:0.00392435)0:5e-09,CniDiscosoma_evm.model.scaffold_18.108:1.71687)61:0.128902,(CniRenillaM_g21820.t1:0.0353813,CniRenillaM_g10156.t1:0.0229271)1:0.324025)99:0.167173)86:0.0596918,((((CniMontiporaC_g62765.t1:0.0208457,CniMontiporaC_g71013.t1:0.0222046)98:0.0162152,(CniMontiporaC_g23887.t1:0.0193731,((CniMontiporaC_g49315.t1:0.00923315,CniMontiporaC_g9670.t1:0.0197597)64:0.00165561,CniMontiporaC_g56831.t1:0.031665)0:5e-09)0:5e-09)0:5e-09,((CniMontiporaC_g42524.t1:0.0217355,((((CniPoritesL_plut2.m8.22660.m1:4.662,CniMontiporaC_g51614.t1:0.0686509)0:0.0151184,CniMontiporaC_g23249.t1:0.0705006)56:0.00577422,CniMontiporaC_g9671.t1:0.00940833)54:0.00336667,((((CniRenillaM_g5102.t1:0.00212881,(CniRenillaM_g14750.t1:5e-09,(CniRenillaM_g18438.t1:0.000922663,CniRenillaM_g10028.t1:5e-09)0:5e-09)91:0.00438186)1:0.215066,(CniRenillaM_g8100.t1:0.0799642,CniExaiptasiaP_rna-XM_028658711.1:0.0878908)99:0.093392)46:0.0444125,CniRenillaM_g18823.t1:0.380106)95:0.0661903,((CniAmplexidiscus_evm.model.scaffold_127.13:0.02432,CniDiscosoma_evm.model.scaffold_102.21:0.194616)75:0.017198,CniAmplexidiscus_evm.model.scaffold_723.5:0.0245511)88:0.0182707)75:0.0262996)72:0.00598493)56:0.00104374,(((CniAmplexidiscus_evm.model.scaffold_615.3:0.0577722,CniMergedstylophoraP_Spis3244:0.0942492)74:0.00933663,CniMontiporaC_g30393.t1:0.0840301)1:0.150916,(CniMontiporaC_g26813.t1:0.0073437,(((CniMontiporaC_g62764.t1:5e-09,(CniMontiporaC_g50036.t1:5e-09,(CniAmplexidiscus_evm.model.scaffold_303.23:1.98692,CniMontiporaC_g21231.t1:5e-09)93:0.239406)88:0.0416047)92:0.0178211,((CniAureliaA_scaffold4273.g3.t1:0.856507,CniMontiporaC_g2945.t1:0.0642234)35:0.192525,(CniMontiporaC_g71017.t1:0.00691673,CniMontiporaC_g62739.t1:0.00526287)0:5e-09)78:0.0300988)98:0.139497,CniMontiporaC_g23888.t1:0.00922766)0:5e-09)95:0.0215505)88:0.0269124)21:0.00172297)0:6e-09,((CniAmplexidiscus_evm.model.scaffold_524.1:5e-09,CniRenillaM_g21963.t1:0.0633094)99:1.21458,CniMontiporaC_g26812.t1:6e-09)1:0.0316382)95:0.0486527)88:0.068546)35:0.0468854)99:0.412213)83:0.0771527,(((CniPoritesL_plut2.m8.15819.m1:0.171803,((CniFungiaSp_ffun1.m4.28553.m1:0.0633802,(CniMergedstylophoraP_rna33960:0.0550301,CniMergedstylophoraP_Spis4871:0.0606116)90:0.0296182)88:0.0289184,(CniOrbicellaF_rna17232:5e-09,CniOrbicellaF_rna17233:5e-09)98:0.0484592)35:0.0447728)98:0.309773,(CniMontiporaC_g29439.t1:0.0663794,((CniAmplexidiscus_evm.model.scaffold_763.7:5e-09,(CniMontiporaC_g8939.t1:0.00261338,CniThelohanellusK_rna5207:0.201613)0:0.000559407)21:0.00613403,(CniMontiporaC_g16562.t1:0,CniMontiporaC_g21203.t1:0)0:0.0256134)91:0.0782367)1:0.523169)89:0.179639,((CniMontiporaC_g38070.t1:1.32678,CniThelohanellusK_rna234:0.530389)80:0.381555,(CniAureliaA_scaffold547.g7.t1:0.0273463,CniAureliaA_scaffold547.g8.t1:6e-09)1:0.531945)75:0.145467)98:0.204311)79:0.062831)0:0.0397542)18:0.0520537)99:0.0499638,((((((CniAcroporaT_aten_0.1.m1.35736.m1:0.19895,((((CniAcroporaT_aten_0.1.m1.35159.m1:0.12124,CniAmplexidiscus_evm.model.scaffold_122.33:6e-09)13:0.193729,CniFungiaSp_ffun1.m4.25335.m1:0.121883)95:0.274512,((CniGalaxeaF_gfas1.m1.21557.m1:0.147761,CniMontiporaC_g50078.t1:0.19394)98:0.249037,((CniDiscosoma_evm.model.scaffold_231.25:0.0191958,CniDiscosoma_evm.model.scaffold_92.28:5e-09)76:0.0164404,(LottiaG_LotgiT105111:6e-09,CniAmplexidiscus_evm.model.scaffold_406.11:0.00192905)99:0.137882)99:0.365165)98:0.278607)0:0.00816717,(((CniMontiporaC_g24745.t1:0.0439515,CniMontiporaC_g7274.t1:0.204111)99:0.2614,CniMontiporaC_g51756.t1:0.371447)31:0.109307,CniMontiporaC_g25553.t1:0.384289)98:0.208196)99:0.91418)15:0.241008,CniRenillaM_g5177.t1:0.81717)13:0.226137,(CniMergedstylophoraP_Spis21056:0.491153,(StrongylocentrotusP_rna21520:5e-09,StrongylocentrotusP_rna24225:0.0969297)1:0.664771)1:0.594644)54:0.117115,((((CniAmplexidiscus_evm.model.scaffold_2605.1:0.208867,CniMontiporaC_adi2mcaRNA7440_R3:0.121567)99:1.01249,CniAcroporaT_aten_0.1.m1.27712.m1:1.12674)28:0.238352,CniMontiporaC_g40670.t1:0.451586)43:0.150215,CniThelohanellusK_rna4209:2.03222)70:0.280069)24:0.0293275,((CniMontiporaC_adi2mcaRNA5719_R3:5e-09,(CniMontiporaC_g46240.t1:0.012908,CniRenillaM_g16360.t1:0.691032)32:0.219206)95:0.615897,(CniAmplexidiscus_evm.model.scaffold_72.37:0.69614,CniMontiporaC_g63984.t1:0.330823)0:0.0702256)54:0.104506)75:0.10464,(((((CniPoritesL_jamg1.model.Sc0000021.114:0.733958,CniAcroporaM_amil.1.2.21166.m1:1.11437)0:0.144638,((CniAmplexidiscus_evm.model.scaffold_930.4:0.00995796,CniAmplexidiscus_evm.model.scaffold_930.2:0.0756136)69:0.0179004,((CniDiscosoma_evm.model.scaffold_179.6:0.122397,((CniAmplexidiscus_evm.model.scaffold_183.9:0.0274586,(CniAmplexidiscus_evm.model.scaffold_272.3:0.0579003,CniAmplexidiscus_evm.model.scaffold_151.30:0.027413)70:0.0153603)83:0.0216397,CniAmplexidiscus_evm.model.scaffold_861.1:0.0964418)0:0.00402173)97:0.0700245,(CniAmplexidiscus_evm.model.scaffold_806.1:0.0439014,CniAmplexidiscus_evm.model.scaffold_783.3:0.0551662)0:5e-09)79:0.0211189)1:0.907856)26:0.117938,(XenopusT_rna-XM_031895032.1:0.146641,CniNemvArnau_NVE4891:6e-09)72:0.764454)59:0.0990091,CniDiscosoma_evm.model.scaffold_503.11:1.2006)0:0.0174848,((((((((StrongylocentrotusP_rna18577:0.0687741,(StrongylocentrotusP_rna5154:0.00814438,StrongylocentrotusP_rna18311:0.00180437)88:0.0104678)91:0.0194431,StrongylocentrotusP_rna18310:0.0034978)1:0.508374,(((StrongylocentrotusP_rna13506:0.00756812,StrongylocentrotusP_rna35192:0.0100884)1:0.223047,(AcanthasterP_rna30054:0.206863,(StrongylocentrotusP_rna17201:0.328777,(CniPoritesL_plut2.m8.15789.m1:1.16678,StrongylocentrotusP_rna13999:5e-09)92:0.318002)82:0.0453643)58:0.0483539)80:0.0743097,(CniRenillaM_g10187.t1:0.397834,StrongylocentrotusP_rna17202:0.0026815)1:0.211246)1:0.244889)99:0.188772,(CniAmplexidiscus_evm.model.scaffold_520.11:0.737897,(((((((((CniRenillaM_g14347.t1:0.00779713,CniRenillaM_g18995.t1:0.0015831)77:0.00551928,CniRenillaM_g14973.t1:0.0178802)70:0.00961437,(CniRenillaM_g17369.t1:0.0570173,CniRenillaM_g15639.t1:0.00142883)89:0.00535617)1:0.176024,(((((CniAcroporaD_rna22255:0.094571,CniAcroporaD_rna19183:0.0869581)39:0.0280874,(CniMontiporaC_adi2mcaRNA34961_R9:0.00104361,((CniMontiporaC_g50211.t1:0.313523,CniMontiporaC_adi2mcaRNA22255_R9:0.0111778)58:0.000554614,(CniMontiporaC_adi2mcaRNA13279_R3:0.0274321,CniMontiporaC_adi2mcaRNA9480_R9:0.00599577)81:0.00387959)0:0.00407767)82:0.0124867)65:0.0101072,CniMontiporaC_g3192.t1:0.172888)89:0.0417471,CniMergedstylophoraP_Spis17922:0.217686)99:0.0717742,CniDendronephthya_rna-XM_028556344.1:0.182961)98:0.0655728)1:0.0682342,(CniActiniaT_rna-XM_031692967.1:0.0603399,(CniExaiptasiaP_rna-XM_028657679.1:0.00139729,CniExaiptasiaP_rna-XM_028662426.1:0.00751417)1:0.119345)98:0.0947168)1:0.087077,(((((CniMergedstylophoraP_rna3903:0.385097,CniMergedstylophoraP_Spis5181:0.00947404)0:0.185185,(((((CniAmplexidiscus_evm.model.scaffold_303.22:5e-09,CniAmplexidiscus_evm.model.scaffold_67.46:0.809279)81:0.359049,CniMontiporaC_g7447.t1:0.171089)99:0.387541,((CniMontiporaC_g5242.t1:0.0939906,(CniAmplexidiscus_evm.model.scaffold_1017.1:0.150188,CniDiscosoma_evm.model.scaffold_431.9:0.0371881)83:0.022985)98:0.114017,CniDiscosoma_evm.model.scaffold_133.21:0.313498)59:0.0387957)9:0.041165,(CniAmplexidiscus_evm.model.scaffold_399.19:1.50672,(CniDiscosoma_evm.model.scaffold_123.12:0.508305,CniAmplexidiscus_evm.model.scaffold_86.32:0.952724)46:0.447577)74:0.711347)0:0.0375444,((CniMontiporaC_g10334.t1:0.0191135,CniMontiporaC_g68577.t1:0.129255)89:0.0928457,(CniMontiporaC_g45810.t1:1.94607,CniAmplexidiscus_evm.model.scaffold_520.12:5e-09)0:0.0805343)97:0.0345397)0:5e-09)92:0.0364059,(CniOrbicellaF_rna8933:0,CniOrbicellaF_rna25466:0)0:0.187613)94:0.0582758,(CniActiniaT_rna-XM_031700088.1:0.0042763,CniActiniaT_rna-XM_031718243.1:0.0382725)1:0.261797)0:0.00757471,(((CniDendronephthya_rna-XM_028556345.1:0.318034,(CniActiniaT_rna-XM_031693468.1:0.0259095,CniActiniaT_rna-XM_031709177.1:0.0643052)96:0.130217)99:0.119661,(CniExaiptasiaP_rna-XM_028658587.1:0.0132108,(CniThelohanellusK_rna2785:2.16843,CniExaiptasiaP_rna-XM_028659081.1:5e-09)32:0.0379835)99:0.167281)0:0.0154893,((CniExaiptasiaP_rna-XM_028658441.1:0.00813919,CniExaiptasiaP_rna-XM_021055651.1:0.125044)82:0.0530663,((CniMontiporaC_g45835.t1:0.0147787,(CniMontiporaC_g43109.t1:1.84939,CniMorbakkaV_scaffold44.g33.t1:6e-09)41:0.960704)64:0.117462,CniMontiporaC_g53270.t1:0.11961)99:0.15082)98:0.108633)90:0.0350423)0:0.0209025)0:5e-09,(CniDiscosoma_evm.model.scaffold_261.11:0.0409485,(CniMorbakkaV_scaffold37.g62.t1:0.872429,(CniExaiptasiaP_rna-XM_021042480.2:0.0333795,(CniAureliaA_scaffold1838.g1.t1:0.794543,CniMontiporaC_g43537.t1:5e-09)72:1.28356)30:0.43403)38:0.0763401)1:0.258943)1:0.178732,((AcanthasterP_rna2165:0.53662,((StrongylocentrotusP_rna13926:0.131865,(StrongylocentrotusP_rna10888:5e-09,StrongylocentrotusP_rna39778:5e-09)69:0.0181137)1:0.29621,((((CniAcroporaD_rna36235:0.0915109,(CniAcroporaD_rna9480:0.0213983,(CniAcroporaD_rna36965:0.0171003,(CniAcroporaD_rna34962:6e-09,CniMontiporaC_g5035.t1:0.832223)19:0.0489704)68:0.00226718)35:0.00123891)97:0.00801142,(CniMontiporaC_adi2mcaRNA9480_R1:0.0087388,CniMontiporaC_adi2mcaRNA9480_R0:0.00948358)99:0.0118209)80:0.00205639,(CniMontiporaC_adi2mcaRNA9480_R4:0.0630851,CniMontiporaC_adi2mcaRNA9480_R2:0.0692677)47:0.00161487)99:0.0342229,((CniDiscosoma_evm.model.scaffold_49.73:0.0406699,CniDiscosoma_evm.model.scaffold_619.23:0.00797649)1:0.0959563,(CniAmplexidiscus_evm.model.scaffold_586.2:0.0967401,(CniAmplexidiscus_evm.model.scaffold_586.3:0.0719581,(CniAmplexidiscus_evm.model.scaffold_433.5:0.0952809,CniAmplexidiscus_evm.model.scaffold_583.4:0.216598)7:0.0358965)94:0.0874124)98:0.080169)74:0.0245878)1:0.207435)99:0.0884653)83:0.051716,((CniDendronephthya_rna-XM_028539988.1:0.0083265,(CniDendronephthya_rna-XM_028555620.1:0.021786,(CniDendronephthya_rna-XM_028556790.1:0.0327856,MnemiopsisL_ML359312a-RA:1.32616)0:0.000243696)73:0.00489771)1:0.3151,(StrongylocentrotusP_rna16775:0.0468589,((((StrongylocentrotusP_rna11444:0.00748597,(StrongylocentrotusP_rna27668:0.00083888,(StrongylocentrotusP_rna13584:0.145735,StrongylocentrotusP_rna19645:0.0809643)36:0.00144184)1:0.0016443)1:0.00146231,(StrongylocentrotusP_rna15536:0.00267485,StrongylocentrotusP_rna21635:0.0192182)63:0.00111344)60:0.000395208,StrongylocentrotusP_rna40859:0.00363121)75:0.00152958,(CniDendronephthya_rna-XM_028561803.1:1.29398,StrongylocentrotusP_rna5435:0.00103029)45:0.00394497)57:0.00131479)1:0.2686)99:0.14505)99:0.091148)97:0.0736017,((StrongylocentrotusP_rna16291:0.0112776,StrongylocentrotusP_rna23012:0.064511)1:0.322329,((CniThelohanellusK_rna9913:2.05047,((((CniMontiporaC_g47114.t1:0.0509054,((CniDiscosoma_evm.model.scaffold_35.101:0.985859,CniMontiporaC_g68007.t1:6e-09)99:0.113649,CniMontiporaC_g47062.t1:0.0208098)91:0.0129071)95:0.0176056,(CniMontiporaC_g70693.t1:0.0735654,(CniOrbicellaF_rna10161:0.0386747,((CniAcroporaD_rna19718:0.0575738,CniAcroporaD_rna39801:0.0281435)99:0.058138,(CniMergedstylophoraP_rna577:0.0927356,((CniDiscosoma_evm.model.scaffold_112.53:0,CniDiscosoma_evm.model.scaffold_120.43:0)0:5e-09,CniDiscosoma_evm.model.scaffold_2611.1:0.00238866)95:0.0367578)74:0.011662)19:0.00529838)98:0.0210719)71:0.0011289)39:0.000840549,(CniMontiporaC_g43703.t1:0.0135004,((CniMontiporaC_adi2mcaRNA39801_R1:0.00177655,(CniMontiporaC_adi2mcaRNA39801_R9:0.00361678,((CniMontiporaC_adi2mcaRNA19718_R5:0.0409214,CniMontiporaC_adi2mcaRNA39801_R2:0.00251542)58:0.000173234,CniMontiporaC_adi2mcaRNA39801_R8:0.00834175)0:5e-09)0:5e-09)1:0.0393933,CniMontiporaC_g10818.t1:0.01802)72:0.00119176)79:0.00376169)72:0.001029,(CniMontiporaC_adi2mcaRNA13279_R2:0.0108135,(((CniMontiporaC_g41976.t1:0.00598908,(CniMontiporaC_g29626.t1:5e-09,CniMontiporaC_g37925.t1:0.0371391)97:0.032088)74:0.00948431,CniMontiporaC_adi2mcaRNA13279_R5:0.0181956)92:0.0244025,CniMontiporaC_adi2mcaRNA13279_R4:0.0177804)70:0.00343799)81:0.00914527)61:0.0103903)99:0.151011,((CniDendronephthya_rna-XM_028557874.1:0.0349318,((((CniDendronephthya_rna-XM_028562711.1:0.00452358,CniDendronephthya_rna-XM_028557564.1:5e-09)0:6e-09,CniDendronephthya_rna-XM_028557789.1:5e-09)0:5e-09,CniDendronephthya_rna-XM_028557799.1:0.00506167)92:0.00146867,(CniDendronephthya_rna-XM_028557565.1:0,CniDendronephthya_rna-XM_028562712.1:0,CniDendronephthya_rna-XM_028563051.1:0,CniDendronephthya_rna-XM_028563168.1:0)0:5e-09)99:0.0148629)98:0.0167344,CniDendronephthya_rna-XM_028548207.1:5e-09)1:0.238655)98:0.0742847)1:0.169748)0:0.0220138)87:0.0636062)0:0.00726102,CniMontiporaC_g43701.t1:0.140132)99:0.085776,(((CniMontiporaC_g6044.t1:0.00930416,CniMontiporaC_g67330.t1:0.0328561)1:0.577099,((((((CniMontiporaC_g33848.t1:0.15831,CniMontiporaC_g2037.t1:0.0684323)82:0.0340119,(CniDiscosoma_evm.model.scaffold_353.12:0.0523907,(CniDiscosoma_evm.model.scaffold_361.4:0.0273805,(CniDiscosoma_evm.model.scaffold_254.22:0.0711652,(CniMontiporaC_adi2mcaRNA11417_R7:0.0251552,(CniMontiporaC_adi2mcaRNA11417_R3:0.0131052,((CniMontiporaC_adi2mcaRNA11417_R4:0.0027202,CniMontiporaC_adi2mcaRNA11417_R6:0.00476655)1:0.011345,(CniAcroporaD_rna11417:0.0361465,CniMontiporaC_adi2mcaRNA11417_R9:0.00602494)0:5e-09)75:0.00274054)98:0.0259975)96:0.120753)92:0.118903)78:0.015558)96:0.178994)95:0.153737,((CniDiscosoma_evm.model.scaffold_254.19:0.0127485,CniDiscosoma_evm.model.scaffold_478.2:0.0403251)90:0.0141181,(((CniAcroporaD_rna11416:0.0125962,CniMontiporaC_g13613.t1:0.0254767)99:0.0296091,(CniMorbakkaV_scaffold58.g11.t1:1.66299,CniAmplexidiscus_evm.model.scaffold_76.39:6e-09)99:0.0497456)80:0.00583707,(CniDiscosoma_evm.model.scaffold_440.6:0.000112322,(CniMontiporaC_g1248.t1:0.246789,CniMergedstylophoraP_Spis13660:5e-09)88:1.20681)4:0.0865389)18:0.00381354)98:0.0705102)99:0.0815391,(((((((CniRenillaM_g14887.t1:0.027441,CniRenillaM_g1731.t1:0.0297929)78:0.00510861,(CniRenillaM_g1732.t1:0.0555872,CniRenillaM_g14886.t1:0.00288499)82:0.0176292)43:0.00356129,CniRenillaM_g9516.t1:0.184679)95:0.02353,(CniRenillaM_g2449.t1:0.00328451,CniRenillaM_g5962.t1:0.00504512)84:0.010366)98:0.0495961,CniDendronephthya_rna-XM_028561840.1:0.178058)99:0.0776975,(CniExaiptasiaP_rna-XM_021039844.2:0.103087,(CniMergedstylophoraP_rna33721:0.0823414,(((CniMontiporaC_g39299.t1:6e-09,CniMontiporaC_g13548.t1:5e-09)1:0.0623662,(CniMontiporaC_g64756.t1:0.0263974,CaenorhabditisE_K04G7.1.1:2.18633)63:0.0101579)75:0.00246681,CniMontiporaC_g59731.t1:0.0188274)95:0.0291267)99:0.07298)96:0.0537294)99:0.0676352,((CniAmplexidiscus_evm.model.scaffold_656.7:0.0714549,(CniAmplexidiscus_evm.model.scaffold_713.10:0.0535163,(CniDiscosoma_evm.model.scaffold_149.28:0.00922559,CniDiscosoma_evm.model.scaffold_254.14:0.0757652)58:0.00153463)85:0.0350615)1:0.332003,((CniAmplexidiscus_evm.model.scaffold_0.4:0.090615,(CniAmplexidiscus_evm.model.scaffold_713.11:0.110126,CniAmplexidiscus_evm.model.scaffold_1188.1:2.11016)0:0.0498329)95:0.0633684,CniAcroporaD_rna26233:0.0942743)85:0.0398367)7:0.0210779)1:0.0925573)90:0.0471587,CniExaiptasiaP_rna-XM_028657202.1:0.234505)1:0.27166,((((CniGoniastreaA_gasp1.m1b.35656.m1:0.0960688,(CniAcroporaD_rna21877:0.0207078,(((CniMontiporaC_g46814.t1:0.00262792,(CniAcroporaD_rna21878:0.024003,CniMontiporaC_g7794.t1:0.00197628)78:0.00248492)0:5e-09,(((CniMontiporaC_g24689.t1:0.00152709,(CniMontiporaC_g61732.t1:0.0267221,(((CniMontiporaC_adi2mcaRNA21877_R4:0.0145736,CniAmplexidiscus_evm.model.scaffold_842.3:0.131663)72:0.0108819,CniMontiporaC_adi2mcaRNA21877_R2:0.019133)12:0.00410343,CniMorbakkaV_scaffold267.g17.t1:0.951838)58:0.00179724)72:0.00107739)0:5e-09,CniMontiporaC_g1482.t1:0.00101811)0:9.8e-08,CniMontiporaC_adi2mcaRNA21877_R1:0.00632347)0:0.000508578)0:5e-09,(CniMontiporaC_g30760.t1:0.0125259,((CniMontiporaC_g34651.t1:0.0110506,CniMontiporaC_adi2mcaRNA21877_R5:0.00748807)51:0.00141663,(CniAcroporaD_rna24367:0.0465541,CniMontiporaC_g65704.t1:5e-09)85:0.00357392)0:5e-09)0:5e-09)90:0.00808617)31:0.00879728)99:0.0837513,(((CniDiscosoma_evm.model.scaffold_311.12:0.135313,CniDiscosoma_evm.model.scaffold_284.31:0.0300477)74:0.0150548,(CniDiscosoma_evm.model.scaffold_537.2:0.141037,(CniDiscosoma_evm.model.scaffold_125.19:0.0263081,CniDiscosoma_evm.model.scaffold_245.4:0.373932)89:0.00820187)0:6e-09)93:0.0255784,(CniGalaxeaF_gfas1.m1.23861.m1:0.486207,(CniGalaxeaF_gfas1.m1.36.m1:5e-09,CniGalaxeaF_gfas1.m1.20274.m1:1.08411)0:0.122628)15:0.0371641)99:0.0600569)98:0.0498788,((((CniPoritesL_plut2.m8.11101.m1:0.118712,(CniMergedstylophoraP_Spis23661:0.200687,CniPoritesL_plut2.m8.22935.m1:0.0191124)72:0.0109386)87:0.0736193,(CniMergedstylophoraP_Spis16772:0.0894474,CniMergedstylophoraP_Spis24195:0.0879012)49:0.039177)89:0.0286273,(CniMergedstylophoraP_Spis5190:0.112032,CniMergedstylophoraP_Spis6724:0.161311)87:0.0291721)89:0.0234441,CniMontiporaC_g36090.t1:0.174678)84:0.0256234)1:0.46314,((((((((CniMontiporaC_adi2mcaRNA35781_R8:0.0308694,(CniMontiporaC_adi2mcaRNA35781_R4:0.0171947,CniMontiporaC_adi2mcaRNA35781_R3:0.00256759)98:0.0194067)72:0.00252209,CniMontiporaC_g36211.t1:0.0294097)0:5e-09,(CniMontiporaC_g21717.t1:0.0444017,CniMontiporaC_adi2mcaRNA35781_R1:0.0220185)0:5e-09)71:0.0087459,(CniMontiporaC_g56598.t1:0.366177,(CniMontiporaC_g6226.t1:0.0520224,CniAcroporaT_aten_0.1.m1.33802.m1:0.0626204)99:0.063711)90:0.0376519)87:0.0125061,((CniMergedstylophoraP_Spis16560:0.0373609,((CniMergedstylophoraP_rna25554:0.0265763,(CniMergedstylophoraP_Spis19862:0.0356707,CniMergedstylophoraP_rna35780:0.0152434)0:5e-09)74:0.0013323,CniMergedstylophoraP_Spis16461:0.0613321)70:0.00192579)86:0.00925362,CniMergedstylophoraP_Spis707:0.133444)98:0.0193532)89:0.00905022,((CniDiscosoma_evm.model.scaffold_373.22:0.0793763,(((CniAmplexidiscus_evm.model.scaffold_1089.1:0.0155825,((((CniAmplexidiscus_evm.model.scaffold_382.3:0.0286727,CniAmplexidiscus_evm.model.scaffold_1089.2:0.0250778)90:0.00688505,CniAmplexidiscus_evm.model.scaffold_196.24:0.0348731)76:0.0026067,CniAmplexidiscus_evm.model.scaffold_49.39:0.0232317)87:0.00581606,(CniAmplexidiscus_evm.model.scaffold_525.2:0.000918751,CniOrbicellaF_rna28561:0.918539)0:0.00137925)99:0.0414015)80:0.0255304,CniAmplexidiscus_evm.model.scaffold_418.19:0.0560619)1:0.141344,CniAmplexidiscus_evm.model.scaffold_101.2:0.246055)93:0.0546331)63:0.0220783,CniGoniastreaA_gasp1.m3.30425.m1:0.275665)59:0.00184192)86:0.0241654,CniAcroporaD_rna35781:0.0816779)1:0.262212,MnemiopsisL_ML20853a-RA:0.875551)88:0.130569)1:0.210918)50:0.0146413)23:0.0661272,((CniMorbakkaV_scaffold152.g4.t1:0.244627,(CniMorbakkaV_scaffold1.g135.t1:0.00310395,(CniMorbakkaV_scaffold270.g11.t1:5e-09,(CniMorbakkaV_scaffold108.g6.t1:0.00103354,CniMorbakkaV_scaffold232.g29.t1:5e-09)0:5e-09)0:5e-09)99:0.175164)1:0.298831,((((CniAmplexidiscus_evm.model.scaffold_1135.3:0.0689715,(CniAmplexidiscus_evm.model.scaffold_239.11:0.036389,CniAmplexidiscus_evm.model.scaffold_895.3:0.0480075)79:0.0146384)1:0.262822,(CniOrbicellaF_rna29740:5e-09,((CniNemvArnau_v1g124135:0.863579,(CniThelohanellusK_rna6345:0.0934771,CniThelohanellusK_rna1929:0.141416)71:0.152574)99:0.807363,CniOrbicellaF_rna29738:0.0644458)31:0.0666781)1:0.0999026)73:0.0224704,(((CniMontiporaC_g36461.t1:0.0604152,CniMontiporaC_g6518.t1:0.0818994)80:0.0467157,(CniOrbicellaF_rna29739:0.115037,(((CniAcroporaM_amil.1.2.11604.m1:1.44859,CniAmplexidiscus_evm.model.scaffold_239.12:5e-09)99:0.21597,(CniDiscosoma_evm.model.scaffold_603.6:6e-09,CniPoritesL_plut2.m8.16880.m1:1.33885)46:0.11013)99:0.117348,CniMontiporaC_g62402.t1:0.139909)12:0.0121052)90:0.0508741)43:0.0313706,CniThelohanellusK_rna8753:3.41248)0:5e-09)96:0.0524624,(((CniDendronephthya_rna-XM_028560617.1:0.192683,((CniDiscosoma_evm.model.scaffold_334.13:0.0254261,(CniAmplexidiscus_evm.model.scaffold_508.11:0.0178747,CniAmplexidiscus_evm.model.scaffold_375.1:0.00202711)41:0.00660419)1:0.0994868,(CniRenillaM_g1305.t1:0.0122405,((CniRenillaM_g11637.t1:0.15551,(CniRenillaM_g23538.t1:0.0107149,(((CniRenillaM_g21720.t1:0.0468927,CniRenillaM_g12983.t1:0.0135192)37:0.0030931,CniRenillaM_g6788.t1:0.00646911)97:0.00652287,(CniRenillaM_g1304.t1:0.00564616,CniRenillaM_g21655.t1:0.00241353)99:0.0107767)80:0.00349815)0:5e-09)10:0.00303572,(CniRenillaM_g21719.t1:0.00665311,CniRenillaM_g16520.t1:0.0446344)94:0.00960773)79:0.0108373)99:0.0954561)97:0.050571)89:0.0263652,(((CniDiscosoma_evm.model.scaffold_102.22:0.097044,(CniDiscosoma_evm.model.scaffold_279.1:0.223786,CniDiscosoma_evm.model.scaffold_793.4:0.0551414)80:0.0563089)78:0.0263519,(CniDiscosoma_evm.model.scaffold_279.2:0.0346668,CniDiscosoma_evm.model.scaffold_793.3:0.0116443)85:0.0340806)99:0.104474,((CniMontiporaC_g4135.t1:0.0337833,((((CniMontiporaC_g70971.t1:0.0871257,CniMontiporaC_g62551.t1:2.62747)67:0.0360432,CniMontiporaC_g21620.t1:0.0325215)63:0.0127647,(CniMontiporaC_g49450.t1:0.0302783,(((CniMontiporaC_g46242.t1:0.0886273,((CniMontiporaC_g25036.t1:0.0776548,(CniAmplexidiscus_evm.model.scaffold_535.8:1.20547,CniAureliaA_scaffold3411.g1.t1:1.74383)90:0.775404)41:0.036919,CniMontiporaC_g30826.t1:0.0706172)96:0.0647417)3:0.00136558,CniMontiporaC_g39599.t1:0.0136204)74:0.00526131,CniMontiporaC_g43088.t1:0.0342437)72:0.00260413)1:0.0319402)3:0.00295103,CniThelohanellusK_rna1953:3.19248)0:0.020527)97:0.0324905,((CniMontiporaC_adi2mcaRNA24919_R3:0.0287073,(CniMontiporaC_adi2mcaRNA24919_R5:0.0235849,(CniAcroporaD_rna20199:0.0510808,CniAcroporaD_rna24919:0.0063856)96:0.0235087)94:0.0205064)0:5e-09,((CniMontiporaC_g25037.t1:0.0764555,(CniAmplexidiscus_evm.model.scaffold_376.9:5e-09,CniMontiporaC_g41199.t1:0.0269188)1:2.03605)0:0.000608798,CniMontiporaC_adi2mcaRNA24919_R9:0.0287177)76:0.0067492)97:0.0527764)1:0.106906)97:0.0398805)4:0.0284871,((CniDendronephthya_rna-XM_028538601.1:0.192069,CniExaiptasiaP_rna-XM_028662133.1:0.212746)40:0.0335702,((((CniExaiptasiaP_rna-XM_021055569.1:0.00821483,CniExaiptasiaP_rna-XM_021054662.1:0.017125)44:0.00691507,CniExaiptasiaP_rna-XM_021061069.1:0.00999093)53:0.00615732,CniExaiptasiaP_rna-XM_021056439.1:0.120021)99:0.0970151,(CniThelohanellusK_rna1062:1.99796,CniNemvArnau_v1g222828:5e-09)36:0.222267)80:0.0438315)66:0.0405222)85:0.0638794)1:0.390909)89:0.103108)85:0.0952977)73:0.0674041,((((CniDiscosoma_evm.model.scaffold_401.8:0.0225212,(CniDiscosoma_evm.model.scaffold_130.6:0.00878936,CniDiscosoma_evm.model.scaffold_372.3:0.0525194)93:0.0149323)98:0.0603617,(CniAmplexidiscus_evm.model.scaffold_778.4:0.0630806,CniMontiporaC_g68686.t1:0.511717)19:0.0256198)93:0.0629852,(((CniFungiaSp_ffun1.m4.23013.m1:5e-09,StrigamiaM_SMAR002057-RA:2.41728)83:0.0950792,(CniFungiaSp_ffun1.m4.6889.m1:0.0396257,CniFungiaSp_ffun1.m4.22238.m1:0.0924792)93:0.0602028)81:0.0579563,((((CniFungiaSp_ffun1.m4.23009.m1:5e-09,AmphibalanusA_rna-gnl|WGS_VIIS|FJT64_008618-RA_mrna:1.65783)46:0.122531,(CniDendronephthya_rna-XM_028560943.1:0.000215149,AmphimedonQ_rna11681:1.45625)37:0.334632)0:0.00689855,(CniDiscosoma_evm.model.scaffold_512.16:0.320319,(((CniAcroporaD_rna16558:6e-09,CniMontiporaC_adi2mcaRNA35156_R3:0.277854)11:0.0868845,CniAcroporaT_aten_0.1.m1.13025.m1:0.0882697)52:0.00940347,(CniAcroporaM_amil.1.2.24777.m1:0.129847,CniAcroporaD_rna2068:5e-09)99:0.0568187)30:0.0281712)58:0.0182375)1:0.296591,((CniAcroporaT_aten_0.1.m1.4061.m1:0.123457,(AcanthasterP_rna22945:2.00822,CniAcroporaM_amil.1.2.22383.m1:5e-09)16:0.0311488)28:0.0127414,CniAcroporaD_rna27660:0.0321029)93:0.0566435)80:0.0892329)1:0.175204)1:0.658595,((((CniMontiporaC_g71529.t1:0.0656543,CniMontiporaC_g45811.t1:0.279804)1:1.45495,(((CniAmplexidiscus_evm.model.scaffold_100.31:6e-09,CniThelohanellusK_rna1340:0.678225)64:0.449729,(CniNemvArnau_v1g211066:1.91377,CniThelohanellusK_rna1237:0.800885)0:6e-09)95:0.662415,(CniThelohanellusK_rna12720:0.231579,CniHenneguyaS_rna-gnl|WGS_SGJC|scaffold_4464-augustus-0.2-mRNA:0.483387)99:0.836276)28:0.165445)28:0.307833,(CniMergedstylophoraP_rna34288:0.651673,CniThelohanellusK_rna7049:1.23694)72:0.441655)8:0.143211,StrigamiaM_SMAR006364-RA:0.936097)0:6e-09)35:0.118191)92:0.0670398,((CniMontiporaC_g56776.t1:5e-09,CniMontiporaC_g63207.t1:0.0596764)1:2.24133,(((((CniAmplexidiscus_evm.model.scaffold_66.8:0.089121,CniDiscosoma_evm.model.scaffold_295.8:0.229169)1:0.614365,CniXenia_Xe_029082-T1:1.11866)83:0.298988,((StrongylocentrotusP_rna20725:0.272569,(CniThelohanellusK_rna5206:1.86386,(LingulaA_rna-XM_013550824.1:5e-09,LingulaA_rna-XM_013555648.1:0.00375625)91:0.798176)55:0.31703)73:0.149053,(((CniAmplexidiscus_evm.model.scaffold_1960.2:0.0213788,CniXenia_Xe_029090-T1:0.0540517)81:0.0280388,((CniAcroporaT_aten_0.1.m1.6358.m1:0.00763132,(CniAcroporaT_aten_0.1.m1.29211.m1:0.0224063,(CniAcroporaD_rna16265:0.0021476,(CniAcroporaD_rna10824:0,CniAcroporaD_rna13280:0)0:0.0126479)42:0.00713124)67:0.0027943)99:0.0601153,(CniMontiporaC_g32546.t1:0.653094,(CniExaiptasiaP_rna-XM_021050750.1:0.00296935,CniExaiptasiaP_rna-XM_028662598.1:5e-09)0:0.000619145)99:0.106254)75:0.0296631)74:0.266971,CniThelohanellusK_rna14358:1.0016)63:0.251828)48:0.0528639)58:0.0543276,(((CniMontiporaC_g20532.t1:0.460443,(CniAmplexidiscus_evm.model.scaffold_152.35:7.9939e-05,CniAmplexidiscus_evm.model.scaffold_850.3:0.0838523)99:0.444737)49:0.252304,((CniThelohanellusK_rna5293:0.269436,(CniAmplexidiscus_evm.model.scaffold_2172.1:5e-09,CniThelohanellusK_rna6076:0.29103)65:0.464739)80:0.486108,CniNemvArnau_v1g213667:0.737177)22:0.220712)62:0.098388,(((CniAmplexidiscus_evm.model.scaffold_294.7:0.0632389,(CniDiscosoma_evm.model.scaffold_121.33:0.0119949,CniDiscosoma_evm.model.scaffold_405.5:0.00802752)83:0.00881944)99:0.0422868,(CniRenillaM_g17945.t1:0.0516657,(CniRenillaM_g23407.t1:0.0167182,CniRenillaM_g11876.t1:0.0569871)32:0.00732569)99:0.0419505)99:0.101498,(((CniMontiporaC_g28941.t1:0.030973,(((CniMontiporaC_g25699.t1:0.151592,CniMontiporaC_g28940.t1:0.0406768)0:5e-09,((CniMontiporaC_g25882.t1:0.0148818,(CniMontiporaC_g52998.t1:0.0303762,CniMontiporaC_g1228.t1:0.00995761)76:0.0041911)0:6e-09,(CniMontiporaC_g31676.t1:0.00444733,(CniMontiporaC_g29549.t1:0.011592,(CniMontiporaC_g24553.t1:0.00632424,(CniMontiporaC_g38921.t1:0.00155158,CniMontiporaC_g31678.t1:0.00681836)95:0.00580339)63:0.00366886)0:5e-09)0:5e-09)0:5e-09)69:0.00236951,(CniMontiporaC_g25700.t1:0.0870672,(CniMontiporaC_g36671.t1:0.059171,CniDiscosoma_evm.model.scaffold_428.6:0.0519214)72:0.00196898)79:0.00466554)72:0.0115575)0:6e-09,(((CniRenillaM_g21712.t1:0.0560054,CniRenillaM_g18425.t1:0.0228674)1:0.292452,CniAmplexidiscus_evm.model.scaffold_507.19:0.0565837)71:0.0466004,(CniAureliaA_scaffold1034.g1.t1:1.27771,CniMontiporaC_g25881.t1:0.197713)89:0.185341)24:0.0438486)86:0.0543655,CniOrbicellaF_rna26624:0.294046)81:0.0671196)1:0.653036)74:0.044353)74:0.0753399,CniAmplexidiscus_evm.model.scaffold_558.5:1.37056)0:6e-09)0:6e-09)18:0.0277209)81:0.0369354)89:0.0488179)45:0.0309375,(((((CniGoniastreaA_gasp1.m3.18771.m1:0.00442293,CniGoniastreaA_gasp1.m3.10926.m1:5e-09)1:0.696226,((((CniOrbicellaF_rna16519:0.0294092,((CniMontiporaC_g13661.t1:0.0978655,CniMontiporaC_g69096.t1:5e-09)26:0.920956,(CniPocilloporaA_rna24893:5e-09,CniPocilloporaD_rna-XM_027201307.1:5e-09)98:0.979338)68:0.279329)72:0.0952502,((CniDendronephthya_rna-XM_028552401.1:0.0193451,(CniDendronephthya_rna-XM_028557310.1:0.0131961,CniDendronephthya_rna-XM_028553451.1:0.00663174)27:0.00368791)1:0.680436,(CniAmplexidiscus_evm.model.scaffold_303.4:5e-09,CniMontiporaC_g32713.t1:0.037623)51:0.126514)86:0.086117)72:0.0663901,CniDendronephthya_rna-XM_028552400.1:0.141391)1:0.28842,(((CniMontiporaC_g38147.t1:1.18724,CniMontiporaC_g36819.t1:0.137343)86:0.155072,(((CniAcroporaT_aten_0.1.m1.32830.m1:0.0962385,(CniAcroporaM_amil.1.2.17711.m1:0.00842781,(CniAmplexidiscus_evm.model.scaffold_136.17:1.44268,CniRenillaM_g17851.t1:5e-09)49:0.81449)17:0.0411757)98:0.0675376,((((CniThelohanellusK_rna11694:1.21706,LingulaA_rna-XM_013524289.1:5e-09)1:0.430839,((((MnemiopsisL_ML102918a-RA:0.397439,LingulaA_rna-XM_013552171.2:5e-09)47:0.167956,LingulaA_rna-XM_013556747.1:5e-09)30:0.00350624,LingulaA_rna-XM_013540704.1:0.0289897)1:0.313318,((CniActiniaT_rna-XM_031708802.1:0.0626841,CniActiniaT_rna-XM_031713467.1:0.0218507)1:0.232536,((CniAmplexidiscus_evm.model.scaffold_151.27:0.0930686,(CniAmplexidiscus_evm.model.scaffold_533.7:0.0823183,(CniAmplexidiscus_evm.model.scaffold_392.1:1.1e-08,CniHenneguyaS_rna-gnl|WGS_SGJC|scaffold_4154-processed-0.3-mRNA:0.853497)3:0.0533177)95:0.205945)0:6e-09,CniMergedstylophoraP_rna24941:0.0452186)99:0.153017)98:0.150975)97:0.110376)98:0.107886,(CniActiniaT_rna-XM_031699664.1:0.0933662,CniActiniaT_rna-XM_031715529.1:0.0176805)99:0.152701)1:0.145837,((CniMergedstylophoraP_rna21270:0.107617,((CniAcroporaD_rna17353:0.0254955,CniAcroporaD_rna26584:0.0509409)99:0.121019,(CniAmplexidiscus_evm.model.scaffold_679.7:1e-08,(CniThelohanellusK_rna2696:1.7109,CniMontiporaC_g6519.t1:1.1e-08)27:0.208703)28:0.331629)57:0.0140475)83:0.0164988,(CniDiscosoma_evm.model.scaffold_470.4:0.0504608,CniAmplexidiscus_evm.model.scaffold_410.12:0.140636)94:0.0420256)0:0.00668429)94:0.062335)18:0.0374631,(CniThelohanellusK_rna11118:2.18533,CniGalaxeaF_gfas1.m1.3043.m1:6e-09)54:0.12559)90:0.0979703)98:0.0853159,(CniHenneguyaS_rna-gnl|WGS_SGJC|scaffold_13223-snap-0.0-mRNA:1.85011,((((CniAcroporaD_rna40938:0.057057,(CniAcroporaD_rna14649:0.0579448,CniAcroporaD_rna36319:0.0379762)99:0.0781277)84:0.0222282,((((CniMergedstylophoraP_Spis23791:0.223797,((((CniDiscosoma_evm.model.scaffold_228.11:5e-09,OphiophagusH_rna-gnl|NaturalisBC|L345_13455.mrna:5e-09)69:2.17979,CniGoniastreaA_gasp1.m3.26953.m1:5e-09)89:0.243966,(CniThelohanellusK_rna8973:0.192143,CniThelohanellusK_rna4876:0.379158)1:1.88303)0:4.1504e-05,CniGoniastreaA_gasp1.m1b.11947.m1:0.0281794)99:0.112946)87:0.0524762,CniMergedstylophoraP_Spis4938:0.403544)62:0.0423878,(((CniMontiporaC_g30740.t1:0.00245045,(CniMontiporaC_g63336.t1:0.00175155,(CniMontiporaC_g37497.t1:0.000771666,(CniMontiporaC_g31225.t1:0.00232902,(CniMontiporaC_g39280.t1:5e-09,(CniMontiporaC_g31619.t1:0.00165063,(CniMontiporaC_g39953.t1:5e-09,CniMontiporaC_g7481.t1:0.00238369)0:6e-09)99:0.00605058)0:5e-09)74:0.000999979)0:6e-09)1:0.0402897)68:0.00108842,(CniMontiporaC_adi2mcaRNA14649_R2:0.0394442,(CniMontiporaC_g7486.t1:5e-09,(CniMontiporaC_g52950.t1:5e-09,CniThelohanellusK_rna1242:1.96827)39:0.832469)75:0.0443662)82:0.0148051)91:0.0181546,CniFungiaSp_ffun1.m2b.6790.m1:0.122069)85:0.0197557)99:0.0390682,((((CniDiscosoma_evm.model.scaffold_470.3:0.0252628,(CniDiscosoma_evm.model.scaffold_60.44:0.0092194,CniDiscosoma_evm.model.scaffold_24.39:0.0194909)70:0.00593626)85:0.00286021,CniDiscosoma_evm.model.scaffold_119.1:0.0804366)0:5e-09,CniDiscosoma_evm.model.scaffold_28.1:0.0600288)69:0.0109785,((CniAmplexidiscus_evm.model.scaffold_679.8:0.0512454,CniAmplexidiscus_evm.model.scaffold_308.4:0.0978837)53:0.00556293,CniAmplexidiscus_evm.model.scaffold_4361.1:0.039078)93:0.022628)98:0.0314902)25:0.00870685)52:0.0234218,(CniMontiporaC_adi2mcaRNA14649_R5:0.104882,CniMontiporaC_adi2mcaRNA40938_R4:0.0597819)99:0.106332)81:0.0347573,CniExaiptasiaP_rna-XM_028662259.1:0.361427)79:0.0877353)0:6e-09)1:0.292357)0:0.0840539)93:0.0648273,CniThelohanellusK_rna13017:1.58318)0:1.1e-08,(CniMontiporaC_g5235.t1:0.297992,CniMontiporaC_g23167.t1:0.115256)99:0.4657)0:0.00835836,(CniThelohanellusK_rna8999:2.34592,(CniExaiptasiaP_rna-XM_021048632.1:0.822522,(CniAureliaA_scaffold7357.g1.t1:0.0663671,CniAureliaA_scaffold3765.g1.t1:0.0376361)99:0.852917)1:1.48828)0:0.00203326)67:0.0789923)0:0.00379265)43:0.0159074)35:0.0189833)0:8e-09)1:0.0464469)87:0.0429799)92:0.0406749)59:0.0141677,((((((((CniThelohanellusK_rna1134:5e-09,CniThelohanellusK_rna3389:5e-09)88:2.12898,(CniMontiporaC_g29401.t1:0.726296,CniMergedstylophoraP_rna11191:0.714321)35:0.364164)64:0.323172,((CniThelohanellusK_rna9838:2.3373,((CniRenillaM_g11880.t1:0.440879,CniActiniaT_rna-XM_031705578.1:0.644851)84:0.261525,(CniAcroporaT_aten_0.1.m1.16795.m1:0.480929,(BotrylloidesL_Boleac.CG.SB_v3.S982.g15758.01.t:0.294604,(BotrylloidesL_Boleac.CG.SB_v3.S308.g07337.01.t:0.38973,(BotrylloidesL_Boleac.CG.SB_v3.S316.g07538.01.t:0.102846,(BotrylloidesL_Boleac.CG.SB_v3.S316.g07539.01.t:0.028606,BotrylloidesL_Boleac.CG.SB_v3.S380.g08724.01.t:0.0105161)98:0.114227)99:0.226512)55:0.20401)98:0.501093)99:0.90543)73:0.266156)0:6e-09,(CniAmplexidiscus_evm.model.scaffold_703.10:6e-09,CniNemvArnau_v1g98712:0.749618)89:0.622423)84:0.180423)0:6e-09,(((CniDiscosoma_evm.model.scaffold_98.2:0.786668,CniAcroporaM_amil.1.2.18542.m1:6e-09)57:0.54657,(CniRenillaM_g11400.t1:6e-09,CniThelohanellusK_rna6449:0.589988)57:0.43217)58:0.123907,((CniPoritesL_plut2.m8.12198.m1:0.317903,(CniMorbakkaV_scaffold627.g1.t1:0.0591142,(CniDendronephthya_rna-XM_028554927.1:0.168592,(CniDendronephthya_rna-XM_028551748.1:5e-09,(CniDendronephthya_rna-XM_028561722.1:0.0272629,CniDendronephthya_rna-XM_028554702.1:5e-09)0:5e-09)97:0.114725)98:0.231972)99:0.934086)84:0.381044,CniThelohanellusK_rna3682:0.915052)6:0.038891)55:0.0800527)37:0.0244137,(CniThelohanellusK_rna13996:0.215427,CniThelohanellusK_rna4087:0.217222)1:1.39273)0:0.00123853,LingulaA_rna-XM_013552173.1:1.24281)65:0.0976742,((((((CniThelohanellusK_rna5517:0.301725,CniThelohanellusK_rna13920:0.634278)54:0.0782925,(CniThelohanellusK_rna12467:0.113307,CniThelohanellusK_rna8686:0.367277)79:0.152514)1:1.42914,((CniThelohanellusK_rna7053:1.16404,CniMergedstylophoraP_Spis23868:5e-09)43:0.988073,(((CniAmplexidiscus_evm.model.scaffold_701.3:0.876006,(CniMorbakkaV_scaffold147.g5.t1:1.08408,(CniAcroporaT_aten_0.1.m1.31960.m1:0.476112,CniNemvArnau_v1g221398:0.457899)82:0.680865)68:0.990033)33:0.0920577,AmphibalanusA_rna-gnl|WGS_VIIS|FJT64_023518-RA_mrna:1.38029)66:0.336105,(CniAureliaA_scaffold164.g19.t1:0.894186,(CniThelohanellusK_rna14638:1.71153,(CniMorbakkaV_scaffold98.g50.t1:5e-09,(CniDiscosoma_evm.model.scaffold_1209.1:5e-09,CniGoniastreaA_gasp1.m3.5977.m1:0.698276)61:1.13593)62:0.411424)32:0.341659)58:0.290585)76:0.180471)0:0.0277883)60:0.100076,(((XenopusT_rna-XM_031890216.1:0.00225269,XenopusT_rna-XM_031903954.1:0.00225402)1:1.13849,((XenopusT_rna-XM_031905694.1:0.38656,CniMontiporaC_g11274.t1:0.461235)1:0.974081,((StrongylocentrotusP_rna26260:0.76842,CniThelohanellusK_rna6443:0.886561)56:0.253892,(BotrylloidesL_Boleac.CG.SB_v3.S213.g04987.01.t:5e-09,(CniXenia_Xe_008947-T1:5e-09,CniMontiporaC_g62460.t1:0.269071)60:1.1303)62:0.515864)55:0.185002)64:0.166907)49:0.0989487,((CniRenillaM_g11151.t1:0.0221474,(CniRenillaM_g19462.t1:0.0387539,CniDendronephthya_rna-XM_028551625.1:0.105431)95:0.185874)97:0.201916,(CniDendronephthya_rna-XM_028549958.1:0.2371,CniRenillaM_g19463.t1:0.0264811)97:0.197045)1:1.0309)56:0.0607721)37:0.0410232,(CniDiscosoma_evm.model.scaffold_102.15:0.424228,CniAmplexidiscus_evm.model.scaffold_696.1:0.289714)98:0.338858)43:0.0646821,((((CniRenillaM_g7924.t1:5e-09,((CniMontiporaC_adi2mcaRNA34799_R1:0.467579,CniGoniastreaA_gasp1.m3.4033.m1:0.0637024)0:8e-09,CniXenia_Xe_029025-T1:5e-09)21:0.0715565)91:0.426557,CniDiscosoma_evm.model.scaffold_259.11:0.43344)55:0.499335,((CniMontiporaC_g51758.t1:1.4503,((CniDendronephthya_rna-XM_028562896.1:0.891872,CniThelohanellusK_rna8577:0.431173)98:0.574943,((((((CniAcroporaD_rna37533:0.0650077,CniAcroporaM_amil.1.2.20436.m1:0.0863684)84:0.0718222,CniAcroporaT_aten_0.1.m1.33824.m1:0.20216)56:0.314005,StrigamiaM_SMAR001211-RA:1.85732)84:0.564229,(((AmphimedonQ_rna26588:0.387283,(CniExaiptasiaP_rna-XM_028660767.1:0.0117305,CniExaiptasiaP_rna-XM_021060729.2:0.0120294)1:0.353802)84:0.0966606,(AmphimedonQ_rna10767:0.202521,AmphimedonQ_rna15272:0.0786166)1:0.514687)99:0.156684,CniAcroporaD_rna27139:0.275629)1:0.23212)53:0.0378886,(((((((StrongylocentrotusP_rna6239:0.180067,(CniOrbicellaF_rna4792:0.685319,StrongylocentrotusP_rna4483:0.000145391)1:0.290906)1:0.128171,(StrongylocentrotusP_rna13468:0.140303,(StrongylocentrotusP_rna10989:0.00590484,((StrongylocentrotusP_rna10991:0.00537768,StrongylocentrotusP_rna10990:0.0062086)28:0.000778024,StrongylocentrotusP_rna10992:0.00420233)1:0.0343575)1:0.113156)1:0.130453)1:0.103999,((CniMorbakkaV_scaffold100.g50.t1:0.0016723,(CniMorbakkaV_scaffold581.g6.t1:0.0013037,(CniMorbakkaV_scaffold190.g17.t1:5e-09,CniMorbakkaV_scaffold158.g39.t1:0.0997474)0:5e-09)0:8e-09)1:0.00043434,CniMorbakkaV_scaffold668.g2.t1:5e-09)1:0.338109)87:0.0560833,(AcanthasterP_rna7929:0.219551,AcanthasterP_rna19556:0.310645)1:0.112112)45:0.0290834,StrongylocentrotusP_rna31599:0.612452)27:0.0282741,LingulaA_rna-XM_013527191.1:0.281554)79:0.0405044,((CniAureliaA_scaffold1925.g5.t1:5e-09,(CniAureliaA_scaffold1649.g6.t1:0.044398,(CniAureliaA_scaffold1534.g1.t1:0.0231389,(CniAureliaA_scaffold915.g3.t1:0.00686877,CniAureliaA_scaffold130.g3.t1:0.102113)82:0.0162255)33:0.00141568)0:5e-09)1:0.234937,((CniRenillaM_g6482.t1:5e-09,CniRenillaM_g8426.t1:5e-09)1:0.358094,(CniOrbicellaF_rna21821:0.147011,((((((CniAmplexidiscus_evm.model.scaffold_372.9:0.0306897,CniAmplexidiscus_evm.model.scaffold_467.5:0.112091)92:0.0176047,(CniPoritesL_jamg1.model.Sc0000044.9:0.0273446,(CniMergedstylophoraP_Spis22634:0.0289274,CniPoritesL_jamg1.model.Sc0000317.17:0.038392)51:0.00360731)77:0.00408947)0:6e-09,CniDiscosoma_evm.model.scaffold_24.17:0.120446)74:0.00423948,(CniDiscosoma_evm.model.scaffold_625.10:0.022908,CniDiscosoma_evm.model.scaffold_178.22:0.189774)70:0.0137088)99:0.0372356,(((CniPoritesL_jamg1.model.Sc0000186.53:0.0314799,CniPoritesL_jamg1.model.Sc0000181.35:0.0220171)91:0.0112525,CniPoritesL_jamg1.model.Sc0000185.51:0.0227113)91:0.0141363,CniPoritesL_jamg1.model.Sc0000125.50:0.0189855)98:0.0249206)96:0.0251425,(CniAcroporaD_rna15167:0.0569092,(CniAcroporaD_rna17749:0.0110338,(CniAcroporaD_rna15471:0.00353647,CniAcroporaD_rna36581:0.0154342)89:0.00592296)95:0.0217651)1:0.0662884)89:0.0533)96:0.0838847)80:0.0324177)1:0.12704)99:0.147886)97:0.61774,CniAcroporaM_amil.1.2.20243.m1:1.76824)0:0.0126551)0:0.0811248)0:0.0600012,CniThelohanellusK_rna444:2.87607)0:8e-09)0:6e-09,((CniMontiporaC_g46908.t1:6e-09,CniThelohanellusK_rna9695:0.917104)45:0.710092,(((((CniAcroporaD_rna18812:0.835773,(CniThelohanellusK_rna14364:0.505434,(CniThelohanellusK_rna14782:0.0322377,CniMontiporaC_g31204.t1:1.925)55:0.126286)68:0.290054)95:0.571974,(((CniExaiptasiaP_rna-XM_021045436.2:0.519972,(CniRenillaM_g21201.t1:0.0517297,(CniRenillaM_g822.t1:5e-09,CniRenillaM_g824.t1:0.00173165)83:0.0370876)1:0.768054)61:0.0970263,CniHydraV_rna6831:1.19225)67:0.133166,(CniHydraV_rna11805:0.611968,CniNemvArnau_v1g215250:5e-09)96:0.686516)88:0.278573)42:0.107544,(CniThelohanellusK_rna14664:0.941832,CniMontiporaC_g37256.t1:1.09578)17:0.234871)13:0.0766091,(CniGalaxeaF_gfas1.m1.9087.m1:0.647966,CniMontiporaC_g60717.t1:5e-09)67:1.0122)48:0.0857155,((CniThelohanellusK_rna4525:1.30855,(CniThelohanellusK_rna11506:0.0615243,CniThelohanellusK_rna4392:0.199955)23:0.184763)41:0.985441,CniDendronephthya_rna-XM_028556725.1:1.26721)76:0.244456)0:8e-09)42:0.0454943)0:0.0256708)24:0.0371508)71:0.048423,((CniGoniastreaA_gasp1.m1b.19299.m1:0.841337,(((((((StrongylocentrotusP_rna32688:1.0259,CniDiscosoma_evm.model.scaffold_22.30:1.55125)0:0.185012,(CniHenneguyaS_rna-gnl|WGS_SGJC|scaffold_7399-snap-0.3-mRNA:0.694162,CniThelohanellusK_rna9758:0.679866)99:0.600152)83:0.239406,CniThelohanellusK_rna3436:0.822841)0:0.14384,((CniMontiporaC_g23250.t1:0.0835565,CniHydraV_rna24049:0.787785)68:0.357642,(CniAcroporaD_rna27236:0.640888,((CniMontiporaC_g44471.t1:0.420334,CniAmplexidiscus_evm.model.scaffold_229.26:5e-09)63:0.134311,(CniMontiporaC_g12652.t1:0.0199589,CniMontiporaC_g3273.t1:0.0198083)77:0.0940557)95:0.443869)26:0.115573)90:0.35107)61:0.0882981,(((((AmphibalanusA_rna-gnl|WGS_VIIS|FJT64_002407-RA_mrna:0.815481,((((((CniMontiporaC_adi2mcaRNA4804_R7:0.0515464,(CniMontiporaC_adi2mcaRNA4804_R0:0.0715319,(CniGoniastreaA_gasp1.m3.3979.m1:1.83013,(CniMontiporaC_adi2mcaRNA4804_R8:0.0214837,CniMontiporaC_adi2mcaRNA4804_R5:0.0150015)0:0.0248682)72:0.011648)72:0.00231582)0:5e-09,CniMontiporaC_adi2mcaRNA4804_R1:0.0700528)97:0.0224883,(CniAcroporaM_amil.1.2.9779.m1:0.0452723,(CniAcroporaD_rna4804:0.0279313,CniAcroporaM_amil.1.2.23620.m1:0.143819)80:0.0171602)78:0.0127469)99:0.0847474,CniAmplexidiscus_evm.model.scaffold_263.9:0.18178)89:0.0457813,((CniDiscosoma_evm.model.scaffold_302.2:0.0452078,CniAmplexidiscus_evm.model.scaffold_677.2:0.10076)92:0.0869909,(CniDiscosoma_evm.model.scaffold_28.12:0.117767,(CniAmplexidiscus_evm.model.scaffold_447.12:0.185017,CniAmplexidiscus_evm.model.scaffold_480.8:0.0478284)0:5e-09)96:0.0539828)98:0.0767157)72:0.032101,CniAcroporaM_amil.1.2.8198.m1:0.254415)99:0.414359)73:0.195038,((CniThelohanellusK_rna8110:5e-09,(CniAcroporaM_amil.1.2.25904.m1:0.364764,(CniThelohanellusK_rna9910:0.0189299,(CniThelohanellusK_rna11166:0.540821,CniThelohanellusK_rna13363:6e-09)36:0.0395056)33:0.0455018)0:6e-09)62:0.018144,CniThelohanellusK_rna12454:5e-09)1:0.663702)66:0.17273,CniThelohanellusK_rna4875:2.1703)0:6e-09,CniThelohanellusK_rna469:1.01173)44:0.0323248,(CniMontiporaC_g18580.t1:0.000590847,CniThelohanellusK_rna2528:0.581496)48:1.36358)3:0.0700311)76:0.0449269,((((((CniExaiptasiaP_rna-XM_021043719.1:0.302548,CniAureliaA_scaffold788.g6.t1:5e-09)74:0.36082,StrigamiaM_SMAR000050-RA:1.08407)23:0.35389,CniThelohanellusK_rna6763:0.481269)66:0.195567,((CniRenillaM_g11669.t1:0.14852,(CniRenillaM_g4693.t1:0.0664912,(CniRenillaM_g4692.t1:0.0195642,CniRenillaM_g7223.t1:0.00149872)12:0.00269122)98:0.147188)1:0.437666,(MnemiopsisL_ML215423a-RA:0.359003,(CniAmplexidiscus_evm.model.scaffold_380.2:0.103853,(CniAmplexidiscus_evm.model.scaffold_2320.1:0.584879,CniAmplexidiscus_evm.model.scaffold_261.12:5e-09)10:0.216677)1:0.547552)1:0.799702)74:0.127168)48:0.0780892,((((CniHydraV_rna9876:0.0081575,(CniHydraV_rna11333:0.0163608,(CniHydraV_rna1486:0.0026561,(CniHydraV_rna13863:0.00501525,(OphiophagusH_rna-gnl|NaturalisBC|L345_04607.mrna:0.266012,LingulaA_rna-XM_013540693.1:5e-09)53:1.25335)0:0.000119354)55:5.6403e-05)0:6e-09)0:5e-09,(((CniHydraV_rna14441:0.0393542,(CniHydraV_rna20085:0.0328792,CniHydraV_rna1753:0.0175765)75:0.00434857)76:0.00269373,CniHydraV_rna21597:0.0317414)75:0.00268966,((CniHydraV_rna1392:0.00889361,CniHydraV_rna6:0.0253301)0:5e-09,(((CniHydraV_rna8742:0.00540821,(((((CniHydraV_rna2426:5e-09,CniMontiporaC_g25010.t1:2.19846)30:0.241962,CniAmplexidiscus_evm.model.scaffold_280.20:0.487024)54:0.082345,(CniDiscosoma_evm.model.scaffold_365.13:0.89751,CniHydraV_rna11871:5e-09)92:0.127392)72:0.0121937,CniHydraV_rna24144:0.00267769)34:0.00290662,(CniMontiporaC_adi2mcaRNA12093_R5:0.5287,CniHydraV_rna18142:0.0033544)0:1.1e-08)0:5e-09)0:5e-09,CniHydraV_rna8301:0.0194192)0:5e-09,(((CniHydraV_rna18519:0.030732,(CniHydraV_rna14284:5e-09,CniThelohanellusK_rna13004:1.16769)55:0.0637837)74:0.00341833,(CniHydraV_rna23784:5e-09,CniMontiporaC_g57197.t1:0.336506)99:0.209612)30:0.0153825,CniHydraV_rna17044:0.0211248)0:5e-09)0:5e-09)31:5e-09)0:5e-09)63:0.00392142,CniHydraV_rna18126:0.0128527)1:0.362553,(((((CniHydraV_rna20084:0.0122982,(CniHydraV_rna23522:0.00712753,(CniHydraV_rna3360:5e-09,CniThelohanellusK_rna14716:0.970131)1:0.102906)0:5e-09)1:0.235503,((((CniHydraV_rna7178:0.0368659,CniHydraV_rna17532:0.0615028)0:6e-09,((CniHydraV_rna20378:0.0163584,(CniHydraV_rna10574:0.121933,CniHydraV_rna5909:0.067608)0:0.018818)72:0.012618,(CniHydraV_rna16800:0.0084428,CniHydraV_rna11907:0.0392875)76:0.00393648)95:0.0364311)0:0.00881396,((((((CniHydraV_rna11908:0.0312806,CniHydraV_rna11114:0.00763368)0:5e-09,((CniHydraV_rna20377:0.0178448,CniHydraV_rna13201:0.0525434)64:0.00588021,CniHydraV_rna3233:5e-09)49:0.00779968)77:0.00380479,CniHydraV_rna18168:0.0310251)0:0.00385346,(CniHydraV_rna15711:0.0314198,CniHydraV_rna12466:0.0155593)75:0.00306231)0:2.1123e-05,((CniHydraV_rna2414:0.016238,(((CniHydraV_rna8977:0.0569126,CniHydraV_rna9419:0.000989574)73:0.00206794,CniHydraV_rna17004:0.0139537)0:5e-09,(CniHydraV_rna9361:0.0130012,(CniAcroporaM_amil.1.2.22385.m1:5e-09,CniMontiporaC_g61928.t1:5e-09)1:2.58668)0:5e-09)93:0.00737769)48:0.00529939,(CniHydraV_rna5458:0.017691,((CniHydraV_rna9037:6e-09,(CniHydraV_rna23189:5e-09,AmphimedonQ_rna4409:3.20345)58:0.0150997)65:0.00567553,CniMontiporaC_g44163.t1:0.492822)0:3.248e-05)0:5e-09)0:5e-09)0:5e-09,(CniHydraV_rna24087:0.0248011,CniHydraV_rna8240:0.043283)0:5e-09)92:0.0154723)1:0.113518,(CniMorbakkaV_scaffold46.g106.t1:0.172318,((CniMorbakkaV_scaffold161.g15.t1:5e-09,(CniMorbakkaV_scaffold84.g12.t1:5e-09,((((CniMorbakkaV_scaffold208.g26.t1:0.000617313,((CniMorbakkaV_scaffold1.g259.t1:0.00250212,CniMorbakkaV_scaffold254.g13.t1:0.0053585)89:0.00425895,CniMorbakkaV_scaffold149.g51.t1:5e-09)89:0.00061755)0:6e-09,CniMorbakkaV_scaffold83.g9.t1:0.00123517)0:5e-09,((((CniMorbakkaV_scaffold11.g39.t1:0.00379685,(CniMorbakkaV_scaffold236.g14.t1:5e-09,CniMorbakkaV_scaffold83.g8.t1:0.00185456)0:5e-09)82:0.000617957,CniMorbakkaV_scaffold118.g7.t1:5e-09)0:5e-09,(CniMorbakkaV_scaffold194.g6.t1:0.00123642,(CniMorbakkaV_scaffold118.g15.t1:0.00247639,CniMorbakkaV_scaffold26.g13.t1:5e-09)14:0.000617964)78:0.000617664)0:5e-09,(CniMorbakkaV_scaffold308.g4.t1:0.00100767,(((CniMorbakkaV_scaffold142.g40.t1:0.000617755,CniMorbakkaV_scaffold359.g5.t1:0.000617691)0:5e-09,(CniMorbakkaV_scaffold215.g20.t1:0,CniMorbakkaV_scaffold253.g31.t1:0)0:5e-09)82:0.000617827,((CniMorbakkaV_scaffold65.g41.t1:0.000993049,(CniMorbakkaV_scaffold125.g35.t1:0.07829,CniMorbakkaV_scaffold290.g5.t1:0.000916809)95:0.018123)79:0.00144008,CniMorbakkaV_scaffold5.g26.t1:0.00210956)0:0.00322406)0:6e-09)0:5e-09)0:5e-09)0:5e-09,(CniMorbakkaV_scaffold27.g38.t1:0.00247269,CniMorbakkaV_scaffold205.g14.t1:5e-09)86:0.000617619)91:0.00692279)0:5e-09)60:0.000991994,CniMorbakkaV_scaffold5.g45.t1:0.097117)51:0.0431542)1:0.178664)1:0.166149)88:0.100067,(((((((CniActiniaT_rna-XM_031697656.1:5e-09,CniActiniaT_rna-XM_031702476.1:5e-09)99:0.0220727,(CniExaiptasiaP_rna-XM_021045644.1:0.0646888,CniExaiptasiaP_rna-XM_021045643.1:0.107382)0:5e-09)95:0.0153472,(((CniRenillaM_g7554.t1:0.0489431,CniRenillaM_g10519.t1:0.0579277)97:0.0792408,((CniRenillaM_g10520.t1:0.0249004,CniRenillaM_g17512.t1:0.0113982)91:0.0132811,CniRenillaM_g7551.t1:0.048131)34:0.0289022)83:0.0464181,(((CniMontiporaC_adi2mcaRNA22449_R6:0.0392119,((CniMontiporaC_adi2mcaRNA22449_R4:0.0326621,(CniAmplexidiscus_evm.model.scaffold_459.8:1.22133,CniMontiporaC_adi2mcaRNA22449_R5:0.0543067)62:0.00479304)0:5e-09,CniThelohanellusK_rna12192:1.84926)74:0.0020881)98:0.0161512,((CniMontiporaC_g44679.t1:0.00771202,(CniAcroporaD_rna36606:0.0339823,CniMontiporaC_adi2mcaRNA36606_R4:0.029941)1:0.0753666)58:0.00394427,(CniMontiporaC_adi2mcaRNA22449_R3:0.0303444,(CniMontiporaC_adi2mcaRNA22449_R1:0.00755927,(CniMontiporaC_adi2mcaRNA22449_R2:0.039444,(CniAcroporaD_rna22449:0.043625,CniMorbakkaV_scaffold545.g8.t1:1.67757)0:0.000251296)0:5e-09)98:0.013031)0:5e-09)99:0.0113045)70:0.0125768,(CniMontiporaC_g10576.t1:1.36478,CniMergedstylophoraP_Spis5448:5e-09)94:0.105659)57:0.0134568)0:0.00615313)1:0.137938,(((CniMorbakkaV_scaffold31.g75.t1:0.180048,(CniMorbakkaV_scaffold2.g181.t1:0.0106649,(((((((((CniMorbakkaV_scaffold1.g280.t1:0,CniMorbakkaV_scaffold299.g25.t1:0)0:5e-09,(((CniMorbakkaV_scaffold288.g13.t1:0,CniMorbakkaV_scaffold64.g30.t1:0)0:5e-09,CniMorbakkaV_scaffold153.g35.t1:0.0401472)79:0.00391692,(CniMorbakkaV_scaffold344.g3.t1:5e-09,CniMorbakkaV_scaffold27.g3.t1:0.11737)0:5e-09)0:5e-09)99:0.0192837,(CniMorbakkaV_scaffold39.g124.t1:5e-09,CniMorbakkaV_scaffold149.g32.t1:5e-09)69:0.000272803)99:0.0227615,(CniMorbakkaV_scaffold15.g138.t1:6e-09,CniMorbakkaV_scaffold36.g18.t1:0.0860878)85:0.0139487)0:5e-09,((CniMorbakkaV_scaffold9.g118.t1:5e-09,CniMorbakkaV_scaffold360.g4.t1:0.00187432)0:5e-09,(CniMorbakkaV_scaffold53.g80.t1:0.000621872,(CniMorbakkaV_scaffold358.g19.t1:0.000622431,CniMorbakkaV_scaffold190.g33.t1:0.000622086)81:0.000622223)0:5e-09)0:6e-09)88:0.00407213,CniMorbakkaV_scaffold150.g28.t1:5e-09)78:0.00406003,CniMorbakkaV_scaffold2.g91.t1:0.000626208)80:0.0201613,CniMorbakkaV_scaffold60.g50.t1:0.115099)0:5e-09,CniMorbakkaV_scaffold105.g49.t1:5e-09)92:0.0102796)55:0.00436966)74:0.00378821,CniMorbakkaV_scaffold1102.g1.t1:0.0124601)90:0.0210559,(CniMorbakkaV_scaffold330.g6.t1:0.315219,(CniMorbakkaV_scaffold223.g9.t1:0.169452,CniRenillaM_g4396.t1:0.220839)97:0.0948583)99:0.120022)1:0.160574)23:0.0457527,((CniRenillaM_g13467.t1:0.17038,((((CniMontiporaC_g43952.t1:0.0563152,((CniMontiporaC_g16644.t1:0.0139731,(CniMontiporaC_g14671.t1:0.0117733,(CniAureliaA_scaffold4402.g2.t1:0.638318,CniMontiporaC_g21128.t1:0.000568385)40:0.0173848)78:0.00967176)97:0.0365245,((((CniAcroporaM_amil.1.2.16901.m1:1.07942,CniMontiporaC_g16643.t1:6e-09)97:0.128987,CniMontiporaC_g14670.t1:0.0169525)86:0.0388252,((CniMontiporaC_adi2mcaRNA36955_R6:0.00920404,CniMontiporaC_adi2mcaRNA36955_R8:5e-09)84:0.00293134,(CniMontiporaC_adi2mcaRNA36955_R3:0.00135688,(CniMontiporaC_adi2mcaRNA36955_R1:0.00574468,(CniMontiporaC_adi2mcaRNA22449_R9:0.00377743,CniMontiporaC_adi2mcaRNA36955_R7:5e-09)34:0.01155)0:5e-09)92:0.00459867)93:0.0326918)80:0.0158754,(CniMontiporaC_g14675.t1:0.00680528,(CniMontiporaC_adi2mcaRNA22449_R8:8e-09,(CniAcroporaD_rna28536:0.431776,CniAureliaA_scaffold2346.g3.t1:0.461021)99:0.643046)19:0.0289977)1:0.0459403)76:0.0125164)74:0.00341587)72:0.0020136,((CniAcroporaD_rna36955:0.0546904,(CniMontiporaC_adi2mcaRNA36955_R0:5e-09,CniThelohanellusK_rna9918:1.29723)7:0.0825884)0:0.00216416,CniMontiporaC_g43953.t1:0.0900486)0:2.0308e-05)99:0.0250871,(CniMorbakkaV_scaffold748.g2.t1:0.125735,((CniMorbakkaV_scaffold194.g9.t1:0.00125615,((CniMorbakkaV_scaffold266.g16.t1:0.00125652,CniMorbakkaV_scaffold208.g30.t1:5e-09)0:5e-09,(((CniMorbakkaV_scaffold11.g137.t1:0.000627995,(((CniMorbakkaV_scaffold275.g12.t1:0.00073299,(CniMorbakkaV_scaffold25.g94.t1:5e-09,(CniMorbakkaV_scaffold97.g5.t1:5e-09,CniMorbakkaV_scaffold65.g86.t1:0.00144922)89:0.000724526)85:0.00137833)0:6e-09,CniMorbakkaV_scaffold45.g27.t1:0.000139657)0:6e-09,CniMorbakkaV_scaffold30.g105.t1:0.0429426)75:0.000513487)0:5e-09,(((CniMorbakkaV_scaffold415.g8.t1:0.00125609,CniMorbakkaV_scaffold538.g6.t1:0.00125694)0:5e-09,CniMorbakkaV_scaffold89.g55.t1:0.000637787)0:5e-09,(CniMorbakkaV_scaffold144.g28.t1:0.0197766,CniMorbakkaV_scaffold70.g31.t1:0.001119)87:0.00149901)0:5e-09)0:5e-09,CniMorbakkaV_scaffold8.g30.t1:5e-09)92:0.000678683)0:5e-09)0:5e-09,((CniMorbakkaV_scaffold7.g72.t1:0.000628204,((CniMorbakkaV_scaffold175.g43.t1:5e-09,(CniMorbakkaV_scaffold9.g77.t1:0.0951327,(CniMorbakkaV_scaffold50.g9.t1:0.135975,CniMorbakkaV_scaffold33.g43.t1:0.511212)0:0.000574216)61:0.0105519)83:0.0124948,CniMorbakkaV_scaffold25.g93.t1:0.00188594)0:5e-09)0:5e-09,CniMorbakkaV_scaffold87.g20.t1:0.00377562)0:5e-09)94:0.021535)1:0.072948)1:0.0867154,(((((((CniRenillaM_g20673.t1:0.0146478,(CniRenillaM_g11444.t1:5e-09,CniRenillaM_g18911.t1:5e-09)80:0.00657708)77:0.00358341,CniRenillaM_g16001.t1:0.00753601)0:5e-09,CniRenillaM_g11443.t1:0.0162776)0:5e-09,CniRenillaM_g13466.t1:0.0189969)85:0.00753728,(CniRenillaM_g18910.t1:0.0123471,CniRenillaM_g16321.t1:0.0360066)36:0.00108673)98:0.035309,((((CniRenillaM_g11065.t1:5e-09,CniRenillaM_g22922.t1:5e-09)93:0.0136638,CniRenillaM_g4207.t1:0.00649806)39:0.0089762,((CniAmplexidiscus_evm.model.scaffold_852.3:0.727182,(AcanthasterP_rna21232:6e-09,CniMontiporaC_g6259.t1:5e-09)97:0.866513)87:0.340751,CniRenillaM_g22921.t1:5e-09)53:0.0269984)95:0.0404682,CniRenillaM_g10154.t1:0.0623945)99:0.0536234)1:0.0818326,((CniAmplexidiscus_evm.model.scaffold_49.20:0.088224,(CniAmplexidiscus_evm.model.scaffold_99.28:0.0191361,(CniAmplexidiscus_evm.model.scaffold_277.3:0.00229837,CniAmplexidiscus_evm.model.scaffold_582.9:0.0276594)74:0.00136201)59:0.000606289)1:0.0749933,(((CniDiscosoma_evm.model.scaffold_102.48:0.0226483,CniDiscosoma_evm.model.scaffold_307.19:0.113995)21:0.00153067,(CniAmplexidiscus_evm.model.scaffold_442.3:0.23296,CniDiscosoma_evm.model.scaffold_81.31:0.053508)0:0.0315637)98:0.0795493,((CniMontiporaC_g64967.t1:0.0425057,CniMontiporaC_adi2mcaRNA22449_R7:0.0223437)99:0.0690397,(CniPoritesL_jamg1.model.Sc0000226.24:0.0270552,CniPoritesL_jamg1.model.xfSc0000107.22:0.00500804)77:0.0114431)94:0.0232007)96:0.0305551)1:0.0872389)98:0.027247)0:5e-09)0:6e-09,(((BotrylloidesL_Boleac.CG.SB_v3.S957.g15569.01.t:2.5477,CniAcroporaD_rna40246:5e-09)99:0.0608165,(CniAcroporaD_rna27776:0.00214482,CniAcroporaD_rna33494:0.0174219)92:0.0148931)98:0.0284528,(CniMontiporaC_adi2mcaRNA27776_R3:0.0793211,(((CniMontiporaC_g16645.t1:0.00873179,(CniMontiporaC_g14672.t1:0.00445968,(CniMorbakkaV_scaffold75.g37.t1:0.185898,(CniThelohanellusK_rna9908:1.09348,CniThelohanellusK_rna6163:0.954679)0:0.479607)87:0.469954)0:0.000108333)96:0.0230021,CniMontiporaC_adi2mcaRNA27776_R0:0.00300659)99:0.0307844,(CniMontiporaC_g20606.t1:0.0133038,((CniMontiporaC_g18620.t1:5e-09,(CniMontiporaC_adi2mcaRNA27776_R4:5e-09,(CniMontiporaC_g5600.t1:0.0124057,CniActiniaT_rna-XM_031712680.1:3.07935)0:0.00105962)97:0.0197479)0:5e-09,(CniMontiporaC_adi2mcaRNA27776_R8:5e-09,(CniMontiporaC_adi2mcaRNA27776_R6:0.00390674,(CniAmplexidiscus_evm.model.scaffold_366.8:5e-09,CniDiscosoma_evm.model.scaffold_254.20:6e-09)1:2.10514)0:6.0836e-05)0:5e-09)58:0.00301084)1:0.0809396)81:0.01004)82:0.0102052)1:0.122702)1:0.0590473)96:0.0661441,CniRenillaM_g1077.t1:0.189105)99:0.102604,(CniDendronephthya_rna-XM_028549957.1:0.267814,((CniMorbakkaV_scaffold120.g44.t1:5e-09,(CniMorbakkaV_scaffold294.g43.t1:0.000656321,CniMorbakkaV_scaffold44.g93.t1:0.00563746)80:0.00225541)67:0.000504325,(CniMorbakkaV_scaffold337.g8.t1:0.00404301,CniMorbakkaV_scaffold723.g2.t1:5e-09)73:0.00153864)1:0.331379)0:0.0442362)96:0.0656352)99:0.0727923,(MnemiopsisL_ML086624a-RA:0.501672,((((((((((CniRenillaM_g13286.t1:0.0109548,(CniRenillaM_g14703.t1:0.0410352,CniMorbakkaV_scaffold5.g125.t1:0.117065)0:1.1e-08)0:5e-09,(CniRenillaM_g14705.t1:0.00636084,CniRenillaM_g13276.t1:0.00981435)51:0.00595662)92:0.0247805,CniRenillaM_g13356.t1:0.05381)90:0.0387347,CniXenia_Xe_029031-T1:0.0901234)94:0.0489469,(CniMergedstylophoraP_Spis18403:0.02929,CniMergedstylophoraP_rna36255:0.0179806)99:0.128118)88:0.0188404,(CniMergedstylophoraP_Spis25021:1.08358,(((CniMergedstylophoraP_Spis15852:0.0819195,CniMergedstylophoraP_Spis15853:0.47133)0:0.0364127,CniMergedstylophoraP_Spis23940:0.257589)97:0.0689187,CniRenillaM_g14704.t1:0.128888)57:0.0283047)0:5e-09)98:0.0387392,(((CniRenillaM_g19578.t1:0.00239256,(CniRenillaM_g8128.t1:0.0212049,CniRenillaM_g2243.t1:0.0050098)0:5e-09)99:0.0483188,CniRenillaM_g7925.t1:0.0158857)99:0.0790031,(((CniRenillaM_g2004.t1:0.0343867,CniRenillaM_g4864.t1:0.00153064)1:0.17913,(CniRenillaM_g6666.t1:0.0333628,CniRenillaM_g12340.t1:0.01486)85:0.00962974)1:0.102585,(CniAmplexidiscus_evm.model.scaffold_84.17:0.0102068,(CniAmplexidiscus_evm.model.scaffold_1470.1:0.0364831,(CniDiscosoma_evm.model.scaffold_264.2:0.054831,(CniDiscosoma_evm.model.scaffold_309.24:0.0194099,CniDiscosoma_evm.model.scaffold_995.1:0.0434701)74:0.00359298)65:0.00418884)72:0.00420396)1:0.0863728)58:0.0167719)96:0.0496724)1:0.088753,((((CniMorbakkaV_scaffold5.g124.t1:5e-09,(CniMorbakkaV_scaffold184.g2.t1:0.00246416,((CniMorbakkaV_scaffold7.g5.t1:0.00307819,((((CniMorbakkaV_scaffold1.g294.t1:0,CniMorbakkaV_scaffold31.g103.t1:0)0:5e-09,(CniMorbakkaV_scaffold48.g24.t1:0.00237441,(((CniMorbakkaV_scaffold141.g27.t1:0.00358214,(CniMorbakkaV_scaffold31.g92.t1:0.00511907,(CniMorbakkaV_scaffold302.g14.t1:0.0134139,CniMorbakkaV_scaffold85.g32.t1:0.0164137)96:0.0280201)83:0.00344101)77:0.00122755,CniMorbakkaV_scaffold33.g5.t1:0.000663405)81:0.00124566,(CniMorbakkaV_scaffold150.g17.t1:0.000592603,CniMorbakkaV_scaffold503.g6.t1:5e-09)0:5e-09)0:5e-09)0:1.1e-08)5:0.000745166,(((CniMorbakkaV_scaffold115.g6.t1:0.00326861,((CniMorbakkaV_scaffold157.g43.t1:0,CniMorbakkaV_scaffold195.g40.t1:0,CniMorbakkaV_scaffold207.g26.t1:0,CniMorbakkaV_scaffold304.g13.t1:0)0:5e-09,(CniMorbakkaV_scaffold101.g52.t1:0.00118771,(CniMorbakkaV_scaffold346.g24.t1:0.00111174,(CniMorbakkaV_scaffold71.g20.t1:0.00173585,(CniMorbakkaV_scaffold67.g45.t1:0.00118794,((((CniMorbakkaV_scaffold283.g14.t1:0.0133065,((CniMorbakkaV_scaffold50.g66.t1:0.00374042,(CniMorbakkaV_scaffold408.g5.t1:0.0137309,CniMorbakkaV_scaffold638.g2.t1:0.00060435)0:5e-09)81:0.00250648,(((CniMorbakkaV_scaffold771.g3.t1:0.000592811,(CniMorbakkaV_scaffold163.g46.t1:0.0194948,(CniMorbakkaV_scaffold212.g37.t1:0.0243609,CniMorbakkaV_scaffold349.g11.t1:3.7086e-05)52:0.000798865)0:5e-09)82:0.00111159,CniMorbakkaV_scaffold225.g19.t1:0.00120065)0:5e-09,CniMorbakkaV_scaffold268.g3.t1:0.000592821)51:0.00268302)72:0.0208418)34:0.0128769,CniMorbakkaV_scaffold307.g28.t1:0.00237938)0:6e-09,(CniMorbakkaV_scaffold159.g47.t1:0.0023777,CniMorbakkaV_scaffold495.g12.t1:0.0011882)0:5e-09)0:6e-09,((((CniMorbakkaV_scaffold112.g28.t1:0.0428291,CniMorbakkaV_scaffold530.g1.t1:5e-09)0:5e-09,CniMorbakkaV_scaffold136.g2.t1:0.0307239)65:0.0271041,(CniMorbakkaV_scaffold123.g22.t1:5e-09,((CniMorbakkaV_scaffold1.g295.t1:0,CniMorbakkaV_scaffold184.g1.t1:0,CniMorbakkaV_scaffold31.g102.t1:0)0:5e-09,CniMorbakkaV_scaffold326.g1.t1:0.119258)0:5e-09)76:0.00603663)81:0.0246724,(CniMorbakkaV_scaffold229.g8.t1:0.0048325,(CniMorbakkaV_scaffold308.g5.t1:0.00361259,CniMorbakkaV_scaffold249.g3.t1:0.0060207)0:5e-09)95:0.00651076)93:0.0266447)0:6e-09)79:0.00574332)21:0.0057381)79:0.00772628)0:6e-09)0:6e-09)0:6e-09,CniMorbakkaV_scaffold516.g2.t1:0.000592812)0:6e-09,(CniMorbakkaV_scaffold369.g19.t1:0.00462583,(CniMorbakkaV_scaffold84.g5.t1:5e-09,CniMorbakkaV_scaffold77.g82.t1:0.00622884)75:0.0012209)80:0.00487665)81:0.0168463)84:0.0158305,(CniMorbakkaV_scaffold375.g6.t1:6e-09,CniMorbakkaV_scaffold45.g23.t1:0.0343353)85:0.00197107)70:0.000837339)0:0.00228383,(CniMorbakkaV_scaffold349.g12.t1:5e-09,CniMorbakkaV_scaffold4.g8.t1:0.00130466)0:5e-09)0:1.1e-08)0:6e-09)73:0.015375,(CniMorbakkaV_scaffold474.g6.t1:0.00170922,CniMorbakkaV_scaffold88.g20.t2:0.0973396)91:0.0701318)1:0.184537,(CniMorbakkaV_scaffold5.g83.t1:5e-09,(CniThelohanellusK_rna6693:5e-09,(CniMontiporaC_g55213.t1:0.667032,StrigamiaM_SMAR002033-RA:1.3823)0:0.156125)76:1.3152)66:0.162766)97:0.0901398,((CniHydraV_rna10758:0.0522441,(CniHydraV_rna23526:0.0250593,CniHydraV_rna6627:0.202868)0:6e-09)7:0.00524826,(CniHydraV_rna8324:0.0310467,CniHydraV_rna16382:0.0606343)70:0.00439527)1:0.235328)99:0.0950929)88:0.0275566,((CniHydraV_rna12110:0.0310318,(CniHydraV_rna14049:0.00475501,(CniHydraV_rna14329:0.00639617,CniHydraV_rna18985:0.00339107)77:0.00323827)74:0.038952)1:0.363217,(CniRenillaM_g7198.t1:0.13614,CniMorbakkaV_scaffold96.g21.t1:0.321308)99:0.230032)1:0.35781)59:0.0271772,(((CniMorbakkaV_scaffold37.g58.t1:0.00871767,(CniMorbakkaV_scaffold112.g50.t1:0.00450484,CniMorbakkaV_scaffold90.g43.t1:0.0116505)2:0.00277727)47:0.00351659,((CniMorbakkaV_scaffold36.g47.t1:0.0058318,(CniMorbakkaV_scaffold26.g31.t1:0.00454656,CniMorbakkaV_scaffold312.g9.t1:0.00244757)74:0.00069366)75:0.000704344,(CniMorbakkaV_scaffold424.g10.t1:0.0546058,CniMorbakkaV_scaffold239.g2.t1:0.00174775)86:0.00293929)74:0.000778624)28:0.0033551,CniMorbakkaV_scaffold239.g1.t1:0.0012778)1:0.335032)99:0.106353)82:0.0456779)85:0.138304,(CniHydraV_rna23560:0.0440723,CniHydraV_rna9359:0.131769)1:0.337135)70:0.122152)1:0.25128)99:0.188422,((((CniGoniastreaA_gasp1.m1b.39295.m1:1.79971,CniMorbakkaV_scaffold603.g6.t1:0.896078)18:0.178388,(StrigamiaM_SMAR001311-RA:0.839447,((((CniPoritesL_jamg1.model.Sc0000134.47:0.884229,((((AmphibalanusA_rna-gnl|WGS_VIIS|FJT64_001729-RA_mrna:0.288202,((AmphibalanusA_rna-gnl|WGS_VIIS|FJT64_001262-RA_mrna:0.0198836,AmphibalanusA_rna-gnl|WGS_VIIS|FJT64_013210-RA_mrna:0.0461251)98:0.14259,AmphibalanusA_rna-gnl|WGS_VIIS|FJT64_011502-RA_mrna:0.0323523)77:0.0600958)99:0.127555,(((AmphibalanusA_rna-gnl|WGS_VIIS|FJT64_015386-RA_mrna:0.00351638,AmphibalanusA_rna-gnl|WGS_VIIS|FJT64_016281-RA_mrna:0.00786072)82:0.012585,((AmphibalanusA_rna-gnl|WGS_VIIS|FJT64_024180-RA_mrna:0.00819161,(AmphibalanusA_rna-gnl|WGS_VIIS|FJT64_026589-RA_mrna:0.0280337,AmphibalanusA_rna-gnl|WGS_VIIS|FJT64_023321-RA_mrna:0.00692044)81:0.00587232)30:0.00821194,AmphibalanusA_rna-gnl|WGS_VIIS|FJT64_020217-RA_mrna:0.0376398)77:0.0156838)2:0.00977857,AmphibalanusA_rna-gnl|WGS_VIIS|FJT64_026591-RA_mrna:0.0451765)90:0.0477728)93:0.0560556,((AmphibalanusA_rna-gnl|WGS_VIIS|FJT64_011181-RA_mrna:0.163402,(AmphibalanusA_rna-gnl|WGS_VIIS|FJT64_010969-RA_mrna:0.124835,AmphibalanusA_rna-gnl|WGS_VIIS|FJT64_013773-RA_mrna:0.0629071)0:0.0493587)60:0.0980779,AmphibalanusA_rna-gnl|WGS_VIIS|FJT64_003515-RA_mrna:0.0961201)96:0.0950272)99:0.183729,(((((AmphibalanusA_rna-gnl|WGS_VIIS|FJT64_005080-RA_mrna:5e-09,AmphibalanusA_rna-gnl|WGS_VIIS|FJT64_014051-RA_mrna:0.00203166)73:0.00236665,(AmphibalanusA_rna-gnl|WGS_VIIS|FJT64_026894-RA_mrna:0.101464,(AmphibalanusA_rna-gnl|WGS_VIIS|FJT64_020616-RA_mrna:0.00832129,(AmphibalanusA_rna-gnl|WGS_VIIS|FJT64_021269-RA_mrna:6e-09,(CniAmplexidiscus_evm.model.scaffold_151.25:8e-09,CniThelohanellusK_rna6815:1.67973)56:1.19573)41:0.0845358)98:0.103097)1:0.261336)0:5e-09,(AmphibalanusA_rna-gnl|WGS_VIIS|FJT64_007969-RA_mrna:5e-09,AmphibalanusA_rna-gnl|WGS_VIIS|FJT64_004342-RA_mrna:0.0190626)75:0.0197868)66:0.00197046,AmphibalanusA_rna-gnl|WGS_VIIS|FJT64_011511-RA_mrna:0.00358031)98:0.0856636,AmphibalanusA_rna-gnl|WGS_VIIS|FJT64_025314-RA_mrna:0.00932071)1:0.389105)30:0.0542716)0:0.0500773,(AmphibalanusA_rna-gnl|WGS_VIIS|FJT64_009282-RA_mrna:0.18071,(CniMergedstylophoraP_rna32749:0.12119,AmphibalanusA_rna-gnl|WGS_VIIS|FJT64_024156-RA_mrna:0.0428609)12:0.0217553)1:0.26417)99:0.214207,(AmphibalanusA_rna-gnl|WGS_VIIS|FJT64_025303-RA_mrna:0.290295,AmphibalanusA_rna-gnl|WGS_VIIS|FJT64_005121-RA_mrna:0.0785814)1:0.595441)83:0.164234,AmphibalanusA_rna-gnl|WGS_VIIS|FJT64_024104-RA_mrna:0.642036)0:0.0298782)27:0.0984572)0:6e-09,((AmphibalanusA_rna-gnl|WGS_VIIS|FJT64_013161-RA_mrna:0.233248,CniThelohanellusK_rna13590:2.17615)0:5e-09,((((((AmphibalanusA_rna-gnl|WGS_VIIS|FJT64_003755-RA_mrna:0.00493045,((AmphibalanusA_rna-gnl|WGS_VIIS|FJT64_009874-RA_mrna:5e-09,AmphibalanusA_rna-gnl|WGS_VIIS|FJT64_012003-RA_mrna:0.0020566)0:5e-09,(((((((AmphibalanusA_rna-gnl|WGS_VIIS|FJT64_020579-RA_mrna:5e-09,AmphibalanusA_rna-gnl|WGS_VIIS|FJT64_025048-RA_mrna:0.00333369)95:0.0116804,AmphibalanusA_rna-gnl|WGS_VIIS|FJT64_001636-RA_mrna:0.0417689)29:0.0107112,((AmphibalanusA_rna-gnl|WGS_VIIS|FJT64_011232-RA_mrna:0.0026789,((AmphibalanusA_rna-gnl|WGS_VIIS|FJT64_019850-RA_mrna:6e-09,((AmphibalanusA_rna-gnl|WGS_VIIS|FJT64_002680-RA_mrna:5e-09,AmphibalanusA_rna-gnl|WGS_VIIS|FJT64_002887-RA_mrna:0.0130869)92:0.0317846,(AmphibalanusA_rna-gnl|WGS_VIIS|FJT64_026834-RA_mrna:0.445298,AmphibalanusA_rna-gnl|WGS_VIIS|FJT64_027078-RA_mrna:0.0698501)66:0.0476077)94:0.083138)93:0.0382282,(AmphibalanusA_rna-gnl|WGS_VIIS|FJT64_006799-RA_mrna:0.00369757,(AmphibalanusA_rna-gnl|WGS_VIIS|FJT64_018678-RA_mrna:0,AmphibalanusA_rna-gnl|WGS_VIIS|FJT64_003321-RA_mrna:0,AmphibalanusA_rna-gnl|WGS_VIIS|FJT64_014610-RA_mrna:0)0:5e-09)87:0.0111538)86:0.0374785)98:0.0628003,(AmphibalanusA_rna-gnl|WGS_VIIS|FJT64_003220-RA_mrna:0.25009,(AmphibalanusA_rna-gnl|WGS_VIIS|FJT64_013566-RA_mrna:0.0691691,(AmphibalanusA_rna-gnl|WGS_VIIS|FJT64_009747-RB_mrna:0.145088,AmphibalanusA_rna-gnl|WGS_VIIS|FJT64_010701-RA_mrna:0.0610791)76:0.0920519)35:0.0711042)82:0.0604149)94:0.078816)87:0.033798,(AmphibalanusA_rna-gnl|WGS_VIIS|FJT64_011066-RA_mrna:0.0473934,AmphibalanusA_rna-gnl|WGS_VIIS|FJT64_006619-RA_mrna:0.00119123)40:0.00538771)80:0.0232247,AmphibalanusA_rna-gnl|WGS_VIIS|FJT64_010712-RA_mrna:0.0160646)64:0.00998889,AmphibalanusA_rna-gnl|WGS_VIIS|FJT64_008262-RA_mrna:5e-09)92:0.00163343,(AmphibalanusA_rna-gnl|WGS_VIIS|FJT64_004334-RA_mrna:0.000773221,(AmphibalanusA_rna-gnl|WGS_VIIS|FJT64_006976-RA_mrna:0.00154818,AmphibalanusA_rna-gnl|WGS_VIIS|FJT64_016688-RA_mrna:0.00310902)77:0.000773548)0:5e-09)0:5e-09)76:0.000816044)0:5e-09,(AmphibalanusA_rna-gnl|WGS_VIIS|FJT64_010082-RA_mrna:0.00230045,(AmphibalanusA_rna-gnl|WGS_VIIS|FJT64_013119-RA_mrna:0.000796367,AmphibalanusA_rna-gnl|WGS_VIIS|FJT64_012074-RA_mrna:0.00700258)40:0.000777524)85:0.000800363)91:0.00233066,(AmphibalanusA_rna-gnl|WGS_VIIS|FJT64_009868-RA_mrna:5e-09,AmphibalanusA_rna-gnl|WGS_VIIS|FJT64_004350-RA_mrna:0.127586)0:5e-09)74:0.00588023,AmphibalanusA_rna-gnl|WGS_VIIS|FJT64_024775-RA_mrna:0.0089199)1:0.402746,(((CniDiscosoma_evm.model.scaffold_245.10:0.500068,(AmphibalanusA_rna-gnl|WGS_VIIS|FJT64_024780-RA_mrna:0.0584432,AmphibalanusA_rna-gnl|WGS_VIIS|FJT64_017972-RA_mrna:0.0383458)1:0.079351)34:0.271323,(CniHydraV_rna22748:0.692323,(AmphibalanusA_rna-gnl|WGS_VIIS|FJT64_022082-RA_mrna:0.00558983,AmphibalanusA_rna-gnl|WGS_VIIS|FJT64_022160-RA_mrna:0.0173025)0:0.271125)0:0.0149379)98:0.14673,((AmphimedonQ_rna26048:0.90209,(AmphibalanusA_rna-gnl|WGS_VIIS|FJT64_025413-RA_mrna:0.0097723,AmphibalanusA_rna-gnl|WGS_VIIS|FJT64_015540-RA_mrna:0.0148686)84:0.0766252)96:0.21243,((AmphibalanusA_rna-gnl|WGS_VIIS|FJT64_021554-RA_mrna:0.00761244,AmphibalanusA_rna-gnl|WGS_VIIS|FJT64_024543-RA_mrna:0.173147)1:0.361254,(((((((AmphibalanusA_rna-gnl|WGS_VIIS|FJT64_003535-RA_mrna:0.0104134,(AmphibalanusA_rna-gnl|WGS_VIIS|FJT64_020061-RA_mrna:0.12365,AmphibalanusA_rna-gnl|WGS_VIIS|FJT64_013763-RA_mrna:0.00822044)52:0.0152478)66:0.00620001,AmphibalanusA_rna-gnl|WGS_VIIS|FJT64_020708-RA_mrna:0.00537083)84:0.0115911,(AmphibalanusA_rna-gnl|WGS_VIIS|FJT64_002970-RA_mrna:0.0128706,(AmphibalanusA_rna-gnl|WGS_VIIS|FJT64_023854-RA_mrna:0.0195867,AmphibalanusA_rna-gnl|WGS_VIIS|FJT64_022740-RA_mrna:0.019475)74:0.00198637)0:5e-09)33:0.00225664,CniDiscosoma_evm.model.scaffold_841.6:0.716943)0:5e-09,(AmphibalanusA_rna-gnl|WGS_VIIS|FJT64_003537-RA_mrna:0.0387606,AmphibalanusA_rna-gnl|WGS_VIIS|FJT64_009630-RA_mrna:0.00825329)0:0.022372)65:0.00100222,(AmphibalanusA_rna-gnl|WGS_VIIS|FJT64_022749-RA_mrna:0.0292499,(CniMontiporaC_g38493.t1:0.936205,AmphibalanusA_rna-gnl|WGS_VIIS|FJT64_018754-RC_mrna:0.000162332)11:0.04882)99:0.0361663)78:0.00333202,((AmphibalanusA_rna-gnl|WGS_VIIS|FJT64_020198-RA_mrna:0.00406598,AmphibalanusA_rna-gnl|WGS_VIIS|FJT64_013412-RA_mrna:0.0592652)68:0.0016281,AmphibalanusA_rna-gnl|WGS_VIIS|FJT64_009631-RA_mrna:0.007124)61:0.000452584)1:0.135312)97:0.0651939)99:0.0997557)6:0.0351874)27:0.0808146,((((AmphibalanusA_rna-gnl|WGS_VIIS|FJT64_011192-RA_mrna:0.0236305,AmphibalanusA_rna-gnl|WGS_VIIS|FJT64_010431-RA_mrna:5e-09)99:0.0209056,AmphibalanusA_rna-gnl|WGS_VIIS|FJT64_004243-RA_mrna:0.00704373)73:0.00184077,(AmphibalanusA_rna-gnl|WGS_VIIS|FJT64_025948-RA_mrna:0.011941,(((((CniAcroporaT_aten_0.1.m1.37145.m1:1.17776,(AmphibalanusA_rna-gnl|WGS_VIIS|FJT64_003764-RA_mrna:0.00962869,AmphibalanusA_rna-gnl|WGS_VIIS|FJT64_009031-RA_mrna:5e-09)0:5e-09)1:0.123947,AmphibalanusA_rna-gnl|WGS_VIIS|FJT64_009356-RA_mrna:0.0522059)64:0.00280584,AmphibalanusA_rna-gnl|WGS_VIIS|FJT64_022996-RA_mrna:0.00575168)0:0.00318344,(AmphibalanusA_rna-gnl|WGS_VIIS|FJT64_011952-RA_mrna:0.010712,AmphibalanusA_rna-gnl|WGS_VIIS|FJT64_000554-RA_mrna:0.0428075)78:0.00463912)1:0.0475662,(AmphibalanusA_rna-gnl|WGS_VIIS|FJT64_006474-RA_mrna:0.00127228,(CniGalaxeaF_gfas1.m1.12264.m1:0.599779,(CniAmplexidiscus_evm.model.scaffold_508.10:0.552372,AmphibalanusA_rna-gnl|WGS_VIIS|FJT64_013869-RA_mrna:5e-09)0:5e-09)1:0.0783716)42:0.00304654)85:0.00528135)85:0.00326585)59:0.00231686,AmphibalanusA_rna-gnl|WGS_VIIS|FJT64_005393-RA_mrna:0.035921)1:0.819375)0:6e-09)1:0.32116)99:0.17962,(((CniMergedstylophoraP_Spis930:0.505564,(CniMontiporaC_g50745.t1:0.00554529,(CniMontiporaC_g9876.t1:5e-09,(CniMontiporaC_g51001.t1:0.0477328,(CniMontiporaC_g5258.t1:0.0213905,((CniMontiporaC_g16798.t1:0.0159281,((CniMontiporaC_g6338.t1:0.054216,CniMontiporaC_g9875.t1:0.0140583)82:0.0177942,((CniMontiporaC_g26268.t1:0.00642797,(CniMontiporaC_g11381.t1:0.00850138,(CniMontiporaC_g20607.t1:0.00432527,(CniMontiporaC_g16807.t1:0.0189359,CniMontiporaC_g16628.t1:0.245576)58:0.00167801)0:5e-09)66:0.00241874)77:0.00332225,CniMontiporaC_g16797.t1:0.011755)47:0.00224792)76:0.010011)59:0.0136135,(CniMontiporaC_g26931.t1:8e-09,CniThelohanellusK_rna9727:1.7743)33:0.815046)0:6e-09)0:5e-09)0:6e-09)78:0.006494)92:0.121903)1:0.662356,(CniMergedstylophoraP_Spis23821:1.36181,(CniXenia_Xe_026541-T1:0.397041,(CniPocilloporaA_rna6057:5e-09,CniPocilloporaD_rna-XM_027182355.1:5e-09)95:0.610055)87:0.715424)53:0.259719)80:0.185679,((((((CniMontiporaC_g40438.t1:0.00807212,(CniMontiporaC_g9199.t1:0.0188896,(((CniThelohanellusK_rna12528:6e-09,CniMorbakkaV_scaffold71.g7.t1:1.1903)1:1.56101,CniMontiporaC_g28323.t1:0.0219376)0:6e-09,(CniMontiporaC_g28326.t1:0.00790625,(CniMontiporaC_g59812.t1:5e-09,(CniMontiporaC_g5127.t1:6e-09,CniMontiporaC_g907.t1:0.135587)60:1.63593)27:0.128766)28:0.00227794)43:0.00899)0:6e-09)91:0.019336,(CniMontiporaC_g28325.t1:0.036909,(CniMontiporaC_g40437.t1:0.0137702,CniMontiporaC_g9200.t1:0.0239778)76:0.00699548)85:0.017603)77:0.00599541,((CniPocilloporaD_rna-XM_027182629.1:5e-09,CniPocilloporaA_rna6331:5e-09)85:0.0043735,(CniMergedstylophoraP_rna8140:0.0599032,((CniMergedstylophoraP_rna27454:0.0231313,((CniMergedstylophoraP_rna3979:0.0198569,CniMergedstylophoraP_rna5384:0.0788504)82:0.0312008,CniMergedstylophoraP_Spis16975:0.144115)85:0.0231038)76:0.000979265,CniMergedstylophoraP_rna34091:5e-09)0:5e-09)53:0.00199997)99:0.0319564)1:0.132826,((CniMontiporaC_g53266.t1:0.0920154,(((CniMontiporaC_g38755.t1:5e-09,CniMontiporaC_g51404.t1:1.4735)37:0.270752,(((CniDendronephthya_rna-XM_028556395.1:1.37739,CniMontiporaC_g28797.t1:5e-09)90:0.100659,CniMontiporaC_g60168.t1:0.0750167)22:0.00988603,CniMontiporaC_g28798.t1:0.0207813)0:5e-09)76:0.022435,(CniMontiporaC_g1104.t1:0.0657521,CniDiscosoma_evm.model.scaffold_157.15:0.0880286)91:0.0372695)0:5e-09)84:0.0165294,((CniDiscosoma_evm.model.scaffold_301.19:0.352065,CniMontiporaC_g40388.t1:0.0511664)0:5e-09,(((CniMontiporaC_g28799.t1:0.163488,(CniMontiporaC_g49576.t1:0.0899707,CniMontiporaC_g54746.t1:0.0269899)73:0.00663685)45:0.0183067,CniDiscosoma_evm.model.scaffold_151.20:1.91939)0:6e-09,CniDiscosoma_evm.model.scaffold_291.3:0.217887)0:5e-09)65:0.012056)1:0.141209)95:0.141394,(CniMontiporaC_adi2mcaRNA28536_R2:0.667848,CniMontiporaC_g26068.t1:0.0126684)99:0.450111)1:0.544514,((CniXenia_Xe_027963-T1:1.28462,CniThelohanellusK_rna6694:0.794112)84:0.472838,((CniThelohanellusK_rna14699:0.743014,((CniMorbakkaV_scaffold101.g10.t1:0.0662444,(CniMorbakkaV_scaffold473.g12.t1:0.0207394,(CniMorbakkaV_scaffold599.g1.t1:0.0115358,CniMorbakkaV_scaffold24.g83.t1:0.0124224)84:0.00957782)57:0.0084337)1:0.915581,(CniMorbakkaV_scaffold122.g8.t1:0.0973375,(CniMorbakkaV_scaffold55.g15.t1:0.015909,((((CniMorbakkaV_scaffold142.g34.t1:0.017095,(CniMorbakkaV_scaffold1.g207.t1:0.00156083,CniMorbakkaV_scaffold55.g16.t1:0.00522662)73:0.00142962)0:5e-09,CniMorbakkaV_scaffold536.g5.t1:0.000672475)0:5e-09,CniMorbakkaV_scaffold47.g118.t1:5e-09)0:5e-09,CniMorbakkaV_scaffold129.g60.t1:5e-09)76:0.00912139)87:0.0424162)1:0.503256)97:0.231509)32:0.0838275,(((((StrongylocentrotusP_rna33321:0.00565831,(StrongylocentrotusP_rna9592:0.0182188,StrongylocentrotusP_rna20810:0.0021341)60:0.00086288)77:0.00127055,StrongylocentrotusP_rna9591:0.00179678)0:5e-09,StrongylocentrotusP_rna9590:5e-09)1:0.290528,(CniMergedstylophoraP_rna778:0.203917,(CniAmplexidiscus_evm.model.scaffold_289.1:0.0241205,CniAmplexidiscus_evm.model.scaffold_370.16:0.07991)97:0.0849892)99:0.145604)1:0.351047,(CniAcroporaT_aten_0.1.m1.15246.m1:0.693977,CniAureliaA_scaffold916.g8.t1:0.544991)22:0.0758703)88:0.104626)15:0.0763168)51:0.0335888)74:0.0387949)0:0.0197316)80:0.0509727)92:0.0656312)36:0.036519,(((((((CniThelohanellusK_rna10580:2.11382,(CniAcroporaD_rna29303:0.395996,(CniMontiporaC_g15423.t1:6e-09,(CniMontiporaC_g6401.t1:0.135916,((CniThelohanellusK_rna8486:0.834649,(CniThelohanellusK_rna950:0.200295,CniThelohanellusK_rna2292:0.0709013)61:0.0513554)91:0.194049,CniHenneguyaS_rna-gnl|WGS_SGJC|scaffold_3075-snap-0.4-mRNA:0.450544)98:0.408105)31:0.173728)53:0.140111)52:0.134874)11:0.0659424,(CniDendronephthya_rna-XM_028548235.1:0.460698,CniMontiporaC_g52149.t1:5e-09)92:0.768875)18:0.0187384,((CniThelohanellusK_rna5147:0.140394,CniThelohanellusK_rna14637:0.0304484)99:0.574439,(((CniGalaxeaF_gfas1.m1.21710.m1:0.18764,(CniAcroporaM_amil.1.2.16431.m1:0.0386112,CniThelohanellusK_rna13665:0.781856)36:0.171721)91:0.516342,MnemiopsisL_ML20688a-RA:0.786707)72:0.301144,StrigamiaM_SMAR002610-RA:0.432963)62:0.160657)89:0.206116)4:0.0140827,(CniDiscosoma_evm.model.scaffold_626.2:0.647283,((CniThelohanellusK_rna13434:0.14795,CniThelohanellusK_rna6342:5e-09)1:2.3189,MnemiopsisL_ML078412a-RA:1.25728)46:0.302458)79:0.246407)0:0.0483191,((DanioR_ENSDART00000182402:0.495979,(((CniMontiporaC_g41637.t1:0,CniMontiporaC_g21035.t1:0)0:5e-09,CniMontiporaC_g35900.t1:5e-09)0:5e-09,((StrigamiaM_SMAR015029-RA:0.0232827,StrigamiaM_SMAR000365-RA:0.0532743)94:0.115827,(StrigamiaM_SMAR011969-RA:0.0121365,StrigamiaM_SMAR000261-RA:0.0256307)91:0.0799629)0:0.0405662)31:0.601885)94:0.285541,(((CniThelohanellusK_rna10997:1.24864,((CniThelohanellusK_rna4105:0.0221471,(StrigamiaM_SMAR007220-RA:0.253929,(((StrigamiaM_SMAR005726-RA:0.040732,StrigamiaM_SMAR001075-RA:0.0498629)90:0.0143458,StrigamiaM_SMAR001397-RA:0.0354977)61:0.00826771,StrigamiaM_SMAR000973-RA:0.0400714)95:0.188345)0:6e-09)95:0.574455,(StrigamiaM_SMAR000194-RA:0.354489,((StrigamiaM_SMAR000167-RA:0.030197,(((StrigamiaM_SMAR015080-RA:0.0551834,(StrigamiaM_SMAR003221-RA:0.0827758,StrigamiaM_SMAR000205-RA:0.0413841)74:0.0193405)0:5e-09,StrigamiaM_SMAR003653-RA:0.032884)93:0.0130463,((StrigamiaM_SMAR014373-RA:0.13707,((StrigamiaM_SMAR011855-RA:0.0418658,StrigamiaM_SMAR011283-RA:0.0606491)87:0.0305433,StrigamiaM_SMAR002601-RA:0.0277505)60:0.00412825)53:0.0217936,StrigamiaM_SMAR001677-RA:0.0342803)76:0.0112825)0:5e-09)78:0.0312732,StrigamiaM_SMAR003130-RA:0.0446521)87:0.208026)1:0.66101)56:0.178115)0:0.0713502,((CniAmplexidiscus_evm.model.scaffold_395.1:0.407773,CniNemvArnau_v1g209067:0.510234)66:0.293028,(CniDiscosoma_evm.model.scaffold_228.12:0.368561,StrongylocentrotusP_rna31389:0.0605126)19:0.231365)74:0.255045)0:0.0745859,(CniMontiporaC_g19877.t1:0.0632973,(CniOrbicellaF_rna32052:0,CniOrbicellaF_rna32053:0)0:1.78612)28:1.16444)77:0.0850479)0:0.109014)84:0.0836716,(((AmphimedonQ_rna3616:0.851083,CniMergedstylophoraP_rna16572:0.0119582)42:0.21941,(CniAmplexidiscus_evm.model.scaffold_1065.1:0.143294,((CniMontiporaC_g3191.t1:0.080995,(CniMontiporaC_g22094.t1:0.0349105,(CniMontiporaC_g56321.t1:0.12815,CniRenillaM_g5256.t1:0.0414231)25:0.314859)4:0.0241469)91:0.05031,(CniMergedstylophoraP_rna33397:0.118442,(StrigamiaM_SMAR001312-RA:1.08262,CniMergedstylophoraP_rna25938:8e-09)32:0.105487)99:0.127181)92:0.0659934)84:0.0786231)1:0.407927,((CniAcroporaD_rna37704:0.302212,CniGoniastreaA_gasp1.m3.27005.m1:0.0554682)99:0.20335,(CniAmplexidiscus_evm.model.scaffold_251.27:0.440591,CniDiscosoma_evm.model.scaffold_307.25:0.173165)96:0.14845)1:0.914976)0:0.153357)0:0.0386711,((((CniNemvArnau_NVE19643:0.611319,((CniMontiporaC_g3189.t1:0.949005,MnemiopsisL_ML143028a-RA:1.22163)0:0.142466,(StrigamiaM_SMAR009596-RA:0.535106,Human_ENST00000522968:2.00046)57:0.733586)88:0.161669)55:0.0850753,CniAureliaA_scaffold3386.g1.t1:1.31584)26:0.0719332,CniMontiporaC_g23282.t1:0.701472)73:0.0917377,((((CniAmplexidiscus_evm.model.scaffold_395.3:0.0518608,CniAmplexidiscus_evm.model.scaffold_207.11:0.0670995)1:0.80107,(CniMontiporaC_g4214.t1:0.343944,(CniMontiporaC_g11186.t1:5e-09,CniThelohanellusK_rna9461:1.17262)50:0.283652)99:0.530295)0:5e-09,((CniAcroporaD_rna35156:0.0368776,CniGalaxeaF_gfas1.m1.18552.m1:0.0515435)0:6e-09,(CniMontiporaC_g9044.t1:0.00620982,CniMontiporaC_g677.t1:5e-09)99:1.33463)86:0.529785)76:0.0573622,(((((CniAmplexidiscus_evm.model.scaffold_318.17:0.173369,CniFungiaSp_ffun1.m4.4028.m1:5e-09)57:0.659484,CniThelohanellusK_rna4051:2.42851)0:0.00844747,((((CniMergedstylophoraP_Spis21767:0.398978,((CniMontiporaC_adi2mcaRNA41000_R7:0.0559432,((CniMontiporaC_adi2mcaRNA41000_R4:0.0315004,CniMontiporaC_adi2mcaRNA41000_R2:0.0313504)99:0.0269888,(CniMontiporaC_adi2mcaRNA41000_R1:0.0134861,CniMontiporaC_g68696.t1:0.00510008)1:0.0754941)0:5e-09)1:0.163257,((CniDiscosoma_evm.model.scaffold_628.3:1.33306,(CniMontiporaC_g43574.t1:0.0135548,CniMontiporaC_g2718.t1:0.00892421)0:5e-09)17:0.141576,(CniMontiporaC_g30373.t1:0.112241,((CniThelohanellusK_rna303:0.404523,CniMontiporaC_g30314.t1:0.170266)27:0.147218,CniMontiporaC_g20451.t1:0.0602608)1:0.50513)94:0.111567)57:0.0543273)99:0.117742)1:0.244938,((((CniExaiptasiaP_rna-XM_021059378.1:0.00413456,(CniRenillaM_g9262.t1:0.779637,CniExaiptasiaP_rna-XM_021041594.1:5e-09)0:5e-09)1:0.20175,(((CniActiniaT_rna-XM_031702377.1:0.0928773,(CniMergedstylophoraP_Spis939:0.103017,(CniMergedstylophoraP_rna8124:0.0615767,CniMergedstylophoraP_rna32731:0.0556941)78:0.0160956)1:0.0756467)1:0.0961593,((((CniMontiporaC_g16146.t1:0.00744616,((CniMontiporaC_g25762.t1:0.101945,(CniFungiaSp_ffun1.m4.24456.m1:5e-09,CniMontiporaC_g22768.t1:0.0293763)0:5e-09)95:0.0409478,CniMontiporaC_g56926.t1:0.0577611)89:0.0630164)1:1.72205,CniMergedstylophoraP_rna34498:0.0456589)43:0.0232187,CniMontiporaC_g55936.t1:0.0593326)99:0.0630555,((CniMontiporaC_g35576.t1:0.0693308,CniMontiporaC_g40852.t1:0.0807688)86:0.01811,((((CniMontiporaC_adi2mcaRNA36798_R1:5e-09,CniThelohanellusK_rna6162:2.01079)91:0.0494471,(CniMontiporaC_g40853.t1:0.0570549,CniMontiporaC_g54186.t1:0.0475385)0:5e-09)76:0.0160712,CniMontiporaC_g55935.t1:0.0718727)72:0.0102899,((CniDiscosoma_evm.model.scaffold_264.1:0.0232602,(CniDiscosoma_evm.model.scaffold_112.23:0.00480882,CniDiscosoma_evm.model.scaffold_403.4:0.010736)99:0.0226084)75:0.00645819,(CniDiscosoma_evm.model.scaffold_401.14:0.102161,(CniPocilloporaA_rna932:5e-09,CniPocilloporaD_rna-XM_027185668.1:5e-09)99:0.0725485)55:0.038647)81:0.00915108)84:0.0229752)78:0.0168351)99:0.0835599)98:0.0698337,LingulaA_rna-XM_013551790.1:0.266113)1:0.123345)69:0.017053,(CniActiniaT_rna-XM_031696273.1:0.209637,((((CniAmplexidiscus_evm.model.scaffold_181.16:0.0715581,CniAmplexidiscus_evm.model.scaffold_32.41:0.0760455)99:0.0600032,(((CniMontiporaC_g10778.t1:0.00649563,CniMontiporaC_g11647.t1:0.00892714)98:0.0345261,(CniMontiporaC_g57553.t1:0.0488734,(CniMontiporaC_adi2mcaRNA8343_R9:0.0528285,(CniAcroporaD_rna23298:0.034002,(CniAcroporaD_rna8343:6e-09,CniThelohanellusK_rna14200:1.60575)9:0.023374)78:0.0113271)54:0.0524527)29:0.00733045)73:0.0335307,CniMontiporaC_g41023.t1:0.017807)93:0.057426)98:0.048995,(CniMontiporaC_adi2mcaRNA41000_R9:0.00610427,(((CniMontiporaC_g12489.t1:0.00276156,(CniMontiporaC_g68519.t1:0.00311222,((CniMontiporaC_g34903.t1:0.00455488,CniMontiporaC_adi2mcaRNA8343_R6:0.0219341)98:0.0274882,CniMontiporaC_g22212.t1:5e-09)98:0.00548562)54:0.000892377)80:0.00217708,(CniMontiporaC_g68518.t1:0.0309107,(CniMontiporaC_g27657.t1:0.0522164,CniMontiporaC_g16567.t1:0.0112384)93:0.0246523)83:0.00959613)76:0.00507983,CniMontiporaC_g34899.t1:0.0604017)68:0.00223688)1:0.0812362)96:0.0314359,CniDendronephthya_rna-XM_028539080.1:0.141823)99:0.0664053)79:0.0421352)97:0.0539855,(((((CniMontiporaC_g43576.t1:5e-09,(CniMontiporaC_g43575.t1:0.0189798,CniMontiporaC_g2719.t1:0.0170044)74:0.023919)87:0.0400221,CniMontiporaC_g30372.t1:0.218953)98:0.129858,((CniAmplexidiscus_evm.model.scaffold_224.11:0.388419,(((CniMontiporaC_g52769.t1:0.0470194,CniMontiporaC_g35531.t1:0.0872075)73:0.0152548,((CniMontiporaC_g68808.t1:0.0335176,((CniMontiporaC_g13785.t1:0.0173018,(CniMontiporaC_adi2mcaRNA5408_R1:5e-09,CniMontiporaC_adi2mcaRNA28452_R8:0.0347731)88:0.0192216)95:0.0283972,CniMontiporaC_g42477.t1:0.0235745)0:5e-09)97:0.0414164,(((CniAcroporaD_rna5408:5e-09,(CniAureliaA_scaffold1206.g5.t1:0.493364,CniMergedstylophoraP_rna15069:5e-09)67:0.691318)52:0.0563859,CniAcroporaD_rna28452:0.00917534)99:0.0769837,CniPoritesL_jamg1.model.Sc0000086.6:0.0145348)40:0.00365863)0:5e-09)0:5e-09,(CniMontiporaC_adi2mcaRNA5408_R5:0.0326423,(CniMontiporaC_adi2mcaRNA5408_R4:0.00742558,(BotrylloidesL_Boleac.CG.SB_v3.S213.g04986.01.t:0.526157,CniDiscosoma_evm.model.scaffold_626.3:6e-09)39:1.72427)2:0.0253272)98:0.0636236)70:0.0203411)83:0.114039,(CniDiscosoma_evm.model.scaffold_352.9:0.156423,CniMontiporaC_g43597.t1:5e-09)1:1.56422)16:0.0420689)96:0.0860842,(CniDendronephthya_rna-XM_028560044.1:0.230284,CniDendronephthya_rna-XM_028550987.1:0.47786)63:0.0209663)65:0.0733171,(CniActiniaT_rna-XM_031717780.1:0.0672408,CniRenillaM_g9833.t1:0.108166)99:0.0808086)66:0.0425957)28:0.0468539)83:0.0532608,(((CniPocilloporaD_rna-XM_027193497.1:5e-09,(CniDiscosoma_evm.model.scaffold_274.4:5e-09,CniXenia_Xe_028004-T1:1.12229)91:0.526035)0:5e-09,CniPocilloporaA_rna17125:5e-09)98:0.175724,CniMontiporaC_g57552.t1:0.155108)88:0.139195)99:0.177743,((((((((CniMontiporaC_g32781.t1:1.00166,CniAcroporaD_rna16463:1.0557e-05)1:0.0782755,((CniMontiporaC_g28098.t1:0.0409658,CniMontiporaC_g58900.t1:0.0130569)0:5e-09,CniMontiporaC_g32164.t1:0.0152767)84:0.0036149)0:5e-09,CniMontiporaC_adi2mcaRNA16463_R2:0.0125751)1:0.119736,(((CniMontiporaC_g47570.t1:0.0785587,((LottiaG_LotgiT165408:0.193976,(CniThelohanellusK_rna8687:2.94384,LottiaG_LotgiT156806:0.0734149)0:0.00558419)1:0.99433,CniMontiporaC_g48030.t1:0.0041502)9:0.0491119)97:0.0983201,((CniDiscosoma_evm.model.scaffold_78.22:0.006661,(CniDiscosoma_evm.model.scaffold_126.22:5e-09,CniMontiporaC_g49022.t1:0.535573)57:0.082493)1:0.142457,(((CniDiscosoma_evm.model.scaffold_373.10:0.0600126,CniDiscosoma_evm.model.scaffold_298.23:0.0201429)31:0.00831209,CniDiscosoma_evm.model.scaffold_373.11:0.0566957)1:0.139193,((CniDiscosoma_evm.model.scaffold_186.23:0.110486,CniDiscosoma_evm.model.scaffold_83.11:0.276309)1:0.168833,((CniDendronephthya_rna-XM_028562170.1:0.139539,(((CniMontiporaC_g71014.t1:0.0858592,(CniMontiporaC_g32163.t1:0.0159532,(CniMontiporaC_g58899.t1:0.0881636,CniMontiporaC_g28099.t1:0.0442895)82:0.0102081)50:0.00553266)23:0.0038265,CniMontiporaC_g71015.t1:0.051364)99:0.114321,CniDiscosoma_evm.model.scaffold_126.23:0.140049)95:0.0667739)99:0.126953,(CniDendronephthya_rna-XM_028549446.1:0.331571,(((CniDendronephthya_rna-XM_028552416.1:5e-09,CniMontiporaC_g16621.t1:5e-09)94:1.12719,(CniMontiporaC_g41541.t1:0.0975649,CniMontiporaC_g795.t1:5e-09)0:6e-09)33:0.108778,CniMontiporaC_g48029.t1:0.0880488)75:0.0328077)94:0.072321)1:0.160536)88:0.0316125)93:0.0534622)71:0.0108974)18:0.00710676,CniMontiporaC_g29722.t1:0.152904)80:0.0307529)18:0.0145562,(CniMontiporaC_g50115.t1:0.72622,MusM_ENSMUST00000189006:5e-09)59:1.74389)27:0.0233139,(((CniMontiporaC_g23215.t1:0.161164,CniMontiporaC_g47568.t1:0.0706341)78:0.0649252,(CniMontiporaC_g48027.t1:5e-09,CniExaiptasiaP_rna-XM_021042870.1:1.60389)33:0.316432)72:0.0653588,(CniDendronephthya_rna-XM_028549447.1:5e-09,CniThelohanellusK_rna2955:0.752993)47:0.253034)40:0.0659775)78:0.028455,(((CniNemvArnau_v1g206660:0.555575,CniDendronephthya_rna-XM_028549975.1:0.000225362)8:0.00895744,CniDendronephthya_rna-XM_028562171.1:5e-09)65:0.0115993,CniDendronephthya_rna-XM_028558734.1:0.0572464)1:0.176097)29:0.0227081,(CniExaiptasiaP_rna-XM_021054769.1:0.0766051,CniExaiptasiaP_rna-XM_028662842.1:0.209213)98:0.154951)99:0.127114)99:0.278532)50:0.0905607,((((((((((((CniAcroporaT_aten_0.1.m1.35754.m1:1.43195,CniHydraV_rna16412:5e-09)42:0.0345318,(CniHydraV_rna5410:0.0192493,CniHydraV_rna11303:0.372632)78:0.0203685)75:0.00360035,((CniHydraV_rna6272:0.43543,CniHydraV_rna19973:0.0297945)76:0.00869753,(CniHydraV_rna4389:0.0441919,CniHydraV_rna12582:0.0371677)95:0.0177047)0:5e-09)0:5e-09,(CniHydraV_rna10968:0.0834591,CniHydraV_rna10111:0.0931845)81:0.00501924)55:0.00546308,CniHydraV_rna14878:0.0499726)1:0.722518,((BotrylloidesL_Boleac.CG.SB_v3.S647.g12739.01.t:0.408952,BotrylloidesL_Boleac.CG.SB_v3.S621.g12493.01.t:0.256462)83:0.699882,CniMorbakkaV_scaffold27.g106.t1:5e-09)84:0.664167)27:0.102931,CniAmplexidiscus_evm.model.scaffold_1412.1:1.00871)76:0.129135,(((CniMergedstylophoraP_rna32894:0.612247,CniMontiporaC_g63010.t1:0.141153)43:0.166109,(CniMontiporaC_g46056.t1:0.612122,((CniAmplexidiscus_evm.model.scaffold_100.24:1.50669,CniDiscosoma_evm.model.scaffold_583.9:5e-09)97:0.300124,CniDendronephthya_rna-XM_028557143.1:0.237634)43:0.0646412)62:0.114433)0:0.0471145,((CniXenia_Xe_008791-T1:0.016862,CniXenia_Xe_009152-T1:0.00898848)93:0.157233,CniXenia_Xe_020049-T1:0.250175)99:0.720651)66:0.0360992)90:0.109057,((CniOrbicellaF_rna18531:0.83965,((((CniAcroporaT_aten_0.1.m1.33442.m1:0.14931,CniAmplexidiscus_evm.model.scaffold_376.3:0.240417)1:0.652996,((((CniMergedstylophoraP_rna22639:5e-09,(CniGoniastreaA_gasp1.m3.30807.m1:5e-09,(CniGoniastreaA_gasp1.m3.21046.m1:6e-09,CniMergedstylophoraP_rna16276:5e-09)62:0.655902)55:0.904097)36:0.106242,((CniMergedstylophoraP_Spis1044:0.0980162,(CniMergedstylophoraP_Spis7525:0.0323403,CniMergedstylophoraP_rna32314:0.04168)0:5e-09)91:0.0219455,CniMergedstylophoraP_Spis4892:0.0822519)93:0.0195146)88:0.0124449,((CniGoniastreaA_gasp1.m1b.19071.m1:0.0949097,((CniMontiporaC_adi2mcaRNA16261_R0:0.0893456,(CniAmplexidiscus_evm.model.scaffold_101.38:2.63333,CniMontiporaC_adi2mcaRNA35156_R2:5e-09)8:0.0450467)56:0.000699535,(CniMontiporaC_g51018.t1:0.0562013,CniMontiporaC_g61223.t1:0.0452072)72:0.00686276)73:0.00304401)72:0.00244207,(((CniGoniastreaA_gasp1.m1b.6085.m1:5e-09,CniThelohanellusK_rna14666:2.95667)48:0.249477,(CniAcroporaM_amil.1.2.12711.m1:3.43363,CniGoniastreaA_gasp1.m3.17501.m1:6e-09)12:0.0861446)85:0.034238,(CniAcroporaM_amil.1.2.19733.m1:0.00200537,CniAcroporaD_rna16261:6e-09)86:0.00369957)95:0.00681235)99:0.0324721)96:0.0402012,(CniDiscosoma_evm.model.scaffold_703.1:0.00897195,(CniDiscosoma_evm.model.scaffold_307.1:0.0126168,CniDiscosoma_evm.model.scaffold_356.7:0.0146585)88:0.0168402)99:0.0835724)99:0.313616)56:0.111255,((((CniPoritesL_jamg1.model.Sc0000141.33:5e-09,CniPoritesL_jamg1.model.Sc0000469.10:5e-09)1:0.0652247,(((CniOrbicellaF_rna27971:0.170877,(CniDendronephthya_rna-XM_028554511.1:0.322668,CniExaiptasiaP_rna-XM_021053046.1:0.193852)36:0.0342775)94:0.0409486,((CniDiscosoma_evm.model.scaffold_126.20:0.0366039,((CniMergedstylophoraP_rna28845:0.0558259,(CniMergedstylophoraP_rna30523:0.0390372,(CniMergedstylophoraP_Spis10787:5e-09,(CniAmplexidiscus_evm.model.scaffold_130.33:5e-09,StrigamiaM_SMAR013787-RA:1.38823)50:0.96691)0:5e-09)91:0.0156838)90:0.0178479,(CniAmplexidiscus_evm.model.scaffold_274.33:0.00831291,CniGalaxeaF_gfas1.m1.10514.m1:0.0206287)89:0.0324297)43:0.0174862)27:0.0108551,((CniAcroporaD_rna41785:0.0749938,CniMontiporaC_g64730.t1:0.0757361)86:0.0546724,(CniDiscosoma_evm.model.scaffold_583.4:0.197627,CniMergedstylophoraP_Spis18822:0.0202378)1:0.199529)96:0.0372176)49:0.00970805)72:0.00679568,CniDiscosoma_evm.model.scaffold_303.12:0.173282)44:0.0112394)1:0.171546,(CniDiscosoma_evm.model.scaffold_410.15:6e-09,CniMontiporaC_g57373.t1:1.86082)85:0.450442)72:0.0488348,CniDendronephthya_rna-XM_028558441.1:0.277329)98:0.0813312)73:0.04613,(CniDendronephthya_rna-XM_028556396.1:0.715405,(CniAureliaA_scaffold536.g4.t1:5e-09,CniAureliaA_scaffold536.g5.t1:5e-09)99:0.430603)76:0.140483)29:0.0482064)0:0.0280392,((((CniMorbakkaV_scaffold116.g4.t1:0.511413,CniMorbakkaV_scaffold448.g14.t1:1.55148)0:0.0518332,(StrigamiaM_SMAR004040-RA:0.341585,(StrigamiaM_SMAR000743-RA:0.156805,StrigamiaM_SMAR002343-RA:0.0764362)11:0.117325)99:0.709095)85:0.251261,((CniDiscosoma_evm.model.scaffold_1611.1:0.0170365,CniDiscosoma_evm.model.scaffold_422.1:0.147436)1:0.457732,(CniRenillaM_g20741.t1:1.04709,BotrylloidesL_Boleac.CG.SB_v3.S1458.g02837.01.t:0.924007)9:0.0936792)87:0.250798)5:0.119859,(((CniAcroporaM_amil.1.2.18501.m1:1.10389,(CniThelohanellusK_rna2437:0.143396,StrongylocentrotusP_rna4372:6e-09)73:1.0844)77:0.51323,((((((CniMontiporaC_g4432.t1:5e-09,CniMontiporaC_g6467.t1:0.00913846)97:0.083378,(CniMontiporaC_g53406.t1:0.0927127,CniMontiporaC_g57550.t1:0.041145)81:0.0481785)94:0.0840267,((CniDiscosoma_evm.model.scaffold_459.3:0.657043,CniMontiporaC_adi2mcaRNA39563_R4:0.0063671)35:0.107659,(CniAcroporaD_rna39563:0.0281905,CniAcroporaD_rna15584:0.0755785)3:0.0102706)99:0.115161)96:0.0850121,((CniAmplexidiscus_evm.model.scaffold_137.40:5e-09,CniThelohanellusK_rna13455:1.63036)96:0.487614,((CniPoritesL_jamg1.model.xpSc0007625.1:0.166275,(CniMontiporaC_g44785.t1:0.360288,(CniAcroporaD_rna37848:0.0805307,(CniMorbakkaV_scaffold535.g1.t1:0.574606,CniMontiporaC_adi2mcaRNA39563_R7:0.00147481)25:0.0329125)81:0.0307542)85:0.0516463)33:0.0257069,CniOrbicellaF_rna18532:0.230062)80:0.0364654)69:0.0262599)91:0.0582175,(CniAcroporaD_rna21942:0.0502212,(CniAcroporaD_rna40837:0.0496667,((CniOrbicellaF_rna18316:0,CniOrbicellaF_rna18317:0)0:0.0530293,(CniMontiporaC_adi2mcaRNA21942_R7:5e-09,(CniAmplexidiscus_evm.model.scaffold_100.32:0.666482,CniAcroporaD_rna35287:0.245179)71:0.291251)36:0.0458715)83:0.0267669)86:0.0136056)1:0.168454)81:0.0615952,(CniThelohanellusK_rna14908:1.6333,(CniAmplexidiscus_evm.model.scaffold_616.8:0.187493,CniMontiporaC_g61901.t1:0.784621)54:0.908813)78:0.414284)90:0.152089)88:0.117101,(((CniActiniaT_rna-XM_031719100.1:0.318707,CniAmplexidiscus_evm.model.scaffold_33.9:0.427109)61:0.076517,((((CniMergedstylophoraP_rna8134:0.257172,(CniMontiporaC_g9615.t1:0.151278,CniExaiptasiaP_rna-XM_028660959.1:0.000861571)86:0.510604)90:0.235214,(((CniMergedstylophoraP_rna34581:0.0396029,(CniMergedstylophoraP_rna4082:0.0580105,CniMergedstylophoraP_Spis22212:0.0300209)95:0.0528112)77:0.0323754,CniAcroporaD_rna20918:0.253524)99:0.23748,CniAcroporaD_rna34735:0.156413)1:0.424205)98:0.220532,((((CniXenia_Xe_027967-T1:0.96212,(CniMontiporaC_adi2mcaRNA36234_R1:5e-09,LottiaG_LotgiT166622:0.471153)55:1.18294)76:0.307986,(((((CniAmplexidiscus_evm.model.scaffold_898.1:1.44698,(CniAcroporaD_rna7430:5e-09,CniAcroporaM_amil.1.2.23254.m1:0.00944956)0:5e-09)47:0.057323,CniDiscosoma_evm.model.scaffold_116.20:0.0293977)24:0.0225933,(CniDiscosoma_evm.model.scaffold_458.8:5e-09,CniDiscosoma_evm.model.scaffold_258.14:0.317211)41:0.010075)1:0.327572,((((CniMontiporaC_g40800.t1:5e-09,CniDiscosoma_evm.model.scaffold_507.1:2.33745)52:0.1575,CniMergedstylophoraP_rna18580:0.065845)98:0.164367,(CniDiscosoma_evm.model.scaffold_1846.1:5e-09,(CniDiscosoma_evm.model.scaffold_102.5:0.00105435,CniDiscosoma_evm.model.scaffold_81.25:5e-09)0:5e-09)96:0.0918678)95:0.104135,CniMergedstylophoraP_rna17345:0.220582)88:0.108121)51:0.164543,((CniExaiptasiaP_rna-XM_028660441.1:0.753176,CniThelohanellusK_rna3387:0.845684)97:0.793527,CniDiscosoma_evm.model.scaffold_340.4:0.0121542)59:0.158864)47:0.113121)64:0.128823,(CniAcroporaD_rna15723:0.0329271,(CniDiscosoma_evm.model.scaffold_262.13:0.139017,(CniAcroporaM_amil.1.2.22403.m1:2.27567,CniMergedstylophoraP_Spis17165:0.437448)94:0.231241)0:5e-09)1:0.262015)90:0.0890295,((((((CniMontiporaC_g55330.t1:6e-09,CniMergedstylophoraP_Spis16919:1.65529)84:0.043182,CniMontiporaC_g36503.t1:0.0522074)98:0.112805,CniMergedstylophoraP_rna2153:0.171455)97:0.155685,(CniMergedstylophoraP_Spis20060:0.192678,(CniMontiporaC_g45039.t1:0.175436,CniAmplexidiscus_evm.model.scaffold_840.1:0.0930802)98:0.371831)93:0.2706)84:0.0803317,((CniAmplexidiscus_evm.model.scaffold_114.19:0.949699,CniMontiporaC_g18706.t1:5e-09)71:0.724153,((((((CniAcroporaD_rna20175:5e-09,CniRenillaM_g10114.t1:0.37285)48:0.11081,CniDiscosoma_evm.model.scaffold_108.41:0.0652709)74:0.0186843,(CniAmplexidiscus_evm.model.scaffold_1040.5:0.00341785,((CniAmplexidiscus_evm.model.scaffold_157.19:5e-09,CniRenillaM_g22624.t1:1.83593)74:0.00669743,CniThelohanellusK_rna13657:1.9521)0:5e-09)94:0.031176)99:0.212668,CniDendronephthya_rna-XM_028549943.1:0.222277)47:0.0519155,((CniDiscosoma_evm.model.scaffold_155.22:0.0776269,(CniDiscosoma_evm.model.scaffold_275.14:0.0940778,CniDiscosoma_evm.model.scaffold_779.9:0.164071)75:0.0178275)1:0.800784,(((CniDiscosoma_evm.model.scaffold_420.4:6e-09,CniMontiporaC_g15422.t1:0.888191)29:0.140701,(CniAmplexidiscus_evm.model.scaffold_3.5:0.0594154,CniAmplexidiscus_evm.model.scaffold_170.21:0.037511)44:0.0127357)88:0.0641809,(CniPocilloporaA_rna754:5e-09,CniPocilloporaD_rna-XM_027183924.1:5e-09)1:0.179756)83:0.117878)89:0.179529)34:0.0351995,(CniMergedstylophoraP_Spis7516:0.991395,CniDiscosoma_evm.model.scaffold_78.32:0.816116)78:0.679528)0:6e-09)54:0.127338)99:0.13342,((CniMontiporaC_g66773.t1:0.724602,(CniMorbakkaV_scaffold42.g89.t2:5e-09,CniXenia_Xe_026293-T1:0.142656)0:8e-09)97:0.0563396,(CniMorbakkaV_scaffold213.g23.t1:5e-09,CniMorbakkaV_scaffold16.g15.t1:0.0209183)33:0.00952768)1:0.742812)41:0.0747114)96:0.0923653)59:0.0311176,((((((CniMergedstylophoraP_rna21725:0.107762,(CniMontiporaC_adi2mcaRNA20918_R2:0.012184,(CniMontiporaC_g52751.t1:1.90035,CniMontiporaC_g59336.t1:5e-09)99:0.0814227)99:0.0996063)86:0.0653947,CniMergedstylophoraP_rna21187:0.216659)99:0.143174,(((((((CniDendronephthya_rna-XM_028563288.1:0.00211524,(CniDendronephthya_rna-XM_028548364.1:5e-09,(CniDendronephthya_rna-XM_028555681.1:0.00478755,CniDendronephthya_rna-XM_028549452.1:5e-09)0:5e-09)76:5e-09)0:5e-09,(CniDendronephthya_rna-XM_028560890.1:0.00444581,(CniDendronephthya_rna-XM_028557973.1:0.00172782,CniDendronephthya_rna-XM_028536959.1:0.00452129)85:0.019547)89:0.00496218)72:0.00184614,CniDendronephthya_rna-XM_028561797.1:5e-09)1:0.129889,(CniMontiporaC_adi2mcaRNA13382_R8:0.0596803,(CniAcroporaD_rna13382:0.0343722,(CniMontiporaC_adi2mcaRNA13382_R2:0.017467,CniMontiporaC_adi2mcaRNA13382_R3:0.0168125)85:0.00580098)3:0.0023386)99:0.0913378)99:0.0580382,((CniRenillaM_g16094.t1:0.117451,CniMergedstylophoraP_Spis6634:0.149383)95:0.0473151,(CniDendronephthya_rna-XM_028549942.1:0.0117248,CniDendronephthya_rna-XM_028558293.1:0.00323554)1:0.185402)96:0.0326932)77:0.0398298,((CniMergedstylophoraP_rna4691:0.302855,(CniMergedstylophoraP_rna21726:0.0361389,CniMergedstylophoraP_rna34256:0.0497024)90:0.225315)0:6e-09,(((((CniMergedstylophoraP_rna27550:0.190803,(CniMergedstylophoraP_Spis9532:0.0786429,CniMergedstylophoraP_Spis14029:0.186975)1:0.152686)0:5e-09,((CniMergedstylophoraP_Spis21459:0.191979,CniMergedstylophoraP_Spis20440:0.252209)99:0.179129,(CniMergedstylophoraP_Spis17774:0.0895314,CniMergedstylophoraP_Spis8549:0.069576)87:0.0222633)60:0.017171)83:0.0318454,CniMergedstylophoraP_Spis18818:0.212609)72:0.0150733,(CniMergedstylophoraP_Spis21725:0.193736,(CniPoritesL_jamg1.model.Sc0000041.21:0.0423472,CniPoritesL_jamg1.model.Sc0000803.3:0.0587466)28:0.00174887)50:0.0153394)99:0.0394236,CniAmplexidiscus_evm.model.scaffold_211.38:0.166175)99:0.102619)92:0.0397912)87:0.0640646,((((CniDendronephthya_rna-XM_028563367.1:0,CniDendronephthya_rna-XM_028563374.1:0,CniDendronephthya_rna-XM_028563377.1:0)0:0.00792853,(CniMergedstylophoraP_Spis13099:0.255479,(CniDendronephthya_rna-XM_028548363.1:0.0253356,CniDendronephthya_rna-XM_028536859.1:0.0175273)0:1.1e-08)0:0.00202068)0:5e-09,(CniDendronephthya_rna-XM_028559113.1:0.0105669,CniDendronephthya_rna-XM_028555682.1:5e-09)0:5e-09)90:6e-09,CniDendronephthya_rna-XM_028560889.1:5e-09)1:0.199539)75:0.0419436)97:0.0620664,((CniOrbicellaF_rna13572:0.12567,((CniAmplexidiscus_evm.model.scaffold_1040.3:0.0382583,((CniAcroporaD_rna10960:0.102066,CniAcroporaD_rna31451:0.175943)75:0.0262491,((CniDiscosoma_evm.model.scaffold_125.39:0.00511951,CniAcroporaD_rna18405:0.114354)24:0.0126143,CniAcroporaD_rna18004:0.0363231)68:0.00372389)19:0.004694)99:0.136969,(CniMergedstylophoraP_rna585:0.0769595,((CniMergedstylophoraP_Spis23602:0.231216,(CniMergedstylophoraP_Spis12326:0.0717702,CniMergedstylophoraP_rna12965:0.0379037)84:0.0200873)79:0.01766,CniMergedstylophoraP_rna34174:0.00651678)72:0.0179513)97:0.0399347)82:0.0357424)99:0.104083,(((CniMontiporaC_adi2mcaRNA21838_R6:0.013848,((CniMontiporaC_adi2mcaRNA21838_R7:0.0182693,CniMontiporaC_adi2mcaRNA21838_R9:0.0232833)73:0.000556134,(CniMontiporaC_adi2mcaRNA21838_R2:0.00722956,(CniAcroporaD_rna21838:5e-09,CniAcroporaD_rna30382:5e-09)1:0.0112875)85:0.00100618)0:5e-09)0:5e-09,CniMontiporaC_adi2mcaRNA21838_R4:0.00846559)99:0.0185266,(((CniMergedstylophoraP_Spis2079:0.190284,CniMergedstylophoraP_rna12868:0.0377576)97:0.0698253,CniMergedstylophoraP_rna6194:0.0450432)0:5e-09,(CniMergedstylophoraP_rna2154:0.0430119,((CniMergedstylophoraP_rna16262:5e-09,CniMergedstylophoraP_Spis17918:1.70846)32:0.063777,(CniMergedstylophoraP_Spis14534:0.1342,CniMergedstylophoraP_rna12867:0.0400767)43:0.0197272)62:0.00358951)50:0.00324357)92:0.00845981)1:0.178666)1:0.115643)1:0.116169,(((CniAmplexidiscus_evm.model.scaffold_249.11:0.503877,(CniAmplexidiscus_evm.model.scaffold_874.9:0.0103117,(CniDiscosoma_evm.model.scaffold_369.8:0.0824081,(CniDiscosoma_evm.model.scaffold_205.1:0.00894361,(CniDiscosoma_evm.model.scaffold_205.2:0.00643263,(CniDiscosoma_evm.model.scaffold_153.22:0.000515051,CniAmplexidiscus_evm.model.scaffold_249.9:0.161764)76:0.00228884)0:5e-09)0:5e-09)54:0.00396623)70:0.0202)98:0.102648,CniNemvArnau_v1g209448:0.140383)35:0.0582833,((CniMorbakkaV_scaffold119.g22.t1:0.0684513,((CniMorbakkaV_scaffold163.g14.t1:0.0358167,(CniMorbakkaV_scaffold323.g46.t1:0.181384,CniMorbakkaV_scaffold236.g31.t1:0.0552138)91:0.0159862)86:0.00850638,(CniMorbakkaV_scaffold142.g46.t1:0.187357,(CniMorbakkaV_scaffold195.g2.t1:0.0198036,(CniMorbakkaV_scaffold23.g61.t1:0.0102178,(CniMontiporaC_g9870.t1:1.30023,CniMorbakkaV_scaffold174.g25.t1:6e-09)1:0.0800273)74:0.00989614)99:0.124364)87:0.0169024)65:0.00837321)99:0.1515,CniAmplexidiscus_evm.model.scaffold_1013.6:0.227769)95:0.0730114)1:0.544409)99:0.064876,(((((((((CniMorbakkaV_scaffold97.g47.t1:0.00136064,((CniMorbakkaV_scaffold1.g38.t1:0,CniMorbakkaV_scaffold28.g123.t1:0)0:0.0455104,CniMorbakkaV_scaffold230.g33.t1:0.000776756)92:0.0209945)0:5e-09,((CniMorbakkaV_scaffold16.g16.t1:0.0537546,CniMorbakkaV_scaffold774.g2.t1:5e-09)0:6e-09,((CniMorbakkaV_scaffold2.g225.t1:0,CniMorbakkaV_scaffold527.g2.t1:0,CniMorbakkaV_scaffold69.g103.t1:0,CniMorbakkaV_scaffold801.g5.t1:0)0:5e-09,CniMorbakkaV_scaffold373.g10.t1:0.00584055)0:5e-09)91:0.00465156)0:5e-09,(CniMorbakkaV_scaffold1.g225.t1:0,CniMorbakkaV_scaffold11.g136.t1:0,CniMorbakkaV_scaffold2.g71.t1:0)0:5e-09)0:5e-09,CniMorbakkaV_scaffold255.g26.t1:5e-09)1:0.262179,CniNemvArnau_v1g49585:0.987166)83:0.0617282,(((CniMergedstylophoraP_Spis2155:0.130687,((((CniMontiporaC_g64938.t1:5e-09,CniMontiporaC_g39941.t1:0.00827414)99:0.0513692,(((CniAcroporaD_rna4196:0.0387366,(CniAcroporaD_rna35205:0.0407175,CniMontiporaC_adi2mcaRNA35205_R3:0.0392291)0:0.000442319)0:5e-09,(CniMontiporaC_adi2mcaRNA35205_R1:0.00949954,CniMontiporaC_adi2mcaRNA35205_R2:0.00828305)91:0.00394936)84:0.00321174,CniMontiporaC_g48806.t1:0.0354675)0:6e-09)0:5e-09,((((CniMontiporaC_adi2mcaRNA35205_R9:0.0873682,CniDiscosoma_evm.model.scaffold_1184.2:1.63322)73:0.0272706,(CniMontiporaC_adi2mcaRNA35205_R5:0.0517899,CniMontiporaC_adi2mcaRNA22277_R3:0.0419034)76:0.0163862)91:0.0113486,(CniMontiporaC_adi2mcaRNA35205_R7:0,CniMontiporaC_adi2mcaRNA35205_R6:0)0:0.0600552)0:5e-09,(CniMontiporaC_g54747.t1:6e-09,CniThelohanellusK_rna14669:0.841522)1:1.4177)0:5e-09)81:0.0246765,(CniMontiporaC_g21549.t1:0.0224007,CniAmplexidiscus_evm.model.scaffold_781.8:1.20048)76:0.11061)49:0.0299878)82:0.0341213,((CniOrbicellaF_rna27368:0.0362563,(CniMontiporaC_g70164.t1:5e-09,CniRenillaM_g4779.t1:1.65624)45:0.0535263)81:0.0338277,(CniPoritesL_plut2.m8.25713.m1:0.257169,(CniDiscosoma_evm.model.scaffold_147.34:5e-09,CniThelohanellusK_rna3185:1.17255)48:0.299833)55:0.0219123)99:0.114896)88:0.0521022,(CniOrbicellaF_rna26721:0.0815628,CniOrbicellaF_rna23948:0.110563)93:0.0880194)99:0.124168)99:0.07241,((CniRenillaM_g4518.t1:0.035124,(CniRenillaM_g8285.t1:0.0996608,CniRenillaM_g15822.t1:0.0198154)85:0.017669)1:0.258684,((((CniRenillaM_g11417.t1:0.0191397,(CniRenillaM_g18400.t1:0.0173189,(CniRenillaM_g6180.t1:0.0158419,(CniHydraV_rna21874:1.55204,CniRenillaM_g18399.t1:5e-09)52:0.03796)77:0.00248751)0:5e-09)62:0.0039625,CniRenillaM_g18401.t1:0.0428601)94:0.0487758,(CniExaiptasiaP_rna-XM_028659373.1:0.00447039,CniExaiptasiaP_rna-XM_021054770.1:0.00857481)99:0.045251)1:0.158058,((((((CniThelohanellusK_rna14028:2.58796,CniAcroporaM_amil.1.2.17807.m1:0.159506)0:0.00103256,(CniMontiporaC_g55899.t1:0.0354899,CniMontiporaC_g55214.t1:0.0817092)33:0.0194609)89:0.0334855,((((CniDiscosoma_evm.model.scaffold_259.2:0.0379596,(CniDiscosoma_evm.model.scaffold_178.5:0.127464,(StrongylocentrotusP_rna35923:0.0825793,StrongylocentrotusP_rna3791:0.111354)1:1.40659)0:1.1e-08)67:0.00244529,CniDiscosoma_evm.model.scaffold_222.8:0.0192753)78:0.00706418,CniAmplexidiscus_evm.model.scaffold_232.3:0.0783648)1:0.0788664,CniMergedstylophoraP_Spis3235:0.674893)0:6e-09)36:0.0102843,((CniMontiporaC_adi2mcaRNA37526_R4:0,CniMontiporaC_adi2mcaRNA37526_R3:0)0:0.104507,(CniAcroporaD_rna37526:0.0295986,CniRenillaM_g7510.t1:1.1729)0:0.000386096)1:0.191667)63:0.0142251,((CniMergedstylophoraP_Spis24449:5e-09,CniMergedstylophoraP_Spis23594:0.00917208)97:0.00877622,CniMergedstylophoraP_rna31837:6e-09)99:0.0253651)1:0.109311,(CniAureliaA_scaffold1484.g6.t1:0.0921599,(CniAureliaA_scaffold3046.g1.t1:0.0943455,CniAureliaA_scaffold2469.g1.t1:0.043979)0:0.000767011)1:0.210453)74:0.0395401)1:0.107001)0:0.0319011)1:0.084986,((((CniMorbakkaV_scaffold116.g3.t1:0.235182,CniExaiptasiaP_rna-XM_021042869.1:0.0874529)98:0.117611,(CniMergedstylophoraP_Spis1611:1.9687,(CniDiscosoma_evm.model.scaffold_489.14:0.396304,((CniAcroporaD_rna8367:0.0245678,((StrigamiaM_SMAR002436-RA:2.54412,CniMontiporaC_adi2mcaRNA18407_R2:5e-09)99:0.0514987,CniAcroporaD_rna18407:0.00869005)76:0.0115115)59:0.0123111,((CniAmplexidiscus_evm.model.scaffold_704.6:0.0302881,(CniAmplexidiscus_evm.model.scaffold_1268.2:0.0241184,CniAmplexidiscus_evm.model.scaffold_498.7:5e-09)97:0.19137)85:0.291408,CniDiscosoma_evm.model.scaffold_405.1:0.0977727)84:0.0456081)99:0.196156)34:0.0635627)20:0.0363314)77:0.0418272,(((StrongylocentrotusP_rna24897:0.025293,((StrongylocentrotusP_rna20080:0.0346037,(StrongylocentrotusP_rna30432:0.00439959,StrongylocentrotusP_rna34637:5e-09)28:0.0482331)62:0.00370904,(StrongylocentrotusP_rna8188:0.000542894,StrongylocentrotusP_rna38172:0.0102351)18:0.00177391)37:0.00626767)1:0.362923,((CniDendronephthya_rna-XM_028557981.1:0.179201,(CniAcroporaD_rna27780:0.0665966,(CniAcroporaD_rna5254:0.00981625,CniAcroporaD_rna35295:0.00960253)75:0.00519415)1:0.153403)99:0.108607,((((((CniMontiporaC_adi2mcaRNA39229_R2:0.0254841,CniAcroporaD_rna39229:0.0234137)74:0.00161908,(((CniMontiporaC_adi2mcaRNA39229_R6:0.0496301,(CniAcroporaD_rna9639:0.00243629,(CniAcroporaD_rna38422:0.00858343,CniAcroporaD_rna20073:0.00122188)0:5e-09)1:0.771912)0:1.9518e-05,CniMontiporaC_adi2mcaRNA39229_R7:0.0349069)73:0.003194,(CniMontiporaC_adi2mcaRNA39229_R0:0.00524455,CniMontiporaC_adi2mcaRNA39229_R1:0.00352196)1:0.0250312)77:0.00176606)72:0.00181722,(CniMontiporaC_adi2mcaRNA39229_R8:0.00628789,(CniFungiaSp_ffun1.m2b.928.m1:1.06332,CniHydraV_rna23463:6e-09)73:0.339173)54:0.0367288)7:0.00228724,CniMontiporaC_adi2mcaRNA39229_R9:0.0895229)1:0.172327,(CniMergedstylophoraP_rna3206:0.226802,(CniMergedstylophoraP_rna33295:0.0414583,(CniMergedstylophoraP_Spis14270:0.045295,CniMergedstylophoraP_rna27389:0.162726)88:0.0233584)0:5e-09)99:0.114972)99:0.0960533,((CniPoritesL_jamg1.model.Sc0000029.40:0.0672626,(CniPoritesL_jamg1.model.Sc0000053.136:0.0654614,CniMergedstylophoraP_rna17344:0.0416775)78:0.0363029)99:0.102115,(CniRenillaM_g8896.t1:0.0172132,(CniRenillaM_g8888.t1:0.0255203,(CniRenillaM_g836.t1:0.0145511,CniRenillaM_g10152.t1:0.00225468)0:5e-09)0:5e-09)1:0.16863)98:0.0632923)1:0.0975809)96:0.0453722)1:0.0775595,(CniMorbakkaV_scaffold166.g10.t1:0.299126,((CniAcroporaD_rna39622:0.291962,(CniOrbicellaF_rna1:0.0946166,((CniMergedstylophoraP_rna32887:0.066894,(CniMergedstylophoraP_Spis6360:0.0221935,(CniMontiporaC_g17583.t1:0.528286,CniMergedstylophoraP_Spis21860:5e-09)96:0.303099)85:0.0580853)83:0.0454801,CniMergedstylophoraP_rna22301:0.139036)18:0.00308793)93:0.0640834)87:0.0443786,(CniMontiporaC_adi2mcaRNA34735_R0:0.108854,(CniPoritesL_jamg1.model.Sc0000141.83:0.152297,((CniMergedstylophoraP_Spis14306:0.0311381,CniMergedstylophoraP_rna35690:0.0580786)86:0.0194873,(CniMergedstylophoraP_Spis12413:0.181026,CniMergedstylophoraP_Spis13098:0.0497)79:0.0179489)99:0.134189)64:0.0151989)93:0.0348434)97:0.0594546)90:0.0489728)97:0.0489178)93:0.0393524,(((CniDiscosoma_evm.model.scaffold_179.27:0.36931,((CniRenillaM_g8570.t1:0.00627343,CniRenillaM_g2484.t1:0.0110618)98:0.0219727,(((CniOrbicellaF_rna20878:1.60844,(CniRenillaM_g9432.t1:0.00798595,CniRenillaM_g18138.t1:0.0164524)0:5e-09)27:0.0878126,CniRenillaM_g2485.t1:0.0164383)75:0.00789207,(CniRenillaM_g16021.t1:0.0474608,CniRenillaM_g19627.t1:0.00597558)17:0.0106837)76:0.013392)99:0.293111)56:0.0316646,(StrongylocentrotusP_rna38908:6e-09,(CniAcroporaT_aten_0.1.m1.35502.m1:5e-09,(CniMontiporaC_g24423.t1:5e-09,CniMontiporaC_g57374.t1:5e-09)82:1.02323)52:0.696669)46:0.518763)67:0.0373968,(((((CniMergedstylophoraP_Spis23006:0.0799616,(CniMergedstylophoraP_rna20321:0.0436309,CniMergedstylophoraP_Spis20002:0.0484259)99:0.110051)98:0.0447884,CniMergedstylophoraP_rna17013:0.0592507)75:0.00387542,(CniMergedstylophoraP_rna9733:0.0429163,((CniMergedstylophoraP_rna17012:0.0768043,CniMergedstylophoraP_rna21284:0.053449)67:0.00648261,CniMergedstylophoraP_Spis9442:0.0118023)72:0.000482165)0:6e-09)0:5e-09,CniMergedstylophoraP_Spis10329:0.0259962)1:0.221744,CniMergedstylophoraP_Spis8803:1.63995)82:0.089464)90:0.0514613)90:0.037752)99:0.0528991,((CniDendronephthya_rna-XM_028559216.1:0.323067,(((CniMontiporaC_g670.t1:0.0529662,(CniMontiporaC_g12447.t1:0.0225463,(CniMontiporaC_g37610.t1:0.00232437,(CniAcroporaD_rna34799:0.621025,CniMontiporaC_g23766.t1:6e-09)15:0.0157902)73:0.00364666)71:0.012938)1:1.18478,((CniPoritesL_jamg1.model.Sc0000047.103:0.0300715,(CniMergedstylophoraP_Spis18952:0.0765199,CniMergedstylophoraP_Spis22931:0.0752692)96:0.0488872)1:0.260833,(CniActiniaT_rna-XM_031719099.1:0.0337174,(CniActiniaT_rna-XM_031692708.1:0.106009,CniActiniaT_rna-XM_031714411.1:0.069921)96:0.0696912)1:0.242274)0:0.000789296)7:0.0325537,(((CniOrbicellaF_rna35965:0.10715,(CniAcroporaD_rna37935:0.0736325,CniMontiporaC_adi2mcaRNA37935_R4:0.0279735)99:0.054382)95:0.0410072,(CniMergedstylophoraP_Spis16428:0.215465,((CniMergedstylophoraP_rna20798:0.102463,(CniMergedstylophoraP_rna27378:0.0653198,(CniMergedstylophoraP_Spis21117:0.0922085,(CniMergedstylophoraP_rna22188:0.0547779,CniMergedstylophoraP_rna33822:0.0508593)99:0.0581719)51:0.00321551)82:0.0248769)0:5e-09,CniMergedstylophoraP_rna26124:0.00121485)82:0.0210729)97:0.0711582)1:0.102551,(CniActiniaT_rna-XM_031702627.1:0.0121278,CniActiniaT_rna-XM_031718192.1:5e-09)1:0.205614)1:0.138059)59:0.0327826)57:0.0174028,(CniMontiporaC_g47484.t1:1.41006,(CniRenillaM_g10232.t1:0.0474396,CniRenillaM_g16180.t1:0.027438)1:0.436946)44:0.0845838)72:0.0261442)21:0.0276947)50:0.036584)7:0.0153929)95:0.0448049,(((CniAmplexidiscus_evm.model.scaffold_395.2:0.335969,StrigamiaM_SMAR002435-RA:1.27147)79:0.307925,(((((CniAcroporaD_rna21565:0.272032,(CniAcroporaD_rna37525:0.101002,CniMergedstylophoraP_rna33154:0.0828007)71:0.01615)99:0.131871,((((((CniRenillaM_g17276.t1:0.0514308,CniRenillaM_g10712.t1:0.0108159)55:0.00857496,CniRenillaM_g14681.t1:0.0109282)22:0.00464802,(CniRenillaM_g14680.t1:0.00340203,(CniAcroporaM_amil.1.2.18236.m1:2.68941,CniRenillaM_g10710.t1:5e-09)99:0.0391337)76:0.00351956)85:0.00286631,CniRenillaM_g8491.t1:0.0149406)75:0.00138983,(CniRenillaM_g8492.t1:0.015646,(CniRenillaM_g17275.t1:0.0113166,(CniRenillaM_g17277.t1:0.067627,CniRenillaM_g16305.t1:0.00856485)68:0.00139075)0:5e-09)75:0.000970085)68:0.000447155,CniRenillaM_g7764.t1:0.0230316)1:0.155895)96:0.0615315,((CniAureliaA_scaffold3384.g2.t1:0.212475,CniAureliaA_scaffold849.g4.t1:0.0922675)1:0.154321,(((CniAcroporaT_aten_0.1.m1.9728.m1:0.00924562,CniAcroporaD_rna3013:0.0691158)95:0.0749131,((CniAcroporaM_amil.1.2.16779.m1:5e-09,CniAmplexidiscus_evm.model.scaffold_977.2:2.33163)46:0.234092,(CniFungiaSp_ffun1.m2b.15358.m1:5e-09,(CniDiscosoma_evm.model.scaffold_472.13:0.0541624,(CniMontiporaC_g43859.t1:0.583743,CniThelohanellusK_rna11122:6e-09)78:1.19378)70:1.1899)44:0.256428)63:0.0200809)99:0.125535,(CniDiscosoma_evm.model.scaffold_207.34:0.0597692,(CniDendronephthya_rna-XM_028549004.1:1.08321,CniDiscosoma_evm.model.scaffold_428.2:5e-09)1:0.168999)1:0.199365)82:0.0453304)10:0.0330373)1:0.180048,((((CniMontiporaC_adi2mcaRNA37525_R6:0.031517,CniMontiporaC_adi2mcaRNA37525_R7:0.027218)99:0.115306,((CniAcroporaD_rna9619:0.0620695,CniAcroporaD_rna36632:0.0336538)1:0.116434,(CniPoritesL_jamg1.model.Sc0000004.44:0.0823633,(((CniMergedstylophoraP_Spis679:0.158177,((CniMergedstylophoraP_rna25034:0.0331135,(CniMergedstylophoraP_rna33931:0.0383368,CniMergedstylophoraP_Spis21033:0.0894489)94:0.0528614)90:0.0472225,CniMergedstylophoraP_Spis18347:0.0335468)76:0.0114263)82:0.0350943,CniMergedstylophoraP_rna33932:0.0502347)85:0.0596476,CniMergedstylophoraP_rna31857:0.092735)58:0.00808183)90:0.0252203)77:0.0301118)99:0.104139,(((CniPoritesL_jamg1.model.xpSc0007181.1:0.000534575,CniPoritesL_jamg1.model.xpSc0007181.2:5e-09)99:0.0160836,(CniAcroporaD_rna25447:5e-09,CniAcroporaD_rna20324:0.0193625)97:0.0248022)1:0.116333,(((((CniMergedstylophoraP_rna18095:0.0647253,CniMergedstylophoraP_Spis23680:0.125284)92:0.0625588,((CniMergedstylophoraP_Spis21382:0.033895,CniMergedstylophoraP_rna33768:0.0529142)12:0.0195181,CniMergedstylophoraP_rna33297:0.133574)37:0.0258694)99:0.0690747,(CniMergedstylophoraP_Spis22635:0.0541515,CniMergedstylophoraP_rna33767:0.0454817)92:0.0461693)97:0.0339638,(CniAmplexidiscus_evm.model.scaffold_153.10:0.141804,(CniDiscosoma_evm.model.scaffold_112.57:0.0212928,((CniAmplexidiscus_evm.model.scaffold_78.46:5e-09,(CniDiscosoma_evm.model.scaffold_332.27:6e-09,(CniThelohanellusK_rna10936:0.686765,CniDiscosoma_evm.model.scaffold_323.3:5e-09)35:0.368932)1:1.34848)46:0.0548394,CniDiscosoma_evm.model.scaffold_154.3:5e-09)99:0.0322001)49:0.00188623)1:0.101851)82:0.0234085,CniOrbicellaF_rna33476:0.426498)79:0.0504226)1:0.120557)21:0.0389574,(((CniMergedstylophoraP_Spis1988:0.0490049,CniMergedstylophoraP_rna35024:0.018093)95:0.0554627,CniAcroporaD_rna7417:0.178501)94:0.0763905,(CniAcroporaD_rna12093:0.63322,CniMergedstylophoraP_rna25249:5e-09)90:0.41258)94:0.102003)1:0.110296)74:0.0578745,(CniDiscosoma_evm.model.scaffold_307.20:0.0375718,CniThelohanellusK_rna6765:2.03457)95:1.27468)0:0.0241877)25:0.016072,CniNemvArnau_v1g48076:0.394523)81:0.0820947)99:0.0806312)0:0.0192529)22:0.0562545)0:0.0261885)15:0.0169816,(CniDiscosoma_evm.model.scaffold_196.9:1.19914,(CniAcroporaM_amil.1.2.19375.m1:1.11958,((((CniRenillaM_g7754.t1:5e-09,CniRenillaM_g18767.t1:0.00606888)68:0.00126957,(CniRenillaM_g18766.t1:5e-09,(CniRenillaM_g9626.t1:0.00362661,CniRenillaM_g13324.t1:0.00322686)57:0.000715042)34:0.00767422)94:0.0744667,(CniAmplexidiscus_evm.model.scaffold_649.3:0.850632,CniRenillaM_g23139.t1:0.00322507)1:0.271259)99:0.207997,CniRenillaM_g23140.t1:0.254104)97:0.25037)37:0.0588462)80:0.206188)76:0.0276012,(((((CniDiscosoma_evm.model.scaffold_4055.1:0.00740024,(((CniMontiporaC_g9410.t1:0.00533327,CniMontiporaC_g906.t1:0.019872)75:0.00513719,(CniAmplexidiscus_evm.model.scaffold_46.26:0.0822563,(CniMontiporaC_g24790.t1:5e-09,CniMontiporaC_g908.t1:0.00715954)45:0.0328982)0:5e-09)0:5e-09,CniMontiporaC_g31180.t1:0.00484071)75:0.0047841)1:0.249298,(CniMontiporaC_g6116.t1:0.101369,((CniDiscosoma_evm.model.scaffold_4.58:0.0263346,(CniAmplexidiscus_evm.model.scaffold_154.4:0.0141661,CniDiscosoma_evm.model.scaffold_4.57:0.0218672)64:0.00660737)87:0.0251472,((BotrylloidesL_Boleac.CG.SB_v3.S577.g11813.01.t:2.48735,CniAcroporaM_amil.1.2.17199.m1:5e-09)28:0.178508,(CniAcroporaM_amil.1.2.19953.m1:5e-09,(CniThelohanellusK_rna14904:0.954205,MnemiopsisL_ML17018a-RA:5e-09)50:1.86598)52:0.081282)98:0.0886536)55:0.0216621)99:0.167705)99:0.384942,(CniMontiporaC_adi2mcaRNA27660_R4:0.00772429,(CniAmplexidiscus_evm.model.scaffold_471.7:0.651332,CniMontiporaC_adi2mcaRNA27660_R3:0.00247543)34:0.0248081)1:1.23671)62:0.0916896,(((CniThelohanellusK_rna12602:1.99411,CniMontiporaC_g19629.t1:1.46982)0:5e-09,(CniDendronephthya_rna-XM_028562657.1:5e-09,CniThelohanellusK_rna8138:0.801681)41:0.74141)69:0.130076,(CniAureliaA_scaffold2934.g3.t1:0.294944,(CniAureliaA_scaffold2934.g4.t1:0.0599927,CniAureliaA_scaffold1325.g1.t1:0.0345143)99:0.213551)99:0.246803)36:0.143012)0:6e-09,CniThelohanellusK_rna13951:3.63193)86:0.126155)50:0.0417749,((((((((CniDendronephthya_rna-XM_028551000.1:0.270367,((((((CniMontiporaC_g23067.t1:0.0367106,CniMontiporaC_g24969.t1:0.202183)99:0.178616,(((CniMontiporaC_g39572.t1:0.0166353,(CniMontiporaC_g11187.t1:0.0118683,AmphibalanusA_rna-gnl|WGS_VIIS|FJT64_004094-RA_mrna:1.26099)0:0.000204411)87:0.00964198,(CniMontiporaC_g66036.t1:0.0439782,(CniMontiporaC_g24971.t1:0.0798414,(((CniMorbakkaV_scaffold288.g4.t1:2.24311,CniMontiporaC_adi2mcaRNA24363_R8:5e-09)99:0.0726094,(CniMontiporaC_g39578.t1:0.0503944,(CniMontiporaC_adi2mcaRNA11111_R3:0.0029528,CniMontiporaC_adi2mcaRNA11111_R4:0.00441787)95:0.0266875)79:0.00856253)89:0.0121198,(((((CniMontiporaC_g22145.t1:0.0286702,(CniMontiporaC_adi2mcaRNA36239_R0:0.00612808,(CniThelohanellusK_rna1110:5e-09,CniThelohanellusK_rna10445:0.714683)1:1.43571)47:0.0112855)0:5e-09,CniMontiporaC_adi2mcaRNA24363_R1:0.035363)78:0.00727384,((CniMontiporaC_adi2mcaRNA12184_R3:0.0173224,CniMontiporaC_adi2mcaRNA11111_R7:0.0175905)11:0.0118895,CniMontiporaC_g70509.t1:0.210551)89:0.0129916)0:5e-09,((CniHydraV_rna16728:1.5013,CniMontiporaC_adi2mcaRNA36239_R1:5e-09)40:0.0384973,CniMontiporaC_adi2mcaRNA36239_R4:0.0315241)64:0.00417995)75:0.00251403,CniMontiporaC_adi2mcaRNA11111_R0:0.0224656)77:0.00307118)0:0.00472038)0:0.00144469)82:0.00730267)18:0.00310015,CniMontiporaC_g35343.t1:0.0204389)50:0.0100627)48:0.0208496,((CniAmplexidiscus_evm.model.scaffold_613.14:0.210661,(CniAmplexidiscus_evm.model.scaffold_1354.3:0.0699115,(CniDiscosoma_evm.model.scaffold_28.90:0.0266653,CniDiscosoma_evm.model.scaffold_28.89:5e-09)99:0.226499)74:0.0236086)71:0.0265056,CniDiscosoma_evm.model.scaffold_274.7:0.0382807)99:0.0888229)94:0.0403327,CniMergedstylophoraP_Spis5947:0.205416)99:0.0888905,(((CniAcroporaT_aten_0.1.m1.33981.m1:5e-09,(MnemiopsisL_ML06252a-RA:1.32535,LingulaA_rna-XM_013540533.1:1.47604)74:0.384595)79:0.0236195,(CniAcroporaT_aten_0.1.m1.28420.m1:5e-09,CniGoniastreaA_gasp1.m3.17424.m1:0.164525)59:0.0186757)91:0.0725578,CniAcroporaD_rna24363:0.0180913)97:0.0830232)90:0.0414701,CniExaiptasiaP_rna-XM_028661021.1:0.2188)82:0.0498752)69:0.0585529,(((CniMergedstylophoraP_rna9988:0.0323406,(CniMergedstylophoraP_rna16738:0.0583982,CniMergedstylophoraP_Spis24187:0.0213714)0:5e-09)1:0.242759,(CniMontiporaC_g10543.t1:0.0256159,(CniMontiporaC_g4213.t1:0.011874,((CniMontiporaC_g42369.t1:0.0607428,(CniMontiporaC_g39996.t1:0.00241297,CniRenillaM_g4695.t1:6e-09)42:0.089599)52:0.125598,(CniMontiporaC_g9862.t1:5e-09,(CniThelohanellusK_rna2522:0.718703,CniMontiporaC_g56861.t1:1.35676)0:6e-09)54:0.095112)60:0.0199985)60:0.00553183)1:0.295208)77:0.0592098,CniAcroporaM_amil.1.2.23111.m1:0.203372)86:0.0644213)93:0.0989378,(((CniRenillaM_g11617.t1:0.881174,(CniThelohanellusK_rna10439:0.023847,CniThelohanellusK_rna2070:5e-09)88:0.209943)87:0.346514,(CniAmplexidiscus_evm.model.scaffold_713.9:0.595092,CniThelohanellusK_rna9611:1.02601)42:0.283292)1:1.22919,CniAmplexidiscus_evm.model.scaffold_611.4:1.43796)16:0.0734345)9:0.0233309,AcanthasterP_rna30053:0.454603)33:0.0425579,CniMontiporaC_g50858.t1:0.875742)68:0.0299652,(((((CniAcroporaM_amil.1.2.15526.m1:5e-09,MnemiopsisL_ML32433a-RA:6e-09)92:1.99988,ApisM_GB50550-RA:1.07382)67:0.389889,CniThelohanellusK_rna3551:1.80974)46:0.112232,((CniDiscosoma_evm.model.scaffold_113.16:1.12679,CniAureliaA_scaffold5590.g1.t1:0.493817)81:0.469707,(((CniMontiporaC_g28315.t1:0.105303,CniThelohanellusK_rna4055:1.46436)0:0.00751969,(CniMontiporaC_g41807.t1:6e-09,(CniMontiporaC_g51795.t1:5e-09,(StrigamiaM_SMAR000520-RA:6e-09,MnemiopsisL_ML06251a-RA:1.34873)57:0.313281)80:0.522222)56:0.0796224)98:0.178516,CniRenillaM_g18883.t1:0.277612)44:0.149258)0:6e-09)84:0.139249,(CniAmplexidiscus_evm.model.scaffold_464.5:0.452745,((((CniDiscosoma_evm.model.scaffold_129.20:0.00113856,CniMontiporaC_g24930.t1:0.894634)29:0.0972241,((CniMontiporaC_adi2mcaRNA35312_R2:0.111726,CniAcroporaD_rna35312:0.034871)55:0.00904712,CniMontiporaC_g11155.t1:0.132849)80:0.020799)0:0.0977004,CniRenillaM_g4208.t1:0.504151)0:0.00371792,((CniDiscosoma_evm.model.scaffold_896.3:0.0327978,(((CniDiscosoma_evm.model.scaffold_538.8:5e-09,(CniAmplexidiscus_evm.model.scaffold_123.31:5e-09,CniThelohanellusK_rna5711:5e-09)55:3.26913)48:0.0776101,CniDiscosoma_evm.model.scaffold_121.64:5e-09)47:0.0028173,CniDiscosoma_evm.model.scaffold_223.18:0.031906)96:0.0445809)1:0.402503,((CniThelohanellusK_rna8415:0.126733,CniThelohanellusK_rna5208:0.172224)99:0.663148,(CniMontiporaC_g22464.t1:1.26145,CniOrbicellaF_rna7158:5e-09)43:0.152222)0:5e-09)93:0.0656016)99:0.278264)34:0.0436582)18:0.0712741)97:0.0699806,((((CniDiscosoma_evm.model.scaffold_151.9:0.364449,CniThelohanellusK_rna14916:6e-09)58:1.48435,((((CniGoniastreaA_gasp1.m1b.32109.m1:6e-09,(CniThelohanellusK_rna4731:0.881154,CniMontiporaC_g40863.t1:2.7083)82:0.460495)16:0.159275,CniOrbicellaF_rna27526:0.0176931)98:0.0777146,(((CniMergedstylophoraP_Spis10471:0.0507878,CniMergedstylophoraP_Spis22908:0.0253978)97:0.0551244,CniDiscosoma_evm.model.scaffold_862.3:0.342213)90:0.110973,(((CniMontiporaC_g11008.t1:0.983863,CniAmplexidiscus_evm.model.scaffold_617.1:6e-09)47:0.0481407,(CniAmplexidiscus_evm.model.scaffold_673.9:0.0467918,(CniDiscosoma_evm.model.scaffold_38.1:0.00300966,(((CniDiscosoma_evm.model.scaffold_245.11:0.00551146,CniDiscosoma_evm.model.scaffold_58.44:0.0112017)78:0.00805854,CniDiscosoma_evm.model.scaffold_99.11:0.0199911)0:8e-09,AmphimedonQ_rna11149:0.827752)1:0.095083)82:0.00953506)72:0.0124954)99:0.10137,((CniMontiporaC_adi2mcaRNA4973_R4:0.151088,CniMontiporaC_g17731.t1:0.0301279)77:0.0514631,(CniMontiporaC_g30723.t1:0.0132869,(((CniMontiporaC_g35625.t1:0.0263315,CniMontiporaC_g17593.t1:0.11723)81:0.0138575,CniMontiporaC_g12781.t1:0.0150388)69:0.00373506,((CniMontiporaC_g76.t1:0.0237694,(CniMontiporaC_adi2mcaRNA36239_R5:0.0099529,CniMontiporaC_g5350.t1:0.0595718)63:0.00478814)0:6e-09,(((CniPocilloporaA_rna9502:0,CniPocilloporaD_rna-XM_027185831.1:0)0:0.0592612,(CniMontiporaC_g255.t1:5e-09,((((CniPoritesL_plut2.m8.25611.m1:0.0985328,(CniMontiporaC_g36161.t1:5e-09,CniThelohanellusK_rna9759:0.906076)84:0.669832)62:0.803202,CniThelohanellusK_rna4320:2.81629)0:0.0351207,CniMontiporaC_g254.t1:0.0721485)0:0.000721834,CniMontiporaC_g17592.t1:5e-09)82:0.0068576)99:0.0682039)86:0.0256438,(CniMontiporaC_g2603.t1:0.00861057,CniMontiporaC_g39885.t1:0.0121953)82:0.00493213)72:0.000873529)0:0.0011279)0:5e-09)33:0.004872)1:0.111837)49:0.0247478)73:0.0364331)68:0.0519497,CniDiscosoma_evm.model.scaffold_320.17:0.169145)1:0.444808)58:0.0566764,(((CniAcroporaM_amil.1.2.25875.m1:0.0938816,CniAcroporaM_amil.1.2.5373.m1:0.119495)99:0.397078,((CniAcroporaM_amil.1.2.16316.m1:0.456668,(((CniMergedstylophoraP_Spis16463:0.175025,CniAmplexidiscus_evm.model.scaffold_71.29:0.115343)71:0.0475048,CniAmplexidiscus_evm.model.scaffold_126.32:0.187919)92:0.0672768,(CniMergedstylophoraP_Spis24706:0.0612229,(CniOrbicellaF_rna8065:0.782751,CniMergedstylophoraP_Spis21155:0.255581)13:0.0144496)96:0.0657786)67:0.0589705)1:0.971668,((CniXenia_Xe_029075-T1:0.0144177,(((CniXenia_Xe_003743-T1:5e-09,(CniThelohanellusK_rna7813:5e-09,OphiophagusH_rna-gnl|NaturalisBC|L345_11722.mrna:5e-09)59:3.01313)92:0.195344,CniXenia_Xe_028900-T1:0.0276611)69:0.0141652,CniXenia_Xe_028871-T1:0.0892139)60:0.00372018)98:0.365548,(CniMontiporaC_g42518.t1:5e-09,(CniMontiporaC_g51611.t1:6e-09,CniThelohanellusK_rna3976:0.850675)16:0.00497811)98:0.303308)98:0.505434)28:0.0754557)26:0.257406,((CniDendronephthya_rna-XM_028562532.1:0.318729,(((CniMontiporaC_g47802.t1:0.413033,(CniMontiporaC_g57993.t1:0.0499236,(CniAcroporaD_rna13313:0.0920539,CniMergedstylophoraP_rna34920:0.111659)79:0.020586)59:0.0207688)91:0.0485209,((((CniAcroporaM_amil.1.2.25664.m1:0.168156,((CniDiscosoma_evm.model.scaffold_602.5:0.177739,((CniDendronephthya_rna-XM_028562280.1:0.00362396,CniDendronephthya_rna-XM_028560815.1:0.0021752)0:1.12e-06,(CniDendronephthya_rna-XM_028551357.1:5e-09,(CniDendronephthya_rna-XM_028543531.1:5e-09,CniDendronephthya_rna-XM_028558067.1:0.0493238)81:0.00326984)0:5e-09)1:0.384279)0:0.0181131,(CniAmplexidiscus_evm.model.scaffold_63.60:0.166723,CniMontiporaC_g6053.t1:0.196729)9:0.0212889)99:0.10712)45:0.0292011,(CniMergedstylophoraP_rna12295:0.0624077,(CniMergedstylophoraP_rna14969:0.0399633,CniMergedstylophoraP_rna34919:0.0128502)91:0.0564071)62:0.0203313)98:0.0702459,CniMergedstylophoraP_Spis22176:0.0600257)99:0.106731,((CniMontiporaC_g62224.t1:0.235275,(CniDiscosoma_evm.model.scaffold_106.33:0.0126919,CniDiscosoma_evm.model.scaffold_500.12:0.0169187)19:0.0278652)1:0.185232,((CniAcroporaM_amil.1.2.21659.m1:0.0874094,CniAcroporaM_amil.1.2.21660.m1:0.20111)17:0.0354363,(CniMergedstylophoraP_Spis18751:0.0740896,(((CniMontiporaC_g13667.t1:0,CniMontiporaC_g61354.t1:0)0:6e-09,CrassostreaG_EKC38643:3.75972)55:1.43666,CniAcroporaM_amil.1.2.20274.m1:6e-09)50:0.254198)85:0.0970867)99:0.168763)1:0.253227)97:0.10436)70:0.055557,((CniNemvArnau_v1g210186:1.68998,(((CniMontiporaC_adi2mcaRNA13313_R4:5e-09,((CniAmplexidiscus_evm.model.scaffold_1046.1:0.381157,(CniAmplexidiscus_evm.model.scaffold_293.10:0.0203997,CniMontiporaC_g53757.t1:5e-09)97:0.350255)96:0.354324,(CniMontiporaC_g15606.t1:5e-09,CniThelohanellusK_rna2097:0.649603)48:0.510556)59:0.0497992)83:0.0649094,(CniPoritesL_plut2.m8.11129.m1:0.795319,(CniDiscosoma_evm.model.scaffold_24.18:6e-09,CniHenneguyaS_rna-gnl|WGS_SGJC|scaffold_2330-processed-0.1-mRNA:0.0590118)13:0.193233)61:0.822667)51:0.0210843,CniMontiporaC_g47801.t1:0.0174707)71:0.0597928)0:5e-09,CniMontiporaC_g6051.t1:0.115027)98:0.0900915)1:0.196369)1:0.128722,(((((CniMontiporaC_g34885.t1:0.127319,((CniAureliaA_scaffold5385.g1.t1:0.0330873,(CniAureliaA_scaffold1861.g1.t1:0.020699,CniAureliaA_scaffold2379.g1.t1:0.0158587)0:5e-09)98:0.145627,CniAureliaA_scaffold4497.g1.t1:0.0943863)94:0.158366)99:0.340518,(((CniMergedstylophoraP_rna27888:0.232183,((CniAcroporaD_rna12184:0,CniAcroporaD_rna24373:0,CniAcroporaD_rna28680:0,CniAcroporaD_rna29548:0,CniAcroporaD_rna30569:0,CniAcroporaD_rna39571:0)0:0.00507706,CniAcroporaD_rna36239:5e-09)1:0.063305)1:0.0778612,(((CniAcroporaM_amil.1.2.10076.m1:0.0582611,(((CniAcroporaD_rna13050:5e-09,CniMorbakkaV_scaffold56.g61.t1:1.53215)16:0.0705655,CniMontiporaC_adi2mcaRNA13050_R2:0.176269)75:0.00593556,CniMontiporaC_g12040.t1:0.137907)0:5e-09)90:0.0255169,(CniAmplexidiscus_evm.model.scaffold_280.2:0.146225,((CniDiscosoma_evm.model.scaffold_357.14:0.0534223,((CniDiscosoma_evm.model.scaffold_24.14:0.0161349,(OphiophagusH_rna-gnl|NaturalisBC|L345_14546.mrna:2.90206,CniDiscosoma_evm.model.scaffold_964.1:0.052567)55:0.0480772)64:0.00879586,(CniDiscosoma_evm.model.scaffold_72.54:5e-09,(CniDiscosoma_evm.model.scaffold_717.1:5e-09,(CniAmplexidiscus_evm.model.scaffold_207.4:6e-09,CniOrbicellaF_rna14923:0.0860869)1:1.89621)39:0.0197997)78:0.0323806)73:0.00506247)1:0.0613846,(((CniHydraV_rna17756:1.31551,CniAmplexidiscus_evm.model.scaffold_694.12:5e-09)95:0.0462926,(CniAmplexidiscus_evm.model.scaffold_280.3:0.0285002,(CniThelohanellusK_rna1852:0,CniThelohanellusK_rna5106:0)0:3.15614)0:6e-09)50:0.00786495,((CniAmplexidiscus_evm.model.scaffold_66.1:0.0678207,((CniAcroporaM_amil.1.2.10074.m1:0.00735381,CniGoniastreaA_gasp1.m1b.14443.m1:0.765033)36:0.620843,CniAmplexidiscus_evm.model.scaffold_395.15:0.101241)99:0.163706)89:0.0317142,(CniAcroporaD_rna13049:0.0679141,(CniAcroporaD_rna40210:0.0111292,CniAcroporaD_rna37765:0.0170394)93:0.0195881)99:0.060828)0:5e-09)81:0.00600482)41:0.00875659)67:0.0122421)59:0.0124628,CniOrbicellaF_rna27522:0.100735)99:0.0865695)1:0.218823,((CniActiniaT_rna-XM_031703219.1:0.198585,(CniMergedstylophoraP_rna22525:0.0734242,(CniMergedstylophoraP_rna33889:0.0915593,(CniDiscosoma_evm.model.scaffold_404.2:0.580622,CniMergedstylophoraP_Spis24431:5e-09)47:0.044966)93:0.054281)1:0.214296)52:0.0387686,(((((CniOrbicellaF_rna9868:0.0473315,(CniAcroporaD_rna24364:0.0120034,CniAcroporaD_rna28518:0.00305785)83:0.0219011)51:0.0156905,CniOrbicellaF_rna9867:0.0959495)99:0.126771,CniDendronephthya_rna-XM_028556751.1:0.484184)17:0.0149183,(CniAmplexidiscus_evm.model.scaffold_122.3:1.43782,CniMontiporaC_g19834.t1:0.31952)81:0.811041)62:0.03215,(CniExaiptasiaP_rna-XM_021051871.1:0.0408947,(CniExaiptasiaP_rna-XM_021036918.2:0.018193,CniExaiptasiaP_rna-XM_028660235.1:0.0314194)0:5e-09)1:0.217462)24:0.0273867)1:0.133982)34:0.0348127)86:0.0508005,((((AmphibalanusA_rna-gnl|WGS_VIIS|FJT64_021251-RA_mrna:0.00195977,(((AmphibalanusA_rna-gnl|WGS_VIIS|FJT64_015070-RA_mrna:0.0382099,AmphibalanusA_rna-gnl|WGS_VIIS|FJT64_005133-RA_mrna:0.0121323)51:0.0124915,((AmphibalanusA_rna-gnl|WGS_VIIS|FJT64_006315-RA_mrna:0.010555,AmphibalanusA_rna-gnl|WGS_VIIS|FJT64_009280-RA_mrna:0.00344586)97:0.0219909,(AmphibalanusA_rna-gnl|WGS_VIIS|FJT64_024138-RA_mrna:0.00468463,AmphibalanusA_rna-gnl|WGS_VIIS|FJT64_015743-RA_mrna:0.0137546)61:0.00234555)87:0.00762222)98:0.0207684,(AmphibalanusA_rna-gnl|WGS_VIIS|FJT64_007776-RA_mrna:0.000871075,AmphibalanusA_rna-gnl|WGS_VIIS|FJT64_003207-RA_mrna:0.00355806)94:0.00461301)75:0.00147017)0:5e-09,AmphibalanusA_rna-gnl|WGS_VIIS|FJT64_018746-RA_mrna:0.00166269)1:0.851877,(BotrylloidesL_Boleac.CG.SB_v3.S720.g13586.01.t:1.79122,((CniMontiporaC_g37794.t1:5e-09,(CniMontiporaC_g11429.t1:5e-09,CniThelohanellusK_rna2867:0.874035)75:0.759777)17:0.26007,((CniMontiporaC_g37798.t1:0.00330149,CniMontiporaC_g38139.t1:0.0259723)98:0.0921593,((CniMontiporaC_g42654.t1:0.0067367,(CniMontiporaC_g1774.t1:5e-09,(CniOrbicellaF_rna8550:5e-09,StrongylocentrotusP_rna11257:1.62412)86:0.309855)0:5e-09)79:0.0874469,CniThelohanellusK_rna12676:1.22885)78:0.0904797)0:5e-09)1:0.335165)0:8e-09)89:0.11246,(((((CniMontiporaC_g4360.t1:0,CniMontiporaC_g20627.t1:0)0:0.200612,((CniAcroporaD_rna29813:0.0158889,(CniAcroporaD_rna29812:5e-09,CniAmplexidiscus_evm.model.scaffold_400.4:1.20584)50:0.0661567)1:0.0861937,((((CniMontiporaC_adi2mcaRNA29812_R5:0.0237694,CniMontiporaC_g10061.t1:0.0177893)88:0.0108997,((CniMontiporaC_g66523.t1:0.0343169,((CniAcroporaM_amil.1.2.22336.m1:0.141086,CniMontiporaC_g53405.t1:0.0256539)77:0.0133608,((CniAcroporaM_amil.1.2.23684.m1:5e-09,(CniDiscosoma_evm.model.scaffold_244.6:5e-09,CniMorbakkaV_scaffold122.g21.t1:1.66531)44:1.54076)98:0.0943437,(CniMontiporaC_g37546.t1:5e-09,(CniMontiporaC_g57506.t1:5e-09,(CniMontiporaC_g63236.t1:5e-09,CniThelohanellusK_rna11108:0.767443)13:0.160676)97:2.37072)47:0.0212849)67:0.00733054)0:5e-09)0:6e-09,(CniMontiporaC_g2277.t1:0.0162615,(CniMontiporaC_g24663.t1:0.0494331,CniMontiporaC_g38597.t1:0.0153043)36:0.00214993)0:6e-09)74:0.00150079)70:0.00187689,(((CniAmplexidiscus_evm.model.scaffold_954.3:2.3197,CniMergedstylophoraP_Spis5802:5e-09)1:0.461488,CniAcroporaD_rna28022:0.05861)28:0.00411522,CniMontiporaC_adi2mcaRNA28022_R9:0.0945217)1:0.146455)92:0.0197822,(CniMontiporaC_adi2mcaRNA29813_R5:0.0756074,(CniMergedstylophoraP_Spis5801:0.131204,CniAcroporaM_amil.1.2.18845.m1:0.363617)80:0.0261998)77:0.0106799)90:0.0234472)94:0.0866645)99:0.356756,((CniAcroporaM_amil.1.2.6074.m1:0.929203,CniMontiporaC_g9614.t1:0.222347)29:0.322194,CniMorbakkaV_scaffold78.g38.t1:1.49503)84:1.06938)22:0.148376,((CniDendronephthya_rna-XM_028536874.1:0.187979,(CniDendronephthya_rna-XM_028562319.1:0.0720305,((((CniRenillaM_g18012.t1:0.00256093,((CniRenillaM_g15559.t1:0.000581961,CniRenillaM_g19240.t1:0.00269308)76:0.000904002,CniRenillaM_g13484.t1:0.00466698)74:0.000505134)83:0.000949363,(CniRenillaM_g19235.t1:0.00299811,CniRenillaM_g8224.t1:0.000585805)24:0.000511723)78:0.000587715,CniRenillaM_g21665.t1:0.00102168)0:5e-09,(CniRenillaM_g12572.t1:0.00278206,CniRenillaM_g19234.t1:0.00259237)0:5e-09)1:0.0686237)1:0.190807)1:0.218503,((((((CniAmplexidiscus_evm.model.scaffold_251.15:0.274109,(CniAmplexidiscus_evm.model.scaffold_74.37:0.0343253,CniDiscosoma_evm.model.scaffold_880.4:0.0233691)40:0.00649185)83:0.0225233,((((CniDiscosoma_evm.model.scaffold_155.16:0.0542804,CniDiscosoma_evm.model.scaffold_155.17:6e-09)98:0.14737,(CniDiscosoma_evm.model.scaffold_2005.1:0.068649,(CniDiscosoma_evm.model.scaffold_658.4:6e-09,CniMontiporaC_adi2mcaRNA37915_R6:1.01435)34:0.122999)75:0.0130294)31:0.00637607,(CniDiscosoma_evm.model.scaffold_328.14:0.107086,(CniDiscosoma_evm.model.scaffold_96.28:0.00228348,(CniMontiporaC_g43025.t1:0.578792,CniOrbicellaF_rna13106:6e-09)32:1.29644)30:0.140291)77:0.0161511)58:0.0130182,CniMergedstylophoraP_Spis393:0.213937)91:0.0159641)1:0.0638007,(CniAcroporaD_rna14500:0.0189718,(((CniAcroporaD_rna18783:0.0994036,CniMontiporaC_g23001.t1:0.0063533)0:5e-09,(((CniMontiporaC_g6834.t1:0.00165057,CniMontiporaC_adi2mcaRNA14500_R9:0.00144979)99:0.0115464,CniMontiporaC_adi2mcaRNA14500_R3:0.00811273)0:5e-09,((((CniMontiporaC_adi2mcaRNA31064_R9:0.00255205,CniMontiporaC_g53546.t1:0.000785973)65:0.000232368,(CniMontiporaC_g71345.t1:0.00654619,CniMontiporaC_g33224.t1:0.00402304)0:5e-09)99:0.00402233,((CniAcroporaD_rna16301:0.0476687,CniMontiporaC_adi2mcaRNA16301_R1:0.0021388)1:0.0350591,(CniMontiporaC_g56027.t1:0.00970524,CniMontiporaC_g19217.t1:0.0100112)0:5e-09)83:0.00110437)73:0.000602266,((CniMontiporaC_g70769.t1:0.00733935,(CniAcroporaD_rna31064:6e-09,(CniAmplexidiscus_evm.model.scaffold_1004.1:1.33486,CniMontiporaC_g27573.t1:6e-09)63:1.36076)11:0.0266062)50:0.0049574,CniMontiporaC_g23002.t1:0.0243452)0:6e-09)0:5e-09)94:5e-09)0:5e-09,(CniMontiporaC_g30239.t1:0.0172882,CniMontiporaC_g15785.t1:0.00838528)0:5e-09)83:0.00410591)1:0.0808766)92:0.0618518,CniNemvArnau_v1g210356:0.323201)85:0.0472782,((CniMergedstylophoraP_Spis14234:0.0359299,CniMergedstylophoraP_Spis23871:0.172693)69:0.0332765,(CniMergedstylophoraP_Spis23098:0.0602447,CniMergedstylophoraP_Spis24158:0.0531446)1:0.154179)1:0.122634)1:0.401411,(CniAureliaA_scaffold4320.g2.t1:5e-09,(CniAureliaA_scaffold944.g4.t1:5e-09,CniAureliaA_scaffold2574.g1.t1:0.0504203)0:5e-09)1:0.468932)1:0.145116)90:0.0618783)89:0.068889,CniRenillaM_g14777.t1:1.31184)0:6e-09)94:0.0589169)63:0.0313047,(((((CniMontiporaC_g4683.t1:0.145772,(CniAmplexidiscus_evm.model.scaffold_980.6:0.0896631,CniOrbicellaF_rna12082:0.119896)88:0.0629405)36:0.0240374,CniExaiptasiaP_rna-XM_021040368.1:0.0799371)1:0.294159,((StrongylocentrotusP_rna6715:0.258342,((StrongylocentrotusP_rna6061:0.00488227,(StrongylocentrotusP_rna6063:0.00165416,StrongylocentrotusP_rna6062:0.00402983)61:0.000278265)72:0.00303984,StrongylocentrotusP_rna6060:0.00514381)1:0.248555)98:0.0984562,((CniThelohanellusK_rna11400:1.7798,(CniAmplexidiscus_evm.model.scaffold_584.5:1.10874,AcanthasterP_rna19455:5e-09)83:0.0474531)25:0.211336,(StrongylocentrotusP_rna23427:5e-09,(StrongylocentrotusP_rna36884:0.0134315,StrongylocentrotusP_rna26252:0.0349428)0:5e-09)1:0.244744)96:0.0864432)99:0.101485)62:0.0413023,((((((CniRenillaM_g4021.t1:0.233996,(CniRenillaM_g3823.t1:5e-09,(CniThelohanellusK_rna9446:0.230633,LingulaA_rna-XM_013558968.1:0.935448)42:2.17285)9:0.146016)99:0.329098,(((CniRenillaM_g1130.t1:0.0262805,(CniRenillaM_g8786.t1:0.0711673,CniRenillaM_g13599.t1:0.00804444)0:6e-09)90:0.0146905,(CniRenillaM_g17868.t1:0.0142301,CniRenillaM_g9079.t1:0.00937407)66:0.00180824)85:0.0100099,((CniRenillaM_g18630.t1:0.0215501,(((CniRenillaM_g1129.t1:5e-09,AmphibalanusA_rna-gnl|WGS_VIIS|FJT64_020994-RA_mrna:1.06148)0:0.0197581,CniRenillaM_g17024.t1:0.1196)90:0.0341489,(((CniRenillaM_g9078.t1:0.0163776,CniRenillaM_g6773.t1:0.00268692)99:0.0340895,(CniRenillaM_g18629.t1:0.00695331,(CniAmplexidiscus_evm.model.scaffold_161.29:0.622351,CniAmplexidiscus_evm.model.scaffold_826.11:5e-09)42:1.63618)0:6e-09)0:6e-09,CniRenillaM_g8688.t1:5e-09)74:0.00400441)83:0.00928582)94:0.0154513,(CniRenillaM_g8788.t1:0.0648945,CniRenillaM_g10400.t1:5e-09)0:5e-09)79:0.00372834)90:0.0364881)98:0.107949,CniXenia_Xe_028870-T1:0.281259)1:0.231182,((((CniActiniaT_rna-XM_031696661.1:0.253947,((((CniRenillaM_g16967.t1:0.00590343,(CniRenillaM_g16265.t1:0.00402376,(CniRenillaM_g11698.t1:0.00805415,CniRenillaM_g14527.t1:0.012702)0:5e-09)88:0.00549537)84:0.0191994,(CniRenillaM_g11173.t1:0.0208096,CniRenillaM_g11699.t1:0.0533095)87:0.00476439)1:0.113775,((CniDendronephthya_rna-XM_028558055.1:5e-09,(CniDendronephthya_rna-XM_028552691.1:5e-09,CniDendronephthya_rna-XM_028558063.1:0.00707963)83:0.00155637)1:0.119791,(CniDiscosoma_evm.model.scaffold_178.18:0.0524538,((CniAmplexidiscus_evm.model.scaffold_640.6:0.0361925,CniAmplexidiscus_evm.model.scaffold_695.4:0.0284879)94:0.0660527,CniAmplexidiscus_evm.model.scaffold_640.7:0.0481273)0:5e-09)1:0.106637)95:0.0304074)86:0.022876,(CniMergedstylophoraP_rna33114:0.180364,(((CniMergedstylophoraP_rna31970:0.0119348,CniMergedstylophoraP_Spis22081:0.108832)20:0.0113249,CniMergedstylophoraP_Spis20075:0.0673682)49:0.0253064,CniMontiporaC_g47482.t1:0.278695)74:0.0782949)92:0.0846291)97:0.0588988)17:0.0117036,CniExaiptasiaP_rna-XM_028663015.1:0.185117)74:0.0213965,((CniMontiporaC_adi2mcaRNA37261_R9:0.0836279,CniMontiporaC_adi2mcaRNA37261_R6:0.0478553)91:0.0188486,(CniMontiporaC_g34914.t1:0.0698968,(CniAcroporaD_rna14755:0.163016,CniExaiptasiaP_rna-XM_021061542.1:0.374963)92:0.0702404)18:0.00830203)1:0.241369)99:0.0740388,((((CniRenillaM_g18819.t1:0.106674,(CniAmplexidiscus_evm.model.scaffold_263.11:1.09091,(CniRenillaM_g12730.t1:0,CniRenillaM_g17664.t1:0)0:0.014839)0:0.000557636)1:0.262396,(((CniAcroporaD_rna37261:0.0416497,(CniMontiporaC_adi2mcaRNA37261_R8:0.0315516,CniMontiporaC_adi2mcaRNA37261_R5:0.0147782)1:0.066062)89:0.00662798,((CniMontiporaC_adi2mcaRNA37261_R1:0.00493725,CniMontiporaC_adi2mcaRNA37261_R0:0.00243618)97:0.00894284,(CniMontiporaC_adi2mcaRNA37261_R4:0.0306836,CniMontiporaC_adi2mcaRNA37261_R2:0.0406136)87:0.00513185)96:0.0128353)1:0.0669748,((CniMergedstylophoraP_Spis21444:0.546311,CniMergedstylophoraP_Spis25461:0.0557455)79:0.0455779,((CniPoritesL_plut2.m8.27465.m1:1.60332,CniMergedstylophoraP_rna12969:6e-09)90:0.104196,(CniAmplexidiscus_evm.model.scaffold_354.2:0.0420406,(CniDiscosoma_evm.model.scaffold_579.4:0.00928368,(CniDiscosoma_evm.model.scaffold_623.3:5e-09,CniMontiporaC_g59813.t1:1.40522)0:5e-09)91:0.0386757)98:0.111135)88:0.0331079)90:0.0340971)18:0.00629381)57:0.0305198,((((CniAcroporaD_rna26246:0.951452,CniDiscosoma_evm.model.scaffold_2370.1:5e-09)97:0.353181,(CniDiscosoma_evm.model.scaffold_238.30:6e-09,(CniDiscosoma_evm.model.scaffold_1584.1:5e-09,CniRenillaM_g3824.t1:0.381441)39:0.0104945)97:0.0544329)26:0.0177262,(CniAmplexidiscus_evm.model.scaffold_5.39:0.0801798,CniMergedstylophoraP_Spis5148:0.290385)95:0.0535505)71:0.0142479,CniAmplexidiscus_evm.model.scaffold_75.9:0.080406)95:0.0408354)96:0.0382079,((CniRenillaM_g17665.t1:0.0192594,CniRenillaM_g18820.t1:0.0313045)67:0.00403284,CniRenillaM_g20990.t1:0.0863643)1:0.131209)1:0.136149)99:0.0686442)39:0.0410725,(CniDiscosoma_evm.model.scaffold_238.31:0.139003,CniThelohanellusK_rna9005:1.82024)87:0.30889)89:0.046903,((((CniAmplexidiscus_evm.model.scaffold_139.7:0.40855,(CniAcroporaM_amil.1.2.21897.m1:5e-09,CniMontiporaC_g40133.t1:1.50194)8:0.0870298)75:0.246765,CniAcroporaD_rna20881:0.054314)95:0.1009,(CniMontiporaC_adi2mcaRNA20881_R8:0.0884767,(CniMontiporaC_adi2mcaRNA20881_R9:0.0488955,(CniMontiporaC_adi2mcaRNA20881_R6:0.0408022,(CniMontiporaC_adi2mcaRNA20881_R4:0.0229125,CniMontiporaC_adi2mcaRNA20881_R1:0.0140966)73:0.00275517)0:5e-09)99:0.0689184)77:0.0241755)1:0.447957,(CniDiscosoma_evm.model.scaffold_365.12:1.39096,CniMergedstylophoraP_rna28581:0.315519)79:0.126554)38:0.0858489)93:0.0417591)17:0.0404733,(CniAureliaA_scaffold268.g12.t1:0.488287,((CniMontiporaC_g4684.t1:0.356686,CniThelohanellusK_rna14087:0.937966)61:0.368466,(((CniThelohanellusK_rna14027:2.98409,((((((CniRenillaM_g23318.t1:0.0411213,CniExaiptasiaP_rna-XM_021056209.1:0.19167)66:0.00211677,CniRenillaM_g9945.t1:0.00580905)0:5e-09,(CniRenillaM_g3700.t1:5e-09,CniRenillaM_g5919.t1:0.017166)89:0.00114861)0:5e-09,CniRenillaM_g11039.t1:0.00223974)0:5e-09,CniRenillaM_g3699.t1:0.0230324)0:0.00326128,(CniExaiptasiaP_rna-XM_021050078.1:0.166518,((CniExaiptasiaP_rna-XM_028662438.1:0.128747,(StrongylocentrotusP_rna20204:0.383751,CniAmplexidiscus_evm.model.scaffold_84.18:1.72839)46:0.0713181)11:0.121344,(CniThelohanellusK_rna3398:0.00872775,CniThelohanellusK_rna14891:5e-09)1:1.42124)77:0.079487)95:0.0664359)0:0.00163812)0:6e-09,CniRenillaM_g9542.t1:0.00265989)1:0.362851,(CniFungiaSp_ffun1.m4.14749.m1:1.48391,(StrongylocentrotusP_rna3321:0.200573,(StrongylocentrotusP_rna4489:0.00604279,StrongylocentrotusP_rna4490:0.0107541)99:0.0861334)0:0.00115275)92:0.308213)57:0.0728665)35:0.0521358)79:0.0317046)92:0.0422419)50:0.0272617,((CniDiscosoma_evm.model.scaffold_937.2:1.72575,((CniAcroporaD_rna22277:6e-09,CniThelohanellusK_rna484:1.27004)85:0.679953,((CniAureliaA_scaffold120.g20.t1:5e-09,CniAureliaA_scaffold220.g6.t1:0.00290717)81:0.00731613,(CniAureliaA_scaffold1470.g6.t1:0.0455021,CniAureliaA_scaffold1881.g2.t1:0.231722)93:0.0377739)1:0.321857)0:6e-09)89:0.123981,(((CniAureliaA_scaffold795.g6.t1:0.380034,(CniAureliaA_scaffold16.g22.t1:0.19654,((CniDendronephthya_rna-XM_028550645.1:0.0157833,CniThelohanellusK_rna3708:2.15185)76:0.230991,((CniAureliaA_scaffold2175.g6.t1:0.00230972,(CniAureliaA_scaffold1527.g1.t1:0.00265712,CniAureliaA_scaffold3273.g1.t1:5e-09)83:0.00112638)72:0.00244014,CniAureliaA_scaffold1398.g3.t1:0.0274917)1:0.161028)97:0.0809937)1:0.138381)92:0.058245,((CniMontiporaC_g39178.t1:1.11214,(CniAureliaA_scaffold1903.g7.t1:0.227809,CniRenillaM_g22992.t1:0.175696)45:0.0351642)88:0.242394,((((CniAcroporaD_rna11110:0.141809,(CniDendronephthya_rna-XM_028555869.1:0.0302289,(CniDendronephthya_rna-XM_028555868.1:0.00415958,CniDendronephthya_rna-XM_028558496.1:0.00619127)1:0.0819337)96:0.0508983)99:0.100051,(CniAureliaA_scaffold3746.g2.t1:0.124945,(CniAureliaA_scaffold1786.g6.t1:0.0227922,CniAureliaA_scaffold1903.g6.t1:0.0158364)99:0.110699)1:0.106514)1:0.215994,(((CniAureliaA_scaffold886.g5.t1:0.110624,(CniAureliaA_scaffold1231.g3.t1:0.00784646,CniAureliaA_scaffold886.g4.t1:0.0332383)77:0.017441)1:0.226166,(((CniDendronephthya_rna-XM_028543044.1:6e-09,(CniDendronephthya_rna-XM_028561453.1:0.050929,(CniDendronephthya_rna-XM_028536068.1:5e-09,(CniDendronephthya_rna-XM_028556710.1:0,CniDendronephthya_rna-XM_028561012.1:0)0:6e-09)51:0.00314245)86:0.00890901)1:0.239451,(StrongylocentrotusP_rna11717:1.39773,CniAureliaA_scaffold1465.g5.t1:0.190681)68:0.0290137)93:0.048692,(CniAureliaA_scaffold1465.g4.t1:0.23877,CniAureliaA_scaffold2088.g2.t1:0.213431)94:0.0452161)73:0.0323356)1:0.0787732,(((((CniAureliaA_scaffold2385.g3.t1:0.194742,CniAureliaA_scaffold77.g32.t1:0.105405)99:0.0910163,(CniAureliaA_scaffold1696.g6.t1:0.0100088,((CniAureliaA_scaffold2260.g3.t1:0.00536893,CniAureliaA_scaffold3358.g2.t1:0.0101601)82:0.00530817,(CniAureliaA_scaffold2056.g3.t1:0.00802793,CniAureliaA_scaffold3358.g1.t1:0.0594842)76:0.00350787)80:0.0078836)1:0.193317)0:0.0291356,((CniDendronephthya_rna-XM_028537767.1:0.173927,(CniAureliaA_scaffold2021.g3.t1:1.04581,(CniDendronephthya_rna-XM_028560931.1:0.114836,(CniMontiporaC_g49101.t1:5e-09,CniHenneguyaS_rna-gnl|WGS_SGJC|scaffold_16977-processed-0.0-mRNA:5e-09)1:2.95588)56:0.203107)0:5e-09)93:0.073716,(((CniDendronephthya_rna-XM_028556709.1:0.00886361,((CniDendronephthya_rna-XM_028558543.1:0.00650904,(CniDendronephthya_rna-XM_028556412.1:0.00382633,CniDendronephthya_rna-XM_028547623.1:0.0147402)0:5e-09)0:5e-09,CniDendronephthya_rna-XM_028547370.1:0.0287423)79:0.00457749)0:5e-09,(CniDendronephthya_rna-XM_028546315.1:0.00859556,CniDendronephthya_rna-XM_028562744.1:0.0352228)80:0.00267334)1:0.187873,(CniDendronephthya_rna-XM_028551007.1:0.0523783,(CniDendronephthya_rna-XM_028556402.1:5e-09,CniRenillaM_g12729.t1:0.416868)0:6e-09)1:0.133156)84:0.0511567)96:0.0593336)74:0.0290513,((CniAureliaA_scaffold916.g7.t1:0.173765,(CniAureliaA_scaffold1317.g2.t1:0.152846,CniAureliaA_scaffold2704.g2.t1:0.00406101)1:0.158486)1:0.0836634,(CniAureliaA_scaffold700.g3.t1:0.20839,(CniThelohanellusK_rna4112:0.298392,CniThelohanellusK_rna4658:5e-09)97:1.82154)0:0.00327175)87:0.0449925)58:0.0294471,((CniDendronephthya_rna-XM_028558544.1:0.205561,CniMontiporaC_g448.t1:2.09388)0:0.00340675,(CniAureliaA_scaffold1489.g4.t1:0.0221583,CniAureliaA_scaffold678.g2.t1:0.0754028)1:0.34464)18:0.087321)98:0.0567785)99:0.0666327)98:0.0642103,((((((CniHydraV_rna4284:0.248047,CniHydraV_rna7390:0.365608)40:0.0897831,CniMontiporaC_g38509.t1:5e-09)52:0.365303,(CniMorbakkaV_scaffold147.g47.t1:0.174563,CniMorbakkaV_scaffold235.g14.t1:0.0643627)1:0.517328)78:0.187936,(CniDiscosoma_evm.model.scaffold_364.6:5e-09,CniThelohanellusK_rna4471:1.03123)92:0.234742)91:0.263874,((((CniDiscosoma_evm.model.scaffold_303.10:1.13292,CniThelohanellusK_rna266:0.580224)47:0.987373,CniMontiporaC_g42592.t1:1.39195)40:0.306641,CniAureliaA_scaffold483.g16.t1:0.410619)60:0.212391,CniAureliaA_scaffold2657.g3.t1:0.457507)69:0.0801207)36:0.0748043,(((CniAureliaA_scaffold11.g55.t1:8e-09,CniDiscosoma_evm.model.scaffold_151.19:0.979445)85:0.419906,(CniAureliaA_scaffold77.g33.t1:0.128243,CniAureliaA_scaffold446.g2.t1:0.169741)97:0.221021)61:0.081029,(CniAureliaA_scaffold1263.g4.t1:0.449815,CniAureliaA_scaffold2316.g5.t1:0.225729)99:0.290861)97:0.120047)98:0.119395)51:0.0331958)47:0.0239251)1:0.071455,((CniRenillaM_g11430.t1:0.000637094,((CniRenillaM_g11778.t1:0.000512448,((CniRenillaM_g17821.t1:0.00198147,CniRenillaM_g15558.t1:0.00604797)75:0.00301718,((CniRenillaM_g12025.t1:0.000514042,CniRenillaM_g12993.t1:0.00847719)78:0.000550307,CniRenillaM_g13225.t1:0.0022041)76:0.00055332)0:5e-09)0:5e-09,(((CniRenillaM_g2791.t1:5e-09,CniRenillaM_g14108.t1:0.0048575)0:5e-09,CniRenillaM_g17820.t1:0.00393021)84:0.00127509,((((CniRenillaM_g10645.t1:0.00437932,CniRenillaM_g18141.t1:0.00285302)81:0.00870579,CniRenillaM_g15137.t1:0.00124115)72:0.00528042,CniRenillaM_g18140.t1:0.00343372)76:0.000669356,(CniRenillaM_g19050.t1:0.0022548,CniRenillaM_g11376.t1:0.00456821)0:5e-09)0:5e-09)0:5e-09)75:0.000972468)1:0.380703,((CniDendronephthya_rna-XM_028556258.1:5e-09,(CniDendronephthya_rna-XM_028553078.1:5e-09,(CniDendronephthya_rna-XM_028560221.1:0.017601,(CniDendronephthya_rna-XM_028561954.1:5e-09,(CniDendronephthya_rna-XM_028558864.1:5e-09,(CniDendronephthya_rna-XM_028562356.1:0.00963431,CniDendronephthya_rna-XM_028563049.1:5e-09)98:0.0144064)0:5e-09)0:5e-09)82:0.000819013)88:0.00202329)1:0.319294,(((((CniHydraV_rna4283:0.0358396,((CniHydraV_rna57:0.0536726,(CniHydraV_rna5523:0.00803961,CniHydraV_rna16439:0.0450737)98:0.132204)89:0.0561168,(CniHydraV_rna14983:0.0686128,(CniAmplexidiscus_evm.model.scaffold_249.3:0.579662,CniHydraV_rna24150:6e-09)31:0.123431)70:0.00872419)99:0.185731)74:0.0101795,CniHydraV_rna8116:0.0594199)0:5e-09,CniHydraV_rna2578:0.0376015)1:0.481249,CniThelohanellusK_rna8464:1.58158)86:0.166042,CniDendronephthya_rna-XM_028558588.1:0.426785)81:0.117713)16:0.0510348)93:0.0673917)29:0.0242608)95:0.0459135)30:0.022699)52:0.0103464)80:0.0158683)68:0.0261497,(((CniAureliaA_scaffold1786.g7.t1:0.180448,CniRenillaM_g8016.t1:0.365509)60:0.159533,((CniAureliaA_scaffold278.g3.t1:0.3951,CniAureliaA_scaffold1168.g7.t1:0.1759)85:0.095868,CniAureliaA_scaffold1916.g2.t1:0.323059)64:0.0424287)75:0.0831483,(((CniDendronephthya_rna-XM_028541426.1:0,CniDendronephthya_rna-XM_028557968.1:0)0:0.515533,(CniThelohanellusK_rna2096:5e-09,CniRenillaM_g8014.t1:5e-09)99:0.632521)99:0.522276,CniDendronephthya_rna-XM_028552373.1:0.650198)35:0.0450867)95:0.100973)90:0.030643)96:0.052865,((CniActiniaT_rna-XM_031709050.1:0.515464,CniAmplexidiscus_evm.model.scaffold_419.18:0.762691)73:0.229006,(((CniDiscosoma_evm.model.scaffold_176.1:6e-09,(CniDiscosoma_evm.model.scaffold_125.40:0.119384,CniDiscosoma_evm.model.scaffold_92.18:0.103975)77:0.0174677)0:6e-09,CniAmplexidiscus_evm.model.scaffold_546.4:0.151315)62:0.100052,CniAmplexidiscus_evm.model.scaffold_318.19:0.193807)78:0.133846)98:0.313651)98:0.0491405)96:0.056018)0:0.012965,CniPoritesL_plut2.m8.17455.m1:1.11017)0:6e-09)98:0.0406776)80:0.0509172)86:0.048124)6:0.0527239)13:0.00684161,((((CniThelohanellusK_rna1102:0.540297,LottiaG_LotgiT163754:0.550951)84:0.317105,(((CniRenillaM_g18822.t1:0.0259665,(CniRenillaM_g6462.t1:5e-09,CniRenillaM_g10155.t1:0.0183337)19:0.0892494)1:1.0159,(CniAmplexidiscus_evm.model.scaffold_1038.3:0.521814,(CniAureliaA_scaffold1168.g8.t1:0.014162,CniAureliaA_scaffold2569.g2.t1:0.0647454)87:0.482822)73:0.471822)32:0.108301,CniHydraV_rna11936:1.44502)11:0.171192)51:0.0480394,(((CniMergedstylophoraP_Spis24688:0.703736,(CniMorbakkaV_scaffold4060.g1.t1:1.01307,StrigamiaM_SMAR004701-RA:0.14938)48:0.344389)58:0.104477,(CniMontiporaC_g68852.t1:0.383004,CniRenillaM_g11408.t1:0.595304)88:0.156906)7:0.026804,(CniAmplexidiscus_evm.model.scaffold_355.32:5e-09,CniRenillaM_g20991.t1:0.921579)58:0.703911)57:0.126544)75:0.0721704,((((((CniAcroporaM_amil.1.2.16961.m1:0.13286,CniAcroporaM_amil.1.2.17072.m1:0.10603)99:0.869306,CniNemvArnau_v1g214604:1.56358)31:0.13496,(CniDiscosoma_evm.model.scaffold_862.2:1.41007,((CniMontiporaC_g27095.t1:0.545796,((CniAcroporaT_aten_0.1.m1.32304.m1:5e-09,(CniHenneguyaS_rna-gnl|WGS_SGJC|scaffold_2000-processed-0.2-mRNA:5e-09,CniDiscosoma_evm.model.scaffold_917.1:1.31032)36:0.103074)33:0.398647,CniHenneguyaS_rna-gnl|WGS_SGJC|scaffold_4249-snap-0.3-mRNA:0.329884)11:0.159002)0:0.031464,(CniHenneguyaS_rna-gnl|WGS_SGJC|scaffold_4750-processed-0.1-mRNA:0.0428269,(CniHenneguyaS_rna-gnl|WGS_SGJC|scaffold_5407-processed-0.0-mRNA:0.0742101,(CniMontiporaC_g54774.t1:0.435799,CniHenneguyaS_rna-gnl|WGS_SGJC|scaffold_7467-augustus-0.2-mRNA:6e-09)14:0.073898)43:0.00712226)1:0.490933)29:0.138062)56:0.219828)20:0.0387212,(CniDiscosoma_evm.model.scaffold_1166.2:0.0657118,CniMontiporaC_g46638.t1:0.051303)1:0.420915)0:6e-09,((CniMontiporaC_g64744.t1:0.0597186,(CniMontiporaC_g55907.t1:6e-09,CrassostreaG_EKC41699:0.0184227)49:0.111126)99:0.551565,((CniAcroporaD_rna16567:0.800011,(CniMontiporaC_g31891.t1:1.61355,CniXenia_Xe_006302-T1:0.511599)60:0.74722)57:0.458202,(StrongylocentrotusP_rna951:0.652649,AmphibalanusA_rna-gnl|WGS_VIIS|FJT64_024879-RA_mrna:0.584832)94:0.453781)89:0.460094)58:0.132734)85:0.0871139,((CniMontiporaC_g55906.t1:0.429294,((CniAmplexidiscus_evm.model.scaffold_1180.1:1.29178,CniMontiporaC_g57348.t1:5e-09)62:0.28635,CniFungiaSp_ffun1.m4.32155.m1:1.14547)20:0.27161)56:0.358084,((((((((((CniThelohanellusK_rna7233:0.243016,CniRenillaM_g15969.t1:0.327738)63:0.0752724,(CniThelohanellusK_rna4775:0.299475,CniGoniastreaA_gasp1.m3.9609.m1:0.538812)95:0.689529)64:0.227551,CniThelohanellusK_rna1881:0.769267)40:0.0598218,CniThelohanellusK_rna5959:0.798433)54:0.0399156,(((DanioR_ENSDART00000078660:0.199818,XenopusT_rna-XM_012955720.3:0.457046)99:0.745577,(CniAureliaA_scaffold3093.g1.t1:1.18741,CniMergedstylophoraP_Spis2139:1.12683)89:0.548572)70:0.223976,(CniAmplexidiscus_evm.model.scaffold_874.10:0.331253,((CniAcroporaT_aten_0.1.m1.29613.m1:0.167143,(CniGoniastreaA_gasp1.m1b.14345.m1:0.0374457,CniGoniastreaA_gasp1.m1b.39032.m1:0.188778)90:0.0437107)78:0.0498142,(CniMergedstylophoraP_rna251:0.128472,(((CniMontiporaC_adi2mcaRNA16558_R1:0.0379235,(CniThelohanellusK_rna5870:1.96879,CniMontiporaC_adi2mcaRNA16558_R3:0.00487487)68:0.0226393)0:5e-09,CniMontiporaC_g53425.t1:0.0303204)93:0.0382905,CniPoritesL_plut2.m8.15790.m1:0.194794)16:0.0218426)76:0.0473745)1:0.697927)76:0.202019)78:0.161523)92:0.108662,(AmphibalanusA_rna-gnl|WGS_VIIS|FJT64_004687-RA_mrna:0.803925,((StrigamiaM_SMAR001270-RA:0.284092,(StrigamiaM_SMAR003460-RA:0.202657,(StrigamiaM_SMAR004126-RA:0.0330754,StrigamiaM_SMAR002021-RA:0.0147891)78:0.0551513)97:0.164459)92:0.0998569,((StrigamiaM_SMAR000098-RA:0.030092,StrigamiaM_SMAR005953-RA:0.140451)83:0.0164823,((StrigamiaM_SMAR015369-RA:5e-09,(CniMontiporaC_g68572.t1:5e-09,(CniPoritesL_plut2.m8.20607.m1:5e-09,CniThelohanellusK_rna4489:0.208874)91:1.51351)29:0.379408)58:0.0898092,StrigamiaM_SMAR003294-RA:0.460581)9:0.0147431)99:0.203225)1:0.491128)72:0.113732)31:0.0491052,((CniAmplexidiscus_evm.model.scaffold_461.5:0.679515,((CniThelohanellusK_rna2669:0.87082,(CniDendronephthya_rna-XM_028539070.1:0.00974317,(CniDendronephthya_rna-XM_028559879.1:0.00206267,(CniDendronephthya_rna-XM_028549945.1:0.00421505,CniDendronephthya_rna-XM_028559878.1:5e-09)69:0.00452565)76:0.00523543)1:0.863547)85:0.189314,((StrigamiaM_SMAR001869-RA:2.60719,(CniMorbakkaV_scaffold10.g117.t1:0.296228,AmphibalanusA_rna-gnl|WGS_VIIS|FJT64_026407-RA_mrna:0.227854)97:0.114498)0:0.384005,(FungYarrowiaL_CAG80402:0.000540692,(FungYarrowiaL_CAG82799:0.000270357,(FungYarrowiaL_CAG83870:5e-09,(FungYarrowiaL_CAG79492:0.000270402,((FungYarrowiaL_CAG79321:0,FungYarrowiaL_CAG80387:0,FungYarrowiaL_CAG81326:0,FungYarrowiaL_CAG83815:0,FungYarrowiaL_CAG83825:0)0:5e-09,FungYarrowiaL_CAG82794:0.00027035)90:0.000270339)0:5e-09)5:6e-09)0:1.5e-08)1:0.796981)1:0.374134)25:0.0296074)60:0.0440081,((CniAmplexidiscus_evm.model.scaffold_885.8:0.224678,(CniAmplexidiscus_evm.model.scaffold_372.21:0.0708492,CniMontiporaC_g70177.t1:0.374701)38:0.206581)1:0.664293,CniThelohanellusK_rna4493:0.778409)68:0.227259)87:0.108292)21:0.0388071,((((CniDiscosoma_evm.model.scaffold_361.11:0.991553,CniMontiporaC_g42286.t1:5e-09)30:0.9657,(CniThelohanellusK_rna8345:0.563699,CniMontiporaC_g58228.t1:0.926989)50:0.167577)39:0.0933303,(((CniThelohanellusK_rna10266:0,CniThelohanellusK_rna11690:0)0:0.486045,StrongylocentrotusP_rna889:0.905832)93:0.20081,(CniMergedstylophoraP_Spis21738:0.745982,FungAshbyaG_AAS54313:0.627482)99:0.297206)99:0.422252)32:0.10091,((ApisM_GB51779-RA:0.206301,CniAureliaA_scaffold1521.g2.t2:0.462185)99:0.677114,((CniDiscosoma_evm.model.scaffold_91.37:0.108636,CniDiscosoma_evm.model.scaffold_42.18:0.0483591)1:0.744971,CniMontiporaC_adi2mcaRNA3010_R1:0.735262)98:0.422348)77:0.197119)79:0.0703123)0:0.0161273,(CniAmplexidiscus_evm.model.scaffold_1570.1:0.490963,(CniMontiporaC_g69635.t1:5e-09,(CniGoniastreaA_gasp1.m3.26397.m1:0.946436,CniDiscosoma_evm.model.scaffold_758.1:0.629782)27:0.443174)83:0.456429)74:0.428534)92:0.111617,(CniGalaxeaF_gfas1.m1.7205.m1:0.791822,(((((CniMontiporaC_g19013.t1:1.18944,CniThelohanellusK_rna10751:1.39456)74:0.274218,(((BotrylloidesL_Boleac.CG.SB_v3.S380.g08723.01.t:0.770434,CniRenillaM_g856.t1:0.256757)73:0.870892,CniXenia_Xe_026719-T1:0.813835)81:0.222965,(CniRenillaM_g15019.t1:1.62637,(((((CniDiscosoma_evm.model.scaffold_152.34:0.0164978,CniDiscosoma_evm.model.scaffold_376.5:0.0908388)0:0.00285227,(CniGoniastreaA_gasp1.m3.29082.m1:6e-09,CniMontiporaC_g23263.t1:5e-09)53:0.180398)89:0.128122,CniGoniastreaA_gasp1.m3.6552.m1:0.380822)99:0.514491,CniMontiporaC_g33597.t1:0.888693)38:0.0793155,CniAcroporaD_rna38773:0.492116)0:0.00738642)0:0.145682)0:6e-09)0:5e-09,(CniMontiporaC_g38494.t1:0.375829,((CniGoniastreaA_gasp1.m1b.31127.m1:0.287967,CniMontiporaC_g47215.t1:0.924394)67:0.567664,(CniAmplexidiscus_evm.model.scaffold_245.10:0.565849,CniMontiporaC_g30056.t1:0.247657)44:0.456245)63:0.267547)99:0.96888)11:0.0362577,CniMontiporaC_g44560.t1:1.87603)74:0.0759477,((AcanthasterP_rna21974:0.924373,((CniDiscosoma_evm.model.scaffold_2734.2:1.08109,(((XenopusT_rna-XM_031900301.1:0.000915968,(XenopusT_rna-XM_012966999.3:0.00486999,XenopusT_rna-XM_031891980.1:0.000903175)74:0.00091285)1:0.354125,((CniAmplexidiscus_evm.model.scaffold_909.2:0.476386,(XenopusT_rna-XM_031901987.1:0.00158058,(XenopusT_rna-XM_031893543.1:0.000634181,(XenopusT_rna-XM_031891881.1:0.00238963,XenopusT_rna-XM_004910341.4:0.00391633)88:0.00193185)52:0.00507192)95:0.0236949)99:0.240755,XenopusT_rna-XM_018093350.2:0.314644)97:0.0901253)1:0.248972,((((((CniMontiporaC_adi2mcaRNA27139_R3:0.0749423,CniDiscosoma_evm.model.scaffold_911.1:0.0808032)98:0.0361539,(((CniMontiporaC_g53670.t1:6e-09,CniThelohanellusK_rna13346:1.67696)45:0.123288,CniMontiporaC_g51455.t1:5e-09)42:0.0371462,CniMontiporaC_g51454.t1:0.143376)79:0.082827)91:0.0331724,((CniMontiporaC_adi2mcaRNA27139_R5:0.00366456,((CniMontiporaC_g52578.t1:0.0466042,((CniMontiporaC_g36612.t1:0.005456,CniMontiporaC_g69615.t1:0.0301982)97:0.0158115,(CniGoniastreaA_gasp1.m3.544.m1:0.99843,CniMontiporaC_g66984.t1:5e-09)71:1.98469)0:5e-09)0:5e-09,(CniMontiporaC_g29404.t1:0.0141865,CniMontiporaC_g23735.t1:0.0421542)86:0.0173342)76:0.00612482)81:0.0069716,(CniMontiporaC_g53060.t1:0.134957,CniMontiporaC_g4608.t1:0.0279781)0:0.000751426)1:0.165468)98:0.0376483,(CniPoritesL_jamg1.model.Sc0000015.100:0.081235,CniMergedstylophoraP_Spis21024:0.0894211)85:0.021543)6:0.0289988,(((CniHydraV_rna8677:0.0361207,CniHydraV_rna10917:0.0788032)82:0.188614,(CniAmplexidiscus_evm.model.scaffold_2112.1:0.00170203,CniAmplexidiscus_evm.model.scaffold_474.11:6e-09)32:0.0310467)46:0.150665,(CniMontiporaC_adi2mcaRNA27139_R1:0.0759709,CniMontiporaC_g29635.t1:0.148306)15:0.0104125)0:0.0188788)99:0.112939,CniExaiptasiaP_rna-XM_028663716.1:0.286158)1:0.337469)73:0.0822511)82:0.130208,CniMergedstylophoraP_Spis18749:1.60506)46:0.122155)94:0.165209,((((((CniAcroporaM_amil.1.2.21090.m1:1.40215,(CniMontiporaC_g17022.t1:1.10134,CniRenillaM_g7522.t1:0.465664)60:0.317104)40:0.252607,CniMontiporaC_g66841.t1:1.30742)78:0.228673,(CniAureliaA_scaffold947.g6.t1:0.525547,((CniMorbakkaV_scaffold777.g1.t1:0.120218,(CniMorbakkaV_scaffold165.g55.t1:0.00106265,(CniMorbakkaV_scaffold267.g8.t1:5e-09,CniMorbakkaV_scaffold78.g10.t1:0.000833155)87:0.00177976)90:0.0227654)1:0.724515,((BotrylloidesL_Boleac.CG.SB_v3.S358.g08273.01.t:0.608026,FungYarrowiaL_CAG83975:5e-09)57:1.84478,(CniThelohanellusK_rna11856:1.14933,(((CniHydraV_rna4288:2.77818,CniRenillaM_g17646.t1:6e-09)99:0.130171,((CniRenillaM_g5896.t1:5e-09,CniRenillaM_g11250.t1:0.0176072)95:0.0145503,(CniRenillaM_g16773.t1:0.00493735,(CniRenillaM_g23311.t1:0.0479369,CniThelohanellusK_rna4121:0.933968)0:6e-09)80:0.0103738)97:0.0603107)1:0.238637,(CniMorbakkaV_scaffold259.g32.t1:0.263639,CniRenillaM_g4736.t1:0.269105)77:0.0660893)98:0.231043)4:0.126909)75:0.0915147)0:5e-09)56:0.0544615)83:0.0858242,(((CniExaiptasiaP_rna-XM_021047795.1:0.487798,(CniThelohanellusK_rna848:2.75757,CniThelohanellusK_rna6343:1.14312)0:0.0387097)69:0.288698,MnemiopsisL_ML177320a-RA:1.04833)92:0.296283,((((CniThelohanellusK_rna679:0.46034,CniMergedstylophoraP_Spis21796:0.0872996)53:0.334064,(CniMontiporaC_g34745.t1:0.786109,CniThelohanellusK_rna9920:5e-09)83:0.602322)87:0.183446,(((CniMontiporaC_g42766.t1:0.561398,CniMontiporaC_g44513.t1:0.0288822)86:0.0620318,(((CniMontiporaC_g52928.t1:0.0206385,CniDiscosoma_evm.model.scaffold_356.6:0.736111)24:0.0255735,CniMontiporaC_g67768.t1:0.0275254)79:0.00472465,(CniMontiporaC_g53684.t1:0.0180043,CniMontiporaC_g26956.t1:0.179611)91:0.0321453)99:0.0528203)82:0.105196,(StrigamiaM_SMAR006528-RA:1.7942,(CniGoniastreaA_gasp1.m3.3413.m1:1.16135,CniMontiporaC_g58217.t1:5e-09)0:6e-09)99:0.764799)0:8e-09)99:0.145732,(((CniDiscosoma_evm.model.scaffold_229.21:5e-09,(CniNemvArnau_v1g105047:0.581558,CniAcroporaD_rna11111:0.024298)0:0.166841)32:0.0330767,CniDiscosoma_evm.model.scaffold_374.1:0.0148002)1:0.180036,(((CniMontiporaC_g11654.t1:0.308641,(CniMontiporaC_g12538.t1:5e-09,CniMontiporaC_g4686.t1:0.896059)13:0.0565203)96:0.16353,((CniPocilloporaA_rna1174:5e-09,CniPocilloporaD_rna-XM_027188252.1:5e-09)88:0.296782,((CniMontiporaC_g13910.t1:0.0100762,CniMontiporaC_g63383.t1:0.0138368)91:0.0602109,(CniMontiporaC_g25641.t1:5e-09,CniAmplexidiscus_evm.model.scaffold_308.12:0.254724)13:0.0282111)1:1.57478)0:5e-09)89:0.100034,CniMontiporaC_g17161.t1:0.471911)93:0.0958273)61:0.0826793)99:0.215182)82:0.0966933)99:0.102109,(((((AmphimedonQ_rna26658:0.707212,(CniThelohanellusK_rna10136:0.789221,CniMontiporaC_g21647.t1:0.5076)38:0.124809)91:0.329994,((((((((CniAmplexidiscus_evm.model.scaffold_1324.1:0.196472,CniAureliaA_scaffold548.g7.t1:1.11734)93:0.41443,((((((CniMorbakkaV_scaffold10.g2.t1:5e-09,CniMorbakkaV_scaffold535.g4.t1:5e-09)99:0.0178842,CniMorbakkaV_scaffold78.g57.t1:5e-09)0:5e-09,CniMorbakkaV_scaffold93.g38.t1:5e-09)0:5e-09,(CniMorbakkaV_scaffold30.g29.t1:0.011303,(CniMorbakkaV_scaffold143.g1.t1:0,CniMorbakkaV_scaffold234.g12.t1:0)0:5e-09)0:5e-09)82:0.000616493,(CniMorbakkaV_scaffold2.g21.t1:0,CniMorbakkaV_scaffold21.g9.t1:0)0:5e-09)1:0.335348,(((CniDiscosoma_evm.model.scaffold_395.14:0.154616,CniAmplexidiscus_evm.model.scaffold_237.8:0.165995)77:0.0712336,CniAmplexidiscus_evm.model.scaffold_29.22:0.209718)84:0.0740465,(((((CniMorbakkaV_scaffold69.g36.t1:0.028329,(CniMorbakkaV_scaffold185.g23.t1:0.0374462,CniMorbakkaV_scaffold230.g11.t1:0.00452847)8:0.0253749)1:0.20042,(CniMorbakkaV_scaffold7.g26.t1:0.0117423,((CniMorbakkaV_scaffold442.g10.t1:0.00536025,CniMorbakkaV_scaffold178.g4.t1:0.156816)76:0.00163413,(((((CniMorbakkaV_scaffold556.g4.t1:5e-09,((CniMorbakkaV_scaffold23.g91.t1:0.00224859,CniMorbakkaV_scaffold42.g82.t1:5e-09)97:0.00158581,((CniMorbakkaV_scaffold442.g8.t1:0.00240264,(CniMorbakkaV_scaffold1.g197.t1:0.00300874,(CniMorbakkaV_scaffold4.g146.t2:0.100866,(CniMorbakkaV_scaffold84.g74.t1:0.0172126,(CniMorbakkaV_scaffold442.g12.t1:0.0333549,(CniAcroporaM_amil.1.2.17374.m1:6e-09,LingulaA_rna-XM_013550644.1:0.00290879)1:2.21733)0:0.000177479)95:0.00846242)0:5e-09)73:0.00201932)0:5e-09,CniMorbakkaV_scaffold75.g38.t1:0.120642)96:0.0189732)0:5e-09)92:0.00202617,CniMorbakkaV_scaffold64.g45.t1:5e-09)0:5e-09,((CniMorbakkaV_scaffold18.g16.t1:0.0265867,CniMorbakkaV_scaffold99.g17.t1:0.00263312)47:0.00602055,(CniMorbakkaV_scaffold166.g5.t1:0.0223203,CniMorbakkaV_scaffold106.g26.t1:0.00276252)96:0.0465762)98:0.0333288)81:0.00129243,CniMorbakkaV_scaffold427.g7.t1:5e-09)88:0.00433485,CniMorbakkaV_scaffold107.g38.t1:0.0961093)17:0.00195436)72:0.0016493)1:0.167934)82:0.0438315,(CniAmplexidiscus_evm.model.scaffold_15.78:0.0143629,CniDiscosoma_evm.model.scaffold_683.2:0.0192316)1:0.154831)93:0.0337845,CniExaiptasiaP_rna-XM_028662615.1:0.148661)1:0.0940447,((CniMergedstylophoraP_Spis24072:0.0339992,(CniMergedstylophoraP_Spis24489:0.157586,(CniDiscosoma_evm.model.scaffold_158.50:5e-09,CniMontiporaC_g71072.t1:0.418554)45:0.235653)1:0.406187)99:0.105188,(CniDiscosoma_evm.model.scaffold_578.4:0.138812,((CniDiscosoma_evm.model.scaffold_24.61:0.0173808,CniDiscosoma_evm.model.scaffold_429.5:0.010683)68:0.0162093,CniDiscosoma_evm.model.scaffold_158.49:0.235867)65:0.0625892)41:0.0524826)1:0.112987)59:0.0411398)98:0.0676665)94:0.0776349)95:0.0851354,((CniDiscosoma_evm.model.scaffold_558.9:0.154927,CniDiscosoma_evm.model.scaffold_420.8:0.0326034)1:0.282935,(((((CniAmplexidiscus_evm.model.scaffold_695.11:6e-09,CniRenillaM_g21353.t1:0.938661)44:0.13015,CniMontiporaC_g29102.t1:0.0562686)46:0.0437565,CniMergedstylophoraP_Spis24854:0.126534)85:0.0905853,((CniThelohanellusK_rna4891:0.433275,CniThelohanellusK_rna13426:0.0962736)71:1.12378,CniAmplexidiscus_evm.model.scaffold_169.1:0.510479)16:0.055191)19:0.0209446,(CniAureliaA_scaffold4402.g1.t1:1.28946,CniPoritesL_jamg1.model.Sc0000208.4:5e-09)93:0.217959)85:0.0493018)98:0.115252)66:0.0567681,((CniThelohanellusK_rna14017:0.948573,(CniAmplexidiscus_evm.model.scaffold_815.5:0.423587,(CniMontiporaC_g7015.t1:0.0139282,CniMontiporaC_g13885.t1:0.0102525)1:0.391118)63:0.0259726)75:0.0450997,(CniMontiporaC_g11007.t1:0.223783,(CniAmplexidiscus_evm.model.scaffold_695.10:0.236577,((CniMorbakkaV_scaffold699.g2.t1:0.0362549,CniMorbakkaV_scaffold5.g165.t1:5e-09)84:0.00553501,(CniMorbakkaV_scaffold127.g28.t1:5e-09,CniMorbakkaV_scaffold232.g16.t1:0.265526)61:0.011115)1:0.298231)45:0.048766)95:0.0904691)99:0.112368)69:0.0633212,(((((((((CniMontiporaC_g28453.t1:0.0104545,CniMontiporaC_g60150.t1:0.0226687)42:0.000483395,(((CniMontiporaC_g22764.t1:5e-09,(CniMontiporaC_g53257.t1:6e-09,CniMontiporaC_g53262.t1:2.3927)39:0.0734317)59:0.0266356,(CniThelohanellusK_rna14182:0.991518,CniMontiporaC_g69432.t1:6e-09)21:0.0413766)86:0.00950159,(CniMontiporaC_g9869.t1:0.0108183,CniMontiporaC_g70944.t1:0.00196827)99:0.0150358)69:0.000780622)0:5e-09,CniMontiporaC_g26292.t1:0.0115569)0:5e-09,CniMontiporaC_g71167.t1:0.0118643)0:5e-09,(CniMontiporaC_g27235.t1:0.0420822,(CniMontiporaC_g34078.t1:0.0126553,CniMontiporaC_g53258.t1:0.0222417)16:0.00201192)71:0.000578574)78:0.00130007,((CniMontiporaC_g45030.t1:0.0174895,CniMontiporaC_g45043.t1:0.0242145)93:0.0046255,(CniMontiporaC_g26885.t1:0.0316004,(CniMontiporaC_g17835.t1:0.00340457,CniMontiporaC_g34699.t1:0.0145177)39:0.00468962)19:0.00252404)18:0.00204661)1:0.126212,((((CniDiscosoma_evm.model.scaffold_372.11:0.00971149,CniDiscosoma_evm.model.scaffold_347.14:0.0378954)88:0.00746117,(CniDiscosoma_evm.model.scaffold_449.9:5e-09,CniDiscosoma_evm.model.scaffold_618.6:0.231005)82:0.0164239)1:0.0338849,((CniAmplexidiscus_evm.model.scaffold_784.7:0.0975412,(CniAmplexidiscus_evm.model.scaffold_211.15:5e-09,CniThelohanellusK_rna14157:2.27709)80:0.0838743)44:0.0143244,(CniAmplexidiscus_evm.model.scaffold_784.6:0.0879061,CniAmplexidiscus_evm.model.scaffold_211.16:0.0955579)78:0.0177736)73:0.00868098)93:0.0505695,CniAmplexidiscus_evm.model.scaffold_246.3:0.219115)6:0.0199313)93:0.134701,(CniMontiporaC_g10032.t1:0.00482102,CniMontiporaC_g62306.t1:0.0129163)1:0.621532)93:0.191073,(CniMontiporaC_g10033.t1:0.305332,(CniDiscosoma_evm.model.scaffold_522.6:0.0962127,CniDiscosoma_evm.model.scaffold_332.6:0.0940729)99:0.361617)88:0.111705)96:0.132107)96:0.110606,StrongylocentrotusP_rna6168:0.943962)98:0.102312,(((((XenopusT_rna-XM_031904145.1:0.0199297,XenopusT_rna-XM_012956025.3:0.00181203)1:0.152966,((XenopusT_rna-XM_031895217.1:0.00223078,XenopusT_rna-XM_031896828.1:0.00441628)1:0.288153,(XenopusT_rna-XM_031893417.1:0.000565243,(XenopusT_rna-XM_012967242.3:5e-09,(XenopusT_rna-XM_031904341.1:0.000745307,(XenopusT_rna-XM_031902735.1:0.000730664,XenopusT_rna-XM_031904471.1:0.000365269)90:0.000731058)0:1.5538e-05)16:0.000150488)1:0.282808)51:0.0695426)1:0.546583,AmphibalanusA_rna-gnl|WGS_VIIS|FJT64_001917-RA_mrna:1.2118)17:0.10543,((((CniAmplexidiscus_evm.model.scaffold_507.16:0.18518,(CniAmplexidiscus_evm.model.scaffold_190.8:1.92733,CniAmplexidiscus_evm.model.scaffold_370.11:5e-09)41:0.172542)97:0.102556,(CniDiscosoma_evm.model.scaffold_113.40:0.249652,(CniDiscosoma_evm.model.scaffold_604.8:0.368198,((CniMontiporaC_g38503.t1:0.171466,CniMontiporaC_g27306.t1:0.0364107)1:0.140594,(CniMergedstylophoraP_Spis10849:0.0614266,CniMergedstylophoraP_Spis19986:0.0485431)98:0.0543503)66:0.0729379)93:0.09583)99:0.177868)1:0.261486,(CniExaiptasiaP_rna-XM_028660317.1:0.354917,(AcanthasterP_rna34946:0.354882,((FungCandidaG_CAR58026:0.412495,(CniDiscosoma_evm.model.scaffold_24.65:0.674854,StrigamiaM_SMAR012594-RA:0.119767)25:0.431874)94:0.330577,(CniXenia_Xe_001408-T1:0.620797,MnemiopsisL_ML19125a-RA:0.959706)77:0.487268)89:0.349907)65:0.152151)96:0.0947925)67:0.04222,StrongylocentrotusP_rna34594:0.325427)51:0.0620522)24:0.0658628,((CniAureliaA_scaffold573.g6.t1:0.278816,(((((CniPoritesL_jamg1.model.Sc0000067.16:0.000466424,CniPoritesL_jamg1.model.xpSc0007061.19:5e-09)1:0.0574903,(CniAmplexidiscus_evm.model.scaffold_165.7:0.0453449,(CniAmplexidiscus_evm.model.scaffold_176.3:0.0239175,CniAmplexidiscus_evm.model.scaffold_395.14:0.0221572)57:0.00512818)1:0.0662591)1:0.219468,(CniRenillaM_g10300.t1:0.599698,(((CniPoritesL_jamg1.model.Sc0000122.104:0.00719732,CniPoritesL_jamg1.model.xfSc0001356.1:0.00301414)96:0.00873653,(CniPoritesL_jamg1.model.Sc0000537.10:0.0085776,CniPoritesL_jamg1.model.Sc0000306.2:0.0172836)82:0.00480672)99:0.0562572,(CniAmplexidiscus_evm.model.scaffold_529.7:0.114758,CniAmplexidiscus_evm.model.scaffold_892.4:0.00734097)1:0.116151)1:0.147611)77:0.0691329)99:0.0561397,((CniAureliaA_scaffold2629.g1.t1:0.431095,(CniAureliaA_scaffold1535.g1.t1:0.208227,CniAureliaA_scaffold2763.g1.t1:0.127494)99:0.201472)1:0.154235,((CniAureliaA_scaffold160.g12.t1:0.165247,CniAureliaA_scaffold635.g13.t1:0.13959)1:0.246251,(((((AcanthasterP_rna7930:0.301724,((CniAmplexidiscus_evm.model.scaffold_190.21:1.21156,CniMergedstylophoraP_rna33864:5e-09)99:0.0737217,(CniMergedstylophoraP_Spis1557:0.0743095,CniMergedstylophoraP_Spis3511:0.0429286)13:0.00817037)1:0.289364)82:0.0711942,((AcanthasterP_rna36043:0.247525,AcanthasterP_rna31105:0.202891)94:0.0611993,(CniRenillaM_g16909.t1:6e-09,CniThelohanellusK_rna9230:2.38807)61:0.267513)89:0.0503799)77:0.0472226,((CniMontiporaC_g32727.t1:0.192699,CniAmplexidiscus_evm.model.scaffold_1966.1:0.101353)99:0.216532,(AcanthasterP_rna35743:0.302873,(CniExaiptasiaP_rna-XM_021052840.2:0.302759,(CniAmplexidiscus_evm.model.scaffold_1321.2:0.248655,CniExaiptasiaP_rna-XM_028663570.1:0.157928)44:0.0513909)79:0.0567327)20:0.0612169)46:0.0163542)99:0.0617915,(((CniAureliaA_scaffold5324.g1.t1:0.218124,(CniAureliaA_scaffold293.g2.t1:0.101973,CniAureliaA_scaffold2963.g1.t1:0.227809)1:0.124947)87:0.0413454,CniAureliaA_scaffold267.g8.t1:0.278152)1:0.132835,((CniMergedstylophoraP_Spis6629:0.144817,(CniAmplexidiscus_evm.model.scaffold_461.4:0.183039,(CniMergedstylophoraP_Spis8403:0.116157,CniMergedstylophoraP_Spis23654:0.0756869)1:0.111695)77:0.0501614)86:0.0841726,CniAureliaA_scaffold788.g5.t1:0.422446)97:0.0890663)93:0.0420866)48:0.027507,(((CniAmplexidiscus_evm.model.scaffold_1321.1:0.837257,CniExaiptasiaP_rna-XM_028661313.1:0.245882)63:0.0565916,CniAmplexidiscus_evm.model.scaffold_1160.4:0.252979)99:0.091671,(CniAmplexidiscus_evm.model.scaffold_355.25:0.267241,(CniAmplexidiscus_evm.model.scaffold_1483.1:0.225398,(CniAmplexidiscus_evm.model.scaffold_953.4:0.281075,CniAmplexidiscus_evm.model.scaffold_366.12:0.142619)68:0.0506918)98:0.0752231)68:0.0246242)99:0.0755073)28:0.0312544)13:0.0275522)28:0.0171671)12:0.03851,(((CniAureliaA_scaffold1926.g1.t1:0.165753,CniAureliaA_scaffold1989.g1.t1:0.228845)97:0.0694062,(CniPoritesL_jamg1.model.Sc0000381.27:0.256804,(CniMergedstylophoraP_rna33819:0.0841774,(CniAmplexidiscus_evm.model.scaffold_548.7:0.0914608,CniAmplexidiscus_evm.model.scaffold_633.6:0.0229646)95:0.108058)96:0.126217)92:0.0457295)0:0.0213338,((CniAureliaA_scaffold1922.g7.t1:0.155088,CniAureliaA_scaffold3754.g1.t1:0.154288)1:0.213217,CniAureliaA_scaffold3325.g3.t1:0.144573)93:0.089603)78:0.0678319)48:0.0768955)98:0.129242,(CniAureliaA_scaffold5324.g2.t1:0.306356,(((CniMorbakkaV_scaffold24.g58.t1:5e-09,((CniMorbakkaV_scaffold24.g57.t1:0.0174723,(CniMorbakkaV_scaffold618.g12.t1:5e-09,(CniMorbakkaV_scaffold29.g7.t1:5e-09,(CniMorbakkaV_scaffold1.g364.t1:5e-09,(CniMorbakkaV_scaffold59.g14.t1:0.000619391,(CniMorbakkaV_scaffold52.g46.t1:5e-09,CniMorbakkaV_scaffold184.g18.t1:0.00626403)0:5e-09)85:0.000712656)0:5e-09)48:6e-09)0:5e-09)85:0.000789067,CniMorbakkaV_scaffold311.g18.t1:5e-09)0:5e-09)96:0.0320041,CniMorbakkaV_scaffold44.g94.t1:0.0237078)1:0.603864,CniAmplexidiscus_evm.model.scaffold_605.11:0.874466)26:0.0550718)55:0.0998782)1:0.319338)74:0.0729551)97:0.12306,(((CniMontiporaC_g9850.t1:0.0602273,CniHenneguyaS_rna-gnl|WGS_SGJC|scaffold_6823-snap-0.2-mRNA:5e-09)38:0.492537,CniMontiporaC_g68445.t1:0.147192)82:0.0838069,CniMontiporaC_g15976.t1:0.156329)1:1.16702)13:0.0169214)41:0.0464799,((CniThelohanellusK_rna6792:1.32278,((CniThelohanellusK_rna209:5e-09,(CniThelohanellusK_rna9940:5e-09,(CniThelohanellusK_rna11163:5e-09,(CniThelohanellusK_rna48:0.0482598,(CniThelohanellusK_rna189:0,CniThelohanellusK_rna11952:0)0:5e-09)0:5e-09)43:5e-09)81:0.000795428)70:0.00222576,CniThelohanellusK_rna14857:0.00871609)96:0.469128)86:0.256244,((((CniThelohanellusK_rna661:0.18915,(CniThelohanellusK_rna6502:0.0223936,(CniThelohanellusK_rna8500:5e-09,((CniThelohanellusK_rna1354:0,CniThelohanellusK_rna14021:0,CniThelohanellusK_rna14192:0,CniThelohanellusK_rna14605:0)0:5e-09,CniThelohanellusK_rna14381:5e-09)1:5e-09)0:5e-09)1:0.124527)1:0.164887,((((CniThelohanellusK_rna1243:0.237636,CniThelohanellusK_rna9706:0.00364219)0:8e-09,(CniAmplexidiscus_evm.model.scaffold_361.13:1.36998,(CniThelohanellusK_rna3367:0,CniThelohanellusK_rna7682:0)0:0.00516016)0:6e-09)89:0.00230968,CniThelohanellusK_rna11396:5e-09)1:0.239812,(CniThelohanellusK_rna8929:0.0787171,(CniThelohanellusK_rna9839:0.0703855,(CniThelohanellusK_rna9648:5e-09,CniThelohanellusK_rna8928:0.0766792)77:0.0156081)1:0.19419)1:0.272781)43:0.0580803)1:0.271685,((((((CniThelohanellusK_rna7057:0.371238,(CniThelohanellusK_rna6309:5e-09,CniThelohanellusK_rna13215:6e-09)1:0.182341)7:0.00727354,(CniAmplexidiscus_evm.model.scaffold_892.3:0.649552,CniFungiaSp_ffun1.m4.8378.m1:0.867945)85:0.609721)15:0.0590906,CniThelohanellusK_rna14903:0.361108)88:0.0570958,((CniThelohanellusK_rna12668:0.114398,(CniThelohanellusK_rna1300:0.0617272,(CniThelohanellusK_rna5246:0.0128433,(CniMontiporaC_g37442.t1:6e-09,CniThelohanellusK_rna14003:2.8025)20:0.494068)0:0.000147881)13:0.00398298)1:0.260762,CniThelohanellusK_rna9725:0.252943)30:0.0305351)97:0.228757,CniThelohanellusK_rna13100:0.783455)36:0.0214795,(CniThelohanellusK_rna12193:0.301591,((CniThelohanellusK_rna11308:0.224453,(CniThelohanellusK_rna2173:5e-09,CniThelohanellusK_rna6565:0.0534959)1:0.176189)1:0.264258,(CniThelohanellusK_rna10247:0.295018,CniThelohanellusK_rna13503:0.345183)92:0.0776748)52:0.0979832)99:0.249099)16:0.0758569)99:0.164094,(((CniThelohanellusK_rna1375:0.343577,((CniThelohanellusK_rna2511:5e-09,CniThelohanellusK_rna5659:5e-09)75:0.0076004,CniThelohanellusK_rna14698:0.128525)1:0.342567)97:0.116777,(((CniThelohanellusK_rna13836:0.00193554,(CniThelohanellusK_rna3901:0,CniThelohanellusK_rna11027:0)0:5e-09)0:5e-09,((CniThelohanellusK_rna10458:5e-09,(CrassostreaG_EKC34125:0.0014614,CrassostreaG_EKC28956:0.00110406)1:1.17322)98:0.196448,(CniThelohanellusK_rna3455:0.0607378,CniThelohanellusK_rna11973:5e-09)62:0.00423934)95:0.0227318)1:0.353253,(((CniThelohanellusK_rna4924:0.223833,CniThelohanellusK_rna13837:0.186484)63:0.0479581,CniThelohanellusK_rna9405:0.217127)60:0.0339317,(CniThelohanellusK_rna381:0.00598801,CniThelohanellusK_rna8827:0.0140785)1:0.307053)96:0.108362)99:0.171798)94:0.0886348,((CniThelohanellusK_rna10738:5e-09,(CniThelohanellusK_rna14529:5e-09,(CniDiscosoma_evm.model.scaffold_1376.1:0.967782,(CniThelohanellusK_rna10273:0.258642,CniThelohanellusK_rna1606:8e-09)0:8e-09)19:0.0893245)0:5e-09)1:0.415411,(CniThelohanellusK_rna3693:0.243419,AmphibalanusA_rna-gnl|WGS_VIIS|FJT64_015742-RA_mrna:1.64962)0:0.129519)83:0.0714894)1:0.259854)30:0.0878327)98:0.11587)89:0.0468591,((SalpingoecaR_rna-gnl|WGS_ACSY|mrna_PTSG_12079T0:0.558448,(SalpingoecaR_rna-gnl|WGS_ACSY|mrna_PTSG_12973T0:5e-09,SalpingoecaR_rna-gnl|WGS_ACSY|mrna_PTSG_12975T0:0.00921771)1:0.440092)1:0.43075,(((LingulaA_rna-XM_013525802.1:0.306828,LingulaA_rna-XM_024077094.1:0.270706)63:0.0416537,(StrongylocentrotusP_rna3:0.163462,AcanthasterP_rna36120:0.216692)87:0.0616241)1:0.491785,(((((CniMontiporaC_g46071.t1:0.0569922,((CniMontiporaC_g24239.t1:0.349838,CniAcroporaM_amil.1.2.25949.m1:0.151966)96:0.134419,((CniMontiporaC_g50094.t1:5e-09,(CniThelohanellusK_rna7312:5e-09,StrigamiaM_SMAR011857-RA:6e-09)97:2.78114)69:0.0216043,(CniMontiporaC_g64048.t1:0.01006,CniThelohanellusK_rna14183:1.56496)0:0.00115487)88:0.0359919)0:0.0100286)77:0.027293,(((CniMontiporaC_g41943.t1:0.0915619,((((CniMontiporaC_g8342.t1:0.0155853,CniMontiporaC_g68290.t1:5e-09)71:0.0287317,((CniMontiporaC_g14069.t1:0.00283351,(CniMontiporaC_g70005.t1:0.00561693,CniMontiporaC_g48224.t1:0.00391576)0:0.00230463)46:5.1026e-05,CniMontiporaC_g14070.t1:0.0219186)76:0.00129232)0:5e-09,(CniMontiporaC_g3446.t1:0.00278859,CniMontiporaC_g41944.t1:0.0493719)0:5e-09)0:5e-09,CniMontiporaC_g71417.t1:0.028487)56:0.00672364)80:0.0346221,CniAcroporaM_amil.1.2.9371.m1:0.051999)75:0.0387257,CniAcroporaM_amil.1.2.1363.m1:0.0481743)0:5e-09)1:0.172796,(CniMontiporaC_g53980.t1:0.0208834,(((((CniMontiporaC_g71240.t1:0.00284564,CniMontiporaC_g16342.t1:0.00111326)0:5e-09,(CniMontiporaC_g25913.t1:0.00114445,(((CniMontiporaC_g53979.t1:0.0340298,CniMontiporaC_g66034.t1:5e-09)0:5e-09,((CniMontiporaC_g47092.t1:0.0204672,(CniMontiporaC_g11448.t1:0.00657644,((CniDiscosoma_evm.model.scaffold_525.2:1.83063,CniMontiporaC_g17978.t1:6e-09)15:0.0551317,CniMontiporaC_g46055.t1:0.0211709)1:0.265593)78:0.00184951)0:5e-09,CniMontiporaC_g56477.t1:5e-09)48:5e-09)0:5e-09,(CniMontiporaC_g59106.t1:0.000708444,CniMontiporaC_g4241.t1:0.000922008)0:7.59e-06)0:5e-09)0:5e-09)0:5e-09,CniMontiporaC_g39002.t1:0.00167153)69:0.00257066,(CniMontiporaC_g56476.t1:0.00991541,CniMontiporaC_g47093.t1:0.0581537)62:0.00518991)0:5e-09,(CniMontiporaC_g4240.t1:6e-09,CniMontiporaC_g24240.t1:0.362102)0:0.0294193)29:0.00116322)1:0.229844)1:0.120291,CniAureliaA_scaffold2469.g4.t1:0.256108)1:0.207432,((CniDiscosoma_evm.model.scaffold_476.13:0.0231645,CniDiscosoma_evm.model.scaffold_684.5:0.0125383)99:0.0649108,(CniAmplexidiscus_evm.model.scaffold_1103.1:0.0674657,(CniAmplexidiscus_evm.model.scaffold_630.12:0.0820476,CniAmplexidiscus_evm.model.scaffold_884.2:0.0549894)79:0.0126547)99:0.0785628)1:0.282656)1:0.511651)99:0.211374)1:0.188636)65:0.0352861,(CniThelohanellusK_rna8301:1.0173,(((OphiophagusH_rna-gnl|NaturalisBC|L345_13272.mrna:1.1159,StrongylocentrotusP_rna11895:0.831753)0:6e-09,(((CniDiscosoma_evm.model.scaffold_729.4:0.908659,CniDiscosoma_evm.model.scaffold_276.12:5e-09)26:0.525447,(((CniHydraV_rna19061:0.0943972,CniHydraV_rna10171:0.237009)96:0.687082,(CniAureliaA_scaffold1070.g7.t1:5e-09,MusM_ENSMUST00000171066:0.291055)77:1.16173)86:0.58561,CniThelohanellusK_rna3697:0.328122)3:0.0749514)61:0.16816,(CniAmplexidiscus_evm.model.scaffold_712.1:1.48304,(CniMontiporaC_g46762.t1:0.0361296,(((CniThelohanellusK_rna9928:1.26073,CniMorbakkaV_scaffold21.g75.t1:0.805331)68:0.351809,CniMontiporaC_g40218.t1:0.223956)58:0.307573,CniMontiporaC_g56067.t1:0.624516)18:0.353374)34:0.198113)90:0.797218)0:5e-09)98:0.206427,((((CniMergedstylophoraP_Spis3488:1.92284,((CniAureliaA_scaffold569.g2.t1:0.481068,((CniThelohanellusK_rna9599:0.695287,(((((CniMorbakkaV_scaffold84.g83.t1:0.0207406,CniMorbakkaV_scaffold405.g11.t1:0.0116216)89:0.00798771,CniMorbakkaV_scaffold459.g16.t1:0.0539124)71:0.00230262,CniMorbakkaV_scaffold87.g46.t1:0.000814313)0:5e-09,CniMorbakkaV_scaffold1148.g1.t1:0.02068)76:0.00383654,CniMorbakkaV_scaffold1148.g2.t1:0.0140187)90:0.0846046)99:0.187515,(CniAureliaA_scaffold1198.g3.t1:0.216551,CniAureliaA_scaffold1927.g1.t1:0.211326)99:0.0909978)1:0.281089)99:0.180965,((((CniMergedstylophoraP_Spis17040:0.145429,((CniMontiporaC_g6934.t1:0.0388196,CniDiscosoma_evm.model.scaffold_102.34:0.27933)97:0.0936851,(CniMontiporaC_g35856.t1:0.106548,CniMontiporaC_g16039.t1:0.0220431)85:0.0298907)1:0.112637)65:0.00632183,((CniMergedstylophoraP_Spis6925:0.0570428,CniMergedstylophoraP_Spis19826:0.180995)47:0.0133901,(((CniMergedstylophoraP_Spis15496:0.0507961,CniMergedstylophoraP_Spis22438:0.0588014)77:0.0116681,CniMergedstylophoraP_Spis20791:0.14741)40:0.0383951,CniMergedstylophoraP_Spis14779:0.0116263)0:6e-09)99:0.0326435)23:0.00693767,CniMergedstylophoraP_Spis21316:0.0704446)10:0.00379426,CniMergedstylophoraP_Spis377:0.0773707)1:0.72829)49:0.0832572)52:0.0276436,(((((CniAureliaA_scaffold1704.g1.t1:0.72319,CniAmplexidiscus_evm.model.scaffold_711.5:1.71696)48:0.119687,((CniDiscosoma_evm.model.scaffold_702.2:0.0427705,((CniDiscosoma_evm.model.scaffold_2204.1:0.0707182,CniDiscosoma_evm.model.scaffold_78.29:0.0198311)99:0.0674903,CniDiscosoma_evm.model.scaffold_125.17:0.0521352)99:0.0617925)86:0.0192628,CniDiscosoma_evm.model.scaffold_747.1:0.0240943)1:0.746247)52:0.0724506,(((((CniOrbicellaF_rna2915:0.196872,(CniDiscosoma_evm.model.scaffold_149.39:0.163735,(CniOrbicellaF_rna32572:0.0253394,CniAmplexidiscus_evm.model.scaffold_465.16:0.0823531)10:0.0029498)1:0.261143)1:0.158764,(((CniAmplexidiscus_evm.model.scaffold_469.12:0.120452,(CniDiscosoma_evm.model.scaffold_606.3:0.309425,(CniDiscosoma_evm.model.scaffold_232.15:0.0643415,(CniDiscosoma_evm.model.scaffold_229.26:5e-09,CniDiscosoma_evm.model.scaffold_592.5:5e-09)94:0.032012)78:0.0149946)80:0.0166904)57:0.028993,CniDiscosoma_evm.model.scaffold_0.119:0.0121223)0:5e-09,CniAmplexidiscus_evm.model.scaffold_1249.3:0.104887)1:0.379659)98:0.0759784,(CniDendronephthya_rna-XM_028558411.1:0.531977,(((CniMorbakkaV_scaffold23.g70.t1:0.00124467,(CniMorbakkaV_scaffold291.g20.t1:0.00615991,CniMorbakkaV_scaffold351.g17.t1:0.0612177)88:0.00558289)88:0.00137378,CniMorbakkaV_scaffold331.g6.t1:5e-09)1:0.272385,(CniAureliaA_scaffold2596.g3.t1:0.141355,(CniAureliaA_scaffold1230.g5.t1:0.178615,CniAureliaA_scaffold84.g24.t1:0.149572)93:0.0542686)1:0.109921)99:0.0911102)96:0.0830337)71:0.0474562,((CniRenillaM_g9979.t1:0.119818,((CniRenillaM_g23651.t1:0.015254,(CniRenillaM_g2524.t1:0.00258703,CniRenillaM_g2494.t1:0.00754999)96:0.0115432)91:0.00507904,(CniRenillaM_g19250.t1:0.039131,(CniRenillaM_g18173.t1:0.00978241,((((CniRenillaM_g7717.t1:0.00192413,CniRenillaM_g17815.t1:0.00108469)1:0.0212812,CniExaiptasiaP_rna-XM_028659073.1:0.902102)0:6e-09,CniRenillaM_g11006.t1:0.00695807)0:5e-09,CniRenillaM_g21384.t1:5e-09)92:0.00447289)82:0.00455083)0:5e-09)78:0.0160875)1:0.355915,((CniAmplexidiscus_evm.model.scaffold_1002.4:0.281903,(CniMontiporaC_g51488.t1:0.391154,(CniAmplexidiscus_evm.model.scaffold_851.1:0.016559,CniDiscosoma_evm.model.scaffold_365.10:0.0277828)91:0.0413411)60:0.048267)1:0.162591,(((CniAcroporaT_aten_0.1.m1.34309.m1:0.60893,CniPoritesL_jamg1.model.Sc0000509.11:6e-09)97:0.183544,(CniMergedstylophoraP_Spis23911:0.0489742,CniMergedstylophoraP_Spis20382:0.187138)99:0.122494)99:0.148016,(CniAcroporaD_rna21127:0.18718,(CniAcroporaD_rna16467:0.0885325,(CniAcroporaD_rna40224:0.0848744,CniAcroporaD_rna18700:0.0634625)78:0.023544)93:0.0329083)1:0.15575)1:0.186671)95:0.0676436)18:0.0431025)56:0.132146,CniThelohanellusK_rna10641:1.34718)35:0.0935623)0:0.0799865,(((AcanthasterP_rna34963:0.531923,(((((CniRenillaM_g12318.t1:0.00259003,(CniRenillaM_g7772.t1:0.00493028,(CniRenillaM_g7755.t1:0.00149514,(CniRenillaM_g7762.t1:5e-09,CniRenillaM_g17285.t1:0.017284)90:0.00219735)98:0.00977161)1:0.0203017)91:0.00360859,((CniRenillaM_g4688.t1:5e-09,CniRenillaM_g7220.t1:5e-09)92:0.00588838,(CniRenillaM_g11697.t1:0.00427801,CniRenillaM_g17286.t1:0.00783289)84:0.00237524)59:0.000836776)76:0.00330774,CniRenillaM_g16267.t1:0.0167118)51:0.00208753,(CniRenillaM_g4690.t1:0.00235428,CniRenillaM_g7221.t1:0.00209997)86:0.00754354)1:0.281348,(CniAmplexidiscus_evm.model.scaffold_349.3:0.753882,(CniRenillaM_g4699.t1:0.138083,CniRenillaM_g15734.t1:0.217163)97:0.25)97:0.249458)16:0.131753)71:0.0945459,(((CniRenillaM_g9339.t1:0.0465528,(CniRenillaM_g7839.t1:5e-09,(CniRenillaM_g15158.t1:0.00790967,((CniRenillaM_g18688.t1:0.0017152,CniRenillaM_g18687.t1:0.00161347)88:0.000806312,(CniRenillaM_g21240.t1:0.0033956,((CniRenillaM_g18511.t1:0.00330292,(CniRenillaM_g19262.t1:0.00405711,CniRenillaM_g14283.t1:0.00536759)76:0.00121944)75:0.00056135,(CniRenillaM_g4356.t1:0.00122407,(CniRenillaM_g12683.t1:0.00155915,CniRenillaM_g15416.t1:0.00262468)75:0.000508096)0:5e-09)0:5e-09)0:5e-09)63:0.00407023)2:0.000187612)69:0.0163246)1:0.487309,((((CniRenillaM_g7158.t1:0.000555152,CniRenillaM_g8819.t1:0.0017631)0:5e-09,((CniRenillaM_g13752.t1:0.00270686,CniRenillaM_g1861.t1:0.000461326)83:0.000458594,(CniRenillaM_g20641.t1:0.0074962,CniRenillaM_g20881.t1:0.0776859)92:0.00707562)0:5e-09)6:5e-09,((CniRenillaM_g17667.t1:0.00208031,(CniRenillaM_g18803.t1:0.00192218,CniRenillaM_g16669.t1:5e-09)0:5e-09)88:0.000933166,(CniRenillaM_g7984.t1:0.000687338,CniRenillaM_g19742.t1:0.0056204)0:5e-09)90:0.00478315)89:0.0106982,((CniRenillaM_g2703.t1:0.00180902,CniRenillaM_g11001.t1:0.0122204)0:5e-09,(CniRenillaM_g15407.t1:0.0523067,(CniRenillaM_g20738.t1:5e-09,CniRenillaM_g12512.t1:0.00665138)0:5e-09)77:0.00171674)79:0.00494728)1:0.346821)36:0.058005,CniXenia_Xe_029123-T1:0.385724)93:0.0678)1:0.172311,((CniRenillaM_g6451.t1:0.0157598,(CniRenillaM_g9951.t1:0.0825136,((CniRenillaM_g10016.t1:0.132191,CniRenillaM_g14865.t1:0.00723525)98:0.0309719,(CniRenillaM_g10017.t1:5e-09,(CniHydraV_rna14968:0.907589,CniRenillaM_g12560.t1:0.00445888)34:0.0743272)99:0.047861)0:5e-09)0:5e-09)1:0.439188,CniMontiporaC_g55930.t1:0.360044)85:0.111339)64:0.0665393)90:0.153305,((CniAureliaA_scaffold2756.g1.t1:0.693293,(CniAureliaA_scaffold4757.g1.t1:0.0649917,CniAureliaA_scaffold3678.g1.t1:0.0438768)91:0.124026)96:0.163355,(CniAureliaA_scaffold921.g6.t1:0.302838,((CniDendronephthya_rna-XM_028562022.1:0.110844,CniDiscosoma_evm.model.scaffold_149.38:0.453642)94:0.120889,(CniMontiporaC_adi2mcaRNA21127_R0:0.30108,(CniDiscosoma_evm.model.scaffold_372.8:0.0798189,CniMontiporaC_g25304.t1:0.0172166)1:0.144679)97:0.10027)99:0.203671)64:0.0828578)1:0.67703)59:0.0557392)29:0.0450934,(((CniDiscosoma_evm.model.scaffold_123.13:0.208628,CniDiscosoma_evm.model.scaffold_319.6:0.0390142)1:0.516676,(CniAmplexidiscus_evm.model.scaffold_149.5:0.138863,(CniAmplexidiscus_evm.model.scaffold_496.15:0.0190773,(CniAmplexidiscus_evm.model.scaffold_149.4:0.117148,(CniDiscosoma_evm.model.scaffold_125.9:0.00155505,CniDiscosoma_evm.model.scaffold_373.14:0.00154809)99:0.0474632)23:0.0075246)86:0.0505359)1:0.293283)1:0.411844,((((((CniMontiporaC_g23468.t1:0.727626,StrongylocentrotusP_rna23496:6e-09)1:0.444564,(((StrongylocentrotusP_rna19404:0.00609027,(StrongylocentrotusP_rna20291:0.00158377,(CniAcroporaM_amil.1.2.20432.m1:0.182931,CniMergedstylophoraP_rna10952:6e-09)60:0.925779)37:0.207269)1:0.223891,((AcanthasterP_rna32588:5e-09,(CniAmplexidiscus_evm.model.scaffold_130.31:5e-09,CniMontiporaC_g70560.t1:1.0647)63:0.439985)66:0.180774,AcanthasterP_rna35731:0.179392)38:0.048354)48:0.0749231,(CniMontiporaC_g47084.t1:6e-09,CniOrbicellaF_rna10235:1.3013)43:0.744979)51:0.0929809)88:0.0775245,StrongylocentrotusP_rna18661:0.496087)87:0.0711197,(CniAmplexidiscus_evm.model.scaffold_293.11:1.15541,((((CniMontiporaC_adi2mcaRNA18700_R2:0.177527,(CniAureliaA_scaffold1622.g4.t1:0.639141,CniMergedstylophoraP_Spis4872:0.00147601)93:0.156837)1:0.226309,(((((CniPoritesL_jamg1.model.Sc0000095.41:0.0262576,(CniPoritesL_jamg1.model.Sc0000740.1:0.0144663,CniPoritesL_jamg1.model.Sc0000749.3:0.0544407)24:0.00201846)43:0.00691175,CniDiscosoma_evm.model.scaffold_113.2:0.248632)0:0.00417527,(CniAcroporaD_rna5719:1.11828,CniDiscosoma_evm.model.scaffold_113.1:0.216631)72:0.25193)76:0.0103772,CniAmplexidiscus_evm.model.scaffold_1080.2:0.4357)39:0.0137483,CniMergedstylophoraP_Spis11980:0.191631)72:0.0277146)96:0.058684,(CniMontiporaC_g16906.t1:0.0522468,((CniMontiporaC_g67416.t1:0.0316472,(CniMontiporaC_g23135.t1:5e-09,(CniAmplexidiscus_evm.model.scaffold_977.3:1.1e-08,CniDiscosoma_evm.model.scaffold_24.30:5e-09)54:2.55731)40:0.103272)41:0.00720845,(CniMontiporaC_g32743.t1:0.0481757,((CniMontiporaC_g40138.t1:0.0108402,(CniMontiporaC_adi2mcaRNA21127_R1:0.0192519,(CniAureliaA_scaffold1377.g6.t1:2.03168,CniAmplexidiscus_evm.model.scaffold_146.39:5e-09)66:0.327219)30:0.133028)88:0.0166864,((CniMontiporaC_g32568.t1:0.0575212,(CniThelohanellusK_rna14160:0.197844,StrigamiaM_SMAR003892-RA:5e-09)98:2.03296)0:0.000772625,CniMontiporaC_g29546.t1:0.0598641)66:0.00183658)0:6e-09)12:0.0056144)64:0.00478377)98:0.130281)99:0.0946489,((((CniMontiporaC_g36267.t1:0.173194,(CniMontiporaC_g47377.t1:0.126871,(CniMontiporaC_g52762.t1:0.00937156,CniMontiporaC_g55978.t1:0.012945)94:0.0351838)0:5e-09)62:0.0104886,(CniMontiporaC_g66699.t1:1.59866,CniMontiporaC_g33750.t1:5e-09)99:0.180727)1:0.171943,(((CniDiscosoma_evm.model.scaffold_711.3:0.227167,(CniMergedstylophoraP_Spis21319:0.00105839,(CniMergedstylophoraP_Spis19126:5e-09,CniMergedstylophoraP_Spis21401:0.00359791)89:0.0197942)99:0.184621)27:0.0073035,CniMontiporaC_g60266.t1:0.107582)0:0.0450112,((((CniAmplexidiscus_evm.model.scaffold_751.4:0.0551112,(CniAmplexidiscus_evm.model.scaffold_1227.2:0.0180728,CniAmplexidiscus_evm.model.scaffold_123.28:0.00981275)95:0.0099744)65:0.00132417,(CniAmplexidiscus_evm.model.scaffold_349.4:0.0957308,CniDiscosoma_evm.model.scaffold_493.6:0.1363)0:0.000305284)90:0.0112209,((CniDiscosoma_evm.model.scaffold_468.19:0.0134936,CniDiscosoma_evm.model.scaffold_322.14:0.00508668)86:0.00666223,(CniDiscosoma_evm.model.scaffold_493.4:5e-09,CniMontiporaC_g64891.t1:1.27996)34:0.0354931)97:0.0202174)0:0.0228267,CniAmplexidiscus_evm.model.scaffold_751.5:0.137419)99:0.0782041)55:0.0291416)94:0.0618365,((CniAmplexidiscus_evm.model.scaffold_27.4:0.189063,(CniAmplexidiscus_evm.model.scaffold_432.11:0.161528,((CniAmplexidiscus_evm.model.scaffold_605.7:0.0164874,StrigamiaM_SMAR000076-RA:1.30714)0:0.00183551,(CniAmplexidiscus_evm.model.scaffold_900.1:0.0103326,CniAmplexidiscus_evm.model.scaffold_192.13:0.1081)74:0.00276518)93:0.0376767)88:0.0320042)99:0.213437,AcanthasterP_rna17870:0.583207)29:0.064363)68:0.0498825)19:0.240791)72:0.0635229)13:0.0494412,((((((CniMontiporaC_g62923.t1:0.0505691,(CniMontiporaC_g26183.t1:0.08911,AmphibalanusA_rna-gnl|WGS_VIIS|FJT64_027054-RA_mrna:1.95083)32:0.176621)21:0.120034,CniRenillaM_g5081.t1:0.304816)52:0.0352745,(((CniAmplexidiscus_evm.model.scaffold_905.2:0.0629743,CniDiscosoma_evm.model.scaffold_314.33:0.0249551)61:0.0386905,CniDiscosoma_evm.model.scaffold_447.3:0.108728)93:0.101644,(CniAmplexidiscus_evm.model.scaffold_713.8:0.133027,((CniDiscosoma_evm.model.scaffold_447.4:0.088598,(CniDiscosoma_evm.model.scaffold_716.3:0.0257554,CniDiscosoma_evm.model.scaffold_211.18:0.0489862)0:6e-09)55:0.0399936,((((CniDiscosoma_evm.model.scaffold_314.32:0.037093,CniMontiporaC_g58534.t1:2.89116)0:6e-09,(CniAmplexidiscus_evm.model.scaffold_713.7:0.0717624,CniAmplexidiscus_evm.model.scaffold_346.27:0.0350246)87:0.0611855)85:0.0133282,(CniDiscosoma_evm.model.scaffold_121.57:5e-09,CniThelohanellusK_rna521:1.7771)46:0.0229229)82:0.0141353,CniDiscosoma_evm.model.scaffold_1678.1:0.192518)7:0.00320606)70:0.0105309)97:0.0632939)1:0.117279)86:0.0542541,(((CniDiscosoma_evm.model.scaffold_189.24:0.101098,(CniDiscosoma_evm.model.scaffold_319.9:0.0894184,CniDiscosoma_evm.model.scaffold_478.7:0.0336173)58:0.0246714)77:0.0169391,(CniDiscosoma_evm.model.scaffold_2603.2:0.0615016,CniDiscosoma_evm.model.scaffold_288.13:0.0532653)99:0.104693)73:0.0401934,(CniAmplexidiscus_evm.model.scaffold_598.5:0.0912764,CniDiscosoma_evm.model.scaffold_319.8:0.150849)85:0.0396246)99:0.236243)76:0.0493,CniDiscosoma_evm.model.scaffold_820.1:0.279413)99:0.108049,((CniDendronephthya_rna-XM_028561829.1:0.148668,CniRenillaM_g12655.t1:0.178129)98:0.138377,(CniDiscosoma_evm.model.scaffold_511.3:0.235941,(CniMergedstylophoraP_Spis25616:0.22281,(CniPocilloporaA_rna4213:5e-09,CniPocilloporaD_rna-XM_027180456.1:5e-09)1:0.313877)91:0.0881304)99:0.275798)96:0.109764)1:0.187676)99:0.119642,(CniThelohanellusK_rna12261:1.38992,((CniAmplexidiscus_evm.model.scaffold_46.24:0.502227,(((((CniMontiporaC_g27318.t1:0.0370401,CniThelohanellusK_rna1928:0.0107358)0:0.00360868,(CniThelohanellusK_rna10870:0.225371,CniThelohanellusK_rna6346:0.112679)83:0.057734)99:0.316972,CniMergedstylophoraP_Spis24169:1.00901)78:0.0676508,(CniThelohanellusK_rna12534:0.00625922,CniThelohanellusK_rna13666:5e-09)1:0.424993)87:0.11136,(CniThelohanellusK_rna10395:0.287756,CniThelohanellusK_rna9930:0.251876)1:0.258743)99:0.174548)99:0.269782,((CniGoniastreaA_gasp1.m1b.18531.m1:5e-09,CniThelohanellusK_rna1578:1.45723)82:0.669989,(CniAmplexidiscus_evm.model.scaffold_1143.3:0.0953725,CniAmplexidiscus_evm.model.scaffold_319.3:0.102379)97:0.344067)57:0.147356)98:0.166737)22:0.0158728)63:0.0479663)42:0.0473421)0:0.0427608,((((CniAcroporaM_amil.1.2.21910.m1:5e-09,CniMergedstylophoraP_Spis17919:0.0732678)94:0.227131,CniOrbicellaF_rna30432:0.244534)1:0.480956,(CniAmplexidiscus_evm.model.scaffold_1038.1:0.845902,((CniThelohanellusK_rna9752:0.214742,CniThelohanellusK_rna4206:0.1781)58:0.254053,StrongylocentrotusP_rna14187:1.16714)0:5e-09)76:0.105963)43:0.087144,((CniMontiporaC_g43694.t1:0.770533,(CniDiscosoma_evm.model.scaffold_415.8:0.335042,((CniGoniastreaA_gasp1.m1b.43642.m1:0.78618,CniRenillaM_g11399.t1:0.564177)32:0.217033,CniAureliaA_scaffold3196.g2.t1:5e-09)0:6e-09)40:0.152692)59:0.250676,CniThelohanellusK_rna5203:0.335738)40:0.138188)96:0.139241)68:0.0120107)0:0.0137747)84:0.0303701)66:0.0360173)99:0.0573681,((((((((MnemiopsisL_ML034652a-RA:0.163504,(MnemiopsisL_ML034653a-RA:0.465306,MnemiopsisL_ML01563a-RA:0.0930134)1:0.233301)99:0.159792,MnemiopsisL_ML42512a-RA:0.355533)1:0.633633,CniThelohanellusK_rna14919:0.811619)74:0.069039,((((((CniMontiporaC_g5644.t1:0.0431193,(CniMontiporaC_g9166.t1:0.0182192,CniThelohanellusK_rna8305:1.3255)32:0.0746017)1:0.727084,(MnemiopsisL_ML04657a-RA:0.0898887,MnemiopsisL_ML124913a-RA:0.0864485)91:0.18625)1:0.556208,(MnemiopsisL_ML08209a-RA:0.207298,(MnemiopsisL_ML48643a-RA:0.0637054,(MnemiopsisL_ML03257a-RA:0.0437298,MnemiopsisL_ML10933a-RA:0.0870244)76:0.065898)1:0.197523)1:0.782612)75:0.101322,((MnemiopsisL_ML19073a-RA:0.436653,MnemiopsisL_ML01262a-RA:0.309522)98:0.489215,CniAcroporaT_aten_0.1.m1.18324.m1:0.531253)81:0.172773)93:0.121584,CniThelohanellusK_rna919:1.95357)51:0.0726686,((MnemiopsisL_ML050821a-RA:0.101367,MnemiopsisL_ML28141a-RA:0.141844)1:0.812479,(CniMontiporaC_g3879.t1:0.874839,(CniMorbakkaV_scaffold176.g8.t1:0.174139,(CniAmplexidiscus_evm.model.scaffold_84.19:0.684731,(AmphibalanusA_rna-gnl|WGS_VIIS|FJT64_022319-RA_mrna:5e-09,(AmphibalanusA_rna-gnl|WGS_VIIS|FJT64_017590-RA_mrna:0.0539543,AmphibalanusA_rna-gnl|WGS_VIIS|FJT64_006557-RA_mrna:0.158351)40:0.0134181)85:0.421262)93:0.873504)0:0.0111613)83:0.558456)55:0.0661867)64:0.0533354)94:0.0591834,(((MnemiopsisL_ML034651a-RA:0.283192,MnemiopsisL_ML137614a-RA:0.346243)1:0.935459,((MnemiopsisL_ML00942a-RA:0.229563,MnemiopsisL_ML12593a-RA:0.235898)1:0.456852,((MnemiopsisL_ML03982a-RA:0.170296,(CniAcroporaM_amil.1.2.6309.m1:0.553514,CniMontiporaC_g37528.t1:0.0379171)98:0.371333)1:0.403255,MnemiopsisL_ML085013a-RA:0.797343)1:0.236789)64:0.0477084)99:0.208711,(CniAureliaA_scaffold1127.g7.t1:1.2572,((CniAureliaA_scaffold481.g14.t1:0.339243,CniMorbakkaV_scaffold188.g1.t1:0.448456)94:0.101238,((CniMontiporaC_g37338.t1:0.205048,(CniAcroporaM_amil.1.2.15036.m1:0.0819845,CniMontiporaC_g2484.t1:0.029444)8:0.0221891)63:0.0196107,CniMontiporaC_g37339.t1:0.476598)1:0.28226)1:0.584216)81:0.095619)80:0.0903328)90:0.0551919,((CniMorbakkaV_scaffold83.g37.t1:1.03074,(((((CniOrbicellaF_rna694:0.510586,CniThelohanellusK_rna14441:0.000605926)16:0.0323179,(CniThelohanellusK_rna4807:0.012745,CniThelohanellusK_rna1001:6e-09)80:0.0146467)1:0.218084,(((CniThelohanellusK_rna4409:0.124466,CniThelohanellusK_rna9805:0.0608452)89:0.0313858,(CniThelohanellusK_rna3433:0.0481111,CniThelohanellusK_rna3380:0.00941694)91:0.0417815)45:0.0142495,CniThelohanellusK_rna4408:0.142144)99:0.14661)1:0.26753,(((((((CniThelohanellusK_rna604:0,CniThelohanellusK_rna5166:0)0:5e-09,CniThelohanellusK_rna14526:0.00385368)1:0.257813,(CniThelohanellusK_rna13023:0.108332,(CniThelohanellusK_rna4373:0.462972,CniThelohanellusK_rna13024:0.0459291)61:0.0533407)99:0.20894)62:0.0625162,(CniThelohanellusK_rna14902:6e-09,(CniMontiporaC_g58493.t1:6e-09,CniThelohanellusK_rna3712:5e-09)94:1.78988)22:0.512008)90:0.119732,((CniThelohanellusK_rna13593:5e-09,(CniThelohanellusK_rna3783:6e-09,((CniThelohanellusK_rna534:0,CniThelohanellusK_rna4627:0)0:5e-09,CniThelohanellusK_rna6593:5e-09)0:5e-09)84:0.00180919)1:0.349974,((CniThelohanellusK_rna11714:5e-09,CniThelohanellusK_rna6383:0.141691)1:0.320516,((CniThelohanellusK_rna2501:0.0277383,(CniThelohanellusK_rna5929:0.00131639,(CniThelohanellusK_rna2657:5e-09,(CniThelohanellusK_rna4436:0,CniThelohanellusK_rna10381:0)0:5e-09)1:5e-09)0:5e-09)91:0.0518108,(CniThelohanellusK_rna10924:5e-09,CniThelohanellusK_rna7129:5e-09)1:0.389561)1:0.233335)99:0.166746)43:0.054908)98:0.0861902,(CniThelohanellusK_rna2489:0.438104,(((CniThelohanellusK_rna5205:0.419914,((CniThelohanellusK_rna8485:0.0798525,(CniDiscosoma_evm.model.scaffold_959.2:0.384683,CniGalaxeaF_gfas1.m1.18313.m1:0.327631)83:0.790443)41:0.241988,(CniThelohanellusK_rna14430:0.000984455,((CniThelohanellusK_rna1737:0,CniThelohanellusK_rna11060:0,CniThelohanellusK_rna11678:0)0:5e-09,CniThelohanellusK_rna11534:5e-09)42:0.00214364)1:0.430401)62:0.039554)13:0.0443411,(((CniThelohanellusK_rna9233:5e-09,CniThelohanellusK_rna12002:5e-09)80:0.00158564,(CniThelohanellusK_rna305:5e-09,(CniThelohanellusK_rna416:0.00406908,CniThelohanellusK_rna7727:0.0083807)88:0.00399785)0:5e-09)0:5e-09,(CniThelohanellusK_rna8483:0.238846,CniThelohanellusK_rna9232:0.00179741)0:1.58e-07)1:0.496909)12:0.0385322,((CniThelohanellusK_rna920:0.0103352,(CniThelohanellusK_rna13167:0.0085615,CniThelohanellusK_rna8192:0.00232445)56:0.0012931)1:0.545898,CniThelohanellusK_rna13914:0.415604)63:0.0400032)64:0.0477171)96:0.0744747)53:0.0519716,((((((((CniFungiaSp_ffun1.m2b.28925.m1:6e-09,AmphibalanusA_rna-gnl|WGS_VIIS|FJT64_022708-RA_mrna:0.0828094)41:2.33653,(CniThelohanellusK_rna391:0.0184696,CniThelohanellusK_rna8314:5e-09)0:6e-09)96:0.235411,((CniThelohanellusK_rna12673:0,CniThelohanellusK_rna12675:0)0:0.053816,(CniThelohanellusK_rna7884:0.173421,CniThelohanellusK_rna9598:1.71622)0:0.00945322)86:0.0755265)99:0.23582,(CniThelohanellusK_rna14703:0.252087,(CniThelohanellusK_rna5211:0.0817669,CniThelohanellusK_rna14704:0.124851)33:0.013487)99:0.224438)7:0.0653231,(CniThelohanellusK_rna3630:6.1773e-05,((CniThelohanellusK_rna2673:0,CniThelohanellusK_rna3496:0,CniThelohanellusK_rna9417:0)0:5e-09,(CniThelohanellusK_rna11985:0.00215986,CniThelohanellusK_rna10346:0.00997554)0:6e-09)91:0.00162842)1:0.23417)97:0.0826783,(((CniThelohanellusK_rna390:5e-09,CniThelohanellusK_rna8312:0.00355068)1:0.312882,((CniThelohanellusK_rna7034:5e-09,(CniThelohanellusK_rna2542:5e-09,(CniThelohanellusK_rna7033:5e-09,CniThelohanellusK_rna10792:0.00231641)0:5e-09)82:0.00188653)1:0.224716,(CniThelohanellusK_rna8313:0.334036,CniThelohanellusK_rna7885:0.387555)90:0.148022)39:0.0229146)44:0.0348745,(CniThelohanellusK_rna1051:0.0770807,CniThelohanellusK_rna6607:1.02485)93:0.33965)95:0.0763552)1:0.150071,(CniThelohanellusK_rna3018:0.480464,(CniThelohanellusK_rna6164:0.036588,(CniThelohanellusK_rna110:0.00269548,CniThelohanellusK_rna6476:5e-09)0:5e-09)1:0.402868)97:0.0908733)96:0.0821596,(CniThelohanellusK_rna13940:0.308165,(CniThelohanellusK_rna12263:0.000346882,(CniThelohanellusK_rna5332:5e-09,CniThelohanellusK_rna14849:0.000995346)1:0.0429078)1:0.387393)95:0.156178)97:0.0704165)97:0.0925511)1:0.228057,(MnemiopsisL_ML12592a-RA:1.05011,((((CniThelohanellusK_rna7677:0.296005,((CniThelohanellusK_rna4694:0.00713469,(CniThelohanellusK_rna10416:6e-09,(CniThelohanellusK_rna5301:0.00732622,(CniAureliaA_scaffold463.g3.t1:2.14257,CniMontiporaC_g3230.t1:5e-09)0:5e-09)47:0.270082)45:0.0163165)0:5e-09,CniThelohanellusK_rna915:5e-09)1:0.220336)92:0.0628083,((CniThelohanellusK_rna14762:0.0399409,CniThelohanellusK_rna1926:0.029342)99:0.229881,CniThelohanellusK_rna9377:0.40916)59:0.0738334)79:0.0932595,(CniThelohanellusK_rna4097:0.313815,(CniMontiporaC_g58897.t1:2.47137,CniThelohanellusK_rna12211:6e-09)25:0.230073)86:0.0844502)1:0.307997,(((CniThelohanellusK_rna7691:0.240664,(CniThelohanellusK_rna6821:0.00995518,(CniDiscosoma_evm.model.scaffold_345.27:5e-09,CniThelohanellusK_rna4076:0.105595)0:0.171707)99:0.205374)1:0.341907,((((((CniThelohanellusK_rna8730:0.0181282,CniThelohanellusK_rna8257:0.00454117)0:6e-09,CniThelohanellusK_rna5936:5e-09)0:6e-09,CniMontiporaC_g43143.t1:0.0481669)0:6e-09,(CniThelohanellusK_rna4570:5e-09,MnemiopsisL_ML00742a-RA:2.59817)0:5e-09)0:6e-09,((CniThelohanellusK_rna8729:0,CniThelohanellusK_rna13383:0)0:5e-09,CniThelohanellusK_rna60:5e-09)0:5e-09)1:0.469746,(((CniThelohanellusK_rna910:1.03163,CniThelohanellusK_rna7981:5e-09)1:0.683499,(CniThelohanellusK_rna6636:0.00972902,CniThelohanellusK_rna9993:0.0287277)91:0.108122)54:0.0455705,((CniThelohanellusK_rna3020:5e-09,CniThelohanellusK_rna3024:0.00638665)99:0.0775361,((CniThelohanellusK_rna4890:0.127543,CniThelohanellusK_rna14639:0.0222296)0:0.00274117,CniThelohanellusK_rna1909:0.0182787)85:0.020028)89:0.0473176)1:0.390893)97:0.147117)73:0.101997,(((((CniThelohanellusK_rna7820:0.518627,(((CniThelohanellusK_rna12210:0.0520382,CniThelohanellusK_rna7387:0.0879662)90:0.201002,CniThelohanellusK_rna7235:0.161715)67:0.082059,(CniThelohanellusK_rna1205:0.326172,(CniThelohanellusK_rna9376:0.538995,(CniThelohanellusK_rna7676:0.270246,(CniThelohanellusK_rna5302:0.584022,CniThelohanellusK_rna4695:0.115597)57:0.055255)95:0.0969232)0:0.0368443)96:0.153139)80:0.0393307)69:0.0304707,(((CniThelohanellusK_rna838:0.070067,CniThelohanellusK_rna12926:0.0961132)1:0.283102,(CniThelohanellusK_rna3386:0.0139118,CniThelohanellusK_rna11111:0.0158456)1:0.280248)37:0.0917739,(CrassostreaG_EKC41476:1.64542,CniThelohanellusK_rna10633:0.00426305)56:0.397742)96:0.155722)96:0.156849,(CniThelohanellusK_rna352:0.194103,(CniThelohanellusK_rna7234:0.0480598,CniRenillaM_g19249.t1:0.199168)19:0.0268546)1:0.395724)26:0.028871,CniThelohanellusK_rna14458:0.413851)44:0.0910122,(CniThelohanellusK_rna4071:0.286843,LottiaG_LotgiT160821:1.65198)0:0.512111)20:0.0999432)0:0.0369611)99:0.108303)0:5e-09)0:0.0144132)0:0.0741983,(((((CniAureliaA_scaffold328.g13.t1:0.142586,CniAureliaA_scaffold2431.g1.t1:0.226221)99:0.142377,((CniMontiporaC_g67411.t1:0.607238,CniMorbakkaV_scaffold2.g224.t2:0.372275)47:0.212552,CniAureliaA_scaffold2839.g3.t1:0.142247)99:0.0854695)55:0.0618207,(CniAureliaA_scaffold1233.g5.t1:0.284521,(((CniAureliaA_scaffold2664.g5.t1:0.0802852,CniAureliaA_scaffold2203.g1.t1:0.0677396)99:0.182708,CniAureliaA_scaffold2631.g4.t1:0.235169)0:0.0263713,CniAureliaA_scaffold2429.g2.t1:0.173095)0:0.00973701)99:0.106993)1:0.598601,(((CniAureliaA_scaffold3416.g1.t1:0.698367,(((CniMontiporaC_g12481.t1:5e-09,(CniMontiporaC_g3878.t1:0.0365613,CniMontiporaC_g22730.t1:0.0636046)1:1.13603)14:0.123847,((CniAmplexidiscus_evm.model.scaffold_900.2:0.0188652,CniAmplexidiscus_evm.model.scaffold_743.1:0.10245)98:0.0282407,(CniMontiporaC_g23978.t1:0.0479232,(CniRenillaM_g22227.t1:1.59034,CniFungiaSp_ffun1.m4.4929.m1:8e-09)91:0.0517986)44:0.0308425)1:0.119728)99:0.112141,CniAmplexidiscus_evm.model.scaffold_698.3:0.181522)1:0.296723)76:0.222351,CniHydraV_rna9431:1.22107)68:0.228968,((((CniHydraV_rna11876:0.0405476,(CniHydraV_rna3442:0.0685221,((CniThelohanellusK_rna13275:1.28096,(CniDendronephthya_rna-XM_028560771.1:0.378576,AcanthasterP_rna19586:1.51515)0:0.255053)0:5e-09,CniHydraV_rna19219:0.120511)0:0.00478163)0:5e-09)99:0.167797,((CniRenillaM_g18607.t1:0.0405775,CniRenillaM_g13443.t1:0.0313698)1:0.206418,CniRenillaM_g8180.t1:0.212958)93:0.109029)89:0.0975116,(((CniHydraV_rna22943:0.0583373,(CniHydraV_rna21756:0.190444,CniHydraV_rna24908:5e-09)86:0.0409419)96:0.137932,(CniHydraV_rna14985:0.114888,CniHydraV_rna2645:0.0756748)70:0.0246295)99:0.350169,(CniHydraV_rna407:0.0396466,(CniHydraV_rna20995:0.0783206,SalpingoecaR_rna-gnl|WGS_ACSY|mrna_PTSG_12183T0:0.0820875)0:0.0232869)99:0.226151)85:0.126283)1:0.479046,CniMontiporaC_g39341.t1:0.805867)0:0.0361568)92:0.123185)78:0.0583395,(((CniThelohanellusK_rna206:0.279326,CniHenneguyaS_rna-gnl|WGS_SGJC|scaffold_10520-snap-0.4-mRNA:0.247072)1:0.807129,((CniMontiporaC_g71564.t1:0.151278,CniExaiptasiaP_rna-XM_028659152.1:0.164019)99:0.412409,(StrongylocentrotusP_rna7149:0.414658,((((LottiaG_LotgiT105775:0.382433,(CniDiscosoma_evm.model.scaffold_695.4:5e-09,(CniDiscosoma_evm.model.scaffold_332.21:0.0194323,CniDiscosoma_evm.model.scaffold_2468.1:0.0149855)0:5e-09)71:0.0470696)49:0.0679865,CniPoritesL_jamg1.model.Sc0000072.103:0.0595674)99:0.0736589,((CniMontiporaC_g3229.t1:0.0841512,CniMontiporaC_g66372.t1:0.174639)75:0.0264387,((CniMontiporaC_g24335.t1:0.0807494,((((CniMergedstylophoraP_Spis14190:0.0475959,(CniThelohanellusK_rna3838:0.0386568,CniThelohanellusK_rna6483:5e-09)1:2.16708)0:0.000308073,CniMergedstylophoraP_Spis22186:0.0720388)58:0.00467668,(CniMergedstylophoraP_Spis17974:0.0471847,(CniAmplexidiscus_evm.model.scaffold_2215.1:0.575585,CniAureliaA_scaffold471.g7.t1:5e-09)82:1.80291)66:0.0138807)0:5e-09,CniMergedstylophoraP_Spis18748:0.0950854)74:0.0029
[truncated: 6,087 more chars]
