# Supplementary material for: Evolution of Protein-Mediated Biomineralization in Scleractinian Corals
Source: Front Genet. 2021 Feb 2;12:618517. doi: 10.3389/fgene.2021.618517 (PMC7902050; doi:10.3389/fgene.2021.618517)
Supplement: Supplementary file 2 [file Data_Sheet_2.ZIP › tree.biomin.OG0000004.tree.txt]

(((((CniRenillaM_g8398.t1:0.429855,CniAcroporaM_amil.1.2.16582.m1:1.24281)65:0.498548,(CniAcroporaD_rna29309:1.40793,AmphibalanusA_rna-gnl|WGS_VIIS|FJT64_002688-RA_mrna:0.533702)36:0.105626)51:0.306133,(CniDiscosoma_evm.model.scaffold_328.21:0.754161,((CniFungiaSp_ffun1.m2b.2310.m1:1.06776,CniOrbicellaF_rna14906:5e-09)35:0.860289,(((CniAmplexidiscus_evm.model.scaffold_390.23:0.426197,(CniMergedstylophoraP_Spis21795:0.572439,CniMergedstylophoraP_Spis14197:0.509281)96:0.265829)99:0.745571,((CniMorbakkaV_scaffold86.g18.t1:0.383015,StrigamiaM_SMAR003199-RA:5e-09)62:1.43245,CniHydraV_rna24195:1.48431)12:0.147731)20:0.0731268,CniMontiporaC_g62410.t1:0.583424)65:0.155752)0:0.00714384)40:0.0824018)78:0.101652,((((((((((AcanthasterP_rna10463:0.658764,(AcanthasterP_rna3346:0.175549,AcanthasterP_rna27269:0.162011)99:0.469079)99:0.383712,((((((StrongylocentrotusP_rna24550:0.00174208,StrongylocentrotusP_rna24551:0.010442)1:0.14801,((StrongylocentrotusP_rna3981:0.0258749,StrongylocentrotusP_rna15941:0.054805)1:0.416838,StrongylocentrotusP_rna6768:0.470598)1:0.244358)97:0.180017,StrongylocentrotusP_rna10772:0.113837)99:0.253934,StrongylocentrotusP_rna10518:0.344989)88:0.129759,(CniExaiptasiaP_rna-XM_021055839.1:0.0258546,CniRenillaM_g13667.t1:0.0954175)1:0.432684)1:0.841476,((CniNemvArnau_NVE17502:0.463777,(CniMontiporaC_g20428.t1:5e-09,(CniMontiporaC_g68309.t1:0.0273123,CniMontiporaC_g40480.t1:0.0278697)99:0.241137)96:0.300348)1:1.00319,((((CniAmplexidiscus_evm.model.scaffold_666.5:0.0363945,CniDiscosoma_evm.model.scaffold_427.5:0.120839)99:0.104925,(CniNemvArnau_NVE10670:0.242773,(CniNemvArnau_NVE5341:0.0294865,CniNemvArnau_NVE17908:0.0695158)88:0.0654144)97:0.0854706)99:0.101103,(CniDendronephthya_rna-XM_028539932.1:0.275457,(((((CniDiscosoma_evm.model.scaffold_247.15:1.49276,CniMontiporaC_g7387.t1:0.000100027)1:0.165874,((CniAmplexidiscus_evm.model.scaffold_148.27:0.00851616,(CniAmplexidiscus_evm.model.scaffold_4717.1:0.0232709,(CniAmplexidiscus_evm.model.scaffold_893.6:0.0620651,CniThelohanellusK_rna11294:1.92052)0:5e-09)0:5e-09)1:0.0611318,(CniDiscosoma_evm.model.scaffold_702.1:0.0136691,(CniDiscosoma_evm.model.scaffold_112.38:0.0393684,CniDiscosoma_evm.model.scaffold_164.14:0.00284976)87:0.0100519)98:0.0476065)97:0.0443201)99:0.0805674,CniMontiporaC_g55960.t1:0.267041)89:0.0494878,((((CniAmplexidiscus_evm.model.scaffold_44.35:0.077552,CniAmplexidiscus_evm.model.scaffold_515.8:0.0438121)92:0.0536622,CniMontiporaC_g22643.t1:0.09678)73:0.0445916,(CniDiscosoma_evm.model.scaffold_861.1:0.210453,CniDiscosoma_evm.model.scaffold_401.13:0.0632709)89:0.110251)99:0.112892,((CniDendronephthya_rna-XM_028540010.1:0.00423537,CniDendronephthya_rna-XM_028543195.1:5e-09)99:0.0720782,(CniDendronephthya_rna-XM_028563009.1:0.131837,CniRenillaM_g11569.t1:0.0671305)99:0.0872967)1:0.176349)91:0.0517626)92:0.0609146,(CniDendronephthya_rna-XM_028559860.1:0.0636084,CniDendronephthya_rna-XM_028562433.1:5e-09)1:0.366404)74:0.0340497)69:0.0303456)98:0.438276,(CniDiscosoma_evm.model.scaffold_404.8:5e-09,CniAmplexidiscus_evm.model.scaffold_263.4:0.279331)1:1.11459)35:0.065787)77:0.103884)58:0.0423425)64:0.0544541,(((CniAcroporaD_rna37482:0.0413412,(CniAcroporaM_amil.1.2.10154.m1:0.211787,((CniMergedstylophoraP_rna22681:0.0310707,(CniMergedstylophoraP_Spis8896:0.274294,CniMergedstylophoraP_Spis10168:6e-09)1:0.166706)99:0.0978557,(CniAmplexidiscus_evm.model.scaffold_595.7:0.186373,CniDiscosoma_evm.model.scaffold_640.1:0.0464054)1:0.136305)99:0.0817323)0:5e-09)0:5e-09,CniAcroporaD_rna2928:0.0563179)86:0.0384312,CniAcroporaM_amil.1.2.14820.m1:0.0921913)1:0.896257)96:0.108506,(((((((AcanthasterP_rna35926:0.145964,(StrongylocentrotusP_rna17281:0.00782369,(StrongylocentrotusP_rna17280:5e-09,StrongylocentrotusP_rna34172:5e-09)73:0.00239915)1:0.158487)92:0.0447543,(CniMergedstylophoraP_rna34211:3.58123,(StrongylocentrotusP_rna15784:0.0181853,((StrongylocentrotusP_rna15785:0.0233568,StrongylocentrotusP_rna15789:0.00968596)0:5e-09,((StrongylocentrotusP_rna11408:5e-09,StrongylocentrotusP_rna15787:0.000808678)75:0.000747117,(StrongylocentrotusP_rna15791:0.00446243,StrongylocentrotusP_rna11407:0.00851853)89:0.00290085)94:0.00312866)35:0.00031751)65:0.023376)99:0.110897)96:0.105896,(CniMontiporaC_g23127.t1:0.891595,StrongylocentrotusP_rna822:5e-09)98:0.177706)1:0.593506,((LottiaG_LotgiT111450:0.370928,(AmphibalanusA_rna-gnl|WGS_VIIS|FJT64_027820-RA_mrna:0.415892,(AmphibalanusA_rna-gnl|WGS_VIIS|FJT64_002363-RA_mrna:0.125274,AmphibalanusA_rna-gnl|WGS_VIIS|FJT64_001845-RA_mrna:0.0741616)99:0.429889)97:0.484405)85:0.313493,(CniMontiporaC_g14659.t1:1.39489,(CniMontiporaC_g50775.t1:0.491908,(CniRenillaM_g21355.t1:6e-09,CniXenia_Xe_027192-T1:5e-09)91:2.54103)12:0.276438)34:0.0620725)70:0.12927)88:0.182191,((((((LingulaA_rna-XM_013566057.1:0.131384,LingulaA_rna-XM_013529512.2:0.0396142)0:5e-09,LingulaA_rna-XM_013555647.1:0.00332416)1:0.395052,((CniMontiporaC_g44036.t1:0.0629798,CniMontiporaC_adi2mcaRNA36952_R3:0.00959678)1:0.422872,(((CniNemvArnau_NVE4753:0.112302,CniExaiptasiaP_rna-XM_021056464.1:0.209206)92:0.0462384,CniExaiptasiaP_rna-XM_028657751.1:0.176444)46:0.0210277,(((CniDendronephthya_rna-XM_028563004.1:0.0980748,((((((CniRenillaM_g19106.t1:6e-09,CniRenillaM_g4151.t1:0.0039969)77:0.00139125,CniRenillaM_g7629.t1:0.0118346)88:0.00130488,(CniRenillaM_g18815.t1:0.0191339,((CniRenillaM_g15895.t1:0.00640166,CniRenillaM_g21392.t1:0.00151942)52:0.00227307,(CniAmplexidiscus_evm.model.scaffold_280.13:0.901375,CniRenillaM_g16590.t1:8e-09)97:0.011879)0:5e-09)89:0.00586576)0:5e-09,(CniRenillaM_g19105.t1:5e-09,((CniRenillaM_g6738.t1:0.00381235,CniRenillaM_g20551.t1:0.00200542)0:6e-09,(CniRenillaM_g4150.t1:0.0033652,CniRenillaM_g19048.t1:5e-09)94:0.00251776)1:0.00787284)1:0.248247)0:5e-09,(CniRenillaM_g19049.t1:0.00168623,CniRenillaM_g13263.t1:0.00257271)77:0.000419732)65:0.00149803,CniRenillaM_g19720.t1:0.065139)1:0.106011)1:0.0792866,(CniDendronephthya_rna-XM_028543034.1:0.00987049,(CniDendronephthya_rna-XM_028557727.1:0.048662,(CniDendronephthya_rna-XM_028552415.1:0.00182005,CniDendronephthya_rna-XM_028536863.1:0.00652979)53:0.00210867)47:0.00261142)1:0.194565)99:0.0618128,(CniActiniaT_rna-XM_031704998.1:0.139892,((CniDiscosoma_evm.model.scaffold_443.22:0.0980078,(((CniOrbicellaF_rna30589:5e-09,(CniOrbicellaF_rna30587:0,CniOrbicellaF_rna30588:0)0:0.000331386)99:0.0129114,(((((CniAmplexidiscus_evm.model.scaffold_1000.4:1.30645,CniAmplexidiscus_evm.model.scaffold_651.6:5e-09)27:0.0809278,CniAmplexidiscus_evm.model.scaffold_991.3:0.0301043)88:0.0274488,CniAmplexidiscus_evm.model.scaffold_651.5:0.0300591)0:5e-09,CniAmplexidiscus_evm.model.scaffold_991.2:0.0298434)84:0.00970531,((CniAmplexidiscus_evm.model.scaffold_71.40:0.00987252,(CniDiscosoma_evm.model.scaffold_248.5:0.088909,StrigamiaM_SMAR014748-RA:5e-09)54:1.48761)34:0.277354,CniDiscosoma_evm.model.scaffold_443.21:0.0715842)77:0.0206842)73:0.00361359)99:0.0199848,(CniGoniastreaA_gasp1.m3.11061.m1:0.0598814,(((CniAcroporaD_rna24370:0.0143049,((CniAcroporaM_amil.1.2.19184.m1:5e-09,(CniAcroporaD_rna36952:5e-09,CniAcroporaD_rna6986:5e-09)1:0.12011)84:0.00442634,(CniAcroporaD_rna24369:0.0211718,(CniAcroporaD_rna6985:0.00682013,CniAcroporaD_rna36951:0.0127584)74:0.00168544)76:0.00237757)58:0.00214298)97:0.025919,((CniMontiporaC_adi2mcaRNA6985_R1:0.0675837,CniMontiporaC_g42150.t1:0.0472368)20:0.000920885,CniMontiporaC_adi2mcaRNA6986_R9:0.0570993)0:6e-09)90:0.0123273,CniMontiporaC_g42148.t1:0.0561392)76:0.00311065)1:0.0162707)84:0.0137917)40:0.00861947,((CniAmplexidiscus_evm.model.scaffold_398.20:5e-09,CniMontiporaC_adi2mcaRNA36952_R2:0.2402)59:0.0334601,(CniAmplexidiscus_evm.model.scaffold_398.21:0.0480298,(AmphimedonQ_rna4932:1.13112,CniAmplexidiscus_evm.model.scaffold_991.4:0.00991624)0:5e-09)99:0.0883198)0:0.0182531)99:0.0614852)90:0.0417669)58:0.0292658)40:0.0246803)7:0.0503961)1:0.339681,AmphibalanusA_rna-gnl|WGS_VIIS|FJT64_026658-RA_mrna:0.907948)29:0.039429,(((CniExaiptasiaP_rna-XM_021060987.2:0.0902885,(CniAcroporaD_rna15247:0.000711413,CniAcroporaT_aten_0.1.m1.4109.m1:1.00673)35:0.113002)1:0.161888,(CniExaiptasiaP_rna-XM_021051793.1:0.348041,(CniAmplexidiscus_evm.model.scaffold_280.12:0.223211,((CniMergedstylophoraP_Spis9564:0.241158,(CniActiniaT_rna-XM_031717738.1:0.340782,((CniExaiptasiaP_rna-XM_021055157.1:0.00227668,CniExaiptasiaP_rna-XM_021055158.1:0.0118897)99:0.105474,(CniAcroporaD_rna21943:0.0333464,(CniMergedstylophoraP_rna29310:5e-09,(CniDiscosoma_evm.model.scaffold_3529.1:1.02303,CniMontiporaC_g2759.t1:5e-09)38:0.501461)47:0.11388)86:0.0233313)79:0.0840035)38:0.0250041)25:0.0129825,CniAcroporaD_rna25757:0.254191)91:0.0437785)67:0.0286829)56:0.0241077)32:0.0152797,(((CniAmplexidiscus_evm.model.scaffold_341.20:0.0484764,(AcanthasterP_rna32619:1.21846,CniDiscosoma_evm.model.scaffold_28.32:5e-09)51:0.0620962)83:0.0474645,(CniAmplexidiscus_evm.model.scaffold_402.11:5e-09,(CniMontiporaC_g37670.t1:0.770882,CniPoritesL_jamg1.model.Sc0000251.46:5e-09)49:1.14389)33:0.186107)1:0.258238,((((CniAmplexidiscus_evm.model.scaffold_189.23:0.0342068,CniAmplexidiscus_evm.model.scaffold_276.15:0.171512)76:0.0175645,CniMontiporaC_g64830.t1:0.875496)0:5e-09,CniDiscosoma_evm.model.scaffold_50.6:0.222953)94:0.0662013,CniDiscosoma_evm.model.scaffold_193.5:0.140787)98:0.120263)0:0.017298)1:0.193267)1:0.219297,((CniMergedstylophoraP_rna11011:0.185517,(((CniAcroporaM_amil.1.2.21704.m1:0.870233,CniAcroporaM_amil.1.2.25899.m1:0.759241)94:0.680192,((((CniMorbakkaV_scaffold332.g23.t1:0.0914372,(((CniMorbakkaV_scaffold28.g67.t1:0.000542742,CniMorbakkaV_scaffold192.g5.t1:5e-09)67:0.000406222,CniMorbakkaV_scaffold137.g41.t1:0.00141685)56:0.00121202,CniMorbakkaV_scaffold44.g5.t1:0.020449)99:0.139984)18:0.19125,CniGalaxeaF_gfas1.m1.11300.m1:1.09628)96:0.312597,((CniAcroporaD_rna34732:0.168025,(CniMergedstylophoraP_Spis4124:0.0350792,CniMergedstylophoraP_Spis18824:0.0361711)97:0.0781391)1:0.224456,(AcanthasterP_rna12389:0.279942,((((CniDendronephthya_rna-XM_028539071.1:0.176153,CniXenia_Xe_029143-T1:0.106513)89:0.0967157,(CniPocilloporaA_rna13744:5e-09,CniPocilloporaD_rna-XM_027190084.1:5e-09)1:0.209891)76:0.0822399,((CniAcroporaD_rna11803:5e-09,(CniAcroporaD_rna11805:0.0209288,(CniGoniastreaA_gasp1.m3.7191.m1:0.196329,CniXenia_Xe_025193-T1:6e-09)86:1.57232)0:0.000317719)1:0.138897,(((CniRenillaM_g15039.t1:0.00236864,CniRenillaM_g19013.t1:0.0028418)99:0.185649,CniMergedstylophoraP_rna30478:0.103609)49:0.0234493,(CniDendronephthya_rna-XM_028549448.1:0.155423,CniExaiptasiaP_rna-XM_021048222.1:0.293477)90:0.0450151)1:0.128847)86:0.0396628)95:0.0489526,((((((((((CniRenillaM_g15279.t1:0.00321228,CniRenillaM_g19303.t1:0.00708443)0:5e-09,((((CniRenillaM_g18213.t1:6e-09,CniRenillaM_g18212.t1:0.00242173)93:0.00204089,CniRenillaM_g9242.t1:5e-09)44:0.00407254,CniRenillaM_g6212.t1:0.00786351)94:0.00493286,CniRenillaM_g19304.t1:0.0153751)0:5e-09)87:0.00351058,CniRenillaM_g19302.t1:0.0197865)52:0.00215061,CniRenillaM_g13456.t1:0.00235343)78:0.00166279,(CniRenillaM_g6214.t1:5e-09,(((CniRenillaM_g11764.t1:0.00565761,(CniRenillaM_g18295.t1:0.00863678,CniRenillaM_g12779.t1:0.0650806)83:0.00931961)72:0.00424419,CniRenillaM_g13457.t1:5e-09)94:0.00175792,(CniRenillaM_g19305.t1:5e-09,((CniRenillaM_g14012.t1:0.00601933,(CniRenillaM_g12778.t1:0.00393317,CniRenillaM_g5787.t1:0.000584075)93:0.00175033)97:0.00233143,CniRenillaM_g15166.t1:0.00415084)7:0.000780804)0:8e-09)0:1.341e-06)0:0.000791213)1:0.148729,(CniDendronephthya_rna-XM_028543136.1:5e-09,(((CniDendronephthya_rna-XM_028557457.1:0.00145814,CniDendronephthya_rna-XM_028535178.1:0.0134428)0:5e-09,((CniDendronephthya_rna-XM_028561311.1:5e-09,((CniDendronephthya_rna-XM_028543463.1:0.00517397,CniDendronephthya_rna-XM_028549504.1:0.0026067)84:0.00487194,(CniDendronephthya_rna-XM_028550368.1:0.00476437,(CniDendronephthya_rna-XM_028557431.1:5e-09,CniDendronephthya_rna-XM_028559809.1:0.147458)8:0.00153491)0:5e-09)88:0.00340028)0:5e-09,CniDendronephthya_rna-XM_028555943.1:5e-09)1:5e-09)1:5e-09,CniDendronephthya_rna-XM_028549612.1:5e-09)0:5e-09)1:0.14263)1:0.113155,CniExaiptasiaP_rna-XM_021053030.1:0.245083)91:0.0346475,((CniAcroporaD_rna11804:0.220593,CniDendronephthya_rna-XM_028560464.1:0.28228)88:0.0313353,CniDendronephthya_rna-XM_028556394.1:0.309566)0:0.0261717)15:0.0239735,(((((StrongylocentrotusP_rna15760:0.00193881,(StrongylocentrotusP_rna15755:0.00308308,(StrongylocentrotusP_rna15757:0.00209345,StrongylocentrotusP_rna15758:0.00698295)66:0.00257046)0:5e-09)42:0.0013977,(StrongylocentrotusP_rna15027:0.0015713,((StrongylocentrotusP_rna15759:0.00659781,StrongylocentrotusP_rna15756:0.00235259)77:0.00117813,((StrongylocentrotusP_rna36553:5e-09,StrongylocentrotusP_rna15761:0.00226566)66:0.00453916,CniNemvArnau_v1g211368:1.95006)0:5e-09)0:5e-09)0:5e-09)43:0.00375439,StrongylocentrotusP_rna36554:0.00103277)1:0.270004,((CniRenillaM_g20791.t1:0.206693,(((StrongylocentrotusP_rna29651:0.0598846,(StrongylocentrotusP_rna8063:0.00729243,(StrongylocentrotusP_rna8065:0.00992441,(StrongylocentrotusP_rna4935:5e-09,(StrongylocentrotusP_rna8064:0.00456763,CniAureliaA_scaffold5799.g1.t1:0.895039)0:8e-09)99:0.0183194)91:0.00908314)1:0.0802026)1:0.162017,(((StrongylocentrotusP_rna5067:0.0022147,StrongylocentrotusP_rna5068:0.00377778)83:0.00245636,(StrongylocentrotusP_rna5064:0.00549475,StrongylocentrotusP_rna5069:0.0108861)77:0.00185362)72:0.00113862,(StrongylocentrotusP_rna5065:5e-09,StrongylocentrotusP_rna8215:0.0103299)97:0.00848895)1:0.249219)25:0.0689117,(CniAcroporaD_rna38622:5e-09,CniGalaxeaF_gfas1.m1.20025.m1:0.0293284)97:1.7911)9:0.00700823)15:0.0249184,((StrongylocentrotusP_rna917:0.00288762,(StrongylocentrotusP_rna920:5e-09,(StrongylocentrotusP_rna918:0.00596041,(StrongylocentrotusP_rna919:0.00367203,StrongylocentrotusP_rna7400:0.00575811)53:8.4981e-05)77:0.00114142)0:5e-09)1:0.19673,(StrongylocentrotusP_rna3980:0.136262,(StrongylocentrotusP_rna40698:0.00183269,(StrongylocentrotusP_rna40697:0.00760701,StrongylocentrotusP_rna40699:0.00711132)0:5e-09)1:0.186097)34:0.0349944)1:0.0997556)75:0.0368074)43:0.0309593,CniDendronephthya_rna-XM_028556393.1:0.21401)84:0.0477828)98:0.0529982,(((CniActiniaT_rna-XM_031708730.1:0.00863571,CniActiniaT_rna-XM_031718713.1:0.00544098)1:0.242253,CniAcroporaD_rna37839:0.247498)90:0.0569555,(((((CniNemvArnau_NVE6772:5e-09,CniRenillaM_g7556.t1:1.17562)86:0.0300579,CniNemvArnau_NVE10977:0.2817)1:0.39124,((CniDendronephthya_rna-XM_028552842.1:0.217438,(CniDendronephthya_rna-XM_028541405.1:6e-09,CniAcroporaM_amil.1.2.23063.m1:1.12494)68:0.295919)77:0.087033,CniMergedstylophoraP_rna24499:0.226199)0:5e-09)49:0.0350204,CniAcroporaD_rna37840:0.277867)75:0.0301864,((((((CniRenillaM_g11077.t1:0.0169923,(CniRenillaM_g17224.t1:0.00600152,CniRenillaM_g21638.t1:0.00276234)68:0.00309325)0:0.000792207,CniRenillaM_g11076.t1:0.0323284)1:0.131761,CniDendronephthya_rna-XM_028563278.1:0.178151)60:0.019988,CniDendronephthya_rna-XM_028555284.1:0.226809)94:0.0547393,(((CniAcroporaD_rna5396:0.283284,(CniMergedstylophoraP_rna24539:0.12174,CniAcroporaD_rna34734:0.0648775)89:0.0472403)93:0.0824782,((CniAureliaA_scaffold1077.g2.t1:0.00217013,CniAureliaA_scaffold3393.g1.t1:0.0302251)1:0.240936,(CniAcroporaD_rna29816:0.446243,(((CniMergedstylophoraP_rna655:0.031001,CniMergedstylophoraP_rna35768:0.0659325)99:0.0685153,(CniExaiptasiaP_rna-XM_028661894.1:1.1699,(CniOrbicellaF_rna25484:5e-09,CniOrbicellaF_rna25485:5e-09)0:0.000184651)19:0.0465125)82:0.0383603,CniMontiporaC_adi2mcaRNA5396_R7:0.0813594)80:0.0559365)61:0.0336293)3:0.0296524)90:0.0303142,((((CniExaiptasiaP_rna-XM_021043988.2:0.247853,(((CniNemvArnau_NVE8883:0.0274824,(CniNemvArnau_NVE10978:0.00594168,CniNemvArnau_NVE13391:0.00975732)30:0.000200878)98:0.0309826,(CniNemvArnau_NVE6734:0.0368665,CniNemvArnau_NVE12447:0.154935)86:0.0139711)1:0.182734,CniOrbicellaF_rna33970:0.168678)84:0.0395369)94:0.0304221,((CniOrbicellaF_rna1251:0.0996461,(((CniAcroporaD_rna8909:5e-09,(((CniThelohanellusK_rna11551:1.47185,(CniMontiporaC_g64822.t1:5e-09,CniMergedstylophoraP_Spis24588:5e-09)94:0.940041)90:0.797426,CniAcroporaD_rna41139:6e-09)14:0.0335763,CniAcroporaD_rna3945:0.08923)85:0.0218298)1:0.183794,(CniAcroporaD_rna23207:0.0671392,(CniMergedstylophoraP_rna22185:0.0808553,(CniAcroporaD_rna23208:0.0289674,CniAcroporaD_rna25507:0.0188245)99:0.0593742)18:0.00784168)70:0.0330167)65:0.0151462,CniAcroporaD_rna8908:0.113942)60:0.0226153)5:0.0015265,(CniPocilloporaA_rna22913:5e-09,CniPocilloporaD_rna-XM_027199332.1:5e-09)1:0.95482)74:0.043065)91:0.0248019,(CniMergedstylophoraP_rna35585:0.119189,(CniOrbicellaF_rna26368:0.0382788,((CniAcroporaD_rna5177:0,CniAcroporaD_rna5180:0)0:5e-09,CniAcroporaD_rna5174:0.0337421)99:0.0499379)91:0.0276363)1:0.150524)74:0.00948056,((BotrylloidesL_Boleac.CG.SB_v3.S815.g14480.01.t:1.09381,(CniAcroporaM_amil.1.2.15639.m1:5e-09,CniDendronephthya_rna-XM_028553020.1:0.00500412)89:0.882327)96:0.699245,CniOrbicellaF_rna33971:0.0263184)87:0.113224)90:0.0194917)99:0.0412563)9:0.0217309,((CniDendronephthya_rna-XM_028541403.1:0.228919,(((CniXenia_Xe_029122-T1:5e-09,(CniXenia_Xe_029142-T1:5e-09,CniMergedstylophoraP_rna18827:1.62231)0:5e-09)99:0.0979656,CniDendronephthya_rna-XM_028557977.1:0.0776029)99:0.069585,((CniDendronephthya_rna-XM_028549025.1:0.00426746,CniDendronephthya_rna-XM_028561697.1:0.00926951)1:0.115873,((CniRenillaM_g5264.t1:0.00804188,CniRenillaM_g18434.t1:0.00115398)11:0.000216464,((CniRenillaM_g2298.t1:0.101712,((CniRenillaM_g13328.t1:0.00354076,CniRenillaM_g9251.t1:0.00295765)89:0.00252295,CniRenillaM_g16058.t1:0.0019987)0:5e-09)51:0.000739541,(((CniRenillaM_g10786.t1:5e-09,CniRenillaM_g4421.t1:5e-09)0:5e-09,(CniRenillaM_g2296.t1:0.0201255,(CniRenillaM_g17022.t1:0.00542345,CniRenillaM_g21564.t1:0.0283483)91:0.00501245)54:0.00298571)0:8e-09,((CniRenillaM_g2297.t1:0.0189776,CniRenillaM_g5265.t1:8e-09)13:0.00237385,CniRenillaM_g4422.t1:0.00319445)16:0.00102761)90:0.00232939)72:0.0004168)1:0.125095)1:0.0733826)99:0.0564615)1:0.0620341,(CniDendronephthya_rna-XM_028559584.1:0.190564,CniDiscosoma_evm.model.scaffold_587.2:1.20873)81:0.0427887)98:0.0332421)0:0.0165342)0:0.0157692)0:0.0164687)0:0.0165473)0:5e-09)0:5e-09)1:0.114647)93:0.0672785,(((CniRenillaM_g4434.t1:0.415782,(CniRenillaM_g6846.t1:5e-09,(CniRenillaM_g10572.t1:0.000325722,CniMergedstylophoraP_Spis22965:0.219679)6:0.0186219)99:0.448693)85:0.261948,(CniAcroporaD_rna34733:0.263607,(((((CniDendronephthya_rna-XM_028557295.1:0.334913,(AcanthasterP_rna12390:0.367411,CniRenillaM_g20790.t1:0.428125)94:0.167136)99:0.214144,(CniDiscosoma_evm.model.scaffold_476.9:0.0287144,CniMontiporaC_g24598.t1:5e-09)99:0.992055)0:0.000812334,CniDendronephthya_rna-XM_028563277.1:0.0476729)96:0.0796258,(CniRenillaM_g11075.t1:0.0137149,(CniRenillaM_g17225.t1:5e-09,(CniDendronephthya_rna-XM_028561296.1:0.83661,CniRenillaM_g21639.t1:6e-09)1:0.00498795)1:0.0991513)99:0.181926)21:0.0181789,(CniRenillaM_g11074.t1:0.0364845,CniRenillaM_g8787.t1:0.0557283)93:0.0385256)68:0.0180614)82:0.0350067)0:0.00331028,(CniMergedstylophoraP_Spis252:0.293131,((StrongylocentrotusP_rna15940:3.6209e-05,(CniGoniastreaA_gasp1.m3.8226.m1:0.0504562,(CniGoniastreaA_gasp1.m3.19266.m1:0.00207722,CniGoniastreaA_gasp1.m3.31664.m1:5e-09)63:0.0035976)1:0.563702)0:0.0142129,StrongylocentrotusP_rna3979:0.0168278)1:0.536242)91:0.0850277)0:5e-09)0:0.0183324)0:6e-09,(CniMergedstylophoraP_rna24497:0.235376,AcanthasterP_rna22645:0.609088)85:0.134457)0:5e-09)0:0.1014,CniMontiporaC_g23128.t1:0.880768)99:0.132327)97:0.0982514)90:0.0527758,(((((CniDendronephthya_rna-XM_028555828.1:0.0832869,(CniRenillaM_g8083.t1:5e-09,CniRenillaM_g14268.t1:5e-09)1:0.753745)69:0.0463781,CniDendronephthya_rna-XM_028549973.1:0.238668)84:0.046857,(CniDendronephthya_rna-XM_028556543.1:0.00267425,(CniDendronephthya_rna-XM_028556549.1:5e-09,CniDendronephthya_rna-XM_028559735.1:5e-09)0:5e-09)1:0.0870309)1:0.626514,CniMontiporaC_g67404.t1:0.816007)10:0.0164293,(CniMergedstylophoraP_Spis21034:0.97763,(((CniMontiporaC_g50624.t1:0.377412,(CniMergedstylophoraP_Spis18307:0.154865,CniMergedstylophoraP_rna755:0.144407)97:0.237201)99:0.358611,(CniAureliaA_scaffold2660.g3.t1:0.766864,BotrylloidesL_Boleac.CG.SB_v3.S968.g15637.01.t:1.17891)50:0.0991038)38:0.0775409,((CniThelohanellusK_rna6235:0.0545759,CniThelohanellusK_rna9104:0.0726838)50:0.022182,CniThelohanellusK_rna10759:0.0592267)1:1.37646)62:0.112023)41:0.0396882)50:0.104119)68:0.0181297,CniNemvArnau_v1g154009:0.648699)0:0.0108477)89:0.0514188,(CniMontiporaC_g19504.t1:0.890164,(((((CniAcroporaD_rna39264:8e-09,CniRenillaM_g23236.t1:1.39755)89:0.235155,((CniMontiporaC_adi2mcaRNA39264_R8:0.00242975,CniXenia_Xe_025212-T1:1.79629)3:0.219236,CniMontiporaC_adi2mcaRNA39264_R7:0.0901672)0:0.0429779)17:0.0615104,CniAcroporaD_rna16023:0.383859)0:0.0798497,(CniDiscosoma_evm.model.scaffold_536.11:1.03574,(CniAcroporaM_amil.1.2.16583.m1:0.110238,CniMergedstylophoraP_Spis333:0.906244)76:0.0840586)0:5e-09)94:0.108984,((CniMontiporaC_g29069.t1:0.0693604,((CniMontiporaC_g45971.t1:0,CniMontiporaC_g67884.t1:0)0:5e-09,(CniXenia_Xe_014955-T1:1.00319,(CniAcroporaD_rna7704:1.00611,CniMontiporaC_g514.t1:6e-09)28:0.136269)16:0.100981)58:0.167647)99:0.323606,(((((CniAureliaA_scaffold194.g9.t1:1.38475,(CniMontiporaC_g10937.t1:0.320763,((CniAureliaA_scaffold3346.g2.t1:0.274475,CniGalaxeaF_gfas1.m1.23704.m1:5e-09)94:1.15269,(CniPoritesL_plut2.m8.16062.m1:0.860604,(CniMergedstylophoraP_Spis1987:0.891604,CniAcroporaT_aten_0.1.m1.36030.m1:5e-09)54:0.635462)38:0.115279)82:0.350305)0:0.00820863)74:0.114763,(((CniMontiporaC_adi2mcaRNA28021_R2:0.00834415,(CniAcroporaD_rna3378:0.418299,CniActiniaT_rna-XM_031705061.1:0.343276)84:0.0620711)0:0.025734,CniMontiporaC_adi2mcaRNA28021_R4:0.0359634)82:0.00778312,CniMontiporaC_adi2mcaRNA28021_R0:0.00981014)56:0.00382972)73:0.00855582,CniAcroporaD_rna28021:0.11794)0:0.0159842,CniMergedstylophoraP_rna35574:0.0318825)84:0.0260008,(((((CniOrbicellaF_rna1642:0.104634,((CniMontiporaC_g67756.t1:0.174989,(CniAmplexidiscus_evm.model.scaffold_998.1:0.480971,CniDiscosoma_evm.model.scaffold_33.62:0.389702)97:0.109171)0:6e-09,((CniAmplexidiscus_evm.model.scaffold_332.18:5e-09,(CniMontiporaC_g15657.t1:0.943821,CniRenillaM_g11520.t1:5e-09)60:1.19778)1:0.281168,CniDiscosoma_evm.model.scaffold_33.61:0.0169887)22:0.00764684)48:0.0117373)84:0.0278457,(((CniAcroporaM_amil.1.2.13601.m1:0.035546,CniMontiporaC_g5311.t1:4.03986)0:0.284421,CniMontiporaC_g56197.t1:0.0171663)85:0.116516,((CniOrbicellaF_rna1641:0.0757681,(CniAcroporaM_amil.1.2.13600.m1:0.0994142,(CniMontiporaC_g56196.t1:0.0206009,((CniGoniastreaA_gasp1.m1b.15757.m1:0.00605163,CniGoniastreaA_gasp1.m3.135.m1:0.0103961)81:0.0105069,((CniAmplexidiscus_evm.model.scaffold_1031.10:0.023939,(CniAmplexidiscus_evm.model.scaffold_1003.3:0.00344109,CniAmplexidiscus_evm.model.scaffold_563.8:0.00186464)77:0.010118)63:0.0199274,(CniAmplexidiscus_evm.model.scaffold_620.2:0.10238,CniMontiporaC_g56195.t1:0.0234768)74:0.0158261)98:0.0143217)0:5e-09)83:0.0038576)99:0.0430562)92:0.0158389,(CniMontiporaC_g69448.t1:0.208222,(CniMergedstylophoraP_rna30477:0.0567791,(CniMergedstylophoraP_rna19111:0.0269141,CniMergedstylophoraP_rna13663:0.259711)0:6e-09)88:0.0472819)36:0.0327328)0:0.00261285)94:0.0273375)1:0.13902,(CniAureliaA_scaffold1920.g2.t1:2.81057,((((CniExaiptasiaP_rna-XM_021048220.2:0.255234,((((((CniMontiporaC_g25564.t1:0.068086,((CniMontiporaC_g45730.t1:0.0125636,(CniMontiporaC_g13558.t1:0.0230682,((CniMontiporaC_g52137.t1:0.00645661,CniMontiporaC_g36780.t1:0.0222121)48:0.00425535,(CniMontiporaC_g25563.t1:0.05638,(CniMontiporaC_g59367.t1:0.00306447,CniMergedstylophoraP_Spis22812:3.12694)34:0.0120922)88:0.0303375)74:0.00889677)72:0.00874565)48:0.00708275,(CniMontiporaC_g60285.t1:0.0639099,CniMontiporaC_g52136.t1:0.0356009)74:0.00495773)58:0.00141355)1:0.311811,(((((CniPocilloporaA_rna16019:5e-09,CniPocilloporaD_rna-XM_027192388.1:5e-09)83:0.82948,CniAmplexidiscus_evm.model.scaffold_716.4:5e-09)67:0.492827,(CniMontiporaC_g46921.t1:5e-09,CniMergedstylophoraP_rna22297:5e-09)85:1.88678)84:0.58976,(CniAcroporaT_aten_0.1.m1.37264.m1:2.62334,CniDendronephthya_rna-XM_028561473.1:0.169252)32:0.0226906)66:0.0299638,CniNemvArnau_NVE5622:0.239159)83:0.0252627)0:0.0306704,CniDendronephthya_rna-XM_028561703.1:0.323717)72:0.0124626,((CniDendronephthya_rna-XM_028549981.1:0.00504713,(CniDendronephthya_rna-XM_028561694.1:0.0130207,(CniDendronephthya_rna-XM_028561915.1:0.0340395,CniMergedstylophoraP_Spis14563:1.16555)0:5.052e-06)74:0.00343059)90:0.0252464,(CniDendronephthya_rna-XM_028549980.1:0.0552624,CniDendronephthya_rna-XM_028552404.1:0.00571883)86:0.0260265)1:0.255091)68:0.0298903,CniExaiptasiaP_rna-XM_021056441.1:0.309201)0:0.0111547,(((CniOrbicellaF_rna17400:0.0273138,CniOrbicellaF_rna21894:0.0341288)1:2.78081,((((((((CniMontiporaC_adi2mcaRNA32317_R2:0.0258878,(((CniMontiporaC_g65106.t1:0.0347923,CniMontiporaC_g54510.t1:0.0536117)91:0.0442197,CniAcroporaD_rna32317:0.0380181)65:0.00257236,(CniMontiporaC_adi2mcaRNA32317_R8:0.0104697,((CniDendronephthya_rna-XM_028548350.1:1.19038,CniMontiporaC_g51116.t1:5e-09)64:1.37001,CniMontiporaC_adi2mcaRNA32317_R4:0.0153549)70:0.0119414)0:5e-09)91:0.00538815)74:0.00197573,CniAmplexidiscus_evm.model.scaffold_949.4:0.131176)96:0.0184632,((CniMontiporaC_adi2mcaRNA32317_R1:0.0117035,(CniMontiporaC_adi2mcaRNA32317_R3:0.00173581,(CniAcroporaD_rna13896:1.30736,(CniFungiaSp_ffun1.m2b.37176.m1:0.190085,CniAcroporaM_amil.1.2.16561.m1:0.0621245)68:0.140494)33:0.268157)69:0.0019067)76:0.00455543,CniMontiporaC_adi2mcaRNA32317_R9:0.0268601)0:6e-09)96:0.0232228,((((CniMontiporaC_adi2mcaRNA8631_R2:0.00357758,(CniDiscosoma_evm.model.scaffold_924.1:0.0221534,CniMontiporaC_adi2mcaRNA8631_R7:0.0124972)73:0.00171363)0:5e-09,((((CniAcroporaD_rna8631:0.0245763,CniAcroporaD_rna22686:0.0365638)0:0.00235595,(CniDiscosoma_evm.model.scaffold_126.30:0.0166133,CniDiscosoma_evm.model.scaffold_1761.1:0.0610555)1:0.0435878)0:5e-09,CniMontiporaC_adi2mcaRNA8631_R9:0.0234214)0:5e-09,(CniAcroporaM_amil.1.2.23734.m1:0.0403702,CniMontiporaC_adi2mcaRNA8631_R4:0.00387008)76:0.00275964)0:5e-09)0:5e-09,((CniMontiporaC_adi2mcaRNA22686_R4:5e-09,(CniAcroporaM_amil.1.2.13943.m1:0.861499,CniMontiporaC_g42427.t1:0.0539933)83:1.79119)83:0.0082248,CniMontiporaC_adi2mcaRNA8631_R0:0.00176227)0:6e-09)73:0.00142561,CniMontiporaC_adi2mcaRNA8631_R8:0.0164352)98:0.013162)58:0.010769,(((CniMontiporaC_adi2mcaRNA22685_R1:0.0156055,((CniMontiporaC_adi2mcaRNA39265_R0:5e-09,((CniMontiporaC_adi2mcaRNA39265_R1:0,CniMontiporaC_adi2mcaRNA39265_R2:0)0:0.00612468,(CniAcroporaD_rna39265:6e-09,CniDiscosoma_evm.model.scaffold_551.5:1.596)0:0.0310733)0:5e-09)99:0.0333034,(CniAcroporaD_rna22685:0.0422954,CniMontiporaC_adi2mcaRNA22685_R8:0.0585124)0:5e-09)0:5e-09)80:0.00532213,(CniMontiporaC_adi2mcaRNA22685_R2:0.0193098,CniMontiporaC_adi2mcaRNA22685_R3:0.0299959)99:0.0306082)97:0.0396537,(CniAcroporaD_rna8632:0.0273853,(CniAcroporaM_amil.1.2.14817.m1:0.134633,((CniMontiporaC_g18097.t1:0.00544854,(CniMontiporaC_g36903.t1:0.0351717,CniMontiporaC_g18090.t1:5e-09)97:0.0527016)91:0.0243998,(((CniMontiporaC_g28651.t1:0.00842716,(((CniMontiporaC_g51008.t1:0.0270316,(CniMontiporaC_g40166.t1:5e-09,CniMontiporaC_g4884.t1:0.00873171)0:5e-09)94:0.0238182,(CniMontiporaC_g2672.t1:1.53575,(CniMontiporaC_g28650.t1:0.012671,CniMontiporaC_g2232.t1:0.0118756)22:0.0267974)0:0.000595365)92:0.025815,((CniMontiporaC_g69430.t1:0.0803124,(CniMontiporaC_g51473.t1:0.0387784,CniMontiporaC_g33117.t1:0.00949229)0:5e-09)74:0.0115145,CniMontiporaC_g18089.t1:0.0384195)78:0.0128461)43:0.0568298)0:5e-09,CniMontiporaC_g40599.t1:0.0434605)79:0.0330022,CniMontiporaC_g54509.t1:0.0264673)83:0.0401499)99:0.240837)84:0.0499108)3:0.00884524)99:0.049895)98:0.0485306,CniOrbicellaF_rna26469:0.113969)0:0.0455545,(CniAcroporaM_amil.1.2.16580.m1:0.15774,CniGoniastreaA_gasp1.m3.26987.m1:0.332146)1:0.225302)0:0.0165182,((CniMontiporaC_g3350.t1:0.0748322,(CniMontiporaC_g64903.t1:0.0491914,(CniMontiporaC_g3351.t1:0.0329137,(CniMontiporaC_g18872.t1:5e-09,(CniMontiporaC_g55479.t1:0.0105247,(CniMontiporaC_g54456.t1:0.011678,CniMontiporaC_g57933.t1:0.0346872)0:5e-09)0:5e-09)91:0.0129976)0:5e-09)69:0.0229334)86:0.0718609,(CniAmplexidiscus_evm.model.scaffold_965.9:0.038193,(CniPoritesL_plut2.m8.4162.m1:5e-09,(CniAmplexidiscus_evm.model.scaffold_820.2:0.0357046,CniDiscosoma_evm.model.scaffold_310.8:1.0907)37:0.647475)98:0.340437)0:0.0310258)99:0.140468)0:0.00233538)0:6e-09,(CniMontiporaC_g36902.t1:0.183848,CniGoniastreaA_gasp1.m1b.16241.m1:0.0645137)85:0.136149)1:0.0997589)79:0.0363236)9:0.0330418,((CniExaiptasiaP_rna-XM_021038267.1:0.256004,(CniActiniaT_rna-XM_031702725.1:0.0982934,(CniExaiptasiaP_rna-XM_028663715.1:0.129798,CniActiniaT_rna-XM_031702522.1:0.0379419)59:0.0167371)1:0.110821)12:0.0136414,CniRenillaM_g15084.t1:1.11482)0:0.0388779)92:0.0277865,(CniMontiporaC_g69449.t1:0.307674,((((CniMergedstylophoraP_rna30475:0.0335768,CniAcroporaM_amil.1.2.23227.m1:0.149768)24:0.00843525,(CniMergedstylophoraP_rna31095:6e-09,(CniMontiporaC_g6385.t1:0.0574592,CniNemvArnau_NVE2547:0.777661)84:0.774892)54:0.0805138)88:0.0290941,CniOrbicellaF_rna10807:0.192816)91:0.0338946,(CniMontiporaC_g12677.t1:0.0385475,CniMontiporaC_g53083.t1:0.225577)90:0.0475057)0:0.0213332)58:0.016234)58:0.0203838,(CniAmplexidiscus_evm.model.scaffold_521.4:0.00995003,CniDiscosoma_evm.model.scaffold_2472.1:0.0153976)1:0.160249)10:0.0125866)0:6e-09)76:0.0302172,((((((CniFungiaSp_ffun1.m4.18782.m1:0.0259186,CniFungiaSp_ffun1.m4.33600.m1:0.0191298)1:0.0808166,(((CniAcroporaT_aten_0.1.m1.29288.m1:0.0202339,(CniAcroporaT_aten_0.1.m1.11983.m1:0.0222648,CniAcroporaT_aten_0.1.m1.37919.m1:0.0136645)79:0.00901097)96:0.0237241,(CniAcroporaM_amil.1.2.13972.m1:0.229562,CniOrbicellaF_rna35146:0.101922)1:0.15612)95:0.0293798,((((CniMontiporaC_g2482.t1:0.00617401,(CniMontiporaC_g53081.t1:5e-09,CniMontiporaC_g56748.t1:0.184962)51:0.0199581)0:5e-09,CniMontiporaC_g31286.t1:0.00578471)0:5e-09,(((CniMontiporaC_g12678.t1:0.0259143,(CniMontiporaC_g51880.t1:2.11059,CniMontiporaC_g56974.t1:8e-09)97:0.142395)75:0.00732893,((CniMontiporaC_g53082.t1:0.0113745,(((CniMontiporaC_g26597.t1:0.0704323,CniMontiporaC_g64003.t1:5e-09)98:0.0361675,CniMontiporaC_g60123.t1:0.0203739)79:0.00736679,CniMontiporaC_g31287.t1:0.0321973)76:0.00311299)81:0.00321422,(CniMontiporaC_g9940.t1:8e-09,StrongylocentrotusP_rna24395:1.41277)98:0.0353477)0:5e-09)83:0.00505293,(CniMontiporaC_g12679.t1:5e-09,(CniAcroporaM_amil.1.2.19679.m1:5e-09,CniDiscosoma_evm.model.scaffold_17.2:5e-09)1:2.31135)45:0.0422673)0:5e-09)0:5e-09,CniMontiporaC_g2481.t1:0.0199438)1:0.16742)12:0.0181515)1:0.065382,((CniAmplexidiscus_evm.model.scaffold_491.3:0.0717975,CniAmplexidiscus_evm.model.scaffold_153.36:0.243994)99:0.135985,(((((((CniMergedstylophoraP_Spis22761:0.104629,CniMergedstylophoraP_Spis18109:0.0626596)82:0.0362039,((((CniAmplexidiscus_evm.model.scaffold_443.6:0.996962,CniDiscosoma_evm.model.scaffold_614.11:0.164343)70:0.474056,CniRenillaM_g827.t1:1.00571)89:0.44317,CniDiscosoma_evm.model.scaffold_898.2:8e-09)21:0.0513275,((CniMontiporaC_g10938.t1:0.0359529,(((CniMontiporaC_g52289.t1:0.0380691,(CniMontiporaC_g14312.t1:0.0193395,CniMontiporaC_g69855.t1:0.126291)76:0.0193153)79:0.00328955,((CniMontiporaC_g35584.t1:5e-09,(CniMontiporaC_g69854.t1:0.00648743,(CniMontiporaC_g22641.t1:0.119467,CniMergedstylophoraP_Spis17382:5e-09)1:2.32364)0:5e-09)1:0.0982735,(CniMontiporaC_g10541.t1:0.0460457,((CniMergedstylophoraP_rna34139:0.0816051,(CniMergedstylophoraP_rna33934:0.0244147,CniMergedstylophoraP_rna35552:0.0250977)62:0.00724956)1:0.148376,(CniMontiporaC_g10940.t1:0.00620476,(CniAmplexidiscus_evm.model.scaffold_68.59:1.02354,CniAureliaA_scaffold4309.g1.t1:1.1e-08)39:1.59438)0:4.0423e-05)0:5e-09)0:5e-09)0:5e-09)95:0.0117571,(CniMontiporaC_g31368.t1:0.0155483,CniMontiporaC_g35585.t1:0.0983008)0:5e-09)0:5e-09)99:0.0329855,CniAmplexidiscus_evm.model.scaffold_5581.1:2.72736)0:5e-09)91:0.0268179)62:0.00609594,(((CniAcroporaT_aten_0.1.m1.26706.m1:0.0407836,CniAcroporaT_aten_0.1.m1.34027.m1:0.0432558)0:5e-09,(CniAcroporaT_aten_0.1.m1.35452.m1:0.0439583,(CniAcroporaT_aten_0.1.m1.4104.m1:0.00491456,CniAcroporaT_aten_0.1.m1.8805.m1:0.0309543)30:0.00220963)21:0.00190639)82:0.00506139,CniAcroporaT_aten_0.1.m1.30831.m1:0.0603134)83:0.00439914)47:0.0262903,(CniPocilloporaD_rna-XM_027185277.1:5e-09,CniPocilloporaA_rna892:5e-09)99:0.0192998)89:0.0291432,((CniDiscosoma_evm.model.scaffold_126.36:0.391016,(CniAmplexidiscus_evm.model.scaffold_491.4:0.184881,CniDiscosoma_evm.model.scaffold_898.3:0.00702763)67:0.0193867)98:0.0897887,CniDiscosoma_evm.model.scaffold_624.7:0.10033)0:0.0179405)71:0.00885618,CniGalaxeaF_gfas1.m1.11836.m1:0.0385041)96:0.0204353,(CniMontiporaC_g30528.t1:2.16009,CniMergedstylophoraP_rna5761:5e-09)1:0.12192)45:0.0285331)99:0.0574645)0:5e-09,(CniDiscosoma_evm.model.scaffold_259.16:0.887445,CniGoniastreaA_gasp1.m1b.14211.m1:5e-09)1:0.461965)0:6e-09,CniAcroporaM_amil.1.2.15693.m1:0.152362)0:5e-09,CniMontiporaC_g26598.t1:0.0880677)98:0.0361342)0:0.0803871,CniGoniastreaA_gasp1.m3.25943.m1:0.791255)99:0.164109)92:0.0385233)48:0.0298021)81:0.0746636)71:0.154964)0:6e-09,(CniMergedstylophoraP_rna27339:0.764665,(((CniAmplexidiscus_evm.model.scaffold_376.23:0.255938,(CniAmplexidiscus_evm.model.scaffold_1131.1:5e-09,(AmphibalanusA_rna-gnl|WGS_VIIS|FJT64_015304-RA_mrna:5e-09,(AmphibalanusA_rna-gnl|WGS_VIIS|FJT64_019341-RA_mrna:0.0137224,AmphibalanusA_rna-gnl|WGS_VIIS|FJT64_006383-RA_mrna:0.0390196)83:0.0114547)75:0.379502)25:0.73028)13:0.345719,CniMontiporaC_g53855.t1:0.19948)32:0.145127,CniDiscosoma_evm.model.scaffold_213.11:5e-09)62:0.662521)0:6e-09)99:0.0558552,(((((((BotrylloidesL_Boleac.CG.SB_v3.S308.g07350.01.t:0.0344952,((BotrylloidesL_Boleac.CG.SB_v3.S32.g07592.01.t:0.0303799,BotrylloidesL_Boleac.CG.SB_v3.S277.g06540.01.t:0.0116176)86:0.0211436,BotrylloidesL_Boleac.CG.SB_v3.S308.g07349.01.t:0.0432409)12:0.00271148)1:0.25219,(BotrylloidesL_Boleac.CG.SB_v3.S1096.g00944.01.t:0.0232538,BotrylloidesL_Boleac.CG.SB_v3.S36.g08317.01.t:0.0146882)99:0.225507)99:0.415682,CniPoritesL_plut2.m8.23619.m1:0.904969)99:0.628104,CniActiniaT_rna-XM_031695834.1:0.575647)42:0.0899751,CniDiscosoma_evm.model.scaffold_321.12:1.2473)90:0.171393,(((CniMontiporaC_g19535.t1:5e-09,CniAcroporaM_amil.1.2.19299.m1:1.36531)38:0.500613,(((((CniMontiporaC_g40612.t1:0.0336699,CniMontiporaC_g68377.t1:0.0691543)1:1.88498,(CniDiscosoma_evm.model.scaffold_463.5:1.12695,((CniRenillaM_g16431.t1:0.00320458,(CniRenillaM_g12409.t1:0.00565822,CniRenillaM_g23313.t1:0.00338147)57:0.000780473)49:0.177629,CniFungiaSp_ffun1.m2b.41375.m1:0.588197)89:0.922595)0:0.103822)51:0.0885983,(CniDiscosoma_evm.model.scaffold_288.2:0.0417207,CniAcroporaM_amil.1.2.11480.m1:0.137129)99:0.551385)50:0.0581743,(CniAmplexidiscus_evm.model.scaffold_230.19:0.525233,(CniDendronephthya_rna-XM_028538594.1:0.291313,CniAmplexidiscus_evm.model.scaffold_329.3:0.58957)69:0.061436)97:0.200155)46:0.0769235,((((CniAmplexidiscus_evm.model.scaffold_1031.6:0.0858725,CniMontiporaC_g45934.t1:0.0895461)50:0.338678,(CniMontiporaC_g2956.t1:0.328927,CniDiscosoma_evm.model.scaffold_338.5:0.494611)66:0.504393)51:0.797673,(CniDendronephthya_rna-XM_028556544.1:1.6057,CniAcroporaM_amil.1.2.14280.m1:1.38119)23:0.171752)0:0.329262,AmphibalanusA_rna-gnl|WGS_VIIS|FJT64_001420-RA_mrna:2.20988)78:0.180169)10:0.0453764)63:0.0534318,CniAcroporaM_amil.1.2.20209.m1:1.30955)0:8e-09)13:0.0276889,((CniMontiporaC_g22007.t1:1.77562,(((CniAmplexidiscus_evm.model.scaffold_1522.1:0.682049,(CniMontiporaC_g24940.t1:0.330849,AmphimedonQ_rna24070:0.71645)21:0.0733903)24:0.073,CniRenillaM_g8348.t1:0.770353)21:0.0929358,(((CniRenillaM_g16585.t1:0.391738,CniDiscosoma_evm.model.scaffold_504.1:0.0238183)0:5e-09,CniDiscosoma_evm.model.scaffold_48.38:0.0542983)1:0.605173,(CniRenillaM_g8692.t1:0.0586717,CniRenillaM_g21360.t1:0.373528)76:0.160636)0:0.160809)10:0.0497204)33:0.0379122,((CniMontiporaC_g50537.t1:0.77881,((CniGoniastreaA_gasp1.m1b.41169.m1:0.0100961,(CniDiscosoma_evm.model.scaffold_263.21:5e-09,CniDiscosoma_evm.model.scaffold_463.4:0.168856)0:5e-09)0:5e-09,CniGoniastreaA_gasp1.m1b.32616.m1:5e-09)1:0.633121)96:0.384347,((CniMontiporaC_g4949.t1:0.435872,(CniNemvArnau_NVE3388:0.0222925,CniNemvArnau_NVE2552:0.00745341)0:6e-09)52:0.590983,CniMontiporaC_g34283.t1:0.236607)33:0.308412)85:0.225553)85:0.0986163)0:0.0173743)0:0.0257547,((((((((CniDendronephthya_rna-XM_028560856.1:0.494458,CniRenillaM_g10026.t1:0.386528)74:0.143961,(CniAureliaA_scaffold1542.g1.t1:0.503313,CniAureliaA_scaffold1846.g2.t1:0.43629)99:0.408973)37:0.0269276,((BotrylloidesL_Boleac.CG.SB_v3.S1060.g00767.01.t:4.1257e-05,(BotrylloidesL_Boleac.CG.SB_v3.S354.g08246.01.t:0.0119331,CniRenillaM_g8700.t1:0.805649)0:8e-09)1:1.03752,CniMontiporaC_g39183.t1:1.48529)21:0.173253)53:0.0880094,((((((CniAcroporaM_amil.1.2.19301.m1:0.490495,CniRenillaM_g15516.t1:0.966697)41:0.230409,(CniMontiporaC_g27023.t1:0.800914,CniAureliaA_scaffold2016.g2.t1:0.518384)34:0.0568726)82:0.126993,(CniAureliaA_scaffold1209.g7.t1:0.553542,CniMergedstylophoraP_Spis22270:0.452876)1:0.701723)0:0.0300007,(CniExaiptasiaP_rna-XM_028659594.1:0.591251,(((CniDiscosoma_evm.model.scaffold_829.2:0.109809,(CniAmplexidiscus_evm.model.scaffold_153.12:0.0135781,(CniAmplexidiscus_evm.model.scaffold_236.10:0.0401654,CniAmplexidiscus_evm.model.scaffold_766.1:0.00135321)51:0.0112246)99:0.0384113)1:0.192521,(CniAcroporaD_rna20448:0.173936,(CniAmplexidiscus_evm.model.scaffold_153.41:0.0783387,CniDiscosoma_evm.model.scaffold_605.9:0.0720303)1:0.169126)93:0.0684791)98:0.114945,(CniMontiporaC_g66259.t1:0.389018,CniAcroporaD_rna21891:0.0140194)1:0.19076)75:0.101884)1:0.643184)13:0.0276508,((CniPocilloporaA_rna21476:5e-09,CniPocilloporaD_rna-XM_027197885.1:5e-09)1:0.472116,(((CniAureliaA_scaffold2081.g1.t1:0.534659,CniDendronephthya_rna-XM_028558011.1:0.26226)78:0.151773,((CniRenillaM_g21932.t1:0.77594,CniMontiporaC_g14427.t1:0.810463)58:0.138965,CniMergedstylophoraP_Spis23662:0.740581)6:0.0297647)87:0.188626,(CniMontiporaC_g61398.t1:0.0910202,CniNemvArnau_v1g103233:0.74142)63:0.388741)0:5e-09)59:0.0969932)82:0.0602984,CniRenillaM_g12987.t1:0.561736)0:0.018088)59:0.0185694,(((CniXenia_Xe_026851-T1:1.23906,CniMontiporaC_g24937.t1:0.90322)56:0.23346,(CniMontiporaC_adi2mcaRNA18708_R6:0.479167,(CniMorbakkaV_scaffold84.g18.t1:0.357537,CniPoritesL_jamg1.model.xpSc0007321.3:0.458172)73:0.163716)99:0.638165)48:0.21964,CniMontiporaC_g32864.t1:0.669165)74:0.170037)61:0.0137302,((CniFungiaSp_ffun1.m2b.7264.m1:0.921453,(CniExaiptasiaP_rna-XM_021050779.1:0.871725,(CniAmplexidiscus_evm.model.scaffold_864.1:5e-09,CniDiscosoma_evm.model.scaffold_130.32:0.941658)68:1.29456)68:0.214403)74:0.188718,(((((CniAmplexidiscus_evm.model.scaffold_486.19:0.691327,((CniThelohanellusK_rna52:0.081956,CniThelohanellusK_rna10760:0.159329)97:0.290218,CniThelohanellusK_rna10761:0.257975)99:0.936705)35:0.0513741,(CniAcroporaM_amil.1.2.18675.m1:0.0654497,CniMontiporaC_g7613.t1:0.124148)96:0.32302)80:0.178535,((CniMontiporaC_g24933.t1:0.307276,(CniNemvArnau_NVE6853:0.481149,(CniGoniastreaA_gasp1.m3.28944.m1:0.173338,(CniFungiaSp_ffun1.m4.19471.m1:0.0274199,(CniFungiaSp_ffun1.m4.10875.m1:0.012919,CniFungiaSp_ffun1.m4.10507.m1:0.0200624)86:0.0150369)99:0.0759886)95:0.167852)0:0.0123937)93:0.108981,((((CniMorbakkaV_scaffold28.g69.t1:0.669397,CniMergedstylophoraP_rna30951:5e-09)57:0.114368,((((CniMergedstylophoraP_rna27653:0.0931746,(CniMergedstylophoraP_rna17978:0.0348435,CniMergedstylophoraP_Spis19739:0.059187)0:5e-09)97:0.0329714,(StrigamiaM_SMAR003699-RA:1.61848,CniMergedstylophoraP_rna33462:5e-09)95:0.0666888)66:0.00889537,((CniAcroporaD_rna41232:0.0349576,CniAcroporaD_rna10851:0.0622386)87:0.0228346,(CniAcroporaD_rna36577:0.0226482,((CniAcroporaM_amil.1.2.19562.m1:0.0351808,(CniAcroporaD_rna30812:8e-09,CniHenneguyaS_rna-gnl|WGS_SGJC|scaffold_19577-snap-0.0-mRNA:0.658029)6:0.00848948)85:0.03675,CniAcroporaD_rna19754:0.0591388)98:0.0878853)76:0.0303166)92:0.0626263)82:0.0372787,CniMergedstylophoraP_Spis8238:0.116413)81:0.1518)92:0.203194,CniMergedstylophoraP_Spis24633:0.257574)1:0.754886,(((CniAcroporaM_amil.1.2.23047.m1:1.20256,CniMergedstylophoraP_Spis22633:0.000714308)15:0.442845,((CniMontiporaC_adi2mcaRNA40798_R3:0.0401013,CniMontiporaC_adi2mcaRNA40798_R1:0.00198369)97:0.122695,CniAcroporaT_aten_0.1.m1.15549.m1:0.16919)40:0.0233848)57:0.0431024,((CniMergedstylophoraP_Spis24232:0.668641,(CniMergedstylophoraP_Spis22813:0.0633101,CniMergedstylophoraP_Spis24233:0.23321)93:0.0644502)86:0.0779569,CniMergedstylophoraP_Spis20516:0.242394)91:0.0951641)86:0.0805512)68:0.0824324)1:0.293594)0:0.0138462,(CniPoritesL_plut2.m8.1193.m1:0.0873317,CniMergedstylophoraP_Spis14574:0.189791)99:0.695224)78:0.0843519,((CniHydraV_rna24076:0.113788,CniHydraV_rna14794:0.134408)99:0.681352,(CniAcroporaM_amil.1.2.5237.m1:6e-09,(CniMontiporaC_g29976.t1:6e-09,CniMontiporaC_g34299.t1:5e-09)71:0.193514)51:0.667485)75:0.163695)44:0.0283992)0:0.0726433)47:0.0698375,(((((((CniHydraV_rna22645:0.0202536,CniHydraV_rna23258:0.025562)64:0.00390827,CniHydraV_rna10237:0.0574554)38:0.0312749,CniHydraV_rna20108:0.0279492)1:1.95669,(CaenorhabditisE_C10G11.6b.1:1.54471,CniAureliaA_scaffold67.g17.t1:0.44162)46:0.161173)0:0.0205656,((CniAureliaA_scaffold2856.g4.t1:0.241714,CniMontiporaC_g33039.t1:6e-09)48:0.619389,((CniRenillaM_g21727.t1:6e-09,CniMergedstylophoraP_rna34685:0.00498733)0:0.0469776,CniMergedstylophoraP_rna27559:0.079705)99:0.529675)1:0.916547)87:0.2479,CniGalaxeaF_gfas1.m1.16279.m1:0.826326)0:6e-09,((((CniGoniastreaA_gasp1.m3.10621.m1:0.425236,(((CniMontiporaC_adi2mcaRNA25291_R4:0.170474,((CniPocilloporaA_rna18086:5e-09,CniPocilloporaD_rna-XM_027194498.1:5e-09)99:0.0545316,(CniMontiporaC_adi2mcaRNA5483_R4:0.00192701,CniMontiporaC_adi2mcaRNA5483_R3:0.00461914)73:0.00568551)96:0.0896264)1:0.223585,CniMontiporaC_adi2mcaRNA5483_R6:0.289898)65:0.0371309,((CniAmplexidiscus_evm.model.scaffold_189.24:0.225441,CniDiscosoma_evm.model.scaffold_50.5:0.231826)1:0.201144,((CniDiscosoma_evm.model.scaffold_28.31:5e-09,MusM_ENSMUST00000109942:2.10257)53:0.433555,(((((CniMontiporaC_adi2mcaRNA37934_R4:0.0427114,CniMontiporaC_adi2mcaRNA37934_R1:0.0334634)90:0.0124195,(CniAcroporaD_rna37934:0.0588359,CniMontiporaC_adi2mcaRNA37934_R6:0.0893831)90:0.0116962)91:0.0249747,CniMergedstylophoraP_Spis4867:0.0605993)54:0.0192211,CniExaiptasiaP_rna-XM_021040765.1:0.250402)1:0.112819,(CniMontiporaC_adi2mcaRNA37934_R7:0.0206173,CniMontiporaC_adi2mcaRNA37934_R8:0.00826812)1:0.160915)94:0.090406)9:0.054325)61:0.0464058)86:0.683127)29:0.170464,(CniAmplexidiscus_evm.model.scaffold_385.2:1.42822,(CniMontiporaC_g40011.t1:0.00775756,CniMontiporaC_g19655.t1:5e-09)47:0.291365)44:0.415791)73:0.206442,((CniExaiptasiaP_rna-XM_028658542.1:0.136354,CniActiniaT_rna-XM_031702697.1:0.258689)99:0.278594,CniDiscosoma_evm.model.scaffold_1428.1:0.264992)1:1.44871)13:0.0245779,(CniPocilloporaA_rna25067:5e-09,CniPocilloporaD_rna-XM_027201500.1:5e-09)1:0.550667)0:1.5e-08)96:0.138961)0:0.025477,((((((((CniDiscosoma_evm.model.scaffold_426.4:0.708914,CniMontiporaC_g55456.t1:5e-09)46:0.257393,(CniAcroporaT_aten_0.1.m1.33911.m1:0.131694,CniFungiaSp_ffun1.m4.6472.m1:0.0427551)99:0.332078)88:0.20458,((((StrigamiaM_SMAR002194-RA:0.0803732,StrigamiaM_SMAR002268-RA:0.0992213)1:0.505508,StrigamiaM_SMAR000162-RA:0.397581)20:0.0450567,((StrigamiaM_SMAR007171-RA:0.0616855,StrigamiaM_SMAR009195-RA:0.0248786)1:0.173224,((StrigamiaM_SMAR001955-RA:0.183604,((((StrigamiaM_SMAR006688-RA:0.0196015,StrigamiaM_SMAR000184-RA:0.116456)64:0.0202492,StrigamiaM_SMAR001796-RA:0.017861)0:8e-09,CniDiscosoma_evm.model.scaffold_289.4:1.11329)9:0.0273051,(StrigamiaM_SMAR000169-RA:0.055343,StrigamiaM_SMAR000183-RA:0.0934021)96:0.123812)99:0.211582)41:0.0308994,(StrigamiaM_SMAR001643-RA:0.308151,StrigamiaM_SMAR001956-RA:0.0366809)1:0.400082)41:0.0428857)99:0.122576)99:0.163848,(StrigamiaM_SMAR001030-RA:0.231659,((StrigamiaM_SMAR000451-RA:0.282146,((((LottiaG_LotgiT162834:1.44364,StrigamiaM_SMAR006732-RA:6e-09)1:0.266878,StrigamiaM_SMAR001522-RA:0.0343996)24:0.0137643,(CniAcroporaT_aten_0.1.m1.9732.m1:1.12163,StrigamiaM_SMAR005782-RA:8e-09)17:0.0459393)69:0.0153946,StrigamiaM_SMAR005732-RA:0.124046)78:0.0255825)72:0.0589931,StrigamiaM_SMAR001029-RA:0.145106)72:0.0532365)94:0.103641)1:0.854111)79:0.10991,(((CniAureliaA_scaffold2475.g2.t2:0.713481,(CniFungiaSp_ffun1.m2b.26110.m1:1.98738,CniAureliaA_scaffold2081.g2.t1:0.331049)49:0.122708)98:0.28317,(CniDiscosoma_evm.model.scaffold_1000.2:1.0295,(((AmphibalanusA_rna-gnl|WGS_VIIS|FJT64_018774-RA_mrna:0.362895,(((AmphibalanusA_rna-gnl|WGS_VIIS|FJT64_007699-RA_mrna:0.036255,AmphibalanusA_rna-gnl|WGS_VIIS|FJT64_008080-RA_mrna:0.00530881)89:0.0704656,((AmphibalanusA_rna-gnl|WGS_VIIS|FJT64_022433-RA_mrna:5e-09,(AmphibalanusA_rna-gnl|WGS_VIIS|FJT64_019119-RA_mrna:0,AmphibalanusA_rna-gnl|WGS_VIIS|FJT64_010066-RA_mrna:0)0:5e-09)62:0.000628764,AmphibalanusA_rna-gnl|WGS_VIIS|FJT64_017641-RA_mrna:0.00856766)78:0.0110541)1:0.189981,(AmphibalanusA_rna-gnl|WGS_VIIS|FJT64_008179-RA_mrna:0.00104179,AmphibalanusA_rna-gnl|WGS_VIIS|FJT64_001107-RA_mrna:0.0133099)1:0.188927)99:0.165517)93:0.104908,(AmphibalanusA_rna-gnl|WGS_VIIS|FJT64_009972-RA_mrna:0.135359,(AmphibalanusA_rna-gnl|WGS_VIIS|FJT64_025370-RA_mrna:0.0214529,(CniMontiporaC_g50866.t1:3.60219,AmphibalanusA_rna-gnl|WGS_VIIS|FJT64_020004-RA_mrna:5e-09)99:0.118216)99:0.118517)1:0.246111)16:0.0810125,AmphibalanusA_rna-gnl|WGS_VIIS|FJT64_009410-RA_mrna:0.75281)1:0.794369)0:0.110242)44:0.119087,((CniAcroporaD_rna14504:1.00504,((CniMorbakkaV_scaffold28.g68.t1:1.21693,CniAureliaA_scaffold1800.g4.t1:0.683774)97:0.589411,(CniRenillaM_g13493.t1:1.4374,(CniAcroporaT_aten_0.1.m1.20249.m1:0.148023,CniDiscosoma_evm.model.scaffold_328.20:0.811452)21:0.254921)11:0.191855)91:0.39163)63:0.146227,((CniMontiporaC_g54515.t1:1.27879,(CniFungiaSp_ffun1.m4.8515.m1:5e-09,(CniAcroporaM_amil.1.2.2548.m1:0.635242,CniNemvArnau_NVE14502:0.300281)57:0.367489)73:0.386235)65:0.195897,((CniMontiporaC_g42123.t1:0.443307,CniMorbakkaV_scaffold95.g14.t1:0.921522)56:0.160318,(CniAcroporaM_amil.1.2.5330.m1:0.682011,CniDiscosoma_evm.model.scaffold_578.1:6e-09)51:0.405193)17:0.100555)79:0.250954)50:0.0498168)53:0.0506303)84:0.0565868,(((((CniHydraV_rna9530:0.636105,(CniRenillaM_g15515.t1:0.0233597,(CniAcroporaT_aten_0.1.m1.9590.m1:5e-09,CniXenia_Xe_026450-T1:5e-09)46:0.199711)50:0.596682)95:0.346334,(CniNemvArnau_v1g221437:1.2055,CniAcroporaD_rna15670:0.236929)54:0.158393)0:0.0272457,(((CniMontiporaC_g10083.t1:1.21047,CniMorbakkaV_scaffold2164.g1.t1:6e-09)92:0.561293,CniThelohanellusK_rna6233:1.16906)9:0.245153,CniMergedstylophoraP_Spis22682:1.27948)62:0.0892429)75:0.095194,(((((LingulaA_rna-XM_013539114.1:0.0303919,LingulaA_rna-XM_013550623.1:0.0140212)1:0.605394,(CniExaiptasiaP_rna-XM_021057489.1:0.252374,((CniAmplexidiscus_evm.model.scaffold_692.7:0.148058,(CniAcroporaM_amil.1.2.25872.m1:0.846293,(CniAureliaA_scaffold3538.g2.t1:0.269004,CniDiscosoma_evm.model.scaffold_103.14:5e-09)0:5e-09)42:0.10224)99:0.12,((CniAcroporaD_rna29777:0.179316,CniAcroporaM_amil.1.2.13769.m1:0.165416)89:0.0412331,CniOrbicellaF_rna17980:0.0584506)99:0.143674)29:0.0328166)99:0.224967)96:0.135622,((CniGalaxeaF_gfas1.m1.10637.m1:1.36587,((CniMorbakkaV_scaffold896.g1.t1:0.0371117,CniMergedstylophoraP_Spis25606:0.296268)78:0.242038,(CniDiscosoma_evm.model.scaffold_802.5:0.196782,CniDiscosoma_evm.model.scaffold_392.14:0.154581)57:0.186638)50:0.181433)64:0.110836,(CniOrbicellaF_rna27159:0.424896,(CniActiniaT_rna-XM_031708128.1:0.366614,(((CniMontiporaC_adi2mcaRNA14492_R4:5e-09,(CniAcroporaM_amil.1.2.19482.m1:5e-09,CniThelohanellusK_rna4586:0.640988)52:0.161577)95:0.686742,CniDiscosoma_evm.model.scaffold_121.46:0.133243)14:0.0960968,CniAcroporaT_aten_0.1.m1.21446.m1:6e-09)72:0.654728)0:0.0256585)0:0.0845189)30:0.0627917)99:0.101114,(((((CniAmplexidiscus_evm.model.scaffold_529.14:0.440726,(BotrylloidesL_Boleac.CG.SB_v3.S370.g08564.01.t:1.02707,(CniMergedstylophoraP_Spis17602:1.38098,CniRenillaM_g22680.t1:0.749746)8:0.189494)56:0.124236)83:0.246129,((((((CniRenillaM_g3809.t1:0.0445612,CniRenillaM_g18435.t1:0.0274133)1:0.809347,((CniAureliaA_scaffold2633.g1.t1:0.217722,((CniMorbakkaV_scaffold113.g31.t1:0,CniMorbakkaV_scaffold3.g152.t1:0)0:0.212585,(CniAureliaA_scaffold1968.g2.t1:0.0356352,CniAureliaA_scaffold331.g2.t1:0.00590099)1:0.243346)0:0.000257344)1:0.352322,((CniAcroporaT_aten_0.1.m1.24296.m1:0.372825,CniMontiporaC_g23702.t1:5e-09)85:1.22552,CniAureliaA_scaffold2151.g2.t1:0.817446)0:5e-09)45:0.0417894)4:0.0992965,CniDendronephthya_rna-XM_028554928.1:0.271594)17:0.0217905,((CniDiscosoma_evm.model.scaffold_637.9:0.166313,CniAmplexidiscus_evm.model.scaffold_567.10:0.416251)1:0.668732,(((CniRenillaM_g21347.t1:0.83961,(CniAcroporaM_amil.1.2.23064.m1:5e-09,CniRenillaM_g18214.t1:0.116487)80:0.649998)66:0.346905,CniMontiporaC_g56267.t1:0.14278)35:0.350603,CniMontiporaC_g15142.t1:0.277167)39:0.0655916)59:0.09643)85:0.0808747,(AmphimedonQ_rna10828:0.311474,(AmphimedonQ_rna22539:0.267035,(CniAureliaA_scaffold4939.g3.t1:0.168598,CniFungiaSp_ffun1.m2b.19596.m1:0.793083)40:0.236564)6:0.0699904)98:0.237195)0:0.0717479,((((((((((CniAcroporaD_rna21944:0.948302,(CniHydraV_rna22155:0.269348,(CniHydraV_rna19869:0.256222,((CniHydraV_rna23259:0.0496744,((CniHydraV_rna15075:0.0210444,CniHydraV_rna22336:0.0508065)99:0.136635,((CniHydraV_rna276:0.0237118,(CniHydraV_rna15599:0.0150217,CniHydraV_rna14531:0.0468832)0:5e-09)69:0.00840716,(CniAureliaA_scaffold3145.g3.t1:0.310477,CniHydraV_rna10238:0.00212775)40:0.0370726)0:5e-09)82:0.00802621)78:0.00306687,CniHydraV_rna24652:5e-09)92:0.117762)96:0.142475)0:8e-09)35:0.144811,CniHydraV_rna2399:0.358341)27:0.0294547,((AcanthasterP_rna34736:1.35603,CniRenillaM_g6105.t1:0.616143)46:0.19229,(CniMorbakkaV_scaffold380.g5.t1:1.43456,CniAureliaA_scaffold1142.g1.t1:5e-09)39:0.161981)98:0.438756)80:0.169212,CniMontiporaC_g501.t1:0.28808)0:0.000705495,((CniHydraV_rna6879:0.0432374,(((CniHydraV_rna2067:0.0228141,CniHydraV_rna5112:0.0463593)74:0.00309439,(CniHydraV_rna9892:6e-09,CniNemvArnau_v1g224255:1.88193)27:0.0272258)70:0.00350278,CniHydraV_rna4781:0.104445)95:0.0355063)1:0.26422,(CniDendronephthya_rna-XM_028552418.1:0.142169,(CniDendronephthya_rna-XM_028547629.1:0.17326,CniDendronephthya_rna-XM_028548290.1:0.224156)93:0.0668657)99:0.145173)1:0.315106)64:0.0460255,(CniExaiptasiaP_rna-XM_021037906.1:0.395454,(CniMorbakkaV_scaffold95.g13.t1:0.455675,(((CniMorbakkaV_scaffold403.g16.t1:5e-09,CniMorbakkaV_scaffold492.g2.t1:2.7479e-05)0:8e-09,CniMorbakkaV_scaffold1.g244.t1:0.000611669)9:0.0004879,((CniMorbakkaV_scaffold228.g30.t1:0.0190919,CniMorbakkaV_scaffold439.g8.t1:0.212923)67:0.00705867,CniMorbakkaV_scaffold75.g51.t1:0.0398081)89:0.00276329)1:0.452319)73:0.07832)95:0.12085)70:0.0255946,CniThelohanellusK_rna12302:1.64812)76:0.0364734,(((((((CniOrbicellaF_rna7605:0.0913237,CniOrbicellaF_rna36654:0.04451)1:0.32701,((CniAcroporaD_rna29168:5e-09,(CniAcroporaD_rna18089:0.0532635,CniAcroporaD_rna14176:0.127348)85:0.0136007)94:0.0135734,(CniAcroporaM_amil.1.2.19012.m1:0.0400461,CniMontiporaC_adi2mcaRNA7890_R9:0.110886)65:0.0164364)1:0.29691)46:0.0407965,CniDendronephthya_rna-XM_028543083.1:0.382109)45:0.0297714,(((((CniActiniaT_rna-XM_031696972.1:0.0170022,(CniActiniaT_rna-XM_031696973.1:0.0115486,CniActiniaT_rna-XM_031708085.1:0.0108139)98:0.0321982)0:5e-09,CniActiniaT_rna-XM_031700051.1:0.0690051)1:0.114329,CniExaiptasiaP_rna-XM_021056907.1:0.118403)1:0.263133,((CniDendronephthya_rna-XM_028557719.1:0.12655,CniDendronephthya_rna-XM_028541419.1:0.082622)1:0.141011,((CniDendronephthya_rna-XM_028559749.1:0.00502227,CniMontiporaC_g24539.t1:0.0922568)35:0.0934388,(CniDendronephthya_rna-XM_028559750.1:0.00408897,((CniAcroporaD_rna2753:0.0106498,CniActiniaT_rna-XM_031702800.1:0.396678)79:0.923033,CniDendronephthya_rna-XM_028560383.1:5e-09)5:0.00489969)99:0.0867312)1:0.147631)1:0.12032)97:0.0689505,CniAcroporaD_rna29169:0.294142)34:0.0254501)99:0.0534071,((CniAureliaA_scaffold334.g15.t1:0.363936,(CniAureliaA_scaffold309.g13.t1:0.00699324,CniRenillaM_g6501.t1:0.840041)10:0.304272)99:0.0982758,((CniMergedstylophoraP_Spis15207:1.95347,(CniDiscosoma_evm.model.scaffold_338.6:0.147005,(CniAcroporaD_rna41768:0.232911,((CniOrbicellaF_rna7604:0.000525168,CniOrbicellaF_rna36653:0.0200689)1:0.169343,(CniDiscosoma_evm.model.scaffold_185.1:0.133596,(CniDiscosoma_evm.model.scaffold_522.4:6e-09,(CniMergedstylophoraP_rna23903:0.740341,CniAcroporaM_amil.1.2.16708.m1:0.407845)0:8e-09)40:0.129119)97:0.0731336)71:0.0700881)19:0.0216124)45:0.0607358)90:0.185564,((((CniAmplexidiscus_evm.model.scaffold_370.12:0.140331,CniDiscosoma_evm.model.scaffold_100.28:0.0335016)63:0.110548,CniRenillaM_g19594.t1:0.644538)30:0.182026,(CniGoniastreaA_gasp1.m3.3215.m1:0.342491,((((((CniAcroporaT_aten_0.1.m1.20242.m1:0.010995,((CniAcroporaT_aten_0.1.m1.34376.m1:0.0191736,CniAcroporaT_aten_0.1.m1.9871.m1:0.0142553)96:0.0191569,CniAcroporaT_aten_0.1.m1.12840.m1:0.0171333)49:0.00667708)88:0.00586326,(CniAcroporaT_aten_0.1.m1.8334.m1:0.0196,(CniAcroporaT_aten_0.1.m1.9593.m1:0.174962,CniAcroporaT_aten_0.1.m1.8777.m1:0.0943395)82:0.0358634)77:0.00291937)0:5e-09,((CniAcroporaM_amil.1.2.15665.m1:0.0434652,(CniAcroporaD_rna3305:0.033337,(CniAcroporaM_amil.1.2.14531.m1:5e-09,(CniAcroporaD_rna26736:0.0017835,CniAcroporaM_amil.1.2.24729.m1:0.0135668)0:6e-09)66:0.000884572)82:0.00638168)84:0.00770768,(CniAcroporaD_rna11659:0.0539481,(CniAcroporaT_aten_0.1.m1.23125.m1:0.0400346,((CniAcroporaT_aten_0.1.m1.18015.m1:0.0205489,CniAcroporaT_aten_0.1.m1.33270.m1:0.0370677)96:0.0224116,CniAcroporaM_amil.1.2.22632.m1:0.0703012)73:0.00789491)91:0.00463226)99:0.012151)73:0.00108197)74:0.00232366,CniAcroporaT_aten_0.1.m1.28202.m1:0.0205742)1:0.122289,(((CniPocilloporaA_rna15804:5e-09,CniPocilloporaD_rna-XM_027192177.1:5e-09)90:0.0396216,(CniGoniastreaA_gasp1.m3.27218.m1:0.00943683,((CniGoniastreaA_gasp1.m3.27499.m1:0.0136266,(CniGoniastreaA_gasp1.m1b.33264.m1:0.0687284,CniGoniastreaA_gasp1.m3.23184.m1:0.04019)82:0.0088881)1:0.118655,CniGoniastreaA_gasp1.m3.28267.m1:0.0201364)72:0.00204119)82:0.0382915)75:0.0164498,((((CniDendronephthya_rna-XM_028549028.1:0.522913,CniMontiporaC_g52159.t1:0.459058)81:1.46749,CniOrbicellaF_rna23846:0.00111043)0:1.3427e-05,CniOrbicellaF_rna23845:6e-09)99:0.0240921,(CniFungiaSp_ffun1.m4.516.m1:0.0155219,CniFungiaSp_ffun1.m4.25725.m1:0.0261608)1:0.0346388)92:0.0136157)1:0.0621573)97:0.0402207,((CniAmplexidiscus_evm.model.scaffold_204.22:0.116303,((CniAmplexidiscus_evm.model.scaffold_204.21:0.0219104,CniAmplexidiscus_evm.model.scaffold_220.3:0.0553357)91:0.00934501,((CniDiscosoma_evm.model.scaffold_1466.1:0.0545156,CniAmplexidiscus_evm.model.scaffold_535.10:0.0323733)26:0.00240758,CniAmplexidiscus_evm.model.scaffold_1139.2:0.0181973)78:0.00140015)0:6e-09)76:0.00171589,((CniDiscosoma_evm.model.scaffold_579.2:0.0365886,CniDiscosoma_evm.model.scaffold_134.24:0.105255)0:5e-09,CniDiscosoma_evm.model.scaffold_532.2:0.0340835)81:0.0027774)1:0.130717)80:0.0550796)98:0.100038)1:0.14515,CniAureliaA_scaffold3142.g2.t1:0.351319)23:0.00923152)93:0.0533827)75:0.0434293)95:0.0403508,(CniDendronephthya_rna-XM_028550977.1:0.0215759,CniDendronephthya_rna-XM_028558010.1:0.0482298)99:0.391694)85:0.0328175,(((CniAcroporaD_rna40240:0.0385201,CniMontiporaC_adi2mcaRNA40240_R8:0.0506872)78:0.0214769,(CniAcroporaD_rna29645:0.000188283,(CniAcroporaD_rna17446:5e-09,StrongylocentrotusP_rna40701:0.890667)42:0.0842956)46:0.0129647)98:0.314563,CniDendronephthya_rna-XM_028548990.1:1.12578)96:0.13962)74:0.0331423)63:0.0241232,(((CniMontiporaC_g13428.t1:0.0211744,(CniMontiporaC_g10803.t1:0.0136148,((CniMontiporaC_g61292.t1:6e-09,CniRenillaM_g14028.t1:1.09448)6:0.0210766,(CniMontiporaC_g5700.t1:0.0372912,CniMontiporaC_adi2mcaRNA29167_R6:0.0482999)70:0.00478423)28:0.00220269)0:6e-09)0:8e-09,(CniMontiporaC_g51062.t1:0.0212327,CniMontiporaC_g26321.t1:0.0267652)73:0.00268265)84:0.0189835,CniMontiporaC_g61682.t1:0.0174208)1:0.425664)56:0.0630332,((((((CniRenillaM_g17396.t1:5e-09,CniMergedstylophoraP_Spis19830:0.29521)93:1.77833,((CniAcroporaM_amil.1.2.19480.m1:1.094,((CniGoniastreaA_gasp1.m3.7040.m1:0.803241,LottiaG_LotgiT175662:0.00205355)20:0.0392316,(LottiaG_LotgiT175161:0.00611724,LottiaG_LotgiT176360:0.0208337)62:0.0143535)0:0.000338941)7:0.165492,LottiaG_LotgiT174191:0.451368)1:0.61745)0:1.1e-08,(((CniAureliaA_scaffold1587.g3.t1:0.200312,CniAureliaA_scaffold4211.g2.t1:0.187678)1:0.189792,((((CniDiscosoma_evm.model.scaffold_593.4:0.0947073,((((CniMontiporaC_g40027.t1:0.00798064,CniMontiporaC_g47831.t1:0.0225815)0:5e-09,(CniMontiporaC_g47611.t1:0.0593982,CniMontiporaC_g6860.t1:0.0256313)85:0.00498313)80:0.00606658,CniMontiporaC_g13830.t1:5e-09)1:1.33706,CniDiscosoma_evm.model.scaffold_321.31:6e-09)1:0.274802)1:0.00976286,CniDiscosoma_evm.model.scaffold_57.56:0.0139642)79:0.0133439,((CniAureliaA_scaffold411.g6.t1:1.30516,CniDiscosoma_evm.model.scaffold_57.57:3.2698e-05)1:0.0959836,(CniDiscosoma_evm.model.scaffold_748.1:0.0179163,(CniAmplexidiscus_evm.model.scaffold_330.13:0.0108959,(CniDiscosoma_evm.model.scaffold_321.32:0.019205,CniAmplexidiscus_evm.model.scaffold_387.24:1.39808)0:0.000179158)83:0.00431632)82:0.00636503)1:0.131415)1:0.243669,(CniAmplexidiscus_evm.model.scaffold_611.13:0.2529,((((CniAcroporaT_aten_0.1.m1.24376.m1:0.0179581,(((CniAcroporaT_aten_0.1.m1.36937.m1:0.00136885,CniAcroporaT_aten_0.1.m1.1661.m1:0.0509298)86:0.00666356,((CniAcroporaT_aten_0.1.m1.35519.m1:0.00801678,(CniAcroporaT_aten_0.1.m1.28371.m1:5e-09,StrongylocentrotusP_rna40266:0.176593)1:0.0677294)75:0.00694173,CniAcroporaT_aten_0.1.m1.34311.m1:0.101284)75:0.00869151)11:0.0116958,CniAcroporaT_aten_0.1.m1.22351.m1:0.0331062)90:0.00627326)0:5e-09,((CniAcroporaT_aten_0.1.m1.27201.m1:0.0263788,CniAcroporaM_amil.1.2.25898.m1:0.186102)0:5e-09,((CniAcroporaD_rna15672:0.043631,(CniAmplexidiscus_evm.model.scaffold_611.12:0.166392,CniMontiporaC_adi2mcaRNA15672_R0:0.297849)98:0.0813947)0:5e-09,CniAcroporaT_aten_0.1.m1.27200.m1:0.0379114)1:0.121586)83:0.0168884)61:0.00343849,CniAcroporaD_rna15673:0.0345496)99:0.130946,CniAmplexidiscus_evm.model.scaffold_783.5:0.243761)67:0.0667762)72:0.122356)99:0.0985686)48:0.0547061,CniActiniaT_rna-XM_031699511.1:0.361853)97:0.131371)0:0.0317538,((((((CniAcroporaD_rna15671:0.158693,(CniAcroporaT_aten_0.1.m1.22923.m1:1.72581,CniMergedstylophoraP_rna35612:0.00069669)14:0.115261)95:0.106748,((CniMontiporaC_g11637.t1:0.132149,CniMontiporaC_g17988.t1:0.150817)1:0.292991,CniAmplexidiscus_evm.model.scaffold_535.7:0.0818327)63:0.0408099)93:0.133581,CniActiniaT_rna-XM_031699512.1:0.319671)1:0.327323,(((CniHydraV_rna24222:0.52274,CniMontiporaC_g3851.t1:0.18794)92:0.442914,((CniAcroporaD_rna3437:0.0159392,CniAcroporaD_rna1504:0.0085263)69:0.0197723,CniAcroporaM_amil.1.2.23388.m1:0.146469)1:0.367118)79:0.0648931,CniAureliaA_scaffold1545.g3.t1:0.344026)93:0.115809)2:0.07178,((CniAmplexidiscus_evm.model.scaffold_151.34:0.0359123,(CniDiscosoma_evm.model.scaffold_26.24:8e-09,CniMergedstylophoraP_Spis14515:1.81393)28:0.072488)99:0.21654,(CniAmplexidiscus_evm.model.scaffold_23.81:0.391784,((CniAureliaA_scaffold547.g4.t1:0.434335,CniAcroporaD_rna8265:0.0325643)23:0.0149705,(CniAcroporaD_rna607:0.00426958,(CniAcroporaD_rna14617:0.073218,CniAcroporaM_amil.1.2.12244.m1:0.0706916)0:5e-09)61:0.00842226)99:0.200007)3:0.00880656)1:0.294812)97:0.0797705,((((((((CniMontiporaC_adi2mcaRNA5406_R4:0.0011015,CniMontiporaC_adi2mcaRNA5406_R5:0.00262841)1:0.100242,(((CniMontiporaC_adi2mcaRNA5406_R1:0.0165109,(CniMontiporaC_g7004.t1:0.0124273,CniMontiporaC_adi2mcaRNA5406_R3:5e-09)1:0.0178805)93:0.00579222,(CniMontiporaC_adi2mcaRNA5406_R2:0.0297309,CniMontiporaC_adi2mcaRNA5406_R0:0.0199526)87:0.00372303)36:0.0052363,(CniAureliaA_scaffold4276.g1.t1:0.191022,(CniAcroporaT_aten_0.1.m1.27025.m1:5e-09,CniMorbakkaV_scaffold403.g21.t1:0.806436)63:0.568788)81:0.676892)55:0.00731579)92:0.00944225,(((CniAcroporaM_amil.1.2.25005.m1:0.0275447,CniAcroporaD_rna5405:0.00832182)95:0.0428701,(CniAcroporaD_rna5406:0.0260105,CniAcroporaD_rna15669:0.029659)90:0.0242197)0:5e-09,CniAcroporaD_rna10891:0.0332784)95:0.01159)1:0.0473229,((CniAmplexidiscus_evm.model.scaffold_150.35:0.0756751,(CniDiscosoma_evm.model.scaffold_211.15:0.0256591,(CniDiscosoma_evm.model.scaffold_329.3:0.0214137,(CniAmplexidiscus_evm.model.scaffold_150.36:0.0475698,CniDiscosoma_evm.model.scaffold_211.14:0.0866948)98:0.0853884)84:0.0200944)67:0.00848313)99:0.0700452,CniGoniastreaA_gasp1.m3.31155.m1:0.11015)5:0.0169417)79:0.180767,CniNemvArnau_v1g209181:0.696588)64:0.13682,CniExaiptasiaP_rna-XM_021048738.1:0.450561)22:0.0199961,((CniPoritesL_plut2.m8.27477.m1:1.97208,((CniAcroporaM_amil.1.2.18055.m1:0.583569,CniMontiporaC_g17813.t1:0.398502)69:0.31487,CniXenia_Xe_017319-T1:0.70364)23:0.0733219)54:0.195006,CniExaiptasiaP_rna-XM_021048737.1:0.321602)78:0.159244)81:0.0524176,((((CniMorbakkaV_scaffold6.g156.t1:1.90385,CniActiniaT_rna-XM_031693176.1:0.957841)46:0.295552,CniMontiporaC_g68389.t1:1.7608)0:0.0198781,(((CniAcroporaD_rna10815:0.730943,((CniMorbakkaV_scaffold182.g17.t1:0.048509,(((CniMorbakkaV_scaffold2.g43.t1:0.167453,CniMorbakkaV_scaffold15.g53.t1:0.0590066)94:0.132718,CniMorbakkaV_scaffold351.g4.t1:0.0259681)0:5e-09,((((CniMorbakkaV_scaffold273.g27.t1:0,CniMorbakkaV_scaffold29.g52.t1:0)0:5e-09,(CniMorbakkaV_scaffold134.g10.t1:5e-09,(CniMorbakkaV_scaffold53.g62.t1:5e-09,CniAcroporaD_rna22275:0.55803)0:5e-09)84:0.000552503)94:0.0016604,CniMorbakkaV_scaffold18.g82.t1:5e-09)0:5e-09,CniMorbakkaV_scaffold577.g3.t1:5e-09)83:0.0030271)25:0.0211741)1:0.231981,(((CniActiniaT_rna-XM_031693158.1:5e-09,CniActiniaT_rna-XM_031695217.1:0.061682)99:0.698853,CniActiniaT_rna-XM_031713081.1:0.0485147)96:0.375038,(CniPoritesL_jamg1.model.Sc0000672.8:5e-09,CniRenillaM_g13537.t1:0.401446)91:1.04601)60:0.129276)67:0.0665436)54:0.0743181,(CniAcroporaM_amil.1.2.23390.m1:0.507633,((CniAureliaA_scaffold2016.g3.t1:0.297182,((CniDiscosoma_evm.model.scaffold_94.2:0.0149494,CniAureliaA_scaffold257.g2.t1:0.26134)46:0.0292174,(CniAureliaA_scaffold1550.g3.t1:0.0419489,(CniAureliaA_scaffold1365.g5.t1:0.0284159,CniAureliaA_scaffold3783.g2.t1:0.0275247)86:0.0175)63:0.0114424)99:0.245861)1:0.425232,(CniMorbakkaV_scaffold219.g20.t1:0.0515026,(((CniMorbakkaV_scaffold100.g59.t1:0.0005734,(CniMorbakkaV_scaffold3.g33.t1:0,CniMorbakkaV_scaffold513.g12.t1:0)0:5e-09)89:0.0011482,((CniMorbakkaV_scaffold146.g14.t1:0,CniMorbakkaV_scaffold303.g18.t1:0)0:5e-09,CniMorbakkaV_scaffold47.g37.t1:0.00287888)78:0.000573392)60:0.0005742,(CniMorbakkaV_scaffold464.g2.t1:5e-09,CniMorbakkaV_scaffold46.g2.t1:0.0139347)0:6e-09)81:0.0110385)1:0.361945)86:0.184047)36:0.117931)92:0.0980907,((((CniAureliaA_scaffold1600.g6.t1:1.2809,(CniAureliaA_scaffold3002.g3.t1:0.195982,(CniAureliaA_scaffold475.g4.t1:0.0295537,CniAureliaA_scaffold1561.g3.t1:0.00830597)98:0.132237)49:0.220851)49:0.0778612,((StrigamiaM_SMAR013156-RA:0.140996,AmphibalanusA_rna-gnl|WGS_VIIS|FJT64_022447-RA_mrna:5e-09)94:2.23458,CniAmplexidiscus_evm.model.scaffold_1688.2:0.324891)0:0.0149265)97:0.239005,(((CniMontiporaC_g70950.t1:0.812791,CniRenillaM_g17244.t1:5e-09)95:1.60648,((((CniMorbakkaV_scaffold111.g31.t1:0.237397,(((CniMergedstylophoraP_Spis1977:0.00931975,(CniMontiporaC_g14654.t1:0.0739909,CniMergedstylophoraP_Spis7462:5e-09)0:5e-09)1:1.49039,((((CniMorbakkaV_scaffold157.g44.t1:0.00702627,(CniMorbakkaV_scaffold2.g98.t1:5e-09,CniMorbakkaV_scaffold45.g85.t1:0.00135702)97:0.00779654)1:0.196592,(CniMorbakkaV_scaffold5.g146.t1:0.0380031,((CniMorbakkaV_scaffold163.g23.t1:5e-09,CniMorbakkaV_scaffold8.g13.t1:5e-09)75:0.000644791,(((CniMorbakkaV_scaffold18.g118.t1:5e-09,(CniAureliaA_scaffold1756.g2.t1:0.124003,(CniPocilloporaA_rna23587:5e-09,CniPocilloporaD_rna-XM_027200008.1:5e-09)99:2.6863)30:0.43349)79:0.0303381,(((CniMorbakkaV_scaffold133.g25.t1:0.0296111,CniMorbakkaV_scaffold71.g2.t1:0.0234875)78:0.00371526,(CniMorbakkaV_scaffold163.g22.t1:0.000944859,CniMorbakkaV_scaffold58.g30.t1:5e-09)41:0.000775119)0:5e-09,CniMorbakkaV_scaffold402.g1.t1:0.00116775)0:0.00136309)0:5e-09,CniMorbakkaV_scaffold17.g138.t1:0.00850743)78:0.000974636)77:0.00617722)1:0.168722)84:0.0224797,CniAureliaA_scaffold3787.g1.t1:0.10119)87:0.0308517,CniAureliaA_scaffold1839.g5.t1:0.155114)95:0.0630856)40:0.018634,(CniAureliaA_scaffold64.g5.t1:0.119123,((CniMorbakkaV_scaffold958.g2.t1:0.0380532,(CniMorbakkaV_scaffold66.g43.t1:0.045256,CniMorbakkaV_scaffold67.g18.t1:0.0814921)84:0.0207575)35:0.00422332,((CniMorbakkaV_scaffold318.g23.t1:0.0128498,CniMorbakkaV_scaffold307.g4.t1:0.0467107)88:0.0143794,(CniMorbakkaV_scaffold182.g21.t1:0.0226467,CniMorbakkaV_scaffold67.g17.t1:0.0350399)70:0.00293743)95:0.0336024)1:0.162264)99:0.0536856)0:0.00889715)73:0.0389461,((((CniAureliaA_scaffold5744.g1.t1:0.0218201,CniAureliaA_scaffold921.g9.t1:0.000969081)97:0.0314281,CniAureliaA_scaffold921.g8.t1:0.00444814)1:0.175174,(CniAureliaA_scaffold259.g15.t1:0.00288686,CniAureliaA_scaffold284.g6.t1:0.048958)1:0.162757)90:0.0429406,CniAureliaA_scaffold243.g8.t1:0.243177)92:0.0304681)98:0.0415996,(CniAureliaA_scaffold1909.g1.t1:0.214109,(CniAureliaA_scaffold498.g11.t1:0.0379258,CniAureliaA_scaffold2413.g4.t1:0.0157261)1:0.149147)98:0.0716484)86:0.0333354,(CniAureliaA_scaffold4377.g1.t1:0.332679,(CniMorbakkaV_scaffold562.g1.t1:0.378938,(CniMorbakkaV_scaffold23.g69.t1:0.212813,(CniMorbakkaV_scaffold1423.g2.t1:0.00628085,(CniMorbakkaV_scaffold114.g33.t1:0.470343,CniMorbakkaV_scaffold127.g24.t1:0.027428)77:0.0415169)74:0.135426)83:0.0539084)1:0.377215)1:0.383591)31:0.0266485)28:0.0525801,(((CniAureliaA_scaffold895.g4.t1:0.153909,CniHydraV_rna20459:0.733963)25:0.23028,((CniAureliaA_scaffold328.g21.t1:0.397231,CniMontiporaC_g46923.t1:0.399427)0:0.00066176,CniMontiporaC_g70065.t1:0.542046)79:0.388259)59:0.0725948,(CniAureliaA_scaffold38.g1.t1:0.318613,(CniAureliaA_scaffold160.g20.t1:0.00264328,CniAureliaA_scaffold160.g19.t1:0.00264873)1:0.154904)99:0.134323)89:0.0633039)99:0.0840208)0:0.0429805,((((((CniMontiporaC_g1182.t1:0.151719,(((CniAcroporaM_amil.1.2.11474.m1:0.184659,(((CniMontiporaC_g13583.t1:0.0986396,(CniMontiporaC_g15140.t1:0.0124453,CniMontiporaC_g16263.t1:0.0532352)85:0.0120076)99:0.0257499,CniMontiporaC_g12395.t1:0.0319875)72:0.00544703,((CniMontiporaC_g68546.t1:0.00470605,(CniMontiporaC_g29690.t1:0.000478936,CniMontiporaC_g29688.t1:5e-09)61:6e-09)54:0.00264095,((CniMontiporaC_g9017.t1:0.00207684,(CniMontiporaC_g9016.t1:0.0108027,CniMontiporaC_g1848.t1:0.0039952)0:3.6002e-05)75:0.000511773,(CniMontiporaC_g13584.t1:0.00501387,((CniAcroporaM_amil.1.2.17698.m1:0.018921,(CniDiscosoma_evm.model.scaffold_247.7:0.095547,CniDiscosoma_evm.model.scaffold_371.9:5e-09)1:1.4367)69:0.0299121,CniAmplexidiscus_evm.model.scaffold_1004.4:0.321846)97:0.185532)91:0.0228594)0:0.000629026)84:0.0076967)76:0.0220736)45:0.0224729,(CniPoritesL_jamg1.model.Sc0000759.7:0.0152381,CniAmplexidiscus_evm.model.scaffold_707.11:0.149191)98:0.0446275)99:0.12339,(((CniAcroporaM_amil.1.2.8861.m1:1.35827,CniGoniastreaA_gasp1.m3.11065.m1:8e-09)17:0.255893,(CniGoniastreaA_gasp1.m1b.43094.m1:0.0335773,CniMontiporaC_g25566.t1:0.707459)46:0.0773884)19:0.0549236,(CniAmplexidiscus_evm.model.scaffold_749.5:5e-09,(CniDiscosoma_evm.model.scaffold_99.17:5e-09,CniFungiaSp_ffun1.m4.4874.m1:0.0769207)40:0.268143)1:0.874269)65:0.0871273)86:0.0712497)77:0.0416882,(((CniMontiporaC_g31205.t1:0.0718515,(CniMontiporaC_g56946.t1:0.041834,((CniMontiporaC_g54794.t1:0.23736,CniMontiporaC_g54793.t1:5e-09)89:0.0178948,(((CniMontiporaC_g22047.t1:5e-09,(CniMontiporaC_g328.t1:6e-09,(CniAmplexidiscus_evm.model.scaffold_249.12:2.6186,CniDiscosoma_evm.model.scaffold_250.2:5e-09)0:0.0158598)0:0.0301786)50:0.746459,CniDiscosoma_evm.model.scaffold_454.11:1.30247)84:0.44654,CniMontiporaC_g1181.t1:0.000877163)22:0.00785042)93:0.0163517)12:0.000864555)99:0.181347,((CniMergedstylophoraP_rna25910:0.411704,(CniMontiporaC_adi2mcaRNA22120_R7:0.0297825,((CniMontiporaC_adi2mcaRNA22120_R8:0.00705046,(CniMontiporaC_adi2mcaRNA22120_R6:5e-09,CniExaiptasiaP_rna-XM_021040348.1:0.425958)91:0.0373429)97:0.0159771,CniMontiporaC_adi2mcaRNA22120_R1:0.0196556)62:0.00343079)0:6e-09)1:0.152938,((CniMontiporaC_g60661.t1:0.064317,(CniMontiporaC_adi2mcaRNA22121_R5:0.0351059,CniMontiporaC_adi2mcaRNA22121_R4:0.0237601)97:0.0497232)99:0.097416,(((CniAmplexidiscus_evm.model.scaffold_704.1:0.072884,CniDiscosoma_evm.model.scaffold_328.30:0.101361)85:0.0381136,(CniAmplexidiscus_evm.model.scaffold_196.11:0.11249,CniAmplexidiscus_evm.model.scaffold_533.2:0.0118277)42:0.0144265)99:0.0397202,(CniAcroporaD_rna22120:0.0702287,CniAcroporaD_rna22121:0.0506655)0:1.788e-05)99:0.0485916)98:0.0575646)97:0.0491759)59:0.035665,(CniRenillaM_g8701.t1:2.04957,(CniDiscosoma_evm.model.scaffold_263.23:5e-09,(CniAmplexidiscus_evm.model.scaffold_800.9:5e-09,CniMontiporaC_adi2mcaRNA31450_R6:0.0738671)96:0.712991)81:0.50844)83:0.22152)21:0.033516)13:0.0366504,CniGoniastreaA_gasp1.m1b.16571.m1:0.683692)63:0.0720815,CniExaiptasiaP_rna-XM_021050059.1:0.284794)89:0.0390144,((CniMorbakkaV_scaffold397.g1.t1:1.93654,CniMergedstylophoraP_rna21073:5e-09)60:0.35722,(((CniDendronephthya_rna-XM_028553510.1:0.000681365,((CniDendronephthya_rna-XM_028553501.1:5e-09,CniDendronephthya_rna-XM_028561017.1:0.00317309)43:0.00563622,(CniDendronephthya_rna-XM_028556699.1:5e-09,CniDendronephthya_rna-XM_028552421.1:0.032622)94:0.0148281)81:0.0118865)54:0.000610742,(((CniDendronephthya_rna-XM_028553591.1:0.00387353,(CniDendronephthya_rna-XM_028562730.1:5e-09,CniDendronephthya_rna-XM_028560257.1:0.00707059)72:0.00404695)55:0.00351999,((CniDendronephthya_rna-XM_028561093.1:0.0094025,CniDendronephthya_rna-XM_028562731.1:5e-09)86:0.0108724,CniDendronephthya_rna-XM_028553505.1:0.0218199)71:0.00370657)89:0.00655746,CniDendronephthya_rna-XM_028562732.1:0.00253767)0:5e-09)1:0.144733,(((((CniDendronephthya_rna-XM_028554930.1:0.0133371,CniDendronephthya_rna-XM_028558110.1:0.00351775)0:2.4156e-05,(CniDendronephthya_rna-XM_028558112.1:5e-09,(CniDendronephthya_rna-XM_028554585.1:0.00240447,(CniDendronephthya_rna-XM_028562494.1:5e-09,CniDendronephthya_rna-XM_028556702.1:5e-09)1:0.00691148)0:5e-09)53:0.000352852)66:0.00136178,CniDendronephthya_rna-XM_028558111.1:0.0278749)0:5e-09,CniDendronephthya_rna-XM_028536278.1:0.0041041)73:0.00158868,(CniDendronephthya_rna-XM_028554929.1:0.00191694,(CniDendronephthya_rna-XM_028554633.1:0.0126462,CniAureliaA_scaffold1365.g4.t1:0.749308)0:0.000359732)46:0.00516998)1:0.159423)1:0.162038)64:0.0254649)97:0.0535077,((((((CniAmplexidiscus_evm.model.scaffold_27.68:0.097319,CniDiscosoma_evm.model.scaffold_597.9:0.208248)1:0.127611,((CniMergedstylophoraP_Spis6669:0.0284475,(((CniDiscosoma_evm.model.scaffold_597.10:0.129559,(CniAureliaA_scaffold1890.g5.t1:0.190217,(CniAureliaA_scaffold1600.g5.t1:0.0186752,CniAureliaA_scaffold2016.g1.t1:0.0182883)99:0.189656)1:0.224144)90:0.0489173,CniMergedstylophoraP_rna8920:0.073263)1:0.331129,(CniDiscosoma_evm.model.scaffold_587.10:0.168168,(CniDiscosoma_evm.model.scaffold_242.22:0.0132218,CniDiscosoma_evm.model.scaffold_331.4:0.0450366)44:0.0125327)98:0.0503606)73:0.00755536)1:0.060096,((CniAcroporaD_rna22595:0.0116776,(CniAcroporaT_aten_0.1.m1.19320.m1:0.0454306,CniAcroporaD_rna29915:0.0113217)0:5e-09)1:0.0647598,((CniDiscosoma_evm.model.scaffold_242.23:5e-09,CniMontiporaC_g20520.t1:1.45705)52:0.168234,CniDiscosoma_evm.model.scaffold_331.5:0.00319563)99:0.0839154)71:0.0100983)1:0.0665175)99:0.0565161,((CniAmplexidiscus_evm.model.scaffold_742.5:0.0402154,(CniAmplexidiscus_evm.model.scaffold_307.2:0.0330051,CniDiscosoma_evm.model.scaffold_188.18:0.0747322)95:0.0320861)1:0.169502,(CniMontiporaC_g52897.t1:0.0754389,CniMontiporaC_g869.t1:0.0369921)1:0.125504)1:0.0863762)99:0.105325,(CniAureliaA_scaffold1222.g1.t1:0.0944545,CniAureliaA_scaffold1550.g2.t1:5e-09)1:0.339839)70:0.0413825,CniExaiptasiaP_rna-XM_028660478.1:0.577005)99:0.075923,(((((CniMergedstylophoraP_rna26449:0.1658,(CniAcroporaD_rna22902:0.0850559,(CniDiscosoma_evm.model.scaffold_321.19:6e-09,(CniXenia_Xe_019546-T1:0.473682,StrigamiaM_SMAR006731-RA:6e-09)40:1.07883)52:0.367377)67:0.0464494)98:0.0950043,(((CniAmplexidiscus_evm.model.scaffold_690.7:0.132821,(CniAmplexidiscus_evm.model.scaffold_690.6:0.163959,CniAmplexidiscus_evm.model.scaffold_723.4:0.00886148)47:0.00432051)1:0.2584,(CniExaiptasiaP_rna-XM_028657134.1:0.0477145,(CniGoniastreaA_gasp1.m3.23788.m1:5e-09,CniGoniastreaA_gasp1.m1b.43859.m1:0.115964)1:0.740864)47:0.210012)82:0.0464818,(((CniAmplexidiscus_evm.model.scaffold_4526.1:0.0458451,(CniAmplexidiscus_evm.model.scaffold_678.3:0.0375058,CniAmplexidiscus_evm.model.scaffold_4083.1:0.0377384)0:0.00147738)74:0.0112808,(CniDiscosoma_evm.model.scaffold_532.13:0.00275729,(CniDiscosoma_evm.model.scaffold_670.1:0.00603652,(CniAcroporaM_amil.1.2.11069.m1:6e-09,CniMontiporaC_g26784.t1:1.71843)33:0.876568)0:8e-09)1:0.0297303)86:0.00442535,CniDiscosoma_evm.model.scaffold_532.12:0.00827382)1:0.321637)68:0.0279229)89:0.0314962,((CniExaiptasiaP_rna-XM_021037537.1:0.376066,(CniAmplexidiscus_evm.model.scaffold_319.17:1.03547,(CniDiscosoma_evm.model.scaffold_545.6:0.0605307,(CniDiscosoma_evm.model.scaffold_973.1:8e-09,CniFungiaSp_ffun1.m4.30482.m1:0.683045)40:0.0719745)64:0.195464)56:0.141928)96:0.140421,(((CniPocilloporaA_rna20131:0,CniPocilloporaD_rna-XM_027196545.1:0)0:0.329096,(CniDendronephthya_rna-XM_028561408.1:0.0066946,CniDendronephthya_rna-XM_028560396.1:5e-09)0:8e-09)1:0.32713,(CniDendronephthya_rna-XM_028541420.1:0.013835,CniDendronephthya_rna-XM_028552428.1:0.0262037)1:0.317421)31:0.0621256)90:0.056517)23:0.00703597,CniDendronephthya_rna-XM_028561696.1:0.361022)24:0.0230243,(((CniRenillaM_g19597.t1:0.309397,(CniMontiporaC_g23097.t1:0.885821,CniRenillaM_g19253.t1:8e-09)97:0.175229)1:0.357577,(CniDendronephthya_rna-XM_028548289.1:0.0123504,CniDendronephthya_rna-XM_028551672.1:0.0129434)1:0.233566)99:0.140927,((((CniDiscosoma_evm.model.scaffold_165.49:0.087434,CniAmplexidiscus_evm.model.scaffold_1688.1:0.0815242)1:0.326019,CniDendronephthya_rna-XM_028561695.1:0.246478)54:0.119477,((CniAmplexidiscus_evm.model.scaffold_781.1:8e-09,CniGoniastreaA_gasp1.m3.13611.m1:0.314292)32:2.20477,CniMergedstylophoraP_Spis2594:1.80195)38:0.295728)0:0.0741093,((((CniNemvArnau_NVE2778:0.0770035,CniNemvArnau_NVE22531:0.0251456)1:0.481845,(CniMergedstylophoraP_rna17390:1.26831,(CniFungiaSp_ffun1.m4.32799.m1:0.365792,CniMergedstylophoraP_rna32323:0.0744615)38:0.0792344)78:0.326045)64:0.164829,((CniAcroporaD_rna14619:0.202982,((CniMergedstylophoraP_rna27183:0.115388,(CniAcroporaD_rna1512:0.0203755,(CniAcroporaD_rna1511:0.0889945,CniAcroporaD_rna22901:0.0202288)8:0.00260429)78:0.0214506)79:0.0190173,(CniAureliaA_scaffold2193.g3.t1:2.48911,CniDiscosoma_evm.model.scaffold_275.41:8e-09)97:0.182053)94:0.0474562)83:0.0595935,(CniAmplexidiscus_evm.model.scaffold_773.4:0.0405133,CniAmplexidiscus_evm.model.scaffold_826.6:0.0110964)1:0.271151)44:0.0508099)82:0.0455223,(CniDendronephthya_rna-XM_028560331.1:0.255495,((CniDendronephthya_rna-XM_028561487.1:0.0372805,CniDendronephthya_rna-XM_028561693.1:0.0156914)1:0.350357,CniAcroporaD_rna8919:0.333942)47:0.051598)25:0.0207302)49:0.0124462)24:0.0125961)92:0.0257917)99:0.040751)95:0.0434702)99:0.0593432)98:0.0665099)99:0.100745)45:0.00839415,((((CniDiscosoma_evm.model.scaffold_424.7:0.0338355,((CniDiscosoma_evm.model.scaffold_424.6:0.0180092,CniDiscosoma_evm.model.scaffold_185.2:0.0583966)96:0.0740776,CniAmplexidiscus_evm.model.scaffold_370.15:0.300927)98:0.122391)54:0.00240254,CniDiscosoma_evm.model.scaffold_323.20:0.00720956)98:0.0290954,((CniAmplexidiscus_evm.model.scaffold_27.61:0.0122944,(CniAmplexidiscus_evm.model.scaffold_49.23:6e-09,CniDiscosoma_evm.model.scaffold_115.43:0.225747)43:0.496314)34:0.0378708,(CniAmplexidiscus_evm.model.scaffold_310.13:0.109952,CniAmplexidiscus_evm.model.scaffold_370.14:0.0171178)47:0.0094617)98:0.0428724)18:0.0344136,((CniAmplexidiscus_evm.model.scaffold_529.15:5e-09,(CniDiscosoma_evm.model.scaffold_98.29:5e-09,(CniAureliaA_scaffold1406.g8.t1:0.00697383,CniAureliaA_scaffold2332.g4.t1:0.0198541)1:1.35011)32:0.189792)95:0.0479359,CniAmplexidiscus_evm.model.scaffold_1100.2:0.0063583)95:0.0326005)1:0.3548)98:0.0783454)92:0.0417494)0:0.013694)88:0.0303329,(((CniAureliaA_scaffold2273.g3.t1:1.22494,(((((CniMontiporaC_g33048.t1:1.3699,(CniAmplexidiscus_evm.model.scaffold_1100.4:0.102057,CniDiscosoma_evm.model.scaffold_275.33:0.0356203)28:0.106554)32:0.0469316,(CniAureliaA_scaffold3127.g3.t1:0.295813,CniGalaxeaF_gfas1.m1.6313.m1:8e-09)94:0.185052)5:0.0522552,(((CniFungiaSp_ffun1.m4.9612.m1:0.0326926,CniFungiaSp_ffun1.m4.24156.m1:0.00341408)99:0.0528347,(((((CniAcroporaM_amil.1.2.17998.m1:0.0750604,CniAcroporaM_amil.1.2.12245.m1:0.0333107)32:0.00343646,CniAcroporaD_rna608:0.125927)82:0.00478003,(CniAcroporaM_amil.1.2.12532.m1:0.0315456,((((CniAcroporaM_amil.1.2.12535.m1:0.0693289,(CniAcroporaM_amil.1.2.23954.m1:0.0656314,CniAmplexidiscus_evm.model.scaffold_893.4:0.114344)52:1.3903)13:0.0139314,CniAcroporaM_amil.1.2.14780.m1:0.130421)24:0.0152102,AmphimedonQ_rna22540:2.72598)0:5e-09,((CniAcroporaT_aten_0.1.m1.25619.m1:0.305937,CniAcroporaM_amil.1.2.19501.m1:0.0225955)98:0.0570816,((CniAcroporaT_aten_0.1.m1.1541.m1:0.0152309,CniAcroporaT_aten_0.1.m1.3742.m1:0.0170139)62:0.00216224,CniAcroporaT_aten_0.1.m1.8620.m1:0.242591)83:0.0102464)69:0.000966699)22:0.00290217)0:1.211e-06)99:0.0254481,(((AmphibalanusA_rna-gnl|WGS_VIIS|FJT64_015633-RA_mrna:1.51001,(CniGoniastreaA_gasp1.m3.1429.m1:0.0813003,CniGoniastreaA_gasp1.m3.8774.m1:0.0615742)0:8e-09)35:0.0492747,CniGoniastreaA_gasp1.m3.29657.m1:0.0345555)0:5e-09,CniGoniastreaA_gasp1.m3.10545.m1:0.0817276)1:0.0523238)49:0.0112847,CniOrbicellaF_rna13806:0.102538)80:0.0152268)64:0.080116,CniAmplexidiscus_evm.model.scaffold_554.1:1.60584)0:0.142335)98:0.112657,(((CniMontiporaC_g55262.t1:0.60677,(CniOrbicellaF_rna22800:0,CniOrbicellaF_rna22801:0)0:0.0915114)97:0.346853,CniOrbicellaF_rna20988:5e-09)21:0.135465,((CniAcroporaD_rna629:0.112453,CniOrbicellaF_rna17981:0.0905741)77:0.0378054,CniAcroporaD_rna14614:0.165496)66:0.0473475)94:0.152489)33:0.0601791,CniDiscosoma_evm.model.scaffold_279.8:1.55043)0:0.000421694)93:0.105406,((CniAureliaA_scaffold1545.g4.t1:0.377329,(CniDiscosoma_evm.model.scaffold_347.5:0.0240414,(CniHydraV_rna4608:0.0621468,CniHydraV_rna24670:0.0756249)61:0.11426)89:0.461547)92:0.204626,(((((CniAcroporaM_amil.1.2.22079.m1:0.0682192,(CniAcroporaT_aten_0.1.m1.28464.m1:0.00761281,(((CniAcroporaT_aten_0.1.m1.10954.m1:0.00222158,((CniAcroporaT_aten_0.1.m1.35459.m1:0.0148211,CniAcroporaM_amil.1.2.23876.m1:0.046561)32:0.00574907,((CniAcroporaT_aten_0.1.m1.459.m1:0.0759766,(CniGoniastreaA_gasp1.m3.26951.m1:0.137383,CniGoniastreaA_gasp1.m3.14848.m1:0.0678481)1:0.173432)3:0.0336318,(CniAcroporaT_aten_0.1.m1.34072.m1:0.050862,CniGoniastreaA_gasp1.m3.14200.m1:0.356911)0:5e-09)43:0.040309)1:0.064713)73:0.00178035,CniAcroporaT_aten_0.1.m1.27873.m1:0.034539)43:0.00208641,CniAcroporaT_aten_0.1.m1.6344.m1:0.00958863)74:0.00287101)93:0.0178185)1:0.109409,(CniOrbicellaF_rna17399:0.0578463,(CniPocilloporaA_rna13637:5e-09,CniPocilloporaD_rna-XM_027190003.1:5e-09)1:0.344275)66:0.0136773)78:0.0210926,(CniAcroporaD_rna1503:6e-09,(CniRenillaM_g828.t1:5e-09,LottiaG_LotgiT168535:1.24279)81:0.366752)71:0.0537213)97:0.0987354,CniAcroporaD_rna28419:0.313098)99:0.197699,(CniAcroporaD_rna17447:0.0781741,CniAcroporaD_rna29646:0.0129597)1:0.371162)37:0.0354426)96:0.100571)98:0.073897,((((CniAmplexidiscus_evm.model.scaffold_122.1:0.345802,((CniMontiporaC_g24540.t1:0.254591,CniMergedstylophoraP_Spis23473:6e-09)90:0.245522,(CniMergedstylophoraP_rna27558:0.126719,CniRenillaM_g8698.t1:0.207173)93:0.131702)64:0.0656295)89:0.0778729,((((((CniFungiaSp_ffun1.m4.17112.m1:0.0672991,((CniFungiaSp_ffun1.m4.25200.m1:0.0169494,CniFungiaSp_ffun1.m4.27596.m1:0.0397969)93:0.0248538,CniFungiaSp_ffun1.m4.15928.m1:0.024342)71:0.00740651)94:0.0310923,(CniGoniastreaA_gasp1.m3.27417.m1:0.0426167,(CniGoniastreaA_gasp1.m3.27416.m1:0.0124119,CniGoniastreaA_gasp1.m3.31952.m1:0.00465546)57:0.0025473)95:0.0332613)99:0.0789122,(CniGalaxeaF_gfas1.m1.20282.m1:0.0715801,(CniGalaxeaF_gfas1.m1.22443.m1:0.0370619,CniMergedstylophoraP_Spis21920:0.28217)5:0.00975334)1:0.140546)1:0.232493,CniActiniaT_rna-XM_031694591.1:0.294011)53:0.0359132,CniDendronephthya_rna-XM_028541410.1:0.287447)71:0.0375524,(((CniDendronephthya_rna-XM_028555326.1:0.0183595,(CniDendronephthya_rna-XM_028558277.1:0.0316587,CniDendronephthya_rna-XM_028538719.1:0.0651749)79:0.00501721)1:0.293661,((CniPoritesL_plut2.m8.1592.m1:0.0131671,(CniPoritesL_plut2.m8.13892.m1:0.00505569,(CniPoritesL_plut2.m8.3280.m1:0.0768541,CniPoritesL_plut2.m8.16655.m1:0.0522117)77:0.00458801)41:0.00125025)1:0.2308,CniAmplexidiscus_evm.model.scaffold_21.48:0.252806)99:0.0985398)99:0.0928082,((((CniGalaxeaF_gfas1.m1.3940.m1:0.0586571,((CniAcroporaM_amil.1.2.14807.m1:0.126401,CniAcroporaT_aten_0.1.m1.8433.m1:0.559786)72:0.0235425,((CniAcroporaD_rna22596:0.00103389,CniAcroporaM_amil.1.2.25894.m1:0.112279)98:0.0229222,(CniAcroporaT_aten_0.1.m1.35789.m1:0.0833821,CniAcroporaT_aten_0.1.m1.25911.m1:0.0544313)84:0.00683392)93:0.0213488)99:0.0406688)93:0.03091,(((CniMergedstylophoraP_rna32460:0.0276099,CniMergedstylophoraP_rna16921:0.0388659)89:0.024802,CniAcroporaM_amil.1.2.17296.m1:0.113834)75:0.0230796,CniOrbicellaF_rna6888:0.0592575)55:0.00598917)35:0.0382496,CniAmplexidiscus_evm.model.scaffold_714.5:0.200072)1:0.103868,((CniMontiporaC_adi2mcaRNA22596_R3:0.00117453,CniMontiporaC_adi2mcaRNA22596_R0:0.00349117)0:5e-09,(((CniMontiporaC_adi2mcaRNA22596_R4:0.00292951,(CniMontiporaC_adi2mcaRNA22596_R1:0.00701188,(CniMontiporaC_adi2mcaRNA22596_R6:0.0119041,(CniMontiporaC_g5378.t1:0.0796386,CniMontiporaC_g60820.t1:0.00777048)56:0.0011983)0:5e-09)0:5e-09)78:0.000877126,CniMontiporaC_adi2mcaRNA22596_R2:0.00473353)72:0.000880397,CniMontiporaC_adi2mcaRNA22596_R8:0.00182275)0:6e-09)1:0.274103)1:0.0943106)98:0.0517042)99:0.0628568)82:0.0358057,((AmphimedonQ_rna24699:0.339677,(AmphimedonQ_rna3446:0.220758,((CniOrbicellaF_rna27967:0,CniOrbicellaF_rna27969:0,CniOrbicellaF_rna27970:0)0:0.491573,CniThelohanellusK_rna6234:1.46722)21:0.115789)77:0.223734)93:0.0757838,(((AmphimedonQ_rna21336:0.0605787,AmphimedonQ_rna27780:0.00353276)1:0.406004,((AmphimedonQ_rna26612:0.289085,(AmphimedonQ_rna23422:0.0384735,(CniRenillaM_g10121.t1:0.779888,(CniMontiporaC_g22868.t1:0.781557,AmphimedonQ_rna6382:6e-09)0:5e-09)1:0.29868)1:0.290557)92:0.076196,((AmphimedonQ_rna13743:0.123231,(AmphimedonQ_rna5883:0.0110555,AmphimedonQ_rna9573:0.0379879)88:0.0482443)1:0.240066,(AmphimedonQ_rna24069:0.290148,((AmphimedonQ_rna22892:0.282799,(CniAcroporaM_amil.1.2.1572.m1:0.971294,AmphimedonQ_rna27024:6e-09)93:0.200124)49:0.0493437,((((AmphimedonQ_rna5882:0.0270696,(AmphimedonQ_rna25555:0.00710862,(AmphimedonQ_rna23807:0.00595604,AmphimedonQ_rna16449:0.0790555)77:0.00954123)66:0.00495657)68:0.00416296,(AmphimedonQ_rna15429:0.0202312,(AmphimedonQ_rna29269:0.00373075,(CniMontiporaC_g32772.t1:0.776155,AmphimedonQ_rna10677:5e-09)34:0.023737)0:5e-09)35:0.000748586)0:5e-09,AmphimedonQ_rna18336:0.0165111)60:0.000964862,AmphimedonQ_rna24993:0.00789351)1:0.23282)99:0.141368)1:0.124725)97:0.0580137)96:0.0625762)47:0.016252,((AmphimedonQ_rna17863:0.211607,(AmphimedonQ_rna14253:0.0969941,AmphimedonQ_rna27620:0.0325347)1:0.233354)98:0.0817058,(((CniAcroporaM_amil.1.2.17508.m1:1.58937,AmphimedonQ_rna6780:8e-09)95:0.171628,(AmphimedonQ_rna21077:0.0494445,AmphimedonQ_rna23387:0.0131473)96:0.0884593)1:0.20784,((AmphimedonQ_rna23269:0.221016,AmphimedonQ_rna6989:0.316822)99:0.148962,AmphimedonQ_rna3445:0.330331)28:0.0674834)96:0.0756219)1:0.133946)92:0.0365753)99:0.0776517)98:0.0459374,(((AmphimedonQ_rna11130:0.070011,AmphimedonQ_rna21335:0.0594341)97:0.329628,(CniFungiaSp_ffun1.m4.4867.m1:0.256862,CniMontiporaC_g50305.t1:0.444202)73:0.208295)0:0.0627168,((CniMontiporaC_g50939.t1:0.729382,(((((CniAcroporaT_aten_0.1.m1.21386.m1:0.0198044,CniAcroporaD_rna28605:0.0307445)74:0.00201382,CniAcroporaD_rna36944:0.0699812)93:0.0188146,(CniMergedstylophoraP_Spis12260:0.188424,(CniMergedstylophoraP_Spis2481:0.127402,((CniAcroporaM_amil.1.2.16928.m1:0.298814,LottiaG_LotgiT155083:2.58295)0:6e-09,(((CniAcroporaM_amil.1.2.11067.m1:5e-09,CniAcroporaD_rna31788:6e-09)99:0.0405761,(CniAcroporaM_amil.1.2.16924.m1:0.0675275,(CniAcroporaD_rna24890:0.0663995,(CniAcroporaD_rna28604:0.0691216,CniAcroporaD_rna30094:0.0369383)64:0.00409361)76:0.0614399)95:0.25776)48:0.0291229,(CniAcroporaT_aten_0.1.m1.21442.m1:6e-09,(CniGoniastreaA_gasp1.m1b.40649.m1:8e-09,CniMontiporaC_g3655.t1:1.16314)68:0.439013)83:0.844359)0:5e-09)81:0.0202465)0:0.0011375)91:0.0260236)18:0.00982538,((CniFungiaSp_ffun1.m4.33098.m1:0.00188181,CniFungiaSp_ffun1.m4.33496.m1:0.0469672)99:0.0351767,(CniGoniastreaA_gasp1.m3.1931.m1:0.0115938,CniGoniastreaA_gasp1.m3.24835.m1:0.00408091)1:0.0540419)52:0.00746741)99:0.213127,CniDendronephthya_rna-XM_028553006.1:0.270224)67:0.107808)44:0.0654168,CniAureliaA_scaffold627.g8.t1:0.453758)60:0.0357948)81:0.0533614)1:0.069211)97:0.0456507)0:0.0126429,((AmphimedonQ_rna23388:0.421487,((CniAureliaA_scaffold700.g2.t1:0.257203,((CniGoniastreaA_gasp1.m3.18384.m1:1.11498,CniRenillaM_g16392.t1:6e-09)59:0.566655,CniMontiporaC_g46590.t1:0.600683)16:0.0512837)81:0.288313,CniAcroporaM_amil.1.2.23564.m1:0.681422)0:6e-09)47:0.0721103,CniMergedstylophoraP_rna34684:0.356667)82:0.0963382)80:0.0259995)98:0.0370966)0:0.00364409)93:0.0548882,((CniHydraV_rna23753:0.00957064,(CniHydraV_rna21982:0.0194309,(CniHydraV_rna3259:0.0212055,(CniHydraV_rna3258:0.0167118,CniHydraV_rna16476:0.0110404)67:0.00117282)0:5e-09)65:0.00201601)1:0.608852,(StrigamiaM_SMAR015429-RA:1.81339,(((CniHydraV_rna5624:0.0140469,(CniHydraV_rna22979:0.00391964,(CniHydraV_rna11123:0.0785137,CniHydraV_rna24632:0.0272293)84:0.0174628)88:0.0124966)73:0.00959633,CniHydraV_rna21685:0.00685117)99:0.104513,((((CniHydraV_rna488:0.00498675,CniHydraV_rna11125:0.0106704)46:0.00174752,(CniMontiporaC_g63853.t1:5e-09,CniMontiporaC_g7171.t1:0.00743583)1:1.888)0:0.00039527,(CniHydraV_rna24706:5e-09,(CniFungiaSp_ffun1.m2b.14948.m1:1.32956,CniHydraV_rna5405:1.5e-08)10:0.0554195)57:0.0160885)61:0.00181616,CniHydraV_rna6163:0.0291202)88:0.0355088)99:0.358995)27:0.0806618)78:0.0394685)0:5e-09,CniMergedstylophoraP_Spis16815:0.854354)0:5e-09,(((((((StrigamiaM_SMAR000172-RA:0.0300116,StrigamiaM_SMAR004920-RA:0.089456)1:0.805113,CniHydraV_rna11003:0.0144425)0:0.000847811,((CniHydraV_rna24947:0.040474,(CniHydraV_rna19848:0.0136516,(CniAmplexidiscus_evm.model.scaffold_960.5:0.188999,(CniHydraV_rna24546:0.0591637,CniHydraV_rna21134:0.0118268)0:0.0073144)0:0.00045668)75:0.00686039)88:0.0394947,CniHydraV_rna11124:0.0237454)76:0.0143857)64:0.0114167,CniHydraV_rna5625:0.00837976)1:0.363818,((((CniMontiporaC_g41377.t1:0.474547,CniNemvArnau_NVE1531:5e-09)0:5e-09,CniNemvArnau_NVE10613:5e-09)79:0.00338412,CniNemvArnau_NVE21341:5e-09)88:0.178266,CniAcroporaM_amil.1.2.19014.m1:5e-09)0:0.394207)0:0.0516972,(CniAmplexidiscus_evm.model.scaffold_680.1:0.487052,((CniDendronephthya_rna-XM_028560632.1:1.89864,CniAmplexidiscus_evm.model.scaffold_310.14:0.173157)73:0.374055,(CniMergedstylophoraP_rna28604:0.369282,CniRenillaM_g16394.t1:0.461176)92:0.169739)92:0.125788)19:0.0272668)0:0.00132689,(BotrylloidesL_Boleac.CG.SB_v3.S687.g13131.01.t:0.877936,(CniDiscosoma_evm.model.scaffold_551.6:0.0916097,(CniMontiporaC_g44034.t1:0.250754,CniNemvArnau_NVE4752:0.251038)85:0.102294)99:1.34126)71:0.522949)42:0.0265077)1:0.0828231)0:0.0176398,((((((((CniAcroporaD_rna38483:1.13662,((((((CniDendronephthya_rna-XM_028553436.1:0.232638,(CniRenillaM_g16393.t1:0.0514999,(CniRenillaM_g21728.t1:0.0119556,(CniAcroporaM_amil.1.2.17655.m1:0.451973,(CniDiscosoma_evm.model.scaffold_9.107:0.648637,CniRenillaM_g15006.t1:8e-09)0:1.1e-08)4:0.0246444)1:0.212653)99:0.217805)1:0.233577,((CniRenillaM_g13892.t1:0.35087,(CniAcroporaM_amil.1.2.19712.m1:0.159014,(CniDiscosoma_evm.model.scaffold_183.21:0.095184,(CniDiscosoma_evm.model.scaffold_183.20:0.0280924,CniDiscosoma_evm.model.scaffold_233.28:0.000715936)98:0.0415372)98:0.0838564)39:0.0367607)27:0.0228609,(((CniRenillaM_g12179.t1:0.00122637,CniRenillaM_g12177.t1:0.00775724)1:0.239616,((CniRenillaM_g12793.t1:0.00299194,(CniRenillaM_g4627.t1:5e-09,CniRenillaM_g12794.t1:0.00302456)77:0.00155947)0:5e-09,(CniRenillaM_g19014.t1:5e-09,CniRenillaM_g14029.t1:0.00164119)90:0.00121284)98:0.219079)45:0.0322084,(CniDendronephthya_rna-XM_028554762.1:0.0686261,CniDendronephthya_rna-XM_028556244.1:0.0448921)1:0.227694)44:0.0366888)99:0.0793868)84:0.0451351,CniMontiporaC_g48993.t1:0.328757)89:0.0813821,(((CniDendronephthya_rna-XM_028547618.1:0.530327,(((((CniDiscosoma_evm.model.scaffold_610.1:0.00678753,(CniAmplexidiscus_evm.model.scaffold_3488.1:6e-09,CniMontiporaC_g56829.t1:0.843438)22:0.141561)26:0.00508128,CniDiscosoma_evm.model.scaffold_567.3:0.106636)1:0.108028,CniMergedstylophoraP_rna9866:0.314254)99:0.0831629,((((CniMontiporaC_adi2mcaRNA41056_R2:0.038109,(CniMontiporaC_adi2mcaRNA41056_R1:0.00623476,CniMontiporaC_adi2mcaRNA41056_R0:0.0183295)96:0.00951317)1:0.126974,(CniAcroporaD_rna31531:0.0249329,(CniAcroporaD_rna31532:0.0268968,CniAcroporaD_rna41056:0.00356372)88:0.0193764)1:0.152549)49:0.0377032,CniOrbicellaF_rna27161:0.174958)83:0.0462919,((((CniMergedstylophoraP_rna36097:0.0532593,(((CniDiscosoma_evm.model.scaffold_797.9:5e-09,AmphibalanusA_rna-gnl|WGS_VIIS|FJT64_026363-RA_mrna:6e-09)54:1.25295,(CniMergedstylophoraP_rna34266:0.141216,(CniPocilloporaA_rna891:0,CniPocilloporaD_rna-XM_027185266.1:0)0:0.246762)99:0.834729)69:0.177827,CniMergedstylophoraP_rna8485:0.000471173)24:0.0245616)37:0.00375649,CniMergedstylophoraP_rna35825:0.0396642)26:0.00315112,CniMontiporaC_g42634.t1:1.11429)0:0.0624139,CniMergedstylophoraP_rna9867:0.283398)87:0.0427655)20:0.0153548)1:0.0816986,((CniDendronephthya_rna-XM_028562082.1:0.354021,(((CniRenillaM_g21037.t1:0.0110316,CniRenillaM_g16827.t1:0.0235688)67:0.00307057,((((CniRenillaM_g17899.t1:0.00886321,(CniRenillaM_g16826.t1:0.00134411,CniRenillaM_g1791.t1:0.0219655)43:0.00209778)74:0.00310278,CniRenillaM_g18249.t1:0.0118926)76:0.00434532,CniRenillaM_g14212.t1:5e-09)75:0.00815672,(CniAcroporaM_amil.1.2.19272.m1:1.31992,CniRenillaM_g18251.t1:0.00202502)0:6e-09)73:0.00148495)0:5e-09,CniRenillaM_g13290.t1:0.013409)1:0.182901)99:0.135973,((CniMorbakkaV_scaffold550.g11.t1:1.38907,(CniRenillaM_g15954.t1:0.0111614,CniRenillaM_g19749.t1:0.0167712)0:0.040324)64:0.24661,(CniDendronephthya_rna-XM_028551373.1:0.405297,CniDendronephthya_rna-XM_028552846.1:0.876044)50:0.0613168)34:0.055435)16:0.0383544)72:0.0203765)4:0.0240567,((CniRenillaM_g6176.t1:0.120275,CniDendronephthya_rna-XM_028557723.1:0.0673436)1:0.202939,(CniAcroporaD_rna35024:0.204683,((((((CniDiscosoma_evm.model.scaffold_200.31:0.0279426,(CniDiscosoma_evm.model.scaffold_321.11:0.0996161,CniDiscosoma_evm.model.scaffold_614.10:0.115859)86:0.0154384)77:0.0104113,CniDiscosoma_evm.model.scaffold_827.1:0.108493)39:0.00852454,CniDiscosoma_evm.model.scaffold_133.34:0.116254)74:0.0146626,(CniAmplexidiscus_evm.model.scaffold_463.8:0.0156544,CniAmplexidiscus_evm.model.scaffold_225.20:0.158091)93:0.0265012)99:0.0978958,(CniAcroporaD_rna40780:0.0731393,CniAcroporaD_rna41528:0.0767673)99:0.119987)86:0.0376142,(CniMontiporaC_adi2mcaRNA41056_R7:0.129059,CniAcroporaD_rna41529:0.147927)66:0.0140079)92:0.0371096)98:0.0782311)1:0.0925241)86:0.0392393,(((CniAmplexidiscus_evm.model.scaffold_349.13:0.193135,CniMergedstylophoraP_rna30524:1.77406)76:0.170984,((CniAmplexidiscus_evm.model.scaffold_1726.1:0.0618138,(CniAmplexidiscus_evm.model.scaffold_604.3:0.0766399,CniAmplexidiscus_evm.model.scaffold_202.13:0.146953)93:0.0742184)95:0.0967537,(((CniDiscosoma_evm.model.scaffold_826.2:0.23508,((CniMontiporaC_g10222.t1:5e-09,(CniAmplexidiscus_evm.model.scaffold_297.11:0.0860909,((CniAmplexidiscus_evm.model.scaffold_31.28:0.119048,CniDiscosoma_evm.model.scaffold_26.32:5e-09)26:0.012334,CniAmplexidiscus_evm.model.scaffold_31.30:0.0830373)21:0.0101556)56:0.177176)91:1.93557,StrigamiaM_SMAR007172-RA:0.885111)59:0.377455)78:0.105724,(CniAmplexidiscus_evm.model.scaffold_1076.3:0.0676721,CniAmplexidiscus_evm.model.scaffold_604.2:0.104518)95:0.132425)86:0.0722322,(((CniAcroporaD_rna29761:5e-09,(CniMontiporaC_g55897.t1:0.557543,CniAcroporaD_rna1593:0.00343434)1:0.189168)99:0.141812,((CniAcroporaD_rna1594:0.00386009,(CniAcroporaD_rna8285:0.0320652,CniAcroporaD_rna29760:0.00738583)82:0.00723945)96:0.0586249,((CniAcroporaD_rna3296:0.382793,CniAmplexidiscus_evm.model.scaffold_263.26:5e-09)95:0.148487,CniDiscosoma_evm.model.scaffold_3.47:0.212989)1:0.144142)85:0.0525775)93:0.0682187,(CniPocilloporaA_rna2092:5e-09,CniPocilloporaD_rna-XM_027197534.1:5e-09)1:0.15233)78:0.0430924)88:0.0472064)8:0.0492566)93:0.0585831,((((((CniDiscosoma_evm.model.scaffold_182.27:0.00986419,CniDiscosoma_evm.model.scaffold_35.117:0.0280081)96:0.0440842,CniAmplexidiscus_evm.model.scaffold_891.1:0.0529543)98:0.0756732,((CniPocilloporaA_rna11254:5e-09,CniPocilloporaD_rna-XM_027187559.1:5e-09)99:0.131488,(CniAcroporaD_rna14106:0.152869,(CniGalaxeaF_gfas1.m1.20771.m1:1.33756,CniMergedstylophoraP_rna32322:6e-09)33:0.0347797)0:0.000983049)99:0.112761)93:0.0512982,(CniDendronephthya_rna-XM_028561979.1:0.193689,(((CniMontiporaC_g10805.t1:0,CniMontiporaC_g61683.t1:0)0:0.382781,CniMontiporaC_adi2mcaRNA5407_R5:6e-09)49:1.53148,CniOrbicellaF_rna27160:0.153615)80:0.154023)78:0.0879491)25:0.0358612,((CniAcroporaD_rna14107:0.151316,(CniMontiporaC_g5882.t1:1.24179,(CniPocilloporaA_rna11253:0,CniPocilloporaD_rna-XM_027187563.1:0)0:0.24999)36:0.171513)99:0.202478,((CniMontiporaC_adi2mcaRNA14107_R3:0.266418,(((CniPoritesL_jamg1.model.Sc0000456.2:0.000790996,(CniMergedstylophoraP_Spis25532:0.144954,CniMergedstylophoraP_Spis24559:0.0200954)64:0.0351149)13:0.00330071,(CniAcroporaD_rna9625:0.0257325,CniAcroporaD_rna22252:0.0425594)99:0.0314038)1:0.0699307,CniMontiporaC_adi2mcaRNA41056_R9:0.168245)99:0.0573521)84:0.0156366,((CniMergedstylophoraP_rna32321:0.050424,CniMergedstylophoraP_Spis24962:0.102047)94:0.0309133,(CniMergedstylophoraP_rna36227:0.0724851,CniMergedstylophoraP_Spis25514:0.0801997)93:0.0676156)92:0.0496053)78:0.045872)41:0.0121162)1:0.0548538,(CniAcroporaD_rna3364:0.0922937,CniAmplexidiscus_evm.model.scaffold_569.5:0.299272)1:0.119368)97:0.0392089)1:0.0792692)99:0.0438944)0:0.0249975,((CniAureliaA_scaffold1275.g1.t1:0.330253,(((CniAureliaA_scaffold2033.g1.t1:0.145678,((CniMorbakkaV_scaffold250.g23.t1:0.503567,(CniMorbakkaV_scaffold595.g5.t1:0.189893,(CniMorbakkaV_scaffold188.g8.t1:0.00933997,((CniMorbakkaV_scaffold1165.g2.t1:0.136904,CniMorbakkaV_scaffold58.g3.t1:0.0141404)96:0.168738,CniMorbakkaV_scaffold18.g19.t1:0.0345409)65:0.0105287)0:6e-09)99:0.18458)31:0.0349654,(CniMorbakkaV_scaffold1165.g1.t1:0.061768,CniMorbakkaV_scaffold188.g9.t1:0.158694)97:0.133325)56:0.0482921)95:0.0736746,(CniMorbakkaV_scaffold30.g18.t1:0.000390139,((CniMorbakkaV_scaffold97.g52.t1:0.0133391,CniMorbakkaV_scaffold249.g14.t1:0.148643)0:5e-09,CniMorbakkaV_scaffold168.g46.t1:5e-09)75:0.000350611)1:0.190423)1:0.162109,(CniAureliaA_scaffold3396.g2.t1:0.125959,(CniMontiporaC_g42267.t1:0.579496,CniMergedstylophoraP_Spis14770:0.627666)48:0.521307)90:0.181728)72:0.0596882)93:0.0803766,((CniDendronephthya_rna-XM_028558585.1:0.331417,(CniDendronephthya_rna-XM_028545005.1:0.00548304,CniDendronephthya_rna-XM_028548125.1:0.0406575)1:0.21836)46:0.0570979,CniAureliaA_scaffold1275.g2.t1:0.490408)90:0.0732914)93:0.0582994)0:0.0151723,((CniAmplexidiscus_evm.model.scaffold_891.2:5e-09,CniMontiporaC_g30074.t1:1.56539)60:0.0866271,CniMontiporaC_g55575.t1:0.246387)98:0.256755)99:0.0367245)0:8e-09,CniMontiporaC_g49276.t1:1.19491)17:0.00677052,(CniAmplexidiscus_evm.model.scaffold_670.12:0.718462,(CniAureliaA_scaffold7333.g1.t1:0.0166872,(CniAureliaA_scaffold4309.g2.t1:0.00275407,(CniMontiporaC_g46574.t1:0.208665,CniMontiporaC_g56368.t1:5e-09)1:1.96523)0:0.000315646)0:0.00247337)1:0.493)84:0.0435132,((CniRenillaM_g3473.t1:0.234347,(CniDendronephthya_rna-XM_028553438.1:0.0681006,(CniMontiporaC_adi2mcaRNA24893_R7:0.727426,CniRenillaM_g16300.t1:5e-09)99:0.379223)1:0.226398)94:0.0756541,(((CniMontiporaC_g54126.t1:0.309263,(((CniAcroporaT_aten_0.1.m1.35319.m1:5e-09,(CniOrbicellaF_rna26475:0.32102,CniDiscosoma_evm.model.scaffold_142.22:0.912443)79:0.118323)61:0.037603,CniAcroporaT_aten_0.1.m1.35315.m1:0.0568954)93:0.0295862,CniAcroporaD_rna8286:0.0458942)70:0.125539)68:0.105134,((CniRenillaM_g6177.t1:5e-09,CniExaiptasiaP_rna-XM_028661470.1:0.504953)29:0.498523,(CniAcroporaD_rna18097:0.227152,CniAureliaA_scaffold950.g3.t1:0.386658)92:0.242865)82:0.125649)21:0.0600958,CniPoritesL_jamg1.model.Sc0000206.43:0.42032)37:0.0326349)99:0.0967484)55:0.0535629,((CniAcroporaM_amil.1.2.14159.m1:5e-09,(StrigamiaM_SMAR009343-RA:0.203182,StrigamiaM_SMAR001865-RA:0.0311824)98:0.740852)85:0.621717,(((CniMorbakkaV_scaffold155.g37.t1:0.117422,(CniMorbakkaV_scaffold163.g7.t1:0.0167338,(CniMorbakkaV_scaffold595.g6.t1:0.0273418,(CniAmplexidiscus_evm.model.scaffold_2237.1:0.0612395,CniMergedstylophoraP_Spis13037:0.180554)99:0.406032)31:0.0400026)94:0.0671243)1:0.298778,CniAureliaA_scaffold887.g5.t1:0.275745)35:0.126457,CniExaiptasiaP_rna-XM_021048228.1:0.55713)33:0.0650638)56:0.0978639)87:0.0576424,(((((CniOrbicellaF_rna12571:0,CniOrbicellaF_rna26474:0)0:0.0373881,CniDiscosoma_evm.model.scaffold_1092.3:0.00594361)98:0.0977847,(CniDiscosoma_evm.model.scaffold_1092.2:0.00375525,CniDiscosoma_evm.model.scaffold_172.25:5e-09)99:0.0685734)1:0.367888,((CniAmplexidiscus_evm.model.scaffold_640.10:0.0574506,CniAmplexidiscus_evm.model.scaffold_874.8:0.0222554)96:0.0615089,((CniAmplexidiscus_evm.model.scaffold_1311.1:0.0664194,CniAmplexidiscus_evm.model.scaffold_443.5:0.0390359)91:0.0317998,CniAmplexidiscus_evm.model.scaffold_640.11:0.229935)86:0.0187234)1:0.309289)1:0.433304,((CniMontiporaC_g56833.t1:6e-09,CniAureliaA_scaffold498.g1.t1:0.369615)17:0.00725968,CniMontiporaC_g3731.t1:0.00910154)1:0.642447)42:0.108323)0:8e-09,(((CniMontiporaC_g57232.t1:0.219203,((CniAureliaA_scaffold1359.g7.t1:0.331467,((CniDendronephthya_rna-XM_028548275.1:5e-09,(CniAmplexidiscus_evm.model.scaffold_634.2:5e-09,CniGoniastreaA_gasp1.m1b.33709.m1:0.966312)55:0.188877)0:0.193703,(CniAmplexidiscus_evm.model.scaffold_704.5:0.143633,CniDendronephthya_rna-XM_028556243.1:0.196025)99:0.222184)91:0.122313)99:0.398785,(CniDiscosoma_evm.model.scaffold_546.10:0.131061,CniAcroporaM_amil.1.2.22769.m1:0.229975)91:0.315146)47:0.0943392)0:6e-09,CniHydraV_rna23800:0.656803)62:0.0701512,(CniAureliaA_scaffold2380.g2.t1:0.429289,((CniMontiporaC_g26576.t1:0.507749,CniXenia_Xe_029049-T1:0.528959)89:0.499594,(((CniAureliaA_scaffold67.g18.t1:0.706383,(CniMorbakkaV_scaffold667.g6.t1:0.627856,CniMorbakkaV_scaffold212.g16.t1:0.402862)87:0.170068)83:0.127973,(CniHydraV_rna20107:0.259152,(CniHydraV_rna10886:0.301912,CniHydraV_rna20293:0.320195)7:0.0953384)99:0.347802)97:0.472149,(CniRenillaM_g13665.t1:0.100964,CniExaiptasiaP_rna-XM_021055840.1:0.0783885)1:1.61672)28:0.107278)44:0.054077)62:0.110823)17:0.061536)98:0.0714847,((((((((CniPoritesL_plut2.m8.22294.m1:0.038562,(((CniAcroporaM_amil.1.2.24447.m1:0.063158,((((CniMontiporaC_adi2mcaRNA41817_R1:0.0345073,(((CniMontiporaC_g14948.t1:0.0674277,CniMontiporaC_g11115.t1:0.00541798)0:6e-09,((CniMontiporaC_g50324.t1:0.0168616,CniMontiporaC_g12983.t1:0.0161103)0:5e-09,CniMontiporaC_g44199.t1:0.0114299)0:5e-09)58:5e-09,((CniAcroporaM_amil.1.2.18349.m1:0.0850275,(CniMontiporaC_g12117.t1:0.00607348,CniMontiporaC_g50860.t1:0.00297153)86:0.00234823)65:0.00111627,CniAcroporaM_amil.1.2.18355.m1:0.112089)0:5e-09)44:0.000859429)0:6e-09,(CniMontiporaC_g11114.t1:0.0097403,CniMontiporaC_g50434.t1:0.00274963)0:5e-09)73:0.000374878,(CniMontiporaC_g7200.t1:0.00552068,CniMontiporaC_adi2mcaRNA41817_R9:0.0811536)0:5e-09)78:0.00130099,(CniMontiporaC_g50325.t1:0.0307279,CniMontiporaC_g62301.t1:0.00581814)75:0.00150093)77:0.00396906)85:0.00940776,((((CniMontiporaC_g61739.t1:0.0120817,((((CniMontiporaC_g41816.t1:6e-09,CniMergedstylophoraP_rna18423:0.171263)72:0.650841,(CniFungiaSp_ffun1.m4.4825.m1:0.457711,(CniFungiaSp_ffun1.m2b.35426.m1:0.0769094,CniRenillaM_g5535.t1:5e-09)0:5e-09)40:1.09046)74:0.329948,CniMontiporaC_g61735.t1:0.0551722)64:0.0250506,CniMontiporaC_g61729.t1:5e-09)99:0.0729966)12:0.00109765,CniMontiporaC_g61738.t1:5e-09)83:0.0121271,CniMontiporaC_g61734.t1:0.0228036)79:0.0121777,(CniMontiporaC_g14950.t1:0.0625246,(((((CniMontiporaC_g18297.t1:5e-09,(AmphimedonQ_rna14628:0.944407,((((CniGoniastreaA_gasp1.m1b.27110.m1:5e-09,CniAcroporaM_amil.1.2.23043.m1:0.519249)72:0.421864,BotrylloidesL_Boleac.CG.SB_v3.S1128.g01198.01.t:0.874759)58:0.860897,((CniAcroporaD_rna36240:5e-09,(CniAcroporaD_rna5407:0.0422266,((CniMontiporaC_adi2mcaRNA5407_R4:0.0345829,CniMontiporaC_g29939.t1:0.0687563)72:0.00486768,(CniMontiporaC_adi2mcaRNA36240_R9:0.00166163,CniMontiporaC_adi2mcaRNA36240_R6:0.00172137)96:0.0165986)99:0.0296552)76:0.0119907)99:0.643,LingulaA_rna-XM_013560542.1:0.163768)37:0.445243)54:0.103008,CniMergedstylophoraP_Spis6072:0.986633)46:0.109289)67:0.141647)85:0.249169,(CniMontiporaC_g61727.t1:0,CniMontiporaC_g61733.t1:0)0:6e-09)1:0.116551,CniMontiporaC_g61737.t1:5e-09)98:0.0496069,(((CniAmplexidiscus_evm.model.scaffold_1508.4:0.0470303,(CniDiscosoma_evm.model.scaffold_129.42:0.00384116,(CniGoniastreaA_gasp1.m3.27146.m1:5e-09,(CniMontiporaC_g19796.t1:0.614409,CniAcroporaT_aten_0.1.m1.26599.m1:5e-09)28:0.127283)99:1.1047)17:0.0496393)70:0.019489,(CniAmplexidiscus_evm.model.scaffold_239.17:1.4373,CniAmplexidiscus_evm.model.scaffold_277.22:5e-09)99:0.158338)99:0.0783413,CniOrbicellaF_rna234:0.18554)90:0.0329867)62:0.00626697,(CniAcroporaM_amil.1.2.24446.m1:0.0356965,CniAcroporaD_rna41817:0.0233682)91:0.0157977)0:5e-09)28:0.00100875)23:0.0135648)30:0.00321867,CniAcroporaM_amil.1.2.18359.m1:0.167163)55:0.01133)96:0.0265244,((((CniAmplexidiscus_evm.model.scaffold_27.51:0.0488276,(CniAmplexidiscus_evm.model.scaffold_130.35:0.366143,CniAmplexidiscus_evm.model.scaffold_27.52:0.0512815)81:0.0761265)67:0.00389373,CniAmplexidiscus_evm.model.scaffold_41.48:0.0118447)91:0.00723578,(((CniDiscosoma_evm.model.scaffold_391.21:0.0326886,CniDiscosoma_evm.model.scaffold_427.8:0.0415505)0:5e-09,(CniDiscosoma_evm.model.scaffold_129.18:0.0701138,(CniDiscosoma_evm.model.scaffold_129.44:6e-09,(CniMontiporaC_g9419.t1:0.181529,CniRenillaM_g6850.t1:5e-09)92:2.5578)23:0.068761)88:0.0330906)0:5e-09,(CniDiscosoma_evm.model.scaffold_211.23:0.0151972,CniDiscosoma_evm.model.scaffold_129.43:0.0676424)0:5e-09)92:0.00667574)1:0.0810361,CniGoniastreaA_gasp1.m3.25805.m1:0.144774)88:0.0202449)98:0.294435,CniMontiporaC_g67481.t1:0.0444484)97:0.319808,(CniMontiporaC_g26731.t1:5e-09,CniThelohanellusK_rna7173:0.952587)99:0.44399)36:0.0489565,(CniAmplexidiscus_evm.model.scaffold_495.8:8e-09,CniOrbicellaF_rna35959:0.466549)46:1.04377)70:0.0140608,((((CniMontiporaC_g52981.t1:0.377878,CniXenia_Xe_003952-T1:0.457944)30:0.0908466,(CniOrbicellaF_rna26570:1.82195,(CniAureliaA_scaffold194.g8.t1:0.073169,StrigamiaM_SMAR001642-RA:0.0118762)33:0.637084)42:0.37676)75:0.131666,((LottiaG_LotgiT111232:0.248565,(((CniMorbakkaV_scaffold1.g226.t1:5e-09,CniMorbakkaV_scaffold162.g30.t1:0.0048534)42:0.000395179,CniMorbakkaV_scaffold198.g3.t1:0.000395058)86:0.000237683,CniMorbakkaV_scaffold367.g16.t1:0.000130909)76:0.102335)1:0.328199,LingulaA_rna-XM_013535413.1:0.345275)1:0.440197)51:0.0392201,CniMontiporaC_g125.t1:0.945222)50:0.0457756)28:0.103096,CniDiscosoma_evm.model.scaffold_517.3:2.07242)56:0.0254885,((CniExaiptasiaP_rna-XM_021049450.2:0.668855,(AmphibalanusA_rna-gnl|WGS_VIIS|FJT64_004330-RA_mrna:0.0908251,(AmphibalanusA_rna-gnl|WGS_VIIS|FJT64_018671-RA_mrna:0.0307548,(AmphibalanusA_rna-gnl|WGS_VIIS|FJT64_008747-RA_mrna:0.0178244,(AmphibalanusA_rna-gnl|WGS_VIIS|FJT64_008110-RA_mrna:0.00691065,(CniMergedstylophoraP_rna21072:1.67233,AmphibalanusA_rna-gnl|WGS_VIIS|FJT64_010760-RA_mrna:5e-09)32:0.0211049)80:0.0175075)89:0.0194673)44:0.0158194)1:0.732198)5:0.0848552,((((((CniMorbakkaV_scaffold651.g4.t1:0.00603719,((CniMorbakkaV_scaffold43.g52.t1:5e-09,(CniMorbakkaV_scaffold6.g26.t1:0.00474459,CniMorbakkaV_scaffold78.g60.t2:0.000363122)0:5e-09)0:5e-09,CniMorbakkaV_scaffold27.g60.t1:0.000392089)0:5e-09)87:0.000362803,(CniMorbakkaV_scaffold343.g8.t1:0.000735926,CniMorbakkaV_scaffold208.g19.t1:6e-09)0:5e-09)1:0.840272,(((AmphibalanusA_rna-gnl|WGS_VIIS|FJT64_015164-RA_mrna:0.008008,AmphibalanusA_rna-gnl|WGS_VIIS|FJT64_003757-RA_mrna:0.00563952)98:0.0279639,((AmphibalanusA_rna-gnl|WGS_VIIS|FJT64_009499-RA_mrna:0.0587637,AmphibalanusA_rna-gnl|WGS_VIIS|FJT64_018398-RA_mrna:0.00153875)99:0.0301142,(AmphibalanusA_rna-gnl|WGS_VIIS|FJT64_022280-RA_mrna:0.0224099,(AmphibalanusA_rna-gnl|WGS_VIIS|FJT64_022742-RA_mrna:0.00478912,AmphibalanusA_rna-gnl|WGS_VIIS|FJT64_022114-RA_mrna:0.00621331)96:0.0317319)91:0.0165352)99:0.0464706)1:0.275906,((AmphibalanusA_rna-gnl|WGS_VIIS|FJT64_023852-RA_mrna:0.00278761,AmphibalanusA_rna-gnl|WGS_VIIS|FJT64_003138-RA_mrna:0.0218574)1:0.0834846,((AmphibalanusA_rna-gnl|WGS_VIIS|FJT64_019373-RA_mrna:0.00286086,AmphibalanusA_rna-gnl|WGS_VIIS|FJT64_025903-RA_mrna:0.00768424)1:0.116488,(AmphibalanusA_rna-gnl|WGS_VIIS|FJT64_012796-RA_mrna:0.00890431,(AmphibalanusA_rna-gnl|WGS_VIIS|FJT64_003550-RA_mrna:0.00282377,AmphibalanusA_rna-gnl|WGS_VIIS|FJT64_000877-RA_mrna:0.0053325)1:0.0588222)1:0.140615)39:0.0235125)1:0.243346)1:0.448484)1:0.316259,(LottiaG_LotgiT176524:1.18389,CniDiscosoma_evm.model.scaffold_450.6:0.408106)84:0.595142)40:0.121363,(((((CniMergedstylophoraP_rna13662:0.215895,((CniAcroporaT_aten_0.1.m1.19267.m1:1.17323,CniMontiporaC_g36800.t1:0.000392198)26:0.113378,CniMergedstylophoraP_rna20770:0.0428507)89:0.0636591)99:0.193015,((((CniDiscosoma_evm.model.scaffold_384.2:5e-09,(CniDiscosoma_evm.model.scaffold_475.1:5e-09,(CniMontiporaC_g47912.t1:5e-09,CniMergedstylophoraP_Spis23013:5e-09)1:1.52428)0:5e-09)1:0.199259,((CniMergedstylophoraP_Spis10167:0.051009,CniMergedstylophoraP_Spis15123:0.0465307)99:0.0477725,(CniMontiporaC_g36517.t1:0.121897,((CniMontiporaC_g36801.t1:0.10457,(CniMontiporaC_g42798.t1:0.0115078,CniMontiporaC_g58208.t1:0.00545776)93:0.0429564)0:5e-09,(CniMergedstylophoraP_Spis2517:0.0796762,CniMontiporaC_g16772.t1:0.0851612)79:0.011314)1:0.112057)69:0.00581538)97:0.0927172)94:0.0598826,(((((CniMontiporaC_adi2mcaRNA15474_R4:0.018529,((CniAcroporaD_rna13424:0.0197594,(CniAcroporaM_amil.1.2.25827.m1:1.02306,CniMontiporaC_adi2mcaRNA13424_R6:5e-09)1:0.0294993)1:0.0135796,(CniMontiporaC_adi2mcaRNA15474_R0:0.00459833,((CniMontiporaC_g11988.t1:0.0555804,CniMontiporaC_adi2mcaRNA15474_R6:0.00175235)77:0.0068121,(CniAmplexidiscus_evm.model.scaffold_657.7:0.807652,CniMontiporaC_adi2mcaRNA15474_R9:5e-09)1:0.141562)87:0.00769792)0:5e-09)0:5e-09)0:5e-09,((CniMontiporaC_g6718.t1:0.00952408,CniMontiporaC_g415.t1:0.0111069)29:0.00113059,CniMontiporaC_g416.t1:0.00996008)78:0.00354213)0:5e-09,CniMontiporaC_adi2mcaRNA15474_R5:0.0250476)76:0.00127975,CniAcroporaD_rna15474:0.0253389)52:0.00099258,CniMontiporaC_adi2mcaRNA15474_R7:0.00423038)99:0.0739503)10:0.00748402,CniDiscosoma_evm.model.scaffold_483.5:0.178503)77:0.0321667)1:0.15405,((CniAmplexidiscus_evm.model.scaffold_769.12:0.0206976,(CniAmplexidiscus_evm.model.scaffold_468.7:5e-09,CniDiscosoma_evm.model.scaffold_296.5:1.04869)23:0.0163405)1:0.128909,((CniMontiporaC_adi2mcaRNA31866_R5:0.0222164,(CniMontiporaC_g66030.t1:0.0539039,(CniMontiporaC_g41916.t1:0.0173598,(CniMontiporaC_g42124.t1:0.0373349,CniMontiporaC_adi2mcaRNA22699_R6:0.0215763)57:0.0011321)0:5e-09)72:0.00251367)98:0.029823,(CniAcroporaD_rna31867:5e-09,CniAcroporaD_rna22699:6e-09)99:0.0249224)67:0.026608)1:0.279379)96:0.0839966,(CniExaiptasiaP_rna-XM_028663152.1:0.159652,(CniExaiptasiaP_rna-XM_021058969.1:0.249387,(CniRenillaM_g23531.t1:0.0370592,(CniExaiptasiaP_rna-XM_021052748.1:0.00749557,CniExaiptasiaP_rna-XM_028663088.1:0.00530529)1:0.157464)1:0.108511)33:0.0423455)1:0.222351)97:0.0930319,(((CniMorbakkaV_scaffold32.g58.t1:5e-09,((CniMorbakkaV_scaffold277.g3.t1:5e-09,CniMorbakkaV_scaffold7.g91.t1:5e-09)84:0.000426173,CniMorbakkaV_scaffold77.g77.t1:5e-09)97:0.00147074)0:5e-09,(((BotrylloidesL_Boleac.CG.SB_v3.S424.g09543.01.t:5e-09,CniMergedstylophoraP_rna26949:5e-09)87:1.72818,(CniMorbakkaV_scaffold174.g40.t1:0,CniMorbakkaV_scaffold38.g57.t1:0)0:5e-09)0:5e-09,CniMorbakkaV_scaffold77.g83.t1:0.000360765)0:5e-09)1:5e-09,CniMorbakkaV_scaffold165.g29.t1:5e-09)1:0.711046)1:0.180941)96:0.0739413,((((((((CniRenillaM_g17713.t1:0.0175495,((((CniRenillaM_g1071.t1:0.0217955,(CniGoniastreaA_gasp1.m1b.35195.m1:2.25104,CniRenillaM_g18561.t1:5e-09)74:0.00561924)55:0.000102388,(CniRenillaM_g11193.t1:5e-09,CniRenillaM_g1072.t1:0.0460367)5:0.00523579)86:0.000906475,(CniRenillaM_g17712.t1:0.0147368,((CniRenillaM_g18562.t1:0.0052764,(CniRenillaM_g19601.t1:0.00923155,CniRenillaM_g23009.t1:0.00162)61:0.00854683)98:0.0143645,(CniRenillaM_g19602.t1:0.0151869,CniRenillaM_g4147.t1:5e-09)77:0.00171084)75:0.00110998)76:0.00180341)72:0.000882424,((CniRenillaM_g11720.t1:0.00520978,CniRenillaM_g4148.t1:0.0180469)60:0.00365028,CniRenillaM_g3340.t1:0.0131962)76:0.000681355)0:5e-09)1:0.189768,(((CniRenillaM_g10769.t1:0.0569718,((CniRenillaM_g15426.t1:0.029884,CniRenillaM_g4831.t1:6e-09)86:0.00234693,CniRenillaM_g2693.t1:0.00061566)66:0.00245645)1:0.103573,CniDendronephthya_rna-XM_028551755.1:0.121652)86:0.0282808,(CniDendronephthya_rna-XM_028551749.1:0.119828,CniDendronephthya_rna-XM_028538661.1:0.176239)69:0.0523806)1:0.100954)1:0.173035,((((CniMontiporaC_g40849.t1:0.126929,(((CniMontiporaC_g68645.t1:0.132523,CniMontiporaC_g59918.t1:0.0203864)85:0.0357799,(CniMontiporaC_g62175.t1:0.0209607,(CniMontiporaC_g68635.t1:0.0066515,CniMontiporaC_g59917.t1:0.0164449)79:0.0115945)81:0.0215514)81:0.0196118,(CniMontiporaC_g59919.t1:0.0297516,(((CniMontiporaC_g56283.t1:0.00836998,(CniMontiporaC_g4840.t1:0.00667385,CniMontiporaC_g59045.t1:0.015248)90:0.0014621)72:0.000442326,(CniMontiporaC_g69300.t1:0.00327714,((CniGoniastreaA_gasp1.m3.31402.m1:0.246406,CniMontiporaC_g29071.t1:8e-09)38:1.95909,CniMontiporaC_g69299.t1:6e-09)48:0.00412812)56:0.0070554)75:0.00217804,CniMontiporaC_g51115.t1:0.0441046)36:0.00241013)37:0.00235494)50:0.0121186)95:0.026473,(CniMergedstylophoraP_rna16529:0.12518,((CniMergedstylophoraP_Spis23811:0.116221,(CniFungiaSp_ffun1.m4.24087.m1:0.077974,CniGoniastreaA_gasp1.m3.10576.m1:0.0479148)91:0.0175099)79:0.0216242,((CniOrbicellaF_rna32048:0.0327333,CniOrbicellaF_rna15456:0.0517905)82:0.0112258,CniOrbicellaF_rna19233:0.129712)10:0.0126772)76:0.0158055)90:0.0210316)1:0.101128,CniExaiptasiaP_rna-XM_021042993.1:0.228938)99:0.111718,((((CniPoritesL_plut2.m8.3020.m1:0.23083,(CniGoniastreaA_gasp1.m3.5560.m1:5e-09,CniMorbakkaV_scaffold65.g76.t1:0.500601)46:0.102473)11:0.0922545,CniAcroporaM_amil.1.2.14099.m1:1.20851)58:0.0764869,CniGalaxeaF_gfas1.m1.11301.m1:0.403831)99:0.21381,(CniDendronephthya_rna-XM_028553003.1:0.0659285,CniDendronephthya_rna-XM_028554583.1:5e-09)1:0.383266)67:0.0562312)99:0.0769884)0:0.0352747,(((CniRenillaM_g4685.t1:0.014468,(((CniRenillaM_g4858.t1:5e-09,CniRenillaM_g22852.t1:0.00615887)0:5e-09,CniRenillaM_g15933.t1:0.0291021)85:0.00196526,((CniRenillaM_g18517.t1:5e-09,CniRenillaM_g6450.t1:0.0174225)88:0.0113319,((CniRenillaM_g19609.t1:5e-09,(CniRenillaM_g2302.t1:0.00238716,(CniGalaxeaF_gfas1.m1.23939.m1:0.975108,CniRenillaM_g18232.t1:5e-09)57:0.0020795)83:0.00104388)1:0.0219307,(CniRenillaM_g16731.t1:0.00712089,((CniRenillaM_g4878.t1:0.00718877,CniRenillaM_g18516.t1:6e-09)85:0.00523076,CniRenillaM_g16454.t1:0.0084515)0:5e-09)82:0.00160338)73:0.00060313)86:0.00301485)0:5e-09)52:0.00417649,CniRenillaM_g19231.t1:5e-09)1:0.280079,((((((CniNemvArnau_v1g125938:5e-09,(CniNemvArnau_NVE5343:0.00694603,(CniXenia_Xe_025931-T1:2.15009,CniNemvArnau_v1g199154:5e-09)1:0.0572284)0:6e-09)0:5e-09,CniNemvArnau_v1g132096:5e-09)99:0.084715,CniNemvArnau_NVE25878:0.00111535)73:0.0497789,(((((CniMontiporaC_g64837.t1:0,CniMontiporaC_g186.t1:0)0:0.00447428,CniMontiporaC_g64820.t1:0.00449019)81:0.00447318,CniMontiporaC_g13802.t1:5e-09)99:0.685925,CniNemvArnau_NVE16372:0.101402)86:0.136834,(((CniNemvArnau_NVE15335:0.0164745,CniNemvArnau_NVE7234:0.414365)88:0.017497,(CniNemvArnau_NVE23313:0.0838727,(((CniNemvArnau_NVE13370:5e-09,(CniNemvArnau_NVE16700:0.0219376,CniNemvArnau_NVE22907:0.136452)90:0.041956)91:0.0136342,CniNemvArnau_NVE5342:0.00980568)85:0.0102672,CniNemvArnau_NVE16271:0.0281984)62:0.0054059)52:0.00602846)63:0.00262969,CniNemvArnau_NVE15585:0.0251141)79:0.0358498)99:0.149964)91:0.072616,CniDiscosoma_evm.model.scaffold_328.18:0.188109)99:0.136018,(CniAmplexidiscus_evm.model.scaffold_3220.1:0.232008,(((CniMergedstylophoraP_rna19270:0.084921,(CniAcroporaM_amil.1.2.23698.m1:0.0446298,CniRenillaM_g16694.t1:1.77778)0:0.00025067)1:0.126698,(CniMergedstylophoraP_rna36214:0.106656,(((CniDiscosoma_evm.model.scaffold_312.9:0.0589886,CniDiscosoma_evm.model.scaffold_214.9:0.0437044)0:5e-09,CniDiscosoma_evm.model.scaffold_214.8:0.111855)0:0.00139654,CniDiscosoma_evm.model.scaffold_157.3:0.0103177)87:0.0326721)41:0.0222208)1:0.128174,CniAmplexidiscus_evm.model.scaffold_395.9:0.200895)99:0.0718615)97:0.0440861)73:0.0451484)1:0.0803993)1:0.0885734,(((((LingulaA_rna-XM_013536926.1:0.00281949,LingulaA_rna-XM_013560842.1:0.00680438)0:6e-09,LingulaA_rna-XM_013560843.1:0.012415)39:0.00121016,LingulaA_rna-XM_013557751.1:0.0153183)79:0.00691964,LingulaA_rna-XM_013524689.1:0.00936767)1:0.409304,CniAmplexidiscus_evm.model.scaffold_5343.1:0.433849)79:0.111662)91:0.0569515,((((CniMontiporaC_g63641.t1:5e-09,CniMontiporaC_g17364.t1:0.146995)1:0.109008,((CniDiscosoma_evm.model.scaffold_347.1:0.0443535,CniAmplexidiscus_evm.model.scaffold_1282.3:0.0250105)94:0.0451224,((((CniAureliaA_scaffold3058.g1.t1:0.813399,CniMontiporaC_g25625.t1:0.680491)75:0.548173,CniAmplexidiscus_evm.model.scaffold_4037.1:0.897635)76:0.35763,CniAmplexidiscus_evm.model.scaffold_366.14:5e-09)42:0.0540048,CniDiscosoma_evm.model.scaffold_357.9:0.0528435)81:0.00875021)90:0.0257357)67:0.0206635,((CniMontiporaC_g50776.t1:0.0445177,(((CniMontiporaC_g34312.t1:0.0902204,CniMontiporaC_g59429.t1:0.0670542)0:5e-09,(CniAureliaA_scaffold1379.g2.t1:2.11422,CniMontiporaC_g29525.t1:5e-09)99:0.0781285)91:0.0131095,((CniPocilloporaA_rna25916:5e-09,CniPocilloporaD_rna-XM_027202389.1:5e-09)99:0.0339237,CniGoniastreaA_gasp1.m3.27390.m1:0.025959)79:0.0230665)74:0.00986032)70:0.0217866,CniOrbicellaF_rna22373:0.0888133)88:0.0762723)99:0.30273,CniMergedstylophoraP_rna30095:0.400526)99:0.30727)0:6e-09,(CniMontiporaC_g68636.t1:0.0774128,CniMontiporaC_g68644.t1:0.047093)1:0.368155)1:0.116572,((((CniAcroporaM_amil.1.2.17132.m1:0.0309848,CniAcroporaD_rna19959:0.0207501)0:5e-09,(CniAcroporaM_amil.1.2.22801.m1:0.0380763,((CniAcroporaD_rna14503:5e-09,(CniMontiporaC_g23533.t1:0.106799,CniAcroporaM_amil.1.2.25792.m1:1.16657)80:0.384963)41:0.0282217,(CniAcroporaD_rna17053:0.0205608,CniAcroporaM_amil.1.2.19537.m1:0.0341374)0:5e-09)0:5e-09)0:5e-09)1:0.535601,(((CniAcroporaM_amil.1.2.24484.m1:0.0480346,(CniAcroporaD_rna17054:5e-09,(CniAcroporaM_amil.1.2.18380.m1:0.00639922,(CniAcroporaD_rna37406:0.034572,(CniAcroporaM_amil.1.2.8552.m1:0.0248976,(CniGoniastreaA_gasp1.m1b.43727.m1:0.00637296,(CniGoniastreaA_gasp1.m1b.11843.m1:0.000474808,(((CniMontiporaC_g20805.t1:0.00323338,CniRenillaM_g18697.t1:1.33905)4:0.0145559,CniMontiporaC_g53042.t1:5e-09)99:1.75635,CniMorbakkaV_scaffold18.g99.t1:0.295072)69:0.125413)16:0.0262159)94:0.063795)82:0.0263871)0:5e-09)75:0.00613958)83:0.00952643)92:0.0442927,(CniAcroporaT_aten_0.1.m1.24445.m1:0.0565407,(CniAcroporaT_aten_0.1.m1.8610.m1:0.0155836,CniAcroporaT_aten_0.1.m1.15993.m1:0.0151322)0:5e-09)0:5e-09)84:0.0294598,((CniAcroporaT_aten_0.1.m1.27419.m1:0.0507144,(CniAcroporaT_aten_0.1.m1.37680.m1:0.00154878,CniAcroporaT_aten_0.1.m1.5906.m1:0.00348016)92:0.00637939)75:0.00135615,(((((((CniAcroporaM_amil.1.2.23308.m1:0.0193467,(CniAcroporaD_rna19960:0.0500939,CniGoniastreaA_gasp1.m3.3977.m1:0.0225801)44:0.0136363)54:0.0144868,(CniAcroporaD_rna29167:0.811362,CniAcroporaD_rna37725:5e-09)96:0.0482433)0:5e-09,CniAcroporaT_aten_0.1.m1.24446.m1:0.0873468)78:0.00679373,(CniAcroporaT_aten_0.1.m1.15994.m1:0.00626459,((CniAcroporaM_amil.1.2.19538.m1:0.0299119,CniAcroporaT_aten_0.1.m1.16930.m1:0.0750658)0:0.00588903,CniAcroporaD_rna34885:0.138542)0:1.1e-08)50:0.00812818)22:0.00624822,(CniAcroporaM_amil.1.2.18665.m1:0.0157979,(CniAcroporaM_amil.1.2.17131.m1:0.0394368,CniAcroporaT_aten_0.1.m1.26828.m1:0.0187289)0:5e-09)96:0.0208807)55:0.0015305,(((CniGoniastreaA_gasp1.m3.30175.m1:0.0284748,(CniGoniastreaA_gasp1.m3.9334.m1:0.0080027,(CniGoniastreaA_gasp1.m3.21430.m1:0.020275,CniGoniastreaA_gasp1.m3.13319.m1:0.0104434)82:0.00265761)71:0.000971174)96:0.00522868,(((CniGoniastreaA_gasp1.m3.11741.m1:0.0424639,CniAcroporaT_aten_0.1.m1.7069.m1:0.0196627)99:0.0227988,CniGoniastreaA_gasp1.m3.17601.m1:0.0324175)0:5e-09,CniGoniastreaA_gasp1.m3.7254.m1:0.0560499)37:0.00408804)86:0.00305455,CniGoniastreaA_gasp1.m3.15543.m1:0.041307)92:0.00555647)86:0.0032754,(CniAcroporaT_aten_0.1.m1.9665.m1:0.0381252,(CniAcroporaT_aten_0.1.m1.9532.m1:0.169804,CniAcroporaM_amil.1.2.17407.m1:0.017146)0:5e-09)0:5e-09)0:5e-09)66:0.00299002)79:0.0370449)1:0.47128,((((CniMontiporaC_g15325.t1:0,CniMontiporaC_g60578.t1:0)0:0.0169864,CniDiscosoma_evm.model.scaffold_356.2:0.0289448)52:0.00369771,(((((CniMontiporaC_g7607.t1:5e-09,CniMontiporaC_g44121.t1:5e-09)86:0.00182546,CniMontiporaC_g50080.t1:5e-09)75:0.0017651,(CniMontiporaC_g35227.t1:0.00289346,(((CniMontiporaC_adi2mcaRNA37406_R8:0,CniMontiporaC_adi2mcaRNA37406_R6:0)0:5e-09,CniMontiporaC_adi2mcaRNA37406_R1:5e-09)22:0.00888266,CniMontiporaC_g35371.t1:0.00659745)97:0.0315084)87:0.00192721)84:0.000798527,CniMontiporaC_g50079.t1:0.00345999)75:0.000488385,(CniMontiporaC_g37177.t1:0.00257407,(((CniMontiporaC_g35442.t1:0.00799901,(CniMontiporaC_g35372.t1:0.0303011,(CniMontiporaC_g60742.t1:0.00248885,CniMontiporaC_g15486.t1:0.00896479)31:0.00612467)41:0.020205)95:0.0782981,((CniMontiporaC_g22049.t1:0.01254,CniDiscosoma_evm.model.scaffold_418.19:0.0459359)0:6e-09,((CniMontiporaC_g35443.t1:0.0083022,CniMontiporaC_adi2mcaRNA15014_R6:0.0126064)0:8.111e-06,((CniDiscosoma_evm.model.scaffold_356.3:0.0402614,(CniGoniastreaA_gasp1.m3.28528.m1:0.0661067,(CniGoniastreaA_gasp1.m3.20898.m1:5e-09,CniAcroporaD_rna2982:1.06192)39:0.121306)72:0.0290829)71:0.0102527,(((((CniGoniastreaA_gasp1.m1b.45045.m1:0.14227,CniMontiporaC_g15323.t1:0.0255729)74:0.0032412,(CniMontiporaC_g22046.t1:0.0258943,CniMontiporaC_g5196.t1:0.0103697)0:5e-09)90:0.00769772,CniMontiporaC_g22048.t1:0.0283267)0:5e-09,CniMontiporaC_g15324.t1:0.0065587)66:0.00032509,(CniMontiporaC_adi2mcaRNA15014_R4:0.00973222,CniMergedstylophoraP_Spis13530:1.95865)0:0.000418431)91:0.00196452)72:0.00114675)0:5e-09)77:0.00215972)72:0.000594713,(CniMontiporaC_adi2mcaRNA15014_R9:0.00255938,CniMontiporaC_g35441.t1:0.0451554)77:0.00265777)0:5e-09)79:0.000729054)71:0.00311955)1:0.263579,(((CniPocilloporaA_rna13636:5e-09,CniPocilloporaD_rna-XM_027190002.1:5e-09)1:0.272457,(((CniGoniastreaA_gasp1.m3.15323.m1:0.0110056,CniGoniastreaA_gasp1.m3.17633.m1:0.0916256)99:0.194845,(CniAmplexidiscus_evm.model.scaffold_465.2:5e-09,CniHydraV_rna19499:1.10231)20:0.260667)99:0.196312,(((CniFungiaSp_ffun1.m4.1021.m1:0.153951,(CniMontiporaC_g34081.t1:0.0824465,CniFungiaSp_ffun1.m4.21456.m1:0.0961335)74:0.00789106)16:0.00211465,((((((CniDendronephthya_rna-XM_028547989.1:0,CniDendronephthya_rna-XM_028561440.1:0)0:0.64818,CniAcroporaT_aten_0.1.m1.28372.m1:0.427221)81:0.184213,CniGoniastreaA_gasp1.m3.28815.m1:5e-09)99:0.17918,((((CniAcroporaT_aten_0.1.m1.25067.m1:0.0217798,CniAcroporaT_aten_0.1.m1.11808.m1:0.0342184)4:0.000295797,CniAcroporaT_aten_0.1.m1.25070.m1:0.0330398)78:0.00377181,(CniGoniastreaA_gasp1.m3.998.m1:0.0124347,CniGoniastreaA_gasp1.m3.25935.m1:0.0286355)75:0.00473874)1:0.0495034,((AcanthasterP_rna34300:1.7062,CniMontiporaC_g39065.t1:0.218335)69:0.130865,(((CniMergedstylophoraP_Spis24210:0.139559,CniGalaxeaF_gfas1.m1.23940.m1:0.0607176)95:0.072793,CniAcroporaD_rna15014:0.0231454)83:0.00520134,(CniMontiporaC_adi2mcaRNA15014_R2:0.00939681,CniMontiporaC_g56883.t1:0.00643318)97:0.0081721)81:0.0249698)86:0.0239454)80:0.00746231)85:0.0131944,CniGalaxeaF_gfas1.m1.16615.m1:0.037908)72:0.0064987,CniGalaxeaF_gfas1.m1.20024.m1:0.121529)82:0.00826147)73:0.011219,(CniFungiaSp_ffun1.m4.7597.m1:0.110005,(CniFungiaSp_ffun1.m4.26771.m1:0.0121999,CniFungiaSp_ffun1.m2b.31017.m1:0.199618)97:0.0527096)99:0.0464816)1:0.111204)1:0.146377)36:0.0473881,(((((CniMontiporaC_g13029.t1:0.0369047,(CniMontiporaC_adi2mcaRNA15014_R7:0.0253122,CniMontiporaC_g45739.t1:0.0181473)5:0.00167789)0:0.00635807,(CniMontiporaC_g54128.t1:0.0530539,CniMontiporaC_g65778.t1:0.068886)74:0.00801555)58:0.0223738,CniDiscosoma_evm.model.scaffold_409.13:0.235511)26:0.0198243,(CniMontiporaC_g13030.t1:0.0194579,CniMontiporaC_g42658.t1:0.0353318)0:0.00185434)97:0.0794493,CniExaiptasiaP_rna-XM_028657137.1:0.13471)99:0.170623)88:0.0597476)1:0.140082)1:0.159172)97:0.0700826)0:0.0400732)95:0.0596153)97:0.0668213)0:0.0378444)90:0.063713)79:0.0410402,(((((CniExaiptasiaP_rna-XM_028660228.1:0.356436,(CniMontiporaC_g13254.t1:0.0750131,(CniRenillaM_g13891.t1:0.182733,(CniRenillaM_g13552.t1:0.00691436,(CniRenillaM_g14442.t1:0.00873938,(CniAmplexidiscus_evm.model.scaffold_3377.1:0.56149,CniRenillaM_g13666.t1:8e-09)79:1.51221)0:8e-09)85:0.143352)1:1.21256)72:0.150789)99:0.381852,(((CniExaiptasiaP_rna-XM_021044839.2:5e-09,((CniRenillaM_g17907.t1:0.0118496,CniRenillaM_g16904.t1:5e-09)0:0.0219805,CniExaiptasiaP_rna-XM_028657436.1:0.00722271)0:8.191e-05)1:0.513347,(((CniGoniastreaA_gasp1.m1b.30101.m1:0.421235,(CniRenillaM_g14571.t1:0.392151,((CniPoritesL_plut2.m8.4169.m1:0.645737,CniRenillaM_g8017.t1:5e-09)1:0.267668,CniRenillaM_g19442.t1:0.0735745)99:0.175499)27:0.0443992)65:0.0572364,(CniMontiporaC_g34526.t1:0.198334,CniMontiporaC_g71226.t1:0.106483)99:0.22629)99:0.136162,CniDendronephthya_rna-XM_028559214.1:0.401216)5:0.0493475)86:0.0763798,CniMontiporaC_g35350.t1:0.5537)70:0.109831)0:0.019606,((CniRenillaM_g6972.t1:0.752434,(((StrigamiaM_SMAR005753-RA:1.08273,CniMontiporaC_g39700.t1:5e-09)19:0.562587,CniMorbakkaV_scaffold77.g27.t1:0.918567)55:0.444643,CniMontiporaC_g17043.t1:1.38255)21:0.0685854)57:0.174132,(((CniMontiporaC_g62689.t1:0.263546,(CniMergedstylophoraP_Spis23326:0.181264,CniAmplexidiscus_evm.model.scaffold_487.11:0.35457)75:0.0737009)98:0.224032,(CniOrbicellaF_rna36709:0.278107,(CniHydraV_rna838:0.216156,(CniHydraV_rna21933:0.0678625,CniHydraV_rna4497:0.113679)82:0.056681)99:0.263605)72:0.175613)96:0.486229,CniAmplexidiscus_evm.model.scaffold_46.4:1.69302)19:0.136745)75:0.182438)0:0.00965243,(CniAureliaA_scaffold1243.g1.t1:0.433398,(CniDiscosoma_evm.model.scaffold_259.6:0.730266,(CniMontiporaC_g65679.t1:1.49144,(AmphimedonQ_rna11148:0.806401,CniRenillaM_g22061.t1:0.789578)26:0.278404)61:0.194857)43:0.136494)92:0.200595)0:0.0602322,(((((CniRenillaM_g19131.t1:0.0926501,CniMontiporaC_g29490.t1:0.448493)30:0.18565,(CniRenillaM_g8408.t1:0.0603418,CniRenillaM_g9961.t1:0.218997)1:0.423695)99:0.276934,CniMontiporaC_g25623.t1:0.33388)0:5e-09,(((CniMorbakkaV_scaffold166.g24.t1:1.85452,((CniAmplexidiscus_evm.model.scaffold_3259.2:0.0490031,((CniAmplexidiscus_evm.model.scaffold_277.11:0.0317885,CniExaiptasiaP_rna-XM_021055171.1:0.00943446)89:0.817152,(CniRenillaM_g5915.t1:6e-09,CniRenillaM_g14250.t1:0.0152954)1:0.95892)48:0.112202)76:0.0342805,CniAmplexidiscus_evm.model.scaffold_404.14:0.0408904)45:0.0775403)70:0.144782,(((((((CniDiscosoma_evm.model.scaffold_205.4:0.0174296,CniDiscosoma_evm.model.scaffold_48.40:0.0363447)59:0.00782457,CniDiscosoma_evm.model.scaffold_48.39:0.0217939)99:0.155379,(((CniRenillaM_g21527.t1:5e-09,(CniRenillaM_g15517.t1:0.00935632,(CniMontiporaC_g70244.t1:0.000635956,CniMergedstylophoraP_rna3926:5e-09)53:1.32401)0:5.2115e-05)1:0.219754,((((CniMontiporaC_g21068.t1:0.00329636,(CniMontiporaC_g5409.t1:0,CniMontiporaC_g20616.t1:0)0:5e-09)99:0.426753,CniExaiptasiaP_rna-XM_028663253.1:8e-09)6:0.0314884,(CniExaiptasiaP_rna-XM_028657826.1:0.00402457,CniAcroporaM_amil.1.2.8549.m1:0.164974)10:0.0207681)1:0.283094,CniDendronephthya_rna-XM_028557969.1:0.160483)0:0.0513032)83:0.0713834,CniMontiporaC_g20391.t1:0.311091)69:0.0732453)76:0.0842468,((((((CniDiscosoma_evm.model.scaffold_55.86:0.153848,((CniDiscosoma_evm.model.scaffold_213.14:0.049392,CniDiscosoma_evm.model.scaffold_193.12:0.0515539)84:0.0405854,(CniDiscosoma_evm.model.scaffold_463.1:0.0422192,((CniDiscosoma_evm.model.scaffold_55.84:5e-09,CniNemvArnau_NVE4754:1.17245)95:0.104162,CniDiscosoma_evm.model.scaffold_213.13:0.0069052)89:0.0265512)0:5e-09)91:0.0550419)18:0.0313993,CniMontiporaC_g25567.t1:0.205514)98:0.0835924,(CniFungiaSp_ffun1.m4.4869.m1:2.20972,CniMontiporaC_g3923.t1:5e-09)65:0.186547)96:0.0810626,((((((CniRenillaM_g11222.t1:0.261362,((CniDendronephthya_rna-XM_028560532.1:0.066901,CniDendronephthya_rna-XM_028534904.1:0.0212478)99:0.0828237,(CniDendronephthya_rna-XM_028547598.1:0.0227825,CniDendronephthya_rna-XM_028551739.1:0.0720553)1:0.156661)57:0.038803)99:0.0858059,(CniRenillaM_g21526.t1:5e-09,(CniRenillaM_g15518.t1:0.0216723,CniRenillaM_g15519.t1:0.0765908)0:6e-09)1:0.249765)88:0.0294358,(((((((CniRenillaM_g14358.t1:0.0101401,(((CniRenillaM_g8693.t1:0.0344736,CniRenillaM_g18509.t1:0.00526473)52:0.00219857,(CniMontiporaC_g27210.t1:5e-09,((CniMontiporaC_g14323.t1:0.0226989,(CniMontiporaC_g47911.t1:0.0832531,(CniMontiporaC_adi2mcaRNA13405_R4:8e-09,CniFungiaSp_ffun1.m2b.37177.m1:0.885257)2:0.022148)75:0.00700079)0:5e-09,(CniMontiporaC_g9739.t1:0.00297202,CniMontiporaC_adi2mcaRNA13405_R8:5e-09)99:0.0323528)99:0.0157889)1:0.522336)69:0.000753706,((CniRenillaM_g14414.t1:0.00568497,CniRenillaM_g19564.t1:0.00119478)93:0.00200271,(CniRenillaM_g8691.t1:0.00739363,(CniRenillaM_g4088.t1:0.00809592,(CniRenillaM_g14359.t1:0.0094697,CniRenillaM_g3378.t1:0.0182811)83:0.01154)16:0.011745)78:0.00342453)75:0.000496173)71:0.000659885)77:0.00134748,(CniRenillaM_g12592.t1:8e-09,CniRenillaM_g3380.t1:5e-09)0:0.0025249)77:0.0014702,CniRenillaM_g19562.t1:0.00590851)0:6e-09,(CniRenillaM_g8696.t1:0.00822388,CniRenillaM_g19348.t1:0.00632089)0:5e-09)1:0.138291,(CniRenillaM_g7970.t1:2.21613,(CniDendronephthya_rna-XM_028547578.1:0.065523,(((CniMontiporaC_g32166.t1:0.203523,CniMontiporaC_g41196.t1:0.289195)80:0.15724,CniDendronephthya_rna-XM_028554709.1:0.251705)1:1.00251,CniDendronephthya_rna-XM_028548263.1:0.0955621)13:0.185189)32:0.0652125)0:6e-09)99:0.060708,(((((CniDiscosoma_evm.model.scaffold_147.19:0.0300612,CniDiscosoma_evm.model.scaffold_374.6:0.287352)52:0.0460892,CniDiscosoma_evm.model.scaffold_247.25:0.0964576)42:0.0136549,(CniAmplexidiscus_evm.model.scaffold_1455.1:1.37597,CniDiscosoma_evm.model.scaffold_250.3:5e-09)97:0.111683)99:0.114238,CniDiscosoma_evm.model.scaffold_247.26:0.0670499)96:0.0628093,((((CniMontiporaC_adi2mcaRNA13406_R1:0.00579064,((((CniMontiporaC_g24941.t1:0.0230378,(CniMontiporaC_g9741.t1:0.00488441,CniMontiporaC_g19359.t1:0.00617073)99:0.0223739)75:0.00296146,(CniMontiporaC_g14325.t1:0.00534632,(CniMergedstylophoraP_rna22962:1.09292,CniMontiporaC_g20390.t1:0.00215211)0:8.008e-05)98:0.0330355)95:0.0221357,(CniPocilloporaA_rna5064:5e-09,CniPocilloporaD_rna-XM_027181333.1:5e-09)99:0.0296168)59:0.00279077,(CniMontiporaC_g28030.t1:6e-09,CniPoritesL_plut2.m8.17010.m1:1.07966)1:0.181755)7:0.00132796)25:0.00255877,(CniMontiporaC_adi2mcaRNA29085_R0:0.00529152,CniMontiporaC_adi2mcaRNA29085_R1:5e-09)99:0.0387761)81:0.00635614,(CniAcroporaD_rna29084:0.099834,((((CniMontiporaC_adi2mcaRNA38195_R4:0.0383965,CniAcroporaD_rna29085:0.0457602)0:5e-09,CniMontiporaC_g4953.t1:0.0199103)0:5e-09,CniMontiporaC_g27211.t1:0.00899149)78:0.0240234,CniMontiporaC_g47910.t1:0.108379)35:0.0131271)58:0.0084813)78:0.00547084,(CniOrbicellaF_rna22799:0.0870822,(((CniMontiporaC_adi2mcaRNA13406_R8:0.0187739,(CniAcroporaM_amil.1.2.20199.m1:5e-09,CniMontiporaC_g50300.t1:5e-09)1:2.69986)0:0.000437174,CniMontiporaC_g47913.t1:0.104053)63:0.004465,CniMontiporaC_adi2mcaRNA12646_R3:0.0396428)50:0.00420573)55:0.00192157)1:0.0947334)95:0.0302525)89:0.0248445,((CniDendronephthya_rna-XM_028539933.1:1.82749,CniMontiporaC_g14324.t1:5e-09)15:0.0899277,CniMontiporaC_adi2mcaRNA38196_R5:0.051003)1:0.33293)35:0.0139154)99:0.0374274,(CniAcroporaD_rna12644:0.195809,(CniExaiptasiaP_rna-XM_021058666.2:0.137254,CniExaiptasiaP_rna-XM_021059463.1:0.131295)98:0.0950995)85:0.0243025)83:0.0303629,(CniRenillaM_g21359.t1:0.261419,(CniMontiporaC_g63852.t1:5e-09,(CniMontiporaC_g7170.t1:0.00698224,CniMergedstylophoraP_Spis20518:2.17697)0:4.3264e-05)1:0.358505)91:0.091326)60:0.0142384,((((((CniFungiaSp_ffun1.m2b.29478.m1:0.101803,CniDiscosoma_evm.model.scaffold_26.22:0.113319)96:0.0598189,(((CniMontiporaC_adi2mcaRNA26330_R7:0.204857,(CniAcroporaD_rna13404:0.0376355,(CniAcroporaD_rna38195:0.0455028,CniAcroporaD_rna26330:0.0497349)81:0.0105711)0:5e-09)72:0.0152942,CniMontiporaC_g7172.t1:0.0648695)1:0.270152,(((CniMontiporaC_g56039.t1:0.0179349,(((CniMontiporaC_g42631.t1:0.28742,(((CniMontiporaC_g22005.t1:0.032233,CniMontiporaC_g22006.t1:0.0307798)0:0.000278601,CniMontiporaC_g56038.t1:0.0530988)96:0.0892016,CniMontiporaC_g68534.t1:0.00150997)66:0.00665259)49:0.0214567,CniAcroporaD_rna26192:0.0273208)80:0.0185555,((CniNemvArnau_v1g111881:0,CniNemvArnau_v1g111986:0)0:1.68579,(CniMontiporaC_g22004.t1:0.0634414,CniMontiporaC_adi2mcaRNA26330_R3:0.0675718)0:0.00045049)30:0.0341061)59:0.00344328)70:0.022096,CniDiscosoma_evm.model.scaffold_78.44:0.192859)98:0.0908136,CniDiscosoma_evm.model.scaffold_147.20:0.18406)38:0.0270814)89:0.0218134)99:0.0644882,((((CniMergedstylophoraP_Spis5599:0.0456451,(CniAcroporaD_rna13405:0.00865926,(CniAcroporaD_rna38197:0.0160789,(CniMontiporaC_adi2mcaRNA13405_R1:0.173956,(CniAcroporaD_rna36089:0.122553,CniMergedstylophoraP_Spis6071:0.185534)94:0.108228)57:0.0102853)53:0.0109825)83:0.117198)57:0.153609,CniAcroporaD_rna38196:0.0278087)81:0.0838987,((CniDiscosoma_evm.model.scaffold_72.45:0.0285684,(CniDiscosoma_evm.model.scaffold_472.6:0.0143838,CniMontiporaC_g68934.t1:2.4796)0:6.6453e-05)60:0.0108503,(CniDiscosoma_evm.model.scaffold_472.7:0.0275893,CniAmplexidiscus_evm.model.scaffold_302.8:0.10002)70:0.0116116)1:0.120337)88:0.0378284,((CniAcroporaD_rna36088:0.0686687,CniAcroporaD_rna2757:0.0721612)99:0.104743,(CniAcroporaD_rna26491:0.0085111,CniAcroporaD_rna13406:0.0205979)99:0.0817255)0:0.025595)98:0.0432346)66:0.0246414,((CniAureliaA_scaffold1859.g1.t1:1.05817,(CniAcroporaM_amil.1.2.18657.m1:5e-09,LottiaG_LotgiT113597:5e-09)98:1.27491)93:0.359016,(CniAcroporaD_rna37324:0.0826417,((CniDiscosoma_evm.model.scaffold_26.23:0.0108878,CniAcroporaD_rna12645:0.0888568)90:0.0285782,(CniAcroporaD_rna12646:0.0241453,CniAcroporaD_rna37325:0.142413)87:0.0426992)99:0.0970215)80:0.0587233)2:0.0417564)75:0.021835,((CniDendronephthya_rna-XM_028539875.1:0.0920094,(CniRenillaM_g4637.t1:5e-09,(CniRenillaM_g18977.t1:5e-09,((CniRenillaM_g10728.t1:0.00165766,(CniRenillaM_g16246.t1:5e-09,(((CniRenillaM_g7184.t1:0.00105939,(CniRenillaM_g17802.t1:5e-09,CniRenillaM_g13405.t1:0.00388565)86:0.00665742)61:0.000850142,CniRenillaM_g7185.t1:0.00164467)74:0.000660487,(CniRenillaM_g18662.t1:0.00516742,CniRenillaM_g423.t1:0.00414907)0:5e-09)0:5e-09)0:5e-09)0:5e-09,CniRenillaM_g18522.t1:0.00167418)38:0.00243002)48:0.00244427)99:0.08403)1:0.149485,CniDendronephthya_rna-XM_028549959.1:0.230288)85:0.0340488)75:0.029645,(CniAureliaA_scaffold328.g7.t1:0.22862,CniAureliaA_scaffold3956.g2.t1:0.266518)97:0.0489492)99:0.0448162)44:0.0224525)95:0.0204146,((((((((CniOrbicellaF_rna13468:0.0734281,(CniMergedstylophoraP_rna18424:0.0362428,(CniMergedstylophoraP_rna11660:0.0556979,CniMergedstylophoraP_rna33655:0.0530823)84:0.00843507)98:0.0808191)95:0.0703258,((((((((CniMontiporaC_adi2mcaRNA21241_R1:0.032254,CniMontiporaC_g23059.t1:0.0119873)67:0.00731667,CniAcroporaD_rna21241:0.0540907)91:0.0133415,(((CniMontiporaC_adi2mcaRNA21240_R6:0,CniMontiporaC_adi2mcaRNA21240_R7:0)0:0.00189712,(((CniAcroporaD_rna37724:0.190338,CniMontiporaC_g14949.t1:0.407394)95:1.00924,(CniExaiptasiaP_rna-XM_021060995.2:1.6157,CniAcroporaD_rna5483:1.6519)47:0.145107)38:0.127733,(((CniMontiporaC_g55261.t1:1.40025,CniMontiporaC_g19657.t1:1.44437)0:0.0498339,((CniDiscosoma_evm.model.scaffold_476.8:0.806955,(CniAcroporaM_amil.1.2.21028.m1:0.0316023,CniAcroporaM_amil.1.2.21029.m1:5e-09)93:0.398987)77:0.295486,(CniDendronephthya_rna-XM_028549972.1:0.777872,((CniAcroporaD_rna18289:0.00978934,(((CniAcroporaT_aten_0.1.m1.16084.m1:0.0461739,(CniAcroporaT_aten_0.1.m1.23110.m1:0.0436889,CniAcroporaT_aten_0.1.m1.22666.m1:0.0113253)61:0.0039202)0:5e-09,(CniAcroporaT_aten_0.1.m1.13939.m1:0.0721749,CniMergedstylophoraP_Spis8239:0.130354)67:0.0031224)74:0.00225311,(CniAcroporaT_aten_0.1.m1.23362.m1:0.0195601,((CniAcroporaT_aten_0.1.m1.19594.m1:0.0162592,CniAcroporaT_aten_0.1.m1.27288.m1:0.0153902)49:0.00730818,(((CniAcroporaT_aten_0.1.m1.6935.m1:0.00614687,(CniAcroporaT_aten_0.1.m1.12777.m1:0.0336778,(CniAcroporaD_rna40798:0.027023,(CniAcroporaT_aten_0.1.m1.21709.m1:0.0354778,CniAcroporaM_amil.1.2.11085.m1:0.0251826)74:0.00299437)0:5e-09)98:0.0299523)0:5e-09,(CniAcroporaT_aten_0.1.m1.2424.m1:0.00271968,CniAcroporaT_aten_0.1.m1.37975.m1:0.0941566)70:0.0687686)97:0.0817259,CniAcroporaT_aten_0.1.m1.10238.m1:0.0136299)57:0.0193586)97:0.0202954)89:0.00680551)93:0.0595549)66:0.0527342,CniAcroporaM_amil.1.2.24468.m1:0.0199049)1:0.620988)78:0.124826)56:0.126031)63:0.170589,CniAcroporaD_rna36238:0.647512)48:0.0510191)81:0.118655)72:0.025098,((LingulaA_rna-XM_013553697.1:8e-09,(CniAcroporaM_amil.1.2.11456.m1:5e-09,CniMontiporaC_g58821.t1:0.305116)49:1.59761)13:0.548395,CniAcroporaD_rna21240:0.0840326)62:0.0158481)66:0.00391304)54:0.00314718,(CniMontiporaC_g50424.t1:0.0286788,CniMontiporaC_g47066.t1:0.0681439)0:5e-09)0:5e-09,((CniMontiporaC_g19722.t1:0.0457664,(CniMontiporaC_g10792.t1:0.030906,CniDendronephthya_rna-XM_028552023.1:0.311772)0:5e-09)85:0.00508666,CniMontiporaC_g1111.t1:0.0440182)0:5e-09)92:0.00768035,(CniMontiporaC_adi2mcaRNA21240_R8:0.0209568,(CniMontiporaC_g33931.t1:0.0391827,((CniMontiporaC_adi2mcaRNA21242_R8:0.0637002,((((CniMontiporaC_g50863.t1:0.0120369,CniMontiporaC_adi2mcaRNA38197_R1:0.063658)88:0.0132622,((CniMontiporaC_adi2mcaRNA36089_R6:0.0111726,CniMontiporaC_adi2mcaRNA36089_R7:0.0469595)43:0.00308199,CniMontiporaC_g20382.t1:0.015087)76:0.00397099)92:0.018641,(((((CniMontiporaC_g47067.t1:0.0390694,(CniMontiporaC_g21197.t1:0.00252189,CniMontiporaC_g50422.t1:5e-09)92:0.038372)0:5e-09,((CniMontiporaC_g42244.t1:0,CniMontiporaC_g50771.t1:0)0:0.0557091,CniMontiporaC_g46927.t1:0.0175954)79:0.0170295)43:0.00215943,((((CniMontiporaC_g67794.t1:0.0206024,CniMontiporaC_g12198.t1:0.00276247)99:0.0791348,(CniMontiporaC_adi2mcaRNA21242_R4:0.0384339,CniMontiporaC_g12197.t1:0.0626296)73:0.00633996)0:5e-09,CniAcroporaD_rna21242:0.10652)38:0.000936714,((CniMontiporaC_g19717.t1:0.0174383,CniMontiporaC_g10790.t1:0.0198308)40:0.00679449,((CniMontiporaC_g67795.t1:5e-09,CniMontiporaC_g12199.t1:5e-09)99:0.0510829,(CniMontiporaC_g21196.t1:0,CniMontiporaC_g50423.t1:0)0:0.0481336)0:1.1e-08)70:0.00601965)0:5e-09)78:0.00107698,CniMontiporaC_g66802.t1:0.030125)77:0.00150504,(((CniMontiporaC_adi2mcaRNA13404_R7:0.0179536,(((CniMontiporaC_g50770.t1:5e-09,(CniRenillaM_g18313.t1:0.0177521,CniRenillaM_g9346.t1:0.0021868)1:1.50316)52:0.206517,(CniMontiporaC_adi2mcaRNA38195_R6:0.00102919,CniMontiporaC_adi2mcaRNA38195_R5:5e-09)78:0.00413151)0:5e-09,CniMontiporaC_adi2mcaRNA38195_R8:0.0124442)0:0.0137174)0:6e-09,((((CniMontiporaC_adi2mcaRNA29085_R3:0.0142492,((CniMontiporaC_adi2mcaRNA29085_R9:6e-09,CniMontiporaC_g20384.t1:0.114154)95:0.0588883,(CniMontiporaC_g66803.t1:0.0585042,(CniMontiporaC_g42243.t1:0.0532735,(CniMontiporaC_g46928.t1:0.0705367,CniMontiporaC_g20373.t1:2.43822)0:0.00311661)71:0.00753228)75:0.00798366)0:5e-09)0:5e-09,(CniMontiporaC_g19718.t1:0.045707,((((CniMontiporaC_g50421.t1:0.00446052,CniMontiporaC_adi2mcaRNA13404_R9:5e-09)87:0.0101856,(CniMontiporaC_adi2mcaRNA29085_R4:0.017442,CniMontiporaC_adi2mcaRNA29085_R5:5e-09)98:0.15235)0:6e-09,(CniAmplexidiscus_evm.model.scaffold_1514.1:9e-09,(CniAcroporaM_amil.1.2.19678.m1:0.294175,CniMontiporaC_g40018.t1:5e-09)87:0.821387)39:1.31274)0:5e-09,CniMontiporaC_g42242.t1:0.0477161)46:0.02633)0:5e-09)95:0.0191853,((CniMontiporaC_adi2mcaRNA26192_R9:0.0144196,CniMontiporaC_g47536.t1:5e-09)86:0.00832263,(CniMontiporaC_g20383.t1:0.0728015,CniMontiporaC_adi2mcaRNA29085_R8:0.00953207)99:0.102259)28:0.00408672)84:0.00835875,CniMontiporaC_g35944.t1:0.0206158)0:5e-09)74:0.00266482,(CniMontiporaC_g66981.t1:0.0160686,(CniMontiporaC_g33932.t1:0.0121441,CniMontiporaC_g25239.t1:0.0135447)0:6e-09)0:5e-09)98:0.0170373)0:5e-09)0:0.0059799,CniMontiporaC_adi2mcaRNA21242_R9:0.0488985)0:0.0230215)0:0.0546301,CniMontiporaC_g46925.t1:0.0358587)52:0.0330698)22:0.0149886)76:0.0108095)0:5e-09,((CniMontiporaC_g47539.t1:0.139029,CniMontiporaC_g40192.t1:0.0920363)75:0.00484332,CniMontiporaC_adi2mcaRNA12646_R9:0.0193394)86:0.0101186)76:0.00217947,((((CniMontiporaC_adi2mcaRNA21240_R4:0.00599093,CniMontiporaC_g11521.t1:0.0290889)0:5e-09,CniMontiporaC_g66158.t1:0.00515104)0:5e-09,CniMontiporaC_g13700.t1:5e-09)0:5e-09,CniMontiporaC_g65448.t1:5e-09)77:0.00266818)99:0.0379484)94:0.0414239,CniDiscosoma_evm.model.scaffold_205.5:0.155077)74:0.018427,(CniHydraV_rna19225:0.316471,CniMontiporaC_g18096.t1:6e-09)1:1.47723)0:6e-09,CniDendronephthya_rna-XM_028548204.1:0.164581)76:0.0307258,(((CniRenillaM_g829.t1:0.100981,(((((CniRenillaM_g18059.t1:5e-09,CniRenillaM_g9929.t1:0.00716308)84:0.00132481,CniRenillaM_g9931.t1:5e-09)97:0.005057,(CniRenillaM_g12213.t1:6e-09,CniRenillaM_g10534.t1:0.0017462)97:0.00428402)0:5e-09,((CniRenillaM_g15090.t1:5e-09,CniRenillaM_g8427.t1:0.0171046)83:0.00161384,CniRenillaM_g9804.t1:0.0121291)0:5e-09)12:0.000733204,(((CniRenillaM_g10289.t1:0.0210415,CniRenillaM_g6173.t1:0.00396951)73:0.00204556,CniRenillaM_g9930.t1:0.00690247)89:0.0101106,((CniRenillaM_g4618.t1:0.0104914,CniRenillaM_g17019.t1:0.00171476)97:0.0153212,CniRenillaM_g15089.t1:0.00626678)11:6.7412e-05)87:0.00604556)71:0.00803748)1:0.229218,(CniMontiporaC_g13255.t1:0.0358074,CniMontiporaC_g5698.t1:0.0400947)1:0.433648)69:0.0275481,(((CniDendronephthya_rna-XM_028555880.1:0.0333744,(CniDendronephthya_rna-XM_028539905.1:0.013098,(CniDendronephthya_rna-XM_028555875.1:0.0198656,CniDendronephthya_rna-XM_028556773.1:0.0195334)61:0.00486668)58:0.000360088)35:0.00203556,CniDendronephthya_rna-XM_028555876.1:0.0186416)87:0.0178753,(CniDendronephthya_rna-XM_028555106.1:0.0383304,(CniDendronephthya_rna-XM_028539906.1:0.000233757,CniHydraV_rna17583:0.943774)3:0.00858728)98:0.0944764)1:0.164732)97:0.0464214)6:0.0188215,CniGalaxeaF_gfas1.m1.13008.m1:1.33161)53:0.0167669,(CniDendronephthya_rna-XM_028559871.1:0.239466,(CniDendronephthya_rna-XM_028559872.1:0.152495,((CniRenillaM_g5092.t1:0.00387168,(CniRenillaM_g19296.t1:0.00123714,(CniRenillaM_g19336.t1:0.00188644,CniRenillaM_g6213.t1:0.000386217)0:5e-09)0:5e-09)1:0.147846,(CniNemvArnau_v1g211022:3.63548,(CniRenillaM_g12520.t1:0.146926,(CniRenillaM_g1762.t1:0.162463,CniDendronephthya_rna-XM_028559715.1:0.0786085)24:0.00656083)46:0.0222964)0:6e-09)99:0.0969298)40:0.0140567)99:0.07811)0:0.0247497)28:0.0231138,(((CniMontiporaC_g27585.t1:0.874834,CniMontiporaC_g34017.t1:0.614515)98:0.471761,CniDiscosoma_evm.model.scaffold_55.85:0.000334523)9:0.164516,CniMergedstylophoraP_Spis8170:0.148272)52:0.0782313)99:0.0748854)95:0.0410179,(CniAmplexidiscus_evm.model.scaffold_329.19:0.303668,(((((CniAureliaA_scaffold1844.g2.t1:0.197276,CniMorbakkaV_scaffold41.g27.t1:0.316401)99:0.362419,(CniDiscosoma_evm.model.scaffold_371.8:5e-09,(BotrylloidesL_Boleac.CG.SB_v3.S252.g06049.01.t:0.0211381,CniAcroporaD_rna37015:0.0134771)53:1.67041)85:0.0601782)0:0.0131698,CniDiscosoma_evm.model.scaffold_247.6:0.0630304)73:0.00960571,CniDiscosoma_evm.model.scaffold_498.8:0.103825)82:0.024895,(CniDiscosoma_evm.model.scaffold_55.87:0.0780892,((CniMergedstylophoraP_Spis14215:1.76552,(AmphimedonQ_rna11147:0.533868,CniDiscosoma_evm.model.scaffold_55.88:5e-09)0:0.0683069)38:0.0449205,CniAmplexidiscus_evm.model.scaffold_2374.1:0.00473776)72:0.0672955)0:0.0015125)88:0.0739708)90:0.0611355)82:0.0451544,(CniRenillaM_g1761.t1:0.264314,(CniAureliaA_scaffold2795.g1.t1:0.0180985,CniAureliaA_scaffold113.g19.t1:5e-09)1:0.533037)82:0.125728)41:0.0401421,(CniDendronephthya_rna-XM_028539907.1:0.0106158,((CniDendronephthya_rna-XM_028556771.1:0.00604755,CniDendronephthya_rna-XM_028555118.1:0.00604459)0:5e-09,(((CniHydraV_rna19770:2.36156,CniGalaxeaF_gfas1.m1.9537.m1:0.423227)63:0.138439,CniDendronephthya_rna-XM_028548301.1:1.12013)0:0.0126499,CniDendronephthya_rna-XM_028548228.1:0.0152224)0:0.00051151)75:0.00465147)1:0.162517)0:0.0237619)0:5e-09,((CniMontiporaC_g11522.t1:0.136457,(CniMontiporaC_g42245.t1:0,CniMontiporaC_g50772.t1:0)0:0.121554)53:0.00582695,(CniAureliaA_scaffold2413.g1.t1:1.43615,CniMontiporaC_g19723.t1:0.0359643)0:5e-09)99:0.208699)99:0.080667)87:0.123036,(((CniDendronephthya_rna-XM_028537816.1:5e-09,CniDendronephthya_rna-XM_028548565.1:0.0111327)1:0.242543,(((((CniRenillaM_g10119.t1:5e-09,(CniAcroporaM_amil.1.2.19018.m1:0.763621,(CniAcroporaD_rna28281:0.0265849,(CniMontiporaC_adi2mcaRNA28281_R4:0.0347524,CniAcroporaD_rna29530:0.0550275)79:0.0159583)60:0.209358)98:0.471561)0:0.267449,((((CniAmplexidiscus_evm.model.scaffold_281.16:1.16979,(CniAureliaA_scaffold6677.g1.t1:5e-09,(CniAcroporaD_rna26537:0.039907,CniMontiporaC_adi2mcaRNA26537_R0:0.0758433)96:0.429081)71:0.486175)45:0.0420922,(CniMergedstylophoraP_rna34248:0.767553,(CniRenillaM_g21522.t1:0.377863,(CniPocilloporaA_rna20130:5e-09,CniPocilloporaD_rna-XM_027196546.1:5e-09)1:0.466885)99:0.50858)84:0.188781)0:8e-09,((CniPoritesL_jamg1.model.Sc0000189.12:0.172397,((CniGoniastreaA_gasp1.m1b.5457.m1:0.83275,CniDiscosoma_evm.model.scaffold_99.21:1.2038)0:0.305221,(CniGoniastreaA_gasp1.m1b.6847.m1:0.124764,((CniDiscosoma_evm.model.scaffold_624.6:0.0405586,(CniMergedstylophoraP_Spis23332:0.0275933,CniPoritesL_plut2.m8.1524.m1:0.420233)6:0.0953043)89:0.123177,CniMontiporaC_g56975.t1:0.283573)99:0.339479)0:0.0197455)0:5e-09)1:0.710881,(CniMergedstylophoraP_Spis18979:0.000533979,CniMergedstylophoraP_Spis19865:0.1093)99:0.173992)0:0.201773)28:0.0503841,((CniMontiporaC_g61187.t1:5e-09,(CniAcroporaD_rna28972:0.0682963,CniMontiporaC_adi2mcaRNA7704_R0:5e-09)46:1.75419)0:0.241799,(((((CniAcroporaD_rna34565:0.0337773,(CniAcroporaD_rna37106:0.0137222,CniDiscosoma_evm.model.scaffold_187.9:0.527013)83:0.0292849)64:0.00804074,(CniAcroporaD_rna7449:5e-09,(CniAcroporaM_amil.1.2.13502.m1:1.02826,CniDiscosoma_evm.model.scaffold_372.12:5e-09)53:0.993037)61:0.0409603)99:0.0904308,((CniPocilloporaA_rna5063:5e-09,AmphibalanusA_rna-gnl|WGS_VIIS|FJT64_026654-RA_mrna:0.963935)0:5e-09,(CniPocilloporaD_rna-XM_027181332.1:5e-09,(CniMorbakkaV_scaffold672.g2.t1:5e-09,StrigamiaM_SMAR004930-RA:0.264218)90:0.545555)0:5e-09)1:0.170291)95:0.0555241,CniDendronephthya_rna-XM_028542007.1:0.170634)0:0.0428363,((CniDiscosoma_evm.model.scaffold_254.4:1.22422,(CniMontiporaC_g64838.t1:5e-09,((CniMontiporaC_g64821.t1:0.0280021,CniMontiporaC_g10708.t1:0.030768)0:5e-09,((CniAmplexidiscus_evm.model.scaffold_625.16:1.68862,CniMontiporaC_g13803.t1:0.00604658)0:0.000215563,CniMontiporaC_g185.t1:0.0061884)0:5e-09)80:0.00958936)95:0.721513)42:0.182465,CniAmplexidiscus_evm.model.scaffold_1009.1:0.582402)74:0.280918)18:0.0204025)78:0.0676487)0:0.0224618)88:0.0396491,CniDiscosoma_evm.model.scaffold_320.15:1.3384)0:0.0294815,(((((((CniDendronephthya_rna-XM_028537813.1:0.132921,((CniRenillaM_g8344.t1:0.00634909,(CniRenillaM_g18652.t1:0.0192865,(CniRenillaM_g18654.t1:0.00383861,StrongylocentrotusP_rna20388:0.597532)0:3.1324e-05)0:5e-09)99:0.126075,((CniRenillaM_g12541.t1:0.00963728,CniRenillaM_g12854.t1:0.0142307)59:0.000509184,(((CniMontiporaC_g14103.t1:0.00344317,CniPoritesL_plut2.m8.6886.m1:0.325717)79:0.391619,CniRenillaM_g18657.t1:0.00346765)0:0.0001592,CniRenillaM_g8342.t1:0.00619752)77:0.00300305)99:0.111345)1:0.527141)90:0.0851012,(CniDendronephthya_rna-XM_028541402.1:0.00502483,(CaenorhabditisE_T16H12.2.1:0.275977,CniGoniastreaA_gasp1.m3.15603.m1:5e-09)56:1.25468)25:0.221076)9:0.050155,(CniMontiporaC_g65231.t1:1.02205,AmphimedonQ_rna4943:0.761266)68:0.305387)0:0.0064758,(CniHydraV_rna9163:0,CniHydraV_rna24995:0)0:1.4124)36:0.0267711,((CniRenillaM_g18217.t1:5e-09,(CniRenillaM_g6219.t1:6e-09,CniMorbakkaV_scaffold77.g29.t1:0.750089)16:0.0133307)1:0.424473,((CniAcroporaD_rna8282:0.174022,CniMontiporaC_adi2mcaRNA8282_R5:0.146045)95:0.114655,((CniPocilloporaA_rna17791:5e-09,(CniAcroporaM_amil.1.2.2350.m1:0.14889,CniAmplexidiscus_evm.model.scaffold_27.50:5e-09)82:1.11179)0:5e-09,CniPocilloporaD_rna-XM_027194194.1:5e-09)99:0.08884)24:0.0233846)83:0.0619801)43:0.0513134,CniMergedstylophoraP_rna33239:0.290018)74:0.0273637,(((((((CniDendronephthya_rna-XM_028558536.1:0.229646,((CniDendronephthya_rna-XM_028556769.1:1.59829,(CniMontiporaC_g3918.t1:0.00361088,CniMontiporaC_g17856.t1:0.00554217)0:6e-09)99:0.155483,((CniAcroporaT_aten_0.1.m1.27628.m1:1.5734,(CniMontiporaC_g16828.t1:0,CniMontiporaC_g44813.t1:0)0:5e-09)90:0.45531,CniMergedstylophoraP_rna30525:0.0269771)71:0.0611228)1:0.309032)26:0.0646322,(((((CniAcroporaD_rna36073:0.122327,(CniAcroporaD_rna12699:0.0998555,(CniMontiporaC_adi2mcaRNA11688_R7:0.00169905,(CniAcroporaD_rna12700:0.096205,(CniMontiporaC_adi2mcaRNA11688_R9:0.000519474,((CniMontiporaC_g44541.t1:0.0289006,CniMontiporaC_adi2mcaRNA36073_R2:0.0208906)86:0.0101165,(CniMontiporaC_adi2mcaRNA32128_R8:0.00641187,CniMontiporaC_adi2mcaRNA32128_R5:5e-09)73:0.0015472)95:0.0132147)0:5e-09)45:0.00173974)66:0.00364227)1:0.112757)1:0.119394,(((((CniAcroporaD_rna11688:0.027708,(CniMontiporaC_adi2mcaRNA11688_R3:0.0684854,(CniMontiporaC_adi2mcaRNA11688_R0:0.0318161,(CniMontiporaC_adi2mcaRNA11688_R5:0.0750398,CniMontiporaC_adi2mcaRNA11688_R1:0.0328814)40:0.00122847)94:0.00859581)1:0.0851197)1:0.0845923,(CniMontiporaC_adi2mcaRNA11688_R2:0.00253928,CniMontiporaC_adi2mcaRNA36238_R0:0.0192616)1:0.106776)47:0.0146506,((((CniAcroporaT_aten_0.1.m1.16846.m1:0.0476586,CniAcroporaT_aten_0.1.m1.29366.m1:0.0735626)99:0.151585,(CniAcroporaT_aten_0.1.m1.3748.m1:0.0716338,CniAcroporaM_amil.1.2.14101.m1:0.0668677)88:0.0749677)95:0.0467862,CniAcroporaT_aten_0.1.m1.8630.m1:0.0517998)1:0.253021,(CniMontiporaC_adi2mcaRNA36073_R5:0.0134094,CniMontiporaC_adi2mcaRNA36073_R3:0.0214078)96:0.0394431)96:0.0497004)98:0.0322519,CniPoritesL_jamg1.model.Sc0000664.1:0.129426)99:0.0641156,(CniDendronephthya_rna-XM_028558591.1:0.0604486,(CniDendronephthya_rna-XM_028558592.1:0.00785711,(CniDendronephthya_rna-XM_028553452.1:6e-09,CniAcroporaD_rna25290:0.841215)45:0.00647539)74:0.00852113)1:0.265916)99:0.0612627)0:5e-09,(CniPocilloporaA_rna18890:5e-09,CniPocilloporaD_rna-XM_027195312.1:5e-09)1:0.256728)0:0.00455957,((((CniDiscosoma_evm.model.scaffold_99.5:0.79213,(CniAmplexidiscus_evm.model.scaffold_349.12:0.568379,(CniPocilloporaA_rna22064:5e-09,CniPocilloporaD_rna-XM_027198464.1:5e-09)0:5e-09)0:5e-09)1:0.139293,CniAcroporaD_rna22272:0.0412434)1:0.225183,(CniRenillaM_g18307.t1:0.453386,(CniRenillaM_g11546.t1:0.14209,CniDendronephthya_rna-XM_028558590.1:0.0946912)98:0.0801101)70:0.0403537)84:0.0367155,((CniPocilloporaA_rna22063:5e-09,CniPocilloporaD_rna-XM_027198463.1:5e-09)1:0.186084,CniMontiporaC_g26128.t1:0.158042)81:0.0378029)0:0.0206267)99:0.0429938,((CniDendronephthya_rna-XM_028563162.1:0.00436204,(CniDendronephthya_rna-XM_028563169.1:0.00191031,((CniDendronephthya_rna-XM_028563151.1:5e-09,CniDendronephthya_rna-XM_028535184.1:0.0216986)97:0.069474,CniDendronephthya_rna-XM_028535183.1:5e-09)0:6e-09)0:5e-09)1:0.281107,(((((CniAmplexidiscus_evm.model.scaffold_151.29:0.317337,((CniRenillaM_g8210.t1:0.00385387,((CniRenillaM_g19753.t1:0.00544401,(CniRenillaM_g11380.t1:0.000925899,(CniRenillaM_g10436.t1:0.00040697,CniRenillaM_g11703.t1:5e-09)0:6e-09)79:0.000408712)0:5e-09,(CniRenillaM_g9360.t1:0.00163088,(CniRenillaM_g10371.t1:0.000734999,CniRenillaM_g12709.t1:0.00303162)78:0.000589634)88:0.00122115)77:0.000763922)1:0.173793,(CniDendronephthya_rna-XM_028549024.1:0.104153,((CniRenillaM_g23179.t1:0.070645,(CniRenillaM_g9658.t1:0.0201061,CniRenillaM_g15905.t1:0.0123983)97:0.0100458)92:0.00648172,(CniRenillaM_g10803.t1:0.00426398,CniRenillaM_g13339.t1:0.0100147)23:0.00084989)1:0.130513)1:0.0681068)73:0.0394927)0:0.0358117,(CniOrbicellaF_rna30585:0.137236,(CniDendronephthya_rna-XM_028550971.1:8e-09,CniMergedstylophoraP_rna18801:0.215093)28:0.209674)91:0.0501312)46:0.0413183,(((CniXenia_Xe_029114-T1:0.0100282,CniXenia_Xe_029162-T1:0.0457991)1:0.225697,((CniGoniastreaA_gasp1.m1b.27113.m1:0.0419454,CniGoniastreaA_gasp1.m1b.12103.m1:0.00963573)85:0.0272439,((CniDendronephthya_rna-XM_028558538.1:0.000809536,(CniMergedstylophoraP_rna32715:0.0500051,CniFungiaSp_ffun1.m2b.27339.m1:0.146708)75:0.00778908)0:0.000876414,(CniDendronephthya_rna-XM_028551720.1:0.00931291,(CniDendronephthya_rna-XM_028557735.1:0.0194962,CniDendronephthya_rna-XM_028551721.1:0.0384533)76:0.00386467)12:0.000268465)63:0.00602523)1:0.122518)54:0.0485048,CniDendronephthya_rna-XM_028550970.1:0.327344)90:0.0435501)0:0.00374788,StrigamiaM_SMAR003883-RA:1.11634)0:5e-09,(CniRenillaM_g9662.t1:0.108139,CniRenillaM_g10381.t1:0.00400143)1:0.545634)99:0.0410584)0:0.0089725)98:0.0582638)87:0.0424549,((((CniRenillaM_g19370.t1:0.0617988,(CniRenillaM_g9464.t1:0.0153892,(CniRenillaM_g6218.t1:0.00870942,CniRenillaM_g18216.t1:0.000500941)93:0.0165527)91:0.0232499)1:0.246775,CniRenillaM_g8243.t1:0.485325)79:0.114645,CniRenillaM_g17393.t1:0.226059)76:0.0353523,((CniRenillaM_g11547.t1:0.461962,(CniAureliaA_scaffold2883.g2.t1:2.38207,CniRenillaM_g4977.t1:6e-09)36:0.311032)89:0.12592,(CniMontiporaC_g42983.t1:0.643978,(CniDiscosoma_evm.model.scaffold_353.2:0.580451,(CniDiscosoma_evm.model.scaffold_636.8:0.689266,CniMontiporaC_g33041.t1:1.00004)82:0.630851)0:0.0998377)68:0.291314)0:5e-09)89:0.0421212)97:0.048471,(CniDendronephthya_rna-XM_028559706.1:0.227256,CniDiscosoma_evm.model.scaffold_157.5:0.435049)97:0.120462)48:0.0388307,((((((CniAureliaA_scaffold3095.g1.t1:0.785602,CniMergedstylophoraP_Spis20096:6e-09)99:0.103499,(((CniMergedstylophoraP_rna6081:0.0294472,(CniPocilloporaD_rna-XM_027202923.1:5e-09,CniPocilloporaA_rna26368:5e-09)61:0.00642848)0:0.00936317,(CniPocilloporaD_rna-XM_027202872.1:5e-09,CniPocilloporaA_rna26367:5e-09)96:0.0365056)55:0.0187988,(CniMergedstylophoraP_rna35592:0.0150214,CniMergedstylophoraP_rna6082:5e-09)92:0.0215442)0:6e-09)81:0.0293886,(CniOrbicellaF_rna11006:5e-09,ApisM_GB46101-RA:1.46212)75:0.19436)99:0.103875,(CniRenillaM_g12490.t1:0.319212,(CniDendronephthya_rna-XM_028563226.1:0.0179328,CniDendronephthya_rna-XM_028558399.1:0.045617)1:0.140186)1:0.118814)1:0.0889499,(((CniDendronephthya_rna-XM_028537815.1:0.0136534,CniDendronephthya_rna-XM_028548351.1:5e-09)97:0.0211072,(CniDendronephthya_rna-XM_028541415.1:0.000670261,CniDendronephthya_rna-XM_028560512.1:5e-09)1:0.0655985)1:0.152808,((((((CniDendronephthya_rna-XM_028556667.1:0.716548,CniDendronephthya_rna-XM_028552916.1:5e-09)93:0.117146,((CniAmplexidiscus_evm.model.scaffold_1004.3:0.162842,CniMorbakkaV_scaffold282.g29.t1:0.78065)76:0.539414,CniXenia_Xe_019837-T1:2.40791)68:0.10799)19:0.0274464,CniDendronephthya_rna-XM_028556666.1:0.131311)85:0.0401088,(CniRenillaM_g14570.t1:0.0164946,CniRenillaM_g9996.t1:0.0094242)1:0.142031)72:0.0267278,CniDendronephthya_rna-XM_028552917.1:0.169249)99:0.099885,((CniDendronephthya_rna-XM_028553718.1:0.000747338,(CniDendronephthya_rna-XM_028553469.1:0.00541088,((CniDendronephthya_rna-XM_028553468.1:0.0687874,CniDendronephthya_rna-XM_028557872.1:0.0286653)73:0.0211517,CniDendronephthya_rna-XM_028541421.1:0.000722492)0:5e-09)65:0.000226319)1:0.219516,((CniDendronephthya_rna-XM_028559752.1:0.154801,(CniRenillaM_g16106.t1:0.119799,((CniDendronephthya_rna-XM_028538647.1:0.0515351,CniDendronephthya_rna-XM_028536865.1:0.00230146)98:0.0163875,((CniDendronephthya_rna-XM_028538646.1:0.0108598,CniDendronephthya_rna-XM_028536866.1:0.16653)57:0.00821132,(((CniDendronephthya_rna-XM_028535232.1:0.00041794,(((CniDendronephthya_rna-XM_028539931.1:0.00673505,CniDendronephthya_rna-XM_028539930.1:0.0296066)0:5e-09,(CniDendronephthya_rna-XM_028536867.1:0.00613891,CniDendronephthya_rna-XM_028551918.1:0.00271265)0:3.2e-07)49:5e-09,CniDendronephthya_rna-XM_028558129.1:5e-09)87:5e-09)0:5e-09,(CniDendronephthya_rna-XM_028552038.1:0.0236972,CniDendronephthya_rna-XM_028558087.1:5e-09)0:6e-09)1:5e-09,CniDendronephthya_rna-XM_028560901.1:5e-09)49:5e-09)0:5e-09)1:0.102587)1:0.122675)95:0.0356728,((CniDendronephthya_rna-XM_028550972.1:0.0396915,(CniDendronephthya_rna-XM_028563197.1:0.0244691,((CniDendronephthya_rna-XM_028558202.1:5e-09,CniRenillaM_g14651.t1:0.291747)0:5e-09,CniAcroporaD_rna33690:0.428264)49:0.00356216)67:0.00317179)29:0.00290388,(CniDendronephthya_rna-XM_028558171.1:0.0061827,(CniDendronephthya_rna-XM_028563204.1:0.021097,CniDendronephthya_rna-XM_028541594.1:0.0483752)72:0.00382503)71:0.0267797)1:0.16226)47:0.0280051)98:0.0472606)1:0.0749416)32:0.0314355)95:0.0414322,(CniAcroporaD_rna31083:0.00512103,((CniMontiporaC_adi2mcaRNA32128_R0:0.00560388,((CniAcroporaD_rna8283:0.00798635,CniAcroporaD_rna31082:0.011763)91:0.0293074,CniAcroporaD_rna32128:0.035816)96:0.00967144)71:0.00793772,CniMontiporaC_adi2mcaRNA32128_R4:0.0168958)75:0.00506548)1:0.31328)67:0.0267931)99:0.0464762,(CniAcroporaD_rna6042:1.57866,(((((((CniRenillaM_g20874.t1:0.010281,((CniRenillaM_g3335.t1:0.000547482,(CniRenillaM_g1701.t1:0.000808312,CniRenillaM_g23141.t1:0.00991975)92:0.00121518)86:0.000823529,(CniRenillaM_g3191.t1:0.00160403,((CniRenillaM_g23269.t1:5e-09,(CniRenillaM_g19077.t1:0.0116228,(CniRenillaM_g20875.t1:5e-09,(CniRenillaM_g19076.t1:5e-09,(CniPocilloporaA_rna4075:5e-09,CniPocilloporaD_rna-XM_027180319.1:5e-09)1:1.38754)64:0.0493213)79:0.00291217)0:5e-09)1:0.0251699,CniRenillaM_g22758.t1:0.0010971)42:0.00053856)94:0.00162613)34:0.00167629)1:0.311396,((((((CniAureliaA_scaffold2506.g2.t1:0.165151,(((((CniAcroporaD_rna28587:0.224552,(((((BotrylloidesL_Boleac.CG.SB_v3.S831.g14609.01.t:1.69704,CniOrbicellaF_rna11258:0.00105448)94:0.250471,(CniActiniaT_rna-XM_031710072.1:0.169137,((CniDendronephthya_rna-XM_028560621.1:0.041364,(CniDendronephthya_rna-XM_028552027.1:0.00721456,CniDendronephthya_rna-XM_028560625.1:0.0243974)88:0.0200652)1:0.175761,((CniDiscosoma_evm.model.scaffold_152.12:0.284104,(CniDiscosoma_evm.model.scaffold_271.14:0.0360732,(CniDiscosoma_evm.model.scaffold_419.6:0.0448075,CniAcroporaT_aten_0.1.m1.16043.m1:0.910421)54:0.0406836)98:0.0590887)99:0.114035,((CniAcroporaD_rna33358:0.119962,(((CniMontiporaC_adi2mcaRNA28587_R3:0.00931558,CniMontiporaC_adi2mcaRNA28587_R0:0.0247042)87:0.00227547,CniMontiporaC_adi2mcaRNA28587_R5:0.0165022)86:0.00184768,CniMontiporaC_adi2mcaRNA28587_R1:0.0211843)0:5e-09)99:0.0231582,(CniAcroporaD_rna8368:0.0229953,CniAcroporaD_rna16114:0.0438024)92:0.0138799)87:0.0349668)99:0.0830244)37:0.0293366)66:0.031438)26:0.00439478,((CniActiniaT_rna-XM_031700183.1:0.00263968,(CniActiniaT_rna-XM_031708406.1:0.00175309,(CniActiniaT_rna-XM_031697538.1:5e-09,CniActiniaT_rna-XM_031697540.1:5e-09)87:0.0023426)69:0.00151329)81:0.0107167,CniActiniaT_rna-XM_031697539.1:0.0145909)1:0.209942)71:0.0225229,CniDendronephthya_rna-XM_028549948.1:0.219681)64:0.0239849,((CniDendronephthya_rna-XM_028549949.1:0.1989,((CniMergedstylophoraP_rna23236:0.00340067,(CniMergedstylophoraP_rna28958:0.00953355,CniMergedstylophoraP_rna4207:0.00146462)66:0.00401006)1:0.132949,CniOrbicellaF_rna25557:0.184094)88:0.0360249)90:0.0266435,(((CniDendronephthya_rna-XM_028562212.1:0,CniDendronephthya_rna-XM_028562330.1:0,CniDendronephthya_rna-XM_028562397.1:0)0:5e-09,(CniAcroporaM_amil.1.2.17298.m1:0.738921,CniDendronephthya_rna-XM_028562308.1:0.00635221)0:2.1696e-05)1:0.208538,(CniAcroporaM_amil.1.2.6353.m1:0.985055,CniDendronephthya_rna-XM_028549970.1:5e-09)89:0.0703174)1:0.271503)54:0.0209881)99:0.0349807)35:0.0232816,((CniAureliaA_scaffold3180.g2.t1:0.0408673,(CniAureliaA_scaffold1308.g6.t1:0.0468536,CniAureliaA_scaffold4180.g2.t1:0.0084128)81:0.0177688)1:0.148391,CniAureliaA_scaffold2506.g1.t1:0.167851)52:0.0376851)71:0.00560864,CniRenillaM_g22066.t1:2.11163)0:5e-09,(CniAureliaA_scaffold2397.g1.t1:0.0799101,CniAureliaA_scaffold1949.g1.t1:0.146608)1:0.203534)21:0.00415088,(CniMontiporaC_adi2mcaRNA38622_R3:0.0658083,CniMontiporaC_adi2mcaRNA38622_R0:0.0326535)1:0.194301)33:0.00908301)91:0.030825,((CniAureliaA_scaffold273.g3.t1:0.27657,CniXenia_Xe_029029-T1:0.224706)30:0.0266027,((CniAureliaA_scaffold1534.g3.t1:0.019879,CniAureliaA_scaffold1828.g4.t1:0.0455855)1:0.262985,(CniAureliaA_scaffold273.g2.t1:0.272622,((CniAureliaA_scaffold4561.g1.t1:0.0353268,CniAureliaA_scaffold1062.g8.t1:0.0952705)0:5e-09,CniAureliaA_scaffold1390.g6.t1:0.0748795)1:0.28158)96:0.0921316)30:0.0276186)99:0.0807563)99:0.0445055,((CniDendronephthya_rna-XM_028539077.1:0.189695,(CniDendronephthya_rna-XM_028548285.1:0.0326985,(CniDendronephthya_rna-XM_028556934.1:5e-09,(CniDendronephthya_rna-XM_028548286.1:0.0166875,CniDendronephthya_rna-XM_028550008.1:0.000629273)69:0.000928339)69:0.00251313)1:0.163316)1:0.272914,(CniDendronephthya_rna-XM_028557730.1:0.004028,(CniDendronephthya_rna-XM_028560397.1:0.0235336,CniDendronephthya_rna-XM_028551365.1:0.0125091)86:0.00895902)1:0.34468)7:0.0481351)93:0.0300977,CniDendronephthya_rna-XM_028557729.1:0.40715)44:0.0277532,((((CniMontiporaC_g6846.t1:0.463238,CniMontiporaC_g51925.t1:1.07383)87:0.637732,CniDendronephthya_rna-XM_028559213.1:5e-09)86:0.22893,((CniRenillaM_g18349.t1:0.00240961,(((((CniRenillaM_g14238.t1:0.00404166,CniRenillaM_g19350.t1:0.00322561)0:5e-09,(CniRenillaM_g18160.t1:0.00285007,CniRenillaM_g16511.t1:0.00479464)74:0.00136118)0:5e-09,CniRenillaM_g19734.t1:0.00340815)81:0.000793899,((((CniRenillaM_g6765.t1:0.00175205,CniRenillaM_g5024.t1:6e-09)92:0.00368987,((((CniRenillaM_g12695.t1:0.0152171,(CniRenillaM_g9474.t1:0.00527447,CniRenillaM_g18519.t1:0.00847628)0:5e-09)82:0.00533875,CniRenillaM_g11912.t1:0.00153823)77:0.000766226,(CniRenillaM_g18350.t1:0.00207402,CniRenillaM_g18351.t1:0.0026931)88:0.00134408)0:5e-09,CniRenillaM_g11911.t1:5e-09)90:0.000397514)0:5e-09,(CniRenillaM_g4829.t1:0.000808541,(((CniRenillaM_g19349.t1:0.00234152,(CniRenillaM_g11539.t1:0.0208986,CniRenillaM_g11171.t1:0.00454063)83:0.0103743)75:0.00124861,CniRenillaM_g4087.t1:0.00146381)75:0.000398325,CniRenillaM_g11172.t1:0.004249)0:5e-09)0:5e-09)25:5e-09,CniRenillaM_g19079.t1:0.00430591)0:5e-09)79:0.0018683,(CniRenillaM_g9475.t1:5e-09,CniRenillaM_g12696.t1:6e-09)1:0.0199577)0:5e-09)88:0.00861987,CniRenillaM_g18520.t1:0.00201427)1:0.140617)86:0.0631288,(((CniRenillaM_g1533.t1:5e-09,CniRenillaM_g4635.t1:0.00373945)1:0.194984,(((CniMontiporaC_adi2mcaRNA33358_R7:0.130313,(CniMontiporaC_adi2mcaRNA28587_R2:0.00303475,CniMontiporaC_adi2mcaRNA28587_R4:0.0094171)98:0.0875932)19:0.0189866,CniOrbicellaF_rna11259:0.110736)71:0.0420233,CniOrbicellaF_rna11260:0.074813)46:0.0139212)0:0.00998606,((CniDendronephthya_rna-XM_028555061.1:0.00599737,(CniAmplexidiscus_evm.model.scaffold_51.14:0.650718,CniDendronephthya_rna-XM_028559212.1:0.00155451)18:0.0380568)99:0.113848,(CniHydraV_rna12981:0.0221605,CniHydraV_rna10709:0.0417966)1:0.562547)62:0.0516159)92:0.0268136)1:0.0731279)99:0.041041,((((CniDendronephthya_rna-XM_028552398.1:5e-09,CniDendronephthya_rna-XM_028560463.1:0.104538)85:0.00758057,CniDendronephthya_rna-XM_028556835.1:0.0351489)1:0.157455,((CniDendronephthya_rna-XM_028560782.1:0.0309636,((CniDendronephthya_rna-XM_028554571.1:5e-09,(CniDendronephthya_rna-XM_028559861.1:0.0749663,((CniDendronephthya_rna-XM_028554404.1:0.0197588,CniDendronephthya_rna-XM_028559862.1:0.015149)41:0.00329275,(CniDendronephthya_rna-XM_028554405.1:5e-09,CniDendronephthya_rna-XM_028557975.1:5e-09)0:5e-09)96:0.00706651)0:5e-09)0:5e-09,CniDendronephthya_rna-XM_028561205.1:0.0241109)64:0.000953625)90:0.0395729,(CniDendronephthya_rna-XM_028561204.1:0.0235199,(CniDendronephthya_rna-XM_028559863.1:0.00258996,(CniDendronephthya_rna-XM_028554579.1:0.00119038,CniDendronephthya_rna-XM_028554403.1:0.00771105)74:0.00119366)0:5e-09)1:0.0705038)1:0.15504)96:0.08954,(CniDendronephthya_rna-XM_028548219.1:5e-09,(CniDendronephthya_rna-XM_028548220.1:0.0100254,CniDendronephthya_rna-XM_028555015.1:5e-09)0:5e-09)1:0.220269)99:0.0597287)97:0.0456349)95:0.0415591,((((CniMergedstylophoraP_Spis6275:0.281163,((CniAcroporaD_rna5409:0.0283257,(CniAcroporaD_rna8093:0.0264116,CniAcroporaD_rna4167:0.0243967)72:0.0019505)62:0.00147094,(CniAcroporaD_rna36098:0.0453359,CniAcroporaD_rna36461:0.079425)46:0.0057008)1:0.171864)94:0.0657071,((CniAcroporaD_rna4908:0.0623669,(CniAcroporaD_rna29532:0.0421468,CniAcroporaD_rna4907:0.0104411)24:0.00655898)93:0.0634363,CniAcroporaD_rna1540:0.0492669)1:0.120941)98:0.058212,((((CniRenillaM_g21709.t1:0.0862032,(CniRenillaM_g2530.t1:0.0106971,CniRenillaM_g15898.t1:0.00407802)99:0.0311543)90:0.0320869,CniRenillaM_g17498.t1:0.133456)1:0.140256,(CniRenillaM_g21829.t1:0.0394636,CniRenillaM_g7186.t1:0.00843717)1:0.198096)74:0.0451579,(CniDendronephthya_rna-XM_028555829.1:5e-09,CniMergedstylophoraP_Spis25746:0.887438)61:0.162868)99:0.0895805)42:0.03426,((AmphibalanusA_rna-gnl|WGS_VIIS|FJT64_026142-RA_mrna:1.06284,((((CniMergedstylophoraP_rna3916:0.0603411,CniMergedstylophoraP_rna18117:0.00942102)81:0.0137343,((CniAcroporaD_rna36070:0.0325105,CniMontiporaC_adi2mcaRNA36070_R0:0.0434342)55:0.0102161,CniPoritesL_jamg1.model.Sc0000218.58:0.135058)79:0.0233118)57:0.013583,(CniMergedstylophoraP_rna3915:0.0217892,(CniAcroporaD_rna36069:0.0826515,(CniAcroporaD_rna34245:0.0050644,(CniAmplexidiscus_evm.model.scaffold_1255.4:5e-09,CniDiscosoma_evm.model.scaffold_283.14:0.777599)80:0.550215)58:0.103462)42:0.0151586)76:0.014156)99:0.0717099,(CniOrbicellaF_rna27158:0.0701524,(((CniMergedstylophoraP_Spis11097:0.0580037,(CniMontiporaC_g7046.t1:5e-09,CniMontiporaC_g56747.t1:0.545098)97:1.70747)73:0.116397,(CniMergedstylophoraP_rna29325:0.0374518,(CniMergedstylophoraP_rna15830:5e-09,(CniAcroporaD_rna7902:0.0190967,CniMontiporaC_g13655.t1:5e-09)84:1.30931)32:0.0328041)0:5e-09)95:0.0117129,((CniPocilloporaA_rna3582:5e-09,CniPocilloporaD_rna-XM_027179840.1:5e-09)99:0.0615919,CniMontiporaC_adi2mcaRNA36098_R3:0.074649)94:0.0291035)57:0.0100026)1:0.12024)58:0.0795141)52:0.0400659,CniRenillaM_g15897.t1:0.251428)41:0.0280733)97:0.0312676)46:0.021762,(((CniMergedstylophoraP_rna35564:0.0788933,((CniMergedstylophoraP_rna26950:0.0423971,(((CniPocilloporaA_rna21475:5e-09,CniPocilloporaD_rna-XM_027197884.1:5e-09)99:0.0806616,(CniMergedstylophoraP_rna34209:0.0670061,((CniMergedstylophoraP_rna30476:1.48236,CniPocilloporaA_rna21474:5e-09)0:6e-09,CniPocilloporaD_rna-XM_027197883.1:5e-09)99:0.0759808)99:0.0995227)0:5e-09,(CniMergedstylophoraP_Spis6182:0.0885248,(CniMergedstylophoraP_rna35562:0.0464962,CniMergedstylophoraP_Spis24910:0.0612511)38:0.00485562)0:5e-09)79:0.00923163)41:0.00304094,CniMergedstylophoraP_rna34468:0.0676283)84:0.0377625)99:0.117313,((((CniMontiporaC_adi2mcaRNA39280_R7:0.125328,(CniGoniastreaA_gasp1.m1b.11562.m1:0.061133,(CniFungiaSp_ffun1.m4.19604.m1:5e-09,(CniFungiaSp_ffun1.m4.21799.m1:0.0156275,(CniMergedstylophoraP_Spis23954:0.042508,(CniAmplexidiscus_evm.model.scaffold_27.55:2.02445,CniMergedstylophoraP_Spis22651:5e-09)27:0.0656367)99:0.137992)59:0.00885196)89:0.0248599)1:0.108327)98:0.0348417,((((CniAcroporaD_rna39280:0.00944829,CniAcroporaT_aten_0.1.m1.24775.m1:0.0241402)99:0.0319129,((CniMontiporaC_adi2mcaRNA39280_R5:0.0738549,(CniMontiporaC_adi2mcaRNA39280_R4:0.0461211,((CniMontiporaC_g5414.t1:0.0392393,CniMontiporaC_adi2mcaRNA39280_R3:0.00944272)59:0.00165336,CniMontiporaC_adi2mcaRNA39280_R1:0.0173794)71:0.000743283)73:0.000854993)78:0.00514993,CniMontiporaC_adi2mcaRNA39281_R6:0.00993442)39:0.00297162)89:0.0137336,CniMontiporaC_adi2mcaRNA39281_R4:0.0395006)97:0.0216843,CniAcroporaD_rna39281:0.0365434)98:0.0420429)98:0.0561827,CniMergedstylophoraP_rna13877:0.190805)88:0.0396753,((CniRenillaM_g11118.t1:0.178375,(CniRenillaM_g11723.t1:0.0104748,(CniRenillaM_g11054.t1:0.02606,(((CniRenillaM_g2352.t1:0.00247383,CniRenillaM_g19585.t1:0.00351172)99:0.0251155,(((CniRenillaM_g23309.t1:0.011646,(CniRenillaM_g6266.t1:0.00247571,(CniRenillaM_g9567.t1:0.0381321,CniRenillaM_g9568.t1:0.00879775)1:0.0860566)76:0.00104012)60:0.00147694,(CniRenillaM_g11055.t1:0.00316133,CniRenillaM_g13082.t1:5e-09)0:5e-09)0:5e-09,(CniRenillaM_g12272.t1:0.00162894,CniRenillaM_g23175.t1:0.000397908)92:0.00140508)79:0.000819781)74:0.00071766,((CniRenillaM_g11724.t1:0.0108059,CniRenillaM_g23308.t1:0.0104466)1:0.0137748,CniRenillaM_g13793.t1:0.010083)32:0.00063211)65:0.000312041)72:0.00115689)1:0.0402741)1:0.136836,CniPoritesL_plut2.m8.32545.m1:0.141267)41:0.0244946)81:0.0441192)1:0.189285,((CniAmplexidiscus_evm.model.scaffold_390.22:1.48501,CniRenillaM_g21830.t1:0.256583)78:0.0540122,(((CniRenillaM_g7143.t1:0.00847569,CniRenillaM_g6488.t1:0.00324752)1:0.398164,(CniExaiptasiaP_rna-XM_021053880.1:0.269303,((((((CniMontiporaC_adi2mcaRNA29532_R7:0.0110278,(((CniMontiporaC_adi2mcaRNA4908_R5:0.011655,(CniPocilloporaA_rna20303:0.74471,(CniAcroporaM_amil.1.2.22066.m1:0.349435,CniMontiporaC_adi2mcaRNA15672_R8:0.163315)34:0.154704)90:0.734342)0:2.9434e-05,CniMontiporaC_adi2mcaRNA4908_R4:0.00173201)1:0.0587734,CniMontiporaC_adi2mcaRNA29532_R2:0.0132361)0:6e-09)11:0.00295738,CniMontiporaC_adi2mcaRNA5409_R5:0.0138795)54:0.00068321,CniMontiporaC_adi2mcaRNA4167_R4:0.0107611)83:0.00453286,CniMontiporaC_adi2mcaRNA4167_R9:0.0181813)1:0.0684647,CniMergedstylophoraP_rna1489:0.0566933)1:0.0738122,(CniPoritesL_jamg1.model.Sc0000003.70:0.210597,((CniDendronephthya_rna-XM_028548316.1:0.275308,CniDendronephthya_rna-XM_028560275.1:0.293713)0:8e-09,(((CniMontiporaC_adi2mcaRNA36070_R7:0.0342703,CniMontiporaC_g57505.t1:0.0600873)98:0.0560726,(CniFungiaSp_ffun1.m2b.41877.m1:0.128875,CniMergedstylophoraP_rna1488:0.0410115)80:0.0519374)1:0.0994424,(CniPocilloporaA_rna17792:5e-09,CniPocilloporaD_rna-XM_027194195.1:5e-09)1:0.0636723)1:0.108976)65:0.0274104)20:0.0189449)1:0.0665646)20:0.0200949)90:0.0629635,((CniMontiporaC_adi2mcaRNA29532_R8:0.143825,(CniAureliaA_scaffold4134.g1.t1:1.54885,CniDiscosoma_evm.model.scaffold_1084.3:0.615758)76:0.446553)4:0.00637687,(CniOrbicellaF_rna21884:0,CniOrbicellaF_rna21886:0)0:0.0979755)99:0.140011)24:0.00494595)34:0.0193184)95:0.0394685)98:0.0340269,(((((CniRenillaM_g14218.t1:0.0230489,CniRenillaM_g19436.t1:0.0176288)1:0.151094,CniRenillaM_g8838.t1:0.0353172)1:0.360095,((CniMergedstylophoraP_rna18116:0.00451686,(CniMergedstylophoraP_rna3914:0.000806531,(CniMontiporaC_g22801.t1:0.885714,CniMergedstylophoraP_rna29729:8e-09)37:1.05806)41:0.128065)1:0.202262,((CniAcroporaD_rna5410:0.0165193,(CniAcroporaD_rna25871:5e-09,(CniAcroporaD_rna8369:0.0461876,CniAcroporaD_rna33357:0.00557221)0:6e-09)87:0.00792182)99:0.138365,((CniMontiporaC_g24935.t1:1.12802,CniMontiporaC_g45611.t1:0.59485)0:0.145645,((CniActiniaT_rna-XM_031709209.1:0.362273,(CniAcroporaM_amil.1.2.23056.m1:5e-09,CniAmplexidiscus_evm.model.scaffold_826.2:1.13633)0:0.00894017)97:0.337747,(((CniAmplexidiscus_evm.model.scaffold_817.4:1.16295,CniDiscosoma_evm.model.scaffold_58.41:5e-09)51:0.729205,(CniDiscosoma_evm.model.scaffold_123.35:0.527333,(CniMontiporaC_g28720.t1:0.341081,CniDiscosoma_evm.model.scaffold_340.13:0.0229605)0:0.0598071)15:0.0572884)24:0.0775473,CniAmplexidiscus_evm.model.scaffold_613.5:0.54153)57:0.124171)43:0.112231)85:0.31194)35:0.0350333)88:0.0290978)0:0.0150076,(CniDendronephthya_rna-XM_028555742.1:0.248986,(CniDiscosoma_evm.model.scaffold_24.52:0.305613,((CniMontiporaC_g63632.t1:0.198572,(CniDiscosoma_evm.model.scaffold_112.18:1.54138,CniMergedstylophoraP_rna22307:8e-09)43:0.0710121)80:0.0322685,(CniMergedstylophoraP_rna35921:0.073794,(CniMergedstylophoraP_rna32888:0.178713,(CniAcroporaD_rna18093:0.0185668,(CniMontiporaC_adi2mcaRNA18093_R9:0.0376886,(((CniMontiporaC_adi2mcaRNA18093_R2:0.00782476,CniMontiporaC_adi2mcaRNA18093_R0:0.00531565)10:0.000938538,CniMontiporaC_adi2mcaRNA18093_R1:0.00679267)87:0.00108032,CniMontiporaC_adi2mcaRNA18093_R5:0.00527478)71:0.00232134)86:0.00735983)70:0.02206)59:0.0156853)44:0.0164325)99:0.103636)87:0.0503656)96:0.0544755)98:0.0733667,(((((CniDendronephthya_rna-XM_028561372.1:0.0119341,(CniDendronephthya_rna-XM_028551743.1:0.00536095,(CniDendronephthya_rna-XM_028538672.1:0.00649663,CniDendronephthya_rna-XM_028561373.1:0.00266965)99:0.0597917)35:0.00303072)94:0.0221754,(CniDendronephthya_rna-XM_028551742.1:0.0152592,CniDendronephthya_rna-XM_028538670.1:0.016675)81:0.0113014)1:0.192592,((((CniRenillaM_g9196.t1:0.00237868,CniRenillaM_g11946.t1:0.00305471)75:0.000876019,(CniRenillaM_g17906.t1:0.00204607,CniRenillaM_g8271.t1:0.00324254)92:0.00161853)0:6e-09,(((CniRenillaM_g18073.t1:0.00202007,CniRenillaM_g18386.t1:0.00461261)95:0.00269126,(CniRenillaM_g18072.t1:0.000619536,CniRenillaM_g8433.t1:0.00172424)76:0.000784088)78:0.000405162,((CniRenillaM_g16903.t1:5e-09,(CniRenillaM_g22011.t1:0.00282476,(CniRenillaM_g9973.t1:0.00192822,CniRenillaM_g18382.t1:0.00316261)0:5e-09)94:0.00135496)95:0.00161907,(CniRenillaM_g2938.t1:0.0019671,CniRenillaM_g13919.t1:0.00213945)74:0.000482478)0:6e-09)44:5e-09)0:5e-09,CniRenillaM_g11183.t1:0.0066651)1:0.248004)99:0.0753523,(((CniMontiporaC_adi2mcaRNA28016_R9:0.00427495,CniMontiporaC_adi2mcaRNA28016_R8:0.0250851)80:0.0145647,(CniAcroporaD_rna38739:0.0229645,(CniAcroporaD_rna21285:0.0184892,AmphimedonQ_rna14938:1.65137)0:0.000170374)99:0.0826067)1:0.155133,((CniAcroporaD_rna28016:0.0610752,(CniMontiporaC_adi2mcaRNA28016_R6:0.00366396,CniMontiporaC_adi2mcaRNA28016_R3:0.015717)96:0.0155869)1:0.0803697,CniMergedstylophoraP_rna33405:0.25595)86:0.0465429)99:0.0800596)68:0.0147062,(CniRenillaM_g4585.t1:0.00429007,(CniAcroporaD_rna24892:2.12333,(CniDiscosoma_evm.model.scaffold_5218.1:0.846238,CniRenillaM_g21831.t1:5e-09)0:5e-09)0:6e-09)1:0.594911)79:0.0196554)1:0.0671753)32:0.0149239,((CniAmplexidiscus_evm.model.scaffold_390.24:5e-09,CniDiscosoma_evm.model.scaffold_365.20:1.23952)99:2.21628,(((CniPoritesL_jamg1.model.Sc0000476.22:0.0220275,CniPoritesL_jamg1.model.Sc0000732.5:0.0123132)99:0.0397983,(CniMontiporaC_adi2mcaRNA18708_R8:0.0437183,CniMontiporaC_adi2mcaRNA36070_R8:0.0321618)99:0.0591836)99:0.0845691,((CniMontiporaC_adi2mcaRNA36070_R5:0.000703644,(CniDiscosoma_evm.model.scaffold_191.3:1.61842,CniMontiporaC_adi2mcaRNA18708_R2:5e-09)99:0.0347132)1:0.178379,(CniRenillaM_g9995.t1:0.10085,(CniOrbicellaF_rna21887:0.000258617,(CniHydraV_rna16102:2.76768,CniOrbicellaF_rna21885:5e-09)1:0.05762)1:0.139866)0:8e-09)89:0.0351272)74:0.103067)37:0.13181)0:0.0164574,(((CniAmplexidiscus_evm.model.scaffold_78.51:1.39008,(CniDendronephthya_rna-XM_028549976.1:0.00213543,CniDendronephthya_rna-XM_028559719.1:0.00467974)0:0.00200122)0:8e-09,((CniAcroporaM_amil.1.2.24012.m1:0.0597336,CniHydraV_rna4607:0.421712)89:0.628821,CniDendronephthya_rna-XM_028563205.1:5e-09)1:0.0544672)1:0.252891,(CniOrbicellaF_rna21882:0.0154348,(CniAmplexidiscus_evm.model.scaffold_48.41:0.439155,(CniOrbicellaF_rna21883:0.0439606,CniOrbicellaF_rna35151:0.0906764)57:0.0108108)81:0.0449452)1:0.184424)98:0.0615929)0:6e-09)97:0.0518717)57:0.0274867,((CniMorbakkaV_scaffold27.g78.t1:0.610696,CniRenillaM_g19658.t1:0.0222499)58:0.193867,CniRenillaM_g10120.t1:0.227119)80:0.244495)63:0.0521834)91:0.0455195)99:0.0713784,((((((CniMorbakkaV_scaffold171.g35.t1:0.283782,((CniMorbakkaV_scaffold322.g3.t1:0.0345998,CniMorbakkaV_scaffold519.g18.t1:0.124135)56:0.0202348,(CniMorbakkaV_scaffold1.g62.t1:0.0274016,(((CniMorbakkaV_scaffold18.g52.t1:5e-09,(CniMorbakkaV_scaffold228.g17.t1:0.0040128,(CniMorbakkaV_scaffold84.g73.t1:0.000379752,(CniMorbakkaV_scaffold18.g109.t1:0.000268554,CniMorbakkaV_scaffold272.g4.t1:0.0310893)86:0.0106405)89:0.00837995)0:5e-09)0:5e-09,((((CniMorbakkaV_scaffold264.g27.t1:0,CniMorbakkaV_scaffold321.g11.t1:0,CniMorbakkaV_scaffold405.g6.t1:0)0:5e-09,(CniMorbakkaV_scaffold331.g9.t1:0.00594372,((CniMorbakkaV_scaffold137.g40.t1:0.00231955,CniMorbakkaV_scaffold519.g19.t1:0.0464079)0:8e-09,((CniAcroporaD_rna29818:0.0271138,(CniDiscosoma_evm.model.scaffold_213.23:0.172343,CniRenillaM_g18314.t1:0.683658)48:0.103348)1:0.555178,((CniMorbakkaV_scaffold322.g2.t1:0.100172,(CniRenillaM_g7463.t1:1.79762,CniMorbakkaV_scaffold208.g8.t1:0.237844)92:0.0768447)0:5e-09,CniMorbakkaV_scaffold7.g132.t1:5e-09)68:0.0129895)0:0.00362781)3:0.000939319)0:1.01e-07)0:8e-09,(CniMorbakkaV_scaffold192.g37.t1:0.00195975,CniMorbakkaV_scaffold6.g51.t1:5e-09)0:3.293e-06)19:0.00410555,((CniMorbakkaV_scaffold5.g69.t1:0.000377809,CniMorbakkaV_scaffold14.g42.t1:0.0176772)76:0.00937134,CniMorbakkaV_scaffold128.g26.t1:0.000993472)81:0.0132298)92:0.0169169)85:0.00943088,(CniMorbakkaV_scaffold89.g13.t1:0.0796489,(CniMorbakkaV_scaffold14.g11.t1:0.145504,(CniMorbakkaV_scaffold38.g27.t1:0.0062178,CniMorbakkaV_scaffold519.g17.t1:0.00639348)74:0.00704391)94:0.0707244)99:0.0527505)69:0.00362354)94:0.0253938)0:0.0867164)1:0.118349,CniAureliaA_scaffold2230.g5.t1:0.205162)89:0.0704988,((CniExaiptasiaP_rna-XM_021053270.1:0.253611,((((((CniXenia_Xe_028832-T1:1.44985,CniMergedstylophoraP_rna34239:5e-09)1:0.059613,CniMergedstylophoraP_rna15168:0.00232323)89:0.0229589,CniMergedstylophoraP_rna34238:0.0267134)76:0.00798777,(((((CniMontiporaC_g32173.t1:0.0330179,(CniMontiporaC_g785.t1:0.0237273,(((CniMontiporaC_g65585.t1:5e-09,(CniDendronephthya_rna-XM_028557879.1:8e-09,(CniMontiporaC_g64904.t1:5e-09,(CniAcroporaM_amil.1.2.25795.m1:0.0445282,(CniAcroporaM_amil.1.2.18468.m1:5e-09,CniMontiporaC_g60058.t1:0.182789)30:0.228053)30:0.203798)52:0.224325)1:0.940343)0:5e-09,CniMontiporaC_g10323.t1:0.00941624)98:0.0237767,(CniMontiporaC_adi2mcaRNA17264_R6:0.0142637,CniMontiporaC_adi2mcaRNA17264_R5:0.0127849)1:0.0277397)0:6e-09)0:5e-09)0:5e-09,(((CniMontiporaC_adi2mcaRNA17264_R4:0.0211488,CniAcroporaD_rna17264:0.0109256)80:0.00149297,(((CniMontiporaC_g784.t1:0.363862,CniMontiporaC_g4499.t1:5e-09)0:5e-09,CniMontiporaC_g32174.t1:5e-09)61:0.019587,(CniMontiporaC_adi2mcaRNA17264_R0:0.00169911,CniMontiporaC_adi2mcaRNA17264_R1:0.00409512)88:0.00531294)92:0.00604474)87:0.00188347,(CniMontiporaC_g65583.t1:0.0457529,(CniMontiporaC_adi2mcaRNA17264_R7:0.0266256,CniMontiporaC_adi2mcaRNA17264_R2:0.033579)23:0.00167299)0:8e-09)90:0.00149496)94:0.0119098,(((CniMergedstylophoraP_Spis23116:0.113592,CniMergedstylophoraP_rna15169:0.0145717)99:0.078265,(CniMontiporaC_g29613.t1:0.212887,(CniMontiporaC_g27655.t1:0.110917,(CniDiscosoma_evm.model.scaffold_151.34:0.380898,(CniAureliaA_scaffold2230.g4.t1:6e-09,CniFungiaSp_ffun1.m4.15136.m1:0.612651)81:0.504067)53:0.303325)99:0.296258)12:0.0246631)82:0.0168796,CniMergedstylophoraP_Spis19665:0.0683126)88:0.0158106)93:0.030321,CniAcroporaD_rna3297:0.0100044)67:0.00323199,(((CniDiscosoma_evm.model.scaffold_108.50:2.99554,CniMontiporaC_g699.t1:1.11442)0:8e-09,CniAcroporaD_rna16127:0.0303075)0:5e-09,((CniMontiporaC_adi2mcaRNA3297_R9:0.0541285,CniMergedstylophoraP_Spis19831:2.26017)0:2e-08,((CniMontiporaC_adi2mcaRNA16127_R7:0.00761249,CniAcroporaM_amil.1.2.22633.m1:1.59571)0:5e-09,CniMontiporaC_g10320.t1:5e-09)99:0.0362619)0:5e-09)80:0.00687368)26:0.0113686)1:0.0674608,(CniMontiporaC_g14031.t1:0.168536,(((CniAmplexidiscus_evm.model.scaffold_223.26:0.00646818,CniAmplexidiscus_evm.model.scaffold_1186.2:0.161158)82:0.00673865,(CniAmplexidiscus_evm.model.scaffold_1738.2:0.0488969,((CniAmplexidiscus_evm.model.scaffold_657.8:0.0975214,CniDiscosoma_evm.model.scaffold_52.47:0.00544616)77:0.00197908,(CniDiscosoma_evm.model.scaffold_314.34:0.0124743,(CniDiscosoma_evm.model.scaffold_154.9:6e-09,(CniMontiporaC_g36542.t1:0.0114057,(CniMontiporaC_g53253.t1:0.0152531,(((CniMontiporaC_g12620.t1:5e-09,CniMontiporaC_g63217.t1:0.00128084)1:0.0586547,CniMontiporaC_g6709.t1:0.00866203)82:0.00627271,CniMontiporaC_g17543.t1:0.023914)49:0.00124295)0:5e-09)1:1.47944)6:0.0347191)73:0.00273232)99:0.0191594)74:0.00349579)95:0.0424044,CniDiscosoma_evm.model.scaffold_154.8:0.0380632)30:0.00957003)1:0.106803)1:0.0676778,(CniRenillaM_g22059.t1:0.0296202,CniRenillaM_g11548.t1:0.0490216)1:0.247222)82:0.0300071)90:0.0241294,((CniMontiporaC_g59105.t1:0.216491,(CniRenillaM_g17485.t1:0.0138322,((CniMontiporaC_g35852.t1:0.283802,CniRenillaM_g13581.t1:0.0209072)0:0.000227603,(CniRenillaM_g9358.t1:0.053322,(CniMontiporaC_g5002.t1:2.119,LottiaG_LotgiT100155:6e-09)71:0.402722)0:0.00100006)79:0.0253416)1:0.841916)98:0.176447,(CniAmplexidiscus_evm.model.scaffold_346.9:0.142616,(((CniAcroporaT_aten_0.1.m1.32734.m1:0.710011,CniDiscosoma_evm.model.scaffold_499.10:5e-09)17:0.0832823,CniDiscosoma_evm.model.scaffold_247.10:0.0231435)92:0.0353739,((CniDiscosoma_evm.model.scaffold_499.11:0.0760218,(CniAmplexidiscus_evm.model.scaffold_295.6:0.0165617,CniAmplexidiscus_evm.model.scaffold_667.1:0.0368096)68:0.00933653)76:0.0170133,CniDiscosoma_evm.model.scaffold_247.11:0.133079)31:0.0078065)9:0.00297135)1:0.247763)48:0.0386997)1:0.0716845)58:0.0364421,CniExaiptasiaP_rna-XM_021058745.1:0.325231)98:0.0534891,(((((CniHydraV_rna12687:0.0271816,((CniHydraV_rna7342:0.666397,CniHydraV_rna24362:0.0119298)80:0.0146066,(CniHydraV_rna12980:0.0375401,CniHydraV_rna23737:0.0283782)0:5e-09)74:0.00901737)83:0.00807554,(CniHydraV_rna13177:0.0353023,CniHydraV_rna18603:0.0174546)0:0.000275935)72:0.00565806,CniHydraV_rna17655:0.0310707)0:5e-09,CniHydraV_rna19159:0.065413)1:0.326609,CniDendronephthya_rna-XM_028557876.1:0.290089)98:0.0789741)33:0.0326714,((CniDendronephthya_rna-XM_028544196.1:0.0206688,CniDendronephthya_rna-XM_028547579.1:0.0376393)1:0.283027,((((CniRenillaM_g13538.t1:0.0198909,CniRenillaM_g18817.t1:0.0394931)83:0.0259164,CniRenillaM_g4152.t1:0.0281219)68:0.00540314,CniRenillaM_g13539.t1:0.077485)1:0.217544,(CniDiscosoma_evm.model.scaffold_213.24:0.169706,(((CniMontiporaC_g67919.t1:0.0156274,(CniMontiporaC_g66148.t1:5e-09,CniPoritesL_plut2.m8.10690.m1:2.04922)11:0.0582516)96:0.0418122,(CniMontiporaC_g26155.t1:0.0191043,((CniMontiporaC_g66147.t1:0.0440553,CniMontiporaC_g21996.t1:0.0667795)47:0.00666218,(CniMontiporaC_g18974.t1:0.215979,CniMontiporaC_g67918.t1:0.0573966)58:0.00372884)85:0.0195222)64:0.00443749)1:0.0953323,(((CniMontiporaC_g16727.t1:0.00827796,((((CniAcroporaD_rna20220:5e-09,CniAcroporaD_rna29819:0.0104806)93:0.00928668,(CniMontiporaC_adi2mcaRNA20220_R7:0.00511142,CniMontiporaC_adi2mcaRNA20220_R8:0.0400669)86:0.00327653)98:0.00657332,CniMontiporaC_g46754.t1:0.0074592)0:5e-09,CniMontiporaC_g56834.t1:0.00254763)72:0.000839091)92:0.00824474,(CniAcroporaD_rna20219:5e-09,CniAcroporaD_rna29820:0.0191959)45:0.00176965)1:0.0839392,((CniDiscosoma_evm.model.scaffold_220.1:0.00511439,CniDiscosoma_evm.model.scaffold_258.4:0.0275349)83:0.0118277,((CniDiscosoma_evm.model.scaffold_263.22:0.0735781,((CniAcroporaD_rna14492:1.42453,CniDiscosoma_evm.model.scaffold_258.5:5e-09)19:0.0575749,(CniAcroporaM_amil.1.2.7135.m1:0.0763026,(CniMontiporaC_g36928.t1:0.521603,CniDiscosoma_evm.model.scaffold_939.1:0.096345)1:1.29291)78:0.037513)99:0.157794)71:0.0188893,CniDiscosoma_evm.model.scaffold_298.16:0.0762738)75:0.00790349)1:0.0839752)69:0.0302846)86:0.0351298)86:0.0497066)1:0.0830649)99:0.0741222)1:0.399909)0:5e-09)1:0.0973671,((CniGalaxeaF_gfas1.m1.3795.m1:0.995756,(CniMontiporaC_g26901.t1:5e-09,(CniAureliaA_scaffold498.g12.t1:0.115527,CniAureliaA_scaffold2413.g3.t1:0.0659689)95:0.242698)0:0.502888)17:0.158961,((CniGoniastreaA_gasp1.m1b.2659.m1:5e-09,CniHydraV_rna23693:0.340639)51:0.720337,((CniMontiporaC_g6719.t1:0.272098,(CniMontiporaC_g51585.t1:0.249323,((CniPocilloporaA_rna2687:5e-09,CniPocilloporaD_rna-XM_027203024.1:5e-09)1:0.390509,CniRenillaM_g19443.t1:0.363679)45:0.0763715)28:0.619188)27:0.171024,(StrigamiaM_SMAR011461-RA:0.554593,AmphibalanusA_rna-gnl|WGS_VIIS|FJT64_025724-RA_mrna:0.945594)99:0.626855)1:0.173321)83:0.200728)89:0.128859)8:0.0340727)0:0.0486714)1:0.0960251)95:0.0506219)0:8e-09,CniMontiporaC_g14029.t1:0.853613)95:0.0458642,(((((((((CniExaiptasiaP_rna-XM_021041368.1:0.00224509,(CniExaiptasiaP_rna-XM_021059655.1:0.00956455,CniExaiptasiaP_rna-XM_028659943.1:0.00956987)0:3.75e-07)1:0.145494,(CniExaiptasiaP_rna-XM_028658414.1:0.00561461,CniExaiptasiaP_rna-XM_021055878.1:0.0143)1:0.170764)96:0.0759408,(CniExaiptasiaP_rna-XM_021055844.1:0.238134,(CniExaiptasiaP_rna-XM_021037393.1:0.0198389,CniExaiptasiaP_rna-XM_021051647.2:0.0519326)1:0.193859)28:0.0263858)1:0.496049,(((AmphimedonQ_rna12577:0.309733,AmphimedonQ_rna15141:0.259038)99:0.261308,(CniExaiptasiaP_rna-XM_021055563.2:0.138957,((((CniAcroporaD_rna32028:0.158676,CniAcroporaM_amil.1.2.9877.m1:0.0472159)95:0.0664612,CniAcroporaD_rna27983:0.0319182)1:0.228485,(CniMontiporaC_g346.t1:0.0434634,(CniMontiporaC_adi2mcaRNA27983_R8:0.00692079,CniMontiporaC_adi2mcaRNA27983_R1:0.0162949)1:0.142118)97:0.0675454)82:0.0461311,CniDiscosoma_evm.model.scaffold_72.33:0.144153)1:0.188002)1:0.408841)81:0.0841053,(CniAmplexidiscus_evm.model.scaffold_1508.3:0.836481,((CniMontiporaC_g69664.t1:1.29091,CniExaiptasiaP_rna-XM_021055880.2:0.13156)0:5e-09,(CniExaiptasiaP_rna-XM_021057768.1:0.147878,((CniDiscosoma_evm.model.scaffold_267.17:0.349046,CniExaiptasiaP_rna-XM_021045627.1:5e-09)99:0.164605,CniExaiptasiaP_rna-XM_028661012.1:0.061693)99:0.226283)49:0.0325949)91:0.158863)85:0.104383)98:0.124278)87:0.128665,(((((CniAcroporaD_rna27527:0.059146,(CniFungiaSp_ffun1.m4.9611.m1:0.137528,(((CniGoniastreaA_gasp1.m3.16865.m1:0.0107805,(CniGoniastreaA_gasp1.m3.8770.m1:5e-09,(CniGoniastreaA_gasp1.m3.16543.m1:5e-09,CniGoniastreaA_gasp1.m3.11001.m1:0.00592643)84:0.00366392)89:0.00315871)68:0.00524323,CniGoniastreaA_gasp1.m3.1855.m1:0.0093712)96:0.024726,(CniAcroporaD_rna18419:0.0675683,(CniGalaxeaF_gfas1.m1.23920.m1:0.0789324,(CniAcroporaT_aten_0.1.m1.5902.m1:0.0649993,(CniAcroporaM_amil.1.2.19337.m1:5e-09,CniRenillaM_g9101.t1:0.90803)50:0.196976)95:0.0909296)38:0.0381415)97:0.016981)22:0.00948963)0:5e-09)68:0.00270065,(((CniOrbicellaF_rna13850:0.000955043,CniOrbicellaF_rna20979:5e-09)99:0.00860564,CniOrbicellaF_rna13851:5e-09)0:5e-09,CniOrbicellaF_rna20978:5e-09)1:0.0355066)89:0.00651226,(CniMergedstylophoraP_rna34356:0.0617936,(CniMergedstylophoraP_rna33540:0.0256811,CniMergedstylophoraP_Spis23429:0.0875621)88:0.0376095)77:0.0056533)99:0.0364406,((((CniMontiporaC_g51354.t1:0.0296227,CniMontiporaC_g63963.t1:0.0817236)73:0.00840848,CniMontiporaC_g48745.t1:0.0106154)99:0.0726722,((CniAmplexidiscus_evm.model.scaffold_913.3:0.12677,(CniDiscosoma_evm.model.scaffold_112.45:0.0191058,CniDiscosoma_evm.model.scaffold_251.2:0.0172749)79:0.00695983)34:0.00316614,CniDiscosoma_evm.model.scaffold_112.44:0.0279376)99:0.0287088)96:0.0220431,(CniMontiporaC_adi2mcaRNA27527_R2:0.0237803,(CniAcroporaD_rna25149:0.25308,CniAcroporaM_amil.1.2.20388.m1:0.107214)93:0.115853)98:0.0413089)98:0.0296966)1:0.506148,((((CniDendronephthya_rna-XM_028551369.1:0.153772,CniDendronephthya_rna-XM_028556538.1:6e-09)1:0.349852,(CniAureliaA_scaffold1210.g8.t1:0.0365604,CniAureliaA_scaffold2747.g2.t1:0.0313529)1:0.414586)56:0.0501968,((CniAcroporaM_amil.1.2.19397.m1:0.193809,((CniDendronephthya_rna-XM_028559220.1:0.188188,(CniDendronephthya_rna-XM_028553001.1:0.0235778,CniDendronephthya_rna-XM_028561404.1:0.00664977)1:0.208363)98:0.0847027,((((CniAcroporaM_amil.1.2.8888.m1:0.0646355,(CniAcroporaD_rna27927:0.00419147,CniAcroporaD_rna31441:0.0483638)61:0.00463772)98:0.0538872,(((CniAcroporaD_rna2895:0.0221031,CniAcroporaM_amil.1.2.8887.m1:0.0476381)6:0.00423385,(CniAcroporaM_amil.1.2.22533.m1:0.0302726,((CniMontiporaC_g8737.t1:0.010484,CniMontiporaC_g19447.t1:0.00601024)86:0.00228955,CniMontiporaC_g4846.t1:0.0122316)98:0.0103845)47:0.00502)71:0.00914649,CniMontiporaC_adi2mcaRNA2895_R5:0.171964)99:0.0653124)99:0.0944351,((CniOrbicellaF_rna1198:0.05296,((CniAcroporaD_rna25298:0.0734947,CniFungiaSp_ffun1.m4.17359.m1:0.0478764)46:0.119092,CniAcroporaM_amil.1.2.19395.m1:0.0201581)96:0.0613361)89:0.0580325,(CniAureliaA_scaffold2229.g5.t1:1.5937,((CniAureliaA_scaffold2773.g3.t1:0.9681,(CniGoniastreaA_gasp1.m3.11729.m1:1.22725,CniGoniastreaA_gasp1.m1b.27610.m1:5e-09)82:0.040998)0:0.0312437,CniAcroporaM_amil.1.2.19403.m1:0.122125)49:0.0405161)2:0.06032)81:0.0349659)0:0.0428161,CniFungiaSp_ffun1.m4.4845.m1:0.220992)1:0.13445)0:0.00271101)1:0.161306,(CniActiniaT_rna-XM_031696892.1:0.0121228,CniActiniaT_rna-XM_031704229.1:0.0161187)1:0.29696)1:0.118912)99:0.109658,((CniAureliaA_scaffold17.g30.t1:0.182176,((CniAureliaA_scaffold1209.g6.t1:0.00790676,(CniAureliaA_scaffold1611.g2.t1:0.0299233,CniAureliaA_scaffold1832.g4.t1:0.04814)98:0.0464472)72:0.00653568,(CniAureliaA_scaffold1832.g3.t1:0.0219595,CniAureliaA_scaffold763.g7.t1:0.0371781)94:0.0209886)1:0.127803)1:0.162326,(((((CniMergedstylophoraP_Spis8373:0.0755085,CniMergedstylophoraP_rna34143:0.0634953)99:0.0881195,CniMergedstylophoraP_Spis3829:0.0822297)71:0.00987319,((CniMergedstylophoraP_Spis14767:0.0457223,CniMergedstylophoraP_Spis25259:0.0409323)0:5e-09,CniMergedstylophoraP_rna32318:0.0970172)87:0.00793458)1:0.0403886,(((CniMontiporaC_g70533.t1:0.129093,CniMontiporaC_g13296.t1:0.30479)40:0.0586059,(CniMontiporaC_adi2mcaRNA14314_R1:0.0149232,(((CniAcroporaD_rna14314:0.0208297,CniAcroporaD_rna18087:0.023066)55:0.00569063,CniAcroporaD_rna34960:0.0282711)74:0.0023454,CniAcroporaD_rna18088:0.0184249)86:0.00521094)26:0.00166842)94:0.00820207,(((CniMontiporaC_adi2mcaRNA14314_R6:0.049744,CniMontiporaC_adi2mcaRNA14314_R2:0.0305069)98:0.0236262,(CniMergedstylophoraP_Spis14196:0.223386,CniAcroporaD_rna40295:0.0989401)98:0.0613266)90:0.00889388,CniMontiporaC_g40645.t1:0.0792884)0:5e-09)99:0.0219631)1:0.205706,(((CniMontiporaC_g40017.t1:0.0719597,CniMontiporaC_g71555.t1:0.0454953)0:5e-09,(((((((CniExaiptasiaP_rna-XM_028661293.1:1.51267,CniDiscosoma_evm.model.scaffold_466.16:0.0321726)40:0.00710771,CniDiscosoma_evm.model.scaffold_311.1:0.0455088)61:0.00948454,CniAmplexidiscus_evm.model.scaffold_166.3:0.0242264)88:0.0108957,((CniDiscosoma_evm.model.scaffold_612.2:6e-09,CniExaiptasiaP_rna-XM_028657138.1:1.39809)1:0.142848,CniDiscosoma_evm.model.scaffold_28.60:0.0106318)86:0.0110862)1:0.170933,(((((CniMontiporaC_adi2mcaRNA27927_R8:0.0463995,CniMontiporaC_adi2mcaRNA33335_R1:0.00704467)71:0.00107319,CniMontiporaC_adi2mcaRNA33335_R9:0.00808203)77:0.000733302,((((CniMontiporaC_adi2mcaRNA14314_R9:0.00643133,CniMontiporaC_adi2mcaRNA14314_R7:0.0115387)97:0.0565244,(CniMontiporaC_adi2mcaRNA33335_R5:0.0146275,(CniMontiporaC_adi2mcaRNA33335_R6:0.0347788,CniMontiporaC_adi2mcaRNA8268_R8:0.0285494)88:0.0120692)74:0.000789292)74:0.008983,CniMontiporaC_adi2mcaRNA33335_R3:0.0125742)74:0.00776392,CniMontiporaC_adi2mcaRNA33335_R8:0.0241263)78:0.00946469)70:0.00606221,CniMontiporaC_g46103.t1:0.134193)91:0.0854495,(((CniAcroporaD_rna22256:0.0376645,(CniMergedstylophoraP_rna19860:0.119143,CniOrbicellaF_rna32837:0.0602507)78:0.0179416)63:0.00151613,(CniAcroporaD_rna29895:0.0164593,((CniAcroporaD_rna8268:5e-09,((CniAcroporaD_rna33335:0.0166432,CniAcroporaD_rna34888:1.18824)0:6e-09,CniAcroporaD_rna16313:0.0112564)85:0.0144699)66:0.00643631,CniOrbicellaF_rna1174:0.0826432)58:0.00138456)94:0.0130036)1:0.0862006,((((CniAmplexidiscus_evm.model.scaffold_518.5:0.0148855,(CniDiscosoma_evm.model.scaffold_28.59:0.011854,CniDiscosoma_evm.model.scaffold_58.40:0.00278115)0:6e-09)93:0.0159868,CniDiscosoma_evm.model.scaffold_466.17:0.0286446)47:0.000960986,CniDiscosoma_evm.model.scaffold_905.1:0.0327869)93:0.029337,(CniDiscosoma_evm.model.scaffold_125.6:0.0385466,CniDiscosoma_evm.model.scaffold_905.2:0.0244137)56:0.0409131)1:0.101444)1:0.0710362)96:0.0295411)0:0.0102108,((CniExaiptasiaP_rna-XM_021043795.1:0.0110243,CniExaiptasiaP_rna-XM_021047261.1:0.0289091)1:0.197469,(CniActiniaT_rna-XM_031704935.1:6e-09,CniMontiporaC_g55487.t1:0.710508)75:0.098485)99:0.132617)0:5e-09,(CniMontiporaC_g51816.t1:0.0161697,CniMontiporaC_g49412.t1:0.0048298)98:0.0331042)0:5e-09)1:0.0792291,(CniMontiporaC_g68844.t1:1.25025,CniActiniaT_rna-XM_031704141.1:6e-09)96:0.195267)1:0.110673)97:0.0518721)99:0.0728608)1:0.164913)1:0.0890615)0:0.0151912,(CniThelohanellusK_rna11827:0.834923,(CniMergedstylophoraP_rna26152:0.126858,CniMergedstylophoraP_Spis24053:0.0268484)70:0.218014)0:0.203062)92:0.0833957,((BotrylloidesL_Boleac.CG.SB_v3.S895.g15068.01.t:1.19719,(CniMontiporaC_g56369.t1:5e-09,(CniAcroporaM_amil.1.2.15837.m1:0.212961,CniAcroporaD_rna40864:0.780907)0:0.0108092)99:0.962107)35:0.291454,(((CniNemvArnau_v1g219869:0.124334,(CniNemvArnau_NVE10671:0.123048,CniNemvArnau_NVE10676:5e-09)99:0.160992)99:0.262485,(((CniDiscosoma_evm.model.scaffold_622.1:0.34523,(CniGoniastreaA_gasp1.m3.31101.m1:0.281384,((CniGalaxeaF_gfas1.m1.19271.m1:0.0906315,((CniMontiporaC_g12415.t1:0.0232297,(CniMontiporaC_g61291.t1:0.0406982,CniMontiporaC_g34482.t1:0.0291684)0:5e-09)85:0.00276123,CniMontiporaC_g42334.t1:0.0110892)96:0.0652092)99:0.152224,(CniMontiporaC_g47428.t1:0.0970834,((CniMontiporaC_g55959.t1:0.0356229,(CniMontiporaC_g7510.t1:0.0652284,CniMontiporaC_g12635.t1:0.0206173)97:0.0406952)94:0.0306076,((CniMontiporaC_g47427.t1:0.107037,CniMontiporaC_g48967.t1:0.0407568)85:0.023186,CniMontiporaC_g47928.t1:0.240013)55:0.00988037)99:0.0683713)1:0.127913)35:0.0382288)60:0.0253462)1:0.105519,((((CniDendronephthya_rna-XM_028548274.1:0.383652,(CniRenillaM_g11566.t1:0.119881,((CniDendronephthya_rna-XM_028552698.1:0.0041974,CniMontiporaC_g51383.t1:3.1447)0:6.3e-06,(CniDendronephthya_rna-XM_028551984.1:0.0132466,CniDendronephthya_rna-XM_028558146.1:5e-09)96:0.0121561)96:0.0766092)97:0.117186)68:0.0439208,(CniDendronephthya_rna-XM_028539912.1:0.00720491,(CniDendronephthya_rna-XM_028548163.1:0.0290634,CniDendronephthya_rna-XM_028543459.1:5e-09)76:0.00462463)1:0.203478)1:0.130905,(CniAmplexidiscus_evm.model.scaffold_44.34:0.0880406,CniAcroporaM_amil.1.2.15525.m1:0.247445)86:0.134245)99:0.0893391,(CniDendronephthya_rna-XM_028562316.1:0,CniDendronephthya_rna-XM_028562418.1:0,CniDendronephthya_rna-XM_028563408.1:0)0:0.250609)51:0.0391439)96:0.0847289,((CniDiscosoma_evm.model.scaffold_63.2:5e-09,(CniDiscosoma_evm.model.scaffold_5796.1:0.00246913,(CniAcroporaM_amil.1.2.23618.m1:1.14844,CniFungiaSp_ffun1.m4.33602.m1:0.040764)77:0.822067)0:1.865e-06)99:0.0618611,(CniDiscosoma_evm.model.scaffold_259.5:0.0482721,CniDiscosoma_evm.model.scaffold_922.5:0.0416673)77:0.0119425)1:0.158409)94:0.096717)1:1.01639,((CniAcroporaM_amil.1.2.15206.m1:0.39878,(((((CniMontiporaC_g43146.t1:1.1e-08,CniExaiptasiaP_rna-XM_028663213.1:0.401039)37:0.07087,CniDiscosoma_evm.model.scaffold_152.35:0.756084)98:0.250376,(CniAureliaA_scaffold2889.g1.t1:0.444586,LingulaA_rna-XM_013554384.1:0.859726)86:0.202471)81:0.216872,CniNemvArnau_v1g139629:0.266945)77:0.266587,CniAcroporaM_amil.1.2.19300.m1:0.649676)0:0.0825051)15:0.0829078,((((CniRenillaM_g1790.t1:0.0375406,(CniRenillaM_g16825.t1:0.00285121,CniRenillaM_g19738.t1:0.00623967)33:0.00150845)0:5e-09,CniRenillaM_g18252.t1:0.00747)85:0.00581466,CniRenillaM_g18145.t1:0.0049506)99:0.0139128,CniRenillaM_g13289.t1:6e-09)1:1.7939)16:0.0570718)53:0.116403)76:0.0953352)98:0.0852921,((((((((((AmphibalanusA_rna-gnl|WGS_VIIS|FJT64_009708-RA_mrna:0.0251819,AmphibalanusA_rna-gnl|WGS_VIIS|FJT64_004124-RA_mrna:0.0933744)10:0.0161186,AmphibalanusA_rna-gnl|WGS_VIIS|FJT64_010776-RA_mrna:0.0373979)97:0.0554707,(AmphibalanusA_rna-gnl|WGS_VIIS|FJT64_001893-RA_mrna:0.119836,AmphibalanusA_rna-gnl|WGS_VIIS|FJT64_015192-RA_mrna:6e-09)85:0.00895414)95:0.0393024,((((AmphibalanusA_rna-gnl|WGS_VIIS|FJT64_026600-RA_mrna:0.00222362,AmphibalanusA_rna-gnl|WGS_VIIS|FJT64_019391-RB_mrna:0.186317)99:0.0380567,((AmphibalanusA_rna-gnl|WGS_VIIS|FJT64_016707-RA_mrna:0.0143651,(AmphibalanusA_rna-gnl|WGS_VIIS|FJT64_013832-RA_mrna:0.0116759,AmphibalanusA_rna-gnl|WGS_VIIS|FJT64_022613-RA_mrna:0.0203702)91:0.00282661)83:0.00523711,AmphibalanusA_rna-gnl|WGS_VIIS|FJT64_017181-RA_mrna:0.0546829)96:0.00674374)51:0.00407037,(AmphibalanusA_rna-gnl|WGS_VIIS|FJT64_009927-RA_mrna:0.0100799,AmphibalanusA_rna-gnl|WGS_VIIS|FJT64_019374-RA_mrna:0.024448)90:0.0141949)84:0.00218571,AmphibalanusA_rna-gnl|WGS_VIIS|FJT64_020435-RA_mrna:0.0075916)96:0.0357782)39:0.0521527,(AmphibalanusA_rna-gnl|WGS_VIIS|FJT64_015191-RA_mrna:0.055363,(AmphibalanusA_rna-gnl|WGS_VIIS|FJT64_011489-RA_mrna:0.0281275,(AmphibalanusA_rna-gnl|WGS_VIIS|FJT64_009204-RA_mrna:0.0598116,CniMontiporaC_g70952.t1:5e-09)5:0.00954921)99:0.127775)89:0.0722264)91:0.0809854,((AmphibalanusA_rna-gnl|WGS_VIIS|FJT64_005406-RA_mrna:0.205037,AmphibalanusA_rna-gnl|WGS_VIIS|FJT64_011649-RA_mrna:0.0377766)42:0.0875788,CniFungiaSp_ffun1.m2b.28374.m1:1.12445)60:0.0409498)96:0.134267,(AmphibalanusA_rna-gnl|WGS_VIIS|FJT64_009232-RA_mrna:0.0411711,(AmphibalanusA_rna-gnl|WGS_VIIS|FJT64_019538-RA_mrna:0.0645056,AmphibalanusA_rna-gnl|WGS_VIIS|FJT64_004466-RA_mrna:0.0802744)98:0.132254)1:0.422771)65:0.212658,AmphibalanusA_rna-gnl|WGS_VIIS|FJT64_001929-RA_mrna:0.667667)1:1.51912,((CniGoniastreaA_gasp1.m3.14592.m1:0.456108,CniAureliaA_scaffold547.g9.t1:0.552737)78:0.398364,CniMontiporaC_g49277.t1:0.974746)78:0.369671)69:0.227841,((((((CniAmplexidiscus_evm.model.scaffold_498.8:0.379587,(CniMontiporaC_g51553.t1:0.500388,(CniAmplexidiscus_evm.model.scaffold_157.9:0.0350364,CniAmplexidiscus_evm.model.scaffold_608.2:0.0551064)1:0.381257)90:0.153924)59:0.139782,CniAcroporaT_aten_0.1.m1.32860.m1:0.448074)81:0.242501,((CniMontiporaC_g40191.t1:0.157934,CniMontiporaC_g31364.t1:0.0609272)99:0.637696,CniMontiporaC_g66146.t1:0.599438)99:0.638354)76:0.262763,(((((CniMontiporaC_g55893.t1:1.07367,(CniDendronephthya_rna-XM_028548217.1:0.0155476,CniDendronephthya_rna-XM_028553002.1:0.02552)89:0.718406)95:0.793113,CniXenia_Xe_020228-T1:0.0857843)19:0.298663,((((CniExaiptasiaP_rna-XM_021050375.1:0.578107,(CniAcroporaD_rna591:0.178972,CniDiscosoma_evm.model.scaffold_483.4:0.250592)96:0.200902)85:0.151821,(CniPoritesL_plut2.m8.11148.m1:0.625982,LottiaG_LotgiT157146:0.443321)98:0.299602)76:0.15109,(CniAureliaA_scaffold1708.g1.t1:0.744131,AmphimedonQ_rna23806:0.973585)83:0.208322)98:0.606438,(CniRenillaM_g15896.t1:5e-09,(CniRenillaM_g18814.t1:0.0048323,(CniRenillaM_g4149.t1:0.0695335,CniRenillaM_g11020.t1:5e-09)0:5e-09)93:0.0122769)1:1.71751)22:0.153873)47:0.12038,(((((CniMontiporaC_g19508.t1:0.00609071,CniMontiporaC_g4933.t1:0.0903195)93:0.0246196,(CniMontiporaC_g4924.t1:0.0679963,(((CniAcroporaD_rna28284:0.00271537,CniAcroporaT_aten_0.1.m1.10711.m1:5e-09)1:0.0154186,((CniMontiporaC_g42196.t1:0.0213384,(CniMontiporaC_adi2mcaRNA28284_R0:0.00214684,CniMontiporaC_adi2mcaRNA28284_R1:0.0310083)99:0.0586457)95:0.0309812,(CniMontiporaC_g54546.t1:0.0141383,((CniMontiporaC_adi2mcaRNA28284_R5:0.037928,CniMontiporaC_g19237.t1:0.00958578)78:0.00307925,CniMontiporaC_g64445.t1:0.0040911)86:0.00839487)93:0.0370884)88:0.00561816)89:0.00593571,CniMontiporaC_adi2mcaRNA28284_R2:0.0287001)97:0.0592708)88:0.025143)87:0.00719457,CniMontiporaC_g4929.t1:0.015832)45:0.0101911,CniMontiporaC_g19500.t1:0.0355481)1:0.555615,CniMontiporaC_g64340.t1:1.06728)78:0.303272)81:0.0997006,(((CniMontiporaC_g61728.t1:0.355103,LottiaG_LotgiT163781:1.04757)32:0.133542,(CniAmplexidiscus_evm.model.scaffold_704.2:0.302407,(((CniAcroporaD_rna36230:0.0565157,CniAmplexidiscus_evm.model.scaffold_718.8:1.34248)0:0.000747431,CniAcroporaD_rna15482:0.015174)99:0.0950714,(((CniAmplexidiscus_evm.model.scaffold_67.22:0.00359343,CniRenillaM_g21931.t1:5e-09)0:6e-09,CniHydraV_rna11002:1.52757)27:0.0416304,CniAmplexidiscus_evm.model.scaffold_442.1:0.0161935)61:0.00273743)45:0.0976713)1:1.2453)61:0.119426,CniExaiptasiaP_rna-XM_021052774.1:0.531076)62:0.039016)48:0.0310681)30:0.0393454,(CniAureliaA_scaffold138.g18.t1:1.29012,(AmphibalanusA_rna-gnl|WGS_VIIS|FJT64_004493-RA_mrna:0.622306,AmphimedonQ_rna16710:1.37372)99:1.00194)0:5e-09)70:0.0682043,(((((((CniDiscosoma_evm.model.scaffold_233.14:0.192233,((CniDendronephthya_rna-XM_028549456.1:0.0776842,((((CniRenillaM_g8309.t1:0.00542789,((CniRenillaM_g16335.t1:0.00771502,CniRenillaM_g15631.t1:0.00520482)93:0.00699968,CniRenillaM_g19449.t1:0.0133463)0:0.00452287)0:0.00239062,CniRenillaM_g15632.t1:0.00315105)0:0.00175792,CniRenillaM_g18162.t1:0.00973095)0:6e-09,CniRenillaM_g4350.t1:0.0117177)1:0.0723333)0:0.0156094,((((CniDiscosoma_evm.model.scaffold_465.15:0.0590854,CniDiscosoma_evm.model.scaffold_265.11:0.0351805)1:0.11546,CniDiscosoma_evm.model.scaffold_265.12:5e-09)47:0.0146433,CniDiscosoma_evm.model.scaffold_112.50:0.093654)0:0.0506913,(CniDendronephthya_rna-XM_028549455.1:0.00451955,CniDendronephthya_rna-XM_028558297.1:0.00151282)1:0.100156)98:0.0424725)0:0.0207505)0:0.116077,(CniMorbakkaV_scaffold143.g14.t1:0.358527,CniExaiptasiaP_rna-XM_021055174.1:0.801143)0:0.215793)0:5e-09,(CniPocilloporaA_rna24784:5e-09,CniPocilloporaD_rna-XM_027201221.1:5e-09)1:1.67228)0:5e-09,(CniActiniaT_rna-XM_031700763.1:1.23318,((CniRenillaM_g15630.t1:0.0105529,((CniRenillaM_g4351.t1:0.026662,CniRenillaM_g8310.t1:0.00301706)88:0.00302236,CniRenillaM_g16336.t1:0.00259722)0:0.00234988)0:0.00738683,(CniMorbakkaV_scaffold24.g13.t1:0.0100882,CniMorbakkaV_scaffold137.g39.t1:0.0276602)1:1.12812)0:5e-09)0:5e-09)1:0.63087,((((((((((CniMorbakkaV_scaffold237.g11.t1:1.03221,(CniRenillaM_g9176.t1:0.872866,CniMorbakkaV_scaffold38.g22.t1:1.41653)11:0.184256)91:0.388696,CniNemvArnau_NVE6851:0.09086)45:0.104496,(CniOrbicellaF_rna69:0.239061,((CniDiscosoma_evm.model.scaffold_365.17:0.15028,(CniDiscosoma_evm.model.scaffold_1058.2:0.0458254,(CniDiscosoma_evm.model.scaffold_100.45:0.169578,CniAmplexidiscus_evm.model.scaffold_78.49:0.0748534)92:0.0981223)99:0.0983912)83:0.0465503,CniMergedstylophoraP_rna36206:0.259296)97:0.128505)92:0.0898702)85:0.0442961,(CniNemvArnau_v1g219361:0.951036,(((((CniDendronephthya_rna-XM_028555334.1:0.0139279,(CniDendronephthya_rna-XM_028557477.1:0.0366177,(CniDendronephthya_rna-XM_028557446.1:0.0194629,CniDendronephthya_rna-XM_028548156.1:0.000223096)57:0.00323204)72:0.00390729)82:0.00546311,CniDendronephthya_rna-XM_028557475.1:0.0105587)1:0.184002,((CniNemvArnau_v1g49043:0,CniNemvArnau_v1g138902:0)0:5e-09,(CniNemvArnau_v1g211875:0.00757749,AmphibalanusA_rna-gnl|WGS_VIIS|FJT64_003435-RA_mrna:5e-09)34:0.0423991)1:1.6608)61:0.0191531,((CniMergedstylophoraP_rna25529:0.154193,((CniDiscosoma_evm.model.scaffold_311.8:0.129852,CniAmplexidiscus_evm.model.scaffold_68.60:0.0995673)99:0.103046,((CniMergedstylophoraP_Spis16530:0.0921523,CniMergedstylophoraP_rna26518:0.0412585)1:0.166316,((CniAcroporaM_amil.1.2.23849.m1:0.00946425,CniAcroporaD_rna36950:0.0128748)94:0.035193,((CniAcroporaM_amil.1.2.17149.m1:1.08982,CniMontiporaC_g61271.t1:0.00783579)0:6e-09,(CniMontiporaC_g69070.t1:0.0122555,((((CniMontiporaC_adi2mcaRNA32430_R8:0.00488342,(CniMontiporaC_adi2mcaRNA32430_R4:0.00598042,CniMontiporaC_g17175.t1:0.068312)75:0.00222042)0:5e-09,(((((CniHydraV_rna24258:1.37314,(CniAureliaA_scaffold2214.g1.t1:5e-09,(CniOrbicellaF_rna4787:5e-09,CniXenia_Xe_018018-T1:0.355572)40:0.109143)59:0.979598)81:0.655973,CniMontiporaC_g61270.t1:0.0110242)0:0.000186356,CniAcroporaT_aten_0.1.m1.5886.m1:0.00460676)99:0.0140637,CniAcroporaT_aten_0.1.m1.18095.m1:0.0140751)98:0.0106859,(CniMontiporaC_g44556.t1:0.0112473,(((((((CniMontiporaC_g42263.t1:0.00623153,CniMontiporaC_g12849.t1:0.00438249)55:0.00765511,CniMontiporaC_g17176.t1:5e-09)70:0.00322303,CniMontiporaC_g59535.t1:0.0406797)83:0.0264956,CniMontiporaC_g17685.t1:0.000900024)39:0.00507184,((CniAcroporaT_aten_0.1.m1.24119.m1:0.0234502,(CniAcroporaT_aten_0.1.m1.12938.m1:0.0133223,CniAcroporaT_aten_0.1.m1.29310.m1:0.00666131)98:0.0151332)90:0.0287149,(CniAcroporaM_amil.1.2.12840.m1:0.000687924,CniAcroporaT_aten_0.1.m1.31898.m1:0.0156855)93:0.0173782)54:0.014423)80:0.0183574,((CniMontiporaC_g61397.t1:0.00490514,CniAcroporaT_aten_0.1.m1.10334.m1:0.0581641)0:5e-09,CniMontiporaC_g69069.t1:5e-09)74:0.001745)99:0.0580447,CniMontiporaC_g69126.t1:0.0202989)87:0.00777667)0:5e-09)0:0.0027467)19:0.00053478,CniMontiporaC_g66004.t1:0.188649)82:0.0163769,CniMontiporaC_g61399.t1:0.0668512)99:0.0298893)75:0.00250636)86:0.00786753)97:0.0358605)13:0.0156317)76:0.0288349)99:0.064481,((CniNemvArnau_NVE16697:0.0252779,(CniNemvArnau_NVE9698:5e-09,CniNemvArnau_NVE12793:0.0259162)99:0.0500409)99:0.145088,CniMergedstylophoraP_Spis22811:0.511568)90:0.0974269)91:0.0377417)99:0.0515918,((((((CniGalaxeaF_gfas1.m1.21793.m1:0.0756807,(((CniMontiporaC_g67125.t1:0.00753417,CniMontiporaC_g61438.t1:0.0237851)6:0.0135956,CniMontiporaC_g67124.t1:0.0073056)95:0.0164415,((CniMontiporaC_g6144.t1:8e-09,CniDendronephthya_rna-XM_028559818.1:0.155014)11:0.00412834,CniMontiporaC_g67123.t1:0.0232888)82:0.00996144)0:5e-09)91:0.0044897,((CniFungiaSp_ffun1.m4.23622.m1:0.0801021,CniFungiaSp_ffun1.m4.19305.m1:0.053561)68:0.00274045,(CniFungiaSp_ffun1.m2b.11976.m1:6e-09,(CniDiscosoma_evm.model.scaffold_328.22:1.51049,CniMorbakkaV_scaffold61.g76.t1:6e-09)39:1.22441)5:0.0321708)83:0.010638)66:0.00684369,CniFungiaSp_ffun1.m4.18658.m1:0.0597022)99:0.0544456,(((CniMergedstylophoraP_rna36205:0.146972,CniDiscosoma_evm.model.scaffold_485.10:1.46046)86:0.196402,(CniDiscosoma_evm.model.scaffold_365.16:0.0582438,((CniDiscosoma_evm.model.scaffold_567.12:0.0310779,CniOrbicellaF_rna15365:0.250996)76:0.0106233,(CniDiscosoma_evm.model.scaffold_1058.1:5e-09,CniMontiporaC_g21547.t1:0.669477)34:0.047802)89:0.0172565)14:0.0118114)0:0.00203265,((CniOrbicellaF_rna15364:0.12527,(CniGoniastreaA_gasp1.m3.13096.m1:0.036982,CniGoniastreaA_gasp1.m3.23251.m1:0.0361075)97:0.0455006)80:0.0124888,(CniAmplexidiscus_evm.model.scaffold_78.50:0.0789278,CniMontiporaC_g24934.t1:0.0311995)90:0.121916)78:0.0263608)93:0.0157518)1:0.0572946,CniAmplexidiscus_evm.model.scaffold_539.6:0.113284)1:0.142259,(((CniRenillaM_g9103.t1:0.00267746,(CniRenillaM_g12562.t1:0.00524814,CniRenillaM_g10019.t1:0.032148)94:0.0158934)91:0.0177628,(((((CniRenillaM_g327.t1:5e-09,CniRenillaM_g485.t1:0.0381718)1:0.0209627,CniRenillaM_g486.t1:0.0182558)15:0.000526185,(CniRenillaM_g3364.t1:0.0477473,CniRenillaM_g2787.t1:0.0412359)76:0.00766394)35:0.00226233,(((((CniRenillaM_g18383.t1:0.00475304,((((CniRenillaM_g11677.t1:5e-09,CniRenillaM_g2788.t1:0.0301953)0:5e-09,CniRenillaM_g10599.t1:0.0116964)5:0.000523558,(LingulaA_rna-XM_013550624.1:8e-09,(CniMontiporaC_g3166.t1:0.00732008,CniMontiporaC_g49592.t1:6e-09)47:0.0530549)1:2.35353)0:0.00897546,(CniRenillaM_g484.t1:0.00171584,CniRenillaM_g326.t1:0.00520955)99:0.0228923)0:6e-09)0:5e-09,CniRenillaM_g11678.t1:5e-09)58:0.00030067,(((CniRenillaM_g18143.t1:0.00740997,CniRenillaM_g18147.t1:0.00583922)76:0.00295452,CniRenillaM_g11326.t1:0.000925735)76:0.00053456,(((CniRenillaM_g9102.t1:0.00459266,CniRenillaM_g9127.t1:0.00268242)64:0.0013567,CniAureliaA_scaffold973.g3.t1:2.60367)0:5e-09,CniRenillaM_g1794.t1:0.00559112)54:0.000478761)86:0.000759394)69:0.00141881,CniRenillaM_g11405.t1:0.0120895)0:0.00164097,(CniRenillaM_g10600.t1:0.0288326,CniRenillaM_g3365.t1:0.000289838)90:0.0125292)58:0.000400573)57:0.000881959,(CniRenillaM_g10018.t1:0.0119689,CniRenillaM_g12561.t1:0.0127164)99:0.0288717)81:0.0140519)1:0.26696,((((CniPocilloporaA_rna2895:5e-09,CniPocilloporaD_rna-XM_027204246.1:5e-09)99:0.105288,CniMergedstylophoraP_rna21555:0.0961179)51:0.00212488,((CniAcroporaT_aten_0.1.m1.21666.m1:0.167609,(CniMontiporaC_g3609.t1:0.117857,((CniMontiporaC_adi2mcaRNA32430_R0:0.0133658,(CniMontiporaC_g3608.t1:0.0222347,CniMontiporaC_adi2mcaRNA32430_R3:0.00321003)1:0.0647312)1:0.0389093,(((CniMontiporaC_g41841.t1:0.00475684,CniMontiporaC_adi2mcaRNA32430_R5:6e-09)98:0.0203907,CniMontiporaC_adi2mcaRNA32430_R2:0.00783793)1:0.04325,(CniMontiporaC_adi2mcaRNA18289_R1:0.0302567,CniMontiporaC_adi2mcaRNA32430_R1:0.0446637)0:5e-09)85:0.00433703)72:0.00504632)67:0.0272008)68:0.0195466,((CniMergedstylophoraP_rna30637:0.0461822,(CniMontiporaC_g13021.t1:0.864612,CniMergedstylophoraP_Spis19740:0.0459371)32:0.150318)99:0.124353,(CniAcroporaD_rna36576:0.0842918,(CniAcroporaD_rna32430:0.0283353,CniAcroporaD_rna38681:0.0180812)83:0.0246262)98:0.0427692)96:0.0315636)93:0.0286817)55:0.01234,((((((CniMontiporaC_adi2mcaRNA40798_R2:0.00203618,CniMontiporaC_adi2mcaRNA40798_R4:0.00217635)97:0.0157492,CniMontiporaC_adi2mcaRNA40798_R0:0.0167683)99:0.0343984,CniGoniastreaA_gasp1.m1b.27155.m1:0.00566515)0:6.603e-06,CniGoniastreaA_gasp1.m3.12560.m1:0.309162)57:0.0140519,CniGoniastreaA_gasp1.m3.28908.m1:0.0431323)97:0.0469284,((CniAcroporaT_aten_0.1.m1.28914.m1:0.0266681,((CniAcroporaM_amil.1.2.19059.m1:0.00405787,CniAmplexidiscus_evm.model.scaffold_70.35:0.0402142)43:0.0120398,CniAcroporaT_aten_0.1.m1.5607.m1:0.012789)82:0.010076)14:0.00538004,(CniAcroporaT_aten_0.1.m1.21369.m1:0.109481,(((CniAcroporaT_aten_0.1.m1.23118.m1:0.036181,CniAcroporaT_aten_0.1.m1.29489.m1:0.0264112)73:0.0195293,CniAcroporaT_aten_0.1.m1.18474.m1:0.095485)0:5e-09,CniAcroporaT_aten_0.1.m1.4594.m1:0.04165)98:0.125042)97:0.0885817)1:0.104932)1:0.11743)1:0.127771)97:0.0427932)8:0.0258038)70:0.0390741)73:0.0477221)1:0.19843,(CniAcroporaD_rna37030:0.27703,((((CniDendronephthya_rna-XM_028563086.1:0.00537586,(CniDendronephthya_rna-XM_028561902.1:0.0122357,CniDendronephthya_rna-XM_028552049.1:0.0180131)52:0.00221815)1:0.406263,((((CniDendronephthya_rna-XM_028535168.1:0.213751,(CniMorbakkaV_scaffold252.g20.t1:0.12277,(CniMorbakkaV_scaffold95.g41.t1:0.0175063,((CniMorbakkaV_scaffold170.g14.t1:0,CniMorbakkaV_scaffold5.g105.t1:0)0:5e-09,(CniMorbakkaV_scaffold19.g45.t1:0.000304821,CniMorbakkaV_scaffold242.g10.t1:0.00200688)99:0.00202134)58:0.000548566)89:0.0424737)1:0.273723)22:0.021033,(((CniHydraV_rna3819:0.0515064,(CniHydraV_rna2380:0.0235791,((CniHydraV_rna1929:5e-09,CniAmplexidiscus_evm.model.scaffold_269.23:1.6585)93:0.151588,(CniAmplexidiscus_evm.model.scaffold_230.18:5e-09,(AmphibalanusA_rna-gnl|WGS_VIIS|FJT64_016637-RA_mrna:5e-09,AmphibalanusA_rna-gnl|WGS_VIIS|FJT64_023519-RA_mrna:5e-09)55:0.152285)75:1.72638)0:5e-09)0:5e-09)1:0.294521,(CniAcroporaD_rna12867:0.0239855,CniOrbicellaF_rna19238:0.049162)99:0.123011)60:0.0365537,(CniDiscosoma_evm.model.scaffold_24.7:0.253145,(CniAureliaA_scaffold431.g1.t1:0.195562,CniAureliaA_scaffold2332.g3.t1:6e-09)1:0.247874)90:0.0598205)32:0.028743)1:0.0770016,((((CniAmplexidiscus_evm.model.scaffold_462.7:0.140107,(CniMontiporaC_adi2mcaRNA39346_R4:0.0616307,((CniAcroporaD_rna20195:0.0471282,((CniAcroporaD_rna2763:0.0921058,(CniAcroporaD_rna569:0.0162849,CniAcroporaD_rna39346:0.00603745)39:0.00596765)92:0.0147011,(CniAcroporaD_rna37959:0.0555349,CniAcroporaD_rna29981:0.00784224)0:5e-09)82:0.00440512)17:0.00535673,CniAcroporaD_rna24374:0.161407)71:0.00957011)69:0.0120147)25:0.00546496,(((CniMontiporaC_g1662.t1:0.0164135,(((CniMontiporaC_g36226.t1:0.00651109,CniMontiporaC_adi2mcaRNA25302_R7:0.00223974)83:0.00110549,(CniMontiporaC_g49905.t1:5e-09,CniMontiporaC_g58131.t1:0.016369)0:5e-09)0:5e-09,(CniMontiporaC_g36227.t1:0.0437915,CniMontiporaC_adi2mcaRNA25302_R6:0.00482476)0:5e-09)86:0.000780211)61:0.000744018,(CniMontiporaC_adi2mcaRNA25302_R5:0.00537281,CniMontiporaC_adi2mcaRNA569_R2:0.0319424)83:0.00110827)67:0.000434726,((CniMontiporaC_g31584.t1:0.0100003,(CniMontiporaC_adi2mcaRNA569_R6:0.00402399,(CniMontiporaC_g31583.t1:5e-09,CniMontiporaC_g31586.t1:5e-09)79:0.00186847)43:0.00441869)74:0.00367496,CniMontiporaC_g45918.t1:0.0106594)83:0.00409508)1:0.0237173)83:0.0193523,(CniDiscosoma_evm.model.scaffold_509.6:0.261517,CniAmplexidiscus_evm.model.scaffold_462.8:0.125539)92:0.058534)1:0.217509,(CniMergedstylophoraP_rna31584:0.0971295,(CniAcroporaD_rna35662:0.0354898,(((CniOrbicellaF_rna19237:0.0648476,CniMontiporaC_adi2mcaRNA35662_R0:0.0461855)45:0.00555566,((CniDiscosoma_evm.model.scaffold_1618.1:0.000101854,CniMorbakkaV_scaffold262.g41.t1:0.57358)1:0.807149,(CniMontiporaC_g52296.t1:0.0804714,CniMontiporaC_g52310.t1:0.0454722)70:0.0305431)91:0.110233)81:0.0116193,CniAcroporaD_rna26734:0.128516)67:0.0101797)85:0.0395401)1:0.225701)64:0.0289937)88:0.0328316,((((CniHydraV_rna24221:0.0239338,CniHydraV_rna24431:0.0396543)97:0.0445981,((((((CniMorbakkaV_scaffold142.g9.t1:1.45833,CniHydraV_rna19662:0.0308706)0:0.00367987,((CniHydraV_rna16023:5e-09,CniHydraV_rna22899:0.0112956)85:0.0234958,CniMergedstylophoraP_Spis18071:1.15013)48:0.0061054)80:0.00399349,((((CniAmplexidiscus_evm.model.scaffold_172.22:1.44248,CniHydraV_rna17042:8e-09)94:0.165511,((CniHydraV_rna15932:0.0334664,CniHydraV_rna16409:0.0148995)73:0.00405192,(CniHydraV_rna15214:0.0234439,((CniAcroporaD_rna31450:5e-09,(CniMontiporaC_g65756.t1:0.0210413,CniMontiporaC_g29940.t1:0.0363589)99:0.115677)0:1.1e-08,CniFungiaSp_ffun1.m2b.41876.m1:6e-09)90:1.68538)0:0.00171121)99:0.0524418)92:0.0244404,CniHydraV_rna18224:0.0246086)78:0.00495617,CniHydraV_rna19637:0.0178399)58:0.00174754)0:5e-09,((CniHydraV_rna6294:0.0278833,CniHydraV_rna21500:0.0799757)66:0.000570973,(((CniHydraV_rna15556:0.0295821,(CniHydraV_rna24223:0.014609,(CniMontiporaC_g7174.t1:0.896879,(CniMontiporaC_adi2mcaRNA14647_R7:1.11526,CniHydraV_rna2872:6e-09)50:0.00660846)36:0.0790024)94:0.0465593)0:5e-09,(((CniHydraV_rna16024:0.0312237,((CniHydraV_rna15279:0.0215638,CniHydraV_rna23161:5e-09)99:0.0311317,CniHydraV_rna4851:0.0732013)75:0.00494535)97:0.0164312,((CniHydraV_rna2045:0.0681874,CniHydraV_rna6784:0.041519)43:0.00637784,CniHydraV_rna23160:5e-09)98:0.0359905)55:0.00365465,CniHydraV_rna2852:0.0260586)0:5e-09)79:0.00236258,((CniHydraV_rna311:0.0197803,(CniHydraV_rna421:5e-09,CniMontiporaC_g22656.t1:1.37585)91:0.102489)69:0.00229476,(CniHydraV_rna20417:0.0238672,CniHydraV_rna13941:0.0397991)75:0.0176736)0:5e-09)85:0.00360147)0:5e-09)80:0.00285636,((CniHydraV_rna312:5e-09,((CniHydraV_rna21206:0.064039,(CniAcroporaD_rna1595:0.0202429,CniGoniastreaA_gasp1.m1b.259.m1:0.0558399)1:1.15852)23:0.0193199,CniHydraV_rna23055:5e-09)52:0.0435793)94:0.0224678,CniHydraV_rna9161:0.0475402)0:5e-09)62:0.0068819,CniHydraV_rna21205:0.028117)31:0.00439961)1:0.122739,(CniHydraV_rna21806:0.0221295,(CniDiscosoma_evm.model.scaffold_489.1:2.33924,CniHydraV_rna5233:5e-09)99:0.0516114)1:0.178302)1:0.257301,((((((CniMontiporaC_g4035.t1:0.143254,CniMergedstylophoraP_Spis666:0.169421)77:0.0233241,((CniAcroporaD_rna13202:0.0533712,(CniMontiporaC_g52295.t1:0.0100031,CniMontiporaC_g52309.t1:0.0283215)98:0.0192545)75:0.00167806,(((CniMontiporaC_adi2mcaRNA13202_R4:0.0524793,((CniAmplexidiscus_evm.model.scaffold_1453.1:0.47985,CniOrbicellaF_rna19236:0.00258364)34:0.104202,(CniMontiporaC_g47682.t1:0.0108855,(CniAureliaA_scaffold977.g1.t1:1.0184,CniMontiporaC_g47685.t1:8e-09)32:0.0224645)36:0.0161355)99:0.0444888)0:5e-09,CniMontiporaC_adi2mcaRNA13202_R6:0.161822)86:0.0103955,(CniMontiporaC_adi2mcaRNA13202_R5:0.0484829,((CniMontiporaC_g4034.t1:5e-09,(StrongylocentrotusP_rna9912:0.478884,(CniAcroporaM_amil.1.2.15535.m1:6e-09,CniXenia_Xe_019589-T1:0.39651)49:0.615466)74:0.191956)56:0.0653083,CniMontiporaC_adi2mcaRNA13202_R0:0.0271088)75:0.0068668)37:0.00372947)0:5e-09)97:0.0591207)1:0.164444,(CniMontiporaC_g40199.t1:0.175229,(CniMontiporaC_g40556.t1:5e-09,(CniMontiporaC_g22640.t1:2.24886,(CniDiscosoma_evm.model.scaffold_213.12:6e-09,CniAmplexidiscus_evm.model.scaffold_457.8:0.0310719)0:6e-09)41:0.570539)41:0.215582)99:0.207779)54:0.0643701,((CniAureliaA_scaffold4939.g2.t1:0.0302478,CniAureliaA_scaffold4298.g1.t1:0.0998283)1:0.221528,((CniOrbicellaF_rna19860:0.112469,CniOrbicellaF_rna30174:0.0653333)89:0.113042,(CniMontiporaC_g31365.t1:0.0260083,(CniGoniastreaA_gasp1.m3.27432.m1:1.20788,CniMontiporaC_g40555.t1:8e-09)17:0.140784)98:0.176513)97:0.154068)96:0.0719195)49:0.0676607,((CniExaiptasiaP_rna-XM_021044382.1:0.0597612,(CniMontiporaC_g5000.t1:1.19906,CniMontiporaC_g44881.t1:1.61595)90:0.913719)21:0.113467,(CniHydraV_rna9531:0.0942978,(CniHydraV_rna19111:0.121362,CniHydraV_rna9020:0.0162893)0:5e-09)99:0.17538)64:0.0806456)43:0.00332502,(((CniActiniaT_rna-XM_031717521.1:0.00801824,CniActiniaT_rna-XM_031697470.1:0.0348241)46:0.00291367,((CniMergedstylophoraP_rna13986:0.0590183,(CniMergedstylophoraP_rna33103:0.040711,CniMergedstylophoraP_Spis20624:0.0998543)49:0.0152966)87:0.0290481,((CniActiniaT_rna-XM_031697469.1:0.0152225,CniActiniaT_rna-XM_031698760.1:0.0154401)0:5e-09,(CniActiniaT_rna-XM_031697471.1:0.0181907,(CniActiniaT_rna-XM_031701743.1:0.00652541,CniActiniaT_rna-XM_031714409.1:0.0330767)0:5e-09)11:0.000597974)99:0.0355144)75:0.0173722)28:0.0170463,(CniMergedstylophoraP_Spis22068:0.0530297,CniMergedstylophoraP_rna31340:0.0534939)97:0.042991)1:0.156992)76:0.0448822)99:0.0631296)89:0.0258334)9:0.0259025,((CniMorbakkaV_scaffold2.g52.t1:0.0567491,(CniMorbakkaV_scaffold190.g21.t1:0.0617635,CniMorbakkaV_scaffold5.g112.t1:0.0607126)28:0.00119528)1:0.337704,CniDiscosoma_evm.model.scaffold_723.3:0.532006)87:0.117043)91:0.0367771,(((CniExaiptasiaP_rna-XM_021044275.1:0.127103,((CniMontiporaC_g23129.t1:0.00227071,((CniMontiporaC_g34488.t1:0.0245009,CniMontiporaC_g19012.t1:0.00862896)5:0.00037241,((CniMontiporaC_g4950.t1:5e-09,(CniMontiporaC_g34489.t1:5e-09,(CniGoniastreaA_gasp1.m3.10410.m1:0.205213,CniRenillaM_g6500.t1:5e-09)45:1.96971)31:0.0568447)99:0.055504,CniMontiporaC_g17814.t1:0.170823)46:0.00726257)71:0.00840636)1:0.118148,(((CniAcroporaD_rna36862:0.0139712,CniMontiporaC_g56749.t1:1.83181)31:0.0137676,(CniAcroporaM_amil.1.2.17001.m1:0.0824785,CniAcroporaD_rna37649:0.0199534)15:0.00548809)99:0.103393,(CniRenillaM_g18169.t1:1.40571,CniAcroporaM_amil.1.2.23091.m1:0.0652393)65:0.0697832)98:0.0968199)1:0.245592)1:0.149319,CniActiniaT_rna-XM_031719345.1:0.141882)99:0.0848193,(((CniMergedstylophoraP_Spis21740:0.0713515,(CniMergedstylophoraP_rna34504:0.251249,(CniAmplexidiscus_evm.model.scaffold_18.93:0.199008,((CniMergedstylophoraP_rna12287:0.696782,CniMergedstylophoraP_Spis25725:6e-09)97:0.127913,CniMergedstylophoraP_Spis23851:0.0532275)71:0.0175019)33:0.0203702)27:0.0389497)96:0.0737044,(CniMergedstylophoraP_Spis23327:0.0702886,CniMergedstylophoraP_Spis23338:0.0862286)1:0.203568)92:0.0606905,((((CniMontiporaC_g30529.t1:0.0412114,(CniMontiporaC_adi2mcaRNA25302_R1:0.0372889,(CniMontiporaC_adi2mcaRNA25302_R0:0.0352099,CniMontiporaC_adi2mcaRNA25302_R2:0.062551)73:0.000673929)64:0.000831767)50:0.00383569,(CniAcroporaD_rna25301:5e-09,CniAcroporaD_rna25302:5e-09)1:0.0215049)99:0.0721809,CniOrbicellaF_rna1066:0.0662725)99:0.0962024,(CniMergedstylophoraP_Spis13081:0.77399,(((CniMontiporaC_g10084.t1:1.07928,CniMergedstylophoraP_Spis13097:0.00982658)7:0.159108,(CniRenillaM_g5853.t1:0.0429402,CniRenillaM_g14321.t1:0.0492992)1:1.40741)16:0.0885303,((CniMontiporaC_adi2mcaRNA25302_R3:0.0521714,((((CniAmplexidiscus_evm.model.scaffold_57.31:0.0635886,CniAmplexidiscus_evm.model.scaffold_596.3:0.0106158)36:0.00180838,CniAmplexidiscus_evm.model.scaffold_161.27:0.0254155)56:0.00124103,(((CniDiscosoma_evm.model.scaffold_407.12:0.109911,CniDiscosoma_evm.model.scaffold_245.14:0.0442846)68:0.0254084,CniDiscosoma_evm.model.scaffold_239.9:0.0158455)0:3.943e-06,((CniDiscosoma_evm.model.scaffold_245.15:0.0263488,CniDiscosoma_evm.model.scaffold_570.6:0.00657103)60:0.00421514,CniDiscosoma_evm.model.scaffold_407.13:0.0532024)78:0.00962292)80:0.00569656)0:5e-09,CniAmplexidiscus_evm.model.scaffold_161.28:0.246654)97:0.0406636)19:0.0324793,((CniFungiaSp_ffun1.m4.21005.m1:0.128321,CniMontiporaC_g59447.t1:0.113991)60:0.0241246,CniDiscosoma_evm.model.scaffold_245.13:0.0819954)99:0.376999)55:0.0487357)79:0.0392058)34:0.0478242)81:0.0573139)1:0.12186)1:0.12059)88:0.0485994)89:0.0470909)1:0.102812,(((CniAmplexidiscus_evm.model.scaffold_296.16:0.999696,(CniAmplexidiscus_evm.model.scaffold_748.4:0.109562,CniFungiaSp_ffun1.m4.13991.m1:5e-09)80:0.120718)66:0.80562,((((CniRenillaM_g6784.t1:0.00743484,(CniRenillaM_g23221.t1:0.0772643,CniRenillaM_g18224.t1:0.0170391)92:0.044077)84:0.0267772,(CniDiscosoma_evm.model.scaffold_362.14:0.556069,CniRenillaM_g22619.t1:0.140991)29:0.0174082)1:0.289716,CniFungiaSp_ffun1.m4.9609.m1:0.330184)82:0.0749671,((((CniRenillaM_g10361.t1:0.00583943,(CniRenillaM_g6787.t1:5e-09,CniRenillaM_g18227.t1:0.00889756)76:0.00301815)60:0.00584566,((CniRenillaM_g6785.t1:0.0163302,CniRenillaM_g18225.t1:0.00528186)1:0.0920849,CniRenillaM_g23220.t1:0.0100989)26:0.00920252)1:0.255254,((CniRenillaM_g7972.t1:0.256501,BotrylloidesL_Boleac.CG.SB_v3.S1293.g02119.01.t:1.39418)70:0.408684,CniDiscosoma_evm.model.scaffold_584.1:0.327854)61:0.158831)99:0.243639,(((((CniFungiaSp_ffun1.m2b.2169.m1:0.069291,(CniMontiporaC_adi2mcaRNA15480_R2:0.00538376,((CniGoniastreaA_gasp1.m1b.11016.m1:0.0139565,CniGoniastreaA_gasp1.m1b.30658.m1:0.0171742)74:0.00382116,(CniMontiporaC_adi2mcaRNA15480_R0:0.00688869,(CniMontiporaC_adi2mcaRNA15480_R1:0.00338393,CniMontiporaC_adi2mcaRNA15480_R3:0.00467546)75:0.000419669)81:0.000996926)0:5e-09)73:0.00847917)1:0.245084,CniNemvArnau_v1g226082:3.4431)45:0.0297696,((((((CniAmplexidiscus_evm.model.scaffold_486.17:0.0201087,(CniAcroporaM_amil.1.2.16300.m1:0.796315,CniAmplexidiscus_evm.model.scaffold_480.12:5e-09)48:0.407823)12:0.0137903,CniAmplexidiscus_evm.model.scaffold_39.65:0.223022)89:0.0576973,CniDiscosoma_evm.model.scaffold_341.11:0.120438)87:0.0344253,(CniAmplexidiscus_evm.model.scaffold_486.16:0.0643177,((CniDiscosoma_evm.model.scaffold_72.70:0.0121535,CniDiscosoma_evm.model.scaffold_213.2:0.0911263)0:5e-09,(CniDiscosoma_evm.model.scaffold_182.12:0.0239174,CniAmplexidiscus_evm.model.scaffold_486.18:0.0782545)40:0.0100875)76:0.0147668)82:0.0175709)1:0.100331,(CniAcroporaD_rna15004:0.102488,(((CniAcroporaD_rna15003:0.0367201,CniAcroporaM_amil.1.2.17424.m1:0.00984039)76:0.00565349,(((CniMontiporaC_adi2mcaRNA15480_R7:0.0147039,CniMontiporaC_adi2mcaRNA15480_R6:0.01463)99:0.0334706,CniMontiporaC_g21560.t1:0.199178)43:0.00402642,(CniFungiaSp_ffun1.m2b.34917.m1:0.0314816,(CniGoniastreaA_gasp1.m1b.2675.m1:0.0339708,CniGoniastreaA_gasp1.m3.7704.m1:0.105053)0:6e-09)86:0.0262276)76:0.00252296)62:0.000499997,CniMontiporaC_adi2mcaRNA15480_R4:0.0226401)88:0.0326373)99:0.0825758)1:0.156323,((((CniMergedstylophoraP_rna69:0.126468,(CniFungiaSp_ffun1.m4.16874.m1:0.00586959,(CniMorbakkaV_scaffold10.g86.t1:0.00961235,CniMorbakkaV_scaffold212.g54.t1:0.0474907)1:1.01146)57:0.0545392)98:0.11396,(((CniMontiporaC_adi2mcaRNA26537_R4:0,CniMontiporaC_adi2mcaRNA26537_R5:0)0:0.00883717,(CniMontiporaC_adi2mcaRNA26537_R6:0.0251271,CniMontiporaC_adi2mcaRNA26537_R9:0.0182049)89:0.0135488)99:0.0524706,(CniMontiporaC_g55457.t1:0.0167246,CniMontiporaC_g10702.t1:0.053714)96:0.089968)98:0.156997)36:0.107398,((CniMontiporaC_g13801.t1:0.00958614,(CniMontiporaC_g64836.t1:0.0848198,(CniMontiporaC_g187.t1:0.112289,(CniMontiporaC_g166.t1:0.0421196,CniMontiporaC_g13288.t1:0.117653)88:0.0216419)92:0.0293515)86:0.0194406)99:0.0243321,(CniMontiporaC_g64819.t1:0.0303127,((CniMontiporaC_g55450.t1:0.0427387,CniMontiporaC_g20018.t1:0.00795324)96:0.0105982,(CniMontiporaC_adi2mcaRNA15003_R8:0.0968114,CniMontiporaC_g20611.t1:0.00433321)99:0.0506073)99:0.0263622)92:0.0222583)93:0.0642078)98:0.102159,(((CniAmplexidiscus_evm.model.scaffold_47.9:0.0599968,CniDiscosoma_evm.model.scaffold_480.2:0.23761)89:0.0528368,CniAcroporaM_amil.1.2.22862.m1:0.123984)67:0.0222728,(CniDiscosoma_evm.model.scaffold_480.3:0.300841,(CniMergedstylophoraP_Spis9058:0.138042,CniMergedstylophoraP_rna25936:0.0587245)95:0.0912082)40:0.0322267)1:0.11063)99:0.0729737)30:0.0412407)58:0.0263693,CniAcroporaM_amil.1.2.4760.m1:0.45486)44:0.00585289,((CniRenillaM_g6786.t1:0,CniRenillaM_g18226.t1:0)0:1.06788,(((CniAcroporaD_rna37768:0.0434898,CniAcroporaD_rna37334:0.0170363)82:0.0256402,CniAcroporaD_rna11663:0.0953149)1:0.245162,(((CniExaiptasiaP_rna-XM_021059720.1:0.0242366,(CniExaiptasiaP_rna-XM_021054710.2:5e-09,CniExaiptasiaP_rna-XM_021059721.2:0.00447609)98:0.031521)99:0.109794,(CniAmplexidiscus_evm.model.scaffold_282.12:0.0875532,(CniAmplexidiscus_evm.model.scaffold_308.18:0.181439,(CniExaiptasiaP_rna-XM_021054709.2:0.0444808,(CniAcroporaM_amil.1.2.17958.m1:0.170992,(CniMontiporaC_g29524.t1:0.0519577,CniMontiporaC_g5433.t1:5e-09)0:0.330343)38:0.981629)26:0.137998)68:0.0582151)34:0.00952074)1:0.113535,((((((CniMontiporaC_adi2mcaRNA15480_R5:0.0648339,CniMontiporaC_adi2mcaRNA34880_R1:0.0656203)65:0.0213608,(CniHydraV_rna18683:0.656066,(CniDiscosoma_evm.model.scaffold_802.4:8e-09,(CniMergedstylophoraP_Spis24856:0.112062,(StrigamiaM_SMAR005781-RA:5e-09,CniMontiporaC_g68383.t1:0.244861)64:0.281264)31:0.116493)58:1.16144)96:0.44929)87:0.0337339,(CniFungiaSp_ffun1.m4.6469.m1:0.0954573,((((CniPoritesL_plut2.m8.27480.m1:8e-09,CniMontiporaC_g55509.t1:0.538638)38:0.00594194,CniPoritesL_plut2.m8.29503.m1:0.00281281)91:0.00334152,CniPoritesL_plut2.m8.25009.m1:0.034954)85:0.00469272,CniFungiaSp_ffun1.m4.10897.m1:0.028869)77:0.0167382)82:0.0139607)67:0.00129346,(((CniAcroporaM_amil.1.2.18678.m1:5e-09,CniDiscosoma_evm.model.scaffold_426.2:0.430238)44:0.0341559,CniAcroporaD_rna34880:0.0557553)90:0.0232754,(CniAcroporaD_rna15480:0.0228942,CniAcroporaM_amil.1.2.4759.m1:0.0252422)85:0.0208106)99:0.0248797)98:0.0168005,(CniGoniastreaA_gasp1.m3.4705.m1:0.103095,(CniGoniastreaA_gasp1.m3.2767.m1:0.0206813,(CniGoniastreaA_gasp1.m3.27434.m1:0.029554,(((CniNemvArnau_NVE19296:1.47132,CniPocilloporaD_rna-XM_027196712.1:0.464849)66:0.587126,CniGoniastreaA_gasp1.m3.22655.m1:0.0207134)0:5e-09,(((CniGoniastreaA_gasp1.m1b.40536.m1:0.0270936,CniGoniastreaA_gasp1.m3.26450.m1:0.0967866)82:0.00628269,(CniRenillaM_g4979.t1:1.04331,CniGoniastreaA_gasp1.m3.11718.m1:0.000118061)17:0.0236606)69:0.000897819,CniGoniastreaA_gasp1.m3.21899.m1:0.127788)0:5e-09)47:0.00017168)78:0.00290938)82:0.00884283)1:0.0496068)1:0.100339,(CniAmplexidiscus_evm.model.scaffold_39.59:0.0622461,(((CniAmplexidiscus_evm.model.scaffold_97.3:0.0533812,(CniAmplexidiscus_evm.model.scaffold_665.7:5e-09,CniDiscosoma_evm.model.scaffold_625.7:2.05244)69:0.0275933)0:5e-09,(CniAmplexidiscus_evm.model.scaffold_192.6:0.0702856,(CniAmplexidiscus_evm.model.scaffold_637.3:0.195786,CniAmplexidiscus_evm.model.scaffold_192.7:0.0437456)15:0.00482936)70:0.0104044)82:0.0101001,((CniDiscosoma_evm.model.scaffold_277.5:0.00161611,(CniMontiporaC_g46924.t1:6e-09,CniDiscosoma_evm.model.scaffold_563.3:1.21742)47:1.2162)6:0.0690777,((CniDiscosoma_evm.model.scaffold_601.2:0,CniDiscosoma_evm.model.scaffold_601.3:0)0:5e-09,(CniDiscosoma_evm.model.scaffold_2783.1:0.0063991,CniDiscosoma_evm.model.scaffold_129.26:0.000963526)0:1e-08)86:0.00821626)93:0.0172718)29:0.00516013)1:0.117115)99:0.0554474)1:0.0802571)14:0.00677227)65:0.0293925)99:0.0683882)21:0.0207909)28:0.0300614)70:0.0885503,CniThelohanellusK_rna2726:1.63192)3:0.0647205)85:0.0460869,((((CniXenia_Xe_025211-T1:2.24239,((((((CniPocilloporaA_rna17385:5e-09,CniPocilloporaD_rna-XM_027193774.1:5e-09)98:0.0949806,CniMergedstylophoraP_rna22646:0.0361947)87:0.0361595,((((CniRenillaM_g9413.t1:0.014941,(AmphimedonQ_rna11425:0.365973,(CniAcroporaM_amil.1.2.18063.m1:1.68062,CniRenillaM_g5328.t1:5e-09)80:0.0797039)55:0.00916619)78:0.0279129,CniRenillaM_g2006.t1:0.0116539)1:0.202459,CniDendronephthya_rna-XM_028548306.1:0.286459)98:0.103805,(CniAcroporaM_amil.1.2.18062.m1:0.104152,(CniDendronephthya_rna-XM_028537383.1:5e-09,CniDendronephthya_rna-XM_028543028.1:5e-09)98:0.241946)30:0.0507153)1:0.278956)96:0.100583,(CniDiscosoma_evm.model.scaffold_1018.1:0.650479,CniOrbicellaF_rna22374:5e-09)96:0.102736)0:8e-09,(CniDiscosoma_evm.model.scaffold_426.7:0.0161792,CniDiscosoma_evm.model.scaffold_213.29:0.0705393)99:0.106235)98:0.0686847,((((((((CniDendronephthya_rna-XM_028537384.1:0.228013,CniAcroporaM_amil.1.2.25964.m1:5e-09)0:0.00657696,CniRenillaM_g5171.t1:0.302199)1:0.135909,((CniRenillaM_g2002.t1:0.0507904,CniRenillaM_g5327.t1:0.00542367)98:0.0617966,(CniRenillaM_g9414.t1:0.0277445,(CniRenillaM_g6415.t1:5e-09,(CniRenillaM_g2001.t1:0.0316257,CniRenillaM_g5326.t1:0.00669161)89:0.00961511)1:0.129545)87:0.100978)1:0.23268)95:0.0791464,CniDiscosoma_evm.model.scaffold_426.5:0.0870436)1:0.329405,((CniFungiaSp_ffun1.m4.19821.m1:0.132718,(CniAcroporaM_amil.1.2.15063.m1:0.112642,CniAcroporaM_amil.1.2.18352.m1:0.0776021)94:0.0549656)99:0.144817,CniDiscosoma_evm.model.scaffold_3805.1:0.115713)90:0.0654249)99:0.202091,CniMontiporaC_g47336.t1:0.124748)1:0.182037,(CniDendronephthya_rna-XM_028543027.1:0.326786,CniExaiptasiaP_rna-XM_021059657.1:0.0953154)47:0.0391159)67:0.0288404,(CniAmplexidiscus_evm.model.scaffold_67.34:5e-09,CniDiscosoma_evm.model.scaffold_465.8:0.982332)99:1.12503)0:6e-09)18:0.0422964)0:1.1e-08,(((CniRenillaM_g13966.t1:0.0009404,((CniRenillaM_g22994.t1:0.0030858,(((CniRenillaM_g4978.t1:0.0238553,(CniRenillaM_g14334.t1:0.0153795,(CniRenillaM_g14335.t1:0.00499972,CniRenillaM_g23005.t1:0.0287467)76:0.00329973)0:5e-09)1:0.0223729,(CniRenillaM_g16080.t1:0.00215647,CniRenillaM_g13965.t1:0.00669789)0:2.621e-06)0:5e-09,(CniRenillaM_g17768.t1:5e-09,(CniAmplexidiscus_evm.model.scaffold_1040.2:5e-09,CniMontiporaC_adi2mcaRNA32507_R9:5e-09)1:2.71677)89:0.00959198)82:0.00727328)89:0.00139005,(CniRenillaM_g9123.t1:0.0155641,(CniRenillaM_g17859.t1:0.000529685,(CniRenillaM_g5340.t1:0.000888507,CniRenillaM_g21229.t1:5e-09)88:0.000865332)1:0.00139679)0:8e-09)0:5e-09)1:0.236415,((CniRenillaM_g9412.t1:0.021838,CniRenillaM_g6414.t1:0.00750708)0:6e-09,CniMontiporaC_g58046.t1:1.14081)51:0.123663)76:0.0446341,((CniDendronephthya_rna-XM_028561050.1:0.241756,(((((CniRenillaM_g11887.t1:0.0580409,CniRenillaM_g6985.t1:5e-09)0:5e-09,(((CniAcroporaM_amil.1.2.14538.m1:5e-09,CniXenia_Xe_018459-T1:0.341453)99:2.08546,CniRenillaM_g9778.t1:5e-09)0:0.0231554,CniDiscosoma_evm.model.scaffold_274.8:1.76715)0:5e-09)99:0.0990474,(CniRenillaM_g14302.t1:0.149919,(CniDendronephthya_rna-XM_028548249.1:0.0710467,CniRenillaM_g14301.t1:0.13008)60:0.013519)27:0.00935987)99:0.0717312,((CniRenillaM_g5854.t1:0.0115613,(CniRenillaM_g19593.t1:5e-09,CniMergedstylophoraP_rna34915:1.92718)49:0.133223)98:0.096229,(((CniRenillaM_g14322.t1:0.0992777,CniRenillaM_g14807.t1:0.000687367)44:0.00391758,CniRenillaM_g14323.t1:0.0190527)89:0.0157832,CniRenillaM_g14324.t1:0.0237135)29:0.00869834)1:0.205427)99:0.0582374,(((CniDendronephthya_rna-XM_028558991.1:0.0175044,(CniDendronephthya_rna-XM_028554663.1:0.00828508,(CniDendronephthya_rna-XM_028556665.1:0.00515984,(CniDendronephthya_rna-XM_028554662.1:0.0270291,(CniDendronephthya_rna-XM_028548311.1:0.00362719,CniGoniastreaA_gasp1.m3.16185.m1:1.61272)0:0.0178635)71:0.00426952)60:0.00559882)99:0.0709911)86:0.0988353,CniMontiporaC_g63111.t1:1.62929)54:0.029017,((CniRenillaM_g16434.t1:0.0477521,((CniRenillaM_g12587.t1:6e-09,(((CniRenillaM_g12589.t1:5e-09,(CniRenillaM_g17032.t1:5e-09,(CniRenillaM_g12832.t1:0.00119972,CniRenillaM_g17031.t1:5e-09)0:1.1e-08)84:0.00119961)0:5e-09,(CniRenillaM_g12588.t1:5e-09,(CniRenillaM_g16432.t1:0.00774253,CniRenillaM_g4783.t1:0.00607558)51:0.00304151)0:5e-09)89:5e-09,(CniRenillaM_g17033.t1:5e-09,(CniRenillaM_g12410.t1:0.00341016,((CniRenillaM_g16433.t1:0.0287023,CniRenillaM_g18219.t1:0.0286283)89:0.00860142,CniRenillaM_g21710.t1:0.0010152)3:0.000578526)0:4.99e-07)0:5e-09)0:5e-09)0:5e-09,CniRenillaM_g18218.t1:0.0563014)71:0.00172411)1:0.13868,CniRenillaM_g8167.t1:0.237466)77:0.0364454)1:0.103134)97:0.0701347)88:0.0365348,((((((CniRenillaM_g9000.t1:0.0323712,CniRenillaM_g9385.t1:0.0238333)99:0.0327113,(CniRenillaM_g17626.t1:0.00789368,CniRenillaM_g14910.t1:0.0069333)0:5e-09)0:5e-09,CniRenillaM_g11545.t1:0.0145267)0:5e-09,(CniRenillaM_g9978.t1:0.00311554,(CniRenillaM_g8077.t1:5e-09,CniRenillaM_g19327.t1:0.00186544)84:0.0013813)99:0.00625576)93:0.00605425,(((CniRenillaM_g8998.t1:5e-09,((CniRenillaM_g9384.t1:5e-09,(CniMontiporaC_g51879.t1:6e-09,(CniPocilloporaA_rna25915:5e-09,CniPocilloporaD_rna-XM_027202388.1:5e-09)84:1.02811)90:1.57843)71:0.01311,CniRenillaM_g13177.t1:0.00151821)0:6e-09)95:0.0154646,((((((CniRenillaM_g12601.t1:0.00642039,(CniRenillaM_g5414.t1:0.00837076,(CniRenillaM_g13178.t1:0.0117575,CniRenillaM_g8999.t1:0.00328235)92:0.0100651)65:0.00506692)70:0.00465563,(CniRenillaM_g19328.t1:0.00244873,CniRenillaM_g5258.t1:0.0045861)10:9.2919e-05)88:0.0162457,(CniRenillaM_g18898.t1:0.00555075,CniRenillaM_g17627.t1:0.00369233)72:0.000599102)0:8e-09,(CniAcroporaT_aten_0.1.m1.18707.m1:0.659936,CniDiscosoma_evm.model.scaffold_739.4:5e-09)99:1.54921)16:0.0271223,CniRenillaM_g9016.t1:0.0855652)5:0.00246886,CniRenillaM_g14909.t1:0.0153404)99:0.0872791)99:0.0089687,(((((CniRenillaM_g18897.t1:5e-09,CniRenillaM_g8250.t1:0.0077798)47:0.00160249,CniRenillaM_g12600.t1:0.00154747)79:0.00160993,((CniRenillaM_g9015.t1:0.00274771,(CniRenillaM_g19326.t1:5e-09,(CniGoniastreaA_gasp1.m3.11623.m1:1.76083,CniAcroporaD_rna28514:1.94954)67:0.251874)0:5e-09)93:0.00331798,CniRenillaM_g17227.t1:0.0117563)74:0.00160017)0:5e-09,CniRenillaM_g5259.t1:0.00525778)80:0.00117834,CniRenillaM_g8249.t1:0.0031577)92:0.00345644)0:5e-09)74:0.00250021,(CniRenillaM_g5415.t1:5e-09,(CniFungiaSp_ffun1.m2b.26131.m1:8e-09,CniThelohanellusK_rna11549:0.945951)35:1.90205)23:0.0173942)1:0.264317)49:0.0343124)97:0.0783262)82:0.109262,((CniRenillaM_g2003.t1:0.193947,(CniDendronephthya_rna-XM_028554710.1:0.129257,CniAmplexidiscus_evm.model.scaffold_370.13:1.52083)20:0.108581)75:0.0388846,((CniAcroporaD_rna11465:0.0517656,(CniAcroporaM_amil.1.2.15065.m1:0.000721208,CniOrbicellaF_rna19699:0.312849)74:0.144704)98:0.0833223,(CniDiscosoma_evm.model.scaffold_426.6:0.133349,CniAmplexidiscus_evm.model.scaffold_422.3:0.220401)73:0.0133618)99:0.155137)96:0.100561)99:0.112208,(((CniAcroporaM_amil.1.2.15649.m1:5e-09,CniXenia_Xe_026446-T1:1.86194)89:0.31385,(CniGoniastreaA_gasp1.m1b.39779.m1:0.0769492,CniMergedstylophoraP_Spis9441:0.108659)72:0.0912307)96:0.367609,((CniNemvArnau_NVE11425:0.279158,(CniActiniaT_rna-XM_031713322.1:0.204656,((CniOrbicellaF_rna25056:0.0249682,(CniAcroporaM_amil.1.2.19680.m1:0.703774,CniMontiporaC_g37671.t1:5e-09)61:0.453243)0:0.0543531,CniAcroporaM_amil.1.2.15640.m1:0.195227)98:0.175623)92:0.0725949)72:0.0558707,((CniActiniaT_rna-XM_031696469.1:0.0678493,CniDiscosoma_evm.model.scaffold_747.8:1.38196)54:0.047166,(((CniMergedstylophoraP_Spis23586:0.300352,(CniMergedstylophoraP_rna33798:0.0647756,CniMergedstylophoraP_rna12433:5e-09)73:0.0118428)95:0.108672,(CniAcroporaM_amil.1.2.17143.m1:0.231969,((((CniAmplexidiscus_evm.model.scaffold_3180.1:0.0533313,CniAmplexidiscus_evm.model.scaffold_572.8:0.0813295)77:0.0120363,(CniDiscosoma_evm.model.scaffold_473.6:0.0290841,((CniAmplexidiscus_evm.model.scaffold_454.9:0.0579231,CniAmplexidiscus_evm.model.scaffold_454.8:0.0589125)98:0.0856105,CniAmplexidiscus_evm.model.scaffold_395.12:0.123121)21:0.00204175)90:0.0252133)84:0.00751488,(CniDiscosoma_evm.model.scaffold_112.2:0.0298387,CniDiscosoma_evm.model.scaffold_309.16:0.0587111)87:0.0149543)96:0.0593319,((CniMergedstylophoraP_rna12432:0.0714278,CniAcroporaM_amil.1.2.18401.m1:0.248292)36:0.00859967,(CniPocilloporaA_rna662:5e-09,CniPocilloporaD_rna-XM_027182835.1:5e-09)99:0.0481639)1:0.173887)83:0.0449326)53:0.0345482)73:0.055046,CniDiscosoma_evm.model.scaffold_247.34:0.309118)87:0.0680822)90:0.0683342)99:0.22344)99:0.116982)99:0.105232)97:0.0563994,(LingulaA_rna-XM_013539883.1:0.546225,((CniRenillaM_g12565.t1:0.243884,(CniNemvArnau_NVE3333:1.22644,(((CniAmplexidiscus_evm.model.scaffold_236.5:5e-09,CniAmplexidiscus_evm.model.scaffold_595.17:0.950161)27:0.889688,((StrigamiaM_SMAR006315-RA:0.291063,(StrigamiaM_SMAR001216-RA:0.25164,StrigamiaM_SMAR009344-RA:0.0542391)95:0.229176)99:0.55663,((CniDendronephthya_rna-XM_028555325.1:0.0807371,(CniDendronephthya_rna-XM_028538720.1:0.0745318,CniDendronephthya_rna-XM_028558278.1:0.0483471)69:0.0133553)1:0.358723,(AmphimedonQ_rna29341:0.00630155,(AmphimedonQ_rna12110:5e-09,CniMontiporaC_g3679.t1:1.62371)87:0.0226984)1:0.374997)73:0.200116)49:0.123284)0:5e-09,CniHydraV_rna5806:0.338802)72:0.126637)40:0.0489025)68:0.0930778,(((CniAcroporaD_rna14967:0.0479357,(CniAcroporaM_amil.1.2.19470.m1:5e-09,CniHydraV_rna3500:1.90855)40:0.0999248)99:0.306923,((CniDendronephthya_rna-XM_028547574.1:0.0586049,CniDendronephthya_rna-XM_028551706.1:0.0323439)96:0.235186,(((CniAureliaA_scaffold328.g8.t1:0.305354,CniRenillaM_g12988.t1:0.452699)0:5e-09,CniAmplexidiscus_evm.model.scaffold_572.9:0.361005)52:0.27957,CniMontiporaC_g10704.t1:5e-09)43:0.141916)79:0.160036)72:0.0687065,CniMergedstylophoraP_rna12288:0.251452)94:0.141647)70:0.0204744)62:0.033412)88:0.0296405,(((AmphibalanusA_rna-gnl|WGS_VIIS|FJT64_013517-RA_mrna:0.16573,((AmphibalanusA_rna-gnl|WGS_VIIS|FJT64_023620-RA_mrna:0.012097,AmphibalanusA_rna-gnl|WGS_VIIS|FJT64_019732-RA_mrna:0.0390543)68:0.00433966,(AmphibalanusA_rna-gnl|WGS_VIIS|FJT64_015277-RA_mrna:0.100816,AmphibalanusA_rna-gnl|WGS_VIIS|FJT64_025369-RA_mrna:0.0604304)78:0.0211215)91:0.0522061)1:0.777684,CniAureliaA_scaffold1748.g1.t1:0.695798)0:0.0171096,(((((CniAcroporaD_rna11873:0.116271,(((((CniGalaxeaF_gfas1.m1.4568.m1:0.169841,(CniGoniastreaA_gasp1.m1b.30120.m1:0.0442834,(CniDiscosoma_evm.model.scaffold_233.21:0.817709,CniGoniastreaA_gasp1.m1b.32121.m1:0.0135105)0:0.00260428)1:0.365204)81:0.0741624,(CniHydraV_rna11666:2.80712,(StrigamiaM_SMAR000547-RA:0.919129,CniAcroporaM_amil.1.2.4755.m1:6e-09)0:6e-09)0:5e-09)69:0.0263514,(CniMontiporaC_g9201.t1:0.0220286,((CniMontiporaC_g44035.t1:2.91536,(((CniMontiporaC_g35377.t1:0.011003,CniMontiporaC_g9202.t1:5e-09)0:5e-09,CniMontiporaC_g42690.t1:0.00174255)63:0.00189654,CniMontiporaC_g43308.t1:0.0012662)12:0.00111948)0:0.00011592,((CniMontiporaC_g44330.t1:0.00290739,CniMontiporaC_g35376.t1:5e-09)38:0.00314602,(CniDendronephthya_rna-XM_028552048.1:0.0111144,CniDendronephthya_rna-XM_028563087.1:0.0228454)1:0.726522)65:0.00185466)85:0.00741109)76:0.00275678)73:0.00327496,(CniMontiporaC_adi2mcaRNA35207_R8:0.0259271,((CniMontiporaC_g16367.t1:0.00783434,CniMontiporaC_adi2mcaRNA29529_R7:0.00528048)99:0.0196226,(((CniMontiporaC_g44744.t1:0.246894,(CniMontiporaC_g54538.t1:0.0440406,(((CniAcroporaT_aten_0.1.m1.28752.m1:0.0014942,(CniAcroporaT_aten_0.1.m1.28753.m1:0.000782942,CniMorbakkaV_scaffold195.g48.t1:0.0194968)78:0.0126222)99:0.0335856,CniAcroporaM_amil.1.2.22937.m1:0.11545)95:0.05851,(CniAcroporaD_rna29529:0.0641305,CniAcroporaD_rna35207:0.04462)33:0.0073301)80:0.0210907)84:0.0245565)72:0.00450801,(CniMontiporaC_adi2mcaRNA35207_R3:0.0147884,CniMontiporaC_g43307.t1:0.0205236)0:5e-09)0:0.00458266,CniMontiporaC_adi2mcaRNA13422_R3:0.020206)0:0.0386291)80:0.00679038)68:0.00180223)82:0.00635924,CniMontiporaC_adi2mcaRNA35207_R9:0.0131625)99:0.199297)98:0.19025,(((CniAcroporaM_amil.1.2.19682.m1:0.115016,CniMontiporaC_g65426.t1:5e-09)84:0.068489,CniAcroporaD_rna13423:0.0618467)0:6e-09,CniAcroporaM_amil.1.2.16891.m1:0.603006)98:0.430056)1:0.271435,((CniDendronephthya_rna-XM_028552838.1:0.455553,(CniMontiporaC_g69385.t1:1.62492,CniExaiptasiaP_rna-XM_021058733.1:0.148005)46:0.0985977)73:0.0790198,CniMontiporaC_g40699.t1:0.393263)94:0.209096)94:0.118842,CniHydraV_rna17345:0.57058)44:0.0438122,(CniDiscosoma_evm.model.scaffold_602.6:0.455949,(CniHydraV_rna8242:0.0477592,(CniHydraV_rna22169:0.0446353,CniHydraV_rna8255:0.0479766)76:0.0386067)1:0.392719)84:0.114839)19:0.0352734)98:0.134083)0:5e-09,(CniMontiporaC_g54539.t1:1.08933,CniOrbicellaF_rna19002:0.439716)89:0.237573)99:0.0666388)0:5e-09,((CniAmplexidiscus_evm.model.scaffold_322.16:0.163332,CniDiscosoma_evm.model.scaffold_247.35:0.243991)97:0.195931,((CniMergedstylophoraP_rna35346:0.117314,(CniMergedstylophoraP_rna20443:0.0423279,(CniMergedstylophoraP_rna12431:0.0201083,CniMergedstylophoraP_Spis5247:0.092003)87:0.0883777)80:0.0490646)71:0.0345229,((CniDiscosoma_evm.model.scaffold_112.1:0.0106789,(CniAmplexidiscus_evm.model.scaffold_322.15:0.148694,CniDiscosoma_evm.model.scaffold_309.17:0.0562553)72:0.0474758)98:0.0905843,CniAcroporaM_amil.1.2.18408.m1:0.13952)64:0.0328294)82:0.119282)1:0.666402)1:0.105138,(LottiaG_LotgiT144941:0.25909,(((CniRenillaM_g13890.t1:0.271685,((CniRenillaM_g21349.t1:0.0473763,CniMergedstylophoraP_rna12962:0.522893)70:0.820798,((CniDendronephthya_rna-XM_028558022.1:0.249654,(((CniAcroporaM_amil.1.2.24193.m1:0.214225,CniMontiporaC_g39180.t1:1.27201)0:0.0700992,(StrigamiaM_SMAR003603-RA:1.42428,CniMontiporaC_g38825.t1:5e-09)80:0.341234)72:0.218731,CniMontiporaC_g21579.t1:0.158216)94:0.158003)57:0.073484,CniGoniastreaA_gasp1.m3.24730.m1:0.42772)1:0.549813)63:0.183615)26:0.0269328,((CniMontiporaC_g40012.t1:0,CniMontiporaC_g19656.t1:0)0:0.612949,((StrigamiaM_SMAR005731-RA:0.102576,(StrigamiaM_SMAR003882-RA:0.032387,(StrigamiaM_SMAR004698-RA:0.0708211,StrigamiaM_SMAR005780-RA:0.00469359)98:0.141856)57:0.0069261)99:0.257021,(StrigamiaM_SMAR007221-RA:0.0831888,(CniMontiporaC_g32773.t1:1.10263,StrigamiaM_SMAR003466-RA:6e-09)99:0.107091)96:0.150795)99:0.493159)0:0.150726)89:0.1158,((CniExaiptasiaP_rna-XM_021038266.1:0.630654,AcanthasterP_rna14187:1.18567)0:0.006032,(CniHydraV_rna22168:0.326376,(((CniPocilloporaA_rna11205:5e-09,CniPocilloporaD_rna-XM_027187547.1:5e-09)97:0.283581,CniExaiptasiaP_rna-XM_028659155.1:0.31247)1:0.838649,((CaenorhabditisE_T26C11.4b.1:0.821934,CniDiscosoma_evm.model.scaffold_328.8:0.751346)98:0.604149,(((AmphibalanusA_rna-gnl|WGS_VIIS|FJT64_026756-RA_mrna:0.0307398,AmphibalanusA_rna-gnl|WGS_VIIS|FJT64_016161-RA_mrna:0.10153)9:0.0523817,AmphibalanusA_rna-gnl|WGS_VIIS|FJT64_003503-RA_mrna:0.293302)91:0.227418,AmphibalanusA_rna-gnl|WGS_VIIS|FJT64_016364-RA_mrna:0.291373)99:0.597814)40:0.254548)33:0.0618302)47:0.0989809)45:0.0882224)9:0.0219259)0:0.0035029)11:0.0433612)0:0.000512909)32:0.0469041)0:6e-09,(((((CniMontiporaC_adi2mcaRNA36522_R4:0.230173,(CniAcroporaD_rna36522:0.0267039,CniMontiporaC_g58996.t1:0.0952846)99:0.172904)80:0.10275,CniAcroporaD_rna30312:0.237931)0:0.176372,CniDendronephthya_rna-XM_028558281.1:0.477244)90:0.131152,(CniMontiporaC_g8117.t1:0.411167,CniActiniaT_rna-XM_031700114.1:0.368589)1:0.508385)74:0.0826295,CniAmplexidiscus_evm.model.scaffold_913.2:0.865016)87:0.14597)99:0.060596)0:8e-09,(CniFungiaSp_ffun1.m4.29087.m1:0.202558,(CniMontiporaC_g124.t1:0.0084636,(CniMontiporaC_g64528.t1:0.00662831,CniMontiporaC_g50303.t1:0.115181)69:0.00926034)97:0.177738)1:0.792537)99:0.0549778)92:0.0487093)0:0.0297951,((((CniDiscosoma_evm.model.scaffold_676.7:0.91143,(CniMontiporaC_g34709.t1:0.320638,CniDiscosoma_evm.model.scaffold_583.2:0.330714)60:0.365332)25:0.215706,(CniMorbakkaV_scaffold66.g4.t1:0.904218,CniThelohanellusK_rna10762:1.14847)71:0.396067)27:0.0689002,(((CniAmplexidiscus_evm.model.scaffold_608.3:0.0352059,(CniAmplexidiscus_evm.model.scaffold_536.5:0.0977436,CniDiscosoma_evm.model.scaffold_592.2:0.683977)81:0.12103)90:0.239301,CniAcroporaM_amil.1.2.18134.m1:0.500923)97:0.375495,(CniMergedstylophoraP_Spis14199:0.109419,CniMergedstylophoraP_Spis25124:0.0592714)1:1.11661)99:0.569657)85:0.210974,((((CniMontiporaC_g52288.t1:0.155794,CniMontiporaC_g40600.t1:0.360024)0:0.0582672,CniAcroporaT_aten_0.1.m1.27168.m1:0.370233)99:0.55287,(CniAmplexidiscus_evm.model.scaffold_1210.2:0.341988,CniDiscosoma_evm.model.scaffold_557.5:0.31958)99:0.457089)39:0.215864,((CniMontiporaC_g48660.t1:0.580355,((CrassostreaG_EKC32547:5e-09,((CniRenillaM_g8168.t1:5e-09,CniRenillaM_g21726.t1:0.30997)80:0.314206,CrassostreaG_EKC17647:1.0097e-05)0:0.00453522)1:0.634979,((CniMontiporaC_g4206.t1:1.23901,LottiaG_LotgiT152664:5e-09)55:1.3102,((CniAcroporaM_amil.1.2.8862.m1:1.07106,(CniMontiporaC_g51514.t1:0.684995,CniMergedstylophoraP_Spis3552:5e-09)36:0.333293)41:0.115497,CniMorbakkaV_scaffold153.g47.t1:0.0929812)24:0.121805)49:0.187731)79:0.238597)14:0.0623026,(((CniMontiporaC_adi2mcaRNA37119_R7:1.05758,(CniMontiporaC_g5548.t1:0.190892,CniRenillaM_g16301.t1:0.35022)33:0.0444546)67:0.143545,(CniRenillaM_g9171.t1:2.35394,(AmphimedonQ_rna28291:0.391142,(BotrylloidesL_Boleac.CG.SB_v3.S947.g15495.01.t:6e-09,CniMontiporaC_g51375.t1:5e-09)1:2.4268)0:5e-09)77:0.0925363)0:0.019526,((CniMergedstylophoraP_Spis8235:0.255847,((((((CniGoniastreaA_gasp1.m3.8514.m1:0.0168908,CniGoniastreaA_gasp1.m3.229.m1:0.0112958)92:0.0515543,CniGoniastreaA_gasp1.m3.8513.m1:0.0526902)95:0.108821,CniMontiporaC_g66143.t1:0.464586)47:0.147501,((((CniRenillaM_g6104.t1:5e-09,(CniMontiporaC_g35703.t1:0.0261905,CniMontiporaC_g15873.t1:0.00661926)81:1.04738)38:0.467395,CniRenillaM_g18170.t1:0.286328)41:1.1123,CniMontiporaC_g66144.t1:1.1e-08)0:0.0525335,((CniOrbicellaF_rna14657:5e-09,(CniAcroporaT_aten_0.1.m1.9592.m1:0.263499,(CniOrbicellaF_rna13852:0.00261121,(CniOrbicellaF_rna13853:5e-09,CniOrbicellaF_rna14656:1.1e-08)35:0.00105786)66:0.000338989)0:8e-09)93:0.237399,(CniAureliaA_scaffold2081.g3.t1:0.362251,CniAureliaA_scaffold1529.g1.t1:0.239063)1:1.19534)81:0.154893)0:5e-09)98:0.154554,((CniXenia_Xe_027037-T1:1.52062,(CniDendronephthya_rna-XM_028556772.1:1.04172,CniDiscosoma_evm.model.scaffold_66.16:0.531333)46:0.398789)90:0.324274,CniOrbicellaF_rna10377:0.315401)0:0.00549507)0:5e-09,(CniMontiporaC_g62688.t1:0.919527,(CniAcroporaT_aten_0.1.m1.27762.m1:1.58163,(CniAmplexidiscus_evm.model.scaffold_456.9:0.0530801,CniMontiporaC_g40014.t1:5e-09)80:1.08972)27:0.0826283)73:0.159589)0:5e-09)1:0.309714,(CniAcroporaD_rna13422:0.0650858,CniAcroporaT_aten_0.1.m1.15575.m1:0.0501129)1:0.462942)84:0.141613)86:0.0638414)0:0.00934353)71:0.0408227)29:0.0297635)0:0.0125523,((CniPocilloporaA_rna18084:5e-09,(CniMergedstylophoraP_rna30952:0.0622583,CniPocilloporaD_rna-XM_027194497.1:5e-09)0:5e-09)1:1.7526,((((CniMontiporaC_g65230.t1:0.817478,(((CniMontiporaC_g55478.t1:6e-09,AmphibalanusA_rna-gnl|WGS_VIIS|FJT64_012794-RA_mrna:0.652486)91:0.77609,StrongylocentrotusP_rna15786:0.547468)0:0.15363,CniAcroporaM_amil.1.2.26500.m1:0.607586)0:7e-09)90:0.109883,(CniAcroporaD_rna28515:5e-09,(CniMergedstylophoraP_Spis14568:0.679816,CniAcroporaD_rna28516:0.00941629)0:3.7855e-05)1:1.2844)0:5e-09,(((AmphimedonQ_rna14252:0.36177,StrigamiaM_SMAR000376-RA:1.212)0:5e-09,CniAmplexidiscus_evm.model.scaffold_201.24:0.306473)81:0.1987,CniMontiporaC_g7182.t1:0.861113)16:0.0902219)0:8e-09,(((((CniXenia_Xe_019155-T1:1.12732,((CniOrbicellaF_rna25081:0.0496401,(CniOrbicellaF_rna227:0.0208165,CniOrbicellaF_rna228:0.196593)59:0.0304105)99:0.487481,CniExaiptasiaP_rna-XM_021060291.1:0.29812)91:0.481717)0:0.0753431,(CniActiniaT_rna-XM_031700010.1:0.137515,(CniMontiporaC_g4534.t1:0.8338,(CniDiscosoma_evm.model.scaffold_129.27:5e-09,CniDiscosoma_evm.model.scaffold_57.55:5e-09)0:5e-09)48:1.37131)46:0.13725)73:0.229645,CniGoniastreaA_gasp1.m3.18680.m1:1.29929)0:0.000941522,((CniAcroporaM_amil.1.2.5239.m1:5e-09,CniMorbakkaV_scaffold143.g40.t1:0.287247)37:0.42421,CniAcroporaM_amil.1.2.9895.m1:0.452851)86:0.348212)0:0.00675173,CniAureliaA_scaffold7035.g1.t1:0.285192)85:0.0850181)0:0.0347704)51:0.0240666)48:0.0169694)65:0.0136638,((((CniHydraV_rna489:1.32536,CniPoritesL_plut2.m8.24247.m1:5e-09)41:0.489192,(CniMontiporaC_g53856.t1:0.0208804,(CniMontiporaC_g45788.t1:0.0153392,CniMontiporaC_g45797.t1:0.000848188)98:0.097465)92:0.318981)93:0.535168,(((((((((CniRenillaM_g16584.t1:0.693555,(CniDiscosoma_evm.model.scaffold_210.25:0.7491,(CniAcroporaM_amil.1.2.25788.m1:0.132578,(CniAcroporaM_amil.1.2.5914.m1:0.287782,CniAmplexidiscus_evm.model.scaffold_1508.1:6e-09)41:0.10816)99:0.680962)27:0.130064)33:0.172438,((CniAcroporaD_rna31916:0.0968413,CniOrbicellaF_rna32083:0.101468)96:0.165898,CniDiscosoma_evm.model.scaffold_185.22:0.833485)0:6e-09)58:0.0880313,(CniMergedstylophoraP_Spis3557:0.152037,CniMergedstylophoraP_Spis25265:0.107587)1:0.645223)84:0.110223,(((((CniExaiptasiaP_rna-XM_021045948.1:0.273114,(CniExaiptasiaP_rna-XM_021040359.1:0.187601,(CniAcroporaD_rna26583:0.0139554,CniExaiptasiaP_rna-XM_021056349.1:6e-09)49:0.140031)94:0.0903456)77:0.0586836,(((CniMontiporaC_g42982.t1:0.105118,(CniMergedstylophoraP_Spis6689:0.171068,(CniMergedstylophoraP_Spis7969:0.130671,CniMergedstylophoraP_Spis4746:0.212512)92:0.144643)95:0.913261)61:0.50083,CniAcroporaD_rna21887:0.0033299)1:0.0918573,CniMontiporaC_g5094.t1:5e-09)1:0.348163)91:0.101588,(CniMergedstylophoraP_rna29828:0.492568,(CniExaiptasiaP_rna-XM_021055567.1:0.532787,((CniAureliaA_scaffold1540.g3.t1:0.279374,CniAureliaA_scaffold144.g23.t1:0.0870507)1:0.356388,((CniDendronephthya_rna-XM_028538657.1:0.312867,((CniPocilloporaA_rna8485:5e-09,CniPocilloporaD_rna-XM_027184771.1:5e-09)97:0.409663,CniMontiporaC_g19724.t1:0.0875503)99:0.715257)0:6e-09,((CniAureliaA_scaffold4421.g1.t1:0.0917063,CniAureliaA_scaffold1542.g2.t1:0.0176336)99:0.0497879,(CniAureliaA_scaffold2622.g3.t1:5e-09,CniAureliaA_scaffold2265.g1.t1:0.0123258)0:0.00751959)95:0.190621)81:0.274642)95:0.134575)44:0.0383889)42:0.0196778)94:0.0465781,(((((LingulaA_rna-XM_013547791.1:0.150608,LingulaA_rna-XM_024076132.1:0.188922)1:0.223525,CniDendronephthya_rna-XM_028538694.1:0.268837)30:0.0380663,CniRenillaM_g13496.t1:0.565937)28:0.0315428,((CniMontiporaC_adi2mcaRNA30312_R1:0.691049,CniExaiptasiaP_rna-XM_028661499.1:0.00276203)87:0.393418,(CniAcroporaT_aten_0.1.m1.27631.m1:1.94529,CniActiniaT_rna-XM_031719560.1:5e-09)38:0.331015)83:0.172495)33:0.0487163,(((CniDendronephthya_rna-XM_028539884.1:0.133857,(CniDendronephthya_rna-XM_028538589.1:0.0103911,CniDendronephthya_rna-XM_028549453.1:0.0146168)1:0.11242)1:0.19099,((((CniMergedstylophoraP_rna36622:0.0558226,(CniMergedstylophoraP_rna15691:6e-09,CniMergedstylophoraP_rna36621:0.0404039)43:0.0308091)1:0.241557,(CniActiniaT_rna-XM_031699364.1:0.157698,(CniNemvArnau_NVE9821:0.0426558,CniNemvArnau_NVE19106:0.0274456)1:0.236495)95:0.0849841)86:0.0430455,((((CniDiscosoma_evm.model.scaffold_569.5:0.0517799,CniDiscosoma_evm.model.scaffold_553.2:0.0170617)98:0.0335488,(CniAmplexidiscus_evm.model.scaffold_1042.1:0.0366368,CniDiscosoma_evm.model.scaffold_993.1:0.0119063)99:0.0309742)1:0.40477,(CniAcroporaD_rna27674:0.0823534,(CniMontiporaC_adi2mcaRNA20056_R2:0.0333304,(((CniMontiporaC_adi2mcaRNA20056_R0:0.0101189,(CniMontiporaC_adi2mcaRNA20056_R3:0.0305692,CniMontiporaC_adi2mcaRNA20056_R1:0.00767347)5:0.00128376)90:0.00148291,(CniAcroporaD_rna27675:0.115965,(CniAcroporaD_rna20056:0.00566939,CniAcroporaD_rna39887:0.00136894)99:0.00985343)0:5e-09)99:0.00601285,(CniMontiporaC_adi2mcaRNA20056_R4:0.0223725,CniMontiporaC_adi2mcaRNA20056_R8:0.023823)99:0.0103536)89:0.00490762)0:6e-09)1:0.121385)1:0.0778939,(CniDendronephthya_rna-XM_028552315.1:0.142643,(CniDendronephthya_rna-XM_028559882.1:0.0186072,CniDendronephthya_rna-XM_028553011.1:0.210868)99:0.118396)1:0.0835752)93:0.0493261)80:0.0298929,(CniAcroporaD_rna20449:0.101569,CniAcroporaD_rna35107:0.146096)1:0.135303)8:0.0268711)94:0.0621544,(CniActiniaT_rna-XM_031703071.1:0.146723,CniExaiptasiaP_rna-XM_021046571.2:0.360422)96:0.0795787)94:0.0448925)1:0.127644)99:0.0828513,((((((CniMontiporaC_g53688.t1:0.092357,StrigamiaM_SMAR000512-RA:1.0463)30:0.246187,CniXenia_Xe_026707-T1:1.31165)88:0.823821,CniExaiptasiaP_rna-XM_028660399.1:0.232656)65:0.0858993,(CniExaiptasiaP_rna-XM_028661849.1:0.113704,(CniAcroporaT_aten_0.1.m1.32599.m1:0.456769,CniExaiptasiaP_rna-XM_021056923.1:8e-09)5:0.0761919)1:0.322473)74:0.0243413,(CniExaiptasiaP_rna-XM_021036658.1:0.351684,((((((((((CniMontiporaC_g20470.t1:5e-09,(CniMontiporaC_adi2mcaRNA21570_R0:0.0668988,CniAcroporaD_rna21570:0.0325831)1:0.629084)45:0.161371,CniAcroporaD_rna41217:0.0459122)0:0.11348,(CniMontiporaC_g2622.t1:0.0222656,((CniMontiporaC_adi2mcaRNA6034_R1:0.0321317,(CniMontiporaC_adi2mcaRNA24854_R7:0.0334114,(CniMergedstylophoraP_Spis15806:0.4387,CniNemvArnau_v1g127563:0.173045)93:0.373464)64:0.0127493)70:0.00261571,(CniMontiporaC_adi2mcaRNA24854_R8:0.0704439,((CniAcroporaD_rna6034:0.0175192,CniAcroporaD_rna24854:0.0343657)1:0.0395385,((CniMontiporaC_adi2mcaRNA24854_R9:0.0340956,(CniNemvArnau_v1g132749:0.604659,StrongylocentrotusP_rna10771:0.185195)96:0.468563)0:0.0022158,((CniMontiporaC_adi2mcaRNA24854_R4:0.00834774,(CniMontiporaC_adi2mcaRNA24854_R2:0.00477075,CniMontiporaC_adi2mcaRNA24854_R1:0.00808024)84:0.00193079)86:0.00143085,CniMontiporaC_adi2mcaRNA24854_R6:0.00997497)84:0.00217758)76:0.0030626)47:0.00667114)93:0.00862043)96:0.0545516)0:5e-09)87:0.0480289,CniMergedstylophoraP_Spis20975:0.125446)82:0.0471835,(((((CniAmplexidiscus_evm.model.scaffold_21.49:5e-09,CniMontiporaC_g40553.t1:0.290148)70:1.46691,CniAcroporaD_rna41216:5e-09)53:0.00616493,CniAcroporaM_amil.1.2.9924.m1:0.0920464)39:0.00744952,CniAcroporaD_rna37913:0.016306)69:0.0113966,CniAcroporaM_amil.1.2.18895.m1:0.0436586)1:0.146092)94:0.0475127,((CniDiscosoma_evm.model.scaffold_283.16:0.468315,CniMergedstylophoraP_rna12869:0.0246853)38:0.155769,(CniAcroporaD_rna16022:0.290705,CniAcroporaD_rna41218:0.130728)97:0.0960753)49:0.0254129)84:0.0240918,(CniAcroporaD_rna4173:0.167714,(CniDiscosoma_evm.model.scaffold_258.19:0.476289,CniMontiporaC_g25761.t1:0.154727)98:0.190163)47:0.0707738)94:0.0417412,(CniAcroporaD_rna12145:0.122462,(CniDiscosoma_evm.model.scaffold_352.15:0.14262,CniAmplexidiscus_evm.model.scaffold_573.7:0.00619824)99:0.187282)99:0.067512)94:0.0462938,((CniAcroporaD_rna18884:0.564213,(((CniMontiporaC_adi2mcaRNA10482_R7:0.00579699,((CniAcroporaD_rna39233:0.0203428,CniAcroporaD_rna35109:0.0148718)73:0.00165314,(CniMontiporaC_adi2mcaRNA39233_R5:0.0222802,CniMontiporaC_adi2mcaRNA39233_R0:0.00307874)85:0.00224813)99:0.0153675)0:5e-09,(CniMontiporaC_adi2mcaRNA10482_R8:0.00551772,CniMontiporaC_adi2mcaRNA35109_R5:0.0189953)0:5e-09)86:0.00458975,(CniAcroporaD_rna39234:0.0138466,(CniAcroporaD_rna35108:0.0274678,CniAcroporaD_rna39232:0.0714996)79:0.00318466)85:0.00559058)99:0.100575)98:0.0638424,(((CniAcroporaD_rna10482:0.0377465,(CniMergedstylophoraP_rna36084:0.0316426,((CniMergedstylophoraP_rna26556:0.0596765,CniMergedstylophoraP_rna31807:0.0338561)72:0.00581795,CniMergedstylophoraP_Spis23660:0.0131377)0:5e-09)99:0.0610808)86:0.0190843,(((CniMergedstylophoraP_rna16531:0.0255223,CniMergedstylophoraP_rna20298:0.0411013)34:0.004203,(CniAcroporaD_rna1977:0.788878,CniMergedstylophoraP_rna31806:0.0231936)58:0.211754)0:6e-09,CniMergedstylophoraP_rna33207:0.0675089)95:0.0200903)1:0.0864308,(CniMontiporaC_g4225.t1:0.0420374,(((CniMontiporaC_adi2mcaRNA10482_R5:0.00337171,(CniMontiporaC_adi2mcaRNA10482_R2:5e-09,CniMontiporaC_adi2mcaRNA10482_R9:0.00596835)99:0.0027093)96:0.00171855,CniMontiporaC_adi2mcaRNA10482_R1:0.00333394)82:0.000997309,CniMontiporaC_adi2mcaRNA10482_R0:5e-09)79:0.0113199)1:0.136022)1:0.078895)1:0.0747745)1:0.104606,CniActiniaT_rna-XM_031718180.1:0.267286)32:0.0222183)89:0.0436878)99:0.0610793,(((LingulaA_rna-XM_013536929.1:0.43706,((((CniAcroporaD_rna38025:0.0680657,(AmphimedonQ_rna4933:0.96644,(CniPocilloporaA_rna7591:5e-09,CniPocilloporaD_rna-XM_027183921.1:5e-09)0:6e-09)1:0.102002)1:0.117164,(((((CniDiscosoma_evm.model.scaffold_312.12:1.10635,(CniRenillaM_g16486.t1:5e-09,CniRenillaM_g15633.t1:5e-09)57:0.0106512)0:6e-09,(CniRenillaM_g14440.t1:0.0170062,((CniRenillaM_g17581.t1:0.011683,CniRenillaM_g8131.t1:0.0255339)72:0.000820385,CniRenillaM_g14438.t1:0.026512)69:0.000780996)0:6e-09)1:0.164284,((CniRenillaM_g14441.t1:0.0101553,CniRenillaM_g8133.t1:0.0538302)74:0.00564955,CniRenillaM_g16487.t1:0.0144497)99:0.0637398)1:0.185627,(((((CniHydraV_rna13367:5e-09,CniMontiporaC_g57500.t1:0.838912)60:0.861885,CniAmplexidiscus_evm.model.scaffold_550.12:1.39341)84:0.484243,CniAcroporaD_rna1978:0.00243487)92:0.167013,((CniMergedstylophoraP_rna11158:0.0265348,CniMergedstylophoraP_Spis16834:0.154141)0:0.00446489,CniMergedstylophoraP_rna15193:0.0587435)99:0.0749033)99:0.0835243,(CniDendronephthya_rna-XM_028548241.1:0.0393112,CniDendronephthya_rna-XM_028549011.1:0.0128026)1:0.17143)83:0.0258958)99:0.0507985,((CniRenillaM_g14252.t1:0.112817,(CniRenillaM_g14251.t1:0.160907,(((((CniRenillaM_g7649.t1:0.00143458,CniRenillaM_g16226.t1:0.00122155)61:0.000166216,(CniRenillaM_g835.t1:0.000607915,(CniRenillaM_g18600.t1:5e-09,((CniRenillaM_g4763.t1:0.0075785,CniRenillaM_g18598.t1:0.00144609)25:0.00150111,(CniRenillaM_g18599.t1:5e-09,CniExaiptasiaP_rna-XM_021061917.1:1.27925)84:0.00440451)0:6e-09)1:5e-09)86:0.000300672)0:5e-09,(CniRenillaM_g7177.t1:0.00167293,(CniRenillaM_g19389.t1:0.00136475,CniRenillaM_g10370.t1:0.00235557)75:0.000386623)0:5e-09)0:5e-09,CniRenillaM_g19475.t1:0.00819096)74:0.000384076,CniRenillaM_g19390.t1:0.00159541)74:0.0276333)63:0.0309852)1:0.256404,(((((CniMontiporaC_adi2mcaRNA1977_R5:0.0228504,(CniMontiporaC_adi2mcaRNA1977_R4:0.0186953,(CniMontiporaC_adi2mcaRNA1977_R3:0.0299977,(CniMontiporaC_adi2mcaRNA1977_R0:0.00464178,CniMontiporaC_adi2mcaRNA1977_R2:0.0168036)99:0.0132855)77:0.00172364)91:0.00568023)1:0.131978,(((CniDendronephthya_rna-XM_028561389.1:0,CniDendronephthya_rna-XM_028563131.1:0,CniDendronephthya_rna-XM_028563196.1:0,CniDendronephthya_rna-XM_028563265.1:0,CniDendronephthya_rna-XM_028563280.1:0)0:6e-09,CniDendronephthya_rna-XM_028563115.1:0.0497131)1:0.178733,(CniDendronephthya_rna-XM_028552039.1:0.043768,CniDendronephthya_rna-XM_028555040.1:0.0101641)1:0.304352)83:0.0421633)38:0.0331462,((CniOrbicellaF_rna12070:0.078372,((((CniMontiporaC_g23532.t1:0.954183,(CniAcroporaD_rna38474:0.0540213,CniAcroporaD_rna37537:0.00617453)0:6e-09)39:0.00878885,CniAcroporaD_rna38473:0.0166813)80:0.0129724,CniMergedstylophoraP_Spis10297:0.134748)78:0.00433154,((CniMergedstylophoraP_rna27544:0.0401787,(CniMergedstylophoraP_Spis21942:0.0514863,CniMergedstylophoraP_rna913:0.0579714)53:0.00123208)32:0.00196816,CniMergedstylophoraP_rna5400:0.0413136)94:0.0147699)1:0.071696)62:0.0254552,(CniAcroporaD_rna35418:0.149244,CniMergedstylophoraP_rna8792:0.0326058)86:0.101958)79:0.0455194)1:0.0661312,((((CniOrbicellaF_rna1190:0.0591975,(CniMontiporaC_g57233.t1:0.580543,CniMergedstylophoraP_Spis24361:0.00801787)10:0.109169)94:0.0691671,(CniPocilloporaA_rna16335:0,CniPocilloporaD_rna-XM_027192708.1:0)0:0.0476096)98:0.0901727,(CniMontiporaC_g28863.t1:0.0572228,CniMontiporaC_adi2mcaRNA1977_R9:0.0873651)99:0.0826273)1:0.141908,(CniNemvArnau_NVE12272:0.199257,CniDendronephthya_rna-XM_028549009.1:0.264209)42:0.0434758)1:0.0962594)76:0.0179277,(CniDendronephthya_rna-XM_028561388.1:0.127031,CniXenia_Xe_028939-T1:0.190422)92:0.0379255)63:0.0230555)96:0.043638)99:0.104081)1:0.369628,(((((((CniPocilloporaA_rna10474:5e-09,CniPocilloporaD_rna-XM_027186826.1:5e-09)99:0.0954654,((CniDendronephthya_rna-XM_028560630.1:0.306945,(CniDiscosoma_evm.model.scaffold_133.36:6e-09,(CniAcroporaM_amil.1.2.1253.m1:0.102255,CniMontiporaC_g40193.t1:6e-09)48:0.139375)99:1.42974)0:6e-09,((CniMontiporaC_g387.t1:0.0284931,((((CniMontiporaC_g698.t1:0.0149281,CniMontiporaC_adi2mcaRNA8373_R3:5e-09)98:0.0136929,CniMontiporaC_adi2mcaRNA8373_R5:0.0232968)99:0.0280715,((((CniAcroporaD_rna8373:0.0383078,CniMontiporaC_adi2mcaRNA8373_R4:0.0188434)72:0.00112409,(CniMontiporaC_adi2mcaRNA8373_R8:0.0326544,((CniMontiporaC_g39702.t1:6e-09,(CniGoniastreaA_gasp1.m1b.16245.m1:6e-09,(CniAcroporaM_amil.1.2.17957.m1:5e-09,CniDiscosoma_evm.model.scaffold_396.10:5e-09)60:0.431934)63:1.8801)54:0.332852,(CniFungiaSp_ffun1.m4.26994.m1:0.0262227,(CniFungiaSp_ffun1.m4.17293.m1:0.0382083,(CniFungiaSp_ffun1.m4.8459.m1:0.0443008,CniFungiaSp_ffun1.m4.29953.m1:0.030372)0:5e-09)94:0.0187034)99:0.148406)85:0.0648244)72:0.00324023)0:5e-09,(CniAcroporaM_amil.1.2.19024.m1:0.0174912,(CniMontiporaC_adi2mcaRNA8373_R1:0.0188255,(CniMontiporaC_g7473.t1:0.00499147,CniMontiporaC_g14372.t1:0.00429692)1:0.0295261)69:0.00929154)0:5e-09)0:5e-09,CniMontiporaC_adi2mcaRNA8373_R6:0.0368867)60:0.00332663)92:0.0170602,(((CniOrbicellaF_rna6540:0.158423,CniMontiporaC_g14373.t1:5e-09)88:0.0144061,(CniAcroporaD_rna9641:0.186735,((CniMontiporaC_g26251.t1:2.27731,CniAcroporaD_rna14999:5e-09)89:0.0753642,CniAcroporaD_rna24285:0.0511246)85:0.0199951)79:0.0129582)79:0.0114709,(CniAcroporaD_rna8372:0.0258841,CniAcroporaD_rna8374:0.0367386)94:0.0097637)70:0.00109423)32:0.00488337)1:0.121025,(CniPocilloporaA_rna10473:5e-09,CniPocilloporaD_rna-XM_027186829.1:5e-09)1:0.25818)86:0.0347483)37:0.0132157)33:0.0140486,((((StrigamiaM_SMAR014348-RA:0.557804,CniAmplexidiscus_evm.model.scaffold_399.8:6e-09)38:0.164093,CniNemvArnau_NVE18577:5e-09)0:6e-09,(CniDiscosoma_evm.model.scaffold_1552.1:0.792351,CniMontiporaC_g66138.t1:1.1e-08)66:0.12245)72:0.91616,(CniDendronephthya_rna-XM_028558150.1:0.205694,((CniDendronephthya_rna-XM_028557302.1:0.00171376,CniDendronephthya_rna-XM_028559852.1:0.0161341)1:0.196382,((CniAureliaA_scaffold950.g4.t1:1.25639,CniRenillaM_g4340.t1:0.000114122)1:0.0286487,(CniRenillaM_g1541.t1:0.000738582,(CniRenillaM_g2017.t1:0.000923916,CniRenillaM_g11253.t1:0.00385842)72:0.00159005)93:0.00996834)1:0.137786)99:0.0459544)81:0.0610264)57:0.0617245)5:0.0219513,CniDiscosoma_evm.model.scaffold_3955.1:0.18245)86:0.0256758,(CniExaiptasiaP_rna-XM_021058788.2:0.190238,(CniXenia_Xe_026467-T1:1.45144,CniActiniaT_rna-XM_031719201.1:8e-09)42:0.193363)0:0.0378797)87:0.0397442,((CniMontiporaC_g30391.t1:0.0559943,(CniMontiporaC_g39066.t1:1.20839,CniMontiporaC_g30403.t1:5e-09)32:0.0913683)98:0.24934,((CniAmplexidiscus_evm.model.scaffold_1937.1:0.127361,CniAmplexidiscus_evm.model.scaffold_830.7:0.100374)1:0.334282,(((CniOrbicellaF_rna26476:0.0424708,(CniOrbicellaF_rna12570:0.0102109,CniOrbicellaF_rna26473:5e-09)9:0.0140606)1:0.09162,((CniOrbicellaF_rna19785:0.00331149,CniOrbicellaF_rna34270:5e-09)1:0.0701416,(CniOrbicellaF_rna26472:0.184381,((CniRenillaM_g22060.t1:1.16928,(CniPocilloporaA_rna23336:5e-09,CniPocilloporaD_rna-XM_027199771.1:5e-09)0:6e-09)12:0.0358315,(CniMontiporaC_g45022.t1:0.0553805,(((CniMontiporaC_g46093.t1:2.03463,CniGoniastreaA_gasp1.m3.23756.m1:5e-09)48:0.0368512,CniMontiporaC_g45021.t1:0.0379017)42:0.0068587,CniMontiporaC_g51986.t1:0.025497)88:0.0429508)61:0.0222101)69:0.0208723)46:0.0362701)79:0.0169855)67:0.0239446,(CniAcroporaD_rna25759:0.020659,(CniMontiporaC_g67975.t1:0.0591774,CniMontiporaC_g38107.t1:0.185519)1:0.803464)83:0.148248)73:0.0533333)99:0.0954549)27:0.026297)1:0.399863,(((((CniDendronephthya_rna-XM_028554666.1:0.155682,((CniRenillaM_g5369.t1:0.0240414,((((CniRenillaM_g3967.t1:5e-09,CniRenillaM_g7613.t1:5e-09)92:0.0116932,CniPoritesL_plut2.m8.6887.m1:1.62257)0:5e-09,CniRenillaM_g19451.t1:0.00527339)87:0.00279966,(CniRenillaM_g11243.t1:0.0179703,(CniRenillaM_g18534.t1:0.00848277,CniRenillaM_g19730.t1:0.0131795)0:5e-09)76:0.00137831)94:0.0149414)1:0.137534,(CniRenillaM_g19729.t1:0.0122125,(CniRenillaM_g5370.t1:0.0180674,CniRenillaM_g3966.t1:0.0187234)68:0.00158907)95:0.028413)1:0.188711)97:0.0747034,(((((CniXenia_Xe_019281-T1:5e-09,(CniAcroporaM_amil.1.2.22861.m1:8e-09,(CniAcroporaM_amil.1.2.18472.m1:0.0584058,AmphibalanusA_rna-gnl|WGS_VIIS|FJT64_019880-RA_mrna:0.108456)73:0.557167)44:1.00448)26:0.00803424,(CniXenia_Xe_014400-T1:5e-09,CniXenia_Xe_021303-T1:5e-09)0:5e-09)85:0.00829843,(CniXenia_Xe_018056-T1:5e-09,CniAcroporaM_amil.1.2.18840.m1:1.48002)0:5e-09)15:0.040109,(CniAcroporaM_amil.1.2.6338.m1:5e-09,AmphibalanusA_rna-gnl|WGS_VIIS|FJT64_009426-RA_mrna:0.348266)70:0.85906)77:0.277505,CniExaiptasiaP_rna-XM_028662110.1:0.232666)90:0.0912489)1:0.121672,(((LingulaA_rna-XM_013555263.1:0.0409424,LingulaA_rna-XM_013544262.1:0.00999551)71:0.00227062,(LingulaA_rna-XM_013553693.2:0.0145814,LingulaA_rna-XM_024076967.1:0.083894)12:0.00747573)1:0.318991,LingulaA_rna-XM_013528880.2:0.319955)98:0.0662471)99:0.0566634,(CniMontiporaC_adi2mcaRNA15663_R7:0.319737,(CniExaiptasiaP_rna-XM_028660398.1:0.345149,((CniNemvArnau_NVE20528:0.0106901,((CniPoritesL_jamg1.model.Sc0000430.2:0.305061,CniNemvArnau_NVE824:0.0691087)99:0.224509,(CniAureliaA_scaffold136.g5.t1:2.10455,CniNemvArnau_NVE14299:0.000444637)11:0.0453741)1:0.268432)1:0.527122,(((CniAcroporaD_rna21136:0.0715624,(CniAmplexidiscus_evm.model.scaffold_721.12:0.139079,CniMontiporaC_adi2mcaRNA31450_R7:0.15184)98:0.132618)94:0.0656475,CniAcroporaD_rna24120:0.00708706)80:0.0231929,CniAcroporaD_rna21135:0.0226508)1:0.16113)98:0.0951928)73:0.0358224)92:0.0553546)89:0.0467564,((CniDendronephthya_rna-XM_028561126.1:0.212217,(CniDendronephthya_rna-XM_028549001.1:0.000892865,CniDendronephthya_rna-XM_028549982.1:0.000891136)1:0.157252)1:0.208717,CniDendronephthya_rna-XM_028556768.1:0.402159)97:0.0932943)72:0.0570184)99:0.0790469)0:0.0294374,(((StrongylocentrotusP_rna5637:0.266222,(AcanthasterP_rna13107:0.274427,(StrongylocentrotusP_rna31607:0.291489,(StrongylocentrotusP_rna26118:5e-09,(StrongylocentrotusP_rna9093:0.0272334,StrongylocentrotusP_rna27953:0.0171706)88:0.0149556)1:0.190579)87:0.0564093)1:0.113983)1:0.164186,(((CniAcroporaD_rna16999:0.28864,CniExaiptasiaP_rna-XM_021056681.2:0.426155)99:0.147484,(CniAcroporaD_rna25510:0.0979089,(CniAcroporaD_rna24931:0.00301297,CniAcroporaD_rna14132:0.0893477)1:0.224922)95:0.0762845)77:0.0476285,((CniExaiptasiaP_rna-XM_028661748.1:0.00643327,(CniExaiptasiaP_rna-XM_021061916.1:0.0167699,(StrigamiaM_SMAR007174-RA:0.0247389,StrigamiaM_SMAR009196-RA:0.0401336)1:1.32308)0:0.000123237)1:0.349839,((CniAureliaA_scaffold2475.g3.t1:1.50197,CniAcroporaD_rna16998:0.16888)48:0.0695892,((CniFungiaSp_ffun1.m2b.5421.m1:0.760924,CniMontiporaC_g64769.t1:0.309528)48:0.967602,CniAcroporaD_rna26733:0.137642)9:0.0421346)98:0.105339)83:0.053959)91:0.0476035)90:0.0540083,((CniActiniaT_rna-XM_031714945.1:0.290507,CniExaiptasiaP_rna-XM_028663318.1:0.287283)47:0.035434,CniDendronephthya_rna-XM_028534845.1:1.00687)81:0.0582742)0:0.0535638)1:0.0795958)92:0.0362386,(((CniDiscosoma_evm.model.scaffold_155.32:0.858107,((CniAcroporaD_rna19198:5e-09,CniAcroporaD_rna30543:0.020939)92:0.0119804,((CniAcroporaD_rna37377:0.00377936,(CniAcroporaD_rna25780:0.0369178,((CniHydraV_rna1526:0.949727,CniMontiporaC_g63118.t1:5e-09)98:0.0834773,CniMontiporaC_adi2mcaRNA25780_R8:0.045898)1:0.0965296)99:0.0553899)0:5e-09,((CniMontiporaC_g61406.t1:0.0839533,CniThelohanellusK_rna11550:1.51801)0:0.000112075,CniAcroporaD_rna22291:0.0449206)80:0.0126993)72:0.00374447)99:0.301911)51:0.116048,((((CniAureliaA_scaffold3336.g1.t1:0.168913,(CniAureliaA_scaffold2182.g3.t1:0.104289,CniAureliaA_scaffold3533.g1.t1:0.0179394)99:0.177352)76:0.0511851,(CniAureliaA_scaffold1331.g6.t1:0.0644088,CniAureliaA_scaffold194.g7.t1:0.0357935)1:0.212525)70:0.0699824,CniAureliaA_scaffold1205.g5.t1:0.478798)1:0.109783,(((CniExaiptasiaP_rna-XM_028659509.1:0.272614,CniExaiptasiaP_rna-XM_021040290.1:0.145872)20:0.072378,CniActiniaT_rna-XM_031694706.1:0.392597)42:0.0364554,(CniDendronephthya_rna-XM_028548242.1:1.05936,CniActiniaT_rna-XM_031717115.1:6e-09)97:0.241767)99:0.126093)90:0.0547711)98:0.0754666,((((StrongylocentrotusP_rna6801:5e-09,((StrongylocentrotusP_rna39643:0.0180145,StrongylocentrotusP_rna7262:0.034532)90:0.0245712,(StrongylocentrotusP_rna13067:0.00817747,(StrongylocentrotusP_rna4411:0.0138038,(StrongylocentrotusP_rna13068:0.00718506,(((StrongylocentrotusP_rna39642:0.0109355,(StrongylocentrotusP_rna6055:0.00954976,StrongylocentrotusP_rna14045:0.00233371)92:0.00316516)73:0.00264639,StrongylocentrotusP_rna26880:0.0044917)86:0.00184063,StrongylocentrotusP_rna33931:0.00654958)98:0.00751936)88:0.00615685)0:5e-09)0:5e-09)82:0.00380669)1:0.469551,(((StrongylocentrotusP_rna13929:0.00992067,StrongylocentrotusP_rna39343:0.0021822)1:0.221105,((StrongylocentrotusP_rna32292:0.0266812,((((StrongylocentrotusP_rna33729:0.0209547,((StrongylocentrotusP_rna32293:0.00107946,(StrongylocentrotusP_rna32298:0.00400708,StrongylocentrotusP_rna32296:0.00311048)77:0.00311667)0:5e-09,(StrongylocentrotusP_rna10326:0.00137672,StrongylocentrotusP_rna26202:5e-09)99:0.00288465)0:6e-09)0:5e-09,(StrongylocentrotusP_rna20726:0.00788236,StrongylocentrotusP_rna32295:0.00222008)0:6e-09)0:5e-09,StrongylocentrotusP_rna32294:5e-09)73:0.00163511,StrongylocentrotusP_rna32297:0.00231902)66:0.00301615)41:0.00691035,StrongylocentrotusP_rna33728:0.0287646)1:0.205108)1:0.142918,(StrongylocentrotusP_rna13364:0.00321928,StrongylocentrotusP_rna13365:0.00452224)1:0.272038)98:0.121417)1:0.173254,((LingulaA_rna-XM_013563573.1:0.00437885,LingulaA_rna-XM_024074608.1:0.0480277)98:0.163364,((CniAcroporaD_rna1526:0.341283,CniDendronephthya_rna-XM_028561031.1:0.255292)45:0.118995,(CniDendronephthya_rna-XM_028556764.1:0.0200617,CniDendronephthya_rna-XM_028552837.1:0.0589622)1:0.428072)1:0.847293)92:0.160014)42:0.055999,((((AcanthasterP_rna17673:0.28717,AcanthasterP_rna26378:0.0272475)1:0.32619,(((((((StrongylocentrotusP_rna18674:0.00292536,((StrongylocentrotusP_rna24196:0.0418629,StrongylocentrotusP_rna3062:0.00905955)22:0.000686275,(StrongylocentrotusP_rna40807:0.00393888,(StrongylocentrotusP_rna24195:0.0139544,(StrongylocentrotusP_rna3061:0.019303,(StrongylocentrotusP_rna24192:0.00956591,(StrongylocentrotusP_rna18672:0.0375666,StrongylocentrotusP_rna18673:0.00292819)0:5e-09)92:0.00468726)94:0.0110456)54:0.00726693)0:5e-09)75:0.00292185)56:0.00329466,StrongylocentrotusP_rna24193:5e-09)1:0.347688,CniMontiporaC_g49590.t1:1.44581)0:8e-09,(((StrongylocentrotusP_rna39587:0.000331771,StrongylocentrotusP_rna39586:0.00632507)63:8.8578e-05,(StrongylocentrotusP_rna10367:0.00345515,(StrongylocentrotusP_rna5908:0.000785503,(StrongylocentrotusP_rna32609:0.000378586,(StrongylocentrotusP_rna10368:0.00312074,StrongylocentrotusP_rna4081:0.000567068)76:0.000400726)80:0.000748951)0:5e-09)50:0.000693511)1:0.308183,((StrongylocentrotusP_rna35167:0.0170282,(StrongylocentrotusP_rna29789:5e-09,StrongylocentrotusP_rna35168:0.00422197)97:0.0175184)1:0.221821,(((((((((StrongylocentrotusP_rna33895:0.0190728,StrongylocentrotusP_rna14057:5e-09)91:0.00441871,StrongylocentrotusP_rna14050:0.0042084)86:0.00396488,(((CniMontiporaC_g10791.t1:1.64453,StrongylocentrotusP_rna36599:5e-09)0:0.00700927,(StrongylocentrotusP_rna14065:0.00825367,StrongylocentrotusP_rna24043:0.00156413)94:0.0229085)56:0.00171974,StrongylocentrotusP_rna14053:5e-09)0:5e-09)59:0.00122996,StrongylocentrotusP_rna14055:0.00281136)87:0.00199753,(StrongylocentrotusP_rna14062:0.00437898,StrongylocentrotusP_rna14059:0.00262317)5:0.000527017)0:5e-09,((StrongylocentrotusP_rna14063:5e-09,StrongylocentrotusP_rna8349:0.00226476)86:0.0199399,StrongylocentrotusP_rna14049:0.0318724)81:0.00748026)87:0.00627389,(StrongylocentrotusP_rna16758:0.0298615,StrongylocentrotusP_rna14060:6e-09)68:0.00264136)97:0.0203054,(CniAcroporaD_rna26582:0.397543,StrongylocentrotusP_rna14058:5e-09)1:0.0991641)96:0.0185256,((StrongylocentrotusP_rna14061:0.00319242,((StrongylocentrotusP_rna14056:0.00305347,((StrongylocentrotusP_rna14051:0.0161073,StrongylocentrotusP_rna14066:5e-09)0:5e-09,StrongylocentrotusP_rna24044:0.00258285)97:0.00603283)49:0.00161711,(StrongylocentrotusP_rna7240:0.00497664,StrongylocentrotusP_rna37347:0.0065299)0:5e-09)74:0.00186802)0:5e-09,StrongylocentrotusP_rna14052:0.00873726)1:0.0364706)1:0.232165)1:0.114395)77:0.0485175)22:0.0210626,StrongylocentrotusP_rna40267:0.318684)41:0.0178791,CniMergedstylophoraP_rna27121:0.96054)84:0.0303528,(((StrongylocentrotusP_rna18686:0.123462,((StrongylocentrotusP_rna21577:0.00636924,(StrongylocentrotusP_rna8941:0.00915648,((StrongylocentrotusP_rna808:0.00302688,((CniAureliaA_scaffold768.g7.t1:1.53078,StrongylocentrotusP_rna22970:6e-09)1:0.0752519,StrongylocentrotusP_rna26338:5e-09)77:0.00585992)1:0.054842,StrongylocentrotusP_rna26339:0.00252736)0:5e-09)81:0.00304104)90:0.0044676,StrongylocentrotusP_rna26337:0.00636689)76:0.0160636)1:0.29002,AcanthasterP_rna4428:0.208699)99:0.0666695,((((StrongylocentrotusP_rna23848:5e-09,StrongylocentrotusP_rna22320:5e-09)0:5e-09,StrongylocentrotusP_rna31270:0.00153262)84:0.000949732,(((StrongylocentrotusP_rna7120:0.000376485,(StrongylocentrotusP_rna30071:0.0015089,StrongylocentrotusP_rna18123:5e-09)0:1.1e-08)0:5e-09,(StrongylocentrotusP_rna28252:0.0174233,(StrongylocentrotusP_rna18124:0.00498868,StrongylocentrotusP_rna15347:0.00395001)85:0.0026882)0:5e-09)26:6e-09,StrongylocentrotusP_rna30070:0.00187665)40:0.000943014)1:0.218164,StrongylocentrotusP_rna36462:0.260088)1:0.0836561)99:0.0610321)67:0.0505184)99:0.079044,((CniExaiptasiaP_rna-XM_021058842.1:0.257569,(AcanthasterP_rna34093:8e-09,CniActiniaT_rna-XM_031714249.1:0.709526)33:0.288772)57:0.0835041,(((CniExaiptasiaP_rna-XM_021045604.2:0.069502,CniActiniaT_rna-XM_031710394.1:0.06435)44:0.0177735,CniRenillaM_g4760.t1:0.163857)1:0.134485,(LingulaA_rna-XM_013543847.2:0.00162559,(CniRenillaM_g7183.t1:1.03434,LingulaA_rna-XM_013547505.1:0.000110908)98:0.0127796)1:0.321948)94:0.0639852)1:0.152835)70:0.0416123,(CniAureliaA_scaffold930.g9.t1:0.312254,(AcanthasterP_rna26796:0.56418,(CniAcroporaD_rna14559:0.000227983,((CniAcroporaD_rna25538:0.0578001,CniAcroporaM_amil.1.2.19949.m1:0.0945459)39:0.010033,((((AmphibalanusA_rna-gnl|WGS_VIIS|FJT64_015914-RA_mrna:1.11159,CniAcroporaD_rna10778:1.34655)67:0.256517,CniAcroporaD_rna12181:0.110218)0:5e-09,((CniMontiporaC_adi2mcaRNA25538_R1:0.00105815,(CniAcroporaM_amil.1.2.19333.m1:6e-09,CniMontiporaC_g40554.t1:0.40045)91:0.927686)21:0.161534,CniMontiporaC_adi2mcaRNA25538_R0:0.0279944)91:0.0201654)0:5e-09,CniAcroporaM_amil.1.2.11105.m1:0.10631)71:0.00397302)96:0.0300137)1:0.266756)68:0.0756076)0:0.0438526)95:0.0495776)0:0.0485244)38:0.0380661)99:0.0436103,(CniMergedstylophoraP_Spis24074:0.505061,((CniDendronephthya_rna-XM_028551376.1:0.299718,(CniMergedstylophoraP_rna28844:0.357294,(CniMergedstylophoraP_rna987:0.0637939,CniMergedstylophoraP_rna27386:0.0324243)1:0.230449)72:0.0327965)95:0.064505,(((((((CniAcroporaD_rna8346:0.0172636,CniAcroporaD_rna29893:0.008165)99:0.0585311,(CniMergedstylophoraP_rna409:0.0649389,((((((CniMergedstylophoraP_Spis13688:0.115319,CniMergedstylophoraP_Spis21625:0.0288774)87:0.0266133,((CniAcroporaT_aten_0.1.m1.9745.m1:0.1187,CniAcroporaM_amil.1.2.14600.m1:0.141528)0:5e-09,(CniAcroporaD_rna8348:0.0647876,CniMontiporaC_adi2mcaRNA8348_R0:0.135775)68:0.0389411)98:0.0321416)75:0.0204482,CniMergedstylophoraP_rna408:0.0426895)70:0.0097245,(CniHydraV_rna9850:1.65914,CniMergedstylophoraP_Spis6728:0.0887138)82:0.0326737)95:0.0381511,CniAcroporaD_rna8347:0.0620345)83:0.0332434,CniMergedstylophoraP_Spis21626:0.130642)11:0.0169339)83:0.0131944)1:0.174386,CniAcroporaD_rna23303:0.225021)47:0.0287961,(CniMergedstylophoraP_rna33411:0.190858,(CniOrbicellaF_rna100:0.11001,(CniMontiporaC_g51878.t1:0.576682,CniDiscosoma_evm.model.scaffold_584.3:0.95631)85:0.413708)0:5e-09)1:0.347389)16:0.024739,((LingulaA_rna-XM_013525717.1:5e-09,(LingulaA_rna-XM_013556307.1:0.00491605,LingulaA_rna-XM_013525718.1:0.0568644)89:0.0341411)1:0.693539,CniAcroporaD_rna28283:0.22017)96:0.0912344)35:0.032266,(((((CniMontiporaC_g15193.t1:1.00875,((CniDendronephthya_rna-XM_028557851.1:0.0586549,(CniDendronephthya_rna-XM_028546319.1:0.00649152,CniDendronephthya_rna-XM_028549462.1:0.00161675)94:0.0122177)81:0.0106783,(CniDendronephthya_rna-XM_028548166.1:0.0048584,CniDendronephthya_rna-XM_028558168.1:0.00687845)86:0.00980314)99:0.137331)59:0.0709421,CniDendronephthya_rna-XM_028549003.1:0.231871)99:0.0622053,((CniAcroporaD_rna15663:0.0813488,CniAcroporaD_rna24893:0.0550212)1:0.187967,(CniPocilloporaA_rna20304:5e-09,(CniPocilloporaD_rna-XM_027196713.1:5e-09,(BotrylloidesL_Boleac.CG.SB_v3.S520.g11126.01.t:0.799395,CniRenillaM_g13470.t1:0.000554632)79:0.473349)0:5e-09)1:0.185188)85:0.0387622)0:0.0193127,((CniAcroporaT_aten_0.1.m1.23429.m1:0.181631,CniGoniastreaA_gasp1.m3.21498.m1:0.139432)97:0.115435,((CniAmplexidiscus_evm.model.scaffold_1177.3:0.0248774,((CniAmplexidiscus_evm.model.scaffold_1127.1:0.00943133,(AcanthasterP_rna29833:0.18634,CniDendronephthya_rna-XM_028563085.1:0.023287)36:0.47592)9:0.139624,CniDiscosoma_evm.model.scaffold_851.1:0.023545)39:0.00537257)99:0.166013,(CniAcroporaD_rna24891:0.0307775,(CniAcroporaM_amil.1.2.23122.m1:5e-09,CniActiniaT_rna-XM_031694410.1:0.671415)42:0.243417)1:0.320443)78:0.0671889)1:0.276653)92:0.0322199,((((CniMontiporaC_adi2mcaRNA23304_R0:0.019452,CniMontiporaC_adi2mcaRNA23304_R3:0.0179905)99:0.026107,((CniAcroporaD_rna24566:0.0109776,(CniAcroporaD_rna23304:0.00156587,CniAcroporaM_amil.1.2.23975.m1:0.188177)28:0.00537094)96:0.023489,(CniMontiporaC_g1045.t1:6e-09,(CniMontiporaC_g51737.t1:5e-09,(CniAmplexidiscus_evm.model.scaffold_518.23:0.969706,CniMontiporaC_g25621.t1:5e-09)63:0.421472)68:1.09537)72:0.338338)81:0.00780797)70:0.016039,CniOrbicellaF_rna12045:0.14143)1:0.18888,CniDendronephthya_rna-XM_028552999.1:0.258212)69:0.0513253)66:0.022276)76:0.030334,(((((((CniDendronephthya_rna-XM_028559714.1:1.41413,CniDendronephthya_rna-XM_028557717.1:0.121416)43:0.643622,CniDiscosoma_evm.model.scaffold_102.40:0.670493)83:0.623523,CniMontiporaC_g2330.t1:0.00755397)28:0.0508823,CniGoniastreaA_gasp1.m3.21740.m1:0.060377)1:0.249306,(CniDendronephthya_rna-XM_028549428.1:0.356419,CniDendronephthya_rna-XM_028552998.1:0.164416)79:0.156222)77:0.0382933,((CniAcroporaM_amil.1.2.19711.m1:0.385319,CniAmplexidiscus_evm.model.scaffold_1057.7:6e-09)84:0.689197,(CniAcroporaT_aten_0.1.m1.21841.m1:0.76935,CniAureliaA_scaffold334.g16.t1:0.853868)79:0.328448)96:0.404069)0:0.021783,((CniAcroporaD_rna28235:0.0131911,CniAcroporaD_rna38198:0.0138487)1:0.325196,(((((CniMergedstylophoraP_Spis6073:0.26214,(CniAcroporaD_rna38256:0.189765,CniMergedstylophoraP_rna29299:0.0443316)96:0.0843502)16:0.0152765,(CniMergedstylophoraP_rna29300:0.00580316,((CniFungiaSp_ffun1.m4.30561.m1:0.0753298,CniGoniastreaA_gasp1.m3.16326.m1:0.0799784)1:0.0731574,((CniMontiporaC_adi2mcaRNA18399_R2:0.0289822,(CniMontiporaC_g29108.t1:0.0272104,(CniAcroporaD_rna31456:0.0307692,CniMontiporaC_adi2mcaRNA31456_R0:0.0617508)83:0.0489701)99:0.163885)1:0.104767,CniMergedstylophoraP_rna22300:0.140358)78:0.0226064)0:8e-09)99:0.115944)84:0.0393861,(CniAcroporaD_rna26439:0.0954485,(CniAcroporaD_rna18399:0.0288386,((CniMontiporaC_adi2mcaRNA18399_R4:0.0949296,(CniMontiporaC_adi2mcaRNA18399_R1:0.0128567,CniMontiporaC_adi2mcaRNA18399_R0:0.0148479)95:0.0101511)86:0.00850241,(CniAcroporaT_aten_0.1.m1.31014.m1:0.0245229,(CniAcroporaT_aten_0.1.m1.25920.m1:0.0834475,CniMontiporaC_g32881.t1:0.412382)51:0.396349)0:0.0011779)55:0.00479376)83:0.0288643)1:0.122803)43:0.0389957,(CniAcroporaM_amil.1.2.14503.m1:0.249017,(CniAmplexidiscus_evm.model.scaffold_614.9:0.0383241,CniAmplexidiscus_evm.model.scaffold_60.48:0.0374058)99:0.211443)1:0.402679)1:0.0939608,((((CniRenillaM_g3411.t1:0.0031393,CniRenillaM_g18083.t1:0.0984945)1:0.291099,((((CniMorbakkaV_scaffold137.g38.t1:0.146481,CniMorbakkaV_scaffold511.g5.t1:5e-09)90:0.00136363,(CniMorbakkaV_scaffold288.g21.t1:5e-09,(CniMorbakkaV_scaffold585.g2.t1:5e-09,CniMorbakkaV_scaffold80.g21.t1:0.00033542)45:6.586e-06)0:0.000374167)1:0.240347,((CniRenillaM_g19596.t1:1.31746,(CniRenillaM_g8130.t1:6e-09,((StrigamiaM_SMAR010762-RA:0,StrigamiaM_SMAR003626-RA:0)0:6e-09,(StrigamiaM_SMAR001645-RA:5e-09,(CniAcroporaM_amil.1.2.19683.m1:5e-09,BotrylloidesL_Boleac.CG.SB_v3.S1179.g01454.01.t:0.01952)43:0.708755)58:0.575092)79:0.464168)55:0.274038)63:0.679265,CniExaiptasiaP_rna-XM_021056477.1:0.042219)76:0.0798526)81:0.0472087,(((((CniDendronephthya_rna-XM_028562231.1:0.0619842,(CniDendronephthya_rna-XM_028559592.1:0.025537,((CniDendronephthya_rna-XM_028562144.1:0.0120465,(CniDendronephthya_rna-XM_028562232.1:5e-09,CniDendronephthya_rna-XM_028562564.1:5e-09)8:5e-09)84:0.0025265,(CniDendronephthya_rna-XM_028562247.1:0,CniDendronephthya_rna-XM_028563136.1:0,CniDendronephthya_rna-XM_028563139.1:0,CniDendronephthya_rna-XM_028563143.1:0)0:5e-09)89:0.00854923)86:0.028389)1:0.138716,CniDendronephthya_rna-XM_028552934.1:0.189817)48:0.0142925,CniDendronephthya_rna-XM_028552933.1:0.139483)97:0.0629114,((((CniMontiporaC_g34095.t1:0.0514947,(CniMontiporaC_g15456.t1:5e-09,(CniAmplexidiscus_evm.model.scaffold_363.11:1.46907,CniMontiporaC_g21834.t1:6e-09)1:0.154707)99:0.0982346)99:0.133156,(CniGoniastreaA_gasp1.m3.11192.m1:0.00197761,CniGoniastreaA_gasp1.m3.31274.m1:5e-09)1:0.139945)1:0.0890908,((CniFungiaSp_ffun1.m4.24788.m1:0.00598811,(CniAureliaA_scaffold3070.g2.t1:0.795316,CniDiscosoma_evm.model.scaffold_108.49:5e-09)63:0.399046)0:0.111082,(CniDiscosoma_evm.model.scaffold_140.20:0.26758,CniGoniastreaA_gasp1.m3.25494.m1:0.266723)4:0.0274932)96:0.0661402)73:0.0641036,CniRenillaM_g23644.t1:0.336561)88:0.0486036)98:0.0469052,(((((((CniDendronephthya_rna-XM_028562636.1:0.0274651,(CniDendronephthya_rna-XM_028550976.1:0.00514605,CniDendronephthya_rna-XM_028561317.1:0.0137026)98:0.0451251)78:0.0202247,CniDendronephthya_rna-XM_028561318.1:0.0320937)72:0.0061624,CniDendronephthya_rna-XM_028550975.1:0.00779367)36:0.00514693,CniDendronephthya_rna-XM_028550974.1:0.0381613)1:0.0986401,(((CniDendronephthya_rna-XM_028551487.1:5e-09,(CniAmplexidiscus_evm.model.scaffold_447.9:0.925787,CniMontiporaC_g54297.t1:0.668539)52:0.555565)0:6e-09,CniDendronephthya_rna-XM_028562911.1:5e-09)16:0.0050772,((CniDendronephthya_rna-XM_028536819.1:0.105516,CniDendronephthya_rna-XM_028551366.1:0.0263265)56:0.00684967,(CniDendronephthya_rna-XM_028551469.1:0.00238266,(CniDendronephthya_rna-XM_028539091.1:0.00759555,(CniDendronephthya_rna-XM_028562910.1:0.00119818,CniDendronephthya_rna-XM_028555615.1:0.0113402)89:0.00167633)0:5e-09)82:0.00449354)80:0.0131228)1:0.109877)82:0.025413,CniDendronephthya_rna-XM_028552419.1:0.131323)1:0.0735675,(((CniDendronephthya_rna-XM_028561405.1:0.00765943,CniDendronephthya_rna-XM_028557285.1:0.0111678)0:5e-09,(((CniDendronephthya_rna-XM_028557286.1:0.0111182,CniDendronephthya_rna-XM_028539508.1:0.171873)98:0.0323658,CniDendronephthya_rna-XM_028558271.1:0.00563159)0:5e-09,CniDendronephthya_rna-XM_028561406.1:0.00193685)0:5e-09)1:0.177093,(CniDendronephthya_rna-XM_028563122.1:0.149991,(((CniDendronephthya_rna-XM_028555836.1:0,CniDendronephthya_rna-XM_028556206.1:0)0:5e-09,CniDendronephthya_rna-XM_028548121.1:0.000582327)65:0.00108024,(CniDendronephthya_rna-XM_028562734.1:0.0102109,(CniDendronephthya_rna-XM_028553095.1:0.000315772,(CniDendronephthya_rna-XM_028562072.1:0.0781385,(CniDendronephthya_rna-XM_028548122.1:5e-09,CniMontiporaC_g26080.t1:2.29682)0:5e-09)99:0.0109267)87:0.00682551)27:0.0015906)0:0.000461005)1:0.179019)1:0.0843106)43:0.0218509)95:0.0352783)0:0.036715)97:0.042461,((CniDendronephthya_rna-XM_028539893.1:0.00734081,CniDendronephthya_rna-XM_028563279.1:0.0334606)1:0.232498,((((CniRenillaM_g7971.t1:0.277846,((CniMontiporaC_g18608.t1:5e-09,CniOrbicellaF_rna11617:0.523943)48:0.037864,(CniMontiporaC_g15872.t1:5e-09,CniMontiporaC_g35702.t1:0.00318093)99:0.0873332)1:0.323503)99:0.102218,CniExaiptasiaP_rna-XM_021052497.1:0.327506)67:0.0267836,(((CniMontiporaC_g18255.t1:5e-09,CniMontiporaC_g50256.t1:0.192971)99:0.213284,CniDiscosoma_evm.model.scaffold_92.40:0.245764)52:0.07966,(CniOrbicellaF_rna32384:0.275032,(CniOrbicellaF_rna32383:0.141262,(CniMergedstylophoraP_rna21152:0.0746371,CniMergedstylophoraP_rna25847:0.015903)56:0.0301136)51:0.0144032)93:0.0560886)97:0.0559407)94:0.0315707,(((CniMontiporaC_g895.t1:0.340268,(CniGoniastreaA_gasp1.m3.23408.m1:0.11628,CniRenillaM_g16721.t1:0.687213)11:0.13977)1:0.411421,((CniMontiporaC_g4166.t1:0.497535,(CniDiscosoma_evm.model.scaffold_249.35:0.000446984,(CniDiscosoma_evm.model.scaffold_213.8:8e-09,CniMontiporaC_g44469.t1:0.444598)39:0.0388669)0:0.00306742)21:0.0300904,CniAmplexidiscus_evm.model.scaffold_773.7:0.0752556)1:0.218601)0:0.0510611,CniAmplexidiscus_evm.model.scaffold_465.21:0.887845)90:0.0593881)88:0.0250483)56:0.0355565)75:0.0329934,(CniAcroporaD_rna38014:0.219387,(CniDiscosoma_evm.model.scaffold_247.2:0.738021,CniExaiptasiaP_rna-XM_021041662.1:0.0977978)79:0.106662)99:0.101265)99:0.0579165)93:0.0281545)23:0.0217241)63:0.021279)1:0.0465344)97:0.054427)56:0.0170431)0:0.0414636)1:0.0836099)82:0.0364171)60:0.0259089,(CniExaiptasiaP_rna-XM_021056476.1:0.328991,((CniMergedstylophoraP_rna32499:6e-09,CniMergedstylophoraP_Spis23034:1.878)43:0.524198,((CniAcroporaD_rna16469:0.123846,CniMontiporaC_g58790.t1:5e-09)1:1.10836,CniAcroporaM_amil.1.2.15513.m1:0.598125)64:0.23759)75:0.117534)83:0.106282)49:0.0243561,((((CniMergedstylophoraP_Spis9990:3.11535,CniMontiporaC_g48659.t1:0.400742)64:0.203439,(CniOrbicellaF_rna26477:0.510305,StrongylocentrotusP_rna13928:0.292679)99:0.452213)0:6e-09,((CniMergedstylophoraP_rna25247:0.0951638,CniMergedstylophoraP_rna36110:0.0348171)99:0.234381,CniAmplexidiscus_evm.model.scaffold_323.37:0.367966)84:0.0986453)90:0.134569,(LingulaA_rna-XM_013553551.1:0.531314,(CniExaiptasiaP_rna-XM_028663432.1:0.34588,((CniAmplexidiscus_evm.model.scaffold_332.16:5e-09,(CniAcroporaM_amil.1.2.24864.m1:5e-09,LottiaG_LotgiT157204:1.96979)70:0.383492)88:0.922302,(CniMontiporaC_g42984.t1:0.149875,CniMontiporaC_g55263.t1:6e-09)94:0.524867)0:0.0528316)88:0.209775)92:0.118539)28:0.0640432)96:0.0450798,(((CniAureliaA_scaffold1499.g4.t1:0.526596,(CniMergedstylophoraP_Spis10529:0.62734,((((AcanthasterP_rna32586:0.0257349,AcanthasterP_rna3786:0.0535431)1:0.553001,(((CniMorbakkaV_scaffold535.g2.t1:0.0682137,CniMorbakkaV_scaffold42.g116.t1:0.0155127)97:0.126204,(CniMontiporaC_g14322.t1:0.100896,CniMorbakkaV_scaffold53.g64.t1:0.0598408)28:0.0298012)77:0.161046,CniActiniaT_rna-XM_031692738.1:6e-09)78:0.225795)8:0.0713056,(StrigamiaM_SMAR001803-RA:0.00850146,(StrigamiaM_SMAR002071-RA:0.0381278,((StrigamiaM_SMAR005755-RA:5e-09,StrigamiaM_SMAR001773-RA:0.0305599)66:0.00681352,StrigamiaM_SMAR005754-RA:0.0422221)81:0.0147854)56:0.00423295)1:0.936604)73:0.0792626,((CniMontiporaC_adi2mcaRNA24893_R3:0.191923,CniExaiptasiaP_rna-XM_028661946.1:0.395187)92:0.187339,((AcanthasterP_rna35462:0.18452,(CniActiniaT_rna-XM_031692737.1:6e-09,((CniDiscosoma_evm.model.scaffold_396.11:0.490997,CniPocilloporaD_rna-XM_027191025.1:5e-09)0:5e-09,(CniPocilloporaA_rna14664:5e-09,CniAmplexidiscus_evm.model.scaffold_1311.2:6e-09)0:5e-09)95:0.388986)40:0.306802)22:0.0438819,CniDendronephthya_rna-XM_028559816.1:0.432271)66:0.0794008)54:0.0606277)68:0.0441896)0:0.0415724)0:0.0197311,(((CniNemvArnau_NVE25642:0.469691,((CniAmplexidiscus_evm.model.scaffold_595.13:0.986151,(StrigamiaM_SMAR015338-RA:0.453252,(StrigamiaM_SMAR013158-RA:0.307708,(StrigamiaM_SMAR001280-RA:0.00498689,StrigamiaM_SMAR001072-RA:0.00116262)1:0.510432)94:0.151839)99:0.498102)6:0.0898266,((CniDiscosoma_evm.model.scaffold_476.6:0.0421462,CniDiscosoma_evm.model.scaffold_262.16:0.0186563)72:0.383214,(AmphibalanusA_rna-gnl|WGS_VIIS|FJT64_026443-RA_mrna:0.0781681,(((AmphibalanusA_rna-gnl|WGS_VIIS|FJT64_027475-RA_mrna:0.0178563,AmphibalanusA_rna-gnl|WGS_VIIS|FJT64_024915-RA_mrna:0.0139759)31:0.00302607,(AmphibalanusA_rna-gnl|WGS_VIIS|FJT64_006988-RA_mrna:5e-09,LottiaG_LotgiT158497:0.890635)0:5e-09)89:0.0935586,AmphibalanusA_rna-gnl|WGS_VIIS|FJT64_010360-RA_mrna:0.0513144)76:0.077224)1:0.780225)94:0.458961)76:0.125182)0:8e-09,CniFungiaSp_ffun1.m4.24690.m1:1.10315)0:0.0683055,CniMontiporaC_g20818.t1:0.415175)76:0.0379181)0:0.0618603,(((((CniMontiporaC_g15312.t1:0.0274314,(CniMontiporaC_g38992.t1:0.106104,(CniMergedstylophoraP_Spis21018:0.259691,(CniMontiporaC_g45081.t1:0.0522612,CniMontiporaC_g46619.t1:0.118266)0:0.0431321)10:0.00367011)76:0.00915921)1:0.587015,(CniAmplexidiscus_evm.model.scaffold_587.11:0.399626,(CniDiscosoma_evm.model.scaffold_546.11:5e-09,(CniFungiaSp_ffun1.m4.1792.m1:5e-09,CniMontiporaC_g40198.t1:6e-09)66:1.00492)45:0.62016)0:5e-09)58:0.0226436,CniOrbicellaF_rna19195:0.53528)20:0.0842809,(CniAmplexidiscus_evm.model.scaffold_750.2:0.333205,CniMergedstylophoraP_Spis5996:0.405897)1:0.345506)0:0.0596838,(((((((CniAcroporaD_rna638:0.00417708,(CniAcroporaD_rna27935:0.00154775,CniRenillaM_g7513.t1:0.075485)0:5.422e-06)1:0.388633,(((CniMergedstylophoraP_rna10069:0.026731,(CniMontiporaC_g19323.t1:0.98659,CniMergedstylophoraP_Spis23122:0.00105965)32:0.0517392)97:0.0538249,((CniMontiporaC_adi2mcaRNA27935_R1:0.00937135,(CniMontiporaC_adi2mcaRNA27935_R3:0.0120599,CniMontiporaC_adi2mcaRNA27935_R2:0.0107829)97:0.00886717)1:0.0446504,(CniOrbicellaF_rna13463:0.104948,((CniMontiporaC_adi2mcaRNA27935_R0:0.0731779,CniMontiporaC_adi2mcaRNA27935_R5:0.0672734)85:0.011769,CniMontiporaC_adi2mcaRNA27935_R4:0.140826)68:0.006255)37:0.0103886)96:0.0470989)1:0.124186,CniExaiptasiaP_rna-XM_028657413.1:0.268557)76:0.0526356)1:0.264396,(((((CniDiscosoma_evm.model.scaffold_119.16:5e-09,(CniDiscosoma_evm.model.scaffold_488.5:0.261062,CniMontiporaC_g5107.t1:0.164578)42:0.051365)97:0.0988666,CniDiscosoma_evm.model.scaffold_488.6:0.026228)96:0.0664618,CniDiscosoma_evm.model.scaffold_119.15:0.0191342)1:0.163619,((CniAcroporaD_rna1528:0.066659,(CniMergedstylophoraP_rna12870:0.22729,(CniAcroporaM_amil.1.2.16908.m1:0.0821481,(CniAcroporaD_rna1527:0.0124805,(CniAcroporaD_rna14579:5e-09,CniMontiporaC_g54022.t1:1.04394)19:0.0181244)75:0.0107844)99:0.0519715)85:0.0274604)84:0.0116348,((CniMontiporaC_adi2mcaRNA1528_R3:0.0076193,CniMontiporaC_adi2mcaRNA1528_R0:0.00253553)98:0.0273565,((CniMontiporaC_adi2mcaRNA1528_R8:0.00364915,CniMontiporaC_adi2mcaRNA1528_R6:5e-09)99:0.152277,(CniMontiporaC_adi2mcaRNA14579_R4:0.0352499,(((CniMontiporaC_g39105.t1:0.297578,LingulaA_rna-XM_013546655.1:0.442462)0:5e-09,((CniMontiporaC_g21160.t1:6e-09,CniMontiporaC_adi2mcaRNA14579_R0:5e-09)99:0.0495212,CniMontiporaC_adi2mcaRNA1527_R3:0.0366132)86:0.0149929)86:0.0196136,(CniMontiporaC_g37634.t1:0.00327533,CniMontiporaC_adi2mcaRNA14579_R5:0.00549144)1:0.0578589)98:0.0306343)74:0.0133544)59:0.0139535)87:0.0117312)99:0.0555258)99:0.118908,CniRenillaM_g18168.t1:0.267251)1:0.22106)88:0.0622358,(((CniAmplexidiscus_evm.model.scaffold_83.33:0.0716349,(((CniAcroporaD_rna10903:0.100893,(((CniAcroporaD_rna20306:0.0302143,(CniAcroporaM_amil.1.2.16602.m1:0.219493,CniMontiporaC_adi2mcaRNA20306_R9:0.0452465)46:0.0184081)82:0.0386601,CniMontiporaC_g17551.t1:0.0753116)9:0.00262723,CniAcroporaD_rna36692:0.0558344)91:0.0793593)70:0.00494045,((CniMontiporaC_g824.t1:0.26208,((CniMontiporaC_g23669.t1:0.0533941,CniMontiporaC_g52941.t1:0.023076)0:5e-09,(CniMontiporaC_g65012.t1:0.0830868,CniMontiporaC_g57699.t1:0.0186005)88:0.0085508)64:0.00839114)65:0.0119539,CniAcroporaM_amil.1.2.8534.m1:0.0973622)1:0.191377)1:0.0897076,(CniAmplexidiscus_evm.model.scaffold_295.1:0.058874,((CniDiscosoma_evm.model.scaffold_149.24:0.147425,CniDiscosoma_evm.model.scaffold_492.13:0.0150122)95:0.0348673,(CniRenillaM_g21354.t1:1.64972,CniAmplexidiscus_evm.model.scaffold_453.6:0.0589754)63:0.0159238)85:0.0315681)99:0.0691013)16:0.0346358)91:0.0676747,(CniDendronephthya_rna-XM_028557983.1:0.191533,(CniRenillaM_g18070.t1:0.00828182,CniRenillaM_g19353.t1:0.0104011)1:0.332756)99:0.141473)99:0.100027,(((CniMergedstylophoraP_rna35911:0.0501244,((CniMergedstylophoraP_rna3105:0.0266936,(CniGoniastreaA_gasp1.m3.7756.m1:6e-09,CniMontiporaC_g40693.t1:0.154373)1:0.625895)54:0.0212206,CniMergedstylophoraP_rna33993:0.0949241)55:0.0190545)98:0.0480964,((CniAcroporaD_rna32806:0.0435103,(CniOrbicellaF_rna12776:0.132387,((CniAcroporaD_rna40010:0.00874535,CniAcroporaD_rna20142:0.00305644)52:0.00623202,CniAcroporaD_rna1686:0.0763618)44:0.00890637)53:0.0100814)41:0.00444107,CniMergedstylophoraP_Spis22859:0.247823)79:0.010696)99:0.117873,((CniMontiporaC_g27697.t1:0.122232,(((LingulaA_rna-XM_013524817.1:0.839758,CniAureliaA_scaffold2034.g2.t1:0.604804)87:0.602309,CniMontiporaC_g27698.t1:5e-09)92:0.176316,CniAmplexidiscus_evm.model.scaffold_783.7:1.30141)0:0.00222719)70:0.0348993,CniMontiporaC_adi2mcaRNA1686_R3:0.155741)93:0.0541386)1:0.20314)1:0.240735)96:0.0658804,CniDendronephthya_rna-XM_028558189.1:0.498253)99:0.124948,((((CniMergedstylophoraP_rna19704:0.0498162,CniMergedstylophoraP_rna754:0.0303218)74:0.00485636,(CniMergedstylophoraP_rna8117:5e-09,(CniMergedstylophoraP_rna8122:0.00721055,CniMergedstylophoraP_rna24507:0.0283714)0:5e-09)1:0.0343018)61:0.00425862,CniMergedstylophoraP_Spis8307:0.0767295)87:0.0661409,((CniAmplexidiscus_evm.model.scaffold_467.9:1.17104,CniMontiporaC_g50618.t1:5e-09)37:0.244111,(CniAmplexidiscus_evm.model.scaffold_11.96:5e-09,CniGalaxeaF_gfas1.m1.23741.m1:0.72319)62:0.210774)83:0.0472717)1:0.663999)65:0.0503369,((((CniDendronephthya_rna-XM_028558072.1:0.3838,(CniMergedstylophoraP_rna34676:0.134706,((((CniAcroporaD_rna4649:0.0232641,CniAcroporaD_rna37706:0.0272441)99:0.0405966,(CniMontiporaC_adi2mcaRNA4649_R0:0.00511973,CniMontiporaC_adi2mcaRNA4649_R6:0.0167645)0:5e-09)97:0.0211783,CniAcroporaD_rna16112:0.00908636)74:0.0100725,(CniAmplexidiscus_evm.model.scaffold_1092.1:0.0052328,CniAmplexidiscus_evm.model.scaffold_303.6:0.102388)97:0.0445127)99:0.0590796)1:0.143278)1:0.140075,((((CniAmplexidiscus_evm.model.scaffold_826.1:0.155676,CniDiscosoma_evm.model.scaffold_353.10:0.152279)1:0.175006,((CniExaiptasiaP_rna-XM_021048229.1:0.0100873,CniExaiptasiaP_rna-XM_021048683.1:0.0298404)99:0.233718,CniActiniaT_rna-XM_031708790.1:0.124748)85:0.0471683)86:0.0449354,(((CniPocilloporaA_rna18470:5e-09,CniPocilloporaD_rna-XM_027194891.1:5e-09)1:0.114458,(((CniMontiporaC_adi2mcaRNA10177_R6:0.00658338,((CniMontiporaC_adi2mcaRNA1560_R4:0.0309952,CniMontiporaC_adi2mcaRNA4649_R9:0.0270092)0:5e-09,CniMontiporaC_adi2mcaRNA1560_R5:0.0120278)79:0.00245756)72:0.000862439,(CniMontiporaC_adi2mcaRNA1560_R9:0.0046184,CniMontiporaC_adi2mcaRNA1560_R7:0.00458376)98:0.010671)1:0.120217,((CniMontiporaC_adi2mcaRNA1560_R0:0.00224746,(CniMontiporaC_adi2mcaRNA1560_R6:0.0429828,CniMontiporaC_adi2mcaRNA1560_R1:6e-09)51:0.00564337)1:0.0977296,((CniDendronephthya_rna-XM_028549429.1:0.286298,CniFungiaSp_ffun1.m4.20478.m1:8e-09)1:0.212394,(CniAcroporaT_aten_0.1.m1.27408.m1:0.0347476,((CniAcroporaM_amil.1.2.15053.m1:0.0757847,CniAcroporaM_amil.1.2.23385.m1:0.00673909)88:0.0153683,CniAcroporaD_rna1560:0.0232018)77:0.00540612)1:0.0676309)99:0.0571613)99:0.0543985)93:0.0256674)1:0.0948434,((CniActiniaT_rna-XM_031695825.1:0.0116896,CniActiniaT_rna-XM_031699846.1:5e-09)1:0.214214,CniActiniaT_rna-XM_031719635.1:0.144312)75:0.0390481)74:0.0443513)99:0.0718872,(((CniAcroporaD_rna8065:0.0228522,CniAcroporaD_rna28970:0.026257)1:0.173289,(CniMontiporaC_g28048.t1:0.041413,CniMontiporaC_adi2mcaRNA15356_R0:0.0133125)99:0.0981075)99:0.0661807,((CniAcroporaD_rna15356:0.0381856,CniMergedstylophoraP_rna29695:0.0162803)1:0.104991,CniAmplexidiscus_evm.model.scaffold_587.10:0.129489)87:0.0321489)1:0.114242)89:0.0616796)1:0.211929,((((CniExaiptasiaP_rna-XM_021056963.2:8e-09,CniMontiporaC_g21578.t1:0.465647)26:0.122918,CniExaiptasiaP_rna-XM_021055452.2:0.101323)99:0.123715,(((CniAcroporaD_rna20308:0.0145312,CniAcroporaD_rna10177:0.0104412)77:0.00372309,CniAcroporaM_amil.1.2.16734.m1:5e-09)1:0.163142,((CniMontiporaC_adi2mcaRNA10177_R3:0.0598873,(CniMontiporaC_adi2mcaRNA10177_R2:0.0177216,CniMontiporaC_adi2mcaRNA10177_R1:0.013514)1:0.0416488)86:0.00480961,(CniMontiporaC_adi2mcaRNA10177_R0:0.0477702,((CniMontiporaC_adi2mcaRNA10177_R4:0.0341778,CniMontiporaC_adi2mcaRNA10177_R5:0.0123074)98:0.0476529,CniMontiporaC_g38305.t1:0.106168)71:0.00961361)73:0.00137223)1:0.118469)99:0.102151)1:0.397889,((CniDendronephthya_rna-XM_028548218.1:0.356213,(CniMontiporaC_g57679.t1:0.477394,(((CniExaiptasiaP_rna-XM_021056858.1:0.0122154,CniExaiptasiaP_rna-XM_021048143.2:0.0489121)99:0.130684,(((CniDiscosoma_evm.model.scaffold_328.9:0.055718,(CniAmplexidiscus_evm.model.scaffold_400.7:0.0628565,CniDiscosoma_evm.model.scaffold_72.11:0.0487139)74:0.00786954)1:0.194261,(((CniAcroporaD_rna786:5e-09,(CniDendronephthya_rna-XM_028549966.1:0.0112918,CniDendronephthya_rna-XM_028555741.1:0.00258952)99:0.376007)41:0.0613239,(CniAcroporaD_rna20878:0.0237893,CniAcroporaD_rna37960:0.00658498)85:0.010466)1:0.161858,(((((CniMontiporaC_adi2mcaRNA37960_R1:0.0429332,CniMontiporaC_adi2mcaRNA37960_R0:0.0521538)97:0.00850455,(CniMontiporaC_adi2mcaRNA37960_R2:0.0493343,(CniMontiporaC_g25609.t1:0.10116,(CniMontiporaC_g3143.t1:0.00532369,CniMontiporaC_g49570.t1:0.0078711)72:0.0326738)91:0.126617)10:0.00379857)92:0.00880228,CniMontiporaC_adi2mcaRNA786_R1:0.0728011)81:0.0076331,CniMontiporaC_adi2mcaRNA37960_R5:0.0697073)1:0.141309,CniMergedstylophoraP_rna7661:0.239408)91:0.0385891)13:0.0285568)94:0.0625384,CniExaiptasiaP_rna-XM_021052721.1:0.255391)86:0.0454657)82:0.0773965,(CniExaiptasiaP_rna-XM_028660913.1:0.0143496,CniExaiptasiaP_rna-XM_021052722.1:0.0470722)99:0.119726)94:0.115109)53:0.0597378)44:0.0514788,((((CniNemvArnau_NVE1043:0.0175476,CniNemvArnau_NVE23499:0.0197476)1:0.955452,(((CniDendronephthya_rna-XM_028560509.1:5e-09,(CniDendronephthya_rna-XM_028552020.1:0.00236778,CniDendronephthya_rna-XM_028560521.1:0.0080651)68:0.00338222)81:0.00254286,CniDendronephthya_rna-XM_028557716.1:0.0505264)1:0.215851,((((((CniMergedstylophoraP_Spis3444:0.0955289,CniMergedstylophoraP_Spis8267:0.0155161)58:0.0352032,(CniPocilloporaA_rna23743:5e-09,CniPocilloporaD_rna-XM_027200191.1:5e-09)99:0.114993)66:0.0222043,CniMergedstylophoraP_Spis24886:0.0719152)0:5e-09,(CniMergedstylophoraP_rna28733:5e-09,(CniMontiporaC_g27660.t1:5e-09,CniMorbakkaV_scaffold667.g5.t1:0.0951992)96:2.56683)59:0.185402)97:0.0639819,(CniMontiporaC_g15103.t1:0.0288505,(((CniMontiporaC_g38155.t1:0.00904884,(CniMontiporaC_g71298.t1:0.00555943,CniMontiporaC_adi2mcaRNA37960_R8:0.0234505)40:0.0011265)0:5e-09,(CniMontiporaC_g11688.t1:6e-09,(CniAcroporaT_aten_0.1.m1.4033.m1:0.348878,CniDiscosoma_evm.model.scaffold_384.1:0.00153878)53:1.91091)9:0.0377644)80:0.00710208,CniMontiporaC_g29559.t1:0.0675874)85:0.0298288)97:0.0645666)1:0.0685138,(CniNemvArnau_NVE22198:0.041998,(CniNemvArnau_NVE4725:5e-09,CniNemvArnau_NVE20891:0.0116527)60:0.00182211)1:0.28369)98:0.07091)99:0.0996687)99:0.101464,(((((CniMontiporaC_g31476.t1:0.0283239,((CniMontiporaC_g59419.t1:0.0186436,(CniMontiporaC_g51778.t1:1.21801,CniMontiporaC_g775.t1:0.000217823)1:0.114857)99:0.0785949,CniMontiporaC_g774.t1:0.0277846)64:0.0143693)0:5e-09,CniMontiporaC_g68902.t1:0.0294344)93:0.026853,((CniDiscosoma_evm.model.scaffold_414.4:0.0586626,(CniDiscosoma_evm.model.scaffold_4639.1:5e-09,CniDiscosoma_evm.model.scaffold_4642.1:0.00511788)88:0.0140386)76:0.0272593,(StrongylocentrotusP_rna1661:0.706604,CniAmplexidiscus_evm.model.scaffold_761.3:0.000674154)14:0.074635)79:0.0150729)1:0.323645,(((CniExaiptasiaP_rna-XM_028660800.1:0.0645052,(CniRenillaM_g18739.t1:0.00775618,(CniRenillaM_g3460.t1:0.0137992,(CniRenillaM_g19487.t1:0.0571765,(CniRenillaM_g4581.t1:0.00228228,CniRenillaM_g18740.t1:0.00479323)31:0.00376422)0:6e-09)63:0.00330167)1:0.155408)1:0.241487,CniExaiptasiaP_rna-XM_028657974.1:0.159015)1:0.15999,((CniAmplexidiscus_evm.model.scaffold_323.18:0.132278,CniAmplexidiscus_evm.model.scaffold_268.22:0.205337)78:0.026112,(((CniMontiporaC_g38181.t1:0.136771,(CniMontiporaC_g37785.t1:0.00778849,((CniAmplexidiscus_evm.model.scaffold_471.3:5e-09,CniPoritesL_jamg1.model.Sc0000148.47:0.225384)88:0.803352,CniMontiporaC_g38154.t1:0.000368673)11:0.0112715)1:0.0895372)96:0.0568598,CniMontiporaC_g51060.t1:0.129583)87:0.0364487,((CniPocilloporaA_rna16016:5e-09,CniPocilloporaD_rna-XM_027192385.1:5e-09)1:0.0482263,(CniMergedstylophoraP_rna18916:0.0907281,(CniMontiporaC_g51061.t1:0.107728,(CniDiscosoma_evm.model.scaffold_270.1:0.180444,CniDiscosoma_evm.model.scaffold_503.5:0.196562)78:0.0582319)15:0.0185447)99:0.050943)94:0.0323299)83:0.0187315)1:0.153371)19:0.0566981)65:0.075205,CniMontiporaC_g19797.t1:0.702484)90:0.101415)75:0.0449287,CniDiscosoma_evm.model.scaffold_397.13:0.782228)43:0.0631146)56:0.062717)15:0.0387898)8:0.0426833,((CniAmplexidiscus_evm.model.scaffold_153.37:0.336026,((CniAcroporaD_rna20307:0.00116858,AmphimedonQ_rna14687:0.57162)3:0.0188792,(CniAcroporaD_rna37135:0.010539,CniAcroporaD_rna32274:0.00670181)59:0.00187605)92:0.0791735)99:0.223575,((CniNemvArnau_v1g80902:5e-09,CniNemvArnau_v1g154012:5e-09)85:0.336951,StrigamiaM_SMAR000610-RA:0.696742)81:0.339869)83:0.101561)69:0.052224)71:0.0697784)99:0.0797357)97:0.0656901)97:0.0580949,(((((CniActiniaT_rna-XM_031717739.1:0.195255,(CniAcroporaD_rna1502:5e-09,CniFungiaSp_ffun1.m2b.14483.m1:0.371338)0:0.334407)52:0.793877,OphiophagusH_rna-gnl|NaturalisBC|L345_16365.mrna:0.835725)66:0.0708417,StrigamiaM_SMAR015237-RA:0.728422)6:0.0931295,((AcanthasterP_rna1813:0.192162,AcanthasterP_rna1928:0.284381)1:0.535493,(CniMontiporaC_g51384.t1:0.17408,(((((((((CniRenillaM_g6682.t1:0.352451,(CniRenillaM_g12530.t1:0.0594564,(CniRenillaM_g12531.t1:0.165792,(CniRenillaM_g11160.t1:0.0882935,CniRenillaM_g11161.t1:5e-09)16:0.0277831)11:0.00951073)85:0.072147)54:0.0514588,((CniDendronephthya_rna-XM_028563455.1:0.0442456,(CniDendronephthya_rna-XM_028552058.1:0.00123154,CniDendronephthya_rna-XM_028552050.1:0.00141528)0:5e-09)93:0.00587419,(CniDendronephthya_rna-XM_028559897.1:5e-09,CniDendronephthya_rna-XM_028554755.1:0.000989645)91:0.00491353)1:0.22063)78:0.0298029,(CniDendronephthya_rna-XM_028554754.1:0.0238079,CniDendronephthya_rna-XM_028559889.1:6e-09)1:0.224857)95:0.055936,((CniAureliaA_scaffold3004.g1.t1:1.80031,(((((CniRenillaM_g9012.t1:0,CniRenillaM_g9927.t1:0)0:0.0170812,(CniRenillaM_g5216.t1:0.00232033,CniRenillaM_g10638.t1:0.00733297)76:0.00423943)72:0.00695771,CniRenillaM_g15595.t1:0.0410987)0:5e-09,CniRenillaM_g9013.t1:0.0185153)23:0.000878312,((CniRenillaM_g9014.t1:0.0318267,(CniRenillaM_g9994.t1:5e-09,CniRenillaM_g18234.t1:1.1378)27:0.171696)62:0.015631,CniRenillaM_g12513.t1:0.00604888)0:5e-09)1:0.209782)68:0.040772,(((((((CniRenillaM_g5594.t1:0.00297548,CniRenillaM_g12574.t1:0.00351514)96:0.00259309,(CniRenillaM_g6680.t1:0.00436879,CniRenillaM_g6475.t1:0.00653573)76:0.00104449)0:5e-09,CniRenillaM_g5595.t1:0.00640282)0:5e-09,CniRenillaM_g13445.t1:0.00377779)94:0.00745906,CniRenillaM_g13527.t1:0.0295286)77:0.00410781,(CniRenillaM_g13526.t1:0.0226205,(CniRenillaM_g12029.t1:0.0799115,(CniRenillaM_g19334.t1:0.0255645,CniRenillaM_g12028.t1:0.163869)90:0.0274801)64:0.010938)0:5e-09)92:0.0414822,((((CniHydraV_rna16475:0.0189231,CniHydraV_rna23025:0.00403071)0:0.531565,(CniMontiporaC_adi2mcaRNA37119_R4:5e-09,CniMontiporaC_g45937.t1:0.876415)85:0.778312)38:0.176704,CniGoniastreaA_gasp1.m1b.34046.m1:0.533167)95:0.860365,CniRenillaM_g12027.t1:0.0434899)0:0.0125773)1:0.183013)95:0.0481473)53:0.0302252,(CniRenillaM_g13495.t1:0.269925,(CniDiscosoma_evm.model.scaffold_312.11:0.661813,(CniAcroporaM_amil.1.2.5912.m1:1.1517,CniPoritesL_plut2.m8.5711.m1:0.205059)38:0.711743)25:0.64743)78:0.219445)84:0.0437289,(((CniDiscosoma_evm.model.scaffold_3345.1:5e-09,(CniDiscosoma_evm.model.scaffold_513.6:0.0815855,CniDiscosoma_evm.model.scaffold_102.52:0.310454)87:0.0274223)97:0.0585344,CniAmplexidiscus_evm.model.scaffold_406.2:0.0666788)1:0.21594,((((CniDiscosoma_evm.model.scaffold_193.4:0.207058,(CniDiscosoma_evm.model.scaffold_193.3:0.11351,CniDiscosoma_evm.model.scaffold_933.3:5e-09)72:0.0100713)1:0.176853,CniAcroporaD_rna20877:0.44687)64:0.0302816,(((CniRenillaM_g6848.t1:1.94882,CniRenillaM_g8293.t1:5e-09)0:5e-09,(CniRenillaM_g7284.t1:5e-09,(CniAcroporaM_amil.1.2.16586.m1:0.0557429,(CniDiscosoma_evm.model.scaffold_17.78:1.5e-08,CniMontiporaC_g56944.t1:0.371138)33:0.58345)99:1.22238)0:5e-09)87:0.0414756,((CniRenillaM_g8401.t1:0.0482819,(CniRenillaM_g7282.t1:0.00758014,(CniRenillaM_g14349.t1:0.00340768,((CniRenillaM_g8294.t1:0.0217554,CniRenillaM_g7283.t1:0.0121773)1:0.030096,(CniRenillaM_g11793.t1:0.00367307,CniRenillaM_g7281.t1:0.00484751)79:0.00260188)59:0.000293648)76:0.000863819)80:0.00110668)0:5e-09,CniRenillaM_g14746.t1:5e-09)90:0.034823)1:0.179208)56:0.0388873,((CniMergedstylophoraP_rna33463:0.110674,CniDiscosoma_evm.model.scaffold_714.8:0.395032)42:0.0538552,((CniMergedstylophoraP_Spis20517:0.443461,CniNemvArnau_v1g139600:5e-09)54:0.600322,StrongylocentrotusP_rna24227:0.910934)92:0.846285)79:0.254199)93:0.0436194)99:0.053789)81:0.0387113,((CniMontiporaC_adi2mcaRNA22275_R2:0.243861,(CniAmplexidiscus_evm.model.scaffold_1000.7:0.219726,(CniAmplexidiscus_evm.model.scaffold_18.52:5e-09,CniFungiaSp_ffun1.m2b.20812.m1:1.56461)25:0.475225)65:0.0485241)87:0.0642503,CniMergedstylophoraP_rna33464:0.17285)97:0.107712)1:0.100732,((CniDiscosoma_evm.model.scaffold_714.10:0.777808,(((((((XenopusT_rna-XM_031898218.1:0.00557853,(XenopusT_rna-XM_031902449.1:0.00193626,(XenopusT_rna-XM_012965297.3:5e-09,XenopusT_rna-XM_031892004.1:5e-09)19:5e-09)79:0.000857329)84:0.00104402,(XenopusT_rna-XM_031891834.1:0.00740969,(XenopusT_rna-XM_031902793.1:0.0056744,XenopusT_rna-XM_031901828.1:0.00103163)41:0.000534544)51:0.000436404)1:0.134968,((XenopusT_rna-XM_031893424.1:0.0035594,XenopusT_rna-XM_004912313.3:0.00712934)81:0.00122185,(XenopusT_rna-XM_031898209.1:0.0113726,XenopusT_rna-XM_031903121.1:0.00356213)0:5e-09)1:0.198202)1:0.0901756,(((XenopusT_rna-XM_031899359.1:0.00233412,((((XenopusT_rna-XM_031891904.1:0.00156063,(XenopusT_rna-XM_012962498.2:0.000498413,XenopusT_rna-XM_031897261.1:0.00301471)76:0.00050193)92:0.0027123,(XenopusT_rna-XM_031893363.1:0.000916519,XenopusT_rna-XM_012963819.3:0.000996284)93:0.00308064)74:0.00247687,XenopusT_rna-XM_004911241.4:0.00212829)96:0.00392933,XenopusT_rna-XM_012954133.3:0.00177476)99:0.00834351)76:0.0018474,XenopusT_rna-XM_031906342.1:0.00617575)1:0.153013,XenopusT_rna-XM_031903497.1:0.169424)1:0.157986)95:0.0321687,AcanthasterP_rna34389:0.303617)39:0.032623,(XenopusT_rna-XM_018092525.2:4.1173e-05,((XenopusT_rna-XM_031902770.1:0.0100149,((((XenopusT_rna-XM_031891901.1:0.00263773,XenopusT_rna-XM_031905557.1:0.00299658)93:0.00262745,XenopusT_rna-XM_031894550.1:0.0363414)93:0.00219852,XenopusT_rna-XM_031898092.1:0.0149211)70:0.000374269,(XenopusT_rna-XM_012962256.3:0.00390188,XenopusT_rna-XM_031902712.1:0.00595584)47:0.000504443)0:6e-09)37:0.00106658,(XenopusT_rna-XM_018097366.2:5e-09,XenopusT_rna-XM_031894551.1:0.00300639)61:0.00258187)69:0.00434702)1:0.297116)99:0.0779568,(((StrongylocentrotusP_rna31259:0.00253001,StrongylocentrotusP_rna36892:0.0135464)99:0.0897614,(AcanthasterP_rna35870:0.0913646,AcanthasterP_rna25775:0.0284513)98:0.10089)1:0.34561,(LingulaA_rna-XM_013566224.1:0.315336,(LingulaA_rna-XM_013541465.2:5e-09,LingulaA_rna-XM_024074540.1:0.0772012)1:0.239791)1:0.187227)99:0.118981)99:0.0543878)0:0.00622964,LingulaA_rna-XM_013560700.1:0.330451)95:0.0512657)1:0.201452,((CniAmplexidiscus_evm.model.scaffold_633.8:0.397921,((((CniPocilloporaA_rna14250:0,CniPocilloporaD_rna-XM_027190602.1:0)0:0.0904841,(((CniOrbicellaF_rna6736:0.00122806,(CniAmplexidiscus_evm.model.scaffold_102.14:1.07337,CniOrbicellaF_rna6734:0.000113078)46:0.0123)1:0.0954091,((CniOrbicellaF_rna6733:0,CniOrbicellaF_rna6735:0)0:0.159103,(CniOrbicellaF_rna13103:5e-09,CniOrbicellaF_rna13104:5e-09)1:0.0675172)57:0.00873327)21:0.00879908,(((CniMontiporaC_adi2mcaRNA24085_R6:0.0020857,(CniMontiporaC_g4234.t1:0.00257454,(CniMontiporaC_adi2mcaRNA24085_R7:0.00124989,CniMontiporaC_adi2mcaRNA24085_R9:0.000422873)0:6e-09)0:5e-09)96:0.00507201,CniMontiporaC_g16137.t1:0.00391878)71:0.00178625,(CniMontiporaC_adi2mcaRNA28525_R9:0.00956755,CniMontiporaC_g16233.t1:0.043608)80:0.00142791)1:0.0762441)93:0.0352242)1:0.140179,(((((CniMergedstylophoraP_Spis24687:0.997299,(CniDiscosoma_evm.model.scaffold_822.5:0.0592672,CniDiscosoma_evm.model.scaffold_666.3:0.0176042)1:0.133639)0:0.0283676,((CniDiscosoma_evm.model.scaffold_744.2:0.0978353,((CniAmplexidiscus_evm.model.scaffold_496.20:6e-09,CniMorbakkaV_scaffold7.g163.t1:0.962209)95:0.223233,(CniDiscosoma_evm.model.scaffold_614.1:0.0292135,CniDiscosoma_evm.model.scaffold_2070.1:0.0289428)85:0.021032)87:0.163763)94:0.0339882,(((CniMergedstylophoraP_rna14966:0.021357,(CniMergedstylophoraP_Spis7509:0.0144025,(AcanthasterP_rna36185:1.12062,CniMergedstylophoraP_rna32001:5e-09)89:0.446351)98:0.0934072)74:0.00770441,CniMergedstylophoraP_rna25595:0.100536)24:0.00826936,CniMergedstylophoraP_rna14967:0.0382853)98:0.0825243)94:0.0380236)31:0.00562903,CniDiscosoma_evm.model.scaffold_153.12:0.203215)66:0.0215579,CniDiscosoma_evm.model.scaffold_293.14:0.157111)99:0.0447345,((CniAcroporaD_rna35596:0.24245,(((CniDiscosoma_evm.model.scaffold_522.13:0.224292,(CniDiscosoma_evm.model.scaffold_295.3:0.115432,CniDiscosoma_evm.model.scaffold_306.16:0.017789)19:0.0298791)98:0.147762,(CniMergedstylophoraP_Spis22988:0.386369,(CniDendronephthya_rna-XM_028556776.1:5e-09,CniMorbakkaV_scaffold322.g4.t1:1.46502)72:0.214039)85:0.179172)99:0.182807,CniAcroporaD_rna20577:0.175395)53:0.0428395)48:0.071055,(((CniMontiporaC_g25620.t1:0.22407,(CniAcroporaD_rna24085:0.0192473,CniMontiporaC_g24386.t1:0.0746441)17:0.00213487)88:0.0584392,CniAcroporaD_rna9226:0.247676)96:0.0625668,(((CniDiscosoma_evm.model.scaffold_360.22:0.0421128,(CniAmplexidiscus_evm.model.scaffold_417.7:0.00358159,(CniAmplexidiscus_evm.model.scaffold_611.3:0.000346607,CniMontiporaC_g10196.t1:1.42256)91:0.33376)1:0.0430605)1:0.0869272,(((CniAcroporaD_rna21427:0.0424331,CniAcroporaD_rna10206:0.0958257)75:0.00406635,(CniMontiporaC_adi2mcaRNA28525_R8:0.0638689,((CniAmplexidiscus_evm.model.scaffold_633.7:0.601331,CniMontiporaC_g59349.t1:5e-09)0:0.00148965,(CniMontiporaC_g48974.t1:0.00134035,(CniMontiporaC_adi2mcaRNA24085_R3:0.00930361,(CniMontiporaC_adi2mcaRNA24085_R4:0.0191479,(CniMontiporaC_adi2mcaRNA24085_R0:0.000831119,(CniMontiporaC_adi2mcaRNA36063_R9:0.000843584,CniMontiporaC_adi2mcaRNA24085_R1:0.00123392)1:0.00856151)93:0.00130067)0:5e-09)0:0.0014095)13:0.000264921)94:0.00446173)65:0.00184832)1:0.095274,(CniMontiporaC_g54129.t1:0.181391,CniXenia_Xe_017318-T1:0.840793)87:1.77998)74:0.0340401)76:0.0231444,(CniAcroporaD_rna28407:0.0514333,(CniAcroporaD_rna20578:0.0306362,CniAcroporaD_rna28525:0.0342001)75:0.0203163)1:0.139988)99:0.0504125)78:0.0215346)75:0.0297941)98:0.0400899)27:0.0336579,(CniDendronephthya_rna-XM_028548297.1:0.189908,(((CniRenillaM_g12521.t1:1.478,CniExaiptasiaP_rna-XM_021050865.1:5e-09)98:0.376878,(CniExaiptasiaP_rna-XM_028662437.1:0.135567,CniExaiptasiaP_rna-XM_021043374.2:0.1366)86:0.028316)95:0.058505,(CniAmplexidiscus_evm.model.scaffold_170.16:0.0320071,CniAmplexidiscus_evm.model.scaffold_170.17:0.00524996)1:0.16609)1:0.0897306)76:0.0290602)31:0.0393066)71:0.0292733,(((((((CniAmplexidiscus_evm.model.scaffold_1195.3:0.0914113,(CniAmplexidiscus_evm.model.scaffold_355.18:0.0351612,CniAmplexidiscus_evm.model.scaffold_468.23:0.145682)79:0.0212837)96:0.0296899,CniDiscosoma_evm.model.scaffold_289.7:0.0548816)1:0.118438,((((((CniMontiporaC_adi2mcaRNA36063_R5:0.00121163,CniMontiporaC_adi2mcaRNA36063_R8:0.0412949)97:0.00258353,((CniMontiporaC_adi2mcaRNA36063_R2:0.000934191,CniMontiporaC_adi2mcaRNA36063_R3:0.00311908)98:0.00218445,CniMontiporaC_adi2mcaRNA36063_R0:0.0024918)43:0.0012429)0:6e-09,CniMontiporaC_adi2mcaRNA36063_R6:0.00439534)71:0.000309952,CniMontiporaC_adi2mcaRNA36063_R4:0.00376143)70:0.000545477,CniAcroporaD_rna36063:0.00194667)1:0.0934848,(((CniDiscosoma_evm.model.scaffold_1618.2:5e-09,CniGoniastreaA_gasp1.m1b.43349.m1:1.14082)33:1.8055,(CniMergedstylophoraP_rna32876:5e-09,(CniAmplexidiscus_evm.model.scaffold_1031.7:0.793077,CniMergedstylophoraP_rna31915:5e-09)1:0.231123)0:8e-09)11:0.0131473,CniMergedstylophoraP_rna31914:5e-09)1:0.143699)85:0.0262245)1:0.128506,((CniDendronephthya_rna-XM_028559716.1:0.238685,CniAmplexidiscus_evm.model.scaffold_349.6:1.52705)0:0.00171397,(((CniDendronephthya_rna-XM_028552037.1:0.0270405,CniDendronephthya_rna-XM_028536096.1:0.00274649)92:0.0160422,CniDendronephthya_rna-XM_028556775.1:0.0296949)1:0.244369,CniDendronephthya_rna-XM_028551715.1:0.20865)95:0.0569163)99:0.0627763)62:0.0266099,((CniDendronephthya_rna-XM_028548308.1:0.224409,(CniRenillaM_g11153.t1:0.0345444,(CniDiscosoma_evm.model.scaffold_483.10:0.73789,CniRenillaM_g15594.t1:5e-09)1:0.102933)1:0.198105)98:0.072293,(CniDendronephthya_rna-XM_028556201.1:0.173789,CniDendronephthya_rna-XM_028560631.1:0.175385)96:0.0978074)99:0.0807077)96:0.028907,((CniActiniaT_rna-XM_031711272.1:0.180542,CniActiniaT_rna-XM_031716624.1:0.109261)97:0.0690628,CniActiniaT_rna-XM_031694762.1:0.242071)1:0.112093)56:0.0272046,(CaenorhabditisE_Y20F4.8.1:1.18266,CniNemvArnau_v1g208278:5e-09)95:0.370752)39:0.00952058)1:0.167126)0:0.0610699)0:0.0278761)1:0.169214)87:0.123393,((((CniAmplexidiscus_evm.model.scaffold_1000.2:0.18972,(CniMergedstylophoraP_Spis23089:1.33702,(CniMontiporaC_g32842.t1:5e-09,(CniMontiporaC_adi2mcaRNA10815_R8:0.084945,((CniMontiporaC_g28019.t1:0.0313507,CniMontiporaC_g49204.t1:0.0489116)69:0.0163477,(CniMontiporaC_g42520.t1:5e-09,(CniMontiporaC_g49214.t1:5e-09,CniMontiporaC_g49205.t1:0.0160859)0:5e-09)88:0.017422)0:5e-09)67:0.0304008)99:0.983843)57:0.318312)36:0.0418148,CniMontiporaC_g22228.t1:0.294786)77:0.0497609,((CniMontiporaC_g50952.t1:5e-09,(StrigamiaM_SMAR001008-RA:0.381248,StrigamiaM_SMAR001514-RA:0.283726)76:0.158115)97:0.566561,CniAmplexidiscus_evm.model.scaffold_986.2:0.43242)72:0.0777885)19:0.0812484,(((((((CniGoniastreaA_gasp1.m3.5397.m1:0.0909699,(CniFungiaSp_ffun1.m2b.36770.m1:2.34311,CniMergedstylophoraP_Spis24548:5e-09)46:0.305031)95:0.212168,(CniExaiptasiaP_rna-XM_021049733.1:0.326956,CniGoniastreaA_gasp1.m1b.24523.m1:0.303302)43:0.00964107)99:0.133729,((((((CniMontiporaC_g70681.t1:0.036603,((CniMontiporaC_g17862.t1:0.0370195,((((CniMontiporaC_g21546.t1:0.0409137,(CniMontiporaC_g19285.t1:0.00652771,CniMontiporaC_g63618.t1:0.00203474)99:0.146754)86:0.0283936,(CniMontiporaC_g22190.t1:0.00573891,(CniMontiporaC_g50073.t1:0.0105964,(CniMontiporaC_g29419.t1:0.0090877,((CniMontiporaC_g6791.t1:0.0113085,(((CniMontiporaC_adi2mcaRNA9100_R8:0.0790147,((CniAcroporaM_amil.1.2.25691.m1:0.0144035,CniAcroporaM_amil.1.2.24836.m1:0.0275542)48:0.00777917,CniAcroporaD_rna8349:0.034423)78:0.00458804)81:0.00520622,CniMontiporaC_g57404.t1:0.0194582)0:5e-09,(CniMontiporaC_g48371.t1:0.0151126,CniMontiporaC_g69424.t1:0.0213184)0:5e-09)87:0.00303495)0:8e-09,CniAcroporaD_rna9099:0.0501475)26:0.00117457)75:0.000758729)0:5e-09)73:0.00120812)85:0.00128168,CniMontiporaC_g9885.t1:0.00601088)56:0.000772349,CniMontiporaC_g19165.t1:0.00398392)80:0.00099324)79:0.00216383,(CniMontiporaC_g7916.t1:0.0137896,CniMontiporaC_g65947.t1:0.0102877)70:0.000921227)0:5e-09)73:0.00455093,(CniAcroporaD_rna9100:0.0465008,(CniAcroporaT_aten_0.1.m1.20874.m1:0.00328176,CniXenia_Xe_028092-T1:1.64771)70:0.0237661)73:0.0105856)1:0.13802,((((CniAcroporaM_amil.1.2.10065.m1:1.63744,CniAmplexidiscus_evm.model.scaffold_41.5:0.000940475)1:0.313754,((((CniDiscosoma_evm.model.scaffold_694.2:0.00919756,CniDiscosoma_evm.model.scaffold_404.3:0.0252987)83:0.00276154,((CniMontiporaC_g54516.t1:1.27261,CniNemvArnau_NVE5587:1.13146)61:0.155291,CniDiscosoma_evm.model.scaffold_231.19:0.138035)35:0.035965)63:0.000606949,CniDiscosoma_evm.model.scaffold_17.5:0.0405131)73:0.0172771,CniDiscosoma_evm.model.scaffold_231.20:0.0748097)37:0.0125849)98:0.0934874,(CniMorbakkaV_scaffold77.g28.t1:0.632195,((CniDiscosoma_evm.model.scaffold_420.17:0.0359575,(CniDiscosoma_evm.model.scaffold_420.16:5e-09,CniDiscosoma_evm.model.scaffold_331.14:5e-09)97:0.117255)93:0.0994498,(CniAmplexidiscus_evm.model.scaffold_645.7:5e-09,AmphibalanusA_rna-gnl|WGS_VIIS|FJT64_012446-RA_mrna:1.18724)31:0.194501)29:0.256978)87:0.149202)0:5e-09,((CniAcroporaD_rna21418:0.0758471,CniGoniastreaA_gasp1.m3.15610.m1:0.0921369)95:0.127444,(CniAcroporaM_amil.1.2.13691.m1:0.268396,(CniMontiporaC_g25640.t1:0.182061,(CniPocilloporaA_rna11025:5e-09,CniPocilloporaD_rna-XM_027187364.1:5e-09)99:0.214822)20:0.0206359)0:0.000534689)87:0.0570843)78:0.0429555)78:0.0312245,(CniPocilloporaA_rna11027:5e-09,CniPocilloporaD_rna-XM_027187367.1:5e-09)99:0.0699625)71:0.0305903,((CniMergedstylophoraP_rna19705:0.0155789,CniMergedstylophoraP_rna24506:0.15764)1:1.22255,CniAmplexidiscus_evm.model.scaffold_535.1:0.244226)38:0.0283282)81:0.0464284,(((CniDiscosoma_evm.model.scaffold_352.16:0.0485317,(CniAmplexidiscus_evm.model.scaffold_1109.3:6e-09,CniMontiporaC_g66137.t1:0.813005)26:0.0682359)1:0.233387,(((((((CniMontiporaC_g68415.t1:0.0477458,((CniMontiporaC_g22812.t1:0.0823818,(CniMontiporaC_adi2mcaRNA27519_R2:0.0160064,(CniMontiporaC_g7975.t1:0.00606235,CniMergedstylophoraP_Spis25270:2.50424)0:0.0121831)90:0.0112592)32:0.0093326,CniMontiporaC_g7977.t1:0.0650895)68:0.00793246)74:0.00454318,CniMontiporaC_g7976.t1:0.0475644)97:0.0248641,(CniAcroporaD_rna27519:0.0447194,CniAcroporaD_rna13583:0.0483953)1:0.0787579)82:0.0140437,CniGoniastreaA_gasp1.m3.27813.m1:0.0674813)1:0.0643168,CniOrbicellaF_rna18344:0.188038)1:0.0833318,(((StrigamiaM_SMAR004245-RA:0.748233,CniMontiporaC_g37049.t1:5e-09)89:0.230342,(CniRenillaM_g5080.t1:0.816434,CniAcroporaD_rna9237:0.0113851)62:0.0198095)75:0.00863683,(CniAcroporaM_amil.1.2.17881.m1:0.0555513,(CniAcroporaD_rna25785:0.0505195,(CniMergedstylophoraP_Spis2136:0.000339313,(CniAmplexidiscus_evm.model.scaffold_376.11:1.13122,(CrassostreaG_EKC35308:5e-09,CniMontiporaC_g49591.t1:6e-09)62:0.202314)52:0.285557)12:0.11753)78:0.0253697)91:0.0194197)1:0.13928)79:0.040173,CniAmplexidiscus_evm.model.scaffold_567.11:0.303509)81:0.0451526)80:0.0458889,((CniNemvArnau_v1g216537:0.0509114,(CniNemvArnau_NVE14657:5e-09,(CniNemvArnau_NVE21210:0.0054736,(CniNemvArnau_NVE16187:0.0171929,CniNemvArnau_NVE17933:5e-09)0:5e-09)99:0.00751467)91:0.0319745)71:0.0546592,CniNemvArnau_NVE21209:0.154464)1:0.292787)1:0.0884885)86:0.0436651)1:0.164278,(CniRenillaM_g16802.t1:1.12045,((CniExaiptasiaP_rna-XM_028663735.1:0.292459,((CniAmplexidiscus_evm.model.scaffold_41.4:0.422181,(CniPocilloporaA_rna11026:5e-09,CniPocilloporaD_rna-XM_027187366.1:5e-09)95:0.0936033)98:0.130218,((CniExaiptasiaP_rna-XM_021059994.2:0.124189,CniActiniaT_rna-XM_031696049.1:0.174934)89:0.0238044,(CniActiniaT_rna-XM_031708113.1:0.134588,CniActiniaT_rna-XM_031708114.1:0.188178)94:0.0384023)99:0.0873654)94:0.0445106)37:0.0398876,((CniAmplexidiscus_evm.model.scaffold_1004.5:1.10304,CniMergedstylophoraP_rna3202:5e-09)1:0.459304,((CniActiniaT_rna-XM_031693189.1:0.133728,CniExaiptasiaP_rna-XM_021045565.2:0.101514)98:0.0673453,((CniMontiporaC_g37048.t1:0.11297,CniMontiporaC_g7978.t1:0.0373743)77:0.0281974,((CniOrbicellaF_rna18345:0.0697804,(CniMontiporaC_g7979.t1:0.00454928,(CniMontiporaC_adi2mcaRNA40548_R3:0.0268147,(CniMontiporaC_g417.t1:6e-09,CniNemvArnau_NVE5160:0.333653)94:0.972156)0:0.000957134)99:0.0895372)94:0.044241,(CniExaiptasiaP_rna-XM_021045571.2:0.00941111,(CniDiscosoma_evm.model.scaffold_275.34:1.62799,CniMontiporaC_g48185.t1:0.0539679)83:0.592276)94:0.190754)94:0.0419788)69:0.0472029)48:0.0211941)99:0.0487514)71:0.0330138)60:0.0133755)1:0.114774,((CniAmplexidiscus_evm.model.scaffold_955.4:0.0374915,(CniAmplexidiscus_evm.model.scaffold_363.7:0.00894505,(CniDiscosoma_evm.model.scaffold_284.20:0.0635383,CniDiscosoma_evm.model.scaffold_178.10:0.0233258)72:0.00331935)86:0.00795929)1:0.243461,(CniDendronephthya_rna-XM_028557800.1:0.000762165,CniDendronephthya_rna-XM_028557820.1:5e-09)1:0.198664)1:0.164506)97:0.138388,((CniMergedstylophoraP_rna29829:0.0224729,(CniRenillaM_g5536.t1:1.51239,CniMergedstylophoraP_rna3205:0.000308175)8:0.0547685)99:0.447551,CniDiscosoma_evm.model.scaffold_822.4:0.531078)0:0.0243775)90:0.0600094,((((((((((((CniMontiporaC_adi2mcaRNA33468_R9:5e-09,(CniGalaxeaF_gfas1.m1.18966.m1:0.784408,CniMontiporaC_adi2mcaRNA39347_R6:5e-09)1:0.0541384)1:0.262079,(StrongylocentrotusP_rna28174:0.641315,((CniMontiporaC_adi2mcaRNA24291_R7:0.018868,CniMontiporaC_g71116.t1:0.0461904)99:0.140129,CniAcroporaD_rna25294:1.04524)4:0.0107676)73:0.116424)73:0.0163094,(((CniAmplexidiscus_evm.model.scaffold_57.1:0.335313,CniMontiporaC_g8244.t1:0.200404)74:0.0756287,CniOrbicellaF_rna19635:0.125318)83:0.0579977,((CniFungiaSp_ffun1.m2b.18473.m1:0.261532,CniMontiporaC_adi2mcaRNA16470_R2:0.591407)33:0.0645991,CniAcroporaD_rna31837:0.209193)99:0.142471)95:0.0796968)46:0.0254875,(((((CniAcroporaD_rna24291:0.187515,(CniMergedstylophoraP_Spis21017:0.103976,CniMergedstylophoraP_rna33060:0.0039134)1:0.159843)86:0.0609143,((CniDendronephthya_rna-XM_028556761.1:0.0293269,CniDendronephthya_rna-XM_028562169.1:0.00313942)74:0.0147693,(CniDendronephthya_rna-XM_028562180.1:0.0785664,CniDendronephthya_rna-XM_028557867.1:0.0267749)16:0.00337025)1:0.182047)74:0.016566,(CniAmplexidiscus_evm.model.scaffold_901.3:0.149222,(CniDiscosoma_evm.model.scaffold_112.41:0.0335614,(CniAmplexidiscus_evm.model.scaffold_820.1:0.0208545,(CniAmplexidiscus_evm.model.scaffold_1071.3:0.00356856,CniRenillaM_g14253.t1:0.238204)34:0.0720698)79:0.00991141)1:0.174284)1:0.297796)80:0.0236719,(CniActiniaT_rna-XM_031702440.1:0.129654,((((CniFungiaSp_ffun1.m2b.3844.m1:0.207102,CniFungiaSp_ffun1.m4.17115.m1:0.377869)53:0.635477,CniMorbakkaV_scaffold138.g16.t1:0.477659)0:0.027613,(CniAcroporaD_rna41309:0.364719,CniExaiptasiaP_rna-XM_021042749.1:5e-09)38:0.0418805)59:0.065311,CniExaiptasiaP_rna-XM_021056316.1:0.181542)96:0.0705215)99:0.0882163)99:0.0712916,(((((CniActiniaT_rna-XM_031708727.1:0.227411,((CniExaiptasiaP_rna-XM_021049660.2:0.127885,StrigamiaM_SMAR001644-RA:1.39738)77:0.115205,(((((((CniDiscosoma_evm.model.scaffold_465.7:0.0350832,CniDiscosoma_evm.model.scaffold_417.12:0.0146254)92:0.034349,CniDiscosoma_evm.model.scaffold_123.36:0.0708185)98:0.0848363,CniAmplexidiscus_evm.model.scaffold_570.6:0.139559)8:0.029756,CniDiscosoma_evm.model.scaffold_275.8:0.249752)1:0.127296,(CniAcroporaD_rna8340:0.124939,CniOrbicellaF_rna7423:0.0967348)65:0.0144018)9:0.0244328,CniDiscosoma_evm.model.scaffold_760.1:0.216275)1:0.13109,(CniMontiporaC_g14345.t1:0.0323741,(CniDiscosoma_evm.model.scaffold_1457.2:0.0608926,CniDiscosoma_evm.model.scaffold_50.8:0.0192161)1:0.250998)46:0.0285632)73:0.029661)85:0.0486894)56:0.0231871,((CniOrbicellaF_rna1359:0.157362,(CniMergedstylophoraP_rna15687:0.0927693,(CniFungiaSp_ffun1.m2b.34511.m1:2.64902,(CniPocilloporaA_rna20083:5e-09,CniPocilloporaD_rna-XM_027196499.1:5e-09)0:5e-09)31:0.10406)99:0.0800638)98:0.0661729,(CniDiscosoma_evm.model.scaffold_716.2:0.091395,(CniDiscosoma_evm.model.scaffold_446.11:0.0638762,(CniDiscosoma_evm.model.scaffold_566.4:0.025896,(CniAmplexidiscus_evm.model.scaffold_595.14:0.118405,(CniDiscosoma_evm.model.scaffold_217.22:0.107809,CniFungiaSp_ffun1.m4.3506.m1:1.51492)0:0.000708749)71:0.0120848)72:0.00971315)88:0.0217244)1:0.283638)93:0.0794362)99:0.152371,CniAcroporaT_aten_0.1.m1.31969.m1:0.371867)99:0.177902,((CniDendronephthya_rna-XM_028538593.1:0.0150821,CniDendronephthya_rna-XM_028552399.1:0.0224767)1:0.215959,((CniActiniaT_rna-XM_031708735.1:0.135374,(CniAcroporaD_rna14976:0.238253,(CniMergedstylophoraP_rna35622:1.32796,((CniAcroporaD_rna14977:0.219543,CniActiniaT_rna-XM_031698566.1:0.111758)95:0.0404016,(((CniMontiporaC_g31657.t1:0.0517814,CniMontiporaC_adi2mcaRNA33252_R8:0.0101059)81:0.0134162,CniMontiporaC_adi2mcaRNA14977_R2:0.0208613)80:0.0133777,CniMergedstylophoraP_Spis23891:0.0682719)1:0.122418)9:0.00909182)12:0.0280631)94:0.0444511)85:0.0201771,(CniAmplexidiscus_evm.model.scaffold_595.15:0.128348,((CniMontiporaC_g51554.t1:0.106936,(CniMergedstylophoraP_rna1847:0.0156447,CniMergedstylophoraP_rna15688:0.0225775)94:0.0746747)94:0.0766669,((CniMergedstylophoraP_rna35076:0.0362521,(((CniMergedstylophoraP_rna16570:0.0224444,CniMergedstylophoraP_rna988:0.0491131)76:0.00192189,CniMergedstylophoraP_rna34041:0.0297845)54:0.011754,CniMergedstylophoraP_rna9348:0.103367)44:0.0350666)97:0.0547723,(CniMergedstylophoraP_rna8925:0.0264061,CniMergedstylophoraP_rna15689:0.0426959)98:0.0904684)9:0.00172151)85:0.0369968)93:0.0311786)98:0.0454692)93:0.0323126)42:0.0232643,((((CniMontiporaC_g52128.t1:0.179544,CniAcroporaD_rna16356:0.0195472)95:0.047594,((CniMontiporaC_g15032.t1:0.0661251,CniMontiporaC_g1269.t1:5e-09)1:0.1557,CniAcroporaD_rna31145:5e-09)2:0.00107346)3:0.000302994,CniAcroporaD_rna16357:0.0161643)1:0.16656,((((CniPocilloporaD_rna-XM_027182311.1:5e-09,CniPocilloporaA_rna6015:5e-09)1:0.117713,CniAcroporaD_rna24922:0.033451)24:0.0129119,CniMergedstylophoraP_rna29998:0.0358939)99:0.0834714,(CniMergedstylophoraP_rna35669:0.0228687,(CniMergedstylophoraP_rna34651:0.0246663,CniMergedstylophoraP_rna35668:0.0240917)89:0.0507309)99:0.0678249)1:0.0775613)1:0.0918317)97:0.050338)93:0.0362395)18:0.0340954,CniOrbicellaF_rna25556:2.20151)0:6e-09,(CniAmplexidiscus_evm.model.scaffold_528.15:0.458603,(((CniGoniastreaA_gasp1.m3.21353.m1:0.174836,(CniDiscosoma_evm.model.scaffold_202.2:0.140216,(CniAmplexidiscus_evm.model.scaffold_1294.2:0.0205003,(CniAcroporaD_rna38882:0.0898186,(CniAmplexidiscus_evm.model.scaffold_422.14:0.0607383,CniAmplexidiscus_evm.model.scaffold_638.2:0.0101861)13:0.0103935)0:0.00416659)84:0.0206675)99:0.134665)98:0.113701,(CniXenia_Xe_028090-T1:2.46496,CniMergedstylophoraP_Spis1979:5e-09)49:0.562572)80:0.0511158,((CniAcroporaD_rna32291:0.275502,((CniAcroporaD_rna11124:0.0351144,(CniAcroporaT_aten_0.1.m1.7070.m1:0.00630332,CniAcroporaT_aten_0.1.m1.20472.m1:0.0101733)97:0.0335263)57:0.00425639,(CniMontiporaC_adi2mcaRNA24291_R2:0.00876566,((((CniAcroporaD_rna4909:1.02915,CniMontiporaC_adi2mcaRNA24291_R8:3.6375e-05)43:0.0204492,(CniMontiporaC_adi2mcaRNA32291_R9:0.0728349,(CniMontiporaC_adi2mcaRNA32291_R1:0.00103222,CniMontiporaC_adi2mcaRNA32291_R0:0.0123745)30:0.00125902)1:0.089955)66:0.000796662,CniMontiporaC_adi2mcaRNA31144_R6:0.00544882)74:0.00258008,CniAcroporaD_rna11125:0.0554332)71:0.00293701)69:0.00677411)1:0.144506)74:0.0206937,(CniOrbicellaF_rna36645:0.178427,(CniAcroporaD_rna32290:0.137784,(CniPocilloporaD_rna-XM_027189201.1:5e-09,CniPocilloporaA_rna12835:5e-09)99:0.347583)82:0.0751983)95:0.0626227)75:0.0278072)96:0.0550111)50:0.0113098)86:0.0486377,CniExaiptasiaP_rna-XM_028661340.1:0.311967)24:0.0177687,(((CniAcroporaD_rna30132:0.184185,CniAmplexidiscus_evm.model.scaffold_520.2:0.185716)47:0.0141961,(((CniAmplexidiscus_evm.model.scaffold_57.32:0.762444,CniHydraV_rna9630:1.25855)73:0.226605,(CniPocilloporaA_rna12879:0,CniPocilloporaD_rna-XM_027189247.1:0)0:0.0858312)52:0.0647241,CniAmplexidiscus_evm.model.scaffold_866.2:0.101558)35:0.0279775)99:0.113593,(((CniDendronephthya_rna-XM_028548132.1:0.0122889,CniDendronephthya_rna-XM_028557144.1:0.0156774)1:0.267842,((CniDendronephthya_rna-XM_028551741.1:0.0275375,CniDendronephthya_rna-XM_028551740.1:5e-09)0:5e-09,(CniDendronephthya_rna-XM_028563088.1:0.000460608,CniDendronephthya_rna-XM_028560235.1:0.00898936)0:5e-09)1:0.21798)92:0.146001,CniAcroporaM_amil.1.2.13944.m1:2.1285)0:0.00547572)99:0.0670238)1:0.0634791,((((CniMontiporaC_g3503.t1:0.222024,((CniMontiporaC_g17358.t1:0.0129939,(CniMontiporaC_g47424.t1:0.0206448,((CniMontiporaC_g47425.t1:0.0166043,CniMontiporaC_g57695.t1:0.118769)53:0.00284689,(((CniMontiporaC_g48351.t1:0.00123162,CniAmplexidiscus_evm.model.scaffold_123.29:0.345371)95:0.0149184,CniMontiporaC_g6973.t1:0.00348708)99:0.030545,((CniMontiporaC_g22229.t1:0.00538469,CniMontiporaC_g3680.t1:0.632559)60:0.0248413,CniMontiporaC_g65014.t1:0.0802115)76:0.00560814)0:5e-09)0:5e-09)91:0.0103645)87:0.0124653,(CniMontiporaC_adi2mcaRNA1528_R7:0.359119,CniMontiporaC_g65015.t1:8e-09)99:0.0509828)76:0.0480674)1:0.252914,((CniNemvArnau_NVE9402:0.0221293,(CniNemvArnau_NVE4106:0.044895,CniNemvArnau_NVE6642:0.0646744)74:0.0111554)1:0.410416,((CniFungiaSp_ffun1.m4.23362.m1:0.122343,CniGoniastreaA_gasp1.m3.29964.m1:0.102696)1:0.187448,((CniRenillaM_g23645.t1:0.233417,((CniDiscosoma_evm.model.scaffold_457.5:0.0499884,(CniAmplexidiscus_evm.model.scaffold_574.1:0.00041856,CniAmplexidiscus_evm.model.scaffold_927.3:0.00163455)1:0.0340682)86:0.0265126,CniAmplexidiscus_evm.model.scaffold_150.9:0.326713)98:0.115979)53:0.0746582,((CniMontiporaC_g66246.t1:0.157,(CniAcroporaD_rna16470:0.0977539,CniMontiporaC_g58789.t1:0.0611638)63:0.027735)1:0.20564,((CniMontiporaC_g57794.t1:0.00234455,((CniAcroporaT_aten_0.1.m1.36383.m1:5e-09,CniAmplexidiscus_evm.model.scaffold_9.109:0.556734)22:0.0469084,CniMontiporaC_adi2mcaRNA28020_R8:0.0121025)58:0.0280129)96:0.146398,(CniMontiporaC_g2751.t1:0.112568,(CniAmplexidiscus_evm.model.scaffold_341.26:0.0206199,CniDiscosoma_evm.model.scaffold_289.3:0.019533)98:0.109336)65:0.0114938)94:0.0491298)1:0.155841)96:0.0606682)23:0.0246466)49:0.0344972)1:0.168426,CniExaiptasiaP_rna-XM_028661339.1:0.269069)99:0.122896,(CniExaiptasiaP_rna-XM_021053536.2:0.216066,((((CniDendronephthya_rna-XM_028557860.1:0.0841445,CniDendronephthya_rna-XM_028562918.1:0.00193728)1:0.247361,CniExaiptasiaP_rna-XM_021048343.1:0.243764)0:0.0881576,CniGoniastreaA_gasp1.m1b.43678.m1:1.62644)38:0.0347292,(CniActiniaT_rna-XM_031693671.1:0.074765,(CniGoniastreaA_gasp1.m3.12565.m1:0.979344,(CniMergedstylophoraP_rna10068:0.267997,CniMontiporaC_g49366.t1:1.96185)53:0.14879)70:0.165954)14:0.0458606)95:0.110421)74:0.0220178)88:0.0553274)93:0.0543211,(((CniDiscosoma_evm.model.scaffold_1263.1:0.210631,(CniExaiptasiaP_rna-XM_028663331.1:0.0363372,LingulaA_rna-XM_013543458.2:0.908766)26:0.241245)73:0.0444536,((((((CniDendronephthya_rna-XM_028548239.1:0.246447,(CniAmplexidiscus_evm.model.scaffold_678.2:8e-09,CniAcroporaT_aten_0.1.m1.2512.m1:0.316041)82:0.414497)43:0.916309,((((CniDendronephthya_rna-XM_028556249.1:0.152865,CniAureliaA_scaffold1369.g1.t1:2.11633)27:0.124603,((CniAcroporaD_rna8106:0.016182,CniAcroporaD_rna9969:0.0515436)99:0.138466,(CniActiniaT_rna-XM_031708450.1:0.40618,(CniAcroporaM_amil.1.2.5358.m1:0.011614,CniPoritesL_jamg1.model.Sc0000342.22:0.771573)61:0.818524)43:0.0548305)80:0.0837804)40:0.0292092,((CniDiscosoma_evm.model.scaffold_365.15:0.023522,(CniMergedstylophoraP_rna25396:6e-09,CniRenillaM_g10562.t1:0.281097)12:0.129704)97:0.717853,((CniAcroporaD_rna36083:5e-09,CniMergedstylophoraP_Spis21442:0.354721)97:1.00533,(CniMontiporaC_g10939.t1:5e-09,(CniAmplexidiscus_evm.model.scaffold_277.23:5e-09,CniDiscosoma_evm.model.scaffold_24.49:0.817456)31:0.134368)53:0.867271)38:0.162253)79:0.115145)71:0.0294031,((CniMergedstylophoraP_rna15690:0.201239,CniMergedstylophoraP_rna13343:0.0473331)68:0.0975654,(CniMontiporaC_g26900.t1:1.17451,CniAmplexidiscus_evm.model.scaffold_3259.1:0.609806)69:0.301848)72:0.0532101)38:0.091159)16:0.0317632,(CniMergedstylophoraP_Spis6600:0.69423,CniMontiporaC_g53690.t1:0.378404)98:0.517784)78:0.0454045,(CniDendronephthya_rna-XM_028548246.1:0.275158,((((CniAcroporaD_rna1561:0.0111939,CniAcroporaD_rna26483:0.0193395)1:1.4896,CniOrbicellaF_rna19234:0.0956044)34:0.0240987,(CniOrbicellaF_rna1189:0.102387,((CniMergedstylophoraP_rna22186:0.0204611,CniMergedstylophoraP_Spis23022:0.0214549)99:0.12903,CniOrbicellaF_rna29058:0.0640261)74:0.0230155)84:0.0452745)99:0.183483,((CniExaiptasiaP_rna-XM_028661873.1:5e-09,(CniAcroporaM_amil.1.2.19145.m1:5e-09,CniDiscosoma_evm.model.scaffold_103.32:0.426683)83:0.132097)86:0.304011,(CniAcroporaM_amil.1.2.25649.m1:1.19064,CniExaiptasiaP_rna-XM_021054659.1:0.124244)54:0.0480193)99:0.134796)65:0.0379617)93:0.0702257)62:0.0234659,((CniMontiporaC_g51033.t1:0,CniMontiporaC_g69958.t1:0)0:0.330326,CniExaiptasiaP_rna-XM_021043797.1:0.269785)51:0.126002)88:0.0473953,((((CniDendronephthya_rna-XM_028561347.1:0,CniDendronephthya_rna-XM_028562516.1:0)0:0.0514218,(CniDendronephthya_rna-XM_028550988.1:0.00499825,CniAmplexidiscus_evm.model.scaffold_955.5:0.246255)0:0.000383956)1:0.262712,(((CniExaiptasiaP_rna-XM_028663932.1:0.102319,(((CniActiniaT_rna-XM_031697168.1:0.0146272,(CniActiniaT_rna-XM_031693157.1:0.0279235,CniActiniaT_rna-XM_031695216.1:0.0197344)26:0.001885)73:0.0030862,CniActiniaT_rna-XM_031702240.1:0.0429435)1:0.131331,CniMergedstylophoraP_Spis22946:0.257673)0:0.000311498)18:0.0282025,((((CniGoniastreaA_gasp1.m3.28882.m1:0.104206,CniGoniastreaA_gasp1.m1b.40208.m1:0.0261723)98:0.0682816,(((CniAmplexidiscus_evm.model.scaffold_1182.1:0.0404845,CniDiscosoma_evm.model.scaffold_245.7:0.0294485)1:0.123468,(((CniFungiaSp_ffun1.m4.29561.m1:0.0257161,(CniFungiaSp_ffun1.m4.15102.m1:6e-09,CniRenillaM_g23237.t1:0.99908)1:0.0657891)91:0.00975498,(CniFungiaSp_ffun1.m2b.13076.m1:0.0393106,(CniAcroporaD_rna34884:0.852183,CniFungiaSp_ffun1.m4.30481.m1:0.00106726)15:0.0302365)93:0.0377131)99:0.0718383,CniFungiaSp_ffun1.m4.23493.m1:0.037315)98:0.0715348)98:0.0594334,CniPoritesL_plut2.m8.18201.m1:0.31156)94:0.0614265)96:0.0568281,CniAcroporaM_amil.1.2.13939.m1:0.154473)1:0.177848,((CniActiniaT_rna-XM_031693159.1:0.0162333,CniActiniaT_rna-XM_031695218.1:0.0258034)99:0.0744184,((CniMontiporaC_adi2mcaRNA14457_R1:0.0335906,(CniMontiporaC_g4071.t1:0.0299707,(CniMontiporaC_adi2mcaRNA14457_R2:0.0427037,CniMontiporaC_g10195.t1:0.0705286)86:0.011234)93:0.0157193)1:0.0396946,((CniAcroporaD_rna14457:0.00695774,CniAcroporaM_amil.1.2.16711.m1:0.0296157)4:0.0101421,CniAcroporaD_rna10818:0.0776344)96:0.0406395)1:0.14981)96:0.0677032)91:0.0230249)1:0.092933,((((CniDiscosoma_evm.model.scaffold_591.11:0.118842,(CniAmplexidiscus_evm.model.scaffold_409.17:0.0393531,CniAmplexidiscus_evm.model.scaffold_464.4:0.0131685)39:0.014528)0:0.0321,CniExaiptasiaP_rna-XM_028657346.1:1.3641)44:0.152677,((CniOrbicellaF_rna26620:0.0648982,(CniMergedstylophoraP_Spis4366:0.100785,CniMergedstylophoraP_Spis13206:0.0608048)99:0.118454)99:0.0586628,((CniPocilloporaA_rna17730:5e-09,CniPocilloporaD_rna-XM_027194176.1:5e-09)1:0.0748447,((CniGoniastreaA_gasp1.m3.14242.m1:0.211943,(CniMontiporaC_g14344.t1:0.015735,(CniAcroporaD_rna18400:0.0683916,(CniMontiporaC_g59353.t1:0.047938,CniMontiporaC_adi2mcaRNA18400_R0:0.00319265)73:0.00630107)1:0.00854209)97:0.0546386)65:0.00642226,((((CniMontiporaC_g8529.t1:0,CniMontiporaC_g37631.t1:0)0:0.024847,CniMontiporaC_adi2mcaRNA1976_R7:0.0208398)0:5e-09,CniMontiporaC_g46560.t1:0.0343048)85:0.00622923,(CniMontiporaC_g46561.t1:0.0232857,(((CniAcroporaD_rna18401:0.0471279,(CniAcroporaD_rna1976:0.0188129,CniAcroporaD_rna18808:0.101113)55:0.00455223)0:5e-09,CniMontiporaC_g39257.t1:0.0676555)0:6e-09,CniAcroporaD_rna18403:0.0314529)60:0.00847317)65:0.000930531)1:0.0362272)99:0.0450676)1:0.0732543)34:0.0140002)96:0.0437859,(CniDendronephthya_rna-XM_028550989.1:0.0396528,CniDendronephthya_rna-XM_028561346.1:0.0092586)1:0.205277)72:0.0317185)75:0.0435507)69:0.0419018,(CniDendronephthya_rna-XM_028548149.1:0.0252605,CniDendronephthya_rna-XM_028552866.1:0.00649797)1:0.193443)1:0.168565)91:0.0403345)41:0.016923,((CniDendronephthya_rna-XM_028546317.1:0.699899,CniMergedstylophoraP_Spis20355:0.681402)49:0.161424,CniActiniaT_rna-XM_031696820.1:0.185948)90:0.137413)8:0.0240835)0:0.0276638,(CniMorbakkaV_scaffold381.g12.t1:0.468993,AcanthasterP_rna35729:0.37055)98:0.217467)74:0.00712273,(((((CniMontiporaC_g42183.t1:0.239796,CniOrbicellaF_rna20008:0.226798)80:0.0838137,(((((CniAureliaA_scaffold1342.g4.t1:0.0370363,CniAureliaA_scaffold2865.g3.t1:0.0127394)83:0.0260618,(CniAureliaA_scaffold1200.g7.t1:0.0618944,(CniAureliaA_scaffold2087.g1.t1:0.0167874,(CniAureliaA_scaffold2433.g1.t1:0.0115792,CniMontiporaC_g3570.t1:1.34668)0:5e-09)95:0.02911)99:0.0869334)1:0.208796,(CniAcroporaM_amil.1.2.24839.m1:1.32198,CniOrbicellaF_rna20009:5e-09)59:0.19235)73:0.0191339,(CniActiniaT_rna-XM_031718246.1:0.229703,((((CniRenillaM_g11435.t1:0.0121061,CniRenillaM_g19029.t1:0.0104817)75:0.00109044,((CniRenillaM_g10316.t1:0.00989002,((CniRenillaM_g19177.t1:0.000879107,CniRenillaM_g10317.t1:5e-09)81:0.00352224,CniRenillaM_g19176.t1:0.00520924)93:0.00248843)95:0.00209447,(CniRenillaM_g6002.t1:0.00769934,(CniRenillaM_g21013.t1:0.0135484,((CniRenillaM_g1721.t1:0.0109909,(CniRenillaM_g1720.t1:0.00368096,CniRenillaM_g22297.t1:5e-09)78:0.00109941)56:0.00272804,CniRenillaM_g1719.t1:0.00306861)77:0.00313084)2:0.000850367)0:5e-09)0:5e-09)86:0.00243067,((CniRenillaM_g21012.t1:0.0164852,(CniRenillaM_g9526.t1:0.0116316,CniRenillaM_g6504.t1:0.00368013)89:0.00670367)83:0.00419919,CniRenillaM_g9287.t1:0.00534125)28:0.000705202)1:0.226234,((CniAmplexidiscus_evm.model.scaffold_751.2:0.114031,((CniMontiporaC_g22126.t1:0.0800055,(((((CniMontiporaC_adi2mcaRNA2531_R6:0.0452362,CniMontiporaC_adi2mcaRNA2531_R5:0.033622)85:0.00196252,(((((((CniMontiporaC_adi2mcaRNA40358_R6:0.0168929,CniMontiporaC_g66486.t1:0.0316981)99:0.0228948,(((CniMontiporaC_adi2mcaRNA2531_R9:0.0260648,CniMontiporaC_g6839.t1:0.0194062)46:0.00419511,(CniMontiporaC_g10747.t1:5e-09,(XenopusT_rna-XM_012961735.3:6e-09,(CniRenillaM_g12522.t1:6e-09,CniMontiporaC_g2340.t1:0.177074)68:0.551544)81:1.67292)46:0.0277927)91:0.0313604,CniMontiporaC_g59889.t1:0.0876466)87:0.016712)98:0.0145145,CniMontiporaC_adi2mcaRNA2531_R3:0.0044479)96:0.00319353,CniMontiporaC_adi2mcaRNA2531_R7:0.0242659)74:0.000366796,(CniMontiporaC_adi2mcaRNA2531_R0:0.00505038,CniMontiporaC_adi2mcaRNA2531_R1:0.00415593)82:0.000599217)91:0.00114229,CniMontiporaC_adi2mcaRNA2531_R2:0.00960367)86:0.00167176,(CniMontiporaC_adi2mcaRNA2531_R8:0.0483821,CniMontiporaC_adi2mcaRNA2531_R4:0.0268284)75:0.000755242)92:0.00307999)89:0.00192272,(CniAcroporaT_aten_0.1.m1.16648.m1:0.032167,(CniAcroporaD_rna40358:0.0155907,(CniAcroporaD_rna40359:0.0102862,CniAcroporaD_rna2531:0.00633118)87:0.00875326)88:0.00321131)99:0.0116266)0:5e-09,((CniMontiporaC_g14105.t1:0.0116264,(CniMontiporaC_g63728.t1:0.0159587,CniMontiporaC_adi2mcaRNA40359_R6:0.020489)0:5e-09)1:0.0524132,(CniMontiporaC_g14104.t1:0.0222477,CniMontiporaC_g63729.t1:0.030723)90:0.066994)0:5e-09)85:0.00298129,(((((CniMontiporaC_g10748.t1:0.00952478,(((CniMergedstylophoraP_Spis17533:0.318155,(CniOrbicellaF_rna622:0.284476,CniMontiporaC_g21195.t1:0.251113)99:0.407763)94:0.365711,CniMontiporaC_g37439.t1:0.352976)1:1.70746,CniMontiporaC_g6838.t1:0.0120592)58:0.0208281)33:0.0129356,((((CniGoniastreaA_gasp1.m1b.33394.m1:2.14953,CniMontiporaC_g8118.t1:5e-09)40:0.202845,CniMontiporaC_g18733.t1:0.0248052)75:0.0244857,((((CniMontiporaC_g70201.t1:0.0880568,(CniMontiporaC_g10170.t1:0.0199422,CniMontiporaC_g67965.t1:0.271945)0:0.017339)86:0.0511908,CniMontiporaC_g67968.t1:0.0525922)37:0.0237712,(CniRenillaM_g23006.t1:6e-09,CniMergedstylophoraP_Spis22814:0.216405)39:2.67292)0:6e-09,(CniMontiporaC_g39749.t1:0.0415779,CniMontiporaC_g68845.t1:0.0211139)99:0.043401)98:0.0396702)75:0.00659524,((CniMontiporaC_g6845.t1:0.0105146,CniMontiporaC_g59888.t1:0.0489829)94:0.0133642,(CniMontiporaC_g59902.t1:0.0359714,((CniMontiporaC_g6841.t1:0.0446016,CniMontiporaC_g10746.t1:0.0577605)97:0.0440875,CniMontiporaC_g6849.t1:0.0570055)98:0.0562407)0:5e-09)96:0.0472724)51:0.0221127)0:5e-09,(CniMontiporaC_g6848.t1:0.0330564,(CniMontiporaC_g59890.t1:0.0172582,(LingulaA_rna-XM_013546603.1:0.818716,CniMontiporaC_adi2mcaRNA40358_R8:0.0021375)36:0.0396384)97:0.0247082)0:0.0157802)22:0.00343601,(CniAcroporaM_amil.1.2.14698.m1:0.0922512,(CniMontiporaC_g4165.t1:0.138942,CniMontiporaC_g67969.t1:0.0195052)97:0.132968)0:0.0387847)73:0.00589953,((((CniHydraV_rna8471:2.62033,CniMontiporaC_g68847.t1:5e-09)37:0.094607,CniMontiporaC_g67967.t1:0.0192787)60:0.017347,((CniMontiporaC_g4164.t1:5e-09,(CniMontiporaC_g68846.t1:0.0177146,(CniFungiaSp_ffun1.m2b.27398.m1:0.48416,CniGoniastreaA_gasp1.m3.18316.m1:5e-09)84:2.27599)0:0.000533237)94:0.0262799,(CniMontiporaC_g39750.t1:0.00522829,(CniMontiporaC_g45800.t1:5e-09,StrigamiaM_SMAR000163-RA:2.43271)97:0.0624643)78:0.0106164)78:0.00868333)98:0.0686883,CniMontiporaC_g53854.t1:0.0207273)69:0.00594359)81:0.00828929)71:0.00659334)99:0.073681,(((CniDiscosoma_evm.model.scaffold_816.1:0.0534485,CniDiscosoma_evm.model.scaffold_612.5:0.0607752)84:0.0122425,CniDiscosoma_evm.model.scaffold_817.3:0.0412563)75:0.00476111,(CniDiscosoma_evm.model.scaffold_867.2:0.0031288,(CniDiscosoma_evm.model.scaffold_483.15:5e-09,(CniDiscosoma_evm.model.scaffold_489.10:0.00201759,CniHydraV_rna6563:0.150442)57:1.12711)38:0.010204)72:0.00900626)1:0.1468)91:0.0379752)98:0.0672261,((CniGoniastreaA_gasp1.m3.23610.m1:0.0133343,CniGoniastreaA_gasp1.m3.7044.m1:0.0169422)99:0.0810144,CniOrbicellaF_rna20010:0.0213746)1:0.296338)98:0.0788668)8:0.026004)98:0.0408546)87:0.0404431,(((((StrongylocentrotusP_rna2373:0.00620003,(StrongylocentrotusP_rna2370:5e-09,StrongylocentrotusP_rna37281:5e-09)45:0.000514373)80:0.000637032,StrongylocentrotusP_rna37280:6e-09)97:0.0551385,((StrongylocentrotusP_rna2374:0.00617546,StrongylocentrotusP_rna8930:0.0213905)66:0.00245558,((CniMontiporaC_g6143.t1:0.851826,(CniAmplexidiscus_evm.model.scaffold_1025.4:1.00269,StrongylocentrotusP_rna2376:0.00011077)0:0.000679942)25:0.0349798,StrongylocentrotusP_rna8929:0.0249054)21:0.00388243)1:0.570798)99:0.127718,(StrongylocentrotusP_rna4430:0.00280869,(StrongylocentrotusP_rna26210:0.0219567,StrongylocentrotusP_rna17159:0.0264317)91:0.0118288)1:0.203368)99:0.0989478,(CniExaiptasiaP_rna-XM_028663202.1:0.121639,CniActiniaT_rna-XM_031718245.1:0.0874728)1:0.15488)52:0.0407344)79:0.0515885)99:0.128242,((CniGoniastreaA_gasp1.m3.2898.m1:0.261888,(CniOrbicellaF_rna20429:0.087006,((CniOrbicellaF_rna20427:0.0817237,CniGoniastreaA_gasp1.m3.23385.m1:0.0261251)99:0.147705,((((((((CniAcroporaM_amil.1.2.5350.m1:0.0446271,(CniMontiporaC_g33842.t1:0.2044,CniMontiporaC_g30521.t1:0.152632)7:0.0278884)87:0.0254806,CniAcroporaD_rna21941:0.0604825)0:5e-09,CniAcroporaD_rna37119:0.071203)0:5e-09,(CniMontiporaC_adi2mcaRNA29308_R1:0.0263119,CniAcroporaD_rna29308:0.0278686)83:0.00994793)74:0.00418408,CniMontiporaC_adi2mcaRNA29308_R0:0.0125902)95:0.00834976,(CniAcroporaM_amil.1.2.19144.m1:0.0485577,CniMontiporaC_adi2mcaRNA29308_R2:0.0216604)0:5e-09)92:0.0112582,CniMontiporaC_adi2mcaRNA29308_R4:0.0245704)71:0.0169305,CniAcroporaD_rna37118:0.171892)90:0.0664908)72:0.0407482)19:0.0161353)1:0.114757,(CniActiniaT_rna-XM_031718876.1:0.333646,(CniAmplexidiscus_evm.model.scaffold_354.24:0.018563,CniActiniaT_rna-XM_031703791.1:0.0037305)0:0.000127777)1:0.115461)1:0.186869)1:0.0706374,((((((StrongylocentrotusP_rna39479:0.162797,(((StrongylocentrotusP_rna21424:0.000707825,StrongylocentrotusP_rna15702:5e-09)0:5e-09,(StrongylocentrotusP_rna19396:0.00226043,(StrongylocentrotusP_rna15703:0.000354182,StrongylocentrotusP_rna21423:0.00225856)0:0.000351573)0:8e-09)71:0.000738113,StrongylocentrotusP_rna19397:0.00475023)1:0.178258)95:0.0487001,(((StrongylocentrotusP_rna30696:0.0207996,StrongylocentrotusP_rna33484:5e-09)0:5e-09,((StrongylocentrotusP_rna30697:0.00475389,StrongylocentrotusP_rna33481:0.00189614)78:0.0019279,(StrongylocentrotusP_rna33482:0.00240263,(StrongylocentrotusP_rna33480:5e-09,StrongylocentrotusP_rna4256:5e-09)96:0.00333946)94:0.00173712)76:0.000905609)43:0.000150108,StrongylocentrotusP_rna4255:0.00800403)1:0.236047)99:0.0703816,((StrongylocentrotusP_rna20468:0.186208,(StrongylocentrotusP_rna4016:0.0235289,(CniAcroporaT_aten_0.1.m1.17606.m1:1.48875,StrongylocentrotusP_rna4083:5e-09)1:0.173449)1:0.2722)1:0.199252,((StrongylocentrotusP_rna35697:0.0047691,(StrongylocentrotusP_rna35696:0.0187657,(StrongylocentrotusP_rna15289:0.00166721,(CniAmplexidiscus_evm.model.scaffold_498.10:2.40646,StrongylocentrotusP_rna16490:6e-09)51:0.00524478)94:0.0186233)99:0.0229749)1:0.201491,(StrongylocentrotusP_rna39478:0.0512806,StrongylocentrotusP_rna40075:0.0379576)1:0.203725)1:0.162286)10:0.0334599)1:0.126194,(AcanthasterP_rna26795:0.216229,CniAmplexidiscus_evm.model.scaffold_424.8:0.919639)84:0.0610417)1:0.0835628,(((((CniAcroporaD_rna14502:0.316614,((((CniMergedstylophoraP_rna16737:0.140937,(((CniMontiporaC_g23144.t1:0.0182597,CniMontiporaC_g23146.t1:0.0150882)94:0.0114385,(CniMontiporaC_adi2mcaRNA25239_R7:0.0408627,((CniMontiporaC_adi2mcaRNA14505_R3:0.0111478,CniMontiporaC_adi2mcaRNA14505_R7:0.0100741)88:0.00113287,(((CniMontiporaC_adi2mcaRNA14505_R5:0.00492589,CniMontiporaC_adi2mcaRNA14505_R8:0.0285981)97:0.00312551,CniMontiporaC_adi2mcaRNA14505_R2:0.00876511)0:5e-09,(CniMontiporaC_adi2mcaRNA14505_R1:0.0132688,CniMontiporaC_g8541.t1:0.0834261)72:0.000659366)79:0.000351046)0:5e-09)67:0.00142138)99:0.0284282,(CniOrbicellaF_rna22930:0.0803147,(CniAcroporaD_rna27409:0.0221039,(CniAcroporaD_rna14505:0.0123227,CniAcroporaD_rna27410:0.0378592)39:0.0039473)97:0.0404375)94:0.0151329)93:0.0553352)54:0.0260595,CniMontiporaC_adi2mcaRNA15355_R8:0.155207)18:0.0335286,(((CniMontiporaC_g56650.t1:0.0249705,CniMontiporaC_g66399.t1:0.0714154)85:0.0358975,(((CniAcroporaD_rna15355:0.0280527,(CniAcroporaD_rna14501:0.0692143,CniAcroporaD_rna25239:0.00358815)77:0.0037663)0:5e-09,CniGoniastreaA_gasp1.m3.14117.m1:1.59895)0:5e-09,(CniAcroporaD_rna12986:0.021906,CniAcroporaD_rna36068:0.65461)0:1.6061e-05)73:0.00665748)92:0.11146,CniHydraV_rna22864:0.764693)85:0.0946163)28:0.00948754,((((CniFungiaSp_ffun1.m2b.31386.m1:1.4623,CniMontiporaC_g64457.t1:8e-09)16:0.0358084,CniMontiporaC_adi2mcaRNA8940_R5:0.0605223)1:0.137091,(CniDiscosoma_evm.model.scaffold_695.2:0.040656,((CniDiscosoma_evm.model.scaffold_375.17:0.00942455,CniMontiporaC_g51924.t1:1.18394)31:0.00655678,CniDiscosoma_evm.model.scaffold_152.1:0.054347)48:0.014779)1:0.215475)9:0.0265737,(((CniMontiporaC_g56652.t1:0.121294,(CniMontiporaC_adi2mcaRNA25240_R0:5e-09,(CniMergedstylophoraP_rna20967:1.18101,CniOrbicellaF_rna20428:0.810453)81:0.456529)49:0.0138327)97:0.0391723,CniAcroporaD_rna25240:0.0359757)96:0.0335681,(CniAcroporaD_rna8940:0.0396952,CniMontiporaC_adi2mcaRNA8940_R3:0.121313)53:0.00603877)1:0.15995)1:0.134825)83:0.0546777)1:0.148377,((((((StrongylocentrotusP_rna33626:0.00198306,(StrongylocentrotusP_rna37165:0.0509123,StrigamiaM_SMAR003700-RA:1.59393)0:8e-09)77:0.00790802,((StrongylocentrotusP_rna18023:0.00315174,((StrongylocentrotusP_rna18021:0.00296031,(StrongylocentrotusP_rna18018:0.0045651,CniMontiporaC_g17493.t1:1.82794)0:4.796e-06)44:0.000873824,(StrongylocentrotusP_rna18017:0.00376781,(StrongylocentrotusP_rna33623:0.00903823,StrongylocentrotusP_rna8675:5e-09)76:0.00226181)93:0.00563215)57:0.000585278)99:0.593106,((CniMontiporaC_g6268.t1:0.00534732,CniMontiporaC_g70385.t1:6e-09)99:1.53754,CniMontiporaC_g42633.t1:1.30615)79:0.641614)79:0.107747)0:5e-09,StrongylocentrotusP_rna37164:5e-09)1:0.149071,StrongylocentrotusP_rna27884:0.169165)1:0.151965,LingulaA_rna-XM_013556940.1:0.344833)83:0.0478769,(XenopusT_rna-XM_031902948.1:0.00300247,(((XenopusT_rna-XM_031894271.1:5e-09,XenopusT_rna-XM_031906411.1:0.00101)92:0.000672807,XenopusT_rna-XM_031903613.1:5e-09)62:0.000393479,XenopusT_rna-XM_031903012.1:0.00364667)62:0.00396361)1:0.328979)98:0.0650336)1:0.0977587,((((CniMorbakkaV_scaffold449.g4.t1:0.150182,CniMorbakkaV_scaffold63.g38.t1:0.225059)50:0.107095,CniExaiptasiaP_rna-XM_028657875.1:1.55362)67:0.0424602,(StrongylocentrotusP_rna35493:6e-09,((StrongylocentrotusP_rna20692:5e-09,StrongylocentrotusP_rna5944:0.00078472)0:5e-09,(StrongylocentrotusP_rna5006:0.000840568,(StrongylocentrotusP_rna35494:0.00151904,((StrongylocentrotusP_rna20389:5e-09,StrongylocentrotusP_rna22648:0.0320806)91:0.00211376,(StrongylocentrotusP_rna5007:0.00282139,StrongylocentrotusP_rna35496:0.0153325)60:0.000233679)0:5e-09)0:6e-09)0:5e-09)89:0.00135499)1:0.357052)48:0.0530164,((CniMorbakkaV_scaffold142.g11.t1:0.0369155,CniMorbakkaV_scaffold335.g14.t1:0.0580589)1:0.124903,((CniMorbakkaV_scaffold56.g50.t1:5e-09,(CniMorbakkaV_scaffold500.g12.t1:0.000491658,(CniMorbakkaV_scaffold142.g10.t1:0.0338397,(CniMorbakkaV_scaffold153.g46.t1:0.018073,CniMorbakkaV_scaffold14.g66.t1:6e-09)0:5e-09)99:0.0167506)80:0.00134383)0:5e-09,CniMorbakkaV_scaffold40.g28.t1:0.00749879)61:0.0169889)1:0.7299)94:0.060107)5:0.0500054,(StrongylocentrotusP_rna27877:0.169032,StrongylocentrotusP_rna16835:0.25347)1:0.920059)0:0.0144239,((CniMontiporaC_g24714.t1:1.31541,CniMontiporaC_g52758.t1:0.19052)49:0.857284,(AcanthasterP_rna10464:0.138751,StrongylocentrotusP_rna4015:0.314939)16:0.0353771)67:0.122015)99:0.0829989)1:0.0862623,(((((CniActiniaT_rna-XM_031712719.1:0.112303,CniAureliaA_scaffold2752.g1.t1:1.47867)84:0.091271,((CniDendronephthya_rna-XM_028557971.1:0.154311,(((((CniRenillaM_g3300.t1:5e-09,(CniRenillaM_g5023.t1:0,CniRenillaM_g6766.t1:0)0:0.0114581)0:5e-09,(((CniRenillaM_g5022.t1:5e-09,CniRenillaM_g3299.t1:0.00703115)59:0.00117075,CniRenillaM_g3298.t1:5e-09)0:5e-09,CniRenillaM_g6767.t1:5e-09)95:0.00285626)0:5e-09,CniRenillaM_g19565.t1:0.00110263)81:0.00304353,((CniRenillaM_g8898.t1:0.00526876,CniRenillaM_g5413.t1:0.00259683)90:0.00645549,CniRenillaM_g5025.t1:0.00796815)0:0.000317656)98:0.116164,(CniRenillaM_g6178.t1:0.0618547,CniRenillaM_g16855.t1:0.0297537)56:0.0168082)99:0.183673)1:0.120886,((CniRenillaM_g14274.t1:0.00234278,CniRenillaM_g8689.t1:5e-09)0:3.23e-07,(CniRenillaM_g9471.t1:0.00234941,((CniRenillaM_g9470.t1:0.00502391,CniRenillaM_g14275.t1:0.000771468)97:0.00334438,(CniRenillaM_g8690.t1:5e-09,CniRenillaM_g8129.t1:0.00219104)75:0.000537126)88:0.0125042)0:5e-09)1:0.216157)95:0.0607536)49:0.0279866,((CniDiscosoma_evm.model.scaffold_6.11:0.00441146,(CniDiscosoma_evm.model.scaffold_3213.1:0.00306008,(CniAcroporaD_rna37116:0.118237,(CniDiscosoma_evm.model.scaffold_151.29:0,CniDiscosoma_evm.model.scaffold_151.30:0)0:0.000115674)33:0.00291402)0:3.5536e-05)86:0.286466,CniRenillaM_g12563.t1:0.806999)77:0.0965161)80:0.0452865,CniExaiptasiaP_rna-XM_028661948.1:0.396425)61:0.0526513,(CniAmplexidiscus_evm.model.scaffold_638.1:0.0668237,(CniAmplexidiscus_evm.model.scaffold_422.15:6e-09,((CniRenillaM_g11755.t1:0,CniRenillaM_g17124.t1:0)0:8e-09,(AmphibalanusA_rna-gnl|WGS_VIIS|FJT64_006730-RA_mrna:0.0181293,AmphibalanusA_rna-gnl|WGS_VIIS|FJT64_013220-RA_mrna:6e-09)96:1.47298)81:0.440023)52:0.172651)1:0.487413)74:0.0225156)90:0.0432698)99:0.0529933,((CniDiscosoma_evm.model.scaffold_658.2:0.872806,CniRenillaM_g20883.t1:6e-09)99:1.05084,((((((CniAureliaA_scaffold2559.g2.t1:1.99578,CniMergedstylophoraP_Spis9994:0.259683)81:0.358024,LingulaA_rna-XM_013539175.1:0.451156)30:0.0183607,(((BotrylloidesL_Boleac.CG.SB_v3.S739.g13718.01.t:5e-09,BotrylloidesL_Boleac.CG.SB_v3.S938.g15442.01.t:0.08143)1:2.26458,LingulaA_rna-XM_013553695.1:0.229832)0:6e-09,(CniFungiaSp_ffun1.m4.18657.m1:0.65712,AcanthasterP_rna36123:0.173214)23:0.0717341)85:0.0553732)75:0.0563399,(CniMontiporaC_adi2mcaRNA18109_R7:0.211069,(CniNemvArnau_NVE3419:0.0194461,CniNemvArnau_NVE24567:0.0503061)1:0.338373)93:0.109475)12:0.0288729,(CniActiniaT_rna-XM_031703822.1:0.269487,((CniDiscosoma_evm.model.scaffold_106.17:0.476928,(((((CniOrbicellaF_rna36170:0.00314909,(CniOrbicellaF_rna36172:5e-09,CniActiniaT_rna-XM_031693177.1:0.693807)0:5e-09)99:0.0108844,(CniOrbicellaF_rna36173:5e-09,(CniOrbicellaF_rna36169:0.00216665,CniOrbicellaF_rna36171:5e-09)0:5e-09)72:0.000615784)97:0.0423082,CniAcroporaD_rna18109:0.14858)1:0.0977982,(CniAcroporaD_rna39343:0.0574378,(CniMontiporaC_adi2mcaRNA39343_R3:0.0359438,(CniMontiporaC_adi2mcaRNA39343_R0:0.00118208,CniMontiporaC_adi2mcaRNA39343_R2:6e-09)99:0.0155303)73:0.00517439)1:0.172134)66:0.0419387,(CniAcroporaD_rna29783:0.0538079,CniAcroporaD_rna18108:0.0815923)1:0.422719)13:0.0330055)0:0.000278049,LingulaA_rna-XM_013539881.1:1.06623)39:0.0245844)92:0.0499263)88:0.036909,(((CniAmplexidiscus_evm.model.scaffold_41.14:0.144338,(LingulaA_rna-XM_024076952.1:0.527394,(((CniPocilloporaA_rna6414:5e-09,(((CniDendronephthya_rna-XM_028547597.1:0.38009,(ApisM_GB42513-RA:5e-09,CniAcroporaD_rna9238:0.0485281)0:5e-09)65:0.0300327,CniMontiporaC_g33042.t1:5e-09)63:0.404252,CniPocilloporaD_rna-XM_027182726.1:5e-09)0:5e-09)97:0.0247854,(CniPocilloporaA_rna13635:5e-09,CniPocilloporaD_rna-XM_027190001.1:5e-09)1:0.0676629)99:0.0535711,(CniMergedstylophoraP_rna31707:0.0726432,(CniAcroporaD_rna33468:0.0386032,(CniAcroporaD_rna29170:0.0996356,(CniAcroporaD_rna36460:5e-09,CniAureliaA_scaffold3726.g2.t1:0.598768)59:0.0620902)99:0.112659)56:0.0114131)94:0.032749)92:0.0472408)56:0.0451021)19:0.0112219,((CniOrbicellaF_rna30413:0.0755018,(CniMergedstylophoraP_rna29253:0.0610949,(CniOrbicellaF_rna32385:0.131049,(CniMontiporaC_adi2mcaRNA33468_R0:0.0647787,CniMergedstylophoraP_Spis19087:0.0253828)78:0.0225179)0:0.00689786)75:0.0171108)99:0.0578933,CniAcroporaD_rna33252:0.240017)96:0.0347558)96:0.0513057,(CniMontiporaC_g39301.t1:0.48771,CniOrbicellaF_rna27819:8e-09)98:0.197857)98:0.0582289)1:0.0159403)60:0.0371357)42:0.0329171)91:0.0467243)23:0.0273973)1:0.109682)60:0.057321)0:0.0430567,(((((CniDendronephthya_rna-XM_028561094.1:0.0417401,((CniDendronephthya_rna-XM_028562733.1:0.00312058,(CniDendronephthya_rna-XM_028556698.1:0.00731868,(CniDendronephthya_rna-XM_028553502.1:5e-09,CniDendronephthya_rna-XM_028553504.1:0.058427)0:6e-09)46:0.0166663)98:0.0625006,CniDendronephthya_rna-XM_028562912.1:0.00872368)75:0.0113784)97:0.409926,((CniDendronephthya_rna-XM_028561698.1:0.162373,CniOrbicellaF_rna36652:0.326124)93:0.665173,CniAcroporaM_amil.1.2.15778.m1:5e-09)87:0.362537)83:0.309456,((CniRenillaM_g6849.t1:5e-09,(CniDendronephthya_rna-XM_028548273.1:0.765478,BotrylloidesL_Boleac.CG.SB_v3.S114.g01276.01.t:0.640704)78:0.328262)89:0.270734,CniRenillaM_g12564.t1:0.17918)49:0.154903)98:0.24218,(CniExaiptasiaP_rna-XM_021044855.1:0.674858,(CniAcroporaM_amil.1.2.24865.m1:0.83379,CniDendronephthya_rna-XM_028549010.1:0.457263)87:0.163098)0:6e-09)0:5e-09,((CniMontiporaC_g40013.t1:0.996422,(CniMergedstylophoraP_rna33730:0.422065,(CniDiscosoma_evm.model.scaffold_587.4:0.311799,((CniRenillaM_g11162.t1:0.2396,CniMontiporaC_g27584.t1:0.27475)65:0.0861867,CniDiscosoma_evm.model.scaffold_624.3:0.251644)99:0.385376)30:0.0850402)45:0.192223)67:0.0523772,((((((CniMorbakkaV_scaffold45.g86.t1:0.0322351,CniMorbakkaV_scaffold1.g85.t1:5e-09)1:1.01116,((CniOrbicellaF_rna26482:0.297676,(CniAcroporaD_rna14873:0.212725,CniDiscosoma_evm.model.scaffold_352.5:0.268603)82:0.0738441)96:0.10394,(((CniDiscosoma_evm.model.scaffold_651.14:0.288598,CniAcroporaD_rna9225:0.174344)82:0.0699854,CniMergedstylophoraP_rna33729:0.272155)67:0.0269926,CniAcroporaD_rna39347:0.29062)78:0.0276513)99:0.235708)79:0.0967257,((CniMontiporaC_g45731.t1:0.11509,(((CniDendronephthya_rna-XM_028538656.1:0.0742797,CniDendronephthya_rna-XM_028548288.1:0.0810796)1:0.866859,((CniNemvArnau_NVE11913:5e-09,CniNemvArnau_v1g93867:0.257873)94:0.0564641,CniNemvArnau_NVE9005:0.0688494)1:1.12662)44:0.393574,(CniMontiporaC_g40485.t1:0.0291858,CniMontiporaC_g43198.t1:0.108914)99:0.902248)0:0.0280627)0:0.0556437,((CniMontiporaC_g6332.t1:0,CniMontiporaC_g9286.t1:0)0:0.610589,(LingulaA_rna-XM_013553480.1:0.195033,CniMontiporaC_g32217.t1:0.528552)40:0.0979468)71:0.0517572)0:6e-09)0:5e-09,(((CniPoritesL_jamg1.model.Sc0000352.33:0.0237173,CniPoritesL_jamg1.model.xpSc0007206.5:0.0190473)56:0.00440628,((CniMontiporaC_g31269.t1:1.29866,CniPocilloporaA_rna27117:5e-09)0:5e-09,CniPocilloporaD_rna-XM_027203603.1:5e-09)0:5e-09)97:0.253686,CniMontiporaC_g40165.t1:0.496527)86:0.173949)99:0.13121,(((AmphibalanusA_rna-gnl|WGS_VIIS|FJT64_021151-RA_mrna:0.199771,((AmphibalanusA_rna-gnl|WGS_VIIS|FJT64_019967-RA_mrna:0.103838,(AmphibalanusA_rna-gnl|WGS_VIIS|FJT64_006352-RA_mrna:0.0369513,AmphibalanusA_rna-gnl|WGS_VIIS|FJT64_004157-RA_mrna:0.0800447)88:0.0206793)33:0.0192381,((AmphibalanusA_rna-gnl|WGS_VIIS|FJT64_026924-RA_mrna:0.0656724,(AmphibalanusA_rna-gnl|WGS_VIIS|FJT64_002344-RA_mrna:5e-09,AmphibalanusA_rna-gnl|WGS_VIIS|FJT64_009828-RA_mrna:5e-09)99:0.131933)39:0.0486755,AmphibalanusA_rna-gnl|WGS_VIIS|FJT64_027035-RA_mrna:0.270482)79:0.0525045)22:0.0972936)99:0.567645,CniExaiptasiaP_rna-XM_021056903.1:0.393145)55:0.117515,AmphimedonQ_rna6990:1.08953)0:0.0472308)51:0.0659478,((CniMorbakkaV_scaffold2.g39.t1:1.23093,CniGoniastreaA_gasp1.m1b.42140.m1:0.581327)80:0.278338,(((CniRenillaM_g11154.t1:0.303341,AcanthasterP_rna35871:0.790656)60:0.0526666,((CniDiscosoma_evm.model.scaffold_1000.1:0.905336,(BotrylloidesL_Boleac.CG.SB_v3.S713.g13483.01.t:0.150654,BotrylloidesL_Boleac.CG.SB_v3.S1073.g00823.01.t:0.216095)99:0.727576)99:0.789857,(((StrigamiaM_SMAR003730-RA:1.37307,CniGoniastreaA_gasp1.m3.12328.m1:0.56926)45:0.241168,CniAcroporaM_amil.1.2.25900.m1:0.947804)0:0.295324,((BotrylloidesL_Boleac.CG.SB_v3.S600.g12256.01.t:0.482198,(CniMorbakkaV_scaffold3182.g1.t1:0.125697,CniExaiptasiaP_rna-XM_021047404.1:1.15708)54:0.174223)77:0.217933,(CniMontiporaC_g40698.t1:0.70434,(CniAmplexidiscus_evm.model.scaffold_376.10:0.707897,CniExaiptasiaP_rna-XM_028660489.1:0.760456)99:0.742011)61:0.124323)0:0.00366131)11:0.0505244)81:0.080842)0:0.0191212,((((CniMontiporaC_g23207.t1:0.158197,(CniAcroporaD_rna637:0.43304,CniMergedstylophoraP_Spis23121:0.101732)72:0.0598435)98:0.596081,CniAcroporaD_rna36072:0.593314)28:0.103844,((CniOrbicellaF_rna27968:0.378208,CniRenillaM_g13893.t1:1.25096)72:0.15675,((CniExaiptasiaP_rna-XM_021050755.2:0.19812,(CniDendronephthya_rna-XM_028555879.1:0.0403535,CniDendronephthya_rna-XM_028559221.1:0.0168999)99:0.202214)19:0.0552132,((CniAcroporaM_amil.1.2.8874.m1:0.0292136,CniAcroporaD_rna31440:0.0618317)95:0.0690839,(CniOrbicellaF_rna12043:0.119804,CniAcroporaM_amil.1.2.19396.m1:0.332403)55:0.0176252)93:0.0843214)99:0.332724)97:0.292685)77:0.130821,(((((CniAureliaA_scaffold2148.g5.t1:5e-09,(CniRenillaM_g6456.t1:0.0924599,CniRenillaM_g7515.t1:0.0105386)76:0.38714)94:0.706569,(StrongylocentrotusP_rna1406:0.030823,StrongylocentrotusP_rna40270:0.0401505)1:0.45626)97:0.295831,(CniAmplexidiscus_evm.model.scaffold_711.6:0.113702,(CniAmplexidiscus_evm.model.scaffold_27.53:0.0989331,CniDiscosoma_evm.model.scaffold_454.12:0.132088)56:0.0448618)1:0.653231)36:0.105687,(LottiaG_LotgiT157233:1.27141,(AmphibalanusA_rna-gnl|WGS_VIIS|FJT64_023594-RA_mrna:0,AmphibalanusA_rna-gnl|WGS_VIIS|FJT64_025725-RA_mrna:0)0:0.15767)98:1.35095)28:0.342544,(((CniAureliaA_scaffold1450.g5.t1:0.014992,CniAureliaA_scaffold7664.g1.t1:0.00433413)1:0.948523,((BotrylloidesL_Boleac.CG.SB_v3.S1254.g01923.01.t:0.384107,BotrylloidesL_Boleac.CG.SB_v3.S720.g13587.01.t:0.0789327)97:0.807045,(CniOrbicellaF_rna27820:0.233562,(CniDendronephthya_rna-XM_028554700.1:5e-09,CniMergedstylophoraP_Spis5316:0.558567)52:0.345935)94:0.646272)20:0.414748)84:0.261764,(CniDiscosoma_evm.model.scaffold_567.11:0.534759,(CniMergedstylophoraP_rna35167:0.651014,CniNemvArnau_v1g226034:0.656381)76:0.128452)35:0.0518168)0:0.0324146)83:0.0535138)89:0.0771073)63:0.0308747)52:0.0269681)0:5e-09)97:0.0823533)42:0.0674242)0:0.0157514)97:0.0451044,((((((AmphibalanusA_rna-gnl|WGS_VIIS|FJT64_004522-RA_mrna:0.215086,CniPoritesL_plut2.m8.20952.m1:1.69501)68:0.32024,CniMontiporaC_g40484.t1:0.342959)69:0.0602979,CniMontiporaC_g61364.t1:0.643929)0:0.0195139,(AcanthasterP_rna35730:0.275542,((CniMontiporaC_g49994.t1:0.00361547,((CniAcroporaD_rna31436:0.0573824,(CniMontiporaC_g24005.t1:0.00373384,CniMontiporaC_g24006.t1:0.0622342)87:0.00406868)75:0.0018814,(CniMontiporaC_g50167.t1:0.0445078,CniMontiporaC_g57796.t1:0.0105486)95:0.0459206)64:0.00126746)99:0.181321,(CniAcroporaT_aten_0.1.m1.13780.m1:0.132432,CniNemvArnau_NVE4105:0.181837)0:0.0523535)98:0.37822)1:0.439061)77:0.0660694,((((((CniMontiporaC_adi2mcaRNA29085_R2:0.397515,CniAureliaA_scaffold4486.g1.t1:0.291579)90:0.418596,((((CniMontiporaC_g5001.t1:0.163384,AmphibalanusA_rna-gnl|WGS_VIIS|FJT64_006166-RA_mrna:0.000840417)17:0.0302348,AmphibalanusA_rna-gnl|WGS_VIIS|FJT64_015118-RA_mrna:0.0304529)74:0.0253889,AmphibalanusA_rna-gnl|WGS_VIIS|FJT64_008803-RA_mrna:0.0568927)1:0.634019,CniAcroporaM_amil.1.2.25652.m1:0.32173)69:0.0854566)63:0.0710779,((((CniMontiporaC_adi2mcaRNA41267_R7:0.034437,(CniMontiporaC_g70455.t1:0.0137886,CniMontiporaC_adi2mcaRNA16556_R6:0.015548)32:0.0110098)99:0.0915622,CniMontiporaC_g70463.t1:0.0421198)42:0.0381616,(CniMontiporaC_adi2mcaRNA16556_R4:0.0226789,((CniAcroporaD_rna27238:0.0573692,(CniAcroporaD_rna41267:0.0582971,(CniAcroporaD_rna37654:0.0286332,(CniAcroporaM_amil.1.2.16525.m1:0.0517306,CniAcroporaD_rna16556:0.0278658)0:6e-09)79:0.0102826)74:0.00603804)94:0.0224307,((CniMontiporaC_adi2mcaRNA16556_R5:0.038109,CniMontiporaC_adi2mcaRNA16556_R2:0.0149158)93:0.00827496,(CniMontiporaC_g5051.t1:0.0601042,CniMontiporaC_g40559.t1:0.0117869)99:0.0606584)83:0.00296341)53:0.0125989)97:0.0520143)1:0.59658,(((CniMergedstylophoraP_Spis16318:0.135704,(CniAmplexidiscus_evm.model.scaffold_515.13:0.039208,CniAmplexidiscus_evm.model.scaffold_670.11:0.0607896)94:0.0507767)27:0.040915,(CniFungiaSp_ffun1.m4.459.m1:0.165654,(CniDiscosoma_evm.model.scaffold_1455.1:0.0443619,CniDiscosoma_evm.model.scaffold_375.12:0.115802)17:0.00907997)9:0.00190642)80:0.0379529,((CniMergedstylophoraP_rna36109:0.0217368,(CniAcroporaM_amil.1.2.24014.m1:1.86058,CniMergedstylophoraP_Spis13647:5e-09)1:0.112471)1:0.110575,CniMergedstylophoraP_Spis8947:0.069423)89:0.0568827)1:1.02897)89:0.156585)0:0.0283114,(CniMontiporaC_g27654.t1:1.37405,CniAmplexidiscus_evm.model.scaffold_4.128:0.0955554)63:0.142623)69:0.0475931,(CniMontiporaC_g51923.t1:5e-09,CniActiniaT_rna-XM_031713321.1:0.887334)62:1.63729)0:0.0154922,(CniAcroporaT_aten_0.1.m1.31901.m1:0.416164,(CniXenia_Xe_017205-T1:0.458041,(CniMontiporaC_g55904.t1:5e-09,CniMontiporaC_g57231.t1:0.298352)80:1.05465)15:0.0506896)83:0.139647)78:0.0744855)0:0.0662157,((((StrigamiaM_SMAR009767-RA:5e-09,CniMontiporaC_g52555.t1:0.119316)78:0.369499,(((AcanthasterP_rna29070:0.458277,CniPoritesL_plut2.m8.23609.m1:0.563226)62:0.193722,((CniAcroporaM_amil.1.2.11100.m1:0.079954,((CniMontiporaC_adi2mcaRNA14558_R0:0.0366319,CniMontiporaC_adi2mcaRNA14558_R2:0.0459763)93:0.00995578,(CniAcroporaM_amil.1.2.11101.m1:0.139938,CniAcroporaD_rna14558:0.0156615)0:5e-09)74:0.0674237)49:0.0153256,CniMergedstylophoraP_rna3925:0.0951042)1:0.402749)1:0.466915,((CniRenillaM_g19731.t1:0.203025,((CniExaiptasiaP_rna-XM_028662407.1:0.386766,(CniDendronephthya_rna-XM_028548245.1:5e-09,(CniDendronephthya_rna-XM_028557853.1:0.0302151,CniDendronephthya_rna-XM_028562629.1:5e-09)0:5e-09)1:0.169325)82:0.105209,(CniMontiporaC_g36543.t1:0.367153,((((CniMontiporaC_g6384.t1:5e-09,(CniMorbakkaV_scaffold9.g38.t1:1.16417,CniMontiporaC_g68989.t1:6e-09)1:0.0408271)92:0.0496113,(CniMontiporaC_g64343.t1:0.0683486,CniMontiporaC_g6383.t1:0.0460043)41:0.0141155)81:0.0296813,CniMontiporaC_g48979.t1:0.0619397)99:0.121344,((CniMontiporaC_g9912.t1:1.71765,CniOrbicellaF_rna28199:6e-09)95:0.307091,(CniMontiporaC_g66604.t1:0.0490248,(((CniMontiporaC_g57503.t1:0.024249,(CniRenillaM_g17394.t1:0.0688575,(CniMontiporaC_g46530.t1:0.0131118,CniMontiporaC_g22430.t1:0.0713483)5:0.0274062)0:0.00147815)14:0.00939239,CniMontiporaC_g40202.t1:0.0446863)0:5.387e-06,((((CniMontiporaC_adi2mcaRNA14647_R2:0.021482,LingulaA_rna-XM_013560543.1:1.42429)0:5e-09,(CniMontiporaC_g46529.t1:0.109811,CniAcroporaD_rna14647:0.120897)68:0.00995188)98:0.0436165,CniMontiporaC_g61245.t1:0.0220182)58:0.0152453,CniMontiporaC_g67535.t1:0.0139535)0:5e-09)71:0.0397592)97:0.0981867)95:0.0845173)96:0.100723)87:0.0675029)31:0.187553)0:0.0246504,(CniAureliaA_scaffold1587.g1.t1:0.294684,(CniMergedstylophoraP_Spis6334:0.201494,CniAcroporaD_rna28017:0.185253)89:0.0695188)19:0.0521656)0:0.0731327)99:0.20492)1:0.0922457,((CniRenillaM_g14073.t1:0,CniRenillaM_g14893.t1:0)0:0.457772,(CniAureliaA_scaffold1168.g3.t1:0.239086,(CniDiscosoma_evm.model.scaffold_818.5:1.41812,CniAmplexidiscus_evm.model.scaffold_44.18:8e-09)99:0.414165)98:0.308701)86:0.160729)86:0.113003,((((CniAcroporaM_amil.1.2.19466.m1:5e-09,CniAcroporaM_amil.1.2.24863.m1:0.00934312)99:0.0949377,((CniRenillaM_g8699.t1:0.128524,CniAmplexidiscus_evm.model.scaffold_452.5:0.00240152)38:0.255899,CniAcroporaM_amil.1.2.18443.m1:0.0295147)65:0.0133403)61:0.0128652,CniAcroporaM_amil.1.2.23567.m1:0.165778)1:0.922742,(((CniMergedstylophoraP_rna16025:0.606938,CniAmplexidiscus_evm.model.scaffold_496.7:0.461)88:0.176691,(((LingulaA_rna-XM_013562734.1:0.44602,CniMorbakkaV_scaffold273.g1.t1:0.971845)89:0.369445,(CniMergedstylophoraP_Spis19605:0.93117,LingulaA_rna-XM_013546604.1:0.728178)31:0.0690924)0:0.013373,CniPoritesL_plut2.m8.23700.m1:0.477579)43:0.142597)66:0.0386488,((((CniAureliaA_scaffold801.g8.t1:6e-09,CniMergedstylophoraP_rna986:1.42249)69:0.450444,((((CniDiscosoma_evm.model.scaffold_244.4:0.319452,(CniMergedstylophoraP_Spis25648:0.160145,AmphibalanusA_rna-gnl|WGS_VIIS|FJT64_016058-RA_mrna:0.000513563)0:0.00262813)0:0.000113452,(AmphibalanusA_rna-gnl|WGS_VIIS|FJT64_016941-RA_mrna:0,AmphibalanusA_rna-gnl|WGS_VIIS|FJT64_027588-RA_mrna:0,AmphibalanusA_rna-gnl|WGS_VIIS|FJT64_008056-RA_mrna:0)0:5e-09)99:0.594014,(AmphimedonQ_rna14569:0.355131,CniAmplexidiscus_evm.model.scaffold_94.2:0.537132)72:0.150522)0:0.116398,((CniDiscosoma_evm.model.scaffold_312.15:5e-09,CniDiscosoma_evm.model.scaffold_5228.1:0.0195431)98:0.158137,(CniMergedstylophoraP_rna32461:0.0825345,CniDiscosoma_evm.model.scaffold_493.1:0.174603)1:0.321924)96:0.248974)0:0.0461034)63:0.110302,(((CniMontiporaC_g15517.t1:0.984056,CniAcroporaM_amil.1.2.12625.m1:0.827563)65:0.152715,((((CniAureliaA_scaffold1775.g1.t1:0.371551,CniRenillaM_g15572.t1:0.419591)97:0.319851,StrigamiaM_SMAR000557-RA:0.924782)1:0.747967,(CniAmplexidiscus_evm.model.scaffold_375.3:0.251482,CniMontiporaC_g31576.t1:0.678532)7:0.0950959)68:0.183826,(((CniAmplexidiscus_evm.model.scaffold_784.2:4.4011e-05,StrigamiaM_SMAR001515-RA:0.184801)45:0.478757,CniAureliaA_scaffold2095.g4.t1:0.551748)0:0.0117449,((CniDiscosoma_evm.model.scaffold_338.4:0.0702971,CniAmplexidiscus_evm.model.scaffold_2809.1:0.201994)82:0.154689,CniMontiporaC_g42898.t1:0.436943)77:0.154178)97:0.517286)72:0.0250476)33:0.0340472,(AmphibalanusA_rna-gnl|WGS_VIIS|FJT64_013218-RA_mrna:0.0387606,(CniDiscosoma_evm.model.scaffold_2522.1:0.0212491,AmphibalanusA_rna-gnl|WGS_VIIS|FJT64_021472-RA_mrna:0.00812093)51:0.0557928)1:0.42356)28:0.0563934)91:0.0735862,((CniAureliaA_scaffold1342.g3.t1:0.974161,CniMontiporaC_g18471.t1:0.403133)74:0.188996,(CniFungiaSp_ffun1.m4.27030.m1:0.48409,(((CniAmplexidiscus_evm.model.scaffold_3561.1:0.917694,(CniFungiaSp_ffun1.m4.28151.m1:1.8138,(CniMontiporaC_adi2mcaRNA2982_R7:0.00851594,(CniMontiporaC_g63498.t1:0.317244,CniMontiporaC_adi2mcaRNA2982_R4:0.0666382)31:0.0504693)98:0.667675)27:0.149467)0:6e-09,CniMontiporaC_g3165.t1:0.498001)92:0.216269,((CniRenillaM_g21844.t1:0.505804,BotrylloidesL_Boleac.CG.SB_v3.S1385.g02535.01.t:0.693905)93:0.830602,(((CniDiscosoma_evm.model.scaffold_1168.1:0.090126,(CniDiscosoma_evm.model.scaffold_310.9:0.0542556,(CniFungiaSp_ffun1.m4.5570.m1:0.00801701,CniFungiaSp_ffun1.m4.14265.m1:0.00267031)99:0.053268)99:0.0929097)91:0.0569623,(CniDiscosoma_evm.model.scaffold_594.3:0.0622317,(CniDiscosoma_evm.model.scaffold_686.2:0.0137892,CniAmplexidiscus_evm.model.scaffold_59.2:0.07006)69:0.00636693)1:0.184194)1:0.609804,(((((((AmphibalanusA_rna-gnl|WGS_VIIS|FJT64_022233-RA_mrna:5e-09,AmphibalanusA_rna-gnl|WGS_VIIS|FJT64_007569-RA_mrna:5e-09)97:0.0851931,AmphibalanusA_rna-gnl|WGS_VIIS|FJT64_021013-RA_mrna:0.0331731)93:0.085813,(AmphibalanusA_rna-gnl|WGS_VIIS|FJT64_023010-RA_mrna:0.0357114,(AmphibalanusA_rna-gnl|WGS_VIIS|FJT64_021390-RA_mrna:0.00400418,((((AmphibalanusA_rna-gnl|WGS_VIIS|FJT64_017545-RA_mrna:0.0027635,(CniMontiporaC_g38304.t1:0.301041,AmphibalanusA_rna-gnl|WGS_VIIS|FJT64_009750-RA_mrna:0.000299168)70:0.0625504)83:0.0318541,AmphibalanusA_rna-gnl|WGS_VIIS|FJT64_011205-RA_mrna:0.0228461)20:0.00061271,AmphibalanusA_rna-gnl|WGS_VIIS|FJT64_024289-RA_mrna:0.0065634)0:5e-09,AmphibalanusA_rna-gnl|WGS_VIIS|FJT64_012424-RA_mrna:0.00386603)63:0.000839928)71:0.0123897)99:0.132698)95:0.105368,(((AmphibalanusA_rna-gnl|WGS_VIIS|FJT64_012313-RA_mrna:0.0235697,CniMontiporaC_g988.t1:1.09601)0:0.000228852,(AmphibalanusA_rna-gnl|WGS_VIIS|FJT64_012616-RA_mrna:0.00826843,(AmphibalanusA_rna-gnl|WGS_VIIS|FJT64_027426-RA_mrna:0.0158759,AmphibalanusA_rna-gnl|WGS_VIIS|FJT64_022446-RA_mrna:0.00443024)0:5e-09)93:0.0328287)40:0.0162002,AmphibalanusA_rna-gnl|WGS_VIIS|FJT64_023225-RA_mrna:0.0181905)1:0.385216)1:0.457218,((CniRenillaM_g21287.t1:0.511937,StrongylocentrotusP_rna33485:8e-09)92:0.926334,LingulaA_rna-XM_013539174.1:0.450359)80:0.138096)99:0.233545,((CniMergedstylophoraP_Spis13589:0.429146,(((CniFungiaSp_ffun1.m4.11784.m1:0.0145488,(CniFungiaSp_ffun1.m2b.1068.m1:0.0641076,(CniHydraV_rna11427:0.679553,CniFungiaSp_ffun1.m2b.40946.m1:0.00041657)10:0.0338798)92:0.0607927)85:0.0231188,(CniMontiporaC_adi2mcaRNA28020_R0:0.197389,((CniGalaxeaF_gfas1.m1.20470.m1:5e-09,CniMontiporaC_g24715.t1:1.65634)99:0.31074,(CniAcroporaM_amil.1.2.19939.m1:0.0201178,CniAcroporaD_rna28020:0.0694519)82:0.0257221)13:0.0108912)66:0.0112905)97:0.075737,CniDiscosoma_evm.model.scaffold_102.33:0.314286)46:0.0187888)1:0.138004,(((CniAmplexidiscus_evm.model.scaffold_358.11:0.0252094,CniAmplexidiscus_evm.model.scaffold_768.2:0.0481182)1:0.165629,CniAmplexidiscus_evm.model.scaffold_487.8:0.335925)35:0.0429293,(CniGoniastreaA_gasp1.m3.25611.m1:0.0978918,(CniFungiaSp_ffun1.m2b.30251.m1:0.162372,CniFungiaSp_ffun1.m2b.30255.m1:0.106631)99:0.178093)99:0.220731)99:0.116509)1:0.186418)93:0.0699736,((CniAmplexidiscus_evm.model.scaffold_1052.5:0.3955,CniFungiaSp_ffun1.m4.33356.m1:0.0779981)55:0.910278,((((((((CniDiscosoma_evm.model.scaffold_925.4:0.0355799,(CniAmplexidiscus_evm.model.scaffold_1864.1:0.00979774,CniDiscosoma_evm.model.scaffold_925.3:0.16843)65:0.0105759)1:0.142876,CniFungiaSp_ffun1.m4.2552.m1:0.131361)94:0.0321628,(((((CniAcroporaT_aten_0.1.m1.26632.m1:0.0275879,CniAcroporaM_amil.1.2.25083.m1:0.0674041)0:5e-09,CniAcroporaD_rna35850:0.0381281)92:0.0156693,CniMontiporaC_adi2mcaRNA35850_R0:0.0366914)90:0.0188193,CniGoniastreaA_gasp1.m3.14389.m1:0.0487803)1:0.0862636,CniDiscosoma_evm.model.scaffold_675.1:0.284346)45:0.0178594)1:0.107495,(CniDiscosoma_evm.model.scaffold_386.16:0.0366875,(CniAmplexidiscus_evm.model.scaffold_41.13:0.016352,(CniAmplexidiscus_evm.model.scaffold_161.43:1.22735,CniAmplexidiscus_evm.model.scaffold_349.14:5e-09)85:0.221389)87:0.0574849)1:0.220661)1:0.0792251,((CniDiscosoma_evm.model.scaffold_106.18:0.0145852,CniDiscosoma_evm.model.scaffold_199.3:0.0470433)1:0.326015,((((CniAureliaA_scaffold4211.g1.t1:1.16406,CniAmplexidiscus_evm.model.scaffold_1165.2:0.793425)65:0.166679,CniDiscosoma_evm.model.scaffold_772.6:0.044969)63:0.202161,((CniAcroporaD_rna39344:0.0196084,(CniMontiporaC_adi2mcaRNA27386_R1:0.00100702,CniMontiporaC_g20820.t1:0.000950152)98:0.0270409)1:0.159636,((CniAmplexidiscus_evm.model.scaffold_1040.1:0.0163531,(CniDiscosoma_evm.model.scaffold_569.4:0.00364088,CniDiscosoma_evm.model.scaffold_158.52:0.0759206)99:0.026731)1:0.224924,(((CniDiscosoma_evm.model.scaffold_740.4:6e-09,CniAureliaA_scaffold1365.g6.t1:0.466996)82:0.675424,(CniMontiporaC_g69665.t1:0.0261982,CniMontiporaC_g62219.t1:0.0574542)1:0.186764)77:0.0609822,(((CniPocilloporaA_rna4437:5e-09,CniPocilloporaD_rna-XM_027180689.1:5e-09)94:0.01313,(((CniGoniastreaA_gasp1.m3.27985.m1:0.0101079,(CniAcroporaT_aten_0.1.m1.7023.m1:0.163866,(CniGoniastreaA_gasp1.m1b.32308.m1:8e-09,CniRenillaM_g9629.t1:0.712139)22:0.0538494)65:0.0402951)51:0.00361292,(CniPocilloporaA_rna4438:5e-09,CniPocilloporaD_rna-XM_027180690.1:5e-09)99:0.0249288)86:0.00852376,((CniDiscosoma_evm.model.scaffold_72.2:1.0817,(CniMontiporaC_g52960.t1:0.617068,CniGoniastreaA_gasp1.m3.14341.m1:5e-09)0:5e-09)1:0.357667,(CniAcroporaM_amil.1.2.8854.m1:0.320551,CniGoniastreaA_gasp1.m3.15135.m1:0.0265544)92:0.0711888)70:0.00175673)80:0.0118846)20:0.00110945,(((CniAcroporaM_amil.1.2.24272.m1:0.0302924,(CniAcroporaT_aten_0.1.m1.7021.m1:0.00919325,CniAcroporaM_amil.1.2.24271.m1:0.0170908)0:5e-09)0:5e-09,CniHydraV_rna16495:0.701012)0:5e-09,(CniAcroporaM_amil.1.2.11081.m1:0.0330128,CniMontiporaC_g30976.t1:0.0065964)68:0.00131958)93:0.0107122)1:0.166176)77:0.0452833)19:0.0408109)98:0.0643062)9:0.0475483,CniAcroporaT_aten_0.1.m1.13784.m1:0.26428)86:0.0392048)48:0.0408154)99:0.0681646,((((CniAmplexidiscus_evm.model.scaffold_707.5:0.0155704,CniDiscosoma_evm.model.scaffold_817.1:0.0514508)1:0.287224,(CniDiscosoma_evm.model.scaffold_391.15:0.079581,(CniDiscosoma_evm.model.scaffold_182.3:0.101667,CniDiscosoma_evm.model.scaffold_231.28:0.122748)51:0.0294177)1:0.178078)1:0.125737,((CniAmplexidiscus_evm.model.scaffold_1723.1:0.0582729,(CniDiscosoma_evm.model.scaffold_265.14:0.0641959,CniDiscosoma_evm.model.scaffold_680.2:0.0760205)85:0.0289987)99:0.0639078,(((CniAcroporaM_amil.1.2.24637.m1:0.0820235,(CniAcroporaM_amil.1.2.21396.m1:0.0203796,(CniAcroporaM_amil.1.2.9930.m1:0.0182427,CniDiscosoma_evm.model.scaffold_108.51:1.23857)71:0.00991335)0:5e-09)0:6e-09,CniAcroporaM_amil.1.2.23537.m1:0.0608402)80:0.0195102,CniAcroporaM_amil.1.2.9931.m1:0.0450413)1:0.113771)1:0.173292)73:0.0589334,CniExaiptasiaP_rna-XM_028662323.1:0.343404)94:0.0625389)71:0.0518581,(((CniMontiporaC_g39300.t1:0.101624,CniMontiporaC_g38342.t1:0.0946641)1:0.885737,((CniDiscosoma_evm.model.scaffold_554.1:0.181977,CniActiniaT_rna-XM_031703029.1:0.254905)71:0.059348,CniDiscosoma_evm.model.scaffold_199.2:0.528285)89:0.0704484)83:0.0422055,(((CniDiscosoma_evm.model.scaffold_102.41:0.140783,(((CniDiscosoma_evm.model.scaffold_362.18:5e-09,(CniGalaxeaF_gfas1.m1.20964.m1:0.231161,CniMontiporaC_g26331.t1:1.1e-08)45:0.848457)1:0.248388,CniDiscosoma_evm.model.scaffold_514.1:0.0234229)75:0.00889843,((CniDiscosoma_evm.model.scaffold_427.6:0.00676855,CniDiscosoma_evm.model.scaffold_362.17:6e-09)87:0.0105953,CniDiscosoma_evm.model.scaffold_739.1:0.0564457)84:0.00932724)73:0.0130558)1:0.270961,CniDiscosoma_evm.model.scaffold_279.17:0.776349)33:0.0484583,CniAcroporaD_rna40548:0.745557)81:0.0655199)98:0.067478)70:0.0369043,(LingulaA_rna-XM_013543459.2:0.0879149,(LingulaA_rna-XM_013543460.1:0.0360892,LingulaA_rna-XM_013531472.1:5e-09)1:0.242553)1:0.327615)70:0.0658165)62:0.0157744)0:0.0358967)87:0.159551)50:0.0530329)0:0.0304922)49:0.0680682)0:7e-09)62:0.0457244)56:0.0257774)0:0.0102991)49:0.0433912)76:0.0474732)65:0.0136638)0;
