# Supplementary material for: Evolution of Protein-Mediated Biomineralization in Scleractinian Corals
Source: Front Genet. 2021 Feb 2;12:618517. doi: 10.3389/fgene.2021.618517 (PMC7902050; doi:10.3389/fgene.2021.618517)
Supplement: Supplementary file 2 [file Data_Sheet_2.ZIP › tree.biomin.OG0000006.tree.txt]

(((((CniExaiptasiaP_rna-XM_021043355.2:1.28783,(MonosigaB_rna-XM_001744942.1:0.877254,(FungAshbyaG_AAS54254:0.972399,CniNemvArnau_v1g147113:0.931684)33:0.158625)59:0.402947)91:0.309784,(MonosigaB_rna-XM_001742267.1:1.03102,((DrosophilaM_FBtr0310424:0.734793,SalpingoecaR_rna-gnl|WGS_ACSY|mrna_PTSG_06501T0:0.664738)1:0.82497,(CniMorbakkaV_scaffold376.g15.t1:0.850616,(DrosophilaM_FBtr0084669:1.67484,(ApisM_GB50803-RA:1.51463,StrigamiaM_SMAR003418-RA:1.29554)47:0.152473)24:0.0721903)61:0.199322)82:0.13802)70:0.142983)29:0.0396032,((BotrylloidesL_Boleac.CG.SB_v3.S340.g08037.01.t:2.72128,(LingulaA_rna-XM_024075208.1:1.25524,(CniGoniastreaA_gasp1.m3.16663.m1:0.16863,(CniHydraV_rna8896:0.946294,CaenorhabditisE_Y47G6A.5a.1:0.672782)0:0.0460477)59:0.277257)84:0.378939)0:9e-09,((((AmphibalanusA_rna-gnl|WGS_VIIS|FJT64_020874-RA_mrna:1.79675,MnemiopsisL_ML25773a-RA:3.10554)6:0.331599,(CniAcroporaD_rna36037:6e-09,(CrassostreaG_EKC38067:0.703186,CniHydraV_rna5051:0.411814)97:1.12185)41:0.653647)78:0.442954,(((((((((AcanthasterP_rna23089:0.380817,StrongylocentrotusP_rna12838:0.366546)99:0.236139,((((MnemiopsisL_ML376311a-RA:0.729821,(StrigamiaM_SMAR013833-RA:0.521431,StrigamiaM_SMAR004929-RA:6e-09)56:0.620399)57:0.182499,((DrosophilaM_FBtr0332973:0.0841231,ApisM_GB53242-RA:0.0960576)1:0.361088,(LingulaA_rna-XM_013564175.2:0.280642,(CrassostreaG_EKC28958:0.367239,LottiaG_LotgiT130110:0.26378)90:0.122036)94:0.0827533)73:0.0365022)87:0.0736017,((((Human_ENST00000393349:6e-09,MusM_ENSMUST00000086421:0.0336835)99:0.0384017,(OphiophagusH_rna-gnl|NaturalisBC|L345_00291.mrna:0.0200621,XenopusT_rna-NM_001007984.1:0.0897598)65:0.0258938)83:0.0201066,(DanioR_ENSDART00000063648:0.097506,DanioR_ENSDART00000102672:0.119379)46:0.0357901)1:0.15241,((XenopusT_rna-XM_018093859.2:0.0530836,(Human_ENST00000288986:5e-09,MusM_ENSMUST00000116522:0.00897799)99:0.0695562)99:0.0808494,(DanioR_ENSDART00000184346:0.0511784,DanioR_ENSDART00000111212:0.347885)96:0.0532626)97:0.0793527)1:0.263176)96:0.0899122,(BotrylloidesL_Boleac.CG.SB_v3.S361.g08364.01.t:0.668064,((((CniRenillaM_g1713.t1:0.127076,(CniDendronephthya_rna-XM_028553572.1:0.0667126,CniXenia_Xe_015552-T1:0.203388)89:0.0616663)99:0.195126,(CniHydraV_rna2395:0.267334,CniMorbakkaV_scaffold302.g18.t1:0.269577)99:0.227018)96:0.132089,(((CniAmplexidiscus_evm.model.scaffold_96.30:0.0576704,CniDiscosoma_evm.model.scaffold_43.95:0.0623868)1:0.276478,(((CniMergedstylophoraP_rna26023:0.0218038,(CniPocilloporaA_rna200:5e-09,CniPocilloporaD_rna-XM_027197784.1:5e-09)98:0.0408098)99:0.080477,(CniFungiaSp_ffun1.m4.21437.m1:0.0739,(CniGoniastreaA_gasp1.m3.20069.m1:0.0352801,CniOrbicellaF_rna16483:0.00991685)99:0.0651087)95:0.0584755)86:0.0861172,(CniPoritesL_plut2.m8.21610.m1:0.127037,(CniGalaxeaF_gfas1.m1.14827.m1:0.0776921,((CniAcroporaT_aten_0.1.m1.14743.m1:0.00542507,(CniAcroporaD_rna28301:0.00704149,CniAcroporaM_amil.1.2.22042.m1:0.00230487)97:0.0231514)1:0.105841,CniMontiporaC_g23798.t1:0.0712929)98:0.054234)94:0.0405081)98:0.114095)99:0.139397)1:0.221887,(CniNemvArnau_NVE18254:0.35094,(CniExaiptasiaP_rna-XM_021037181.2:0.154065,CniActiniaT_rna-XM_031696909.1:0.133451)72:0.0737775)99:0.249266)86:0.134028)63:0.0619239,AmphimedonQ_rna18656:0.853686)34:0.0776623)89:0.0898778)82:0.0745074)94:0.194804,(StrigamiaM_SMAR013526-RA:0.913803,(ApisM_GB42478-RA:0.51605,StrigamiaM_SMAR008278-RA:0.292196)92:0.298247)1:1.22374)87:0.156727,((SalpingoecaR_rna-gnl|WGS_ACSY|mrna_PTSG_10626T0:1.07032,CniMorbakkaV_scaffold154.g1.t1:0.17407)76:0.975928,((DanioR_ENSDART00000131632:1.30592,CniHenneguyaS_rna-gnl|WGS_SGJC|scaffold_2065-snap-0.8-mRNA:0.841932)75:0.0912533,(SalpingoecaR_rna-gnl|WGS_ACSY|mrna_PTSG_05410T0:0.647737,(StrongylocentrotusP_rna34521:0.485822,AcanthasterP_rna23974:0.315408)89:0.181249)99:0.528545)18:0.221337)51:0.0970469)75:0.103749,(CniHydraV_rna12522:1.8892,(((FungYarrowiaL_CAG78445:0.55189,SalpingoecaR_rna-gnl|WGS_ACSY|mrna_PTSG_00918T0:0.825108)93:1.1212,CniAureliaA_scaffold868.g3.t1:1.06119)58:0.781251,(SalpingoecaR_rna-gnl|WGS_ACSY|mrna_PTSG_09482T0:0.609794,MnemiopsisL_ML276924a-RA:1.11181)98:0.740988)27:0.193411)76:0.19505)75:0.0390632,(fungRhodotorulaT_POY71618:0.549741,(FungYarrowiaL_CAG80987:0.187194,(FungAshbyaG_AAS53511:0.239177,(FungCandidaG_CAG62392:0.115068,FungSaccharomycesC_YDR388W_mRNA:0.104419)99:0.0876158)98:0.122843)96:0.319685)1:1.54231)0:0.0562009,((((((StrongylocentrotusP_rna1783:0.711889,MnemiopsisL_ML398321a-RA:0.495288)92:0.176484,((CrassostreaG_EKC35648:0.520457,LottiaG_LotgiT196407:0.217858)56:0.09522,(LingulaA_rna-XM_013542937.1:0.226511,LingulaA_rna-XM_013542939.1:0.437296)96:0.173959)82:0.0676263)69:0.0410227,(AcanthasterP_rna5458:0.748302,(AmphibalanusA_rna-gnl|WGS_VIIS|FJT64_023109-RA_mrna:0.0521778,(StrigamiaM_SMAR005728-RA:0.0385509,(ApisM_GB43638-RA:0.0843261,DrosophilaM_FBtr0087698:0.0903157)93:0.0523445)91:0.0750601)98:0.207876)74:0.0825371)84:0.0803835,(((((((CniNemvArnau_v1g229989:0.340764,((((CniFungiaSp_ffun1.m4.12761.m1:0.0626591,(((CniOrbicellaF_rna13844:0.0370028,CniGoniastreaA_gasp1.m3.8914.m1:0.119051)99:0.15094,(((CniGalaxeaF_gfas1.m1.9015.m1:0.0642004,((CniMontiporaC_g3799.t1:0,CniMontiporaC_g15995.t1:0)0:0.0744097,(CniAcroporaT_aten_0.1.m1.34885.m1:0.0174109,(CniAcroporaD_rna6315:0.00936111,CniAcroporaM_amil.1.2.5678.m1:0.00473795)94:0.0286491)1:0.150938)86:0.0446317)87:0.0629476,CniPoritesL_plut2.m8.16433.m1:0.0777166)97:0.0755536,(CniMergedstylophoraP_rna5150:0.0582641,(CniPocilloporaA_rna21038:5e-09,CniPocilloporaD_rna-XM_027197460.1:5e-09)99:0.0764371)97:0.0793265)52:0.027457)17:0.0128665,CniFungiaSp_ffun1.m4.31831.m1:0.157008)0:5e-09)30:0.062552,CniDiscosoma_evm.model.scaffold_81.41:0.0712628)62:0.0407521,CniDiscosoma_evm.model.scaffold_81.40:0.300386)99:0.219509,(CniExaiptasiaP_rna-XM_021043756.2:0.128394,CniActiniaT_rna-XM_031718501.1:0.401386)95:0.126946)42:0.0562941)99:0.201478,((((CniExaiptasiaP_rna-XM_021045870.2:0,CniExaiptasiaP_rna-XM_021055208.2:0)0:0.171796,CniActiniaT_rna-XM_031698336.1:0.151362)98:0.127403,((AmphimedonQ_rna1038:0.310377,SalpingoecaR_rna-gnl|WGS_ACSY|mrna_PTSG_04141T0:0.437328)0:5e-09,(CniHenneguyaS_rna-gnl|WGS_SGJC|scaffold_2285-augustus-0.6-mRNA:0.278881,CniMyxobolusS_rna-gnl|WGS_QWKW|scaffold_5146-snap-0.3-mRNA:0.756674)1:2.28085)81:0.15715)10:0.0357539,CniNemvArnau_v1g195585:0.20421)76:0.0323986)82:0.0310502,(((AcanthasterP_rna31312:0.248578,(StrongylocentrotusP_rna26067:0.415719,StrongylocentrotusP_rna26066:0.172895)16:0.0643316)99:0.173867,((CniOrbicellaF_rna13833:0.408807,CniNemvArnau_NVE2798:0.16161)71:0.0332585,(CniActiniaT_rna-XM_031698362.1:0.177835,((((CniGoniastreaA_gasp1.m3.21704.m1:0.0649828,CniOrbicellaF_rna13832:0.109615)96:0.0781946,(((CniAmplexidiscus_evm.model.scaffold_15.29:0.138683,(CniFungiaSp_ffun1.m4.12768.m1:0.150675,CniDiscosoma_evm.model.scaffold_81.49:0.196093)65:0.0362211)89:0.0325738,(CniGalaxeaF_gfas1.m1.17609.m1:0.0997224,(CniMontiporaC_g51657.t1:0.107892,(CniAcroporaD_rna40402:5e-09,((CniAcroporaT_aten_0.1.m1.34900.m1:0.15884,CniAcroporaM_amil.1.2.5660.m1:5e-09)92:0.0048452,CniAcroporaD_rna6294:5e-09)0:5e-09)97:0.0727439)98:0.092857)93:0.0532228)86:0.0175557,(CniMergedstylophoraP_rna5136:0.0526395,(CniPocilloporaA_rna21046:5e-09,CniPocilloporaD_rna-XM_027197461.1:5e-09)98:0.0584933)99:0.0731328)75:0.00539709)0:6e-09,CniFungiaSp_ffun1.m4.12766.m1:0.083028)97:0.0474788,CniPoritesL_plut2.m8.16398.m1:0.155324)86:0.0463731)95:0.0838561)83:0.0402721)77:0.074727,(CniAureliaA_scaffold1368.g3.t1:0.392923,(((CniActiniaT_rna-XM_031719367.1:0.0879613,CniAureliaA_scaffold1368.g6.t1:0.318158)73:0.031668,(CniHydraV_rna15209:0.0321171,CniPoritesL_plut2.m8.9882.m1:0.0669478)89:0.0618081)99:0.155474,CniMorbakkaV_scaffold156.g10.t1:0.412015)78:0.0392484)84:0.0695051)31:0.0263354)91:0.0664808,((CniDendronephthya_rna-XM_028557521.1:0.120672,CniXenia_Xe_016513-T1:0.139969)99:0.144141,(CniDendronephthya_rna-XM_028557522.1:0.0760585,CniXenia_Xe_016514-T1:0.153972)96:0.0830562)98:0.109212)88:0.0615819,AcanthasterP_rna5456:0.901013)76:0.0191792,((((DanioR_ENSDART00000136654:0.213595,DanioR_ENSDART00000055171:0.130015)1:0.382036,(XenopusT_rna-NM_001345939.1:0.249842,(OphiophagusH_rna-gnl|NaturalisBC|L345_01711.mrna:0.258369,(Human_ENST00000344415:0.07493,(Human_ENST00000284154:0.0205379,MusM_ENSMUST00000004959:0.0677052)30:0.0182329)98:0.159978)89:0.0870024)71:0.0220983)99:0.163557,(XenopusT_rna-XM_002933747.3:0.43318,((DanioR_ENSDART00000020381:0.222489,DanioR_ENSDART00000191515:0.347869)97:0.150964,(Human_ENST00000344138:0.0362294,MusM_ENSMUST00000043149:0.0887995)1:0.34323)85:0.0970877)99:0.235805)97:0.137358,(DanioR_ENSDART00000182344:0.0216513,(DanioR_ENSDART00000184651:0.0285579,(XenopusT_rna-XM_012971686.3:0.0250963,(Human_ENST00000392564:5e-09,MusM_ENSMUST00000021090:0.00482716)86:0.0134733)81:0.0138119)14:0.0149449)99:0.198698)85:0.0777696)14:0.0374326,(CaenorhabditisE_C14F5.5.1:0.334362,(StrongylocentrotusP_rna4244:5e-09,StrongylocentrotusP_rna18045:0.0883474)99:0.800969)90:0.151501)81:0.0493172)74:0.110678,(CniRenillaM_g7166.t1:2.65349,MonosigaB_rna-XM_001744060.1:5e-09)97:0.957575)9:0.0664782,(((CniDiscosoma_evm.model.scaffold_2282.1:1.09534,MusM_ENSMUST00000230856:0.660839)79:0.340323,(((CniAureliaA_scaffold2733.g1.t1:5e-09,CniAureliaA_scaffold7164.g1.t1:5e-09)27:2.46559,CniThelohanellusK_rna3642:0.99553)76:0.34496,(CniAmplexidiscus_evm.model.scaffold_161.31:0.27609,(LottiaG_LotgiT56530:0.645614,((CniThelohanellusK_rna14846:0.638198,FungAshbyaG_AAS52823:1.08605)49:0.237207,CniMorbakkaV_scaffold132.g15.t1:0.574869)75:0.517473)0:6e-09)80:0.349387)90:0.225363)0:5e-09,(CniAcroporaD_rna22508:0.891762,(BotrylloidesL_Boleac.CG.SB_v3.S489.g10551.01.t:0.238075,MonosigaB_rna-XM_001742830.1:0.546054)21:0.0985713)0:0.105895)81:0.0538528)94:0.148258)87:0.100074,(CniNemvArnau_v1g79928:0.290955,(DrosophilaM_FBtr0302148:0.508979,(StrigamiaM_SMAR008344-RA:0.575139,ApisM_GB54853-RA:0.399097)18:0.127012)99:0.712746)99:0.652722)99:0.490954,((((Human_ENST00000453908:0.24777,MusM_ENSMUST00000097891:0.230273)99:0.321931,(DanioR_ENSDART00000162411:0.450258,XenopusT_rna-XM_004911565.4:0.597405)48:0.109172)99:0.920166,CniMontiporaC_g61639.t1:1.39565)14:0.168777,(MonosigaB_rna-XM_001750805.1:0.505381,((AmphimedonQ_rna8318:0.0882219,(AmphimedonQ_rna11659:0.0841541,(StrongylocentrotusP_rna38074:1.15468,AmphimedonQ_rna11661:5e-09)58:0.0770832)78:0.0776088)1:0.552352,(AcanthasterP_rna6901:0.405072,StrongylocentrotusP_rna20662:0.344642)99:0.296241)4:0.0377589)1:0.739843)98:0.39549)26:0.0293766)0:0.0605875,((AmphibalanusA_rna-gnl|WGS_VIIS|FJT64_018048-RA_mrna:1.30039,((((((SalpingoecaR_rna-gnl|WGS_ACSY|mrna_PTSG_08663T0:0.398584,StrigamiaM_SMAR010039-RA:0.527771)90:0.493035,MnemiopsisL_ML048127a-RA:3.04757)61:0.709205,CaenorhabditisE_Y106G6A.1.2:1.35224)0:0.0188711,((((CniMergedstylophoraP_rna32121:0.229401,(CniMontiporaC_g45665.t1:0.231523,(CniAcroporaT_aten_0.1.m1.8027.m1:0.136608,AmphimedonQ_rna7082:0.321731)74:0.0399558)98:0.124331)33:0.0522219,CniDiscosoma_evm.model.scaffold_13.8:0.210457)87:0.0711015,CniPoritesL_plut2.m8.13419.m1:0.201802)0:5e-09,CniPoritesL_plut2.m8.13409.m1:0.106991)1:0.661598)0:9e-09,DanioR_ENSDART00000148233:3.13601)87:0.252249,CniDendronephthya_rna-XM_028547503.1:0.906612)0:0.0244852)0:0.10393,MonosigaB_rna-XM_001750481.1:1.55848)66:0.0676726)57:0.0284779)78:0.0490978)0:0.0301591,(((((((CniExaiptasiaP_rna-XM_021057217.2:1.73984,SalpingoecaR_rna-gnl|WGS_ACSY|mrna_PTSG_02633T0:1.29083)70:0.107512,(((((LottiaG_LotgiT128734:1.29936,MonosigaB_rna-XM_001746895.1:0.822431)38:0.112211,(CniXenia_Xe_010916-T1:1.37136,(CniHydraV_rna12684:0.0281783,CniHydraV_rna21469:0.0335839)94:1.94903)72:1.05889)28:0.0490287,CniAcroporaD_rna27354:0.909469)81:0.159228,(MonosigaB_rna-XM_001750071.1:1.23507,(SalpingoecaR_rna-gnl|WGS_ACSY|mrna_PTSG_08416T0:1.19924,SalpingoecaR_rna-gnl|WGS_ACSY|mrna_PTSG_05722T0:1.17543)10:0.0730994)58:0.0678231)81:0.0634192,(SalpingoecaR_rna-gnl|WGS_ACSY|mrna_PTSG_05525T0:1.24169,((CniDiscosoma_evm.model.scaffold_106.47:0.00912215,CniDiscosoma_evm.model.scaffold_1119.5:0.00591897)1:2.65909,(MonosigaB_rna-XM_001749424.1:0.745408,MonosigaB_rna-XM_001745882.1:0.463728)99:0.709416)74:0.0934551)80:0.166202)43:0.0670227)66:0.0765648,((((((MnemiopsisL_ML048116a-RA:1.46545,CniHydraV_rna7232:1.06709)99:1.61648,(MonosigaB_rna-XM_001749896.1:0.5005,(AmphibalanusA_rna-gnl|WGS_VIIS|FJT64_023660-RA_mrna:0.895769,SalpingoecaR_rna-gnl|WGS_ACSY|mrna_PTSG_04631T0:0.654191)60:0.118256)98:0.476683)65:0.134637,(CniAureliaA_scaffold5177.g1.t1:0.100426,CniAureliaA_scaffold3300.g1.t2:0.147722)1:2.79166)0:6e-09,(CniMyxobolusS_rna-gnl|WGS_QWKW|scaffold_4879-snap-0.1-mRNA:0.547872,(BotrylloidesL_Boleac.CG.SB_v3.S382.g08747.01.t:0.709612,OphiophagusH_rna-gnl|NaturalisBC|L345_06137.mrna:0.660127)95:0.655202)1:1.58771)85:0.120602,((MonosigaB_rna-XM_001748798.1:0.665182,MonosigaB_rna-XM_001747571.1:0.621632)1:0.622617,(MonosigaB_rna-XM_001744334.1:1.31332,((FungSaccharomycesC_YAR019C_mRNA:0.995114,(((CniPoritesL_jamg1.model.xfSc0004232.1:0.0675151,(CniHydraV_rna6727:0.665118,CniPoritesL_jamg1.model.xfSc0003407.1:0.00180242)98:0.146722)94:0.259531,OphiophagusH_rna-gnl|NaturalisBC|L345_10121.mrna:0.891083)99:0.559053,(StrongylocentrotusP_rna4347:0.948279,(AmphimedonQ_rna19081:0.560208,(ApisM_GB44305-RA:0.351756,CniMyxobolusS_rna-gnl|WGS_QWKW|scaffold_2943-snap-0.2-mRNA:0.707271)90:0.226616)83:0.197138)66:0.273451)25:0.1381)83:0.502316,(CniAmplexidiscus_evm.model.scaffold_153.5:1.69303,CniNemvArnau_NVE25508:1.65456)0:5e-09)92:0.573483)76:0.0824623)91:0.208524)76:0.111823,((((AmphibalanusA_rna-gnl|WGS_VIIS|FJT64_000772-RA_mrna:0.819988,SalpingoecaR_rna-gnl|WGS_ACSY|mrna_PTSG_12605T0:0.996669)85:0.149945,FungScedosporiumA_KEZ44223:0.78506)82:0.118735,(((MonosigaB_rna-XM_001748901.1:1.00589,SalpingoecaR_rna-gnl|WGS_ACSY|mrna_PTSG_05128T0:0.98531)1:0.247053,((Human_ENST00000270238:0.0488215,MusM_ENSMUST00000209617:0.0445353)1:0.244242,(OphiophagusH_rna-gnl|NaturalisBC|L345_01595.mrna:0.185574,XenopusT_rna-XM_012967511.2:0.178321)1:0.192547)99:0.19468)1:0.409355,((FungYarrowiaL_CAG83159:2.3e-08,CniNemvArnau_v1g143435:2.99093)94:0.791456,DanioR_ENSDART00000134459:0.588081)99:0.250709)74:0.147247)1:0.645453,(MonosigaB_rna-XM_001746202.1:1.65423,MonosigaB_rna-XM_001750865.1:1.11445)58:0.156355)64:0.104448)83:0.0674708)99:0.16099,((((((AmphimedonQ_rna8660:5e-09,AmphimedonQ_rna30091:0.0262492)1:1.54853,CniNemvArnau_v1g231802:1.66443)79:0.387567,(((((CniXenia_Xe_022802-T1:0.380405,(CniRenillaM_g7309.t1:0.27282,CniNemvArnau_v1g198971:0.534491)12:0.0936649)98:0.652549,CniOrbicellaF_rna14280:0.484759)77:0.210727,((AmphibalanusA_rna-gnl|WGS_VIIS|FJT64_010530-RA_mrna:0.359513,SalpingoecaR_rna-gnl|WGS_ACSY|mrna_PTSG_04723T0:0.347675)68:0.299622,CniAureliaA_scaffold254.g1.t1:0.421797)76:0.38431)99:0.949327,CniMorbakkaV_scaffold376.g16.t1:1.81552)33:0.213813,CniPoritesL_plut2.m8.12512.m1:0.466956)29:0.102007)28:0.202617,(((CniMergedstylophoraP_rna17982:1.06671,(SalpingoecaR_rna-gnl|WGS_ACSY|mrna_PTSG_07054T0:1.10425,CniPoritesL_plut2.m8.32460.m1:0.937473)71:0.240473)36:0.0491875,(((CniHydraV_rna13605:1.23299,CniMorbakkaV_scaffold387.g8.t1:0.288877)91:0.289825,((((AcanthasterP_rna24941:0.177458,StrongylocentrotusP_rna31340:0.210088)1:0.278499,((DrosophilaM_FBtr0077319:1.68329,(((((CrassostreaG_EKC43042:0.00737503,CrassostreaG_EKC23989:0.0123458)95:0.104889,((CrassostreaG_EKC37651:0.181445,CrassostreaG_EKC22880:0.266083)97:0.271751,(CrassostreaG_EKC32639:0.555026,CrassostreaG_EKC37650:0.488378)98:0.310396)95:0.123841)20:0.0991501,CrassostreaG_EKC22467:1.217)78:0.135506,(LingulaA_rna-XM_013541281.1:5e-09,LingulaA_rna-XM_013551914.1:0.00198996)1:0.354685)99:0.0941052,(StrigamiaM_SMAR008218-RA:0.311142,(DrosophilaM_FBtr0082052:0.235985,ApisM_GB44062-RA:0.195806)1:0.177456)1:0.150438)91:0.121459)36:0.044108,((DanioR_ENSDART00000189893:0.0830734,(XenopusT_rna-XM_012962969.3:0.0853366,(Human_ENST00000281092:0.020069,MusM_ENSMUST00000000129:0.0347254)1:0.0705789)97:0.046785)1:0.196985,(DanioR_ENSDART00000180985:0.259995,(XenopusT_rna-XM_002932240.5:0.163278,(Human_ENST00000328850:0.0255645,MusM_ENSMUST00000080932:0.052375)1:0.195426)84:0.0735955)1:0.163583)1:0.208522)91:0.0812736)89:0.0959802,AmphimedonQ_rna18372:0.576551)78:0.0862781,(((CniExaiptasiaP_rna-XM_028663395.1:0.209451,(CniNemvArnau_v1g239047:0.14055,CniActiniaT_rna-XM_031714115.1:0.0815032)77:0.0296966)1:0.158451,((CniAmplexidiscus_evm.model.scaffold_7.72:0.0583999,CniDiscosoma_evm.model.scaffold_16.6:0.0316364)1:0.217617,(((CniPoritesL_plut2.m8.424.m1:0.143357,CniMergedstylophoraP_rna28347:3.05685)0:6e-09,(((CniMontiporaC_g67342.t1:5e-09,(CniMontiporaC_g6783.t1:5e-09,CniMontiporaC_g21152.t1:0.0213103)0:5e-09)1:0.0677388,CniAcroporaD_rna28063:0.162618)99:0.0585204,CniGalaxeaF_gfas1.m1.9055.m1:0.0682136)98:0.0317132)98:0.0335258,((CniFungiaSp_ffun1.m4.30162.m1:0.0849162,(CniGoniastreaA_gasp1.m3.2307.m1:0.0280825,CniOrbicellaF_rna18561:0.0135619)99:0.0455591)99:0.0420497,(CniMergedstylophoraP_rna8870:0.0321722,(CniPocilloporaA_rna7701:5e-09,CniPocilloporaD_rna-XM_027183971.1:5e-09)1:0.0326163)1:0.0943934)81:0.017047)98:0.0450793)1:0.121993)1:0.133917,(CniDendronephthya_rna-XM_028546523.1:0.336545,CniRenillaM_g15285.t1:0.585971)1:0.241932)96:0.0969971)94:0.154974)1:0.646448,((CaenorhabditisE_K07F5.4.1:0.824116,BotrylloidesL_Boleac.CG.SB_v3.S28.g06588.01.t:1.03276)99:0.549757,(((((CaenorhabditisE_ZK622.1.1:0.635906,(CaenorhabditisE_C18H7.4.1:0.0894578,(CaenorhabditisE_R05H5.4.1:0.211801,CaenorhabditisE_ZC581.7.1:0.257234)34:0.109712)1:1.4051)83:0.21271,(((CaenorhabditisE_ZK20.2.1:0.76414,CaenorhabditisE_T06C10.6.1:0.543601)97:0.334022,(CaenorhabditisE_F57B9.8.1:0.49188,(CaenorhabditisE_T13H10.1.1:0.398803,((CaenorhabditisE_C35E7.10a.1:0.0031644,CaenorhabditisE_C55C3.4.1:0.0144522)1:0.42765,(CaenorhabditisE_C25A8.5.1:0.0350674,CaenorhabditisE_F23C8.7.1:0.0459673)99:0.273581)98:0.186249)82:0.1037)91:0.109879)94:0.148821,((CaenorhabditisE_F22B3.8.1:1.23202,(CaenorhabditisE_W01B6.5.1:0.270988,CaenorhabditisE_F59A3.8.1:0.311717)98:0.32588)96:0.298932,(CaenorhabditisE_R11E3.1.1:0.498289,(CaenorhabditisE_M176.9b.1:0.238582,CaenorhabditisE_T06C10.3.1:0.251148)1:0.379654)98:0.216854)98:0.208941)83:0.0989751)0:0.0632781,(CaenorhabditisE_T04B2.2a.1:0.310285,(CaenorhabditisE_T21G5.1.1:0.649888,CaenorhabditisE_F22D6.1.1:0.430807)0:0.0419825)1:0.579102)14:0.104566,(CaenorhabditisE_F53G12.6.1:0.710825,CaenorhabditisE_F26E4.5.1:0.568967)99:0.404061)89:0.232211,OphiophagusH_rna-gnl|NaturalisBC|L345_02946.mrna:1.04863)77:0.168955)8:0.145638)61:0.143179)89:0.109295,((((((MnemiopsisL_ML012515a-RA:0.646631,((DanioR_ENSDART00000184207:0.269224,(XenopusT_rna-XM_031903815.1:0.355589,(Human_ENST00000395045:0.0523585,MusM_ENSMUST00000117488:0.0701412)1:0.189258)51:0.0879589)1:0.543125,(((((AmphimedonQ_rna6693:0.63809,(AmphimedonQ_rna8951:0.244591,AmphimedonQ_rna9475:0.164926)82:0.080361)1:0.259161,((StrigamiaM_SMAR011933-RA:0.15825,(DrosophilaM_FBtr0335449:0.291647,ApisM_GB51226-RA:0.250214)1:0.170899)97:0.0822351,(CrassostreaG_EKC38854:0.340541,(LingulaA_rna-XM_024076394.1:0,LingulaA_rna-XM_013558693.1:0)0:0.225502)90:0.0567835)96:0.0535742)95:0.0508836,(((XenopusT_rna-NM_001142143.1:0.118514,(OphiophagusH_rna-gnl|NaturalisBC|L345_12448.mrna:0.221689,(DanioR_ENSDART00000098076:0.119603,(Human_ENST00000220003:5e-09,MusM_ENSMUST00000034863:0.00905727)98:0.0430148)36:0.0105592)85:0.0216767)1:0.300792,(AcanthasterP_rna25258:0.391971,(StrongylocentrotusP_rna21317:9e-09,StrongylocentrotusP_rna39617:0.211405)1:0.347489)99:0.266684)39:0.0543707,(CaenorhabditisE_Y48G1C.2b.2:0.639931,(CniAureliaA_scaffold399.g5.t1:1.38724,CniHydraV_rna9651:0.191591)95:0.440164)38:0.0693041)83:0.032555)89:0.0453353,(AcanthasterP_rna21937:0.278954,StrongylocentrotusP_rna26782:0.212447)1:0.151722)94:0.0424076,(BotrylloidesL_Boleac.CG.SB_v3.S691.g13195.01.t:0.394724,(((CniMorbakkaV_scaffold55.g70.t2:0.230928,CniHydraV_rna24228:0.106372)51:0.0485199,(CniHydraV_rna22641:0.371504,CniAureliaA_scaffold1101.g7.t1:0.404643)79:0.0692289)1:0.317495,((((CniAmplexidiscus_evm.model.scaffold_18.28:0.0113128,CniDiscosoma_evm.model.scaffold_408.11:0.139595)1:0.147372,((CniPoritesL_plut2.m8.8484.m1:0.101972,(CniGalaxeaF_gfas1.m1.4532.m1:0.0611628,(CniMontiporaC_g71360.t1:0.0429901,(CniAcroporaD_rna12558:5e-09,(CniAcroporaM_amil.1.2.2832.m1:0.0285125,CniAcroporaT_aten_0.1.m1.11345.m1:0.00749508)55:0.00476959)96:0.0295928)99:0.0688378)83:0.031908)97:0.0424537,((CniMergedstylophoraP_rna6745:0.0378114,(CniPocilloporaA_rna24410:5e-09,CniPocilloporaD_rna-XM_027200719.1:5e-09)1:0.0852129)1:0.0830832,(CniGoniastreaA_gasp1.m3.28257.m1:0.0556235,CniOrbicellaF_rna29507:0.0279926)98:0.0799002)85:0.0296168)96:0.0550492)99:0.144074,(CniNemvArnau_v1g29235:0.169123,(CniExaiptasiaP_rna-XM_021042805.2:0.201473,CniActiniaT_rna-XM_031709439.1:0.0987771)35:0.0555502)90:0.0777775)98:0.104275,(CniRenillaM_g2207.t1:0.229266,(CniDendronephthya_rna-XM_028555557.1:0.125354,CniXenia_Xe_002136-T1:0.146436)99:0.141757)1:0.326093)90:0.0468144)81:0.0275862)82:0.0167669)80:0.028503)82:0.0569327)88:0.0632545,((CaenorhabditisE_Y38H6C.20.1:0.97678,(CrassostreaG_EKC23040:0.7594,(CrassostreaG_EKC31871:0.572793,(LottiaG_LotgiT132033:0.418893,LottiaG_LotgiT135136:0.312698)81:0.211922)0:0.205286)99:0.883753)94:0.401198,((CniMergedstylophoraP_rna25508:0.201502,(CniPocilloporaA_rna18955:5e-09,CniPocilloporaD_rna-XM_027195366.1:5e-09)1:0.54242)1:0.616416,(CniFungiaSp_ffun1.m4.22882.m1:0.234527,CniFungiaSp_ffun1.m4.24631.m1:0.377581)98:0.304741)66:0.18745)59:0.0780698)77:0.0673691,((MonosigaB_rna-XM_001748465.1:0.28819,SalpingoecaR_rna-gnl|WGS_ACSY|mrna_PTSG_08192T0:0.324579)84:0.152826,CniNemvArnau_NVE9062:2.8831)78:0.176226)1:0.370624,(((CniExaiptasiaP_rna-XM_028658883.1:2.52609,(MnemiopsisL_ML010610a-RA:1.2275,(CniAureliaA_scaffold901.g8.t1:0.0599663,LottiaG_LotgiT131668:5e-09)87:0.767826)84:0.39241)69:0.18128,(MnemiopsisL_ML167038a-RA:0.86315,((((StrigamiaM_SMAR013578-RA:0.284985,(DrosophilaM_FBtr0079616:0.120066,ApisM_GB47566-RA:0.0888269)1:0.210593)99:0.127163,(CrassostreaG_EKC33678:0.444622,LingulaA_rna-XM_013558346.1:0.267889)91:0.0864581)1:0.140274,(((((CniRenillaM_g6645.t1:0.20741,(CniDendronephthya_rna-XM_028542036.1:0.110753,CniXenia_Xe_015991-T1:0.166375)97:0.0696262)1:0.159045,((CniNemvArnau_v1g196615:0.131375,(CniExaiptasiaP_rna-XM_021048557.1:0.187952,CniActiniaT_rna-XM_031693221.1:0.0859886)95:0.059879)93:0.080038,((((CniGalaxeaF_gfas1.m1.15945.m1:0.0581689,((CniMontiporaC_g44867.t1:0.131013,CniMontiporaC_g44887.t1:0.193381)1:0.448696,(CniMontiporaC_adi2mcaRNA627_R0:0.120424,(CniAcroporaT_aten_0.1.m1.27760.m1:0.0255138,(CniAcroporaM_amil.1.2.22296.m1:0.00587263,CniAcroporaD_rna627:0.0840549)92:0.0109808)99:0.0379035)91:0.0258693)14:0.0202837)67:0.0212296,CniPoritesL_plut2.m8.12516.m1:0.200636)84:0.0183512,((CniMergedstylophoraP_rna20799:0.0347865,(CniPocilloporaA_rna12213:5e-09,CniPocilloporaD_rna-XM_027188554.1:5e-09)99:0.0251917)1:0.0583648,((CniGoniastreaA_gasp1.m3.12530.m1:0.0144267,CniOrbicellaF_rna27461:0.0153449)97:0.0400521,CniFungiaSp_ffun1.m4.21745.m1:0.0371074)75:0.0136737)92:0.0190865)95:0.0409606,CniAmplexidiscus_evm.model.scaffold_139.26:0.186671)99:0.129146)1:0.156875)99:0.125859,((MonosigaB_rna-XM_001745246.1:0.340646,SalpingoecaR_rna-gnl|WGS_ACSY|mrna_PTSG_11563T0:0.448064)99:0.194574,(AmphimedonQ_rna2250:0.126382,((((AmphimedonQ_rna14868:0.00795235,AmphimedonQ_rna26332:0.00953673)89:0.0311153,AmphimedonQ_rna29552:0.0444126)92:0.0402753,(AmphimedonQ_rna25580:0.148989,(AmphimedonQ_rna14871:0.127607,AmphimedonQ_rna23545:0.122828)77:0.0330425)48:0.0128457)54:0.122525,AmphimedonQ_rna29551:0.209312)96:0.253132)1:0.333817)83:0.104673)18:0.04437,(CniMorbakkaV_scaffold193.g23.t2:0.401217,(CniHydraV_rna18590:0.301795,CniAureliaA_scaffold4824.g1.t1:0.190368)54:0.121071)99:0.159028)96:0.0652204,(AcanthasterP_rna9719:0.293017,StrongylocentrotusP_rna11616:0.359831)1:0.184512)91:0.0417602)65:0.0799727,((((((OphiophagusH_rna-gnl|NaturalisBC|L345_12152.mrna:0.390495,(Human_ENST00000621635:0.00692153,MusM_ENSMUST00000033617:0.00714416)87:0.0363582)94:0.0470077,XenopusT_rna-XM_031890244.1:0.198141)0:0.0147482,OphiophagusH_rna-gnl|NaturalisBC|L345_13105.mrna:0.137353)99:0.113809,DanioR_ENSDART00000148737:0.257876)99:0.127751,(Human_ENST00000348343:0.020922,MusM_ENSMUST00000112265:0.0574936)1:0.459681)96:0.102205,((DanioR_ENSDART00000003993:0.367971,(XenopusT_rna-XM_031898682.1:0.225648,(Human_ENST00000422843:0.0207028,MusM_ENSMUST00000109237:0.0288677)1:0.137537)97:0.0777915)1:0.132128,((DanioR_ENSDART00000102003:0.344701,(DanioR_ENSDART00000158305:0.314173,(XenopusT_rna-XM_031895401.1:0.146827,(OphiophagusH_rna-gnl|NaturalisBC|L345_03944.mrna:0.118033,(Human_ENST00000381501:0.02102,MusM_ENSMUST00000071944:0.0210897)99:0.0726338)98:0.0493898)97:0.0647664)71:0.0516211)82:0.0429519,(Human_ENST00000264316:0.0659529,MusM_ENSMUST00000113604:0.105028)1:0.366651)29:0.0341491)99:0.100515)1:0.205182)96:0.147657)99:0.242)76:0.153613,((((MonosigaB_rna-XM_001742701.1:0.652845,SalpingoecaR_rna-gnl|WGS_ACSY|mrna_PTSG_06415T0:0.406385)99:0.219654,((((AcanthasterP_rna30569:0.259932,((CniMontiporaC_adi2mcaRNA10631_R0:0.301764,CniGalaxeaF_gfas1.m1.19216.m1:0.19652)1:2.67621,StrongylocentrotusP_rna39157:0.0951144)97:0.143827)1:0.336678,(((DanioR_ENSDART00000164385:0.116372,(XenopusT_rna-XM_002937359.5:0.138819,(Human_ENST00000502732:0.0176821,MusM_ENSMUST00000027888:0.0206847)99:0.0669118)97:0.067458)1:0.195246,(DanioR_ENSDART00000148626:0.13047,(XenopusT_rna-XM_002936182.5:0.186208,(Human_ENST00000372348:0.0349205,MusM_ENSMUST00000075759:0.0530602)1:0.0644388)55:0.0349914)1:0.192614)1:0.178966,((CaenorhabditisE_M79.1a.1:0.676972,(LingulaA_rna-XM_013551215.1:0.398101,CrassostreaG_EKC26417:0.411846)88:0.101833)46:0.0680715,((ApisM_GB54910-RA:0.238344,StrigamiaM_SMAR014281-RA:0.12221)66:0.117534,DrosophilaM_FBtr0330133:0.35964)1:0.115941)1:0.123132)44:0.051082)97:0.076127,(((CniNemvArnau_v1g87358:0.156121,(CniActiniaT_rna-XM_031705046.1:0.151065,CniExaiptasiaP_rna-XM_028662107.1:0.154723)58:0.0673964)82:0.0726522,((CniAmplexidiscus_evm.model.scaffold_10.83:0.0399145,CniDiscosoma_evm.model.scaffold_40.82:0.0573175)1:0.151554,(((CniOrbicellaF_rna6200:0.00414217,CniOrbicellaF_rna6201:5e-09)1:0.0949857,(CniMergedstylophoraP_rna8661:0.0423674,(CniPocilloporaA_rna13839:5e-09,CniPocilloporaD_rna-XM_027190182.1:5e-09)1:0.0454361)1:0.0958046)88:0.0294347,(CniMontiporaC_g49613.t1:0.112115,CniAcroporaD_rna30578:0.167963)99:0.0697809)99:0.0624475)1:0.132732)1:0.16457,(CniRenillaM_g3498.t1:0.328879,(CniDendronephthya_rna-XM_028538917.1:0.138353,CniXenia_Xe_007847-T1:0.202462)99:0.133101)1:0.229352)98:0.0933468)35:0.0571255,(AmphimedonQ_rna9509:0.512209,(CniHydraV_rna23777:0.221345,(CniAureliaA_scaffold54.g18.t2:0.323402,CniMorbakkaV_scaffold276.g8.t1:0.316138)94:0.121398)1:0.255673)45:0.0506386)99:0.137061)78:0.0751234,MnemiopsisL_ML03212a-RA:0.664269)86:0.0707983,(MonosigaB_rna-XM_001745985.1:0.284718,SalpingoecaR_rna-gnl|WGS_ACSY|mrna_PTSG_08572T0:0.269042)1:0.889324)93:0.11302)22:0.0230331)76:0.0623925,((((MonosigaB_rna-XM_001749591.1:0.269204,SalpingoecaR_rna-gnl|WGS_ACSY|mrna_PTSG_04679T0:0.233825)1:0.476867,(CniFungiaSp_ffun1.m4.19202.m1:0.833968,(MnemiopsisL_ML015416a-RA:0.0542839,(CniXenia_Xe_001095-T1:2.2472,MnemiopsisL_ML14081a-RA:5e-09)39:0.102642)99:0.339085)34:0.102839)94:0.115873,((MnemiopsisL_ML342225a-RA:0.546657,(MnemiopsisL_ML009120a-RA:0.74518,MonosigaB_gene-MONBRDRAFT_44287:0.454221)53:0.0648845)64:0.0617101,(((((MonosigaB_rna-XM_001749114.1:1.13329,MnemiopsisL_ML203914a-RA:1.04996)80:0.206867,AmphimedonQ_rna16432:0.323582)89:0.0898335,AmphimedonQ_rna16437:0.289712)95:0.105462,((((LingulaA_rna-XM_013551343.2:0.238269,(CrassostreaG_EKC42292:0.221932,(LottiaG_LotgiT207647:0.451068,LottiaG_LotgiT237974:0.233825)61:0.107681)97:0.115907)1:0.296649,(LingulaA_rna-XM_013551396.1:0.308248,(((CrassostreaG_EKC28442:0.274163,(CrassostreaG_EKC36121:0.0250513,CrassostreaG_EKC34184:0.0228789)99:0.0906016)99:0.109999,(LottiaG_LotgiT130675:0.272851,LottiaG_LotgiT172047:0.0585651)1:0.192977)75:0.0377494,(CaenorhabditisE_Y92H12A.1b.2:0.485226,(StrigamiaM_SMAR006943-RA:0.194913,((DrosophilaM_FBtr0343995:0.104705,ApisM_GB46371-RA:0.133765)1:0.242507,AmphibalanusA_rna-gnl|WGS_VIIS|FJT64_005345-RA_mrna:0.322105)99:0.135692)98:0.130773)83:0.0994194)33:0.0479381)26:0.0430359)97:0.0772671,(((((DanioR_ENSDART00000193859:0.125325,(DanioR_ENSDART00000150232:0.0205724,((XenopusT_rna-XM_004914562.4:0.0125195,(OphiophagusH_rna-gnl|NaturalisBC|L345_01320.mrna:0.00615159,(Human_ENST00000368667:0.00340533,MusM_ENSMUST00000099967:0.00169805)87:0.00497725)89:0.0127856)99:0.0343504,DanioR_ENSDART00000169407:0.0428247)83:0.0140053)1:0.0965512)95:0.0442331,(((DanioR_ENSDART00000190985:0.119372,(XenopusT_rna-XM_018097726.2:0.0596811,(OphiophagusH_rna-gnl|NaturalisBC|L345_01884.mrna:0.0912835,(Human_ENST00000373558:5e-09,MusM_ENSMUST00000109529:0.00834478)94:0.02775)96:0.0353661)37:0.0333459)1:0.146872,((XenopusT_rna-XM_012964577.3:0.0298822,((Human_ENST00000577961:0.00779144,MusM_ENSMUST00000202543:0.0264758)99:0.0383105,OphiophagusH_rna-gnl|NaturalisBC|L345_08255.mrna:0.0485442)97:0.0284492)95:0.0307493,DanioR_ENSDART00000178066:0.0534363)99:0.0757696)1:0.09364,(XenopusT_rna-XM_002934642.5:0.176084,(Human_ENST00000374003:0.0784109,MusM_ENSMUST00000171223:0.0742973)1:0.152904)95:0.0518038)23:0.0202466)1:0.129088,BotrylloidesL_Boleac.CG.SB_v3.S202.g04708.01.t:0.272489)92:0.048259,((((XenopusT_rna-XM_031903073.1:0.238418,(DanioR_ENSDART00000020099:0.218197,(Human_ENST00000259089:0.0829819,MusM_ENSMUST00000014597:0.0519167)1:0.188715)60:0.0363471)96:0.0598338,(DanioR_ENSDART00000162306:0.263709,(XenopusT_rna-XM_012957401.3:0.161592,(Human_ENST00000333070:0.0107259,MusM_ENSMUST00000167288:0.0206606)1:0.12192)94:0.0512549)99:0.100727)98:0.0727407,((DanioR_ENSDART00000135787:0.157277,((OphiophagusH_rna-gnl|NaturalisBC|L345_15886.mrna:0.0661007,XenopusT_rna-NM_001015722.1:0.268488)86:0.0995915,(Human_ENST00000534862:0.0253252,MusM_ENSMUST00000003370:0.0757941)99:0.080587)26:0.0340447)99:0.0732466,(DanioR_ENSDART00000040555:0.143538,(XenopusT_rna-XM_012964781.2:0.0743057,(OphiophagusH_rna-gnl|NaturalisBC|L345_09287.mrna:0.129581,(Human_ENST00000519728:0.0260777,MusM_ENSMUST00000041377:0.0111767)99:0.0544265)96:0.0349468)96:0.0541264)99:0.120611)95:0.0661676)1:0.21542,(BotrylloidesL_Boleac.CG.SB_v3.S686.g13126.01.t:0.382607,(DrosophilaM_FBtr0073393:0.817051,FungYarrowiaL_CAG83757:0.497488)1:0.876441)98:0.280718)55:0.086935)96:0.0572846,((StrongylocentrotusP_rna26706:0.214595,(AcanthasterP_rna1516:0.195987,(StrongylocentrotusP_rna18047:0.271745,(StrongylocentrotusP_rna18046:0.232896,StrongylocentrotusP_rna26861:5e-09)95:0.048431)1:0.190455)28:0.0398165)99:0.126245,((AcanthasterP_rna1761:0.0726935,(StrongylocentrotusP_rna7477:0.00577444,StrongylocentrotusP_rna19294:0.0592457)96:0.0659133)1:0.406748,(AcanthasterP_rna1478:0.257755,StrongylocentrotusP_rna4508:0.331313)1:0.260711)24:0.0643246)94:0.0656891)79:0.0214725)99:0.0808322,((CniAureliaA_scaffold462.g14.t1:0.18223,(CniHydraV_rna1326:0.157344,((CniMorbakkaV_scaffold511.g4.t1:0.088392,CniMorbakkaV_scaffold511.g14.t1:0.0143813)73:0.00464491,((CniMorbakkaV_scaffold511.g9.t1:0.00480871,CniMorbakkaV_scaffold511.g6.t1:0.00788168)85:0.00717447,CniMorbakkaV_scaffold511.g7.t1:5e-09)75:0.00559452)1:0.188953)22:0.0293449)1:0.152584,(((CniActiniaT_rna-XM_031701023.1:0.0769645,CniNemvArnau_NVE546:0.118006)99:0.0800715,((CniAmplexidiscus_evm.model.scaffold_28.60:0.0269246,CniDiscosoma_evm.model.scaffold_84.13:0.0365609)1:0.103467,((CniAcroporaD_rna11601:0.0575368,CniMontiporaC_adi2mcaRNA11601_R0:0.0326859)1:0.0743581,(CniOrbicellaF_rna16273:0.0372213,CniMergedstylophoraP_rna26618:0.0971641)38:0.039956)88:0.0301296)1:0.0879784)97:0.0696086,(CniRenillaM_g22412.t1:0.148197,(CniDendronephthya_rna-XM_028550606.1:0.0581218,CniXenia_Xe_000262-T1:0.0699023)75:0.0425661)1:0.258344)91:0.0610787)98:0.0881778)64:0.0484107)94:0.0536393,((FungScedosporiumA_KEZ40989:2.02488,((CniHydraV_rna2534:0.426345,(CniMorbakkaV_scaffold511.g12.t1:0.180068,((CniAureliaA_scaffold1292.g2.t1:0.0919108,CniAureliaA_scaffold3.g83.t1:0.150137)43:0.0317705,(CniAureliaA_scaffold1292.g3.t1:0.123486,CniAureliaA_scaffold1292.g4.t1:0.382499)1:0.197497)1:0.234986)98:0.127356)99:0.199325,(((CniDendronephthya_rna-XM_028550610.1:0.0552236,CniXenia_Xe_000257-T1:0.159142)1:0.211333,((CniDendronephthya_rna-XM_028550612.1:0.0339941,((CniDendronephthya_rna-XM_028550611.1:0.113552,CniDendronephthya_rna-XM_028550377.1:0.127583)97:0.0599784,CniDendronephthya_rna-XM_028550613.1:0.158126)92:0.0293487)85:0.0459446,(CniRenillaM_g22414.t1:0.185422,CniXenia_Xe_000258-T1:0.149267)91:0.0722076)1:0.324213)99:0.150762,((CniNemvArnau_NVE545:0.109221,(CniExaiptasiaP_rna-XM_021061381.2:0.106847,CniActiniaT_rna-XM_031701024.1:0.0780202)1:0.102384)99:0.144918,((((CniMontiporaC_g35108.t1:0.0434927,(CniAcroporaD_rna11602:0.00898507,(CniAcroporaT_aten_0.1.m1.14793.m1:0.0474664,(CniAcroporaM_amil.1.2.11348.m1:0.00876974,CniThelohanellusK_rna6916:2.41623)88:0.0911075)99:0.140107)99:0.0674455)99:0.0764581,CniGalaxeaF_gfas1.m1.1929.m1:0.100525)92:0.0348295,(CniMergedstylophoraP_rna26619:0.102289,(CniFungiaSp_ffun1.m4.18944.m1:0.080675,CniOrbicellaF_rna16272:0.0845982)95:0.0432594)88:0.025747)91:0.0428398,(CniAmplexidiscus_evm.model.scaffold_28.61:0.0202069,CniDiscosoma_evm.model.scaffold_84.12:0.0459796)1:0.171685)98:0.0926344)99:0.129469)86:0.0769282)56:0.058774)83:0.0666404,((((DanioR_ENSDART00000032212:0.29286,(XenopusT_rna-XM_002938303.5:0.30158,(Human_ENST00000606080:0.0339457,MusM_ENSMUST00000170771:0.0764252)99:0.205147)99:0.12811)1:0.181934,((StrongylocentrotusP_rna31590:0.0985618,(AcanthasterP_rna26658:0.116667,StrongylocentrotusP_rna31591:0.259508)71:0.0464642)93:0.0674989,((CaenorhabditisE_F49B2.5.1:0.437638,(CrassostreaG_EKC18201:0.108915,LingulaA_rna-XM_013551322.2:0.11021)88:0.0375145)24:0.0213431,(DrosophilaM_FBtr0335276:0.254407,ApisM_GB41082-RA:0.0810639)99:0.0982064)99:0.0856434)98:0.082687)98:0.075771,((SalpingoecaR_rna-gnl|WGS_ACSY|mrna_PTSG_10481T0:0.180761,(MonosigaB_rna-XM_033964680.1:0.19167,MonosigaB_rna-XM_001746741.1:0.370413)68:0.0744986)99:0.0936177,((CniDendronephthya_rna-XM_028546732.1:0.154427,CniXenia_Xe_020311-T1:0.137283)1:0.254757,((CniAureliaA_scaffold225.g16.t1:0.288814,(CniMorbakkaV_scaffold278.g24.t1:0,CniMorbakkaV_scaffold278.g25.t1:0)0:0.317266)1:0.302763,(((CniAmplexidiscus_evm.model.scaffold_28.42:0.0114257,CniDiscosoma_evm.model.scaffold_84.25:0.0176069)1:0.0803972,((CniOrbicellaF_rna16250:0.0276082,CniMergedstylophoraP_rna26638:0.0671661)97:0.0302805,(CniPoritesL_jamg1.model.Sc0000150.11:0.0461105,(CniAcroporaD_rna11613:0.0714791,CniMontiporaC_g35094.t1:0.0210697)1:0.0527301)98:0.046298)86:0.0363641)1:0.110005,(CniNemvArnau_NVE543:0.10998,(CniActiniaT_rna-XM_031701025.1:0.0595111,CniExaiptasiaP_rna-XM_021061380.2:0.141181)99:0.0584516)97:0.0638133)97:0.08254)70:0.0475502)98:0.075876)95:0.0608068)50:0.0305107,(AmphimedonQ_rna10686:0.239574,AmphimedonQ_rna10687:0.405186)86:0.0662147)97:0.0810861)44:0.0573482)93:0.0801321)26:0.0641481)87:0.102899,((XenopusT_rna-XM_002942383.5:0.583175,(DanioR_ENSDART00000083947:0.559416,(OphiophagusH_rna-gnl|NaturalisBC|L345_05734.mrna:0.360647,(Human_ENST00000542869:0.133349,MusM_ENSMUST00000016511:0.108468)94:0.194737)93:0.217022)28:0.0755159)99:0.188689,(((XenopusT_rna-XM_031894579.1:0.223309,(XenopusT_rna-XM_031894580.1:0.0841643,XenopusT_rna-XM_031894581.1:0.23401)1:0.541998)1:0.332728,(OphiophagusH_rna-gnl|NaturalisBC|L345_14860.mrna:0.351412,(Human_ENST00000217188:0.125658,MusM_ENSMUST00000016498:0.125578)99:0.236357)98:0.19595)97:0.205789,(DanioR_ENSDART00000155808:0.422144,AmphimedonQ_rna13049:3.41819)32:0.0626391)99:0.204039)1:0.227358)1:0.170335)94:0.154892,((AmphimedonQ_rna16612:0.357567,((AmphimedonQ_rna25170:0.0937643,(AmphimedonQ_rna21453:0.136165,(((((AmphimedonQ_rna16851:0.11483,AmphimedonQ_rna16853:0.101156)72:0.0187779,(((AmphimedonQ_rna16849:0.0489271,AmphimedonQ_rna20583:0.136151)28:0.0204633,AmphimedonQ_rna20585:0.130678)80:0.0137867,AmphimedonQ_rna22191:0.116177)71:0.0117299)86:0.00432092,AmphimedonQ_rna24639:0.130006)91:0.00870764,((AmphimedonQ_rna11342:0.169643,(AmphimedonQ_rna10094:0.10067,AmphimedonQ_rna22480:0.117)98:0.0287706)1:0.0493134,((AmphimedonQ_rna21449:0.0944986,((AmphimedonQ_rna10092:0.0957973,AmphimedonQ_rna22186:0.09979)97:0.0307984,AmphimedonQ_rna29141:0.216529)96:0.022515)67:0.00682815,AmphimedonQ_rna16855:0.171821)96:0.012508)87:0.00562083)0:0.00456113,(AmphimedonQ_rna26590:0.0719728,AmphimedonQ_rna21454:0.151572)76:0.0158749)95:0.0327223)16:0.015048)67:0.0121883,(AmphimedonQ_rna27912:0.116755,AmphimedonQ_rna28300:0.224685)71:0.055309)95:0.127769)1:0.645705,(((CrassostreaG_EKC22027:0.229595,LottiaG_LotgiT213681:0.378817)1:0.543642,LottiaG_LotgiT138365:0.843817)27:0.1554,(DanioR_ENSDART00000058894:0.476236,XenopusT_rna-XM_031901953.1:0.594183)1:0.351326)93:0.187717)1:0.625837)74:0.0570352)64:0.0257592)28:0.0729488,(((AmphimedonQ_rna4530:1.18754,((SalpingoecaR_rna-gnl|WGS_ACSY|mrna_PTSG_01646T0:1.37324,(((CniGoniastreaA_gasp1.m3.4544.m1:2.35039,(MonosigaB_rna-XM_001749092.1:0.611121,(CniPoritesL_plut2.m8.16007.m1:0.566688,SalpingoecaR_rna-gnl|WGS_ACSY|mrna_PTSG_12191T0:0.321854)99:0.267236)99:0.865508)34:0.101792,(CniAureliaA_scaffold453.g10.t1:0.141333,(CniAureliaA_scaffold2078.g4.t1:0.180286,CniAureliaA_scaffold1881.g1.t2:0.243146)36:0.059965)1:2.26454)0:0.121777,((MonosigaB_rna-XM_001745276.1:0.607974,SalpingoecaR_rna-gnl|WGS_ACSY|mrna_PTSG_04570T0:0.666039)97:0.344137,(OphiophagusH_rna-gnl|NaturalisBC|L345_16164.mrna:0.403161,((Human_ENST00000297293:0.0831525,MusM_ENSMUST00000041804:0.107741)1:0.166433,(XenopusT_rna-XM_002931972.5:0.290431,DanioR_ENSDART00000110030:0.43961)92:0.0660229)56:0.0401266)1:0.552782)0:0.152833)99:0.263673)85:0.161652,(CniDendronephthya_rna-XM_028557814.1:0.930164,DanioR_ENSDART00000153843:1.50164)87:0.481964)34:0.036968)74:0.0549634,((CniHydraV_rna608:1.53129,MonosigaB_rna-XM_001746985.1:1.22295)19:0.170922,(((((CniMorbakkaV_scaffold427.g1.t1:0.0150327,CniMorbakkaV_scaffold427.g2.t1:5e-09)99:1.00053,OphiophagusH_rna-gnl|NaturalisBC|L345_14589.mrna:5e-09)26:0.272329,OphiophagusH_rna-gnl|NaturalisBC|L345_17012.mrna:0.285917)74:0.341042,(LottiaG_LotgiT99918:0.198019,OphiophagusH_rna-gnl|NaturalisBC|L345_03359.mrna:0.399456)1:1.60426)94:0.673331,LingulaA_rna-XM_024074754.1:1.16714)0:0.0215609)23:0.0484809)0:0.0277372,(((((CniPocilloporaD_rna-XM_027202387.1:5e-09,(CniPocilloporaA_rna25898:5e-09,CniAureliaA_scaffold329.g18.t1:2.2858)0:5e-09)98:0.0762312,((CniPocilloporaD_rna-XM_027180601.1:5e-09,CniPocilloporaA_rna4355:5e-09)1:0.312699,((((CniFungiaSp_ffun1.m4.19299.m1:0.187477,(CniFungiaSp_ffun1.m4.19303.m1:0.182589,CniFungiaSp_ffun1.m4.21759.m1:0.0317632)96:0.0567791)99:0.145739,(CniDiscosoma_evm.model.scaffold_106.34:0.0399188,(CniAmplexidiscus_evm.model.scaffold_1494.1:5e-09,CniAmplexidiscus_evm.model.scaffold_207.1:5e-09)99:0.0574093)1:0.457014)99:0.138213,(CrassostreaG_EKC22769:1.83509,CniMergedstylophoraP_rna6519:6e-09)14:0.0732321)88:0.0504362,((CniMergedstylophoraP_rna30547:0.44148,(CniMergedstylophoraP_rna30550:0.0299875,CniMergedstylophoraP_rna30552:0.0518563)88:0.0445806)96:0.0531054,CniMergedstylophoraP_rna35960:0.108826)83:0.0172029)0:5e-09)99:0.0583553)65:0.00716648,(CniPocilloporaA_rna25897:5e-09,CniPocilloporaD_rna-XM_027202369.1:5e-09)99:0.0988903)1:0.175378,(CniPocilloporaD_rna-XM_027202384.1:5e-09,CniPocilloporaA_rna25896:5e-09)0:5e-09)1:0.962303,(CniHydraV_rna232:2.36078,(CniGalaxeaF_gfas1.m1.19910.m1:0.788584,CniGalaxeaF_gfas1.m1.13137.m1:0.454459)99:2.42825)55:0.217619)93:0.475307)89:0.122094)88:0.0855079,((((AmphibalanusA_rna-gnl|WGS_VIIS|FJT64_014857-RA_mrna:0.970806,(LottiaG_LotgiT133597:0.499897,(CrassostreaG_EKC27928:0.0126728,CrassostreaG_EKC26792:0.141232)1:0.585938)98:0.770911)47:0.233162,(((CniAcroporaT_aten_0.1.m1.588.m1:0.034281,CniAcroporaM_amil.1.2.14348.m1:5e-09)84:0.12787,CniAcroporaD_rna41372:0.00555021)0:1.2e-08,CniMergedstylophoraP_rna10352:1.30378)21:1.09083)85:0.341077,(((SalpingoecaR_rna-gnl|WGS_ACSY|mrna_PTSG_12766T0:0.648853,(AmphibalanusA_rna-gnl|WGS_VIIS|FJT64_006929-RA_mrna:0.0327911,(AmphibalanusA_rna-gnl|WGS_VIIS|FJT64_001507-RB_mrna:5e-09,AmphibalanusA_rna-gnl|WGS_VIIS|FJT64_006931-RB_mrna:0.0762753)81:0.0923178)1:0.855215)99:0.506131,((((CaenorhabditisE_C16D9.2.1:0.529913,FungYarrowiaL_CAG81725:0.238602)99:0.331643,((FungSaccharomycesC_YGR136W_mRNA:0.203747,FungSaccharomycesC_YPR154W_mRNA:0.172101)90:0.117003,FungCandidaG_CAG59105:0.231244)97:0.253225)37:0.13764,(AmphimedonQ_rna23870:0.00159518,AmphimedonQ_rna26867:0.028238)1:0.944824)87:0.176367,(AcanthasterP_rna16071:0.326573,StrongylocentrotusP_rna18683:0.373808)1:0.416419)1:0.696835)90:0.140468,((MonosigaB_rna-XM_001746801.1:0.738837,((SalpingoecaR_rna-gnl|WGS_ACSY|mrna_PTSG_01333T0:0.879831,SalpingoecaR_rna-gnl|WGS_ACSY|mrna_PTSG_07220T0:0.508101)92:0.203477,SalpingoecaR_rna-gnl|WGS_ACSY|mrna_PTSG_12045T0:0.488998)22:0.0979005)1:0.781023,((CaenorhabditisE_F40A3.5.2:1.68715,(OphiophagusH_rna-gnl|NaturalisBC|L345_12318.mrna:0.774155,MonosigaB_rna-XM_001748739.1:5e-09)1:1.53964)76:0.183908,SalpingoecaR_rna-gnl|WGS_ACSY|mrna_PTSG_03936T0:1.48231)77:0.0973219)89:0.131931)74:0.0738212)71:0.0671817,(((((((((AmphimedonQ_rna7239:0.438717,CaenorhabditisE_Y73B6A.5b.1:0.700599)77:0.101227,(((((CniActiniaT_rna-XM_031715011.1:0.138189,(CniNemvArnau_v1g8471:5e-09,CniNemvArnau_v1g60102:0.00645527)1:0.136698)1:0.146155,(CniAmplexidiscus_evm.model.scaffold_139.9:0.812772,((((CniAureliaA_scaffold2165.g3.t1:3.14292,(CniGalaxeaF_gfas1.m1.16958.m1:0.0466345,CniPoritesL_plut2.m8.10411.m1:0.207763)0:5e-09)67:0.0771268,((CniAcroporaT_aten_0.1.m1.20043.m1:0.0868924,CniAcroporaD_rna19522:0.0237315)1:0.111923,CniMontiporaC_g1273.t1:0.0515941)93:0.0251231)94:0.0211202,((CniMergedstylophoraP_rna21142:0.0170423,(CniPocilloporaA_rna8386:5e-09,CniPocilloporaD_rna-XM_027184652.1:5e-09)99:0.023432)1:0.0660446,(CniFungiaSp_ffun1.m4.19408.m1:0.050872,(CniOrbicellaF_rna11396:0.0178921,CniGoniastreaA_gasp1.m3.153.m1:0.0180718)96:0.0174492)99:0.0407759)97:0.0274685)99:0.0643632,(CniOrbicellaF_rna19076:4.6896,(CniDiscosoma_evm.model.scaffold_164.10:0.0639647,(CniDiscosoma_evm.model.scaffold_164.11:0.0378401,(CniAmplexidiscus_evm.model.scaffold_139.11:5e-09,CniAmplexidiscus_evm.model.scaffold_139.12:5e-09)63:5e-09)0:5e-09)0:5e-09)25:0.0723259)97:0.0796407)36:0.044192)99:0.0820058,(CniRenillaM_g22675.t1:0.243639,(CniDendronephthya_rna-XM_028559589.1:0.0690579,CniXenia_Xe_015551-T1:0.0844151)99:0.0994149)1:0.203437)94:0.0599123,((CniHydraV_rna7466:0.310355,(CniAureliaA_scaffold320.g18.t1:0.212393,CniMorbakkaV_scaffold173.g6.t2:0.37684)90:0.0930689)31:0.046042,(XenopusT_rna-XM_031894762.1:1.21093,CniMorbakkaV_scaffold173.g8.t1:0.196166)77:0.12539)81:0.0788351)99:0.110757,((((Human_ENST00000644969:0.00977411,MusM_ENSMUST00000002487:0.00392533)43:0.00837221,((XenopusT_rna-XM_031898529.1:0.0677328,DanioR_ENSDART00000048391:0.0874319)99:0.0288654,(LottiaG_LotgiT137195:5.79982,OphiophagusH_rna-gnl|NaturalisBC|L345_03256.mrna:5e-09)98:0.0792888)42:0.00343313)1:0.217112,(OphiophagusH_rna-gnl|NaturalisBC|L345_13628.mrna:0.411524,(((XenopusT_rna-XM_031900112.1:0.0553459,(OphiophagusH_rna-gnl|NaturalisBC|L345_08407.mrna:0.0478845,(Human_ENST00000442415:0.00338026,MusM_ENSMUST00000112949:0.0154821)93:0.0252884)97:0.0336942)99:0.0515028,(DanioR_ENSDART00000082519:0.115358,DanioR_ENSDART00000166503:0.105587)69:0.0208907)1:0.205357,(DanioR_ENSDART00000138182:0.177817,(XenopusT_rna-XM_031891053.1:0.143499,(Human_ENST00000290277:0.0112332,MusM_ENSMUST00000001155:0.0271682)1:0.191568)88:0.0416062)98:0.0833624)40:0.0548545)99:0.120884)1:0.178798,((LingulaA_rna-XM_013551615.2:0.36214,((DrosophilaM_FBtr0070401:0.317609,ApisM_GB49120-RA:0.154851)1:0.166032,(LottiaG_LotgiT116428:0.352181,(AcanthasterP_rna29219:0.17645,StrongylocentrotusP_rna12089:0.230119)99:0.125572)99:0.0991961)3:0.0319043)79:0.0281858,((CrassostreaG_EKC28401:5e-09,CrassostreaG_EKC35817:0.138113)99:0.269637,(OphiophagusH_rna-gnl|NaturalisBC|L345_16337.mrna:3.40246,StrongylocentrotusP_rna16415:1.00925)0:5e-09)60:0.0716933)85:0.0420335)50:0.0515579)36:0.0623243)41:0.0775116,MnemiopsisL_ML310327a-RA:0.573819)1:0.701558,((BotrylloidesL_Boleac.CG.SB_v3.S17.g03666.01.t:0.798074,((((CniAureliaA_scaffold396.g3.t1:0.232243,(CniMorbakkaV_scaffold40.g39.t2:0.275467,CniHydraV_rna19853:0.296403)29:0.0523269)1:0.312457,((((CniExaiptasiaP_rna-XM_028661638.1:0.105201,CniNemvArnau_v1g86629:0.117485)81:0.0237287,CniActiniaT_rna-XM_031693927.1:0.509679)99:0.116163,((CniAmplexidiscus_evm.model.scaffold_0.252:0.00975955,CniDiscosoma_evm.model.scaffold_14.25:0.0792503)1:0.101503,((CniPoritesL_plut2.m8.13038.m1:0.17418,((CniGalaxeaF_gfas1.m1.21435.m1:0.0916615,((CniMontiporaC_g15372.t1:0.0514237,((CniMontiporaC_g12733.t1:0,CniMontiporaC_g14329.t1:0)0:0.0502229,(CniAcroporaD_rna14377:0.0591904,(CniAcroporaT_aten_0.1.m1.14109.m1:0.0104204,(CniAcroporaD_rna41317:0.0470857,CniAcroporaM_amil.1.2.21473.m1:5e-09)99:0.0160951)89:0.00829827)1:0.062431)60:0.00642558)31:0.0132722,CniAureliaA_scaffold22.g21.t1:4.02652)0:1.8372e-05)65:0.0193128,(CniGalaxeaF_gfas1.m1.17359.m1:0.0793024,CniGoniastreaA_gasp1.m3.8355.m1:0.162487)36:0.0263319)92:0.0189786)94:0.0198551,(((CniFungiaSp_ffun1.m4.8802.m1:0.0589413,CniGoniastreaA_gasp1.m3.8356.m1:0.0382274)75:0.00991016,(CniGoniastreaA_gasp1.m3.8357.m1:0.0675348,CniOrbicellaF_rna4985:0.00593129)99:0.0257687)93:0.0131554,(CniMergedstylophoraP_rna12357:0.0156096,(CniPocilloporaA_rna25303:5e-09,CniPocilloporaD_rna-XM_027201778.1:5e-09)99:0.0201949)1:0.0539819)99:0.0377274)1:0.0672596)99:0.0870736)1:0.150117,(CniDendronephthya_rna-XM_028545142.1:0.242884,CniRenillaM_g8663.t1:0.23628)1:0.41283)60:0.0687324)1:0.142104,((AcanthasterP_rna34804:0.293632,StrongylocentrotusP_rna28776:0.292244)1:0.313593,((DrosophilaM_FBtr0344273:0.479512,(AmphibalanusA_rna-gnl|WGS_VIIS|FJT64_007188-RA_mrna:0.419192,(ApisM_GB46877-RA:0.195842,StrigamiaM_SMAR007780-RA:0.299894)58:0.0648096)78:0.0659659)99:0.120593,(LottiaG_LotgiT104167:0.395404,(CrassostreaG_EKC39301:0.373386,LingulaA_rna-XM_013549984.1:0.376176)14:0.0444792)99:0.102964)99:0.0953343)49:0.0491277)93:0.0971096,(((XenopusT_rna-XM_031892817.1:0.0453263,((BotrylloidesL_Boleac.CG.SB_v3.S22.g05180.01.t:3.77771,(OphiophagusH_rna-gnl|NaturalisBC|L345_15632.mrna:7e-09,CniMergedstylophoraP_rna20835:1.68825)0:1.2e-08)98:0.110517,(Human_ENST00000339824:0.00428982,MusM_ENSMUST00000180430:0.0237409)99:0.0299997)24:0.0109565)95:0.0250786,DanioR_ENSDART00000164190:0.0896087)1:0.228522,((XenopusT_rna-XM_031895788.1:0.160923,(OphiophagusH_rna-gnl|NaturalisBC|L345_12862.mrna:0.150355,(Human_ENST00000644974:0.027517,MusM_ENSMUST00000018478:0.0425724)1:0.0781788)16:0.0303191)99:0.0914742,(DanioR_ENSDART00000137636:0.143014,DanioR_ENSDART00000157145:0.233112)99:0.0850811)99:0.142382)1:0.41692)2:0.0898826)1:0.479274,(AmphimedonQ_rna3824:0.877944,((((StrigamiaM_SMAR006673-RA:0.774473,(LottiaG_LotgiT228139:0.8198,LingulaA_rna-XM_013542379.2:0.764158)22:0.0978904)94:0.156725,(AcanthasterP_rna30125:0.48828,StrongylocentrotusP_rna29718:0.597965)99:0.225969)13:0.0575788,((CniAureliaA_scaffold16.g39.t1:0.831178,CniHydraV_rna15727:0.516446)99:0.373362,((CniDendronephthya_rna-XM_028555517.1:0.20485,CniXenia_Xe_002101-T1:0.1835)1:0.500392,(CniNemvArnau_v1g218096:0.673724,((((CniGalaxeaF_gfas1.m1.9394.m1:0.166175,((CniMontiporaC_g4526.t1:5e-09,CniMontiporaC_g60395.t1:5e-09)1:0.104378,(CniAcroporaD_rna36834:0.0180487,CniAcroporaM_amil.1.2.22486.m1:0.0177413)99:0.090812)99:0.0509446)82:0.0226959,CniAmplexidiscus_evm.model.scaffold_51.19:0.299512)9:0.0185536,(CniPoritesL_plut2.m8.11404.m1:0.0208002,CniPoritesL_plut2.m8.32063.m1:5e-09)98:0.131264)21:0.0110328,((CniMergedstylophoraP_rna893:0.0340607,(CniPocilloporaA_rna779:5e-09,CniPocilloporaD_rna-XM_027184261.1:5e-09)99:0.0377404)1:0.08456,(CniFungiaSp_ffun1.m4.978.m1:0.0562019,(CniGoniastreaA_gasp1.m3.19743.m1:0.0323957,CniOrbicellaF_rna28441:0.0193848)98:0.0372651)95:0.0245552)94:0.0357335)98:0.166852)92:0.102075)96:0.119099)41:0.0685757)1:0.977586,OphiophagusH_rna-gnl|NaturalisBC|L345_16617.mrna:2.7314)0:5e-09)80:0.102216)17:0.113231)94:0.133205,((CaenorhabditisE_F58D5.4a.1:0.587674,CaenorhabditisE_F13B9.5.1:0.569427)97:0.419411,AmphimedonQ_rna9879:1.09514)99:0.677368)91:0.153466,(((((SalpingoecaR_rna-gnl|WGS_ACSY|mrna_PTSG_01588T0:0.780905,MonosigaB_rna-XM_001746665.1:1.41297)39:0.130436,(((CniHydraV_rna3353:0.266424,CniMorbakkaV_scaffold182.g7.t2:0.316364)1:0.362928,((CniRenillaM_g4465.t1:0.110046,(CniDendronephthya_rna-XM_028542721.1:0.0511501,CniXenia_Xe_012013-T1:0.126443)99:0.0709151)1:0.359298,(((CniAmplexidiscus_evm.model.scaffold_19.54:0.0232882,CniDiscosoma_evm.model.scaffold_11.129:0.0149785)1:0.0930949,(((((CniMergedstylophoraP_rna24820:0.0160042,(CniPocilloporaA_rna16284:5e-09,CniPocilloporaD_rna-XM_027192654.1:5e-09)97:0.0109273)99:0.063011,CniFungiaSp_ffun1.m4.31466.m1:0.0596316)91:0.0187197,(CniOrbicellaF_rna10447:0.00940883,CniGoniastreaA_gasp1.m3.21136.m1:0.0183818)99:0.0242566)51:0.00492291,(CniFungiaSp_ffun1.m4.5370.m1:6e-09,(OphiophagusH_rna-gnl|NaturalisBC|L345_03796.mrna:5e-09,CniMergedstylophoraP_rna30219:3.03754)52:1.09946)41:0.0320078)91:0.0169633,(CniPoritesL_plut2.m8.26894.m1:0.0811515,(CniGalaxeaF_gfas1.m1.5157.m1:0.0753516,(CniMontiporaC_g40750.t1:0.0399118,(CniAcroporaT_aten_0.1.m1.4348.m1:0.013625,(CniAcroporaD_rna22758:0.0308123,CniAcroporaM_amil.1.2.4214.m1:0.00627146)99:0.0146323)1:0.060846)1:0.0440277)93:0.017474)1:0.0410252)99:0.0403785)1:0.130048,(CniNemvArnau_v1g11279:0.127757,(CniActiniaT_rna-XM_031705217.1:0.138304,CniExaiptasiaP_rna-XM_021036937.2:0.145438)1:0.109836)99:0.118204)1:0.192243)97:0.0856231)43:0.0593914,((((DanioR_ENSDART00000126424:0.378879,(Human_ENST00000309100:0.0315291,MusM_ENSMUST00000004156:0.0108187)1:0.243861)1:0.217592,((DanioR_ENSDART00000192457:0.168874,((Human_ENST00000366624:0.0585455,MusM_ENSMUST00000034316:0.196078)1:0.137173,OphiophagusH_rna-gnl|NaturalisBC|L345_08905.mrna:0.147618)99:0.0745242)1:0.121473,((DanioR_ENSDART00000146522:0.185233,(XenopusT_rna-XM_002936894.5:0.157448,(OphiophagusH_rna-gnl|NaturalisBC|L345_01228.mrna:0.12212,(Human_ENST00000555993:0.0153157,MusM_ENSMUST00000222322:0.0182729)1:0.0746824)64:0.0322082)99:0.0631536)99:0.0698881,(XenopusT_rna-XM_002938812.5:0.149146,(DanioR_ENSDART00000088309:0.173686,(Human_ENST00000253055:0.0186722,MusM_ENSMUST00000108341:0.0329565)1:0.193599)73:0.0444423)1:0.148373)99:0.0705096)29:0.0321273)1:0.13264,((StrigamiaM_SMAR013958-RA:0.213174,(ApisM_GB47208-RA:0.401372,DrosophilaM_FBtr0303842:0.625536)78:0.0452676)90:0.0660585,(StrigamiaM_SMAR003079-RA:0.341144,((LingulaA_rna-XM_013542489.2:5e-09,LingulaA_rna-XM_013537310.2:5e-09)1:0.265041,(CrassostreaG_EKC30412:0.218261,LottiaG_LotgiT166312:0.220597)85:0.0524801)99:0.125205)95:0.0740691)99:0.105801)83:0.0580067,((AcanthasterP_rna8202:0.235709,StrongylocentrotusP_rna23808:0.253047)1:0.197512,BotrylloidesL_Boleac.CG.SB_v3.S46.g10133.01.t:0.592448)49:0.049345)99:0.169505)1:0.431497)16:0.0666532,(AmphimedonQ_rna20822:0.741597,MnemiopsisL_ML276913a-RA:0.773407)98:0.290273)30:0.177628,((((((((CrassostreaG_EKC28565:0.237851,LingulaA_rna-XM_013538803.1:0.374788)1:0.161246,(((AmphibalanusA_rna-gnl|WGS_VIIS|FJT64_001968-RA_mrna:5e-09,AmphibalanusA_rna-gnl|WGS_VIIS|FJT64_013332-RA_mrna:0.00211773)1:0.549577,(DrosophilaM_FBtr0074963:0.555047,ApisM_GB42414-RA:0.397345)95:0.113574)7:0.0685389,StrigamiaM_SMAR002048-RA:0.297859)99:0.113346)98:0.0967205,((BotrylloidesL_Boleac.CG.SB_v3.S357.g08265.01.t:5e-09,BotrylloidesL_Boleac.CG.SB_v3.S754.g13873.01.t:0.153141)1:0.629593,((AcanthasterP_rna3946:0.252061,StrongylocentrotusP_rna30581:0.30524)99:0.124651,(((CniAureliaA_scaffold302.g13.t1:0.147129,CniMorbakkaV_scaffold16.g115.t1:0.195396)8:0.0325513,CniHydraV_rna20971:0.356637)1:0.258935,((CniNemvArnau_v1g116420:0.0658398,(CniActiniaT_rna-XM_031703705.1:0.173395,CniExaiptasiaP_rna-XM_021051180.2:0.152408)98:0.0992999)1:0.182185,(((CniFungiaSp_ffun1.m4.1225.m1:0.0734894,((CniPocilloporaA_rna3791:5e-09,(CniPocilloporaD_rna-XM_027180051.1:5e-09,(StrongylocentrotusP_rna40788:2.45925,CniMergedstylophoraP_rna26498:0.570335)81:0.251419)0:5e-09)1:0.111474,(CniGoniastreaA_gasp1.m3.6785.m1:0.0139364,CniOrbicellaF_rna32938:0.0117887)92:0.0362608)33:0.0238812)94:0.0360257,(CniPoritesL_plut2.m8.9114.m1:0.149764,(CniGalaxeaF_gfas1.m1.8064.m1:0.0809851,(CniMontiporaC_g36344.t1:0.084944,(CniAcroporaT_aten_0.1.m1.7312.m1:0.0182735,(CniAcroporaM_amil.1.2.9407.m1:0.00279186,(CniAcroporaD_rna1146:0.115872,CniAcroporaD_rna1147:0.0198456)93:0.0409176)95:0.0135182)1:0.0711673)99:0.0512131)96:0.0328601)81:0.0318212)93:0.0534203,(CniAmplexidiscus_evm.model.scaffold_321.9:0.0425041,CniDiscosoma_evm.model.scaffold_65.26:0.0541518)1:0.19056)1:0.164423)36:0.037215)1:0.22135)62:0.0883045)31:0.0735991)86:0.0843029,((DanioR_ENSDART00000007401:0.159535,(XenopusT_rna-XM_004917786.4:0.127442,(Human_ENST00000265026:0.0321518,MusM_ENSMUST00000231988:0.0489622)1:0.0981702)98:0.0626775)1:0.147927,(DanioR_ENSDART00000161484:0.154365,(XenopusT_rna-XM_031897199.1:0.142209,(Human_ENST00000547035:0.0135455,MusM_ENSMUST00000023812:0.0149976)1:0.120433)97:0.0564565)1:0.191814)1:0.147152)73:0.0800135,CaenorhabditisE_F33E2.2a.1:0.914288)93:0.118094,(SalpingoecaR_rna-gnl|WGS_ACSY|mrna_PTSG_04629T0:0.612613,MonosigaB_rna-XM_001745273.1:0.580312)99:0.23222)96:0.192133,AmphimedonQ_rna13710:0.938221)83:0.146234,AcanthasterP_rna22872:1.77364)80:0.152968)97:0.151521,((((DrosophilaM_FBtr0302204:2.05925,(CniAmplexidiscus_evm.model.scaffold_131.8:0.942799,(((CniMorbakkaV_scaffold229.g27.t1:0.452689,(((MnemiopsisL_ML034660a-RA:1.25668,(CniHydraV_rna2685:0.1814,(CniHydraV_rna12741:0.141438,(CniHydraV_rna2687:0.102603,CniHydraV_rna17925:0.0555775)76:0.0740093)95:0.155935)98:0.273123)94:0.209779,CniAureliaA_scaffold789.g4.t2:0.309381)21:0.0586309,CniMorbakkaV_scaffold229.g26.t1:0.464345)71:0.0935875)47:0.0656268,(((AcanthasterP_rna22654:0.316942,StrongylocentrotusP_rna11563:0.320347)99:0.131798,(BotrylloidesL_Boleac.CG.SB_v3.S189.g04190.01.t:0.489349,(((ApisM_GB48187-RA:0.483996,StrigamiaM_SMAR008273-RA:0.46776)89:0.111937,(LingulaA_rna-XM_013541644.2:0.248137,(CrassostreaG_EKC20089:0.236213,LottiaG_LotgiT217017:0.102475)92:0.0885771)99:0.11735)81:0.0629011,(DanioR_ENSDART00000171184:0.11937,(XenopusT_rna-XM_012962583.3:0.0346789,(OphiophagusH_rna-gnl|NaturalisBC|L345_03607.mrna:0.0419667,(Human_ENST00000369329:0.003696,MusM_ENSMUST00000037607:0.00152965)1:0.0419366)89:0.0122831)97:0.0450894)1:0.222251)1:0.0782144)54:0.0737117)99:0.157341,(((CniDendronephthya_rna-XM_028547822.1:0.159801,CniXenia_Xe_001118-T1:0.287811)98:0.158587,CniRenillaM_g8169.t1:0.45108)1:0.346696,((CniDiscosoma_evm.model.scaffold_2.16:0.255844,((((CniMontiporaC_g28779.t1:0.0756195,((CniAcroporaT_aten_0.1.m1.2771.m1:5e-09,CniAcroporaT_aten_0.1.m1.36363.m1:0.00309276)99:0.0187435,(CniAcroporaD_rna9829:0.0458664,CniAcroporaM_amil.1.2.190.m1:0.0102162)98:0.0190078)1:0.107644)1:0.081291,CniGalaxeaF_gfas1.m1.15350.m1:0.0683682)99:0.034777,CniPoritesL_plut2.m8.17041.m1:0.113055)98:0.0400005,((CniFungiaSp_ffun1.m4.79.m1:0.0806874,(CniGoniastreaA_gasp1.m3.9002.m1:0.0270703,CniOrbicellaF_rna2763:0.0202174)1:0.0439062)95:0.0267228,(CniMergedstylophoraP_rna658:0.0359099,(CniPocilloporaA_rna549:5e-09,CniPocilloporaD_rna-XM_027181675.1:5e-09)99:0.0314007)1:0.106687)97:0.0396249)84:0.0418563)99:0.0930787,(CniNemvArnau_v1g87118:0.0804819,(CniActiniaT_rna-XM_031711613.1:0.231595,CniExaiptasiaP_rna-XM_021056515.2:0.240331)84:0.117953)98:0.186771)98:0.124336)16:0.0280397)96:0.13064)95:0.268683,(CniAureliaA_scaffold789.g5.t1:9e-09,DanioR_ENSDART00000144519:1.29026)75:0.62178)81:0.174356)26:0.154462)38:0.0520196,(SalpingoecaR_rna-gnl|WGS_ACSY|mrna_PTSG_07786T0:1.72466,(SalpingoecaR_rna-gnl|WGS_ACSY|mrna_PTSG_13073T0:0.887453,((CniAureliaA_scaffold585.g19.t1:0.505679,(CniAureliaA_scaffold494.g6.t1:5e-09,CniAureliaA_scaffold884.g6.t1:0.50705)99:0.49676)55:0.176363,CniMorbakkaV_scaffold205.g21.t1:0.417555)95:0.266965)99:0.596866)2:0.21775)58:0.119088,(fungRhodotorulaT_POY70165:1.34111,((DanioR_ENSDART00000130012:1.38029,(BotrylloidesL_Boleac.CG.SB_v3.S115.g01336.01.t:0.775308,(AcanthasterP_rna11236:0.342691,LottiaG_LotgiT104546:0.509402)85:0.123855)99:0.759691)85:0.358171,(AmphimedonQ_rna8641:1.11029,MonosigaB_rna-XM_001742693.1:1.03346)69:0.124426)48:0.0762381)83:0.111309)80:0.132719,(SalpingoecaR_rna-gnl|WGS_ACSY|mrna_PTSG_00902T0:1.32223,((((((((((((CniPoritesL_plut2.m8.19113.m1:0.170003,(CniGalaxeaF_gfas1.m1.5493.m1:0.109132,(CniMontiporaC_adi2mcaRNA4256_R0:0.130391,(CniAcroporaT_aten_0.1.m1.17704.m1:0.0296055,(CniAcroporaD_rna4256:0.0237719,CniAcroporaM_amil.1.2.4542.m1:0.100357)92:0.0156858)1:0.162479)99:0.0519353)93:0.0279971)1:0.0681412,((CniOrbicellaF_rna23427:0.0333975,(CniDiscosoma_evm.model.scaffold_136.26:0.772619,CniGoniastreaA_gasp1.m3.13541.m1:0.000797711)99:0.0785813)1:0.0433159,CniFungiaSp_ffun1.m4.28180.m1:0.0813001)97:0.0346839)87:0.0279292,((CniPocilloporaA_rna12252:0,CniPocilloporaD_rna-XM_027188589.1:0)0:0.571547,CniMergedstylophoraP_rna7540:0.0862282)86:0.0381289)97:0.0636601,CniDiscosoma_evm.model.scaffold_47.14:0.173475)1:0.19333,((MonosigaB_rna-XM_001748796.1:1.27642,(CniMontiporaC_g66136.t1:1.58677,CniHydraV_rna12603:0.833143)92:0.786649)91:0.218932,(((CniHydraV_rna18666:0.331198,(CniAureliaA_scaffold234.g1.t1:0.198545,(CniMorbakkaV_scaffold615.g1.t1:1.2e-08,AmphibalanusA_rna-gnl|WGS_VIIS|FJT64_020763-RA_mrna:0.659525)43:0.409435)28:0.0455022)62:0.0699854,CniHydraV_rna9337:0.307761)90:0.134723,(CniDendronephthya_rna-XM_028534954.1:0.094149,CniXenia_Xe_009681-T1:0.175218)1:0.325199)65:0.0346113)74:0.0151408)98:0.0637534,(DanioR_ENSDART00000151393:0.335988,(((Human_ENST00000375213:0.032207,MusM_ENSMUST00000090824:0.0322511)1:0.0746795,(OphiophagusH_rna-gnl|NaturalisBC|L345_05830.mrna:0.138841,XenopusT_rna-XM_002934606.5:0.172208)73:0.0234345)1:0.1462,DanioR_ENSDART00000183452:0.237118)16:0.0440527)1:0.259784)33:0.0394173,(SalpingoecaR_rna-gnl|WGS_ACSY|mrna_PTSG_08045T0:1.55847,((LingulaA_rna-XM_013543539.1:0.281046,(LottiaG_LotgiT180583:0.194403,CrassostreaG_EKC38128:0.28469)30:0.0604883)99:0.208191,StrigamiaM_SMAR010916-RA:0.719906)76:0.0496738)0:0.0242391)78:0.0387002,AcanthasterP_rna25152:0.572474)79:0.0344862,AmphimedonQ_rna1815:0.420417)89:0.113273,CaenorhabditisE_R13F6.6c.1:0.978707)0:0.0933632,BotrylloidesL_Boleac.CG.SB_v3.S166.g03536.01.t:0.872721)99:0.28246,(MnemiopsisL_ML015738a-RA:0.910294,(SalpingoecaR_rna-gnl|WGS_ACSY|mrna_PTSG_10622T0:0.595897,MonosigaB_rna-XM_001750535.1:0.559131)89:0.244725)1:0.886818)0:0.0340228)85:0.0812172)72:0.0562089)98:0.105171)44:0.012077,((MonosigaB_rna-XM_001749162.1:0.668997,((((CniMorbakkaV_scaffold255.g32.t1:0.515813,LottiaG_LotgiT174573:0.487249)99:0.619952,CniHydraV_rna4581:1.44461)95:0.363366,CniHydraV_rna14502:1.03557)68:0.0534853,CniDendronephthya_rna-XM_028544298.1:0.778953)95:0.280179)99:1.19187,(CniMorbakkaV_scaffold40.g40.t1:2.0924,(CniPoritesL_plut2.m8.26014.m1:1.06335,(CaenorhabditisE_Y43C5B.2.1:1.04342,CniFungiaSp_ffun1.m4.24632.m1:1.02103)85:0.548522)1:2.35153)0:6e-09)84:0.434093)92:0.063566,(SalpingoecaR_rna-gnl|WGS_ACSY|mrna_PTSG_04469T0:0.593745,(SalpingoecaR_rna-gnl|WGS_ACSY|mrna_PTSG_00744T0:0.524199,SalpingoecaR_rna-gnl|WGS_ACSY|mrna_PTSG_07743T0:0.462165)87:0.133049)1:1.19603)83:0.0574649,(ApisM_GB44594-RA:1.42426,(((((SalpingoecaR_rna-gnl|WGS_ACSY|mrna_PTSG_03128T0:0.587297,MonosigaB_rna-XM_001747488.1:0.64108)98:0.34285,(CaenorhabditisE_K11D12.10c.1:1.23306,(AmphimedonQ_rna16389:0.768271,MnemiopsisL_ML026513a-RA:0.510332)1:0.823371)99:0.451893)98:0.410313,(MonosigaB_rna-XM_001750294.1:0.620502,SalpingoecaR_rna-gnl|WGS_ACSY|mrna_PTSG_05332T0:0.66869)1:0.819442)76:0.199842,MonosigaB_rna-XM_001750205.1:2.36204)10:0.0713014,(((CniRenillaM_g21381.t1:0.30202,(CniDendronephthya_rna-XM_028557160.1:0.199658,CniXenia_Xe_000393-T1:0.293317)92:0.153544)1:1.50671,(MonosigaB_rna-XM_001743761.1:1.42874,CaenorhabditisE_W03A5.1.1:1.88334)0:6e-09)0:5e-09,CniNemvArnau_NVE4216:0.896166)81:0.163953)65:0.130806)71:0.184288)81:0.0657327)95:0.0767198)58:0.0470693)17:0.0741732,(((((SalpingoecaR_rna-gnl|WGS_ACSY|mrna_PTSG_10109T0:0.934549,SalpingoecaR_rna-gnl|WGS_ACSY|mrna_PTSG_09926T0:1.12233)77:0.102101,(CniActiniaT_rna-XM_031700266.1:2.16353,(CniThelohanellusK_rna5926:0.976532,(((CniAmplexidiscus_evm.model.scaffold_153.17:6e-09,CniHenneguyaS_rna-gnl|WGS_SGJC|scaffold_6414-processed-0.0-mRNA:1.45873)0:0.0196751,CniDiscosoma_evm.model.scaffold_491.4:0.0701164)88:0.345008,CniAcroporaD_rna33318:0.138358)88:0.420801)21:0.205377)69:0.216766)90:0.15392,((AmphimedonQ_rna3671:1.15805,(CaenorhabditisE_Y55D5A.5c.2:0.749985,MonosigaB_rna-XM_001749012.1:0.611759)99:0.376911)77:0.227434,((CaenorhabditisE_F52F12.3.1:0.235171,CaenorhabditisE_Y105C5A.24.1:0.250957)99:0.676847,AmphibalanusA_rna-gnl|WGS_VIIS|FJT64_001304-RA_mrna:1.15631)99:0.530274)82:0.300031)87:0.086553,(((SalpingoecaR_rna-gnl|WGS_ACSY|mrna_PTSG_11064T0:0.595658,CaenorhabditisE_Y44E3A.4.1:0.366813)1:0.866938,(SalpingoecaR_rna-gnl|WGS_ACSY|mrna_PTSG_11547T0:0.904357,(MonosigaB_rna-XM_001742856.1:0.692743,(MonosigaB_rna-XM_001746467.1:0.878623,((MonosigaB_rna-XM_001744921.1:0.2486,(MonosigaB_rna-XM_001750543.1:0.029126,MonosigaB_rna-XM_001750194.1:0.0277937)1:0.109872)1:0.280971,(MonosigaB_rna-XM_001751019.1:0.542174,MonosigaB_rna-XM_001748021.1:0.143684)1:0.344921)99:0.264558)24:0.0967863)99:0.26163)97:0.216823)94:0.153734,(((MonosigaB_rna-XM_001746320.1:1.94432,((BotrylloidesL_Boleac.CG.SB_v3.S144.g02791.01.t:1.68156,(SalpingoecaR_rna-gnl|WGS_ACSY|mrna_PTSG_05453T0:0.615009,((MonosigaB_rna-XM_001743470.1:0.858736,SalpingoecaR_rna-gnl|WGS_ACSY|mrna_PTSG_04223T0:0.490415)99:0.244688,(SalpingoecaR_rna-gnl|WGS_ACSY|mrna_PTSG_10316T0:0.35534,(SalpingoecaR_rna-gnl|WGS_ACSY|mrna_PTSG_00058T0:0.114759,SalpingoecaR_rna-gnl|WGS_ACSY|mrna_PTSG_00092T0:0.0292868)1:0.384447)98:0.143484)96:0.332071)1:0.488964)77:0.13641,(MonosigaB_rna-XM_001748353.1:0.7153,SalpingoecaR_rna-gnl|WGS_ACSY|mrna_PTSG_06770T0:0.598429)99:0.417509)80:0.136002)12:0.0174763,((((SalpingoecaR_rna-gnl|WGS_ACSY|mrna_PTSG_05587T0:0.845494,(MonosigaB_rna-XM_001745090.1:1.63095,(((XenopusT_rna-NM_001130318.1:0.39655,(Human_ENST00000075503:0.0750006,MusM_ENSMUST00000049150:0.164308)99:0.318462)85:0.2113,(DanioR_ENSDART00000139664:0.333532,DanioR_ENSDART00000104596:0.395517)1:0.471433)97:0.399792,MonosigaB_rna-XM_001744715.1:1.28321)61:0.132393)81:0.293143)75:0.117031,(AcanthasterP_rna7016:0.743758,SalpingoecaR_rna-gnl|WGS_ACSY|mrna_PTSG_11059T0:0.57413)99:0.186427)1:0.197837,(SalpingoecaR_rna-gnl|WGS_ACSY|mrna_PTSG_10477T0:1.0122,(SalpingoecaR_rna-gnl|WGS_ACSY|mrna_PTSG_01974T0:0.118223,SalpingoecaR_rna-gnl|WGS_ACSY|mrna_PTSG_13042T0:0.161568)1:0.65479)60:0.152948)81:0.278339,((((MonosigaB_rna-XM_001744809.1:0.396356,SalpingoecaR_rna-gnl|WGS_ACSY|mrna_PTSG_05491T0:0.408292)96:0.156872,(MonosigaB_rna-XM_001748600.1:0.254288,MonosigaB_rna-XM_001744066.1:0.132278)1:0.357683)89:0.153404,((FungScedosporiumA_KEZ42774:2.15102,(MonosigaB_rna-XM_001750070.1:0.459193,SalpingoecaR_rna-gnl|WGS_ACSY|mrna_PTSG_07959T0:1.14044)40:0.0928201)48:0.0858103,MonosigaB_rna-XM_001744682.1:0.469295)0:0.0110224)1:0.516236,((MonosigaB_rna-XM_001750163.1:0.359447,MonosigaB_rna-XM_001750164.1:0.319394)1:0.379504,(SalpingoecaR_rna-gnl|WGS_ACSY|mrna_PTSG_02760T0:0.750386,SalpingoecaR_rna-gnl|WGS_ACSY|mrna_PTSG_04584T0:0.556621)71:0.0761391)1:0.501675)1:0.329038)8:0.0620948)53:0.0784788,OphiophagusH_rna-gnl|NaturalisBC|L345_18212.mrna:0.892772)0:0.000879489)95:0.0785106)59:0.0539779,((((CniMontiporaC_g1812.t1:0.0842295,(CniFungiaSp_ffun1.m4.16912.m1:5e-09,CniMontiporaC_g30131.t1:1.2e-08)30:0.0672215)99:1.00483,CniGoniastreaA_gasp1.m1b.28381.m1:1.91277)86:0.448339,(((SalpingoecaR_rna-gnl|WGS_ACSY|mrna_PTSG_07321T0:0.827185,(MonosigaB_rna-XM_001746420.1:0.620749,CniAureliaA_scaffold255.g12.t1:2.22115)46:0.319351)38:0.0693826,CniMorbakkaV_scaffold511.g2.t1:0.501804)73:0.29709,SalpingoecaR_rna-gnl|WGS_ACSY|mrna_PTSG_07839T0:0.982781)41:0.0387203)73:0.112747,AmphimedonQ_rna5533:1.81431)71:0.0398703)63:0.0643206)88:0.057067,(((((((MonosigaB_rna-XM_001744961.1:0.505249,SalpingoecaR_rna-gnl|WGS_ACSY|mrna_PTSG_02132T0:0.35338)1:0.876322,(MonosigaB_rna-XM_001749857.1:0.538453,SalpingoecaR_rna-gnl|WGS_ACSY|mrna_PTSG_03111T0:0.89053)97:0.369664)91:0.191188,((SalpingoecaR_rna-gnl|WGS_ACSY|mrna_PTSG_01992T0:0.613538,(MonosigaB_rna-XM_001748225.1:0.448875,SalpingoecaR_rna-gnl|WGS_ACSY|mrna_PTSG_08747T0:0.387842)99:0.227323)1:0.579616,(((MonosigaB_rna-XM_001742578.1:0.356948,SalpingoecaR_rna-gnl|WGS_ACSY|mrna_PTSG_02847T0:0.254653)1:0.637036,((MonosigaB_rna-XM_001747635.1:0.284158,SalpingoecaR_rna-gnl|WGS_ACSY|mrna_PTSG_07629T0:0.208347)1:0.805734,(MonosigaB_rna-XM_001746779.1:0.43178,SalpingoecaR_rna-gnl|WGS_ACSY|mrna_PTSG_03356T0:0.301169)1:0.880453)95:0.269542)75:0.13008,(((MonosigaB_rna-XM_001748781.1:0.484746,SalpingoecaR_rna-gnl|WGS_ACSY|mrna_PTSG_07725T0:0.333109)99:0.28484,(MonosigaB_rna-XM_001743653.1:0.67453,SalpingoecaR_rna-gnl|WGS_ACSY|mrna_PTSG_03234T0:0.424286)1:0.519099)98:0.159807,((MonosigaB_rna-XM_001749556.1:0.294309,SalpingoecaR_rna-gnl|WGS_ACSY|mrna_PTSG_07139T0:0.264744)1:0.240062,((MonosigaB_rna-XM_001749555.1:0.153487,SalpingoecaR_rna-gnl|WGS_ACSY|mrna_PTSG_07140T0:0.246887)1:0.308158,MonosigaB_rna-XM_001742038.1:0.499995)33:0.067299)94:0.0987779)1:0.411463)88:0.117189)98:0.154498)98:0.195839,((CniActiniaT_rna-XM_031714745.1:1.45566,(MnemiopsisL_ML05773a-RA:0.793471,SalpingoecaR_rna-gnl|WGS_ACSY|mrna_PTSG_11483T0:0.415162)78:0.43235)93:0.491566,MonosigaB_rna-XM_001746252.1:1.54541)85:0.285874)70:0.109846,(((CniNemvArnau_NVE6170:2.11662,SalpingoecaR_rna-gnl|WGS_ACSY|mrna_PTSG_12301T0:1.24543)83:0.470732,(MonosigaB_rna-XM_001743822.1:0.830368,SalpingoecaR_rna-gnl|WGS_ACSY|mrna_PTSG_01193T0:0.592752)97:0.429337)54:0.0962495,((MonosigaB_rna-XM_001747463.1:0.968978,(SalpingoecaR_rna-gnl|WGS_ACSY|mrna_PTSG_10793T0:0.496328,SalpingoecaR_rna-gnl|WGS_ACSY|mrna_PTSG_12437T0:0.643938)99:0.317726)78:0.201072,CaenorhabditisE_F11E6.8a.1:1.26384)71:0.110292)13:0.127012)83:0.0528494,((((MonosigaB_rna-XM_001745592.1:0.00243423,MonosigaB_rna-XM_001745593.1:0.0347935)99:1.26013,(MonosigaB_rna-XM_001742176.1:0.597116,(CniDiscosoma_evm.model.scaffold_688.2:0.629777,CniOrbicellaF_rna30288:2.76212)87:1.34101)75:0.227863)79:0.352184,LingulaA_rna-XM_024074930.1:1.42583)80:0.145656,((SalpingoecaR_rna-gnl|WGS_ACSY|mrna_PTSG_07484T0:1.24954,MonosigaB_rna-XM_001742922.1:1.22824)28:0.15231,(MnemiopsisL_ML15151a-RA:0.950633,(AcanthasterP_rna23980:5e-09,CniAmplexidiscus_evm.model.scaffold_329.13:0.0593059)55:1.18857)83:0.423679)74:0.158747)62:0.157669)44:0.0493315,((((MnemiopsisL_ML11617a-RA:1.99343,CniMorbakkaV_scaffold615.g3.t1:1.49856)8:0.169154,((AmphimedonQ_rna3263:0.526069,(AmphibalanusA_rna-gnl|WGS_VIIS|FJT64_020215-RA_mrna:1.04352,BotrylloidesL_Boleac.CG.SB_v3.S22.g05178.01.t:0.662986)95:0.241062)1:1.48646,CniNemvArnau_v1g96187:0.835511)64:0.117659)66:0.106576,(((CniAureliaA_scaffold1819.g2.t2:1.50759,(CniDiscosoma_evm.model.scaffold_144.13:0.50251,(((CniMergedstylophoraP_rna17914:0.113319,(CniPocilloporaA_rna7738:5e-09,CniPocilloporaD_rna-XM_027184011.1:5e-09)1:0.115498)1:0.257945,(CniFungiaSp_ffun1.m4.29037.m1:0.177768,(CniGoniastreaA_gasp1.m3.3658.m1:0.0999448,(CniGalaxeaF_gfas1.m1.11652.m1:9e-09,CniOrbicellaF_rna11509:0.00106383)99:0.103854)99:0.0927761)99:0.107739)1:0.154187,(CniGalaxeaF_gfas1.m1.20753.m1:0.279858,(CniPoritesL_plut2.m8.1989.m1:0.226267,CniMontiporaC_g3016.t1:0.448382)92:0.10434)99:0.107686)86:0.112423)98:0.677185)60:0.160369,(LottiaG_LotgiT238473:1.63634,(CniGoniastreaA_gasp1.m3.27910.m1:0.75615,CniHydraV_rna5576:1.28826)71:0.437047)86:0.419716)89:0.243299,(((((((((DanioR_ENSDART00000135313:0.416242,OphiophagusH_rna-gnl|NaturalisBC|L345_17441.mrna:0.369481)25:0.0471663,(XenopusT_rna-XM_031899615.1:0.289249,(Human_ENST00000576812:0.0683084,MusM_ENSMUST00000108628:0.0881062)1:0.587758)95:0.141624)99:0.241732,(OphiophagusH_rna-gnl|NaturalisBC|L345_17315.mrna:0.264955,(DanioR_ENSDART00000131017:0.176256,(DanioR_ENSDART00000160663:0.126756,((Human_ENST00000381916:0.0346068,MusM_ENSMUST00000115124:0.0102943)1:0.18428,XenopusT_rna-XM_031901444.1:0.109337)99:0.0563663)87:0.0685973)83:0.0588471)94:0.118585)94:0.113934,(((LottiaG_LotgiT139861:0.259196,(CrassostreaG_EKC18248:0.276127,LingulaA_rna-XM_024076738.1:0.271185)92:0.087424)95:0.0774547,((DrosophilaM_FBtr0073211:0.64729,(ApisM_GB48061-RA:0.408772,AmphibalanusA_rna-gnl|WGS_VIIS|FJT64_009326-RA_mrna:0.489144)92:0.068658)40:0.0453051,StrigamiaM_SMAR012497-RA:0.223103)98:0.0815212)1:0.152257,(AcanthasterP_rna10398:0.351263,StrongylocentrotusP_rna3424:0.219797)1:0.268244)86:0.0684735)1:0.263736,((CniDendronephthya_rna-XM_028538008.1:0.186245,CniXenia_Xe_012578-T1:0.273302)1:0.655179,((CniMorbakkaV_scaffold38.g78.t1:0.823525,CniAureliaA_scaffold453.g15.t1:0.651553)95:0.127747,((CniNemvArnau_v1g179216:0.152051,(CniActiniaT_rna-XM_031707726.1:0.241815,CniExaiptasiaP_rna-XM_021047257.2:0.33692)99:0.186458)99:0.185906,((CniPoritesL_plut2.m8.14959.m1:0.27573,(CniGalaxeaF_gfas1.m1.7791.m1:0.0933598,(CniMontiporaC_g44633.t1:0.163921,(((CniAcroporaM_amil.1.2.1483.m1:0.00777141,CniAcroporaD_rna31963:0.00641207)67:0.00457201,(CniAcroporaD_rna41272:5e-09,CniAcroporaD_rna41109:5e-09)99:0.0116361)94:0.0124711,(CniAcroporaT_aten_0.1.m1.7551.m1:0.0238242,CaenorhabditisE_F09B12.6.1:4.76329)0:0.0105466)1:0.16759)1:0.147977)22:0.047543)31:0.0397192,((CniAmplexidiscus_evm.model.scaffold_33.34:0.128529,(CniDiscosoma_evm.model.scaffold_2738.1:5e-09,CniDiscosoma_evm.model.scaffold_569.10:0.0641082)98:0.0621362)1:0.251196,(((CniMergedstylophoraP_rna29977:0.083956,(CniAmplexidiscus_evm.model.scaffold_139.10:5e-09,StrongylocentrotusP_rna6200:5e-09)98:1.95483)78:0.0114465,(CniPocilloporaA_rna21074:5e-09,CniPocilloporaD_rna-XM_027197523.1:5e-09)1:0.0830914)1:0.15818,(CniFungiaSp_ffun1.m4.21487.m1:0.152028,((CniGoniastreaA_gasp1.m1b.16422.m1:0.0859293,CniOrbicellaF_rna36525:0.0570318)98:0.0657071,CniGoniastreaA_gasp1.m3.12300.m1:0.032488)79:0.0257568)94:0.0438901)97:0.0576093)42:0.0451691)1:0.234077)1:0.250035)59:0.0734785)99:0.138391)99:0.192561,((((ApisM_GB40400-RA:0.320081,DrosophilaM_FBtr0330332:0.468878)97:0.124344,(AmphibalanusA_rna-gnl|WGS_VIIS|FJT64_025882-RA_mrna:0.39477,StrigamiaM_SMAR003991-RA:0.221025)45:0.0425187)96:0.0895509,((LingulaA_rna-XM_013545418.1:0.155135,LingulaA_rna-XM_024074195.1:0.0102626)1:0.295778,(CrassostreaG_EKC18253:0.198562,LottiaG_LotgiT105525:0.121919)1:0.195376)66:0.0815317)1:0.293638,(AcanthasterP_rna14922:0.197048,StrongylocentrotusP_rna26661:0.171361)1:0.534857)1:0.401057)55:0.176316,CaenorhabditisE_C01C7.1a.1:1.06201)78:0.154576,((((((((CniPoritesL_plut2.m8.3338.m1:0.374175,((CrassostreaG_EKC33154:5e-09,CniMergedstylophoraP_rna26233:0.0118364)1:0.323453,((CniGoniastreaA_gasp1.m3.30015.m1:0.280703,(CniOrbicellaF_rna30375:5e-09,CniOrbicellaF_rna30376:5e-09)99:0.0723124)97:0.113635,CniFungiaSp_ffun1.m4.2968.m1:0.198413)81:0.0684725)1:0.136272)85:0.0486626,(CniAmplexidiscus_evm.model.scaffold_279.10:0.0901287,CniDiscosoma_evm.model.scaffold_11.54:0.0636593)1:0.687241)89:0.0880867,(CniGalaxeaF_gfas1.m1.2416.m1:0.42044,(CniMontiporaC_g47022.t1:0.203235,(CniAcroporaT_aten_0.1.m1.30128.m1:0.0295627,(CniAcroporaD_rna4558:0.0281713,(CniAcroporaD_rna4559:0.0610097,CniAcroporaM_amil.1.2.5646.m1:0.00569782)84:0.00729458)1:0.0242337)1:0.246839)99:0.122069)0:0.0128465)1:0.508951,(CniExaiptasiaP_rna-XM_021044513.2:0.131845,CniExaiptasiaP_rna-XM_021061077.2:0.149437)1:1.33864)82:0.0967673,CniMorbakkaV_scaffold135.g22.t1:0.959024)85:0.127313,CrassostreaG_EKC17381:1.04633)0:0.0404204,CniMorbakkaV_scaffold17.g130.t1:1.09248)95:0.188657,(((((((BotrylloidesL_Boleac.CG.SB_v3.S245.g05851.01.t:0.477587,(LingulaA_rna-XM_013540502.2:0.00211766,LingulaA_rna-XM_024074678.1:5e-09)1:0.351403)11:0.0460731,(AcanthasterP_rna12935:0.227562,StrongylocentrotusP_rna7489:0.270533)1:0.264575)26:0.058018,(CrassostreaG_EKC18471:0.427654,LottiaG_LotgiT71440:0.450442)1:0.205114)38:0.0579671,(AmphimedonQ_rna7208:0.497112,((CniAureliaA_scaffold1797.g2.t1:0.241096,CniMorbakkaV_scaffold37.g64.t1:0.27668)1:0.159626,((((CniAmplexidiscus_evm.model.scaffold_594.8:0.00914517,CniDiscosoma_evm.model.scaffold_49.56:0.0624673)1:0.103457,((((CniGoniastreaA_gasp1.m3.28329.m1:0.00509309,(CniGoniastreaA_gasp1.m3.29756.m1:0.0302926,(CniOrbicellaF_rna13094:0.00415409,(BotrylloidesL_Boleac.CG.SB_v3.S404.g09231.01.t:1.6596,CniOrbicellaF_rna13095:5e-09)99:0.0877447)97:0.0274024)84:0.0243929)93:0.0219113,CniFungiaSp_ffun1.m4.19686.m1:0.0444496)98:0.0252445,(CniMergedstylophoraP_rna2326:0.0410818,(CniPocilloporaA_rna1386:5e-09,CniPocilloporaD_rna-XM_027190334.1:5e-09)1:0.0356277)1:0.0670916)89:0.018419,(CniPoritesL_plut2.m8.15840.m1:0.11105,(CniGalaxeaF_gfas1.m1.2592.m1:0.0602722,((CniAcroporaT_aten_0.1.m1.21623.m1:0.0120855,(CniAcroporaD_rna714:0.00291584,CniAcroporaM_amil.1.2.531.m1:0.00515968)96:0.0139231)1:0.0797059,(CniMontiporaC_g20538.t1:0.00209151,CniMontiporaC_g54261.t1:0.00420221)1:0.0382366)99:0.0411089)37:0.0173472)98:0.0293228)1:0.056056)1:0.115105,((CniNemvArnau_NVE11695:5e-09,CniNemvArnau_NVE18332:5e-09)1:0.150117,(CniExaiptasiaP_rna-XM_021046926.2:0.140685,CniActiniaT_rna-XM_031713031.1:0.11372)97:0.0439884)1:0.104428)99:0.105815,(CniDendronephthya_rna-XM_028545466.1:0.11628,CniXenia_Xe_014214-T1:0.155075)1:0.330054)76:0.0648946)99:0.0923825)76:0.084746)77:0.0910647,((StrigamiaM_SMAR002475-RA:0.469888,CaenorhabditisE_B0302.1a.1:1.14006)69:0.0506356,DrosophilaM_FBtr0087244:0.657313)72:0.0408653)93:0.103345,MnemiopsisL_ML01417a-RA:0.645489)99:0.252804,(SalpingoecaR_rna-gnl|WGS_ACSY|mrna_PTSG_13074T0:1.5784,((((CniRenillaM_g21622.t1:0.222249,(CniDendronephthya_rna-XM_028535110.1:0.101216,CniXenia_Xe_013085-T1:0.156319)97:0.0942067)1:0.296719,(((CniNemvArnau_v1g194745:0.199719,(CniActiniaT_rna-XM_031712006.1:0.123519,((CniExaiptasiaP_rna-XM_021057775.2:0.0507141,(CniExaiptasiaP_rna-XM_021047708.2:5e-09,(CniDendronephthya_rna-XM_028544381.1:2.20586,CniMyxobolusS_rna-gnl|WGS_QWKW|scaffold_396-exonerate-0.1-mRNA:6e-09)45:1.91043)0:6e-09)98:0.0542763,(CniExaiptasiaP_rna-XM_021040618.1:5e-09,CniExaiptasiaP_rna-XM_021056300.2:0.247643)97:0.0721484)99:0.0689035)48:0.0475957)98:0.102338,(((((CniMergedstylophoraP_rna12414:0.0217139,(CniPocilloporaA_rna11567:5e-09,CniPocilloporaD_rna-XM_027187888.1:5e-09)97:0.0319714)71:0.0184067,CniMergedstylophoraP_rna12415:0.0324346)1:0.0651907,((CniOrbicellaF_rna12937:0.0153962,CniGoniastreaA_gasp1.m3.9822.m1:0.0540324)97:0.0424027,CniFungiaSp_ffun1.m4.16306.m1:0.0675505)98:0.0315902)67:0.0193145,((((CniMontiporaC_adi2mcaRNA6074_R0:0,CniMontiporaC_adi2mcaRNA6074_R1:0)0:0.0548296,(CniAcroporaT_aten_0.1.m1.28048.m1:0.0102587,(CniAcroporaM_amil.1.2.2646.m1:0.00381133,CniAcroporaD_rna6074:0.00363796)94:0.00860139)1:0.0616655)99:0.0410588,CniGalaxeaF_gfas1.m1.512.m1:0.0930939)97:0.0269053,CniPoritesL_plut2.m8.21005.m1:0.103172)74:0.0311559)95:0.0551263,(CniAmplexidiscus_evm.model.scaffold_472.5:0.0429968,CniDiscosoma_evm.model.scaffold_400.5:0.0374491)1:0.10103)1:0.19085)1:0.148471,((CniAureliaA_scaffold383.g13.t1:0.285962,(CniAureliaA_scaffold383.g12.t2:0.240066,CniMorbakkaV_scaffold360.g13.t2:0.321024)48:0.0189983)63:0.0390497,CniHydraV_rna3757:0.481682)98:0.127372)91:0.0438044)0:9e-09,CniFungiaSp_ffun1.m2b.18349.m1:1.00395)76:0.077411,((LottiaG_LotgiT118204:0.606887,(AmphimedonQ_rna7711:0.519573,LingulaA_rna-XM_013542600.1:0.510993)94:0.0971019)83:0.0366576,((BotrylloidesL_Boleac.CG.SB_v3.S200.g04681.01.t:1.28713,((DanioR_ENSDART00000015038:0.192149,(XenopusT_rna-NM_001006824.1:0.125451,(Human_ENST00000264972:0.024066,MusM_ENSMUST00000027291:0.0321249)1:0.164755)97:0.0693726)1:0.17346,(((((FungScedosporiumA_KEZ39294:1.38594,(MusM_ENSMUST00000120135:0.0400669,Human_ENST00000375754:0.0263648)66:0.060445)32:0.0221914,OphiophagusH_rna-gnl|NaturalisBC|L345_16369.mrna:0.124033)24:0.00455729,OphiophagusH_rna-gnl|NaturalisBC|L345_14923.mrna:0.237204)75:0.0478958,DanioR_ENSDART00000005292:0.208514)56:0.0446789,XenopusT_rna-XM_002937027.3:0.172373)99:0.151592)98:0.250542)95:0.192358,(AcanthasterP_rna24661:0.192581,StrongylocentrotusP_rna1146:0.257997)1:0.322426)51:0.0587683)98:0.0996204)1:0.281624)33:0.0250232)84:0.0750617)99:0.302043)97:0.152815,((((StrigamiaM_SMAR001417-RA:0.413412,AmphibalanusA_rna-gnl|WGS_VIIS|FJT64_025433-RA_mrna:0.407355)1:0.908765,((CniHenneguyaS_rna-gnl|WGS_SGJC|scaffold_19140-snap-0.1-mRNA:0.620168,DrosophilaM_FBtr0073457:0.303312)95:0.251103,((CrassostreaG_EKC41693:0.0352397,CrassostreaG_EKC17612:0.0396681)1:0.544767,CrassostreaG_EKC25106:0.901405)96:0.312765)1:0.756292)67:0.249099,(StrongylocentrotusP_rna23597:0.882843,(CniAureliaA_scaffold22.g20.t1:0.48694,CniAureliaA_scaffold1801.g6.t3:0.484272)99:0.698133)76:0.200057)24:0.0519757,LottiaG_LotgiT174611:2.14848)76:0.239494)50:0.0441903)0:0.0453266)63:0.057245,(CniGoniastreaA_gasp1.m3.16612.m1:2.11579,MonosigaB_rna-XM_001747655.1:1.1024)61:0.565078)78:0.0247612)12:0.0478823)99:0.066151,(Human_ENST00000649575:2.03931,((CaenorhabditisE_T25B9.4.1:1.644,(((((((((DanioR_ENSDART00000132280:0.136644,(XenopusT_rna-XM_004913930.4:0.0568264,(OphiophagusH_rna-gnl|NaturalisBC|L345_11698.mrna:0.033417,(Human_ENST00000371079:0.0112578,MusM_ENSMUST00000039630:0.0129279)99:0.0255357)98:0.0247418)99:0.0574757)1:0.137219,(DanioR_ENSDART00000114491:0.18489,(XenopusT_rna-NM_001015834.1:0.08358,(OphiophagusH_rna-gnl|NaturalisBC|L345_11008.mrna:0.0740494,(Human_ENST00000375708:0.0223155,MusM_ENSMUST00000021918:0.0402309)1:0.0496671)90:0.0285088)97:0.0399322)1:0.200101)1:0.204553,(AcanthasterP_rna29816:0.183564,StrongylocentrotusP_rna4257:0.267602)1:0.298671)95:0.100745,(LingulaA_rna-XM_013525292.2:0.337546,(LottiaG_LotgiT51609:0.189415,(((CrassostreaG_EKC30352:5e-09,CrassostreaG_EKC27495:5e-09)61:0.0935273,(CniAcroporaT_aten_0.1.m1.8194.m1:0.941454,CrassostreaG_EKC39729:5e-09)53:1.56301)79:0.21521,BotrylloidesL_Boleac.CG.SB_v3.S403.g09219.01.t:5.99113)0:1.2e-08)99:0.13403)91:0.084877)80:0.0822334,((StrigamiaM_SMAR005489-RA:0.312578,StrigamiaM_SMAR000930-RA:0.225169)1:0.160945,(DrosophilaM_FBtr0079978:0.416107,ApisM_GB47894-RA:0.283411)1:0.290879)92:0.0940907)1:0.379142,((((CniNemvArnau_v1g84420:5e-09,CniNemvArnau_NVE24258:0.0512831)1:0.245106,(CniExaiptasiaP_rna-XM_028658404.1:0.207404,CniActiniaT_rna-XM_031703983.1:0.145446)1:0.150228)1:0.230491,((CniAmplexidiscus_evm.model.scaffold_26.59:0.0576264,CniDiscosoma_evm.model.scaffold_22.16:0.0725506)1:0.136566,(((CniFungiaSp_ffun1.m4.4536.m1:0.125049,((CniGoniastreaA_gasp1.m3.546.m1:0.109982,CniOrbicellaF_rna14349:0.0159216)78:0.0193232,CniGoniastreaA_gasp1.m3.547.m1:0.092572)96:0.047091)98:0.0424255,(CniMergedstylophoraP_rna7907:0.0755198,(CniPocilloporaA_rna9234:5e-09,CniPocilloporaD_rna-XM_027185503.1:5e-09)1:0.059045)1:0.122078)93:0.0469455,(CniPoritesL_plut2.m8.27808.m1:0.151473,((CniGalaxeaF_gfas1.m1.2524.m1:0.111983,Human_ENST00000367929:4.10384)0:1.2e-08,((CniAcroporaT_aten_0.1.m1.35167.m1:0.0291649,(CniAcroporaD_rna12973:0.0104815,CniAcroporaM_amil.1.2.14719.m1:0.0182919)97:0.0296156)1:0.183453,CniMontiporaC_g45502.t1:0.127844)98:0.0463803)99:0.0665295)96:0.0491173)1:0.107109)1:0.163196)99:0.304791,(CniHydraV_rna3057:0.555475,(CniAureliaA_scaffold1448.g3.t1:0.299047,CniMorbakkaV_scaffold158.g31.t1:0.214828)97:0.125692)99:0.266215)1:0.732577)89:0.1224,((CniAureliaA_scaffold323.g8.t1:0.564227,CniMorbakkaV_scaffold292.g18.t1:0.421461)1:0.59843,((CniThelohanellusK_rna3895:0.0582427,AmphibalanusA_rna-gnl|WGS_VIIS|FJT64_014854-RA_mrna:9e-09)82:0.92854,(((DanioR_ENSDART00000163740:0.212583,(XenopusT_rna-XM_012953411.3:0.1141,(Human_ENST00000374448:0.0242795,MusM_ENSMUST00000098057:0.0284904)1:0.117099)91:0.0710319)1:0.28875,((LingulaA_rna-XM_013565096.1:0.337358,(CrassostreaG_EKC31204:0.341782,LottiaG_LotgiT219301:0.254467)1:0.209954)99:0.114669,((StrigamiaM_SMAR010528-RA:0.202535,(ApisM_GB45194-RA:0.19589,DrosophilaM_FBtr0087728:0.414605)97:0.0931054)97:0.111557,AmphibalanusA_rna-gnl|WGS_VIIS|FJT64_014189-RA_mrna:0.546913)98:0.095782)98:0.135561)99:0.256334,((AmphimedonQ_rna13566:1.03119,(AcanthasterP_rna16929:0.3958,StrongylocentrotusP_rna31044:0.460527)97:0.286503)98:0.434536,BotrylloidesL_Boleac.CG.SB_v3.S30.g07165.01.t:0.92938)79:0.184527)61:0.190042)57:0.0643333)0:0.0811077)98:0.145427,((((CniXenia_Xe_020966-T1:0.241086,(CniDendronephthya_rna-XM_028546713.1:0.239827,CniRenillaM_g12638.t1:0.407225)9:0.10926)1:0.754735,((((((CniRenillaM_g13069.t1:0.296379,(CniRenillaM_g13068.t1:0.0059917,CniRenillaM_g13179.t1:0.0127283)1:0.180495)99:0.160954,(CniDendronephthya_rna-XM_028549295.1:0.192139,CniXenia_Xe_002754-T1:0.395699)28:0.0834542)99:0.37347,((CniPoritesL_plut2.m8.20656.m1:1.70964,(CniAmplexidiscus_evm.model.scaffold_307.13:0.122067,CniDiscosoma_evm.model.scaffold_70.35:0.100388)96:1.67747)74:0.728847,(AmphibalanusA_rna-gnl|WGS_VIIS|FJT64_020213-RA_mrna:0.0440553,AmphibalanusA_rna-gnl|WGS_VIIS|FJT64_011826-RA_mrna:0.00106337)95:0.757552)77:0.249098)88:0.175746,((CniDendronephthya_rna-XM_028549294.1:0.428691,CniRenillaM_g13070.t1:0.45785)1:0.299395,(AmphimedonQ_rna5828:1.19832,((CniAureliaA_scaffold906.g6.t2:0.361072,(CniMorbakkaV_scaffold83.g10.t1:0.0190576,CniMorbakkaV_scaffold197.g26.t1:0.0454828)1:0.500281)94:0.149401,CniHydraV_rna9718:0.568016)87:0.106955)74:0.0819311)65:0.0433818)12:0.0309998,((CniNemvArnau_v1g92237:0.10734,(CniActiniaT_rna-XM_031700708.1:0.226886,CniExaiptasiaP_rna-XM_021046517.2:0.293958)89:0.0823701)99:0.174883,(((((CniMergedstylophoraP_rna19717:0.0649047,(CniPocilloporaA_rna15775:5e-09,CniPocilloporaD_rna-XM_027192147.1:5e-09)1:0.0554335)1:0.087593,(((CniGoniastreaA_gasp1.m3.3556.m1:0.0473953,(CniOrbicellaF_rna25847:0.0238935,CniGoniastreaA_gasp1.m1b.4610.m1:0.0231539)74:0.00547271)1:0.130192,(CniGoniastreaA_gasp1.m3.3561.m1:0.109321,CniOrbicellaF_rna25853:0.0199141)99:0.0388741)86:0.017054,((BotrylloidesL_Boleac.CG.SB_v3.S145.g02818.01.t:2.32633,CniFungiaSp_ffun1.m2b.19248.m1:1.2e-08)0:0.0959015,(AcanthasterP_rna8803:5e-09,(MusM_ENSMUST00000162752:0.0417288,MusM_ENSMUST00000179976:0.147918)80:1.13912)81:3.21218)0:0.00344225)97:0.0355089)70:0.0205013,(CniMergedstylophoraP_rna19715:0.108247,(CniPocilloporaA_rna15772:5e-09,CniPocilloporaD_rna-XM_027192135.1:5e-09)1:0.10534)1:0.307876)92:0.0416671,((CniGalaxeaF_gfas1.m1.21265.m1:0.162026,CniPoritesL_jamg1.model.Sc0000237.26:0.164301)48:0.0143085,(CniMontiporaC_adi2mcaRNA27158_R0:0.137165,(CniAcroporaD_rna27158:0.0425936,CniAcroporaM_amil.1.2.16026.m1:0.0251991)96:0.134163)1:0.137752)97:0.0542046)97:0.0844176,(CniAmplexidiscus_evm.model.scaffold_228.1:0.0730859,CniDiscosoma_evm.model.scaffold_447.10:0.0313496)1:0.200255)1:0.169041)1:0.19852)77:0.0909727,((CniNemvArnau_v1g109636:0.162511,(CniActiniaT_rna-XM_031699565.1:0.184712,CniExaiptasiaP_rna-XM_021044836.2:0.254279)97:0.103593)96:0.113399,(CniAmplexidiscus_evm.model.scaffold_228.2:0.252736,(((((CniNemvArnau_v1g87776:2.4653,CniAcroporaT_aten_0.1.m1.5177.m1:1.2e-08)99:0.0409266,(CniAcroporaM_amil.1.2.16019.m1:0.010586,CniAcroporaD_rna27155:0.0161649)77:0.0175356)1:0.109067,CniMontiporaC_g40963.t1:0.109281)99:0.0766475,CniGalaxeaF_gfas1.m1.6323.m1:0.125948)99:0.0719221,((((CniOrbicellaF_rna25859:0.0484364,((CniGoniastreaA_gasp1.m3.3559.m1:0.0869939,((CniDiscosoma_evm.model.scaffold_2309.1:0.170638,CniGoniastreaA_gasp1.m3.3560.m1:0.311977)52:0.0418662,CniAcroporaT_aten_0.1.m1.8017.m1:0.845729)0:5e-09)45:0.0412431,CrassostreaG_EKC41002:3.5478)0:5e-09)99:0.0787681,CniFungiaSp_ffun1.m4.15710.m1:0.13182)88:0.0543671,((CniPocilloporaA_rna15770:0,CniPocilloporaD_rna-XM_027192127.1:0)0:0.116996,CniMergedstylophoraP_rna19797:0.068505)1:0.109744)99:0.0537422,(CniMergedstylophoraP_rna19796:0.286341,(CniFungiaSp_ffun1.m4.15004.m1:0.142007,((CniOrbicellaF_rna25863:0,CniOrbicellaF_rna25862:0)0:5e-09,CniOrbicellaF_rna25864:5e-09)1:0.151517)96:0.064998)1:0.12917)94:0.033542)86:0.0565742)99:0.125786)1:0.272465)99:0.201541)95:0.135465,AmphimedonQ_rna20773:0.975207)62:0.103357,(AmphimedonQ_rna14491:1.17462,(((StrigamiaM_SMAR011588-RA:0.691056,(((LottiaG_LotgiT120502:0.526513,((((XenopusT_rna-XM_031899231.1:0.0747497,(OphiophagusH_rna-gnl|NaturalisBC|L345_06265.mrna:0.0492393,(Human_ENST00000626019:0.0122276,MusM_ENSMUST00000195262:0.0122207)76:0.0170922)91:0.0391857)99:0.0635776,(DanioR_ENSDART00000158204:0.0820422,DanioR_ENSDART00000161264:0.119078)1:0.0720374)1:0.211007,((DanioR_ENSDART00000161412:0.202108,DanioR_ENSDART00000131732:0.155061)99:0.0836651,(XenopusT_rna-XM_012965742.3:0.13196,(OphiophagusH_rna-gnl|NaturalisBC|L345_04720.mrna:0.123925,(Human_ENST00000277120:0.0168224,MusM_ENSMUST00000225488:0.0294261)1:0.124541)53:0.0258071)1:0.082895)1:0.134831)9:0.0547789,((((Human_ENST00000524377:0.043377,MusM_ENSMUST00000029712:0.0683496)1:0.261989,(OphiophagusH_rna-gnl|NaturalisBC|L345_11232.mrna:0.465191,StrigamiaM_SMAR014758-RA:2.27314)86:0.105742)89:0.0694409,XenopusT_rna-XM_002938989.5:0.205262)88:0.0587219,DanioR_ENSDART00000027013:0.298165)1:0.118458)1:0.263402)69:0.0792752,(AcanthasterP_rna11837:0.572192,(CrassostreaG_EKC42620:0.519334,(CniExaiptasiaP_rna-XM_028656834.1:0.0393319,(CniExaiptasiaP_rna-XM_021036624.2:0.0725928,CniExaiptasiaP_rna-XM_028658250.1:0.046269)81:0.109213)1:2.69865)0:6e-09)50:0.0600243)31:0.0523361,LingulaA_rna-XM_013555136.1:0.610007)79:0.0706518)97:0.209529,CaenorhabditisE_D1073.1b.1:1.36677)80:0.145314,(((StrigamiaM_SMAR002406-RA:0.366072,MnemiopsisL_ML20753a-RA:1.63578)71:0.220047,(ApisM_GB53257-RA:0.500685,AmphibalanusA_rna-gnl|WGS_VIIS|FJT64_025086-RA_mrna:0.512379)68:0.13201)94:0.166992,(CrassostreaG_EKC18559:0.313482,LottiaG_LotgiT144166:0.281472)99:0.289521)1:0.465693)96:0.169138)80:0.0716502)63:0.0576853)1:0.348977,(((CniGalaxeaF_gfas1.m1.6253.m1:0.350032,((((((XenopusT_rna-XM_002934379.5:0.147823,(OphiophagusH_rna-gnl|NaturalisBC|L345_01606.mrna:0.121154,(Human_ENST00000302850:0.0129534,MusM_ENSMUST00000091291:0.0207995)1:0.106332)99:0.0436919)94:0.0359653,(DanioR_ENSDART00000008302:0.0951853,DanioR_ENSDART00000105823:0.131214)1:0.073387)1:0.119791,((XenopusT_rna-XM_004917350.4:0.152625,(Human_ENST00000368195:0.0332924,MusM_ENSMUST00000107582:0.0574023)1:0.18966)1:0.176171,((XenopusT_rna-XM_002933305.5:0.122611,(OphiophagusH_rna-gnl|NaturalisBC|L345_09692.mrna:0.149728,(Human_ENST00000650285:0.00870385,MusM_ENSMUST00000005671:0.0205093)1:0.0831061)67:0.0192)1:0.0577516,(DanioR_ENSDART00000162702:0.0911544,DanioR_ENSDART00000046542:0.139037)1:0.103586)1:0.112258)96:0.0699622)1:0.202451,(((LingulaA_rna-XM_013527738.2:0.430077,(CrassostreaG_EKC21734:0.344667,(LottiaG_LotgiT51396:0.243322,(LottiaG_LotgiT143456:0.0442711,LottiaG_LotgiT126442:0.172748)1:0.217681)91:0.0925702)1:0.131085)99:0.089614,((ApisM_GB55425-RA:0.381406,StrigamiaM_SMAR012705-RA:0.360401)84:0.0996306,DrosophilaM_FBtr0290231:0.692346)96:0.0824906)99:0.0833284,AcanthasterP_rna35217:0.501533)56:0.0418294)99:0.148235,(((((CniActiniaT_rna-XM_031702257.1:0.15267,CniExaiptasiaP_rna-XM_028660272.1:0.209954)99:0.112782,CniNemvArnau_v1g85808:0.0765891)91:0.0525532,((((CniMergedstylophoraP_rna32122:0.0452633,(CniPocilloporaA_rna20395:5e-09,CniPocilloporaD_rna-XM_027196810.1:5e-09)1:0.0718026)1:0.108186,(CniFungiaSp_ffun1.m4.20871.m1:0.0834408,(CniGoniastreaA_gasp1.m3.1445.m1:0.0348229,CniOrbicellaF_rna36059:0.0372065)1:0.0610309)1:0.0477843)86:0.0316503,(CniPoritesL_plut2.m8.13412.m1:0.285653,(CniGalaxeaF_gfas1.m1.16581.m1:0.105753,((((LottiaG_LotgiT147975:3.04164,CniAcroporaD_rna39478:5e-09)4:0.0572016,CniAcroporaT_aten_0.1.m1.8018.m1:0.0148769)74:0.00595497,(CniAcroporaD_rna13414:0.00282454,(CniAcroporaD_rna13415:0.00501875,CniAcroporaM_amil.1.2.23647.m1:5e-09)73:0.00664136)92:0.0118881)1:0.0913784,(CniAcroporaT_aten_0.1.m1.20915.m1:2.37232,(CniMontiporaC_adi2mcaRNA39478_R0:5e-09,AmphibalanusA_rna-gnl|WGS_VIIS|FJT64_016463-RA_mrna:1.22814)0:5e-09)1:0.217465)99:0.0684394)94:0.036077)76:0.0235345)99:0.0670418,(CniDiscosoma_evm.model.scaffold_13.9:0.125898,CniAmplexidiscus_evm.model.scaffold_64.34:0.0827178)1:0.0922321)1:0.0868282)1:0.116598,(CniRenillaM_g22146.t1:0.313189,(CniXenia_Xe_022804-T1:0.403333,(CniXenia_Xe_022806-T1:0.245073,(CniDendronephthya_rna-XM_028539948.1:0.0107572,(CniDendronephthya_rna-XM_028555668.1:0.00117629,(CaenorhabditisE_Y102A11A.8.1:3.67416,CniDendronephthya_rna-XM_028539883.1:6.2e-08)15:0.0063359)90:0.00994082)98:0.136788)69:0.0680285)96:0.104947)1:0.215583)97:0.0844745,(CniMorbakkaV_scaffold386.g14.t2:0.388885,(CniAureliaA_scaffold14.g36.t2:0.216923,CniAureliaA_scaffold14.g37.t1:0.28856)1:0.223242)1:0.133904)1:0.209357)1:0.314161,CniHydraV_rna8922:1.05905)0:0.121526)99:0.181064,(MnemiopsisL_ML07824a-RA:1.09914,(XenopusT_rna-NM_001127963.1:0.770398,(CniOrbicellaF_rna20349:1.04345,(LottiaG_LotgiT60021:0.560128,CniRenillaM_g22398.t1:0.635282)69:0.3749)1:0.643784)99:0.659848)0:5e-09)0:0.00933239,(((CniRenillaM_g3312.t1:0.477018,(CniDendronephthya_rna-XM_028557163.1:0.227845,CniXenia_Xe_000394-T1:0.283371)21:0.0876617)1:0.559394,((((CniAcroporaT_aten_0.1.m1.31202.m1:0.513606,CniMontiporaC_g17229.t1:0.294924)1:1.52948,(CniThelohanellusK_rna13099:0.614889,CniMyxobolusS_rna-gnl|WGS_QWKW|scaffold_5458-snap-0.2-mRNA:0.42868)97:0.534966)17:0.0750012,(CniMyxobolusS_rna-gnl|WGS_QWKW|scaffold_631-snap-0.3-mRNA:0.316652,(CniHenneguyaS_rna-gnl|WGS_SGJC|scaffold_212-augustus-0.8-mRNA:0.250607,CniThelohanellusK_rna4454:0.931249)90:0.212017)1:1.83719)95:0.319958,(CniHydraV_rna11428:0.601001,CniMorbakkaV_scaffold568.g3.t1:0.680102)85:0.122212)45:0.0866816)1:0.563615,(CaenorhabditisE_T10H9.2.1:0.948824,(BotrylloidesL_Boleac.CG.SB_v3.S75.g13843.01.t:0.584087,(BotrylloidesL_Boleac.CG.SB_v3.S22.g05181.01.t:0.569192,CaenorhabditisE_C34F11.5.1:1.42525)46:0.173152)94:0.161734)1:0.554589)97:0.237641)95:0.156271)58:0.0280991)85:0.0606338,(((((MonosigaB_rna-XM_001750010.1:0.917713,(SalpingoecaR_rna-gnl|WGS_ACSY|mrna_PTSG_08430T0:0.678334,MonosigaB_rna-XM_001742256.1:1.12852)4:0.134936)99:0.292309,(MonosigaB_rna-XM_001747425.1:0.453938,SalpingoecaR_rna-gnl|WGS_ACSY|mrna_PTSG_05589T0:0.430957)1:0.722154)99:0.307067,((AmphimedonQ_rna4481:1.53636,(AmphimedonQ_rna1097:1.38501,(((CrassostreaG_EKC38389:0.504064,LottiaG_LotgiT156660:0.539768)1:0.487957,(CniExaiptasiaP_rna-XM_021044194.2:0.36286,CniActiniaT_rna-XM_031696949.1:0.271598)1:0.512136)93:0.312444,(((CniFungiaSp_ffun1.m4.13332.m1:0.0932027,(CniGoniastreaA_gasp1.m3.16802.m1:0.0475476,CniOrbicellaF_rna1162:0.0340101)1:0.0678404)98:0.0476586,((CniMergedstylophoraP_rna24491:0.056698,(CniPocilloporaA_rna22886:5e-09,CniPocilloporaD_rna-XM_027199269.1:5e-09)1:0.125427)80:0.0847781,CniGoniastreaA_gasp1.m3.30706.m1:0.260949)82:0.0437603)86:0.0331627,(CniGalaxeaF_gfas1.m1.20688.m1:0.202445,CniPoritesL_plut2.m8.5190.m1:0.221137)84:0.0427047)1:0.746015)93:0.171251)63:0.102711)0:1.2e-08,(fungRhodotorulaT_POY73608:0.0251399,CniMergedstylophoraP_rna26554:0.241361)40:0.923457)84:0.112097)0:0.0108919,(((((StrongylocentrotusP_rna2405:0.582724,((DanioR_ENSDART00000141257:0.503572,(XenopusT_rna-XM_031902705.1:0.421322,(Human_ENST00000368508:0.0802981,MusM_ENSMUST00000020045:0.083951)1:0.261241)99:0.146127)1:0.184058,((CrassostreaG_EKC40623:0.540068,LottiaG_LotgiT156686:0.507111)1:0.194104,(ApisM_GB51619-RA:0.602126,StrigamiaM_SMAR003661-RA:0.486843)99:0.151471)1:0.191824)60:0.103185)1:0.362802,(((((ApisM_GB43446-RA:0.385341,(DrosophilaM_FBtr0331926:0.373033,AmphibalanusA_rna-gnl|WGS_VIIS|FJT64_019034-RA_mrna:0.237659)71:0.0789801)1:0.234521,((LingulaA_rna-XM_013552313.1:0.00482894,LingulaA_rna-XM_013531031.1:0.00347717)1:0.329318,(CrassostreaG_EKC26577:1.06626,LottiaG_LotgiT107599:0.33735)54:0.168368)90:0.138192)98:0.132951,(AcanthasterP_rna8110:0.39806,(StrongylocentrotusP_rna1750:0.00808899,StrongylocentrotusP_rna14312:0.0296791)1:0.372006)1:0.352679)91:0.0924635,((DanioR_ENSDART00000150116:0.296749,(XenopusT_rna-XM_031902225.1:0.212974,(OphiophagusH_rna-gnl|NaturalisBC|L345_04979.mrna:0.116338,(Human_ENST00000389048:0.0375686,MusM_ENSMUST00000086639:0.0605775)99:0.144375)65:0.0398466)1:0.138108)93:0.105522,((Human_ENST00000263800:0.0870142,MusM_ENSMUST00000028759:0.131504)1:0.311269,(DanioR_ENSDART00000061547:0.2958,(OphiophagusH_rna-gnl|NaturalisBC|L345_12661.mrna:0.258074,XenopusT_rna-XM_002933736.5:0.174638)99:0.147823)12:0.0719125)99:0.134813)1:0.256569)97:0.281818,CrassostreaG_EKC20144:1.28335)86:0.160204)91:0.112898,((((CrassostreaG_EKC40355:1.04655,(AmphimedonQ_rna420:0.47225,(AmphimedonQ_rna26171:0.989433,(AmphimedonQ_rna20808:5e-09,AmphimedonQ_rna28095:5e-09)1:0.382491)59:0.156002)1:1.22945)78:0.208927,(ApisM_GB53353-RA:0.463747,CniDiscosoma_evm.model.scaffold_280.7:0.590616)99:0.73605)87:0.242553,StrongylocentrotusP_rna11795:1.07554)85:0.106462,((AmphibalanusA_rna-gnl|WGS_VIIS|FJT64_007496-RA_mrna:0.619963,(CniActiniaT_rna-XM_031699232.1:0.609203,(CniActiniaT_rna-XM_031708501.1:0.216944,CniNemvArnau_v1g19953:0.0795715)93:0.446663)42:0.133335)1:0.544848,AmphimedonQ_rna1842:1.00236)85:0.130222)78:0.0569834)93:0.0867042,(((MonosigaB_rna-XM_001743367.1:0.892171,CniActiniaT_rna-XM_031707983.1:3.84695)58:0.284125,SalpingoecaR_rna-gnl|WGS_ACSY|mrna_PTSG_00346T0:0.748423)99:0.488177,((XenopusT_rna-XM_004918564.4:0.324364,(OphiophagusH_rna-gnl|NaturalisBC|L345_00131.mrna:0.253764,(MusM_ENSMUST00000064307:0.105373,Human_ENST00000326724:0.119756)92:0.0938613)81:0.0804594)98:0.120537,(DanioR_ENSDART00000171682:0.247414,DanioR_ENSDART00000149914:0.402294)66:0.0679109)1:0.952833)77:0.0734808)72:0.1001,MonosigaB_rna-XM_001745746.1:1.6195)0:0.16659)83:0.0611726,((AmphimedonQ_rna28334:0.03758,(AmphimedonQ_rna19201:0.0644119,AmphimedonQ_rna19202:5e-09)73:0.0305872)1:2.11173,((AmphimedonQ_rna3167:0.942342,((((CniMorbakkaV_scaffold31.g94.t1:0.433834,CniHydraV_rna7315:1.26573)99:0.291893,((((((CniGalaxeaF_gfas1.m1.5090.m1:0.219103,(CniMontiporaC_g68153.t1:0.167752,(CniAcroporaT_aten_0.1.m1.4521.m1:0.106995,(CniAcroporaD_rna7407:0.0492904,CniAcroporaM_amil.1.2.17027.m1:0.00336535)95:0.0269058)1:0.146654)1:0.162594)1:0.296342,(CniGalaxeaF_gfas1.m1.5093.m1:0.135311,(CniMontiporaC_g68152.t1:0.109412,(CniAcroporaT_aten_0.1.m1.4529.m1:0.0414318,(CniAcroporaM_amil.1.2.17028.m1:0.029827,CniAcroporaD_rna7409:0.0625071)99:0.0343076)1:0.120041)1:0.0756472)93:0.031777)89:0.0417849,(CniPoritesL_plut2.m8.16004.m1:0.0992515,CniFungiaSp_ffun1.m2b.39430.m1:0.0825591)37:0.0106157)77:0.0299124,(((CniGoniastreaA_gasp1.m3.30026.m1:0.0525252,CniOrbicellaF_rna9671:0.0267223)1:0.097861,CniFungiaSp_ffun1.m4.24784.m1:0.160621)99:0.0467571,((CniExaiptasiaP_rna-XM_028662852.1:3.0564,CniMergedstylophoraP_rna23243:9e-09)16:0.168514,((CniPocilloporaA_rna4605:5e-09,CniPocilloporaD_rna-XM_027180812.1:5e-09)99:0.0755278,CniMergedstylophoraP_rna23244:0.0249958)79:0.0315122)96:0.0512506)88:0.0310398)1:0.0885493,(CniAmplexidiscus_evm.model.scaffold_193.6:0.0751026,CniDiscosoma_evm.model.scaffold_5.53:0.0655023)1:0.167396)1:0.142106,(CniNemvArnau_v1g229403:0.126017,(CniActiniaT_rna-XM_031702713.1:0.20005,CniExaiptasiaP_rna-XM_021041166.2:0.281565)76:0.0701028)99:0.132113)1:0.139856)60:0.0866312,((CniRenillaM_g20903.t1:1.14199,(CniDendronephthya_rna-XM_028540123.1:0.250626,(LingulaA_rna-XM_013523982.1:4.29179,(CniXenia_Xe_012462-T1:0.0104163,(CniXenia_Xe_012459-T1:0.00601948,CniXenia_Xe_012461-T1:0.0170013)89:0.00705224)86:0.029754)1:0.251332)1:0.267646)0:0.00589993,BotrylloidesL_Boleac.CG.SB_v3.S404.g09232.01.t:2.33347)63:0.204166)98:0.104398,(((DanioR_ENSDART00000098461:0.210625,(XenopusT_rna-XM_031902710.1:0.176334,(OphiophagusH_rna-gnl|NaturalisBC|L345_07898.mrna:0.149276,(Human_ENST00000481273:0.0305247,MusM_ENSMUST00000044442:0.0287788)1:0.148008)96:0.0469369)97:0.0679716)1:0.398712,(((((DrosophilaM_FBtr0088028:0.176194,(BotrylloidesL_Boleac.CG.SB_v3.S39.g08898.01.t:2.7338,DrosophilaM_FBtr0088027:6e-09)1:0.272819)1:0.3985,(AmphibalanusA_rna-gnl|WGS_VIIS|FJT64_023813-RA_mrna:0.275241,(AmphibalanusA_rna-gnl|WGS_VIIS|FJT64_003747-RA_mrna:0.0123218,AmphibalanusA_rna-gnl|WGS_VIIS|FJT64_009635-RA_mrna:0.0210264)1:0.241556)1:0.318164)1:0.505799,StrigamiaM_SMAR012289-RA:0.217594)17:0.0444873,ApisM_GB45503-RA:0.447569)1:0.148837,(LingulaA_rna-XM_013531130.1:0.307853,(CrassostreaG_EKC42686:0.281504,LottiaG_LotgiT71201:0.265537)1:0.195309)99:0.108942)1:0.148988)41:0.0400586,(AcanthasterP_rna21874:0.299471,StrongylocentrotusP_rna27792:0.313931)1:0.277385)1:0.170036)97:0.152831)1:0.444713,(AmphibalanusA_rna-gnl|WGS_VIIS|FJT64_020610-RA_mrna:1.469,(CaenorhabditisE_K09E2.4a.2:0.898123,MonosigaB_rna-XM_001750618.1:0.542866)1:1.09154)26:0.118818)35:0.0671464)53:0.0755332)67:0.0533863)79:0.0497159)71:0.017438)54:0.0366871)95:0.026226,((((((((CniNemvArnau_v1g21450:0.204021,(CniActiniaT_rna-XM_031709548.1:0.32332,(CniExaiptasiaP_rna-XM_021060135.2:0.238512,CniNemvArnau_v1g148960:0.825776)44:0.0270074)97:0.0873831)93:0.098337,((CniAmplexidiscus_evm.model.scaffold_26.60:0.0519943,CniDiscosoma_evm.model.scaffold_22.15:0.0421927)1:0.162495,((CniPoritesL_plut2.m8.27807.m1:0.18094,(CniGalaxeaF_gfas1.m1.2523.m1:0.168223,((((CniAcroporaD_rna12970:0.0226285,CniAcroporaM_amil.1.2.14718.m1:0.0167137)0:1.2e-08,AmphimedonQ_rna8422:1.39044)39:0.0261847,CniAcroporaT_aten_0.1.m1.35164.m1:0.0466467)1:0.200203,CniMontiporaC_g45500.t1:0.110882)99:0.0717177)97:0.0425042)95:0.0427974,((CniFungiaSp_ffun1.m4.4535.m1:0.0449554,(CniGoniastreaA_gasp1.m3.545.m1:0.0428942,CniOrbicellaF_rna14352:0.0320367)99:0.0726639)92:0.02671,(CniMergedstylophoraP_rna7906:0.0496854,(CniPocilloporaA_rna9235:5e-09,CniPocilloporaD_rna-XM_027185502.1:5e-09)1:0.0829572)1:0.173397)97:0.0410086)99:0.0796501)99:0.148509)1:0.333147,(BotrylloidesL_Boleac.CG.SB_v3.S640.g12705.01.t:0.343755,BotrylloidesL_Boleac.CG.SB_v3.S646.g12735.01.t:0.353473)1:0.50368)99:0.395896,(MonosigaB_rna-XM_001748032.1:1.05873,(MonosigaB_rna-XM_001750770.1:0.474961,SalpingoecaR_rna-gnl|WGS_ACSY|mrna_PTSG_04263T0:0.530639)1:0.536212)30:0.223043)92:0.237935,CniRenillaM_g652.t1:1.47112)80:0.188892,MnemiopsisL_ML059819a-RA:1.4407)80:0.159998,(((((AmphimedonQ_rna10955:0.516314,(AmphimedonQ_rna10945:0.15861,AmphimedonQ_rna10946:0.240219)1:0.360918)99:0.417699,(AmphimedonQ_rna10950:0.682261,AmphimedonQ_rna10949:0.674551)96:0.322139)99:0.445179,((((CaenorhabditisE_F11D5.3a.1:0.751407,((AcanthasterP_rna10300:0.189761,StrongylocentrotusP_rna21059:0.230423)1:0.282018,((((DanioR_ENSDART00000158874:0.205657,XenopusT_rna-NM_001079031.1:0.176709)1:0.118885,(CniMergedstylophoraP_Spis20006:4.58628,(XenopusT_rna-XM_002939459.5:0.220096,(DanioR_ENSDART00000115011:0.242468,(Human_ENST00000513240:0.021957,MusM_ENSMUST00000003628:0.0296483)1:0.183904)86:0.0581539)1:0.195567)0:0.0122243)24:0.036441,((XenopusT_rna-XM_002933778.5:0.113044,(OphiophagusH_rna-gnl|NaturalisBC|L345_13030.mrna:0.0863428,(Human_ENST00000367922:0.014991,MusM_ENSMUST00000194690:0.0173089)99:0.0392733)94:0.0281538)99:0.0570901,(DanioR_ENSDART00000168256:0.0750256,DanioR_ENSDART00000147146:0.226834)93:0.0501665)1:0.140878)1:0.292408,((((LingulaA_rna-XM_013526027.1:0.00101761,LingulaA_rna-XM_013526019.1:0.00133263)1:0.258015,(CrassostreaG_EKC35223:0.214102,LottiaG_LotgiT116145:0.164294)94:0.0606023)1:0.149281,(StrigamiaM_SMAR009544-RA:0.166773,((AmphibalanusA_rna-gnl|WGS_VIIS|FJT64_017668-RA_mrna:0.0737943,AmphibalanusA_rna-gnl|WGS_VIIS|FJT64_022634-RA_mrna:5e-09)1:0.4758,(DrosophilaM_FBtr0344770:0.413481,(ApisM_GB49142-RA:0.130361,ApisM_GB42408-RA:5e-09)1:0.319151)99:0.151842)87:0.0698475)94:0.083921)65:0.0799255,(ApisM_GB44279-RA:0.501754,ApisM_GB42409-RA:0.634793)74:0.067858)1:0.192317)83:0.0593498)97:0.113131)99:0.19556,((CniRenillaM_g477.t1:0.30496,((CniDendronephthya_rna-XM_028555232.1:0.0257305,(CniDendronephthya_rna-XM_028555129.1:0.107373,CniDendronephthya_rna-XM_028555234.1:0.193251)92:0.0880255)1:0.130679,(FungAshbyaG_AAS53691:1.70103,CniXenia_Xe_008080-T1:0.257513)0:0.00799528)98:0.109233)1:0.401585,((CniNemvArnau_v1g163453:0.191217,(CniExaiptasiaP_rna-XM_021056880.2:0.21583,CniActiniaT_rna-XM_031694415.1:0.187102)95:0.116073)99:0.175677,(((CniAmplexidiscus_evm.model.scaffold_59.22:0.0377175,CniDiscosoma_evm.model.scaffold_45.18:0.0519545)1:0.222502,(((CniRenillaM_g31.t1:1.04054,(CniPocilloporaA_rna5219:5e-09,CniPocilloporaD_rna-XM_027181481.1:5e-09)96:0.434876)78:0.0920253,(CniMergedstylophoraP_rna428:0.0955317,(CniPocilloporaA_rna20519:5e-09,CniPocilloporaD_rna-XM_027196945.1:5e-09)1:0.0755504)99:0.0930767)99:0.0788388,(CniFungiaSp_ffun1.m4.4264.m1:0.0914532,(CniGoniastreaA_gasp1.m3.13641.m1:0.0280009,CniOrbicellaF_rna14738:0.050908)1:0.0670574)96:0.0267141)99:0.0449613)85:0.0626823,(CniPoritesL_plut2.m8.8399.m1:0.194623,(((((CniAcroporaD_rna23049:0.147129,CniAcroporaT_aten_0.1.m1.10919.m1:0.047368)97:0.023242,(CniAcroporaD_rna23044:0.035739,CniAcroporaM_amil.1.2.10399.m1:0.02143)96:0.0113738)89:0.0187681,(CniAcroporaT_aten_0.1.m1.10920.m1:5e-09,CniNemvArnau_NVE5319:0.0356842)99:0.408518)1:0.147026,CniMontiporaC_g53954.t1:0.116473)1:0.103286,CniGalaxeaF_gfas1.m1.20695.m1:0.12933)51:0.0269153)98:0.0422523)1:0.133289)99:0.177092)9:0.072652)0:0.0359293,(CniMorbakkaV_scaffold152.g39.t1:0.547521,(CniHydraV_rna18562:0.689869,MonosigaB_rna-XM_001742518.1:1.71647)67:0.13903)99:0.234985)94:0.115011,(SalpingoecaR_rna-gnl|WGS_ACSY|mrna_PTSG_10870T0:1.7383,((OphiophagusH_rna-gnl|NaturalisBC|L345_13013.mrna:0.26579,(Human_ENST00000259808:0.134978,(CniGoniastreaA_gasp1.m1b.17629.m1:5e-09,MusM_ENSMUST00000167374:0.0610246)0:0.0698339)1:0.162437)89:0.0845659,(DanioR_ENSDART00000024967:0.551883,((XenopusT_rna-NM_001079035.1:1.2e-08,CniNemvArnau_v1g87337:0.431635)0:0.0247113,(CniAcroporaD_rna41741:0.0304766,CniAcroporaD_rna40696:0.0309584)80:0.223881)50:0.315908)87:0.0569433)99:0.276609)84:0.17762)99:0.289745)79:0.123393,CniHydraV_rna14292:1.60426)24:0.0821602,((CniAureliaA_scaffold213.g6.t2:1.36081,BotrylloidesL_Boleac.CG.SB_v3.S33.g07865.01.t:2.24834)47:0.141034,(AcanthasterP_rna29281:0.877885,((CniPoritesL_plut2.m8.28276.m1:1.85293,(MnemiopsisL_ML11464a-RA:0.784762,(SalpingoecaR_rna-gnl|WGS_ACSY|mrna_PTSG_07744T0:0.60875,(CniAmplexidiscus_evm.model.scaffold_155.24:0.06414,CniDiscosoma_evm.model.scaffold_87.51:0.0862625)99:0.397318)99:0.331273)34:0.132987)41:0.114141,CaenorhabditisE_B0252.1.1:1.02679)96:0.475634)76:0.428152)18:0.0382571)62:0.0743844)96:0.11015,(((((AcanthasterP_rna27301:0.199997,AcanthasterP_rna32301:0.286865)91:0.683835,CniDiscosoma_evm.model.scaffold_1959.1:1.0454)71:0.370318,((LingulaA_rna-XM_013546694.2:1.86436,(((CniActiniaT_rna-XM_031706224.1:0.62242,((((((CniMergedstylophoraP_Spis25351:0.0579096,(CniMergedstylophoraP_rna6515:0.200677,(CniPocilloporaA_rna20864:0,CniPocilloporaD_rna-XM_027197257.1:0)0:0.303341)95:0.136275)56:0.0264476,((CniPocilloporaA_rna22013:0,CniPocilloporaD_rna-XM_027198430.1:0)0:5e-09,(SalpingoecaR_rna-gnl|WGS_ACSY|mrna_PTSG_03120T0:0.366484,(MonosigaB_rna-XM_001746735.1:0.298421,SalpingoecaR_rna-gnl|WGS_ACSY|mrna_PTSG_10485T0:0.303895)87:0.259363)1:2.24866)42:0.34853)98:0.197272,((CniGalaxeaF_gfas1.m1.20442.m1:0.359208,((CniPoritesL_plut2.m8.4590.m1:0.138937,CniPoritesL_plut2.m8.25025.m1:0.130511)99:0.185979,(CniPoritesL_plut2.m8.12599.m1:0.44752,CniPoritesL_plut2.m8.33183.m1:0.495147)98:0.18962)96:0.102947)87:0.0503427,((CniAcroporaT_aten_0.1.m1.34008.m1:0.451153,CniMontiporaC_g52628.t1:0.265355)1:0.19976,(CniFungiaSp_ffun1.m4.29360.m1:0.208889,((CniOrbicellaF_rna9357:0.0970338,(CniGoniastreaA_gasp1.m3.26973.m1:0.0443574,CniGoniastreaA_gasp1.m3.26971.m1:0.114667)99:0.220511)1:0.288672,(CniGoniastreaA_gasp1.m3.27919.m1:0.132908,CniOrbicellaF_rna9332:0.0311646)77:0.0293324)45:0.0538408)93:0.0866217)93:0.0967356)96:0.100055)39:0.0444511,CniAmplexidiscus_evm.model.scaffold_207.21:0.299586)99:0.171169,(CniRenillaM_g12023.t1:0.280991,(CniDendronephthya_rna-XM_028559142.1:0.351746,CniXenia_Xe_013639-T1:0.314768)94:0.212486)1:0.48651)95:0.154763,(CniActiniaT_rna-XM_031714166.1:0.521659,(((CniAmplexidiscus_evm.model.scaffold_207.18:0.105023,CniDiscosoma_evm.model.scaffold_106.44:0.0827446)1:0.348643,(((CniMergedstylophoraP_rna6477:0.0921181,(CniPocilloporaA_rna22015:5e-09,CniPocilloporaD_rna-XM_027198440.1:5e-09)1:0.112157)1:0.191696,(CniFungiaSp_ffun1.m2b.36810.m1:0.179679,(CniGoniastreaA_gasp1.m3.26970.m1:0.0498671,CniOrbicellaF_rna9360:0.0343733)1:0.101491)99:0.0622205)17:0.0445436,((CniGalaxeaF_gfas1.m1.20713.m1:0.21677,((CniMontiporaC_g17231.t1:0,CniMontiporaC_g70861.t1:0)0:0.131018,(CniAcroporaT_aten_0.1.m1.20908.m1:0.0428609,(CniAcroporaD_rna10643:0.0149548,CniAcroporaM_amil.1.2.5371.m1:0.00825257)84:0.0206345)1:0.312339)99:0.112467)99:0.140399,CniPoritesL_plut2.m8.21250.m1:0.39542)96:0.0585207)93:0.126516)1:0.879406,((OphiophagusH_rna-gnl|NaturalisBC|L345_14321.mrna:0.0383187,(CniNemvArnau_v1g29680:1.953,CniNemvArnau_v1g222388:5e-09)42:0.686659)67:0.500752,CniHydraV_rna5007:1.08741)0:5e-09)47:0.109851)87:0.0769764)92:0.118063)95:0.152143,(((((CniFungiaSp_ffun1.m4.29361.m1:0.0559377,(CniOrbicellaF_rna9359:0.0161863,CniGoniastreaA_gasp1.m3.26972.m1:0.16571)98:0.0617877)88:0.0307921,(CniMergedstylophoraP_rna6480:0.0525421,(CniGalaxeaF_gfas1.m1.12339.m1:0.0869784,(CniPocilloporaD_rna-XM_027198449.1:5e-09,CniPocilloporaA_rna22014:5e-09)0:5e-09)99:0.0752476)1:0.109935)98:0.0811959,((CniMontiporaC_g17230.t1:0.169886,((CniAcroporaM_amil.1.2.5365.m1:0.199883,(CniAcroporaT_aten_0.1.m1.20916.m1:0.0088589,(CniDendronephthya_rna-XM_028547499.1:0.0157116,CniDendronephthya_rna-XM_028560500.1:5e-09)79:0.192727)13:0.188002)96:0.148982,(CniAcroporaD_rna10640:5e-09,CniAcroporaM_amil.1.2.5364.m1:0.067009)61:0.00603179)1:0.196981)99:0.112458,CniGalaxeaF_gfas1.m1.20690.m1:0.135487)93:0.0601411)6:0.0357268,CniPoritesL_plut2.m8.21246.m1:0.262732)90:0.0668523,(CniAmplexidiscus_evm.model.scaffold_207.19:0.0999901,CniDiscosoma_evm.model.scaffold_106.46:0.0195031)1:0.309233)89:0.0982487)98:0.322459,(StrongylocentrotusP_rna30410:2.24179,CniGoniastreaA_gasp1.m1b.16687.m1:0.139817)77:0.187624)57:0.125154)71:0.0901274,((MnemiopsisL_ML35913a-RA:1.12299,(BotrylloidesL_Boleac.CG.SB_v3.S450.g09973.01.t:0.570545,(BotrylloidesL_Boleac.CG.SB_v3.S181.g04025.01.t:0.444693,BotrylloidesL_Boleac.CG.SB_v3.S6.g12174.01.t:0.409574)95:0.178468)99:0.631594)51:0.210263,(((AcanthasterP_rna20996:4.56332,(((((AmphimedonQ_rna28010:0.0907418,AmphimedonQ_rna30352:0.0310992)67:0.0143238,AmphimedonQ_rna29087:0.0332331)98:0.0575696,(AmphimedonQ_rna9008:0.1677,AmphimedonQ_rna22960:0.0298065)69:0.0300259)1:0.332024,(AmphimedonQ_rna2613:0.000580502,AmphimedonQ_rna27706:0.0492645)92:0.0695912)1:0.746403,(CniGoniastreaA_gasp1.m3.16607.m1:0.0331969,CniGoniastreaA_gasp1.m3.12495.m1:0.0209237)1:0.93657)40:0.0908959)0:9e-09,((CniHydraV_rna24455:0.209175,(CniHydraV_rna24606:5e-09,CniHydraV_rna4438:5e-09)68:0.0191427)1:1.04595,((AmphimedonQ_rna4782:1.58008,((AmphimedonQ_rna15205:0.0376504,(((AmphimedonQ_rna8423:0.0196768,AmphimedonQ_rna16707:0.0305432)1:0.410706,(AmphimedonQ_rna15204:0.0429495,AmphimedonQ_rna15206:0.0726046)1:0.491613)99:0.402297,(AmphimedonQ_rna15203:0.393398,(AmphimedonQ_rna15202:0.131467,(AmphimedonQ_rna15195:0.120713,AmphimedonQ_rna15194:0.219935)99:0.117338)1:0.709424)0:0.00484257)0:5e-09)1:0.357756,((AmphimedonQ_rna4929:0.636036,((((((AmphimedonQ_rna25881:0.0138206,AmphimedonQ_rna15430:0.0490273)21:0.00143794,AmphimedonQ_rna25058:0.0458312)97:0.0564744,AmphimedonQ_rna4784:0.0794474)1:0.340801,(AmphimedonQ_rna26866:0.0822599,((((AmphimedonQ_rna19865:0.0210237,AmphimedonQ_rna13829:0.0658164)0:5e-09,(AmphimedonQ_rna21661:0.0102587,AmphimedonQ_rna21663:0.128676)73:0.00828564)62:0.0176312,AmphimedonQ_rna27618:0.0100808)78:0.0474721,((AmphimedonQ_rna19863:0.187555,(AmphimedonQ_rna14534:0.0759402,AmphimedonQ_rna30716:0.0183465)8:0.0177274)80:0.0365563,AmphimedonQ_rna14340:0.0169162)12:0.0160627)0:5e-09)1:0.261186)98:0.129091,(AmphimedonQ_rna6791:0.360347,AmphimedonQ_rna15440:0.638594)41:0.0839386)96:0.116782,(AmphimedonQ_rna15436:5e-09,AmphimedonQ_rna28006:0.0184599)1:0.568881)52:0.0945201)85:0.125548,(AmphimedonQ_rna4781:0.819261,AmphimedonQ_rna4780:0.716878)95:0.162531)0:0.0717491)81:0.0587579)91:0.0969825,((CniNemvArnau_v1g116411:0.200975,(CniExaiptasiaP_rna-XM_021061965.1:0.145432,CniActiniaT_rna-XM_031718134.1:0.157)94:0.105506)99:0.287571,(CniMorbakkaV_scaffold6.g19.t1:0.443836,CniAureliaA_scaffold418.g3.t1:0.31232)98:0.183498)1:0.379806)99:0.291534)99:0.235411)83:0.109292,((((((((CniDiscosoma_evm.model.scaffold_367.1:0.144262,CniDiscosoma_evm.model.scaffold_444.8:0.0327013)63:0.0938161,(CniAmplexidiscus_evm.model.scaffold_969.2:5e-09,CniAureliaA_scaffold906.g5.t1:3.21531)27:0.0646934)1:0.139009,(CniDiscosoma_evm.model.scaffold_367.3:0.124615,(CniAmplexidiscus_evm.model.scaffold_969.1:0.0345812,((CniAmplexidiscus_evm.model.scaffold_76.38:0.223313,CniAmplexidiscus_evm.model.scaffold_94.9:0.0506842)53:0.0455605,CniAureliaA_scaffold182.g14.t1:3.38288)0:9e-09)96:0.0298721)11:0.0179119)1:0.273652,((((CniFungiaSp_ffun1.m4.16910.m1:0.147318,(((CniFungiaSp_ffun1.m2b.32772.m1:0.000798979,CniFungiaSp_ffun1.m2b.38518.m1:0.005356)1:0.185222,CniFungiaSp_ffun1.m4.26232.m1:0.0574702)93:0.0646356,(CniOrbicellaF_rna28795:0.163797,CniGoniastreaA_gasp1.m3.16606.m1:0.20522)95:0.09514)85:0.0274642)93:0.0403469,(CniFungiaSp_ffun1.m4.13853.m1:0.146826,(CniGoniastreaA_gasp1.m3.31089.m1:0.025506,CniOrbicellaF_rna36240:0.0889427)99:0.0847307)99:0.0561389)98:0.056399,((CniMergedstylophoraP_rna20936:0.0668225,(CniMergedstylophoraP_rna20919:0.0716506,(FungCandidaG_CAG58297:2.28191,CniMergedstylophoraP_rna20927:6e-09)11:0.0835514)99:0.0812637)1:0.0902191,(((CniPocilloporaA_rna15029:0,CniPocilloporaD_rna-XM_027191389.1:0)0:0.0819533,((CniMergedstylophoraP_rna20933:0.0695708,CniPoritesL_plut2.m8.16174.m1:4.42741)0:0.0153269,(CniMergedstylophoraP_rna20932:0.0631021,CniMergedstylophoraP_rna35533:0.0796991)97:0.0233926)99:0.0483097)19:0.0128807,CniMergedstylophoraP_rna20928:0.0600595)21:0.0188277)1:0.199979)99:0.0547819,(((CniPoritesL_plut2.m8.19002.m1:0.268825,CniAcroporaM_amil.1.2.24335.m1:0.0522318)71:0.0376244,(CniGalaxeaF_gfas1.m1.5522.m1:0.312921,CniMontiporaC_g48054.t1:0.23662)98:0.0747656)92:0.0291456,(((CniMontiporaC_g48053.t1:0.181343,((((((((CniAcroporaD_rna24795:0.0379331,CniAcroporaM_amil.1.2.14087.m1:0.0255679)7:0.00102723,CniAcroporaT_aten_0.1.m1.36497.m1:0.0625471)89:0.0130249,((CniAcroporaD_rna37362:0.0259972,CniAcroporaM_amil.1.2.24334.m1:0.0123052)0:5e-09,(CniAcroporaD_rna31634:0.0349322,(CniAcroporaD_rna37358:0.114851,CniAcroporaD_rna31626:0.0704402)76:0.00386425)68:0.00923761)83:0.00607665)86:0.00652558,CniAcroporaT_aten_0.1.m1.8222.m1:0.0590327)0:5e-09,(CniAcroporaD_rna31625:5e-09,(CniAcroporaM_amil.1.2.17605.m1:5e-09,CniHydraV_rna1754:0.705324)76:0.563075)22:0.100322)86:0.0119752,CniAcroporaT_aten_0.1.m1.8224.m1:0.0621094)1:0.0512227,((CniAcroporaT_aten_0.1.m1.8183.m1:0.0775111,(CniAcroporaT_aten_0.1.m1.8177.m1:0.0525398,((CniAcroporaM_amil.1.2.19586.m1:0.0502019,((CniAcroporaT_aten_0.1.m1.8196.m1:5e-09,CniPoritesL_plut2.m8.19143.m1:1.7812)1:0.109087,(CniAcroporaM_amil.1.2.22538.m1:0.0670297,CniAcroporaM_amil.1.2.24077.m1:0.057364)84:0.00750376)75:0.00879002)81:0.0037392,((CniAcroporaD_rna34957:0.00249508,(CniHenneguyaS_rna-gnl|WGS_SGJC|scaffold_1654-augustus-0.6-mRNA:0.270953,CniHenneguyaS_rna-gnl|WGS_SGJC|scaffold_217-augustus-0.9-mRNA:0.31818)1:2.40454)52:0.0351131,CniAcroporaD_rna28606:0.140333)83:0.00754289)33:0.00355933)36:0.0043609)87:0.0132867,(((CniAcroporaD_rna27352:0.105118,CniAcroporaM_amil.1.2.8147.m1:0.0408332)33:0.0254596,(CniAcroporaD_rna37364:5e-09,CniMontiporaC_g20227.t1:2.67595)50:0.0274194)95:0.0237318,(CniAcroporaM_amil.1.2.26061.m1:0.110602,(CniAcroporaT_aten_0.1.m1.8221.m1:0.0268798,CniAcroporaD_rna27353:0.0292848)41:0.00531268)87:0.0231218)99:0.0196904)1:0.0470231)97:0.0281217,((CniAcroporaD_rna14323:0.0178383,(CniAcroporaD_rna40440:0.0312336,(CniAcroporaM_amil.1.2.22540.m1:0.0245373,CniAcroporaM_amil.1.2.22541.m1:0.0146889)14:0.00345243)30:0.000973759)93:0.0151202,(CniAcroporaT_aten_0.1.m1.8151.m1:0.0130911,CniAcroporaT_aten_0.1.m1.8171.m1:0.00776571)1:0.0274014)1:0.0610089)1:0.140405)1:0.0793647,(((CniGalaxeaF_gfas1.m1.10899.m1:0.109878,CniGalaxeaF_gfas1.m1.21792.m1:0.120304)1:0.179354,CniGalaxeaF_gfas1.m1.5524.m1:0.0389927)79:0.073079,(((CniAureliaA_scaffold7434.g1.t1:5e-09,CniMontiporaC_g32539.t1:6e-09)23:0.0675365,(CniMontiporaC_g65369.t1:0.0333499,CniMontiporaC_adi2mcaRNA31989_R3:0.0519067)99:0.101428)1:0.854285,CniGalaxeaF_gfas1.m1.6832.m1:0.135599)1:0.601952)68:0.0396651)99:0.0709552,((CniPoritesL_plut2.m8.19004.m1:0.000552178,MonosigaB_rna-XM_001743406.1:4.28836)20:0.0417639,((((CniPoritesL_plut2.m8.26011.m1:0.0146177,CniPoritesL_plut2.m8.4684.m1:0.466584)60:0.0221765,(CniGalaxeaF_gfas1.m1.12062.m1:2.4277,CniPoritesL_plut2.m8.31247.m1:5e-09)92:0.071972)96:0.0415137,(CniPoritesL_plut2.m8.18998.m1:0.0335569,(CniPoritesL_plut2.m8.30209.m1:0.12264,(StrongylocentrotusP_rna37332:3.00761,CniRenillaM_g14494.t1:3.18532)66:0.612545)0:0.000577375)46:0.00437544)78:0.0228399,CniPoritesL_plut2.m8.26010.m1:0.0529833)95:0.0522747)1:0.22534)1:0.0813323)96:0.0492232)99:0.0880403)1:0.228947,(((((CniFungiaSp_ffun1.m4.13855.m1:0.0476612,(CniGoniastreaA_gasp1.m3.31090.m1:0.0432347,CniOrbicellaF_rna36237:0.0207293)51:0.0368368)90:0.0645825,(CniMergedstylophoraP_rna30940:0.0584146,(CniPocilloporaA_rna20777:5e-09,CniPocilloporaD_rna-XM_027197189.1:5e-09)1:0.0533004)1:0.111463)80:0.0307359,(((((CniAcroporaT_aten_0.1.m1.8119.m1:0.0209787,(CniAcroporaT_aten_0.1.m1.8128.m1:0.0230783,CniAcroporaT_aten_0.1.m1.8132.m1:0.46365)71:0.0199803)88:0.00766397,(CniAcroporaD_rna13900:0.0381073,CniAcroporaM_amil.1.2.8146.m1:0.0141033)94:0.010231)1:0.11803,CniMontiporaC_g48061.t1:0.0903003)1:0.0591182,CniPoritesL_plut2.m8.4675.m1:0.182629)31:0.0209794,CniGalaxeaF_gfas1.m1.5520.m1:0.0975314)99:0.0600797)1:0.100377,(CniDiscosoma_evm.model.scaffold_444.5:0.0119944,CniAmplexidiscus_evm.model.scaffold_76.37:0.16856)88:0.0503629)1:0.277801,(((FungYarrowiaL_CAG80575:2.3775,(CniNemvArnau_v1g146932:5e-09,CniNemvArnau_NVE9063:5e-09)1:0.154617)63:0.0427566,((CniActiniaT_rna-XM_031719613.1:0.265132,(CniActiniaT_rna-XM_031719620.1:0.149063,CniExaiptasiaP_rna-XM_028659592.1:0.208108)1:0.132193)89:0.0609539,((CniExaiptasiaP_rna-XM_028659595.1:0.0353965,(CniExaiptasiaP_rna-XM_028662969.1:0.00736887,(CniDiscosoma_evm.model.scaffold_26.38:4.4199,CniExaiptasiaP_rna-XM_028662284.1:9e-09)1:0.0965927)93:0.0178978)1:0.265098,((LottiaG_LotgiT194465:3.30942,CniExaiptasiaP_rna-XM_021058303.2:0.164031)29:0.0203991,(CniExaiptasiaP_rna-XM_021058305.2:0.0190822,CniExaiptasiaP_rna-XM_021046568.2:5e-09)98:0.0378777)1:0.225374)99:0.0888343)97:0.0645983)83:0.039034,(CniNemvArnau_v1g12570:0.00918407,(CniNemvArnau_v1g173481:0.00478839,((CniNemvArnau_v1g146109:5e-09,CniNemvArnau_v1g128719:6e-09)0:9e-09,CniNemvArnau_v1g17263:5e-09)54:0.0110914)54:0.00111927)1:0.266606)99:0.0923291)92:0.0610073)1:0.109273,((CniNemvArnau_v1g234961:0.151293,(CniActiniaT_rna-XM_031704559.1:0.196809,CniExaiptasiaP_rna-XM_021041496.2:0.246146)97:0.0851341)99:0.13233,((CniAmplexidiscus_evm.model.scaffold_33.16:0.0745586,CniDiscosoma_evm.model.scaffold_144.6:0.0861626)1:0.21251,(((CniMergedstylophoraP_rna9658:0.0699314,(CniPocilloporaA_rna8705:5e-09,CniPocilloporaD_rna-XM_027184998.1:5e-09)1:0.0893147)1:0.118468,(CniFungiaSp_ffun1.m4.7655.m1:0.100778,(CniOrbicellaF_rna10176:0.0447025,(CniGoniastreaA_gasp1.m3.3664.m1:0.0526432,CniGoniastreaA_gasp1.m3.14646.m1:0.0332237)80:0.0252516)99:0.0808988)99:0.0776458)98:0.0638571,(CniPoritesL_plut2.m8.2023.m1:0.201058,(CniGalaxeaF_gfas1.m1.11645.m1:0.160291,((CniMontiporaC_g65354.t1:0.0538038,CniMontiporaC_g32545.t1:0.038635)1:0.104094,(CniMontiporaC_adi2mcaRNA31985_R2:0.195586,((CniAcroporaM_amil.1.2.1477.m1:0.0559343,(CniAcroporaD_rna38255:0.0351278,CniAcroporaD_rna31985:5e-09)77:0.00440884)54:0.00800381,CniAcroporaT_aten_0.1.m1.7537.m1:0.0411387)95:0.0563615)99:0.135957)1:0.111223)99:0.0647188)99:0.0691545)98:0.0864446)1:0.159544)1:0.190774)0:0.0758279,((CniAureliaA_scaffold453.g9.t2:0.300733,((CniHydraV_rna15437:0.606742,(CniHydraV_rna3909:0.428116,((CniHydraV_rna12801:0.0292667,(CniHydraV_rna3911:0.00189349,CniHydraV_rna20795:0.107908)68:0.0217828)1:0.317143,(CniHydraV_rna10883:0.281194,CniHydraV_rna18882:0.0957786)98:0.0919374)92:0.0948644)98:0.116504)46:0.055527,CniHydraV_rna17212:0.677309)93:0.100064)1:0.295559,((CniRenillaM_g5446.t1:0.307301,(CniDendronephthya_rna-XM_028538530.1:0.265522,CniXenia_Xe_012718-T1:0.266793)99:0.182715)1:0.343635,(CniMyxobolusS_rna-gnl|WGS_QWKW|scaffold_827-snap-0.3-mRNA:2.36069,((((CniDendronephthya_rna-XM_028538018.1:0.296392,CniRenillaM_g6061.t1:0.487247)89:0.0941533,((CniRenillaM_g6062.t1:0.0472659,CniRenillaM_g16933.t1:0.0509394)1:0.353799,(CniDendronephthya_rna-XM_028538013.1:0.326184,CniXenia_Xe_012692-T1:0.467387)54:0.0906059)97:0.116149)1:0.161362,(((CniRenillaM_g1916.t1:0,CniRenillaM_g9146.t1:0)0:0.420803,((CniRenillaM_g1917.t1:0.437055,CniRenillaM_g1918.t1:0.564114)88:0.0826629,((CniRenillaM_g1919.t1:0.367723,(CniDendronephthya_rna-XM_028538527.1:0.207449,(CniXenia_Xe_012712-T1:0.0248245,(CniXenia_Xe_028233-T1:0.0179424,CniXenia_Xe_012709-T1:0.184079)0:5e-09)1:0.248511)1:0.244789)95:0.0990396,(CniDendronephthya_rna-XM_028538524.1:0.356114,(CniDendronephthya_rna-XM_028538528.1:0.227932,(CniXenia_Xe_028960-T1:0.0214379,(CniXenia_Xe_028232-T1:0.0339113,CniXenia_Xe_012710-T1:0.00324804)99:0.0952128)1:0.323671)1:0.169192)99:0.11685)72:0.0550134)0:0.0430601)65:0.0739812,(CniDendronephthya_rna-XM_028538533.1:0.28519,CniXenia_Xe_012708-T1:0.615669)1:0.250333)99:0.109359)99:0.125115,((CniRenillaM_g16189.t1:0.392016,(CniDendronephthya_rna-XM_028538390.1:0.164339,CniXenia_Xe_012758-T1:0.369921)96:0.147436)1:0.389569,(CniRenillaM_g9443.t1:0.340006,(CniDendronephthya_rna-XM_028538388.1:0.232632,CniXenia_Xe_012760-T1:0.232414)95:0.128476)1:0.467203)96:0.10214)0:9e-09)74:0.0435905)0:0.0359863)88:0.0550638)98:0.0783883,((MonosigaB_rna-XM_001748037.1:0.619864,SalpingoecaR_rna-gnl|WGS_ACSY|mrna_PTSG_07383T0:0.367887)1:1.19737,(CaenorhabditisE_M03A1.1b.1:0.847069,(((AcanthasterP_rna10433:0.167914,StrongylocentrotusP_rna3275:0.128086)1:0.343805,((DrosophilaM_FBtr0089084:0.282809,(ApisM_GB41629-RA:0.190118,((AmphibalanusA_rna-gnl|WGS_VIIS|FJT64_023566-RA_mrna:0.138133,(CniHenneguyaS_rna-gnl|WGS_SGJC|scaffold_69-snap-0.14-mRNA:3.36312,AmphibalanusA_rna-gnl|WGS_VIIS|FJT64_012811-RA_mrna:9e-09)91:0.177476)99:0.0831808,StrigamiaM_SMAR002974-RA:0.111647)98:0.0559256)89:0.0559613)1:0.215535,((CniPoritesL_plut2.m8.17508.m1:3.05999,(LingulaA_rna-XM_013535981.1:9.5605e-05,LingulaA_rna-XM_013546997.1:0.00244484)91:0.0441497)89:0.274265,(CrassostreaG_EKC33758:0.286456,LottiaG_LotgiT105485:0.221148)1:0.138488)99:0.102399)32:0.0809872)93:0.0807857,((BotrylloidesL_Boleac.CG.SB_v3.S625.g12519.01.t:0.628678,(((((((OphiophagusH_rna-gnl|NaturalisBC|L345_09250.mrna:0.0271447,(OphiophagusH_rna-gnl|NaturalisBC|L345_13722.mrna:0.010035,((CniMorbakkaV_scaffold136.g1.t1:4.64765,OphiophagusH_rna-gnl|NaturalisBC|L345_09249.mrna:5e-09)45:0.0475443,(Human_ENST00000409938:0.00665823,MusM_ENSMUST00000027451:0.00407481)34:0.0240832)15:0.00252299)20:0.00461752)97:0.0189426,XenopusT_rna-XM_012970177.2:0.0400831)97:0.0242936,(DanioR_ENSDART00000149895:0.0602865,DanioR_ENSDART00000004338:0.156439)99:0.0337864)1:0.137394,(XenopusT_rna-XM_004917767.3:0.11005,(DanioR_ENSDART00000037292:0.0619043,DanioR_ENSDART00000105774:0.0973464)99:0.0422409)1:0.13445)99:0.0609711,(((DanioR_ENSDART00000146530:0.128096,(OphiophagusH_rna-gnl|NaturalisBC|L345_07729.mrna:0.0819133,(XenopusT_rna-XM_031896584.1:0.0841029,(Human_ENST00000389672:0.00862009,MusM_ENSMUST00000068860:0.0274189)1:0.0427129)36:0.0318347)61:0.0186217)1:0.176901,(((((OphiophagusH_rna-gnl|NaturalisBC|L345_11035.mrna:0.120381,(Human_ENST00000336596:0.00893002,MusM_ENSMUST00000064405:0.0183694)1:0.0321711)92:0.0181178,(XenopusT_rna-XM_002931773.5:0.070182,OphiophagusH_rna-gnl|NaturalisBC|L345_11034.mrna:0.0664347)51:0.012188)75:0.0211477,DanioR_ENSDART00000006787:0.100953)1:0.0945556,((MnemiopsisL_ML276922a-RA:1.99711,LingulaA_rna-XM_013558161.1:2.30935)79:1.20896,OphiophagusH_rna-gnl|NaturalisBC|L345_13953.mrna:0.0260558)84:0.114506)0:0.0266568,(DanioR_ENSDART00000081140:0.107076,(OphiophagusH_rna-gnl|NaturalisBC|L345_09823.mrna:0.0806897,(XenopusT_rna-XM_031903379.1:0.0949438,(OphiophagusH_rna-gnl|NaturalisBC|L345_13767.mrna:0.0757497,(Human_ENST00000622150:0.0112512,MusM_ENSMUST00000113403:0.0171086)97:0.0202181)99:0.0302984)40:0.00676395)95:0.0335214)1:0.127748)0:0.0241577)85:0.0389992,(((XenopusT_rna-XM_031896215.1:0.236204,((DanioR_ENSDART00000111108:0.0876798,XenopusT_rna-NM_001097348.1:0.0384154)85:0.0466819,(Human_ENST00000427468:0.0273548,MusM_ENSMUST00000149146:0.0326622)1:0.252259)90:0.0683781)1:0.130068,(DanioR_ENSDART00000102788:0.0746099,(XenopusT_rna-XM_031902278.1:0.0500608,(OphiophagusH_rna-gnl|NaturalisBC|L345_01174.mrna:0.0350709,(MusM_ENSMUST00000029964:0.0122099,(OphiophagusH_rna-gnl|NaturalisBC|L345_01175.mrna:0.0307269,Human_ENST00000369303:5e-09)84:0.00236004)92:0.00629029)96:0.0131405)98:0.0261199)1:0.0904888)1:0.0888758,(XenopusT_rna-XM_031902521.1:0.0979973,(OphiophagusH_rna-gnl|NaturalisBC|L345_17851.mrna:0.0532358,(Human_ENST00000166244:0.0104401,MusM_ENSMUST00000030420:0.0262161)99:0.0766399)94:0.0573668)1:0.191815)84:0.0344195)57:0.0282234)97:0.0600612,(((((XenopusT_rna-NM_001006764.1:0.13409,(OphiophagusH_rna-gnl|NaturalisBC|L345_08092.mrna:0.133368,(Human_ENST00000358432:0.027389,MusM_ENSMUST00000006614:0.0298987)1:0.0954775)91:0.0427136)99:0.102397,(DanioR_ENSDART00000044918:0.140223,DanioR_ENSDART00000025428:0.202434)1:0.179599)1:0.119117,((Human_ENST00000275815:0.0522089,MusM_ENSMUST00000073387:0.0493889)1:0.212798,OphiophagusH_rna-gnl|NaturalisBC|L345_07988.mrna:0.246022)1:0.288685)61:0.0528321,CniMorbakkaV_scaffold1262.g1.t1:0.662487)27:0.0649479,(CniAureliaA_scaffold2165.g5.t1:2.51945,OphiophagusH_rna-gnl|NaturalisBC|L345_11108.mrna:0.354583)87:0.50865)37:0.0512328)84:0.065631,(((((DanioR_ENSDART00000097644:0.163616,DanioR_ENSDART00000187955:0.139021)1:0.115095,((Human_ENST00000358173:0.0263371,MusM_ENSMUST00000111055:0.0320299)1:0.163783,XenopusT_rna-XM_031899636.1:0.229452)46:0.0544832)79:0.034386,OphiophagusH_rna-gnl|NaturalisBC|L345_16899.mrna:0.0109708)1:0.17869,((((OphiophagusH_rna-gnl|NaturalisBC|L345_14588.mrna:0.17894,(Human_ENST00000330394:0.00470999,MusM_ENSMUST00000006112:0.0171264)1:0.0596258)69:0.0178867,OphiophagusH_rna-gnl|NaturalisBC|L345_15585.mrna:0.0357956)42:0.0202369,((DanioR_ENSDART00000169242:0.05623,CniHenneguyaS_rna-gnl|WGS_SGJC|scaffold_2555-snap-0.8-mRNA:2.38951)0:1.2e-08,(DanioR_ENSDART00000040209:0.157691,XenopusT_rna-XM_002935148.5:0.125042)0:0.0191792)38:0.0095265)1:0.0914973,(((DanioR_ENSDART00000043756:0.0268392,DanioR_ENSDART00000148120:0.0628429)98:0.0245171,(XenopusT_rna-XM_031902062.1:0.0321773,(OphiophagusH_rna-gnl|NaturalisBC|L345_14368.mrna:0.029196,(MusM_ENSMUST00000059287:0.0027583,Human_ENST00000400191:0.00186083)99:0.0261903)76:0.00416747)99:0.0278924)1:0.104035,(DanioR_ENSDART00000187016:0.0480875,(DanioR_ENSDART00000128457:0.0719897,(XenopusT_rna-XM_002935075.4:0.0435029,((OphiophagusH_rna-gnl|NaturalisBC|L345_13232.mrna:0.035489,(Human_ENST00000647596:0.0230318,MusM_ENSMUST00000035129:0.00140556)86:0.0121732)71:0.0092832,(OphiophagusH_rna-gnl|NaturalisBC|L345_10072.mrna:0.323927,CniXenia_Xe_012711-T1:3.50015)77:0.0938467)85:0.0106512)80:0.0184786)84:0.0268566)99:0.0715872)93:0.0422526)68:0.0557983)62:0.0294146,(OphiophagusH_rna-gnl|NaturalisBC|L345_18004.mrna:0.028134,(((DanioR_ENSDART00000147483:0.36257,(Human_ENST00000619012:0.034646,MusM_ENSMUST00000114732:0.022085)1:0.343176)4:0.0374004,XenopusT_rna-XM_031906332.1:0.306777)95:0.0725042,OphiophagusH_rna-gnl|NaturalisBC|L345_05406.mrna:0.0968959)97:0.0999026)71:0.027144)1:0.105679)98:0.112232)80:0.0518912,SalpingoecaR_rna-gnl|WGS_ACSY|mrna_PTSG_09785T0:2.23877)65:0.0225582)99:0.107119)72:0.0470076)2:0.0776557)72:0.0821614)96:0.130263)95:0.120615)57:0.117749)40:0.12646,((((((SalpingoecaR_rna-gnl|WGS_ACSY|mrna_PTSG_07465T0:0.53031,(CniPoritesL_plut2.m8.16147.m1:5e-09,MonosigaB_rna-XM_001743526.1:0.115724)0:0.606791)92:0.471655,(CniFungiaSp_ffun1.m4.15006.m1:0.274117,MonosigaB_rna-XM_001746594.1:0.34185)99:0.588413)0:0.286323,MnemiopsisL_ML13092a-RA:0.854196)93:0.399611,((SalpingoecaR_rna-gnl|WGS_ACSY|mrna_PTSG_01041T0:0.638231,AmphimedonQ_rna1583:0.70358)1:0.545318,(((((BotrylloidesL_Boleac.CG.SB_v3.S30.g07168.01.t:1.97682,(MonosigaB_rna-XM_001750614.1:0.29802,MonosigaB_rna-XM_001745621.1:0.247614)21:0.153628)27:0.189216,(StrongylocentrotusP_rna2404:0.529783,OphiophagusH_rna-gnl|NaturalisBC|L345_18336.mrna:0.333488)99:0.375267)96:0.203755,SalpingoecaR_rna-gnl|WGS_ACSY|mrna_PTSG_11342T0:0.763298)64:0.16866,((AcanthasterP_rna14432:0.697336,(BotrylloidesL_Boleac.CG.SB_v3.S497.g10687.01.t:0.750803,(fungRhodotorulaT_POY76770:0.689875,MonosigaB_rna-XM_001745351.1:0.458787)94:0.207008)78:0.155513)88:0.261766,OphiophagusH_rna-gnl|NaturalisBC|L345_00130.mrna:1.05642)97:0.261794)1:0.489821,((LingulaA_rna-XM_013544035.1:0.677211,AmphimedonQ_rna11254:0.744457)99:0.272219,(SalpingoecaR_rna-gnl|WGS_ACSY|mrna_PTSG_00723T0:0.74763,(SalpingoecaR_rna-gnl|WGS_ACSY|mrna_PTSG_06902T0:0.680661,(SalpingoecaR_rna-gnl|WGS_ACSY|mrna_PTSG_12860T0:0.374682,(CniMorbakkaV_scaffold800.g1.t1:0.797065,FungSchizosaccharomycesP_SPBC119.05c.1:5e-09)97:0.434092)97:0.170269)99:0.271216)1:0.403531)99:0.296682)75:0.133587)1:0.652178)70:0.138804,(CniNemvArnau_v1g29907:0.956721,(CniAcroporaM_amil.1.2.5949.m1:1.2864,((SalpingoecaR_rna-gnl|WGS_ACSY|mrna_PTSG_00098T0:1.22717,MnemiopsisL_ML02672a-RA:0.668968)64:0.162537,FungAshbyaG_AAS54660:1.13059)1:0.696182)71:0.210641)0:6e-09)0:0.033146,(SalpingoecaR_rna-gnl|WGS_ACSY|mrna_PTSG_05814T0:1.31345,CniHenneguyaS_rna-gnl|WGS_SGJC|scaffold_2966-augustus-0.5-mRNA:2.13624)90:0.642975)33:0.153015)87:0.124237,((((((CniFungiaSp_ffun1.m4.21333.m1:0.700726,LingulaA_rna-XM_013529127.1:0.850047)93:0.334232,(BotrylloidesL_Boleac.CG.SB_v3.S206.g04784.01.t:0.998919,AmphimedonQ_rna3679:1.11303)87:0.177073)69:0.130334,CniRenillaM_g5700.t1:1.80896)87:0.144517,(((AcanthasterP_rna32968:0.719132,DanioR_ENSDART00000173689:0.618896)98:0.356575,(((XenopusT_rna-XM_004914695.4:0.283092,((AmphimedonQ_rna28319:0.731451,OphiophagusH_rna-gnl|NaturalisBC|L345_04402.mrna:5e-09)1:0.306053,(Human_ENST00000295408:0.0759131,MusM_ENSMUST00000014505:0.074413)1:0.154969)96:0.0593866)99:0.102564,DanioR_ENSDART00000109266:0.396785)1:0.17252,((DanioR_ENSDART00000187260:0.25174,((Human_ENST00000301178:0.0371459,MusM_ENSMUST00000002677:0.0610771)1:0.23376,XenopusT_rna-NM_001097188.1:0.219925)66:0.0673469)1:0.227222,(DanioR_ENSDART00000140391:0.374836,(XenopusT_rna-XM_012968690.3:0.225044,(OphiophagusH_rna-gnl|NaturalisBC|L345_06462.mrna:0.152749,(Human_ENST00000263798:0.022784,MusM_ENSMUST00000028763:0.0624952)1:0.180272)92:0.0736343)1:0.155759)1:0.197369)87:0.103897)98:0.248747)1:0.455211,((((CniAureliaA_scaffold183.g6.t1:0.35279,CniMorbakkaV_scaffold38.g39.t1:0.423321)1:0.67063,((CniDendronephthya_rna-XM_028552605.1:0.160943,CniXenia_Xe_008271-T1:0.191341)1:0.975592,(((CniAmplexidiscus_evm.model.scaffold_40.12:0.054648,CniDiscosoma_evm.model.scaffold_141.35:0.0542588)99:0.139625,(((CniMergedstylophoraP_rna19879:0.0619688,(CniPocilloporaA_rna24887:5e-09,CniPocilloporaD_rna-XM_027201310.1:5e-09)1:0.039932)1:0.118992,(CniFungiaSp_ffun1.m4.1260.m1:0.0917596,(CniGoniastreaA_gasp1.m3.4493.m1:0.0346355,CniOrbicellaF_rna32195:0.0163838)1:0.0481534)96:0.031444)89:0.0360986,((CniGalaxeaF_gfas1.m1.20219.m1:0.10109,(CniMontiporaC_g47393.t1:0.124201,(CniAcroporaT_aten_0.1.m1.22885.m1:0.0226376,(CniAcroporaD_rna17778:0.00331724,CniAcroporaM_amil.1.2.13310.m1:0.00879686)99:0.0263048)1:0.17058)1:0.0734447)96:0.0418004,CniPoritesL_plut2.m8.1813.m1:0.176046)98:0.0440311)99:0.0861935)1:0.360158,(CniNemvArnau_v1g244850:0.464499,(CniActiniaT_rna-XM_031693269.1:0.278735,CniExaiptasiaP_rna-XM_021056667.2:0.459233)97:0.150675)99:0.26217)99:0.429814)64:0.255971)76:0.169677,LottiaG_LotgiT56170:1.85178)50:0.0690764,((((((LingulaA_rna-XM_024075880.1:0.133376,(LingulaA_rna-XM_024076948.1:0.0525795,LingulaA_rna-XM_024076947.1:0.0459216)85:0.0590421)1:0.498537,(AcanthasterP_rna6057:0.415017,AcanthasterP_rna6062:0.321903)1:0.44566)76:0.169182,LottiaG_LotgiT73042:0.94739)90:0.238695,(AcanthasterP_rna23819:0.562128,((((DanioR_ENSDART00000014018:0.20945,DanioR_ENSDART00000150226:0.243313)1:0.19335,((Human_ENST00000296474:0.11102,MusM_ENSMUST00000035203:0.102353)1:0.426972,(XenopusT_rna-XM_004915555.4:0.279223,CniFungiaSp_ffun1.m2b.4946.m1:1.87994)78:0.0302203)99:0.120723)1:0.187471,(DanioR_ENSDART00000180287:0.334703,(XenopusT_rna-XM_002934955.5:0.177573,((Human_ENST00000318493:0.0387931,MusM_ENSMUST00000080469:0.0401237)1:0.120668,(OphiophagusH_rna-gnl|NaturalisBC|L345_09690.mrna:5e-09,CniHenneguyaS_rna-gnl|WGS_SGJC|scaffold_1903-processed-0.1-mRNA:1.6787)89:0.175499)94:0.0444723)99:0.100995)1:0.265365)1:0.224629,(LingulaA_rna-XM_013525370.1:0.357011,((CrassostreaG_EKC24814:0.255253,CrassostreaG_EKC24815:0.397191)1:0.353626,((LottiaG_LotgiT55278:0.205147,CrassostreaG_EKC26078:0.286689)89:0.0967393,(LottiaG_LotgiT113628:0.599788,LottiaG_LotgiT130764:0.780627)90:0.125257)0:0.0401003)28:0.0712744)1:0.309322)28:0.0635011)91:0.177104)94:0.176474,StrongylocentrotusP_rna38350:1.26475)96:0.23611,(AmphimedonQ_rna2100:0.644036,((AmphimedonQ_rna12361:0.527364,(AmphimedonQ_rna17727:0.0362031,AmphimedonQ_rna20318:0.0454198)1:0.628021)97:0.259405,(((((AmphimedonQ_rna2115:0.291149,AmphimedonQ_rna13761:0.383354)91:0.109465,(AmphimedonQ_rna23715:0.0704564,(AmphimedonQ_rna28383:0.0719969,(AmphimedonQ_rna11274:0.00978752,AmphimedonQ_rna30545:0.0392632)60:0.00801583)0:5e-09)1:0.458493)96:0.150473,(((AmphimedonQ_rna22086:0.105992,((((AmphimedonQ_rna18772:0.073523,AmphimedonQ_rna11460:0.0588603)0:5e-09,(AmphimedonQ_rna11459:0.0365461,AmphimedonQ_rna18770:0.019902)86:0.0135431)1:0.042636,((AmphimedonQ_rna18773:0.0297205,AmphimedonQ_rna22087:0.0358126)97:0.0223788,(AmphimedonQ_rna18774:0.135026,AmphimedonQ_rna19593:0.0307029)75:0.0583104)98:0.0313657)86:0.0222768,AmphimedonQ_rna22088:0.0299669)10:0.000416152)58:0.0326259,AmphimedonQ_rna6054:0.0767118)99:0.0928095,((AmphimedonQ_rna22275:0.00871701,(AmphimedonQ_rna20265:0.011953,AmphimedonQ_rna26529:0.0244689)77:0.00661615)1:0.213632,((AmphimedonQ_rna14402:0.232873,(AmphimedonQ_rna23183:0.0401435,AmphimedonQ_rna249:0.0406423)95:0.105196)62:0.157094,(AmphimedonQ_rna26740:0.00877821,(AmphimedonQ_rna29602:0.0599061,((AmphimedonQ_rna26741:0.0474333,AmphimedonQ_rna15164:0.0733624)71:0.0213706,(AmphimedonQ_rna27205:0.0321619,(AmphimedonQ_rna27206:0.0191743,AmphimedonQ_rna15165:0.025263)28:0.00976049)94:0.0236386)66:0.0162812)76:0.0152322)94:0.0883923)72:0.0894634)61:0.0204615)92:0.0829406)33:0.076102,AmphimedonQ_rna2766:0.410665)87:0.132325,AmphimedonQ_rna5205:0.48966)99:0.252481)99:0.334866)67:0.202141)95:0.216778)85:0.120415)84:0.11635)81:0.04273,((((CniNemvArnau_v1g132322:0.0439559,CniNemvArnau_v1g9756:5e-09)98:0.709308,AmphimedonQ_rna15111:0.97822)76:0.303261,(CniAureliaA_scaffold578.g5.t2:0.817437,MnemiopsisL_ML31987a-RA:1.91869)89:0.41507)29:0.197712,CniAcroporaT_aten_0.1.m1.35414.m1:2.27478)70:0.190121)92:0.0871297,(((((((CniNemvArnau_v1g207152:0.46836,(CniActiniaT_rna-XM_031711040.1:0.205023,CniActiniaT_rna-XM_031713908.1:0.292777)96:0.294533)98:0.862603,CniRenillaM_g12119.t1:2.30952)91:0.443665,CniMontiporaC_g29570.t1:1.7532)0:5e-09,DrosophilaM_FBtr0083004:2.21809)74:0.0957192,(CniMontiporaC_adi2mcaRNA16138_R9:5e-09,(FungSaccharomycesC_YER118C_mRNA:0.282653,(FungAshbyaG_AAS54205:0.332998,FungCandidaG_CAG59447:0.269139)82:0.0911943)83:0.269239)98:1.13688)91:0.250972,((((((((DrosophilaM_FBtr0088938:1.12186,(LingulaA_rna-XM_013537067.1:5e-09,(LingulaA_rna-XM_013543211.2:0.0108526,(LingulaA_rna-XM_013561504.1:0.0396538,(LingulaA_rna-XM_024076243.1:0.108158,LingulaA_rna-XM_013541923.2:5e-09)0:5e-09)0:1.7e-08)1:0.00752101)1:0.801161)85:0.288565,((CniRenillaM_g2828.t1:0.398848,(CniDendronephthya_rna-XM_028556886.1:0.198812,CniXenia_Xe_014012-T1:0.279801)97:0.156284)1:0.513625,((CniHydraV_rna15663:1.46788,((((CniFungiaSp_ffun1.m4.19084.m1:0.0913953,(CniGoniastreaA_gasp1.m3.23115.m1:0.0698596,(CniOrbicellaF_rna8553:5e-09,CniOrbicellaF_rna8552:0.0594396)80:0.0060365)99:0.0565091)94:0.0425666,(CniMergedstylophoraP_rna21082:0.0865532,(CniPocilloporaA_rna15720:5e-09,CniPocilloporaD_rna-XM_027192094.1:5e-09)1:0.0745804)1:0.153244)99:0.0746023,((CniGalaxeaF_gfas1.m1.12088.m1:0.145892,((CniAcroporaT_aten_0.1.m1.32207.m1:0.0207004,(CniAcroporaD_rna30877:0.0868215,(CniAcroporaD_rna30875:0.0401442,(CniAcroporaD_rna30876:0.0114733,CniAcroporaM_amil.1.2.13007.m1:0.0121844)71:0.0128174)14:0.00259841)88:0.0280313)1:0.254302,((CniMontiporaC_g43847.t1:0,CniMontiporaC_g67077.t1:0)0:5e-09,(CniMontiporaC_g43851.t1:0.0410064,CniMontiporaC_g67073.t1:0.028444)73:0.0272694)99:0.31546)73:0.0536901)99:0.0737663,CniPoritesL_plut2.m8.9146.m1:0.219009)99:0.0673712)98:0.086916,(CniAmplexidiscus_evm.model.scaffold_153.2:0.0514486,(CniDiscosoma_evm.model.scaffold_385.12:5e-09,LingulaA_rna-XM_013551604.1:1.63064)12:0.110698)1:0.187811)20:0.00654824)95:0.163156,((CniNemvArnau_v1g150265:0.133265,CniNemvArnau_NVE619:5e-09)98:0.28233,(CniActiniaT_rna-XM_031703406.1:0.238665,CniExaiptasiaP_rna-XM_028661156.1:0.246695)71:0.0410477)99:0.21027)1:0.492235)92:0.143262)93:0.106463,((OphiophagusH_rna-gnl|NaturalisBC|L345_14861.mrna:3.8282,((((((LingulaA_rna-XM_013532409.1:0.371523,(LingulaA_rna-XM_013536286.1:0.0221312,(LingulaA_rna-XM_013536284.1:0.0411883,(LingulaA_rna-XM_024076130.1:0.00727712,LingulaA_rna-XM_013532412.1:0.0177057)76:0.00580099)74:0.00651834)99:0.0977906)90:0.079291,(LingulaA_rna-XM_013534725.1:0.429512,(LingulaA_rna-XM_013543722.1:0.02138,LingulaA_rna-XM_013538252.1:0.0326163)1:0.266605)78:0.0605149)99:0.180094,(((LingulaA_rna-XM_013533549.1:0.00722976,LingulaA_rna-XM_013554507.2:0.0194278)99:0.0898694,LingulaA_rna-XM_013557754.2:0.128073)96:0.0347733,((((LingulaA_rna-XM_013533738.1:0.0436837,(LingulaA_rna-XM_013533709.1:5e-09,OphiophagusH_rna-gnl|NaturalisBC|L345_03699.mrna:1.33913)19:0.0997891)94:0.0452056,LingulaA_rna-XM_013564600.1:0.131706)88:0.0382746,(LingulaA_rna-XM_013564605.1:0.0058937,(LingulaA_rna-XM_013533785.1:0.00915921,LingulaA_rna-XM_013533677.2:0.0248363)7:0.00322379)82:0.0256225)97:0.0406474,LingulaA_rna-XM_013533562.2:0.052278)80:0.0131848)1:0.277328)1:0.604631,(((((LingulaA_rna-XM_024074336.1:0.146599,LingulaA_rna-XM_013560067.1:0.0971783)87:0.0674642,(LingulaA_rna-XM_024074342.1:0.10793,(LingulaA_rna-XM_013558164.2:6e-09,LingulaA_rna-XM_013545468.1:0.0621396)83:0.0302401)79:0.0564338)1:0.3302,(((LingulaA_rna-XM_024076569.1:5e-09,LingulaA_rna-XM_013543209.2:0.328623)99:0.284722,(LingulaA_rna-XM_024077329.1:5e-09,(LingulaA_rna-XM_013526664.1:0.012703,(LingulaA_rna-XM_013526668.1:0.110313,(LingulaA_rna-XM_013526661.2:5e-09,LingulaA_rna-XM_024077763.1:0.0621416)37:0.0335232)89:0.035896)0:6e-09)90:0.0786245)32:0.0422252,LingulaA_rna-XM_013532660.1:0.523701)91:0.230923)98:0.260433,(LingulaA_rna-XM_013558157.2:0.015134,LingulaA_rna-XM_013560068.1:0.0164105)1:0.621126)1:0.325733,(((AcanthasterP_rna31471:0.557234,(CniFungiaSp_ffun1.m4.29348.m1:0.426336,CniFungiaSp_ffun1.m4.31404.m1:0.00416023)97:0.604136)88:0.381554,(((AcanthasterP_rna32901:0.312411,(AcanthasterP_rna34457:0.513764,AcanthasterP_rna35750:0.126783)86:0.0843713)13:0.0521224,AcanthasterP_rna32873:0.573468)90:0.0605741,(AcanthasterP_rna32894:0.401086,((AcanthasterP_rna14234:0.0263167,AcanthasterP_rna14238:0.189825)1:0.355829,((AcanthasterP_rna33362:0.0732315,AcanthasterP_rna33370:0.124628)43:0.0631337,(AcanthasterP_rna33365:0.0234555,(AcanthasterP_rna33368:0.0260329,AcanthasterP_rna35716:0.0483907)72:0.00728552)93:0.0482086)99:0.235029)1:0.441089)28:0.0438921)99:0.317186)90:0.169538,(AcanthasterP_rna23046:0.402214,StrongylocentrotusP_rna7993:0.589276)1:0.331439)37:0.165943)27:0.064297)80:0.0487172,(((StrongylocentrotusP_rna22020:0.0498093,StrongylocentrotusP_rna38073:0.0371662)1:0.87829,(StrongylocentrotusP_rna9236:0.447357,(StrongylocentrotusP_rna14310:0.116441,(StrongylocentrotusP_rna27756:0.0656107,(StrongylocentrotusP_rna9703:0.0273699,StrongylocentrotusP_rna2387:0.0314927)72:0.00632048)62:0.0140954)99:0.318572)99:0.399977)1:0.527414,((AcanthasterP_rna7650:1.00925,((AcanthasterP_rna7656:0.303941,AcanthasterP_rna30709:0.407916)1:0.268843,(AcanthasterP_rna30692:0.597293,(AcanthasterP_rna8643:0.265218,(AcanthasterP_rna30642:0.159181,AcanthasterP_rna30706:0.0936156)32:0.0439869)99:0.381641)99:0.334154)83:0.187002)94:0.235351,(AcanthasterP_rna6216:0.886129,((AcanthasterP_rna24489:0.507288,CniHydraV_rna18149:1.43096)80:0.254191,(AcanthasterP_rna25659:0.454683,(StrongylocentrotusP_rna36894:0.661562,(AcanthasterP_rna25656:0.613979,DanioR_ENSDART00000132905:1.53523)38:0.247495)16:0.12878)75:0.130105)96:0.131068)90:0.111411)94:0.121659)89:0.0686388)39:0.0405335,(((StrigamiaM_SMAR000403-RA:0.413899,(DrosophilaM_FBtr0084874:0.407299,ApisM_GB43963-RA:0.431337)86:0.0971708)1:0.373433,((ApisM_GB40603-RA:0.860284,DrosophilaM_FBtr0073323:1.10522)0:0.00800632,(AmphibalanusA_rna-gnl|WGS_VIIS|FJT64_022228-RA_mrna:0.183163,AmphibalanusA_rna-gnl|WGS_VIIS|FJT64_026457-RA_mrna:0.136578)1:0.56736)76:0.190549)20:0.114252,AcanthasterP_rna18828:1.25523)96:0.131423)0:0.00362863)21:0.06437,(AmphimedonQ_rna2474:1.50157,((((LottiaG_LotgiT109067:0.175449,LottiaG_LotgiT145808:0.196123)1:0.431981,LottiaG_LotgiT132698:0.524805)7:0.0520388,CrassostreaG_EKC26421:0.881504)99:0.353656,(CniAureliaA_scaffold1819.g1.t1:0.0785783,CniAureliaA_scaffold868.g5.t1:0.0838343)1:0.899728)26:0.0291589)73:0.0755221)39:0.0344651)86:0.0868511,(((AmphibalanusA_rna-gnl|WGS_VIIS|FJT64_017583-RA_mrna:0.376322,DrosophilaM_FBtr0081495:1.05327)72:0.19594,((((((AmphibalanusA_rna-gnl|WGS_VIIS|FJT64_000135-RA_mrna:0.202286,AmphibalanusA_rna-gnl|WGS_VIIS|FJT64_027326-RA_mrna:0.100033)99:0.365885,((Human_ENST00000355710:0.0599855,MusM_ENSMUST00000032201:0.0812824)1:0.145436,(OphiophagusH_rna-gnl|NaturalisBC|L345_04846.mrna:0.216333,(DanioR_ENSDART00000077627:0.242117,XenopusT_rna-XM_012966869.3:0.164917)46:0.0345438)85:0.0436784)94:0.147674)57:0.0999838,DrosophilaM_FBtr0081176:1.72787)55:0.136219,((StrigamiaM_SMAR007977-RA:0.478519,(ApisM_GB53284-RA:0.419311,CniNemvArnau_v1g201944:1.42529)94:0.247229)86:0.118549,LingulaA_rna-XM_013526490.2:0.524949)17:0.0634224)1:0.398441,CrassostreaG_EKC27750:0.783341)4:0.081599,(AcanthasterP_rna12284:0.473928,StrongylocentrotusP_rna39508:0.397698)1:0.562232)14:0.0702506)1:0.317956,((CniAureliaA_scaffold242.g11.t1:0.649696,(CniHydraV_rna19971:0.4078,(CniMorbakkaV_scaffold150.g59.t1:0.129211,CniMorbakkaV_scaffold150.g59.t3:0.0189932)1:0.305027)97:0.112886)99:0.145609,((((((CniMergedstylophoraP_rna7477:0.0116445,(CniPocilloporaA_rna6145:5e-09,CniPocilloporaD_rna-XM_027182410.1:5e-09)97:0.0345607)1:0.151914,(CniFungiaSp_ffun1.m4.25943.m1:0.0701384,(CniGoniastreaA_gasp1.m3.2022.m1:0.0443234,CniOrbicellaF_rna13933:0.0258763)99:0.0482829)99:0.051678)65:0.0373046,((CniGalaxeaF_gfas1.m1.6376.m1:0.128608,(((CniAcroporaT_aten_0.1.m1.12058.m1:0.145463,(CniAcroporaT_aten_0.1.m1.12054.m1:0.0262216,(CniAcroporaD_rna28716:0.00711935,(CniAcroporaM_amil.1.2.10827.m1:0.00882635,CniAcroporaD_rna28714:0.00455325)29:0.0102775)0:0.0021102)81:0.02068)20:0.00770517,CniAcroporaT_aten_0.1.m1.12055.m1:0.379248)87:0.0804515,(CniMontiporaC_g69120.t1:0.00203998,CniMontiporaC_g1559.t1:0.00154606)1:0.097337)1:0.0982763)94:0.0355623,CniPoritesL_plut2.m8.26454.m1:0.172732)97:0.0366704)1:0.0836911,((CniDiscosoma_evm.model.scaffold_47.65:0.0380163,(CniDiscosoma_evm.model.scaffold_47.66:5e-09,(CniAcroporaT_aten_0.1.m1.16103.m1:0.693685,CniAmplexidiscus_evm.model.scaffold_89.21:5e-09)0:5e-09)99:0.0297647)83:0.0875847,((CrassostreaG_EKC21706:3.06856,CniPoritesL_plut2.m8.12768.m1:5e-09)60:0.591581,((CniMergedstylophoraP_rna36745:0.12129,CniMergedstylophoraP_rna28777:0.0806303)99:0.538485,CniMergedstylophoraP_rna18595:0.361864)72:0.598754)64:1.11863)13:0.069128)1:0.108496,(CniNemvArnau_v1g82372:0.0812375,(CniActiniaT_rna-XM_031709980.1:0.147911,CniExaiptasiaP_rna-XM_021038556.2:0.177647)96:0.0879262)99:0.143697)1:0.138236,(CniRenillaM_g17957.t1:0.244853,(CniDendronephthya_rna-XM_028547896.1:0.196595,(CniXenia_Xe_001103-T1:0.0199667,(CniXenia_Xe_001097-T1:0.00432269,CniXenia_Xe_001099-T1:5e-09)95:0.0180467)1:0.216201)96:0.0764149)1:0.32013)94:0.117102)1:0.441437)83:0.0707525)98:0.0863214,(((ApisM_GB40401-RA:3.81565,(((CniMorbakkaV_scaffold82.g48.t1:0.617262,(((CniAureliaA_scaffold4208.g1.t1:0.140686,CniAureliaA_scaffold868.g6.t1:0.0969514)98:0.274456,(CniAureliaA_scaffold182.g18.t1:0.2259,CniAureliaA_scaffold2069.g2.t1:0.220588)98:0.31526)91:0.224225,CniHydraV_rna16738:0.611983)85:0.171632)69:0.0857303,CniMorbakkaV_scaffold318.g27.t3:1.06942)31:0.0484593,(CniDendronephthya_rna-XM_028554942.1:0,CniDendronephthya_rna-XM_028558568.1:0)0:0.78547)98:0.292963)0:1.2e-08,(((((CniMontiporaC_g48060.t1:0.199804,((CniMontiporaC_g48049.t1:0.0274461,CniMontiporaC_g48059.t1:0.00911432)96:0.0937264,CniGalaxeaF_gfas1.m1.20398.m1:0.366485)77:0.0756363)90:0.0635316,(((CniAcroporaT_aten_0.1.m1.8154.m1:0.0351162,(CniAcroporaM_amil.1.2.17603.m1:0.113249,CniAcroporaD_rna40441:0.022881)77:0.0122187)1:0.0390133,(CniAcroporaD_rna14316:0.0131446,CniAcroporaM_amil.1.2.22539.m1:0.0280213)91:0.0201963)1:0.0614577,(((CniAcroporaT_aten_0.1.m1.8127.m1:0.046913,(CniAcroporaT_aten_0.1.m1.8120.m1:0.063123,CniAcroporaT_aten_0.1.m1.8153.m1:0.0531434)98:0.0304673)89:0.0253378,((CniAcroporaD_rna14322:0.0385239,CniAcroporaT_aten_0.1.m1.8210.m1:0.0134185)97:0.0593861,(CniAcroporaD_rna26635:0.0201369,CniAcroporaM_amil.1.2.8148.m1:0.0681011)94:0.044702)1:0.140005)58:0.0194337,((((CniAcroporaD_rna39793:1.27691,CniAcroporaT_aten_0.1.m1.8159.m1:5e-09)92:0.177647,CniAcroporaT_aten_0.1.m1.8173.m1:0.0203686)73:0.0119239,CniAcroporaT_aten_0.1.m1.8198.m1:0.26526)81:0.00711426,(CniAcroporaD_rna14321:0.0349844,((CniAcroporaT_aten_0.1.m1.8180.m1:0.0419853,CniAcroporaM_amil.1.2.19587.m1:0.0312933)0:5e-09,CniAcroporaM_amil.1.2.22544.m1:0.0259416)90:0.0231893)85:0.0163127)1:0.0572491)42:0.0135373)1:0.172172)99:0.110883,(((CniGalaxeaF_gfas1.m1.6836.m1:0.0118708,(CniGalaxeaF_gfas1.m1.12340.m1:0.0778298,CniGalaxeaF_gfas1.m1.20619.m1:0.00980028)80:0.0390779)1:0.11113,(((CniGalaxeaF_gfas1.m1.10900.m1:0.0490954,CniGalaxeaF_gfas1.m1.20397.m1:0.221465)62:0.0162022,CniGalaxeaF_gfas1.m1.6835.m1:0.0777509)97:0.0495282,CniGalaxeaF_gfas1.m1.11584.m1:0.146335)93:0.0417122)1:0.140584,(((CniPoritesL_plut2.m8.4683.m1:0.0217773,CniPoritesL_plut2.m8.4682.m1:0.027195)66:0.0268168,(CniPoritesL_plut2.m8.10153.m1:0.339191,(CniPoritesL_plut2.m8.29272.m1:0.0405271,(CniPoritesL_plut2.m8.8074.m1:0.0107196,CniPoritesL_plut2.m8.29274.m1:0.0361006)99:0.0449394)87:0.0370352)71:0.0527514)1:0.314499,(CniGalaxeaF_gfas1.m1.13126.m1:1.14781,(((CniPoritesL_plut2.m8.31246.m1:0.165479,CniPoritesL_plut2.m8.30210.m1:0.0336526)99:0.15231,(CniPoritesL_plut2.m8.26012.m1:0.103243,(CniPoritesL_plut2.m8.19000.m1:0.183579,CniPoritesL_plut2.m8.4686.m1:0.580459)20:0.142883)12:0.0384068)92:0.071076,CniPoritesL_plut2.m8.4676.m1:0.129399)48:0.0554857)50:0.0949913)84:0.0785083)94:0.0643321)99:0.13515,(((((CniOrbicellaF_rna11516:0.0828811,(CniGoniastreaA_gasp1.m3.3663.m1:0.0340007,CniGoniastreaA_gasp1.m3.3666.m1:0.0478066)80:0.0174331)62:0.0133481,(CniOrbicellaF_rna22889:0.0480185,(CniOrbicellaF_rna2387:3.46768,CniOrbicellaF_rna11515:0.0309661)0:0.0105016)88:0.0326563)97:0.0637379,CniOrbicellaF_rna22887:0.186505)96:0.0687859,(CniFungiaSp_ffun1.m4.20279.m1:0.0648004,CniFungiaSp_ffun1.m4.26813.m1:0.0435082)1:0.144406)1:0.319495,((CniMergedstylophoraP_rna28355:0.504528,(((((CniPocilloporaA_rna15055:5e-09,CniPocilloporaD_rna-XM_027191393.1:5e-09)1:0.178518,(CniMergedstylophoraP_rna28346:0.32266,((CniAcroporaD_rna16138:0.197561,CniPocilloporaA_rna15057:5e-09)0:5e-09,(CniMontiporaC_adi2mcaRNA16138_R4:0.166526,CniPocilloporaD_rna-XM_027191395.1:5e-09)0:5e-09)1:0.227058)56:0.0212474)96:0.0467003,(CniMergedstylophoraP_rna20922:0.105337,CniMergedstylophoraP_rna28351:0.114425)86:0.0411511)56:0.0353479,((CniPocilloporaA_rna15028:0,CniPocilloporaD_rna-XM_027191386.1:0)0:0.051518,(CniPocilloporaA_rna15056:5e-09,CniPocilloporaD_rna-XM_027191394.1:5e-09)1:0.102638)95:0.0429545)99:0.047129,(CniMergedstylophoraP_rna20924:0.168119,CniMergedstylophoraP_rna33975:0.270561)94:0.0405115)97:0.105755)4:0.0334672,((((CniFungiaSp_ffun1.m4.16908.m1:0.094655,CniFungiaSp_ffun1.m4.16909.m1:0.0824011)97:0.0786896,(CniFungiaSp_ffun1.m4.26233.m1:0.0555223,(CniFungiaSp_ffun1.m4.30619.m1:0.278697,CniFungiaSp_ffun1.m4.33804.m1:0.00945779)68:0.0288123)28:0.00568152)90:0.0546793,(((((CniGoniastreaA_gasp1.m3.16608.m1:0.0514219,CniGoniastreaA_gasp1.m3.12493.m1:0.0660759)84:0.0335038,CniGoniastreaA_gasp1.m3.16609.m1:0.0941551)97:0.0431662,CniGoniastreaA_gasp1.m3.16611.m1:0.124883)83:0.0229989,(CniOrbicellaF_rna28794:0.0847967,CniGoniastreaA_gasp1.m3.16610.m1:0.116338)97:0.0393494)76:0.0080567,CniOrbicellaF_rna28797:0.0109649)95:0.0370867)93:0.0292489,(CniMergedstylophoraP_rna28344:0.0779808,(CniPocilloporaA_rna15054:5e-09,CniPocilloporaD_rna-XM_027191416.1:5e-09)99:0.0596856)1:0.298227)0:0.0389102)94:0.0533902)95:0.104702)99:0.181059,(((CniNemvArnau_v1g111583:0.0207601,(CniNemvArnau_v1g111563:0.0452478,CniNemvArnau_v1g111628:0.0291234)94:0.0407288)89:0.0600881,(CniNemvArnau_v1g209451:0.0633844,(CniNemvArnau_v1g209449:0.0304443,(CniHenneguyaS_rna-gnl|WGS_SGJC|scaffold_662-snap-0.10-mRNA:5.31881,CniNemvArnau_NVE11037:7e-09)98:0.0760578)45:0.0173721)1:0.295628)1:0.178522,(CniActiniaT_rna-XM_031719588.1:0.285034,(((((CniExaiptasiaP_rna-XM_021058132.1:0.0198206,CniExaiptasiaP_rna-XM_028663125.1:0.0617412)87:0.0173258,(CniExaiptasiaP_rna-XM_028663126.1:0.0185936,CniExaiptasiaP_rna-XM_028662932.1:0.0387926)81:0.0132361)1:0.0903258,CniExaiptasiaP_rna-XM_021058887.2:0.382592)20:0.0182199,(((CniExaiptasiaP_rna-XM_028662931.1:0.0693862,CniExaiptasiaP_rna-XM_028663127.1:0.0496543)80:0.0205734,CniExaiptasiaP_rna-XM_028662933.1:0.00909505)0:5e-09,CniExaiptasiaP_rna-XM_028662927.1:0.0459092)99:0.0477209)99:0.0499845,(CniExaiptasiaP_rna-XM_021058864.2:0.0612671,(CniExaiptasiaP_rna-XM_028659591.1:0.203535,(CniGalaxeaF_gfas1.m1.6322.m1:1.99546,CniExaiptasiaP_rna-XM_021058304.2:9e-09)13:0.0195628)1:0.315198)96:0.0412658)1:0.224291)1:0.163689)1:0.210713)1:0.448682)88:0.141686,(((CniOrbicellaF_rna32009:0.140978,(CniFungiaSp_ffun1.m4.5566.m1:0.21838,((CniAmplexidiscus_evm.model.scaffold_329.14:5e-09,(CniDiscosoma_evm.model.scaffold_280.4:5e-09,FungSchizosaccharomycesP_SPCC24B10.13.1:1.23842)13:0.037891)99:0.40498,CniPoritesL_plut2.m8.30057.m1:0.111071)89:0.153097)80:0.222783)1:0.656815,((((((((CniAcroporaT_aten_0.1.m1.23834.m1:0.0223068,CniAcroporaT_aten_0.1.m1.23845.m1:0.0465636)98:0.02322,(CniAcroporaM_amil.1.2.10513.m1:0.0195573,CniAcroporaD_rna16135:0.0492539)94:0.0178679)99:0.0325973,((CniAcroporaT_aten_0.1.m1.23838.m1:0.00939285,(((CniAcroporaD_rna3928:0.00935197,CniAcroporaM_amil.1.2.10518.m1:0.0120674)75:0.00654345,CniAcroporaT_aten_0.1.m1.23846.m1:0.079815)54:0.0130627,(CniAcroporaT_aten_0.1.m1.23837.m1:5e-09,CniAcroporaT_aten_0.1.m1.23843.m1:5e-09)1:0.0945337)75:0.0134445)86:0.0200197,CniAcroporaT_aten_0.1.m1.23844.m1:0.0509467)99:0.0466793)97:0.0371508,((CniAcroporaM_amil.1.2.10519.m1:0.260217,CniAcroporaT_aten_0.1.m1.23839.m1:0.0975978)81:0.00960884,((CniAcroporaD_rna3931:0.0916673,CniAcroporaD_rna16136:0.0679744)73:0.00379221,(CniAcroporaT_aten_0.1.m1.23850.m1:0.0559274,CniAcroporaT_aten_0.1.m1.23852.m1:0.0496398)85:0.00891545)91:0.018548)93:0.0292171)1:0.164297,(((CniMontiporaC_adi2mcaRNA16135_R2:0.0320364,(CniMontiporaC_g20536.t1:0.235639,CniMontiporaC_g56779.t1:0.00984442)1:0.00181966)1:0.0545013,(CniMontiporaC_g9690.t1:0.0509434,CniMontiporaC_g56778.t1:0.030074)91:0.0177183)72:0.0141756,CniMontiporaC_g18978.t1:0.183716)92:0.0920631)98:0.127751,(CniGalaxeaF_gfas1.m1.4308.m1:0.176249,((((((CniMergedstylophoraP_rna36270:0.0396304,(CniMergedstylophoraP_rna26551:0.0571068,CniMergedstylophoraP_rna26552:0.0265375)79:0.0307293)94:0.0867505,CniMergedstylophoraP_rna31502:0.214487)35:0.0311695,((CniOrbicellaF_rna17328:0.554851,CniPocilloporaD_rna-XM_027196387.1:5e-09)0:6e-09,CniPocilloporaA_rna19976:5e-09)99:0.0761777)75:0.0150501,(CniMergedstylophoraP_rna20836:0.0659279,(CniPocilloporaA_rna26590:5e-09,CniPocilloporaD_rna-XM_027203065.1:5e-09)1:0.0932825)97:0.0497552)1:0.134265,(((CniFungiaSp_ffun1.m4.27164.m1:5e-09,(CniFungiaSp_ffun1.m4.10652.m1:6e-09,CniFungiaSp_ffun1.m4.10651.m1:5e-09)99:0.639959)97:0.0717195,CniFungiaSp_ffun1.m4.30026.m1:0.0901917)83:0.0446863,((CaenorhabditisE_ZK470.5a.1:1.9092,CniGoniastreaA_gasp1.m3.5606.m1:0.0830818)74:0.0519162,(CniGoniastreaA_gasp1.m3.31734.m1:0.0935332,(CniOrbicellaF_rna32015:0.0227193,(CniGoniastreaA_gasp1.m3.5609.m1:0.0642961,(CniOrbicellaF_rna32011:0.0726348,CniOrbicellaF_rna32013:0.0522279)99:0.0815271)34:0.014511)58:0.011667)65:0.0117976)97:0.0661508)99:0.0647107)1:0.0873614,CniPoritesL_plut2.m8.13880.m1:0.265949)92:0.0434252)91:0.0928956)1:0.647895,((((CniOrbicellaF_rna3460:0.280267,(CniMergedstylophoraP_rna15001:5e-09,(CniMergedstylophoraP_rna15002:0.0545162,(CniPocilloporaA_rna1278:5e-09,CniPocilloporaD_rna-XM_027189535.1:5e-09)1:0.178723)1:0.252025)84:0.0688337)1:0.240837,((CniMergedstylophoraP_rna15003:0.0877764,(CniPocilloporaA_rna1279:5e-09,CniPocilloporaD_rna-XM_027189457.1:5e-09)1:0.0684002)1:0.118295,((CniMergedstylophoraP_rna15008:0.0585751,(CniPocilloporaA_rna1283:5e-09,CniPocilloporaD_rna-XM_027189357.1:5e-09)1:0.0633298)1:0.24091,((((((((LingulaA_rna-XM_013546009.2:5e-09,LingulaA_rna-XM_013552784.1:0.10522)1:2.90037,(CniAcroporaT_aten_0.1.m1.20690.m1:0.0200117,(CniAcroporaM_amil.1.2.321.m1:0.00935141,CniAcroporaD_rna38763:0.00611632)99:0.0273317)72:0.101978)0:0.032869,CniMontiporaC_g22457.t1:0.140482)1:0.236518,(CniGalaxeaF_gfas1.m1.13617.m1:0.15998,(CniGoniastreaA_gasp1.m3.6182.m1:0.444801,(CniPocilloporaD_rna-XM_027181429.1:5e-09,CniPocilloporaA_rna5179:5e-09)92:0.303565)97:0.499149)22:0.0608728)36:0.02665,((CniGalaxeaF_gfas1.m1.13616.m1:0.219253,(CniGalaxeaF_gfas1.m1.13605.m1:0.0268693,(CniGalaxeaF_gfas1.m1.22127.m1:0.0954948,(CniGalaxeaF_gfas1.m1.13020.m1:0.0183839,LottiaG_LotgiT131117:3.14904)0:0.0490236)98:0.0638069)1:0.126555)97:0.0406619,((CniMontiporaC_g22436.t1:0.176445,(CniAcroporaT_aten_0.1.m1.20704.m1:0.0337177,(CniAcroporaD_rna22509:0.00781652,CniAcroporaM_amil.1.2.305.m1:0.0144649)1:0.034993)1:0.173627)1:0.13198,((CniAcroporaT_aten_0.1.m1.20705.m1:0.0420051,(CniAcroporaM_amil.1.2.307.m1:0.027071,(CniAcroporaD_rna22512:0.00819536,CniAcroporaM_amil.1.2.306.m1:0.00335095)99:0.0313381)60:0.000982116)1:0.177602,(CniMontiporaC_adi2mcaRNA22509_R2:0.049791,CniMontiporaC_g22438.t1:5e-09)1:0.141893)1:0.133201)82:0.0398865)80:0.027232)99:0.0583158,CniPoritesL_plut2.m8.16237.m1:0.291492)28:0.0292243,((AmphimedonQ_rna28430:0.248896,AmphimedonQ_rna26683:9e-09)64:0.769099,ApisM_GB44278-RA:6e-09)29:2.62974)80:0.0715585,(CniFungiaSp_ffun1.m4.9070.m1:0.151206,(CniGoniastreaA_gasp1.m3.30703.m1:0.0542233,CniOrbicellaF_rna3454:0.0417822)1:0.124974)1:0.0762038)49:0.0428344)1:0.146934)98:0.132749)1:0.421152,(LottiaG_LotgiT153809:2.26698,((((((CniMergedstylophoraP_rna29022:0.134066,(CniPocilloporaA_rna22429:5e-09,CniPocilloporaD_rna-XM_027198848.1:5e-09)1:0.217455)93:0.131662,(CniPocilloporaA_rna19811:0,CniPocilloporaD_rna-XM_027196238.1:0)0:0.892534)52:0.0512586,(CniFungiaSp_ffun1.m4.20.m1:0.254197,(CniGoniastreaA_gasp1.m3.22660.m1:0.293999,(((CniOrbicellaF_rna6730:0.105533,CniGoniastreaA_gasp1.m3.26346.m1:0.0982668)90:0.0791158,CniOrbicellaF_rna2673:0.14075)88:0.0578469,CniFungiaSp_ffun1.m4.10809.m1:0.162709)84:0.0462929)42:0.0315525)95:0.0840276)97:0.112496,((CniPoritesL_plut2.m8.2483.m1:0.569045,CniPoritesL_plut2.m8.21818.m1:0.295001)98:0.210279,CniGalaxeaF_gfas1.m1.19373.m1:0.269834)74:0.109756)98:0.459797,CniMergedstylophoraP_rna18394:0.567661)86:0.352473,(((((CniNemvArnau_v1g210816:0.104479,(CniNemvArnau_v1g134557:0.0163455,CniNemvArnau_v1g41034:5e-09)97:0.0595992)1:0.223344,CniExaiptasiaP_rna-XM_021046818.2:0.213931)93:0.139386,(CniActiniaT_rna-XM_031708921.1:0.179165,CniActiniaT_rna-XM_031708897.1:0.316262)95:0.0619268)91:0.0422349,(CniActiniaT_rna-XM_031708919.1:0.233187,(CniExaiptasiaP_rna-XM_028657984.1:0.0657411,CniExaiptasiaP_rna-XM_021040820.2:0.0141653)1:0.328963)66:0.0424532)1:0.255871,((CniPoritesL_plut2.m8.30058.m1:0.213647,(CniPocilloporaA_rna16875:5e-09,CniPocilloporaD_rna-XM_027193256.1:5e-09)99:0.288493)6:0.0432619,(CniMontiporaC_g56772.t1:0.210568,CniGalaxeaF_gfas1.m1.19258.m1:0.140142)88:0.0733584)1:0.403253)1:0.300064)54:0.0842716)0:1.2e-08)16:0.0740397,((((CniPoritesL_plut2.m8.17370.m1:0.934724,(CniExaiptasiaP_rna-XM_021052465.2:0.549342,(((((CniAcroporaD_rna30866:0.0587914,CniAcroporaM_amil.1.2.13010.m1:0.0386766)1:0.199077,(CniMontiporaC_g67065.t1:0.072502,((CniHydraV_rna25045:1.57591,CniMontiporaC_adi2mcaRNA30866_R0:0.00031425)8:0.0256229,CniMontiporaC_adi2mcaRNA30866_R1:0.0222235)1:0.119314)1:0.128557)92:0.092614,CniMontiporaC_g67062.t1:0.336202)94:0.0630289,((CniPoritesL_plut2.m8.17369.m1:0.220851,(CniPocilloporaA_rna3430:5e-09,CniPocilloporaD_rna-XM_027204828.1:5e-09)1:0.33141)17:0.0480694,((CniDiscosoma_evm.model.scaffold_444.7:1.29811,CniFungiaSp_ffun1.m4.2703.m1:1.2e-08)24:0.104025,(CniGoniastreaA_gasp1.m3.21716.m1:0.206408,CniOrbicellaF_rna17309:0.0267427)33:0.0476765)63:0.0299512)98:0.0660991)67:0.056264,CniGalaxeaF_gfas1.m1.23553.m1:0.0491063)1:0.261003)48:0.0850107)26:0.0284798,CniOrbicellaF_rna2549:1.33699)73:0.0739179,((CniNemvArnau_v1g106463:0.260103,(CniActiniaT_rna-XM_031703397.1:0.311396,CniExaiptasiaP_rna-XM_021052464.2:0.220103)9:0.0545723)99:0.188985,(((CniMergedstylophoraP_rna30483:0.12962,(CniPocilloporaA_rna3429:5e-09,CniPocilloporaD_rna-XM_027204827.1:5e-09)99:0.0731389)99:0.12245,((CniFungiaSp_ffun1.m4.2687.m1:0.120552,(CniGoniastreaA_gasp1.m3.21712.m1:0.0560367,CniOrbicellaF_rna17306:0.071607)99:0.0849571)13:0.0249687,CniDiscosoma_evm.model.scaffold_385.1:0.23191)81:0.0230519)55:0.0507308,((CniGalaxeaF_gfas1.m1.23552.m1:0.179385,(CniMontiporaC_g67066.t1:0.120665,(CniAcroporaT_aten_0.1.m1.32205.m1:0.0226584,(CniAcroporaM_amil.1.2.13003.m1:5e-09,CniAcroporaD_rna30868:0.0286141)91:0.0286816)1:0.152745)1:0.146797)97:0.0534465,CniPoritesL_plut2.m8.17366.m1:0.153605)15:0.0402451)1:0.229165)1:0.454898)79:0.0687377,((((CniDiscosoma_evm.model.scaffold_382.6:0.0218778,CniDiscosoma_evm.model.scaffold_750.1:0.00994019)73:0.00772563,(CniDiscosoma_evm.model.scaffold_594.2:0.00840708,CniDiscosoma_evm.model.scaffold_78.61:0.0127222)83:0.0297684)1:0.50468,((CniFungiaSp_ffun1.m4.11855.m1:0.298015,(CniMergedstylophoraP_rna2952:0.0724362,(CniPocilloporaA_rna10227:5e-09,CniPocilloporaD_rna-XM_027186566.1:5e-09)1:0.15716)1:0.249168)1:0.371727,((((CniFungiaSp_ffun1.m4.22902.m1:0.145565,(CniFungiaSp_ffun1.m4.22898.m1:0.085192,(CniFungiaSp_ffun1.m4.22903.m1:0.0562212,CniFungiaSp_ffun1.m4.22901.m1:0.0948834)52:0.0282895)98:0.159476)62:0.0835466,StrigamiaM_SMAR004801-RA:1.25995)84:0.191648,(((((CniPocilloporaA_rna3432:5e-09,CniPocilloporaD_rna-XM_027204831.1:5e-09)1:0.445402,(((CniMergedstylophoraP_rna17794:0.100504,((CniMergedstylophoraP_rna34155:0.065607,CniMergedstylophoraP_rna35090:0.0805524)74:0.0161641,CniMergedstylophoraP_rna25353:0.169695)87:0.0541492)35:0.0084239,CniMergedstylophoraP_rna33307:0.0258902)97:0.077982,(CniPocilloporaA_rna19469:0,CniPocilloporaD_rna-XM_027195885.1:0)0:0.0780202)97:0.114379)76:0.0337543,(ApisM_GB47556-RA:2.5745,CniMergedstylophoraP_rna35327:1.2e-08)30:0.371181)0:0.0355615,(CniMontiporaC_g68323.t1:0.273475,(CniAcroporaM_amil.1.2.14483.m1:0.3406,(CniAcroporaT_aten_0.1.m1.32200.m1:0.566882,((((CniAcroporaM_amil.1.2.14491.m1:0.139349,CniAcroporaT_aten_0.1.m1.32191.m1:0.0684971)99:0.116554,(CniAcroporaM_amil.1.2.26436.m1:0.103147,(CniAcroporaD_rna30859:0.0689113,(CniAcroporaT_aten_0.1.m1.32202.m1:0.0923145,((CniAcroporaD_rna1620:0.0397893,CniAcroporaM_amil.1.2.18666.m1:0.0103778)72:0.00551064,(((CniAcroporaM_amil.1.2.19642.m1:0.0550291,CniAcroporaM_amil.1.2.24164.m1:0.0559487)93:0.0530406,CniAcroporaD_rna11691:0.00772021)88:0.00845911,CniAcroporaD_rna1621:0.100093)74:0.00854109)90:0.0766428)80:0.0424789)99:0.0972576)11:0.0155435)98:0.091585,(CniAcroporaT_aten_0.1.m1.32199.m1:0.136281,(CniAcroporaM_amil.1.2.14492.m1:0.259633,CniAcroporaM_amil.1.2.14494.m1:0.0875812)56:0.0708502)99:0.15858)70:0.0569051,((CniAcroporaM_amil.1.2.14487.m1:0.117442,CniAcroporaM_amil.1.2.14480.m1:0.0241678)25:0.0391268,(((CniAcroporaT_aten_0.1.m1.32189.m1:0.196898,CniAcroporaT_aten_0.1.m1.35429.m1:0.0391162)84:0.0121257,CniAcroporaM_amil.1.2.14468.m1:0.0804461)99:0.0917654,CniAcroporaM_amil.1.2.14479.m1:0.13302)83:0.0721442)75:0.0347276)72:0.0102675)71:0.0158671)97:0.0638078)1:0.175407)64:0.0791224,(((((CniOrbicellaF_rna12430:0.0674794,CniOrbicellaF_rna12429:0.0314972)87:0.043473,((CniGoniastreaA_gasp1.m3.24381.m1:0.0205417,CniGoniastreaA_gasp1.m1b.29468.m1:0.329223)84:0.0405944,CniGoniastreaA_gasp1.m3.28006.m1:0.0424688)97:0.0583934)77:0.0157879,CniOrbicellaF_rna17330:0.0378297)91:0.0486992,(CniFungiaSp_ffun1.m4.24081.m1:0.0570002,CniFungiaSp_ffun1.m4.24080.m1:0.142613)99:0.110392)99:0.113315,((CniPoritesL_plut2.m8.25655.m1:0.0580034,(CniPoritesL_plut2.m8.17373.m1:0.0529651,(CniPocilloporaD_rna-XM_027186352.1:5e-09,(CniPocilloporaA_rna992:5e-09,CniAureliaA_scaffold88.g20.t1:2.10805)0:5e-09)1:0.56493)22:0.0898714)99:0.166703,CniGalaxeaF_gfas1.m1.9265.m1:0.39298)5:0.0790754)78:0.0683777)96:0.074345)99:0.170575,(((((((((CniMergedstylophoraP_rna28693:0.141539,((CniPocilloporaA_rna9183:5e-09,CniPocilloporaD_rna-XM_027185498.1:0.00838931)98:0.0709391,(CniMergedstylophoraP_rna17974:0.229055,((CniMergedstylophoraP_rna27246:0.150688,CniMergedstylophoraP_rna27260:0.285018)94:0.0546128,((CniMergedstylophoraP_rna27661:0.0768011,CniMergedstylophoraP_rna30137:0.0857531)74:0.0153391,(CniMergedstylophoraP_rna27654:5e-09,CniMergedstylophoraP_rna27658:0.0114419)74:0.0114128)77:0.0218829)85:0.0180413)75:0.0309912)87:0.063375)79:0.0403503,(CniMergedstylophoraP_rna33686:0.279029,(((CniMergedstylophoraP_rna32236:0.130888,(CniPocilloporaD_rna-XM_027194550.1:5e-09,CniPocilloporaA_rna18138:5e-09)1:0.135082)77:0.0180904,CniMergedstylophoraP_rna32457:0.195561)98:0.0681363,(CniMergedstylophoraP_rna17979:0.126322,(CniPocilloporaA_rna5178:5e-09,CniPocilloporaD_rna-XM_027181428.1:5e-09)99:0.192118)96:0.161845)0:5e-09)79:0.0205888)83:0.034413,(CniMergedstylophoraP_rna21096:0.0856794,CniMergedstylophoraP_rna33695:0.209293)94:0.0680438)33:0.0345699,CniMergedstylophoraP_rna17461:0.159706)92:0.0508144,((CniDiscosoma_evm.model.scaffold_594.1:0.189376,(((CniMergedstylophoraP_rna28694:0.0814823,(CniMergedstylophoraP_rna26938:0.028643,(CniMergedstylophoraP_rna26940:0.0131376,(CniMergedstylophoraP_Spis17486:0.0353159,CniMergedstylophoraP_rna5943:0.123406)0:5e-09)0:5e-09)98:0.0348633)64:0.00905891,CniMergedstylophoraP_rna32282:0.111561)84:0.0298342,(CniMergedstylophoraP_rna32283:0.160578,(CniMergedstylophoraP_rna28699:0.0705363,CniMergedstylophoraP_rna32285:0.0622481)83:0.0502264)92:0.0384628)62:0.148388)71:0.145919,(CniMergedstylophoraP_rna24655:0.0528072,CniMergedstylophoraP_rna24657:0.111967)99:0.163767)85:0.07556)85:0.064333,((CniPocilloporaA_rna9182:5e-09,CniPocilloporaD_rna-XM_027185496.1:5e-09)1:0.24675,((CniPocilloporaA_rna5164:5e-09,CniPocilloporaD_rna-XM_027181423.1:5e-09)1:0.430465,(CniMergedstylophoraP_rna18389:0.215226,CniMergedstylophoraP_rna17970:0.0321128)89:0.100327)99:0.133018)77:0.0195717)41:0.0573361,((CniFungiaSp_ffun1.m4.29166.m1:0.0536976,CniFungiaSp_ffun1.m4.19532.m1:0.0165277)1:0.164186,(CniOrbicellaF_rna36149:0.0808934,((CniGoniastreaA_gasp1.m3.12249.m1:0.131373,((CniGoniastreaA_gasp1.m3.30994.m1:0.0216527,(CniGoniastreaA_gasp1.m3.25803.m1:0.0819156,CniGoniastreaA_gasp1.m3.12262.m1:0.02083)85:0.0100958)29:0.00572292,((CniGoniastreaA_gasp1.m3.25346.m1:0.0149017,(CniGoniastreaA_gasp1.m3.12260.m1:0.00539332,CniGoniastreaA_gasp1.m3.31496.m1:0.151985)26:0.00335089)85:0.00651924,CniGoniastreaA_gasp1.m3.31337.m1:0.0169592)95:0.0201544)73:0.00800991)98:0.0580496,(CniOrbicellaF_rna36148:0.00683752,CniOrbicellaF_rna36151:5e-09)97:0.0569714)72:0.00852853)96:0.0523845)99:0.138625)98:0.0867108,(((CniPoritesL_plut2.m8.23716.m1:0.198909,CniPoritesL_plut2.m8.33100.m1:0.0154762)77:0.0415461,CniPoritesL_plut2.m8.23714.m1:0.214876)82:0.0425396,(((CniPoritesL_plut2.m8.29335.m1:0.054909,(CniPoritesL_plut2.m8.23604.m1:0.172052,CniPoritesL_plut2.m8.29340.m1:0.0421439)89:0.0340473)73:0.00820433,(CniPoritesL_plut2.m8.29263.m1:0.0869358,(CniPoritesL_plut2.m8.24292.m1:0.29191,(CniPoritesL_plut2.m8.27596.m1:0.0373579,CniDiscosoma_evm.model.scaffold_737.1:0.759492)8:0.0168095)82:0.0508475)13:0.00884958)76:0.0187299,(CniPoritesL_plut2.m8.22586.m1:0.0156477,(CniPoritesL_plut2.m8.22581.m1:0.0461129,CniPoritesL_plut2.m8.24294.m1:0.267146)74:0.00820276)99:0.0737151)67:0.0469909)1:0.246971)95:0.0768196,((((((CniGalaxeaF_gfas1.m1.23858.m1:0.0986213,((CniFungiaSp_ffun1.m4.24987.m1:1.19034,((CniGalaxeaF_gfas1.m1.12294.m1:0.0292393,CniGalaxeaF_gfas1.m1.12961.m1:0.0562489)91:0.0526602,(CniGalaxeaF_gfas1.m1.11642.m1:0.012251,(CniGalaxeaF_gfas1.m1.3316.m1:0.12448,(CniAcroporaM_amil.1.2.20036.m1:0.291885,CniGalaxeaF_gfas1.m1.3317.m1:5e-09)96:0.130885)72:0.00398687)96:0.0231573)22:0.105164)31:0.0837459,(CniGalaxeaF_gfas1.m1.3318.m1:0.0652338,CniGalaxeaF_gfas1.m1.12051.m1:0.189682)95:0.0704106)52:0.010275)25:0.0125693,CniGalaxeaF_gfas1.m1.21150.m1:0.065057)59:0.0726861,CniAcroporaT_aten_0.1.m1.35424.m1:0.883915)57:0.0148422,(((CniPoritesL_plut2.m8.17380.m1:0.050499,(CniPoritesL_plut2.m8.29679.m1:0.0980024,((CniPoritesL_plut2.m8.32898.m1:6e-09,CniPoritesL_plut2.m8.32897.m1:5e-09)99:0.0514525,(CniPoritesL_plut2.m8.29678.m1:0.00939044,(CniPoritesL_plut2.m8.32810.m1:0.0297843,(CniPoritesL_plut2.m8.23726.m1:0.0087816,CniPoritesL_plut2.m8.32896.m1:0.0518377)93:0.00999612)0:5e-09)87:0.00889967)0:6e-09)87:0.0148102)99:0.121122,(CniPoritesL_plut2.m8.17379.m1:0.0792963,CniPoritesL_plut2.m8.33137.m1:0.112863)96:0.0738085)99:0.175198,CniPoritesL_plut2.m8.17378.m1:0.299605)84:0.0557056)92:0.0422923,((CniAcroporaT_aten_0.1.m1.32192.m1:0.481607,CniPoritesL_plut2.m8.17365.m1:0.287296)91:0.275854,(((CniFungiaSp_ffun1.m4.26699.m1:0.0898862,(((CniFungiaSp_ffun1.m4.22733.m1:0.0608484,CniFungiaSp_ffun1.m4.22736.m1:0.0262411)42:0.00211531,CniFungiaSp_ffun1.m4.22731.m1:5e-09)61:0.0152046,(CniFungiaSp_ffun1.m4.22735.m1:0.0542479,CniFungiaSp_ffun1.m4.11849.m1:0.00990315)72:0.022428)99:0.0745776)99:0.0673646,(CniOrbicellaF_rna4699:0.479373,(CniGoniastreaA_gasp1.m1b.38734.m1:0.0460117,((((CniOrbicellaF_rna4697:0.0617343,CniOrbicellaF_rna4685:0.0507389)71:0.00971932,CniGoniastreaA_gasp1.m3.23034.m1:0.0745893)79:0.0168478,(CniGoniastreaA_gasp1.m3.23693.m1:0.0816363,(CniGoniastreaA_gasp1.m3.20096.m1:0.0301997,CniGoniastreaA_gasp1.m3.23692.m1:0.0223076)1:0.0782606)59:0.0120149)71:0.0148522,((CniGoniastreaA_gasp1.m3.20091.m1:0.0610242,CniGoniastreaA_gasp1.m3.20093.m1:0.107156)84:0.0434303,CniGoniastreaA_gasp1.m3.4369.m1:0.0766745)60:0.0182785)0:5e-09)82:0.061106)95:0.0795098)1:0.106524,((((CniMergedstylophoraP_rna34814:0.44186,((CniMergedstylophoraP_rna26947:0.00688839,((CniPocilloporaA_rna3895:0,CniPocilloporaD_rna-XM_027180130.1:0)0:0.453185,CniMergedstylophoraP_rna33954:6e-09)1:0.0780552)99:0.136936,((((CniMergedstylophoraP_rna5932:0.168138,((CniMergedstylophoraP_rna33955:0.0936829,(CniMergedstylophoraP_rna5936:0.12569,(CniMergedstylophoraP_rna26934:0.0647642,(CniMergedstylophoraP_rna35286:0.0621766,CniMergedstylophoraP_rna34794:0.0363424)80:0.0339991)99:0.116259)97:0.0726734)85:0.0119728,CniMergedstylophoraP_rna34882:0.120607)66:0.0083838)68:0.0232826,(CniMergedstylophoraP_rna5933:0.16901,(CniPocilloporaA_rna6810:5e-09,CniPocilloporaD_rna-XM_027183108.1:5e-09)1:0.108012)6:0.00756354)90:0.0250664,((CniPocilloporaA_rna6808:5e-09,CniPocilloporaD_rna-XM_027183106.1:5e-09)1:0.145502,(CniMergedstylophoraP_rna2965:0.247011,CniMergedstylophoraP_rna26946:0.0975045)73:0.0167765)85:0.0282606)99:0.131282,CniMergedstylophoraP_rna2960:0.163909)84:0.0510082)97:0.102475)83:0.0491631,((CniMergedstylophoraP_rna22956:0.226158,CniMergedstylophoraP_rna32610:0.0649507)66:0.0347216,(((((CniMergedstylophoraP_rna25332:0.0653382,CniMergedstylophoraP_rna32215:0.053071)1:0.0703005,(CniMergedstylophoraP_rna25329:0.0425002,CniMergedstylophoraP_rna34957:0.0412316)98:0.0604602)46:0.0186854,(CniMergedstylophoraP_rna32716:0.197114,(CniPocilloporaA_rna18472:5e-09,(CniGoniastreaA_gasp1.m3.27912.m1:0.499348,CniPocilloporaD_rna-XM_027194894.1:5e-09)0:5e-09)95:0.105295)89:0.0758561)91:0.0420471,CniMergedstylophoraP_rna23905:0.182794)90:0.0494893,(CniMergedstylophoraP_rna25330:0.202248,CniMergedstylophoraP_rna25334:0.0360247)86:0.0508603)72:0.0193431)95:0.0400144)94:0.0548742,(CniPocilloporaA_rna10229:5e-09,CniPocilloporaD_rna-XM_027186568.1:5e-09)1:0.462501)99:0.106239,CniFungiaSp_ffun1.m4.19680.m1:0.273924)71:0.0300118)89:0.0785785)80:0.0444104)75:0.0597617,(((CniMontiporaC_g57508.t1:0.0214556,(((CniMontiporaC_adi2mcaRNA20027_R6:0.0438597,(CniAmplexidiscus_evm.model.scaffold_1226.2:0.598688,CniMontiporaC_g28640.t1:0.148004)73:0.37087)98:0.218217,((CniMontiporaC_adi2mcaRNA32783_R2:0.0724648,(CniMontiporaC_g9072.t1:0.0213584,CniMontiporaC_adi2mcaRNA33315_R4:0.10558)1:0.0644294)96:0.0411034,(CniMontiporaC_adi2mcaRNA5341_R4:0.120934,CniMontiporaC_g42920.t1:0.0339382)91:0.0509528)80:0.0284543)44:0.0244115,(CniMontiporaC_adi2mcaRNA33291_R0:0.0663017,(CniMontiporaC_adi2mcaRNA33291_R4:0.0173245,CniMontiporaC_g28627.t1:0.0275202)1:0.209958)98:0.068862)60:0.00134218)1:0.10373,((((CniMontiporaC_adi2mcaRNA5340_R0:0.0289392,(CniMontiporaC_adi2mcaRNA5341_R0:0.000288425,CniMontiporaC_adi2mcaRNA11691_R3:0.0699427)1:0.189289)1:0.113103,(((CrassostreaG_EKC37702:1.78978,CniMontiporaC_adi2mcaRNA5337_R3:0.274862)97:0.210135,((((CniGalaxeaF_gfas1.m1.21760.m1:0.0789532,(CniGalaxeaF_gfas1.m1.10756.m1:0.0349834,CniGalaxeaF_gfas1.m1.21385.m1:0.0457742)39:0.0112951)86:0.0281491,(CniGalaxeaF_gfas1.m1.21977.m1:0.0242313,CniGalaxeaF_gfas1.m1.11100.m1:0.0639921)48:0.0455591)1:0.368398,((((((((CniAcroporaD_rna30298:0.0421183,CniAcroporaM_amil.1.2.23806.m1:0.0232858)96:0.0709737,CniAcroporaT_aten_0.1.m1.23969.m1:0.063501)99:0.0681921,((CniAcroporaM_amil.1.2.23906.m1:0.115746,CniAcroporaD_rna35322:0.118266)80:0.0263389,((CniAcroporaD_rna9097:5e-09,BotrylloidesL_Boleac.CG.SB_v3.S144.g02792.01.t:3.55825)46:0.0288124,(CniAcroporaM_amil.1.2.5234.m1:0.0213003,(CniPocilloporaA_rna6807:5e-09,CniPocilloporaD_rna-XM_027183107.1:5e-09)1:2.43905)77:0.104044)87:0.0605528)61:0.0137088)90:0.0292289,((CniAcroporaM_amil.1.2.15996.m1:1.7e-08,CniPoritesL_plut2.m8.11408.m1:1.59323)43:0.215476,((CniAcroporaT_aten_0.1.m1.23897.m1:0.0783003,CniAcroporaT_aten_0.1.m1.23901.m1:0.0227814)18:0.0245354,CniAcroporaM_amil.1.2.23739.m1:0.0634287)1:0.190745)88:0.0278973)92:0.0761598,(CniAcroporaD_rna5326:0.174469,(CniAcroporaM_amil.1.2.20035.m1:5e-09,(CniAcroporaM_amil.1.2.23905.m1:0.0352318,(CniAcroporaD_rna9096:0.172604,CniAcroporaD_rna35323:0.0237742)0:5e-09)0:5e-09)63:0.0189538)0:6e-09)84:0.0353494,((((((CniAcroporaD_rna36207:0.0449113,CniAcroporaD_rna40552:0.0799658)87:0.0174517,(CniAcroporaT_aten_0.1.m1.33371.m1:0.0366579,CniAcroporaD_rna9111:0.089666)0:5e-09)99:0.0530589,CniAcroporaT_aten_0.1.m1.31027.m1:0.0977619)92:0.0245126,((CniAcroporaD_rna5921:0.0483785,((CniAcroporaT_aten_0.1.m1.32560.m1:0.181234,(CniAcroporaT_aten_0.1.m1.36379.m1:0.024755,CniAcroporaT_aten_0.1.m1.37502.m1:0.0489091)85:0.0278743)73:0.0156104,CniAcroporaM_amil.1.2.15374.m1:0.227788)99:0.156303)73:0.023887,((((CniAcroporaD_rna30691:0.0136205,CniAcroporaD_rna10385:0.0609254)62:0.00309779,CniAcroporaM_amil.1.2.12989.m1:0.0264952)93:0.0155569,CniAcroporaT_aten_0.1.m1.22300.m1:0.0331131)1:0.0746311,((CniAcroporaD_rna33337:0.0800244,((CniAcroporaD_rna33344:0.0929914,(CniAcroporaD_rna39059:0.0391069,(CniAcroporaT_aten_0.1.m1.18072.m1:0.0141061,CniAcroporaT_aten_0.1.m1.36156.m1:0.0029203)1:0.0307983)1:0.0547709)97:0.0475196,(CniAcroporaT_aten_0.1.m1.23919.m1:0.0855925,CniAcroporaT_aten_0.1.m1.25706.m1:0.0745266)0:0.000897607)0:0.00375649)0:5e-09,CniAcroporaT_aten_0.1.m1.23903.m1:0.0617071)84:0.0301081)77:0.0132252)91:0.0238229)83:0.0179914,((CniAcroporaD_rna29229:0.102192,(CniAcroporaD_rna20018:0.0559192,CniAcroporaT_aten_0.1.m1.23876.m1:0.0273373)99:0.0612422)95:0.0325311,(((CniAcroporaD_rna22959:0.0353748,CniAcroporaM_amil.1.2.19229.m1:0.0804774)96:0.0483988,(CniAcroporaD_rna1624:0.0138202,(CniAcroporaT_aten_0.1.m1.14542.m1:0.0286514,CniAcroporaM_amil.1.2.23645.m1:0.0148152)0:5e-09)1:0.164091)99:0.118012,CniAcroporaD_rna15806:0.179968)8:0.0196355)90:0.0272216)95:0.0265374,((CniAcroporaT_aten_0.1.m1.23904.m1:0.0638492,(CniAcroporaM_amil.1.2.25205.m1:0.0879534,CniAcroporaM_amil.1.2.25728.m1:0.026878)75:0.054859)81:0.120544,(CniAcroporaT_aten_0.1.m1.16613.m1:0.105736,CniAcroporaT_aten_0.1.m1.23940.m1:0.0975717)78:0.0450855)89:0.0581515)85:0.0273713)73:0.00862485,(CniAcroporaM_amil.1.2.25045.m1:0.148012,CniAcroporaM_amil.1.2.25764.m1:0.305773)73:0.0136463)98:0.06763,(CniMergedstylophoraP_rna34867:0.386521,(CniAcroporaT_aten_0.1.m1.16242.m1:0.0833605,(CniAcroporaM_amil.1.2.20984.m1:0.00882904,CniAcroporaD_rna22896:0.00317216)97:0.038424)91:0.113473)92:0.136627)99:0.0973786)81:0.0546524,(CniMontiporaC_adi2mcaRNA22967_R0:0.128124,CniMontiporaC_g28683.t1:0.25532)45:0.0769584)89:0.0564248)97:0.0856919,CniMontiporaC_g63681.t1:0.344109)72:0.083549)97:0.0524733,(((((((CniAcroporaM_amil.1.2.15367.m1:0.036028,CniAcroporaT_aten_0.1.m1.37961.m1:0.0745123)81:0.0175534,(((CniAcroporaT_aten_0.1.m1.32591.m1:0.0529338,CniAcroporaT_aten_0.1.m1.34206.m1:0.0361278)25:0.0103951,((CniAcroporaD_rna33311:0.0545447,CniAcroporaD_rna5331:0.0339399)0:5e-09,(CniAcroporaD_rna5340:0.0509592,CniAcroporaD_rna33308:0.0625591)97:0.0132767)32:0.00366074)0:9e-09,CniAcroporaT_aten_0.1.m1.32578.m1:0.026074)76:0.0405827)38:0.041125,((CniAcroporaM_amil.1.2.15363.m1:0.0279183,CniAcroporaM_amil.1.2.24267.m1:0.0141176)99:0.18988,((CniAcroporaM_amil.1.2.15359.m1:0.0189175,(CniAcroporaD_rna24966:0.0702946,CniAcroporaD_rna30626:0.147688)75:0.0150455)79:0.0157963,(CniAcroporaM_amil.1.2.24268.m1:0.0433003,(CniAcroporaT_aten_0.1.m1.32583.m1:0.0970516,CniAcroporaT_aten_0.1.m1.32596.m1:0.104563)79:0.0413016)61:0.0113234)91:0.0548059)85:0.023678)88:0.0202442,CniAcroporaM_amil.1.2.15368.m1:0.0268239)65:0.0101149,(((CniAcroporaD_rna5341:0.0843914,CniAcroporaD_rna24977:5e-09)91:0.0524131,(((CniAcroporaT_aten_0.1.m1.32570.m1:0.0796904,CniAcroporaT_aten_0.1.m1.32580.m1:0.0848398)60:0.040267,CniAcroporaM_amil.1.2.23755.m1:0.119037)40:0.016454,((CniMergedstylophoraP_rna30135:0.119374,CniMergedstylophoraP_rna18372:0.351925)85:0.141972,CniAcroporaM_amil.1.2.17821.m1:0.134016)77:0.0414081)99:0.141597)51:0.0260981,((CniAcroporaM_amil.1.2.15361.m1:0.114413,((CniAcroporaM_amil.1.2.15362.m1:0.0655848,CniAcroporaM_amil.1.2.15357.m1:0.0811033)42:0.00640959,(CniAcroporaD_rna33284:0.0198055,((CniAcroporaD_rna19151:0.0581381,CniAcroporaT_aten_0.1.m1.34207.m1:0.0484733)80:0.0339314,CniAcroporaD_rna19155:0.0504745)0:6e-09)80:0.0303916)96:0.0475388)91:0.0283863,(CniAcroporaD_rna19149:0.118783,(CniAcroporaD_rna32783:0.0959521,(CniAcroporaM_amil.1.2.13933.m1:0.0528211,CniAcroporaT_aten_0.1.m1.33534.m1:0.0683895)98:0.0567878)86:0.0208748)91:0.0262994)80:0.0277047)95:0.0278963)82:0.0197468,(CniAcroporaD_rna39795:0.0326933,CniAcroporaD_rna5332:0.0636646)85:0.0233548)99:0.119973,((CniAcroporaM_amil.1.2.5226.m1:0.0741509,(CniAcroporaM_amil.1.2.5233.m1:5e-09,CniAcroporaT_aten_0.1.m1.25707.m1:0.0347021)96:0.148982)91:0.108612,((CniAcroporaT_aten_0.1.m1.31045.m1:0.0852026,((CniAcroporaT_aten_0.1.m1.32559.m1:5e-09,(CniAcroporaT_aten_0.1.m1.37511.m1:0.0192166,(CniAcroporaT_aten_0.1.m1.36377.m1:0.0182801,CniAcroporaD_rna40294:0.11099)0:5e-09)0:5e-09)96:0.0475134,((CniAcroporaT_aten_0.1.m1.22280.m1:0.0157593,(CniAcroporaT_aten_0.1.m1.22258.m1:0.0157222,CniAcroporaT_aten_0.1.m1.22291.m1:5e-09)63:0.00326087)95:0.0434132,CniAcroporaT_aten_0.1.m1.37906.m1:0.0216462)0:5e-09)0:5e-09)80:0.0549118,(CniAcroporaT_aten_0.1.m1.17940.m1:0.110197,(CniAcroporaT_aten_0.1.m1.38163.m1:0.344035,CniAcroporaT_aten_0.1.m1.23887.m1:0.297491)75:0.0485087)77:0.0756017)89:0.152715)87:0.075525)38:0.0437376)83:0.0636985,(CniMergedstylophoraP_rna18375:0.157317,(CniAcroporaM_amil.1.2.26100.m1:0.417736,(CniAureliaA_scaffold45.g17.t2:1.64062,CniAcroporaM_amil.1.2.13928.m1:0.184607)0:0.00967988)80:0.140919)74:0.0775141)84:0.0512459)93:0.169715,CniMontiporaC_g65359.t1:0.433822)51:0.0466737)98:0.0783817)83:0.0353462)25:0.0209046)0:5e-09)1:0.16243,((CniAmplexidiscus_evm.model.scaffold_542.1:0.194238,(CniAmplexidiscus_evm.model.scaffold_1185.2:0.0355607,CniAmplexidiscus_evm.model.scaffold_707.13:0.0696337)27:0.0566772)99:0.495223,(((((((CniGoniastreaA_gasp1.m3.25477.m1:0.138512,CniGoniastreaA_gasp1.m3.23581.m1:0.124998)28:0.0356356,CniPoritesL_plut2.m8.17535.m1:0.342873)53:0.0563417,CniFungiaSp_ffun1.m4.18870.m1:0.262012)75:0.0861574,((CniMergedstylophoraP_rna29731:0.0554065,(CniMergedstylophoraP_Spis19418:0.036438,CniMergedstylophoraP_rna29728:0.00061125)98:0.165177)96:0.156418,((CniPocilloporaA_rna7366:0,CniPocilloporaD_rna-XM_027183665.1:0)0:0.34539,((CniGalaxeaF_gfas1.m1.22143.m1:0.147858,((CniMontiporaC_g16391.t1:0.0694205,CniMontiporaC_g59691.t1:5e-09)99:0.115497,((CniAcroporaT_aten_0.1.m1.23849.m1:0.0319433,(CniAcroporaM_amil.1.2.10514.m1:0.0065181,(CniAcroporaT_aten_0.1.m1.23854.m1:0.0271515,CniAcroporaD_rna3933:0.00720639)0:1.7e-08)91:0.0103099)71:0.0149862,CniAcroporaT_aten_0.1.m1.23853.m1:0.109845)98:0.15993)96:0.0805455)97:0.106155,(CniPoritesL_plut2.m8.17539.m1:0.362589,CniPoritesL_plut2.m8.17537.m1:0.206657)95:0.128132)99:0.154706)60:0.0463587)65:0.111704)37:0.0583656,(((CniGoniastreaA_gasp1.m3.16323.m1:0.0322164,(CniGoniastreaA_gasp1.m3.15047.m1:0.654757,CniOrbicellaF_rna33969:5e-09)43:0.14569)0:0.0200084,CniGoniastreaA_gasp1.m3.29052.m1:0.0407873)96:0.335674,(CniFungiaSp_ffun1.m4.5548.m1:0.067436,CniFungiaSp_ffun1.m4.21413.m1:1.41536)68:0.0649682)85:0.0989222)87:0.0670124,((((((((((CniPoritesL_plut2.m8.4911.m1:0.0581737,CniPoritesL_plut2.m8.24512.m1:0.0447351)30:0.00635937,CniPoritesL_plut2.m8.19481.m1:0.0449053)86:0.0219112,((CniHydraV_rna20138:5e-09,CniPoritesL_plut2.m8.24530.m1:1.21911)81:1.50899,CniPoritesL_plut2.m8.25676.m1:0.0527456)36:0.0542476)80:0.0187221,CniPoritesL_jamg1.model.xfSc0000106.16:0.0194659)0:6e-09,CniPoritesL_plut2.m8.11245.m1:0.0405162)1:0.248286,((CniGalaxeaF_gfas1.m1.11881.m1:0.00550655,CniGalaxeaF_gfas1.m1.21134.m1:0.0359656)1:0.176908,((CniPoritesL_plut2.m8.13873.m1:0.00055114,CniPoritesL_plut2.m8.30054.m1:0.086674)99:0.180395,(CniPoritesL_plut2.m8.17538.m1:0.0642996,(CniPoritesL_plut2.m8.25675.m1:0.108145,CniPoritesL_plut2.m8.30215.m1:0.0266936)86:0.0192263)96:0.0697739)96:0.0926157)95:0.0602911)63:0.0348331,(CniMontiporaC_g19805.t1:0.0425736,(((CniMontiporaC_adi2mcaRNA40552_R6:0.0609812,(CniMontiporaC_g14380.t1:0.0200782,CniMontiporaC_g21404.t1:0.0434573)87:0.0397501)98:0.102958,(((CniMontiporaC_g69305.t1:0.0346297,((CniMontiporaC_g17116.t1:0.00528528,(CniMontiporaC_g69315.t1:0.0397775,CniMontiporaC_g12896.t1:0.0935963)77:0.009112)88:0.0104136,(CniMontiporaC_g69319.t1:0.0116322,CniMontiporaC_g12131.t1:0.0152529)80:0.0102853)85:0.0161194)99:0.0497303,((CniMontiporaC_g61424.t1:0.0324862,CniMontiporaC_g12900.t1:0.0308618)4:0.00470934,(CniMontiporaC_g61428.t1:0.0201779,(CniMontiporaC_g14943.t1:0.0387385,CniMontiporaC_g10073.t1:0.260076)0:0.0369186)48:0.00428702)99:0.0529983)97:0.0445277,(CniMontiporaC_g16394.t1:0.0108194,CniMontiporaC_g59684.t1:0.00774772)1:0.0931265)99:0.0722435)96:0.0467606,(CniMontiporaC_g16393.t1:0.0153507,CniMontiporaC_g59687.t1:0.0292286)1:0.176911)0:1.2e-08)99:0.125233)31:0.0258279,(CniGalaxeaF_gfas1.m1.9980.m1:0.197515,(CniGalaxeaF_gfas1.m1.11445.m1:0.0856137,(CniGalaxeaF_gfas1.m1.4300.m1:0.0988922,CniGalaxeaF_gfas1.m1.12472.m1:0.0496129)53:0.0111444)99:0.0999382)94:0.084748)99:0.0759964,((((((CniFungiaSp_ffun1.m4.21326.m1:0.0864628,CniFungiaSp_ffun1.m4.29346.m1:0.101811)99:0.0896197,(CniOrbicellaF_rna7504:0.0887564,CniGoniastreaA_gasp1.m3.6183.m1:0.109523)11:0.0185005)93:0.0808689,(CniOrbicellaF_rna7506:0.0544628,(CniGoniastreaA_gasp1.m3.6184.m1:0.0525298,CniGoniastreaA_gasp1.m3.6189.m1:0.0369706)85:0.0107592)70:0.0174337)96:0.0774546,(CniOrbicellaF_rna18400:0.212034,(CniGoniastreaA_gasp1.m3.22331.m1:0.0471028,(CniGoniastreaA_gasp1.m3.19899.m1:0.0839642,CniGoniastreaA_gasp1.m3.23740.m1:0.0352602)61:0.00686898)86:0.027552)87:0.0336592)92:0.0867142,(CniFungiaSp_ffun1.m4.21412.m1:0.0639753,CniFungiaSp_ffun1.m4.25420.m1:0.0265094)99:0.111113)97:0.0687825,((CniFungiaSp_ffun1.m4.13807.m1:0.0724912,(CniFungiaSp_ffun1.m4.13808.m1:0.0696346,(CniFungiaSp_ffun1.m4.21410.m1:0.0729597,CniFungiaSp_ffun1.m4.13806.m1:0.105004)0:1.6e-08)87:0.0263056)99:0.0639959,((CniGoniastreaA_gasp1.m3.28917.m1:0.331129,CniOrbicellaF_rna24621:0.0297899)80:0.0250632,CniGoniastreaA_gasp1.m3.14808.m1:0.108723)8:0.016927)1:0.147378)41:0.0630814)96:0.149113,((CniGoniastreaA_gasp1.m3.25632.m1:0.135755,CniGoniastreaA_gasp1.m3.6188.m1:0.0940905)89:0.0785843,((CniDiscosoma_evm.model.scaffold_471.2:0.0830835,(CniDiscosoma_evm.model.scaffold_624.12:0.077854,CniDiscosoma_evm.model.scaffold_725.2:0.281847)68:0.0328966)99:0.311843,(((CniMontiporaC_adi2mcaRNA33305_R8:0.188654,(CniMontiporaC_g69314.t1:1.2e-08,DanioR_ENSDART00000135806:1.83968)0:0.217612)99:0.523835,(CniFungiaSp_ffun1.m4.19683.m1:0.111312,CniFungiaSp_ffun1.m4.21332.m1:5e-09)71:0.0561494)18:0.025624,CniMontiporaC_g14942.t1:0.203138)76:0.0556766)90:0.13267)43:0.0859506)97:0.117953)1:0.192794,(((CniAcroporaT_aten_0.1.m1.34209.m1:0.151497,CniFungiaSp_ffun1.m4.5547.m1:0.19118)41:0.0503212,((CniActiniaT_rna-XM_031704058.1:0.322155,CniActiniaT_rna-XM_031693130.1:0.319427)97:0.203457,(CniActiniaT_rna-XM_031704051.1:0.324655,(CniExaiptasiaP_rna-XM_021059360.2:0.0391507,CniExaiptasiaP_rna-XM_028663226.1:0.0700453)92:0.204044)83:0.130299)1:0.84411)84:0.158021,((CniGoniastreaA_gasp1.m3.28007.m1:0.140828,CniPoritesL_plut2.m8.25657.m1:0.51074)86:0.139545,(((CniMergedstylophoraP_rna34046:0.372889,CniGoniastreaA_gasp1.m3.21856.m1:0.0495312)63:0.076849,(CniGalaxeaF_gfas1.m1.10912.m1:0.577229,CniFungiaSp_ffun1.m4.21334.m1:0.449401)55:0.155822)98:0.279669,(CniAcroporaM_amil.1.2.26099.m1:0.398619,CniPoritesL_plut2.m8.23725.m1:0.591455)73:0.0984228)84:0.126181)35:0.0665898)92:0.0958124)0:5e-09)89:0.0421554)98:0.0931189)93:0.0958519)95:0.104779)55:0.0707327,(CniDendronephthya_rna-XM_028556900.1:0.526208,(CniDendronephthya_rna-XM_028556897.1:0.456705,CniDendronephthya_rna-XM_028546005.1:0.799678)98:0.356388)1:0.73986)0:0.0272583)51:0.0392786,((CniActiniaT_rna-XM_031715042.1:0.915552,((CniAmplexidiscus_evm.model.scaffold_174.18:0.150553,CniDiscosoma_evm.model.scaffold_44.85:0.0854935)98:0.227278,((((CniGoniastreaA_gasp1.m3.5891.m1:0.0957432,CniOrbicellaF_rna24102:0.0287793)98:0.105206,((CniFungiaSp_ffun1.m4.25369.m1:0.0885564,(CniFungiaSp_ffun1.m4.25371.m1:0.0572082,(CniFungiaSp_ffun1.m4.17873.m1:0.0534914,CniFungiaSp_ffun1.m4.26239.m1:6e-09)55:0.0401894)82:0.0745369)92:0.0912052,(CniMergedstylophoraP_rna21991:0.0285601,(CniMergedstylophoraP_rna21987:0.038378,CniMergedstylophoraP_rna21990:0.0213166)71:0.0118973)1:0.261562)18:0.0532374)98:0.0896143,((CniGoniastreaA_gasp1.m3.5896.m1:0.0789616,CniOrbicellaF_rna24109:0.0329514)98:0.104373,(CniFungiaSp_ffun1.m4.24348.m1:0.077553,CniFungiaSp_ffun1.m4.24347.m1:0.035006)90:0.0461189)1:0.182611)0:0.0287664,(((CniPoritesL_plut2.m8.9049.m1:0.0477569,CniPoritesL_jamg1.model.xfSc0002268.1:0.0975507)99:0.193309,(CniGalaxeaF_gfas1.m1.13270.m1:0.0461186,(CniMontiporaC_g22376.t1:0.10445,(CniAcroporaT_aten_0.1.m1.20738.m1:0.0440053,(CniAcroporaD_rna40050:0.00531057,(CniAcroporaM_amil.1.2.3473.m1:5e-09,CniAcroporaD_rna29436:0.00499736)83:0.00944244)73:0.0121756)99:0.165494)99:0.151912)44:0.0218152)87:0.0413519,(CniPoritesL_plut2.m8.9051.m1:0.295868,CniPoritesL_plut2.m8.9050.m1:0.101581)87:0.0618594)15:0.0199097)86:0.0883022)1:0.425941)90:0.166716,((CniRenillaM_g738.t1:0.259739,(CniDendronephthya_rna-XM_028552301.1:0.210556,CniXenia_Xe_015881-T1:0.2673)94:0.157928)99:1.01439,CniAcroporaT_aten_0.1.m1.8158.m1:0.533623)61:0.0952884)92:0.149311)87:0.0497277)99:0.160612)97:0.057696,((((((MnemiopsisL_ML418612a-RA:0.689371,(((LottiaG_LotgiT63499:0.533721,CrassostreaG_EKC32668:0.559882)0:0.0825295,LingulaA_rna-XM_013551594.2:0.471299)85:0.433924,LingulaA_rna-XM_024077249.1:0.736025)19:0.213266)82:0.240594,ApisM_GB40511-RA:1.05478)63:0.221642,CniMergedstylophoraP_Spis9489:1.41382)0:1.2e-08,((((BotrylloidesL_Boleac.CG.SB_v3.S304.g07283.01.t:0.737294,(BotrylloidesL_Boleac.CG.SB_v3.S186.g04133.01.t:0.679592,BotrylloidesL_Boleac.CG.SB_v3.S930.g15410.01.t:0.516379)80:0.169835)97:0.477412,(AcanthasterP_rna15948:0.552903,((StrongylocentrotusP_rna25481:0.535434,(AcanthasterP_rna29582:0.372757,StrongylocentrotusP_rna27436:0.437415)87:0.0807708)56:0.0538277,((StrongylocentrotusP_rna17458:0.0847636,StrongylocentrotusP_rna23837:0.0492468)1:0.604851,AcanthasterP_rna29580:0.348911)95:0.143315)98:0.157603)99:0.412665)92:0.185466,((CniPoritesL_plut2.m8.17511.m1:1.02878,CniThelohanellusK_rna14115:1.70311)54:0.163371,((((CniXenia_Xe_021744-T1:0.149719,(CniDendronephthya_rna-XM_028537757.1:0.0523485,CniDendronephthya_rna-XM_028545354.1:0.471402)64:0.0599593)1:0.36047,((AmphimedonQ_rna4006:0.45747,CniMorbakkaV_scaffold15.g68.t2:0.537552)84:0.0900489,((BotrylloidesL_Boleac.CG.SB_v3.S83.g14593.01.t:0.385943,(((DanioR_ENSDART00000078024:0.0798091,(OphiophagusH_rna-gnl|NaturalisBC|L345_13807.mrna:0.136332,(XenopusT_rna-NM_001006107.1:0.0607629,(Human_ENST00000300574:5e-09,MusM_ENSMUST00000017920:0.00280853)99:0.0553637)43:0.0281179)98:0.0750521)99:0.158627,OphiophagusH_rna-gnl|NaturalisBC|L345_07130.mrna:0.312936)62:0.0495062,((XenopusT_rna-NM_203729.1:0.224699,((Human_ENST00000411769:0.0102275,MusM_ENSMUST00000006293:0.0185998)97:0.0400762,OphiophagusH_rna-gnl|NaturalisBC|L345_14376.mrna:0.0731992)72:0.00968424)80:0.0204763,DanioR_ENSDART00000036172:0.100791)99:0.171976)49:0.0933013)26:0.0671342,((LottiaG_LotgiT214254:0.341259,(DrosophilaM_FBtr0089112:0.291858,(((AmphibalanusA_rna-gnl|WGS_VIIS|FJT64_020558-RA_mrna:0,AmphibalanusA_rna-gnl|WGS_VIIS|FJT64_026126-RA_mrna:0)0:0.176712,AmphibalanusA_rna-gnl|WGS_VIIS|FJT64_025821-RA_mrna:0.134773)96:0.0882705,(ApisM_GB43554-RA:0.180805,StrigamiaM_SMAR013806-RA:0.1389)57:0.0147465)91:0.0641232)97:0.127457)52:0.0444831,LingulaA_rna-XM_013529502.1:0.30366)99:0.208837)1:0.315184)54:0.0322507)26:0.0822371,(((CniExaiptasiaP_rna-XM_021038322.2:0.37584,(CniActiniaT_rna-XM_031719094.1:0.30866,(CniExaiptasiaP_rna-XM_021038263.2:0.0997247,CniActiniaT_rna-XM_031719097.1:0.0988833)90:0.0864348)66:0.0437212)69:0.0206882,CniNemvArnau_v1g233027:0.306377)99:0.187312,((CniAmplexidiscus_evm.model.scaffold_5.150:0.0434187,CniDiscosoma_evm.model.scaffold_46.9:0.0471825)99:0.186686,((CniPoritesL_plut2.m8.25502.m1:0.125057,(CniGalaxeaF_gfas1.m1.74.m1:0.0748036,((CniAcroporaT_aten_0.1.m1.23529.m1:0.00957772,(CniAcroporaD_rna15376:0.00293248,CniAcroporaM_amil.1.2.4392.m1:0.00604372)96:0.0357892)1:0.105982,CniMontiporaC_g1922.t1:0.10228)86:0.0319815)95:0.0671535)98:0.128181,((CniMergedstylophoraP_rna1318:0.0225659,(CniPocilloporaA_rna4408:5e-09,CniPocilloporaD_rna-XM_027180648.1:5e-09)94:0.0272744)99:0.114153,(CniFungiaSp_ffun1.m4.815.m1:0.0516013,((CniOrbicellaF_rna11207:5e-09,CniOrbicellaF_rna11208:0.00736603)89:0.0136587,CniGoniastreaA_gasp1.m3.4337.m1:0.0228649)79:0.0210263)95:0.0671491)93:0.0699009)94:0.107212)1:0.442707)0:0.0221123)98:0.457939,CniExaiptasiaP_rna-XM_021055568.2:1.46658)91:0.344922)85:0.203128)82:0.0903966,(LottiaG_LotgiT119146:0.348695,(LingulaA_rna-XM_024076611.1:0.190554,LingulaA_rna-XM_013528930.1:0.178309)1:0.416225)1:0.547909)0:6e-09)99:0.222782,(((((((CniFungiaSp_ffun1.m4.21573.m1:0.145672,CniGoniastreaA_gasp1.m3.26728.m1:0.312552)1:0.509581,((((((CniAmplexidiscus_evm.model.scaffold_29.16:0.0469301,CniDiscosoma_evm.model.scaffold_319.1:0.139119)1:0.203543,((((CniFungiaSp_ffun1.m4.2064.m1:5e-09,CniFungiaSp_ffun1.m4.14161.m1:0.0219923)1:0.193756,(CniGoniastreaA_gasp1.m3.24123.m1:0.0560414,(CniOrbicellaF_rna30289:0.189415,((CniGoniastreaA_gasp1.m3.18717.m1:0.132341,CniGoniastreaA_gasp1.m3.18724.m1:0.222726)30:0.0171375,CniMergedstylophoraP_rna28345:2.89841)0:1.2e-08)97:0.0840058)95:0.0398812)98:0.0526369,((CniPocilloporaA_rna17996:5e-09,CniPocilloporaD_rna-XM_027194366.1:5e-09)1:0.185703,(CniMergedstylophoraP_rna23684:0.0599987,CniMergedstylophoraP_rna23690:0.0413723)97:0.0526464)1:0.157178)99:0.057173,(((CniAcroporaD_rna37566:0.0751708,CniAcroporaT_aten_0.1.m1.10614.m1:0.0197969)1:0.190564,(CniMontiporaC_adi2mcaRNA37566_R1:0.0144886,CniMontiporaC_adi2mcaRNA37566_R0:0.0115262)1:0.155421)1:0.158679,(CniPoritesL_plut2.m8.9454.m1:0.0602427,CniPoritesL_plut2.m8.9453.m1:0.0835131)1:0.206973)90:0.0778085)90:0.0439114)98:0.0873527,(CniAmplexidiscus_evm.model.scaffold_29.6:0.108407,(CniDiscosoma_evm.model.scaffold_511.8:0.00711872,(CniDiscosoma_evm.model.scaffold_511.7:5e-09,(CniDiscosoma_evm.model.scaffold_1147.1:5e-09,(CniPoritesL_plut2.m8.12518.m1:1.62978,StrongylocentrotusP_rna25266:6e-09)42:1.56019)0:5e-09)1:0.0404974)97:0.0523887)1:0.278491)0:0.0327175,((((CniAcroporaT_aten_0.1.m1.10604.m1:0.0361081,(CniAcroporaD_rna12272:0.027076,CniAcroporaM_amil.1.2.5783.m1:0.0161478)99:0.0479041)1:0.359196,(CniGalaxeaF_gfas1.m1.10629.m1:0.258758,CniPoritesL_plut2.m8.9445.m1:0.243114)50:0.0723766)30:0.0595831,(CniPoritesL_plut2.m8.9437.m1:0.293605,(CniMergedstylophoraP_rna31907:0.108046,(CniPocilloporaA_rna12870:5e-09,CniPocilloporaD_rna-XM_027189230.1:5e-09)1:0.106188)98:0.212635)26:0.0348487)55:0.0361661,(CniFungiaSp_ffun1.m4.14166.m1:0.143726,(CniGoniastreaA_gasp1.m3.15816.m1:0.14792,CniOrbicellaF_rna30761:0.0727851)99:0.085714)98:0.0709858)99:0.0812176)99:0.153331,(((CniActiniaT_rna-XM_031705216.1:0.195853,(CniNemvArnau_v1g119412:0.241904,CniNemvArnau_v1g119330:0.186137)94:0.0825241)72:0.125765,(((CniExaiptasiaP_rna-XM_021046245.2:6e-09,CniExaiptasiaP_rna-XM_021050530.2:0.00161899)1:0.506871,CniExaiptasiaP_rna-XM_028659474.1:0.250237)51:0.0801367,CniActiniaT_rna-XM_031705210.1:0.360009)99:0.138658)81:0.057076,(CniExaiptasiaP_rna-XM_021042571.1:5e-09,CniExaiptasiaP_rna-XM_021050531.2:0.044059)1:0.9789)51:0.0896314)94:0.168466,(((((CniMontiporaC_g49021.t1:3.79287,XenopusT_rna-XM_031896214.1:1.13795)69:0.280384,(CniPoritesL_plut2.m8.17063.m1:0.0199396,CniPoritesL_plut2.m8.17071.m1:0.0302113)0:5e-09)0:0.0277385,(CniPoritesL_jamg1.model.Sc0000108.32:0.154072,CniPoritesL_plut2.m8.9442.m1:0.179899)74:0.0519777)44:0.173626,(OphiophagusH_rna-gnl|NaturalisBC|L345_02948.mrna:0.553369,AmphimedonQ_rna2214:0.623067)99:1.11294)94:0.307147,CniGalaxeaF_gfas1.m1.20457.m1:0.843781)74:0.124916)70:0.122095)46:0.127891,(CniActiniaT_rna-XM_031705101.1:0.379893,CniExaiptasiaP_rna-XM_021056934.1:0.44082)97:0.38298)86:0.157319,(((((CniGalaxeaF_gfas1.m1.3639.m1:0.237056,CniGalaxeaF_gfas1.m1.10594.m1:0.421853)96:0.154264,(CniMontiporaC_adi2mcaRNA37566_R9:0.205655,(CniMontiporaC_adi2mcaRNA37566_R8:0.0289239,CniMontiporaC_adi2mcaRNA30877_R9:0.288673)95:0.099332)1:0.381668)42:0.101724,((CniGalaxeaF_gfas1.m1.13092.m1:0.227394,CniGalaxeaF_gfas1.m1.18416.m1:0.205352)72:0.0552311,((CniPoritesL_plut2.m8.1034.m1:0.303216,(CniPoritesL_plut2.m8.1028.m1:0.0775518,(CniPoritesL_plut2.m8.19135.m1:0.0631013,(((CniPoritesL_plut2.m8.25813.m1:0.0221642,CniPoritesL_plut2.m8.19129.m1:0.0341991)89:0.0233306,CniPoritesL_plut2.m8.19137.m1:0.0189423)30:0.00742352,CniPoritesL_plut2.m8.25300.m1:0.0972984)90:0.0125867)65:0.00733896)1:0.299164)97:0.0813617,(((CniMergedstylophoraP_rna28586:0.0942465,(CniPocilloporaA_rna25442:5e-09,CniPocilloporaD_rna-XM_027201899.1:5e-09)99:0.0872518)1:0.197009,((CniPocilloporaA_rna25438:5e-09,CniPocilloporaD_rna-XM_027201914.1:5e-09)99:0.105086,(CniMergedstylophoraP_Spis21157:0.165902,CniMergedstylophoraP_rna36637:0.0847508)82:0.0446698)99:0.126756)96:0.0686565,(((CniFungiaSp_ffun1.m4.33438.m1:0.187473,CniGoniastreaA_gasp1.m3.16131.m1:0.131148)99:0.162636,(CniPoritesL_plut2.m8.1565.m1:5e-09,CniPoritesL_plut2.m8.33482.m1:0.248471)1:0.287078)93:0.0708218,(CniFungiaSp_ffun1.m4.27106.m1:0.11207,((CniFungiaSp_ffun1.m4.4052.m1:0.0426483,CniFungiaSp_ffun1.m4.30574.m1:0.0213077)93:0.0731221,(CniFungiaSp_ffun1.m4.4021.m1:0.0322644,(CniFungiaSp_ffun1.m4.4024.m1:0.0499294,CniFungiaSp_ffun1.m4.34091.m1:0.215409)85:0.132708)85:0.0435814)91:0.0552621)96:0.0647958)22:0.0393041)99:0.11347)76:0.0511232)92:0.0744142)1:0.523334,(((CniGalaxeaF_gfas1.m1.12854.m1:0.333739,(((CniPoritesL_plut2.m8.8051.m1:0.173016,(((CniPoritesL_plut2.m8.25332.m1:0.0339942,CniPoritesL_plut2.m8.30510.m1:0.0484178)0:5e-09,CniPoritesL_plut2.m8.31440.m1:0.00820002)90:0.160567,CniPoritesL_plut2.m8.24709.m1:0.091835)44:0.0111323)1:0.212125,CniPoritesL_plut2.m8.23300.m1:0.190522)98:0.130723,(CniPoritesL_plut2.m8.2639.m1:0.245756,(CniPoritesL_plut2.m8.18715.m1:0.0960392,CniPoritesL_plut2.m8.33132.m1:0.09761)98:0.144329)99:0.160555)99:0.195448)59:0.0516037,((((CniOrbicellaF_rna7524:0.0619706,(CniFungiaSp_ffun1.m4.26621.m1:0.384959,CniOrbicellaF_rna7518:0.0373096)3:0.0634383)82:0.0455506,(CniGoniastreaA_gasp1.m3.26707.m1:0.188793,CniGoniastreaA_gasp1.m3.26716.m1:0.0684882)1:0.303746)93:0.104044,(((((CniGoniastreaA_gasp1.m1b.26893.m1:5e-09,CniGoniastreaA_gasp1.m3.26717.m1:0.135347)89:0.0466536,((CniGoniastreaA_gasp1.m3.25490.m1:0.0315482,(CniGoniastreaA_gasp1.m3.23634.m1:0.0247779,((((CniGoniastreaA_gasp1.m3.29589.m1:0.180716,((CniGoniastreaA_gasp1.m3.31182.m1:0.0681303,(CniOrbicellaF_rna28410:0.00046417,(CniOrbicellaF_rna28408:0.024275,CniOrbicellaF_rna29698:0.00820564)1:0.0976022)99:0.151693)93:0.0778499,CniOrbicellaF_rna952:0.310007)41:0.00917305)83:0.0638013,((CniGoniastreaA_gasp1.m3.19341.m1:0.123031,CniOrbicellaF_rna28411:5e-09)83:0.12726,(MonosigaB_rna-XM_001749015.1:1.54541,(CniGoniastreaA_gasp1.m1b.44886.m1:0.114173,CniOrbicellaF_rna95:0.0261109)0:1.6e-08)10:0.0716141)49:0.0426588)85:0.0204087,CniGoniastreaA_gasp1.m3.24728.m1:0.114578)61:0.021582,CniGoniastreaA_gasp1.m3.19392.m1:0.0249865)79:0.0283811)88:0.0240752)75:0.00841102,CniGoniastreaA_gasp1.m3.24228.m1:0.231601)29:0.0315493)87:0.0368477,((CniGoniastreaA_gasp1.m3.8108.m1:0.0538239,CniGoniastreaA_gasp1.m3.24259.m1:0.232202)1:0.177115,(CniGoniastreaA_gasp1.m3.31704.m1:0.193619,CniGoniastreaA_gasp1.m3.26719.m1:0.0106476)74:0.0504322)99:0.16356)99:0.100778,(CniOrbicellaF_rna19924:0.223836,CniGoniastreaA_gasp1.m3.21796.m1:0.169794)94:0.104191)86:0.0341583,((CniGoniastreaA_gasp1.m3.22815.m1:0.165844,(CniOrbicellaF_rna7526:0.0452978,CniOrbicellaF_rna7525:0.0759948)94:0.146328)80:0.0333093,CniFungiaSp_ffun1.m4.240.m1:0.198537)79:0.0261295)77:0.0393766)76:0.0433757,(((CniMergedstylophoraP_rna9705:0.128809,(CniPocilloporaA_rna10245:5e-09,CniPocilloporaD_rna-XM_027186585.1:5e-09)86:0.0337036)99:0.276826,(CniMergedstylophoraP_rna9735:0.137243,(CniMergedstylophoraP_rna9737:0.110989,(CniPocilloporaA_rna6844:5e-09,CniPocilloporaD_rna-XM_027183136.1:5e-09)1:0.0931592)64:0.0494127)1:0.291524)14:0.0639528,((CniOrbicellaF_rna17910:0.156941,(CniGoniastreaA_gasp1.m3.7553.m1:0.311523,(CniOrbicellaF_rna17912:0,CniOrbicellaF_rna17913:0)0:0.0387142)1:0.193604)89:0.0677311,(CniMergedstylophoraP_rna19743:0.482275,(CniPocilloporaA_rna3921:5e-09,CniPocilloporaD_rna-XM_027180168.1:5e-09)89:0.051721)1:0.309918)99:0.114769)42:0.0759762)97:0.111705)1:0.456944,((((CniAmplexidiscus_evm.model.scaffold_18.34:0.0494677,CniDiscosoma_evm.model.scaffold_13.125:0.0520033)1:0.352592,(((((CniGoniastreaA_gasp1.m3.16484.m1:0.0732542,(CniOrbicellaF_rna29485:0.244314,(CniOrbicellaF_rna29489:0.00571407,(CniDiscosoma_evm.model.scaffold_975.1:0.0542179,CniDiscosoma_evm.model.scaffold_975.2:0.10343)1:1.19599)0:1.142e-06)84:0.128655)99:0.148701,(CniMergedstylophoraP_rna6774:0.682245,(CniFungiaSp_ffun1.m4.32491.m1:0.0361228,CniFungiaSp_ffun1.m4.32504.m1:0.0534194)84:0.0582997)70:0.0451658)91:0.0532332,(CniOrbicellaF_rna28715:0.164808,(CniMontiporaC_adi2mcaRNA37566_R5:0.0791675,(CniGoniastreaA_gasp1.m3.4147.m1:0.082317,CniGoniastreaA_gasp1.m3.10553.m1:0.0693281)49:0.00803182)63:0.0320965)99:0.118083)99:0.125101,(CniPoritesL_plut2.m8.26997.m1:0.302585,((CniMontiporaC_g46227.t1:0.0145846,CniMontiporaC_adi2mcaRNA37566_R7:0.01485)42:0.0140054,(CniMontiporaC_adi2mcaRNA37566_R6:0.0302493,CniMontiporaC_adi2mcaRNA37566_R3:0.026405)85:0.0396465)1:0.317411)25:0.037402)74:0.0467723,((CniGalaxeaF_gfas1.m1.12635.m1:0.232912,CniGalaxeaF_gfas1.m1.17997.m1:0.282287)99:0.168511,(CniPoritesL_plut2.m8.22850.m1:0.0219419,(CniPoritesL_plut2.m8.8492.m1:0.00905553,CniPoritesL_plut2.m8.22844.m1:0.0914624)36:0.00838137)1:0.401102)77:0.0656056)1:0.17547)75:0.0816987,(((((((CniFungiaSp_ffun1.m4.2783.m1:0.0648269,(CniFungiaSp_ffun1.m4.32957.m1:0.102657,CniFungiaSp_ffun1.m4.26196.m1:0.0555944)96:0.0597166)92:0.0670655,(CniFungiaSp_ffun1.m4.7552.m1:0.0287104,CniFungiaSp_ffun1.m4.33865.m1:0.0140678)85:0.0411688)92:0.0639411,CniFungiaSp_ffun1.m4.2779.m1:0.220147)97:0.0829255,(CniMergedstylophoraP_rna18579:0.226941,CniMergedstylophoraP_rna18870:0.252995)1:0.382588)18:0.047752,(((CniPocilloporaA_rna19922:0.114303,CniMergedstylophoraP_rna11725:0.061917)1:0.18919,CniMergedstylophoraP_rna11724:0.527017)99:0.102137,((CniGoniastreaA_gasp1.m3.18794.m1:0.0844098,CniOrbicellaF_rna20476:0.0739218)99:0.138828,(CniFungiaSp_ffun1.m4.14083.m1:0.0721814,CniFungiaSp_ffun1.m4.14084.m1:0.118955)99:0.124742)96:0.0650511)99:0.114447)45:0.0516233,((CniGoniastreaA_gasp1.m3.31061.m1:0.0861668,(CniOrbicellaF_rna23641:0.0287811,(CniOrbicellaF_rna23637:0.0374411,CniGoniastreaA_gasp1.m3.6389.m1:0.103759)45:0.00896809)88:0.0704326)99:0.128362,((CniFungiaSp_ffun1.m4.33320.m1:0.0527978,(((OphiophagusH_rna-gnl|NaturalisBC|L345_12863.mrna:5.99362,CniGoniastreaA_gasp1.m3.16088.m1:0.0103525)35:0.0742624,(CniOrbicellaF_rna36355:0.102176,CniGoniastreaA_gasp1.m3.16092.m1:0.0685273)9:0.00320164)99:0.379449,(CniMergedstylophoraP_rna33431:0.158124,(CniPocilloporaA_rna13629:5e-09,CniPocilloporaD_rna-XM_027189962.1:5e-09)96:0.129545)1:0.588635)1:0.847578)47:0.09941,(CniFungiaSp_ffun1.m4.24988.m1:0.0370816,CniFungiaSp_ffun1.m4.24985.m1:0.0102813)92:0.0720196)95:0.0887354)1:0.221936)44:0.035866,(CniPoritesL_plut2.m8.24950.m1:0.31265,(CniPoritesL_plut2.m8.13417.m1:0.231099,(CniPoritesL_plut2.m8.4377.m1:0.130393,CniPoritesL_plut2.m8.4382.m1:0.218399)1:0.262211)31:0.161889)1:0.507703)99:0.124856)90:0.121749,((CniMergedstylophoraP_rna4990:0.0967742,(CniPocilloporaA_rna8856:5e-09,CniPocilloporaD_rna-XM_027185138.1:5e-09)1:0.0873583)1:0.154725,(CniFungiaSp_ffun1.m4.7588.m1:0.175085,((CniOrbicellaF_rna19089:0.0431325,(CniGoniastreaA_gasp1.m3.16664.m1:1.6e-08,CniActiniaT_rna-XM_031701776.1:1.20253)13:0.170481)99:0.0917486,(CniGoniastreaA_gasp1.m3.16661.m1:0.0706558,CniOrbicellaF_rna19092:0.0362558)1:0.0977404)89:0.0402894)1:0.137457)1:0.381074)1:0.307147)18:0.116134)99:0.208086,((CniExaiptasiaP_rna-XM_028659719.1:0.202189,CniActiniaT_rna-XM_031693450.1:0.67904)99:0.495784,((((((CniOrbicellaF_rna34455:0.100168,(CniGoniastreaA_gasp1.m3.8739.m1:0.271077,(CniGoniastreaA_gasp1.m3.19344.m1:0.0918236,CniGoniastreaA_gasp1.m3.8744.m1:0.198029)81:0.0108883)84:0.0235784)95:0.0638945,(CniOrbicellaF_rna34443:0.0489459,CniGoniastreaA_gasp1.m1b.11638.m1:0.450219)94:0.158907)97:0.0833241,(((CniGoniastreaA_gasp1.m3.19346.m1:0.015919,CniGoniastreaA_gasp1.m3.19345.m1:0.00153796)1:0.393634,(CniFungiaSp_ffun1.m4.410.m1:0.117531,CniFungiaSp_ffun1.m4.33798.m1:0.205701)96:0.0887886)65:0.0129661,((((CniFungiaSp_ffun1.m4.416.m1:0.0426942,CniFungiaSp_ffun1.m4.419.m1:0.184565)99:0.186331,(CniFungiaSp_ffun1.m4.418.m1:0.134793,((CniFungiaSp_ffun1.m2b.513.m1:0.0671979,(CniFungiaSp_ffun1.m4.33669.m1:0.145015,CniFungiaSp_ffun1.m4.407.m1:0.175863)40:0.0244747)91:0.102419,(CniAmplexidiscus_evm.model.scaffold_411.2:0.234436,CniDiscosoma_evm.model.scaffold_0.4:0.166474)1:0.56359)69:0.0370577)42:0.0232686)59:0.00842151,((CniGoniastreaA_gasp1.m3.21414.m1:0.142989,CniGoniastreaA_gasp1.m3.21415.m1:0.0276595)95:0.0597203,(CniGoniastreaA_gasp1.m3.25824.m1:0.125561,(CniGoniastreaA_gasp1.m3.8740.m1:0.0531493,CniOrbicellaF_rna34446:0.0336738)81:0.0274067)98:0.0688209)1:0.142975)83:0.0267551,((CniFungiaSp_ffun1.m4.413.m1:0.164848,(CniFungiaSp_ffun1.m4.411.m1:0.0562247,CniFungiaSp_ffun1.m4.26378.m1:0.0957543)99:0.377117)24:0.0393238,CniFungiaSp_ffun1.m4.412.m1:0.231712)69:0.0224334)63:0.0219912)84:0.0617645)62:0.0326176,((CniFungiaSp_ffun1.m4.400.m1:0.104295,CniFungiaSp_ffun1.m4.401.m1:0.0778959)99:0.154775,(CniFungiaSp_ffun1.m4.396.m1:0.120074,CniFungiaSp_ffun1.m4.399.m1:0.364172)27:0.172728)35:0.0224055)1:0.569123,((CniExaiptasiaP_rna-XM_021053694.2:0.355752,((CniExaiptasiaP_rna-XM_028658116.1:0.12317,(CniExaiptasiaP_rna-XM_021041177.2:0.204757,(CniExaiptasiaP_rna-XM_021041313.2:0.179021,CniExaiptasiaP_rna-XM_021041079.2:0.125672)98:0.0861903)12:0.0105716)1:0.22214,(CniExaiptasiaP_rna-XM_021036959.2:0.0789235,CniExaiptasiaP_rna-XM_028656942.1:0.0947043)99:0.19188)99:0.181828)1:0.430365,((CniExaiptasiaP_rna-XM_021050011.1:0.522048,CniNemvArnau_v1g122252:0.310117)35:0.0413102,(((CniActiniaT_rna-XM_031694299.1:0.151283,CniActiniaT_rna-XM_031694298.1:0.173822)99:0.102165,CniActiniaT_rna-XM_031694378.1:0.17638)67:0.0352795,CniExaiptasiaP_rna-XM_021049926.2:0.2987)96:0.124209)1:0.304721)98:0.18956)44:0.0989271,((((CniFungiaSp_ffun1.m4.27467.m1:0.0433274,(CniFungiaSp_ffun1.m4.27466.m1:0.0415763,(CniFungiaSp_ffun1.m4.27460.m1:0.00156148,CniFungiaSp_ffun1.m4.27463.m1:5e-09)99:0.0385102)91:0.0268434)1:0.151635,(((((CniOrbicellaF_rna19542:0.112529,(CniGoniastreaA_gasp1.m3.17172.m1:0.105376,CniGoniastreaA_gasp1.m3.18845.m1:0.0970935)85:0.0178212)38:0.0140125,CniOrbicellaF_rna19545:0.0560157)92:0.0393956,((CniOrbicellaF_rna12781:0.0435569,CniGoniastreaA_gasp1.m3.17166.m1:0.139896)95:0.0579297,((CniGoniastreaA_gasp1.m3.17159.m1:0.0870656,CniOrbicellaF_rna12785:0.0447257)93:0.0241314,CniOrbicellaF_rna12789:0.0878588)86:0.017919)55:0.021846)80:0.0179078,(((CniOrbicellaF_rna12791:0.0551624,(CniOrbicellaF_rna12788:0.214915,CniGoniastreaA_gasp1.m3.17171.m1:0.137491)86:0.039546)88:0.0231463,CniGoniastreaA_gasp1.m3.18848.m1:0.126662)81:0.0181793,CniGoniastreaA_gasp1.m3.17165.m1:0.203591)8:0.0205101)26:0.00842382,(CniOrbicellaF_rna12784:0.113759,(CniGoniastreaA_gasp1.m3.17157.m1:0.0289426,CniGoniastreaA_gasp1.m3.17163.m1:0.0462139)1:0.192128)95:0.0641291)1:0.116703)62:0.0547904,((CniMergedstylophoraP_rna31618:0.0973387,(CniPocilloporaA_rna16325:5e-09,CniPocilloporaD_rna-XM_027192698.1:5e-09)1:0.118457)1:0.184459,CniPoritesL_plut2.m8.651.m1:0.330946)0:0.028763)59:0.144291,CniGoniastreaA_gasp1.m3.18844.m1:1.06244)98:0.463422)42:0.114476)87:0.12473)99:0.153678)99:0.191704,(LingulaA_rna-XM_013540824.1:1.00653,(((CniAureliaA_scaffold873.g11.t2:0.669037,((CniHydraV_rna1896:0.212998,(CniAcroporaD_rna7705:1.43201,CniHydraV_rna1894:0.477976)21:0.0391915)99:0.278048,(CniHydraV_rna21692:0.43941,(CniHydraV_rna21239:0.463094,(((((CniHydraV_rna22074:0.235578,(CniHydraV_rna11126:0.337172,(CniHydraV_rna15286:0.153193,CniHydraV_rna15671:0.0476976)1:0.257085)92:0.115122)39:0.0305007,CniHydraV_rna15864:0.142233)58:0.0408572,(CniHydraV_rna13828:0.0310247,CniHydraV_rna16644:0.0615396)1:0.291188)57:0.0541984,(((CniHydraV_rna22593:0.145821,(CniHydraV_rna17579:0.0258331,(CniHydraV_rna5940:0.0479697,CniHydraV_rna21637:0.0155377)77:0.00794058)99:0.117843)99:0.143508,(CniHydraV_rna21881:0.141135,(CniHydraV_rna23252:0.0783365,(CniHydraV_rna15309:0.0551337,CniHydraV_rna23338:0.0388168)88:0.0318168)0:0.0148404)99:0.140871)99:0.13424,((CniHydraV_rna11681:0.206313,(CniHydraV_rna23000:0.123862,(CniHydraV_rna11679:0.0222477,CniHydraV_rna16987:0.0702917)98:0.0769159)94:0.0571934)99:0.163672,(CniHydraV_rna21980:0.193809,(CniHydraV_rna24559:0.255251,(CniHydraV_rna11319:0.0434399,CniHydraV_rna14211:0.0340986)98:0.18531)12:0.0403646)99:0.189129)89:0.0585696)93:0.0690887)55:0.0429589,((((CniHydraV_rna9865:0.0185207,CniHydraV_rna10605:0.0143776)1:0.166347,((CniHydraV_rna3023:0.198889,CniHydraV_rna7495:0.16832)48:0.0427586,CniHydraV_rna3025:0.377559)77:0.0373426)19:0.0195457,((CniHydraV_rna9357:0.0476509,CniHydraV_rna15622:0.124582)95:0.0770661,CniHydraV_rna23434:0.272848)98:0.086801)92:0.0302383,(((CniHydraV_rna11615:0.230366,(CniHydraV_rna13802:0.0967168,CniHydraV_rna18471:0.0613189)99:0.187446)56:0.0411607,CniHydraV_rna21403:0.212488)92:0.0471256,(CniHydraV_rna9480:0.182424,((((CniHydraV_rna17114:0.125298,(CniHydraV_rna17116:0.0192538,CniHydraV_rna12402:0.0180234)95:0.0831487)98:0.0567671,(((((CniHydraV_rna18934:0.0683505,CniMorbakkaV_scaffold62.g50.t1:1.6127)36:0.070177,(CniHydraV_rna12970:0.0246162,(CniHydraV_rna22628:0.159313,CniHydraV_rna20344:0.0827981)39:0.0126845)1:0.199339)16:0.0198253,CniHydraV_rna17463:0.14571)93:0.0384136,(CniHydraV_rna15084:0.0269307,CniHydraV_rna20540:0.163945)1:0.123691)83:0.0150395,(CniHydraV_rna18637:0.12029,CniHydraV_rna1772:0.116314)19:0.0115002)99:0.0559023)71:0.00687647,(CniHydraV_rna16225:0.091217,CniHydraV_rna22941:0.0811373)91:0.04016)97:0.0590181,(CniHydraV_rna6092:0.0584276,CniHydraV_rna22869:0.0501739)99:0.106995)99:0.0699426)1:0.117961)93:0.0337994)78:0.0773543)46:0.0602791)0:0.00443578)98:0.166766)98:0.212241)98:0.275831,(CaenorhabditisE_F59F5.3.1:1.44531,(((CaenorhabditisE_F08F1.1b.1:0.854096,CaenorhabditisE_F09G2.1a.1:1.08443)95:0.339285,(CaenorhabditisE_F09A5.2.1:0.771567,CaenorhabditisE_C24G6.2a.1:0.626263)96:0.326654)99:0.359277,(AcanthasterP_rna13865:0.86119,StrongylocentrotusP_rna22426:0.662101)0:0.209633)0:0.0383475)81:0.0591928)98:0.194933,(CrassostreaG_EKC18748:0.0394174,CrassostreaG_EKC18749:0.00298936)1:1.10929)0:1.2e-08)85:0.0865085)63:0.0598486,(MnemiopsisL_ML024916a-RA:1.5359,((((((CniAmplexidiscus_evm.model.scaffold_257.13:0.0653515,CniDiscosoma_evm.model.scaffold_37.53:0.0564854)1:0.331368,((CniGoniastreaA_gasp1.m3.21943.m1:0.218206,(CniOrbicellaF_rna27669:5e-09,CniOrbicellaF_rna27670:5e-09)1:0.262107)99:0.0734313,(CniMergedstylophoraP_rna25095:0.0800062,(CniPocilloporaA_rna9942:5e-09,CniPocilloporaD_rna-XM_027186270.1:5e-09)1:0.0887082)1:0.141415)80:0.0572153)21:0.0426337,(CniPoritesL_plut2.m8.12747.m1:0.251037,(CniMontiporaC_g809.t1:0.183997,((CniAcroporaT_aten_0.1.m1.11945.m1:0.0328197,CniAcroporaM_amil.1.2.1624.m1:0.0504421)96:0.017795,(CniAcroporaT_aten_0.1.m1.36475.m1:0.0288709,CniAcroporaD_rna35209:0.0934328)99:0.0339492)1:0.21613)1:0.107786)95:0.0615379)99:0.200143,(CniExaiptasiaP_rna-XM_021051749.2:0.408006,CniActiniaT_rna-XM_031705127.1:0.425732)99:0.177483)1:0.482881,((StrigamiaM_SMAR010920-RA:0.722188,CaenorhabditisE_R151.1a.1:0.696569)98:0.31039,(CniAureliaA_scaffold297.g25.t3:0.498886,CniMorbakkaV_scaffold80.g33.t2:0.404969)1:0.472379)68:0.170799)42:0.0886652,(((CniRenillaM_g7667.t1:0.282452,(CniDendronephthya_rna-XM_028549523.1:0.235412,CniXenia_Xe_001240-T1:0.405506)97:0.126314)99:0.212555,(CniXenia_Xe_000694-T1:0.431742,((CniDendronephthya_rna-XM_028559521.1:0.0912365,CniDendronephthya_rna-XM_028559530.1:0.0460763)98:0.0929404,((CniDendronephthya_rna-XM_028559571.1:0.00573783,CniDendronephthya_rna-XM_028561224.1:0.0214837)1:0.160615,(CniDendronephthya_rna-XM_028559501.1:6e-09,CniDendronephthya_rna-XM_028561229.1:5e-09)1:0.199557)92:0.0638599)1:0.261843)1:0.399832)98:0.231462,DrosophilaM_FBtr0114460:0.817422)1:0.352906)99:0.20805)75:0.0785449)75:0.0419781,((CniExaiptasiaP_rna-XM_021056935.1:0.409574,MnemiopsisL_ML11689a-RA:1.12061)87:0.40952,((CniMorbakkaV_scaffold252.g26.t1:0.870802,SalpingoecaR_rna-gnl|WGS_ACSY|mrna_PTSG_04246T0:1.13342)58:0.186114,((((CniFungiaSp_ffun1.m4.13655.m1:0.673001,StrigamiaM_SMAR012984-RA:0.459049)95:0.580793,StrigamiaM_SMAR010658-RA:1.2584)23:0.146974,CniExaiptasiaP_rna-XM_021050010.1:0.826196)12:0.115657,((LottiaG_LotgiT54120:0.454499,LingulaA_rna-XM_013547569.2:0.492673)97:0.258077,(CniNemvArnau_v1g81124:0.367005,(CniPoritesL_plut2.m8.21495.m1:0.15671,(CniMontiporaC_g70668.t1:0.0739738,CniAcroporaM_amil.1.2.1060.m1:0.336445)92:0.0602505)98:0.152229)99:0.193483)96:0.2573)95:0.201814)50:0.068526)80:0.113216)0:0.0235723)86:0.0670669,((CniHydraV_rna5451:1.13965,(CniAcroporaM_amil.1.2.17606.m1:5e-09,CniFungiaSp_ffun1.m2b.36405.m1:6e-09)67:0.961519)86:0.229283,((SalpingoecaR_rna-gnl|WGS_ACSY|mrna_PTSG_07550T0:1.06171,(AmphimedonQ_rna19155:0.0443853,AmphimedonQ_rna22639:0.168811)95:0.178144)1:0.593399,((CniGalaxeaF_gfas1.m1.10656.m1:0.329889,CniGalaxeaF_gfas1.m1.21264.m1:0.315531)1:2.0825,(((AmphimedonQ_rna821:0.552143,AmphimedonQ_rna742:0.457521)99:0.203908,(AmphimedonQ_rna744:0.401036,((CniAcroporaT_aten_0.1.m1.16098.m1:0.0432031,(CniAcroporaD_rna31293:0.0902745,(CniAcroporaD_rna31296:0.0352917,CniAcroporaM_amil.1.2.8799.m1:0.0547088)99:0.063938)6:0.0280089)98:0.202918,(LottiaG_LotgiT105039:0.808577,CniFungiaSp_ffun1.m4.17924.m1:0.195522)53:0.137593)1:0.65371)98:0.293888)99:0.359785,(AmphimedonQ_rna9741:0.94815,AmphimedonQ_rna822:0.189511)1:0.562164)97:0.290524)0:1.2e-08)94:0.252706)40:0.118356)70:0.0491907)76:0.0388768,((((((((CniAureliaA_scaffold182.g5.t3:0.413625,((CniHydraV_rna6405:0.0683462,CniHydraV_rna6407:0.0344285)1:0.531534,CniMorbakkaV_scaffold88.g29.t1:0.277816)87:0.162912)1:0.287187,(BotrylloidesL_Boleac.CG.SB_v3.S809.g14409.01.t:0.705515,(CniGalaxeaF_gfas1.m1.6572.m1:0.349595,CniPoritesL_plut2.m8.20660.m1:0.564666)76:0.319319)79:0.147756)99:0.319007,(((((CniMontiporaC_g28875.t1:1.47377,CniMorbakkaV_scaffold268.g23.t1:0.338555)72:0.170957,(CniAureliaA_scaffold132.g38.t1:0.310827,CniAureliaA_scaffold597.g20.t1:0.471224)74:0.060606)99:0.163828,((((CniAcroporaM_amil.1.2.5360.m1:0.0896566,CniAcroporaT_aten_0.1.m1.20921.m1:0.219337)99:0.340974,((((CniMontiporaC_adi2mcaRNA10635_R0:0.0997709,((CniAcroporaT_aten_0.1.m1.20934.m1:0.0355115,(CniAcroporaD_rna40714:0.00402262,(CniAcroporaT_aten_0.1.m1.31374.m1:1.92851,CniAcroporaM_amil.1.2.24304.m1:5e-09)21:0.086368)86:0.040019)84:0.0169655,(CniAcroporaD_rna10634:0.00191166,CniAcroporaM_amil.1.2.5359.m1:0.00435328)86:0.00660776)1:0.13261)64:0.0503076,CniAcroporaT_aten_0.1.m1.20935.m1:0.136386)72:0.0407477,((CniMontiporaC_adi2mcaRNA10635_R1:0.0755406,CniMontiporaC_g70867.t1:0.00537564)1:0.259276,(CniGalaxeaF_gfas1.m1.20869.m1:0.241099,CniGalaxeaF_gfas1.m1.20275.m1:0.0617235)42:0.027487)58:0.0267793)55:0.0359188,(CniPoritesL_plut2.m8.21249.m1:0.205318,(((CniAmplexidiscus_evm.model.scaffold_207.22:0.146683,CniDiscosoma_evm.model.scaffold_372.19:0.0388856)1:0.221687,(CniFungiaSp_ffun1.m4.31003.m1:0.0626261,(CniGoniastreaA_gasp1.m3.26963.m1:0.027064,(CniOrbicellaF_rna9329:0.0674048,CniOrbicellaF_rna9356:0.00183756)1:0.0419001)99:0.0608214)86:0.0273765)72:0.0254141,CniMergedstylophoraP_rna6487:0.174576)90:0.0386214)31:0.025403)87:0.0887257)72:0.0461518,(((CniActiniaT_rna-XM_031706219.1:0.174736,CniExaiptasiaP_rna-XM_021058027.2:0.220736)92:0.0472569,CniExaiptasiaP_rna-XM_028662875.1:0.464596)82:0.0434761,CniNemvArnau_v1g98570:0.191662)98:0.0580878)1:0.152552,(((CniNemvArnau_v1g98616:0.294379,(CniActiniaT_rna-XM_031706231.1:0.272923,CniExaiptasiaP_rna-XM_021058032.2:0.269524)53:0.0980318)1:0.298492,((CniAmplexidiscus_evm.model.scaffold_207.24:0.0703885,CniDiscosoma_evm.model.scaffold_372.18:0.0360006)99:0.195421,(((CniMergedstylophoraP_rna6490:0.0510998,(CniPocilloporaA_rna20860:5e-09,CniPocilloporaD_rna-XM_027197259.1:5e-09)99:0.0574584)1:0.128876,(CniFungiaSp_ffun1.m4.22556.m1:0.0777027,(CniGoniastreaA_gasp1.m3.26964.m1:0.0436192,CniOrbicellaF_rna9352:0.0447115)1:0.0853284)90:0.0322254)97:0.0655019,(CniPoritesL_plut2.m8.21247.m1:0.234475,(CniGalaxeaF_gfas1.m1.19589.m1:0.144578,(CniAcroporaM_amil.1.2.5355.m1:0.0129395,(CniAcroporaD_rna10631:0.00678981,CniAcroporaT_aten_0.1.m1.20946.m1:0.0452795)98:0.0152175)99:0.20905)64:0.0754706)98:0.0757725)99:0.132847)1:0.284098)1:0.203149,(CniRenillaM_g9019.t1:0.254009,((CniXenia_Xe_013637-T1:0.00843079,(CniXenia_Xe_013633-T1:0.048697,CniXenia_Xe_013635-T1:0.0216793)92:0.0187602)1:0.332485,(CniDendronephthya_rna-XM_028559136.1:0.0809989,((CniDendronephthya_rna-XM_028547504.1:0.0255809,(CniDendronephthya_rna-XM_028547492.1:0.0253385,CniDendronephthya_rna-XM_028560511.1:0.000327355)98:0.104752)94:0.0855725,(CniDendronephthya_rna-XM_028547501.1:0.00656078,CniDendronephthya_rna-XM_028560502.1:5e-09)1:0.213615)1:0.213986)99:0.122621)98:0.100567)1:0.243606)7:0.0412098)67:0.0589515)1:0.216238,((((((CniExaiptasiaP_rna-XM_021057974.2:0.273114,CniActiniaT_rna-XM_031699371.1:0.374381)84:0.0857289,(CniNemvArnau_v1g149546:5e-09,CniNemvArnau_v1g81258:0.00479988)1:0.195049)99:0.147724,((CniDiscosoma_evm.model.scaffold_106.52:0.0844019,(CniDiscosoma_evm.model.scaffold_202.10:0.0590546,(CniAmplexidiscus_evm.model.scaffold_232.16:0.0313394,AmphimedonQ_rna17718:1.55586)73:0.0369094)99:0.0778474)1:0.149002,(((CniMergedstylophoraP_rna30545:0.0927512,(CniPocilloporaA_rna16733:5e-09,CniPocilloporaD_rna-XM_027193141.1:5e-09)1:0.0693689)1:0.146811,(CniFungiaSp_ffun1.m4.19298.m1:0.118021,(CniGoniastreaA_gasp1.m3.4542.m1:0.0548188,CniOrbicellaF_rna26408:0.0242274)1:0.0846678)94:0.0310202)1:0.0713126,((CniPoritesL_plut2.m8.4859.m1:0.127293,CniPoritesL_plut2.m8.12598.m1:0.134078)98:0.113281,(CniGalaxeaF_gfas1.m1.7724.m1:0.152981,((CniAcroporaT_aten_0.1.m1.1268.m1:0.0405746,(CniAcroporaD_rna12462:0.0339853,CniAcroporaM_amil.1.2.949.m1:0.0122575)1:0.031184)1:0.181885,CniMontiporaC_g45188.t1:0.133066)99:0.0785552)94:0.0532286)87:0.036645)99:0.113324)1:0.222182)1:0.232329,(((((CniPoritesL_plut2.m8.21231.m1:0.0374682,CniPoritesL_plut2.m8.4591.m1:0.0202303)97:0.0379144,(CniPoritesL_plut2.m8.20657.m1:0.209632,((CniPoritesL_plut2.m8.4589.m1:0.0628416,CniPoritesL_plut2.m8.25024.m1:0.0160945)1:0.13432,(CniPoritesL_plut2.m8.20655.m1:0.056136,(CniPoritesL_plut2.m8.20653.m1:0.737394,CniPoritesL_plut2.m8.21232.m1:0.0086814)54:0.0254749)89:0.0606366)99:0.116999)33:0.0207812)1:0.182721,((CniGalaxeaF_gfas1.m1.22842.m1:0.0237505,CniGalaxeaF_gfas1.m1.10468.m1:0.00795042)1:0.136778,((CniMontiporaC_g31333.t1:0.0424014,(CniAcroporaT_aten_0.1.m1.20912.m1:0.0695786,CniMontiporaC_g21747.t1:0.0413287)98:0.0439112)99:0.0703395,(CniAcroporaT_aten_0.1.m1.20886.m1:0.0228361,(CniAcroporaD_rna10663:0.00744326,CniAcroporaM_amil.1.2.5391.m1:0.00864035)99:0.0190272)1:0.158748)1:0.0661654)99:0.0694279)63:0.0387235,((CniMergedstylophoraP_rna6459:0.0667223,(CniPocilloporaA_rna22041:5e-09,CniPocilloporaD_rna-XM_027198439.1:5e-09)99:0.0406772)1:0.150384,(CniFungiaSp_ffun1.m4.31550.m1:0.0728386,(CniOrbicellaF_rna9377:0.0314627,((CniXenia_Xe_010915-T1:1.50805,(CniOrbicellaF_rna26402:0.0612681,(CniGoniastreaA_gasp1.m3.4540.m1:0.0887661,CniGoniastreaA_gasp1.m3.4543.m1:0.124316)97:0.0800285)67:0.0478177)76:0.0603388,CniGoniastreaA_gasp1.m3.15309.m1:0.0346356)67:0.0077544)99:0.0463692)97:0.0381233)76:0.0461111)1:0.162251,(CniActiniaT_rna-XM_031699381.1:0.257259,CniNemvArnau_v1g31143:0.159952)1:0.139951)99:0.148933)96:0.0754691,(((CniRenillaM_g8084.t1:0.234783,(CniDendronephthya_rna-XM_028559141.1:0.275945,CniXenia_Xe_013697-T1:0.301789)94:0.136247)88:0.184259,CaenorhabditisE_T01G5.1.1:1.75253)36:0.082467,((CniXenia_Xe_013619-T1:0.0810555,CniXenia_Xe_022488-T1:0.37936)98:0.107657,(CniXenia_Xe_028632-T1:0.170135,((CniXenia_Xe_022539-T1:5e-09,(StrongylocentrotusP_rna3276:1.91026,CniXenia_Xe_025475-T1:5e-09)1:0.10299)89:0.0463434,(CniXenia_Xe_013620-T1:0.020072,CniXenia_Xe_023889-T1:0.0402812)67:0.0162447)72:0.0583852)1:0.22985)1:0.291645)1:0.195126)92:0.0723296,(CniExaiptasiaP_rna-XM_021057966.2:2.20629,(CniRenillaM_g1565.t1:0.357188,(CniDendronephthya_rna-XM_028535644.1:0.199253,CniXenia_Xe_013141-T1:0.262684)1:0.284768)99:0.346034)56:0.0489688)55:0.0348712)92:0.0894319,(((LingulaA_rna-XM_013537493.2:0.336683,(CrassostreaG_EKC26184:0.288305,LottiaG_LotgiT91761:0.28967)98:0.105951)1:0.179513,((ApisM_GB46165-RA:0.320624,(DrosophilaM_FBtr0100676:0.332567,DrosophilaM_FBtr0083550:0.304935)1:0.371965)1:0.188857,((SalpingoecaR_rna-gnl|WGS_ACSY|mrna_PTSG_11314T0:0.565993,(CniAcroporaD_rna26538:0.611501,AmphibalanusA_rna-gnl|WGS_VIIS|FJT64_027328-RA_mrna:0.0999323)63:0.200458)1:0.879766,StrigamiaM_SMAR000838-RA:0.262248)30:0.159164)51:0.0767108)89:0.0794228,((AcanthasterP_rna5863:0.291247,(ApisM_GB41630-RA:2.57927,StrongylocentrotusP_rna17792:0.391824)42:0.0557498)1:0.312165,((((XenopusT_rna-XM_012958974.3:0.138906,(OphiophagusH_rna-gnl|NaturalisBC|L345_11731.mrna:0.0418827,(Human_ENST00000425967:0.00368105,MusM_ENSMUST00000179592:0.00902508)1:0.0542766)99:0.0421267)98:0.0509945,(DanioR_ENSDART00000075259:0.106258,DanioR_ENSDART00000024882:0.129345)1:0.104547)1:0.108577,(DanioR_ENSDART00000149125:0.130617,(XenopusT_rna-XM_012965896.2:0.146688,((LottiaG_LotgiT106309:1.52997,OphiophagusH_rna-gnl|NaturalisBC|L345_07051.mrna:5e-09)1:0.179418,((Human_ENST00000457416:0.0340954,MusM_ENSMUST00000122054:0.00991889)91:0.0280175,OphiophagusH_rna-gnl|NaturalisBC|L345_12487.mrna:0.0197023)83:0.0265026)81:0.0275365)90:0.0360105)1:0.0661395)95:0.0519992,((((XenopusT_rna-XM_012957289.3:0.150916,(Human_ENST00000340107:0.0310368,MusM_ENSMUST00000171509:0.0296646)1:0.144002)97:0.0475671,OphiophagusH_rna-gnl|NaturalisBC|L345_09909.mrna:0.13124)80:0.0211428,DanioR_ENSDART00000013534:0.114229)1:0.0833441,(DanioR_ENSDART00000175126:0.203564,(XenopusT_rna-XM_012959004.3:0.121474,(OphiophagusH_rna-gnl|NaturalisBC|L345_00430.mrna:0.0901847,(Human_ENST00000502906:0.0230852,MusM_ENSMUST00000005452:0.064081)1:0.260838)86:0.0463645)92:0.0455097)1:0.141317)92:0.0587461)1:0.344136)14:0.0392024)1:0.211877)98:0.130238)99:0.111193,((((CaenorhabditisE_Y41D4B.13a.1:2.94221,(CniDendronephthya_rna-XM_028549451.1:0.248155,CniXenia_Xe_015546-T1:0.505208)99:0.57444)0:9e-09,(AmphimedonQ_rna2853:0.161868,AmphimedonQ_rna17562:0.280752)1:1.18881)95:0.280177,((((((DanioR_ENSDART00000103510:0.227654,(XenopusT_rna-NM_001102820.1:0.104362,(OphiophagusH_rna-gnl|NaturalisBC|L345_14706.mrna:0.0487426,(Human_ENST00000257290:0.0314009,MusM_ENSMUST00000168162:0.033572)98:0.0682704)93:0.0487203)99:0.0898907)1:0.251438,(DanioR_ENSDART00000177244:0.383712,(XenopusT_rna-XM_012959674.2:0.263279,(OphiophagusH_rna-gnl|NaturalisBC|L345_10774.mrna:0.21248,(Human_ENST00000261799:0.0493706,MusM_ENSMUST00000115274:0.065771)1:0.188345)56:0.0326817)1:0.128694)99:0.134667)1:0.33224,((((CniOrbicellaF_rna27464:4.32794,DanioR_ENSDART00000172259:5.2176e-05)18:0.0219947,DanioR_ENSDART00000183810:0.0113655)1:0.439449,((OphiophagusH_rna-gnl|NaturalisBC|L345_10127.mrna:0.430163,(Human_ENST00000286301:0.124667,MusM_ENSMUST00000025523:0.111399)1:0.225319)96:0.112777,XenopusT_rna-NM_001008180.1:0.351007)99:0.12145)99:0.193496,((XenopusT_rna-NM_001142073.1:0.264949,(Human_ENST00000288135:0.0627897,MusM_ENSMUST00000005815:0.0821406)1:0.176451)1:0.16228,(DanioR_ENSDART00000044030:0.282933,DanioR_ENSDART00000110967:0.22653)1:0.169597)1:0.182427)99:0.128703)95:0.174088,((DanioR_ENSDART00000081357:0.540288,(XenopusT_rna-XM_012957932.3:0.356735,(OphiophagusH_rna-gnl|NaturalisBC|L345_02650.mrna:0.414222,(Human_ENST00000241453:0.0484275,MusM_ENSMUST00000049324:0.0677855)1:0.210696)85:0.0627691)1:0.18526)99:0.254035,DanioR_ENSDART00000142718:0.693704)1:0.501754)99:0.300248,(((((AcanthasterP_rna21388:0.495161,StrongylocentrotusP_rna40789:0.438707)99:0.194659,(AcanthasterP_rna16218:0.356354,StrongylocentrotusP_rna11622:0.370945)1:0.195926)89:0.0990384,LingulaA_rna-XM_013536172.2:0.76329)1:0.653647,(((DanioR_ENSDART00000170626:0.326423,(OphiophagusH_rna-gnl|NaturalisBC|L345_06727.mrna:0.133417,XenopusT_rna-XM_018096816.2:0.244761)94:0.0899931)1:0.177321,(DanioR_ENSDART00000025621:0.387795,(OphiophagusH_rna-gnl|NaturalisBC|L345_16770.mrna:0.189833,(Human_ENST00000282397:0.0597609,MusM_ENSMUST00000031653:0.0838169)89:0.0633914)99:0.127947)1:0.13376)98:0.0685763,((DanioR_ENSDART00000169197:0.248811,((XenopusT_rna-XM_012959737.2:6e-09,XenopusT_rna-XM_031898119.1:0.0151983)1:0.150735,(OphiophagusH_rna-gnl|NaturalisBC|L345_12650.mrna:0.0934743,(Human_ENST00000261937:0.055979,MusM_ENSMUST00000020617:0.044305)1:0.167399)99:0.0461535)1:0.108643)1:0.218897,(((OphiophagusH_rna-gnl|NaturalisBC|L345_13691.mrna:0.245307,(Human_ENST00000263923:0.0407415,MusM_ENSMUST00000113516:0.063483)98:0.109469)94:0.067114,(XenopusT_rna-XM_002934669.5:0.14821,AmphibalanusA_rna-gnl|WGS_VIIS|FJT64_001303-RA_mrna:1.91792)90:0.0637717)99:0.0827341,DanioR_ENSDART00000049204:0.386614)99:0.0934348)78:0.066311)1:0.373759)36:0.0976326,(StrigamiaM_SMAR001587-RA:0.465264,(CrassostreaG_EKC41995:0.247947,LottiaG_LotgiT132723:0.172711)1:0.323169)1:0.430884)97:0.126524)24:0.0492712,BotrylloidesL_Boleac.CG.SB_v3.S405.g09242.01.t:0.879495)98:0.109432)7:0.0321522,(((((CniHydraV_rna13528:0.538878,((CniMorbakkaV_scaffold27.g89.t1:0.387202,CniMorbakkaV_scaffold27.g93.t2:0.483191)90:0.101429,(CniMorbakkaV_scaffold5.g96.t2:0.556223,CniAureliaA_scaffold395.g12.t3:0.573972)52:0.080305)97:0.179609)1:0.363756,(CniHydraV_rna3584:0.324647,CniHydraV_rna17782:0.23435)1:0.403233)46:0.0821249,CniMorbakkaV_scaffold56.g49.t1:1.31687)89:0.143602,(((((CniRenillaM_g1181.t1:0.205207,(CniDendronephthya_rna-XM_028547888.1:0.0903928,(CniXenia_Xe_001504-T1:0.0149599,(CniXenia_Xe_015660-T1:0.0926266,CniXenia_Xe_016243-T1:0.0241721)28:0.00306939)1:0.1473)97:0.146816)93:0.172772,(StrigamiaM_SMAR013008-RA:0.578061,CniNemvArnau_v1g170998:0.460095)1:1.355)93:0.233799,((CniNemvArnau_v1g87445:0.14193,(CniActiniaT_rna-XM_031715749.1:0.372749,CniExaiptasiaP_rna-XM_028662104.1:0.353831)94:0.072161)97:0.10123,((CniAmplexidiscus_evm.model.scaffold_476.6:0.0709332,(CniDiscosoma_evm.model.scaffold_939.2:0.0162814,CniDiscosoma_evm.model.scaffold_145.27:0.028949)91:0.0335891)1:0.210147,(((CniMergedstylophoraP_rna2595:0.0507526,(CniPocilloporaA_rna1366:5e-09,CniPocilloporaD_rna-XM_027190319.1:5e-09)1:0.0820613)1:0.188998,(CniGoniastreaA_gasp1.m3.27948.m1:0.105922,(CniGoniastreaA_gasp1.m3.27868.m1:0.0103854,CniOrbicellaF_rna14496:0.0373952)53:0.00532466)1:0.15053)1:0.0695547,((CniGalaxeaF_gfas1.m1.4547.m1:0.182418,(((CniAcroporaT_aten_0.1.m1.27835.m1:0.0337957,(((CniAcroporaD_rna1054:5e-09,CniFungiaSp_ffun1.m2b.41775.m1:4.29945)15:0.0606505,(CniPoritesL_plut2.m8.13410.m1:5.99157,(CniAcroporaD_rna33044:0.017619,(CniAcroporaD_rna1053:5e-09,AmphibalanusA_rna-gnl|WGS_VIIS|FJT64_011280-RA_mrna:1.62334)7:0.0201509)0:0.000123869)22:0.011914)43:0.00353043,(CniAcroporaM_amil.1.2.15458.m1:0.0092934,CniAcroporaD_rna33045:0.0053438)77:0.00625221)99:0.0236624)0:0.00860334,(CniAcroporaD_rna1058:0.0479527,CniAcroporaD_rna33043:0.0593954)91:0.0227918)1:0.172999,CniMontiporaC_g6852.t1:0.119358)99:0.0901797)99:0.0528131,(CniPoritesL_plut2.m8.16551.m1:0.0254313,(CniPoritesL_plut2.m8.16553.m1:0.0240365,(((BotrylloidesL_Boleac.CG.SB_v3.S34.g08012.01.t:5e-09,MnemiopsisL_ML02521a-RA:1.95482)81:1.59198,CniExaiptasiaP_rna-XM_028662442.1:1.5708)0:5e-09,CniPoritesL_plut2.m8.16552.m1:0.000512962)99:0.0562983)96:0.0464346)1:0.204902)1:0.0758224)99:0.104666)1:0.224601)99:0.134748)1:0.158801,((CniNemvArnau_v1g87486:0.24666,(CniActiniaT_rna-XM_031693446.1:0.243107,CniExaiptasiaP_rna-XM_028662122.1:0.284804)98:0.126817)1:0.239184,((((AmphimedonQ_rna24295:0.610103,MnemiopsisL_ML189319a-RA:0.151761)81:1.88686,(CniDiscosoma_evm.model.scaffold_145.26:0.0605822,(CniDiscosoma_evm.model.scaffold_145.25:0.0519568,CniAmplexidiscus_evm.model.scaffold_476.7:0.047324)4:0.00218171)67:0.0532258)1:0.18636,((CniGoniastreaA_gasp1.m3.27870.m1:0.0443173,CniOrbicellaF_rna14497:0.0392778)1:0.0935492,((CniPocilloporaA_rna10522:0,CniPocilloporaD_rna-XM_027186836.1:0)0:0.0585933,CniMergedstylophoraP_rna2593:0.0565566)1:0.134286)1:0.0850453)95:0.0872074,(CniFungiaSp_ffun1.m4.12100.m1:0.373439,((CniPoritesL_plut2.m8.16546.m1:0.196958,(CniGalaxeaF_gfas1.m1.4548.m1:0.122506,(((CniMontiporaC_g48598.t1:6e-09,SalpingoecaR_rna-gnl|WGS_ACSY|mrna_PTSG_09784T0:3.98276)22:0.298049,CniMontiporaC_g6855.t1:0.00920411)1:0.104605,(CniAcroporaT_aten_0.1.m1.27837.m1:0.0256479,(CniAcroporaD_rna33049:0.0766684,((CniAcroporaD_rna33048:5e-09,CniAcroporaD_rna1051:0.0129579)1:0.065531,((CniAcroporaM_amil.1.2.15459.m1:5e-09,CniAcroporaD_rna33050:5e-09)92:0.011768,CniAcroporaD_rna33047:0.0195176)4:0.00068398)25:0.00399221)84:0.0120094)1:0.138359)1:0.0970695)99:0.0460246)91:0.0430325,((CniMergedstylophoraP_Spis11697:1.89291,OphiophagusH_rna-gnl|NaturalisBC|L345_17263.mrna:0.907373)83:1.28299,CniFungiaSp_ffun1.m4.12098.m1:0.153095)11:0.0169455)97:0.122222)1:0.336815)1:0.174675)1:0.194982)1:0.135132,((CniMorbakkaV_scaffold60.g23.t2:1.60308,(CniRenillaM_g1711.t1:0.450098,(CniDendronephthya_rna-XM_028545421.1:0.264801,(CniXenia_Xe_016229-T1:0.0977954,((CniXenia_Xe_016250-T1:0.0282988,(CniXenia_Xe_016239-T1:0.00890489,(CniXenia_Xe_016121-T1:0.0322224,CniXenia_Xe_016124-T1:0.02969)99:0.0375812)99:0.0367964)98:0.0284324,CniXenia_Xe_015917-T1:0.0134186)99:0.0461543)1:0.225094)1:0.461973)94:0.166984)85:0.117712,(((((CniOrbicellaF_rna29270:0.17119,(CniMergedstylophoraP_rna32307:0.102925,(CniPocilloporaA_rna351:5e-09,CniPocilloporaD_rna-XM_027204432.1:5e-09)1:0.0992841)1:0.208851)99:0.123567,(CniDiscosoma_evm.model.scaffold_23.49:0.0653823,CniAmplexidiscus_evm.model.scaffold_160.8:0.0470985)1:0.273809)92:0.0677059,(CniGalaxeaF_gfas1.m1.8689.m1:1.04615,((CniPoritesL_jamg1.model.Sc0000011.143:0.104297,((CniPoritesL_plut2.m8.24528.m1:0.184889,(CniPoritesL_plut2.m8.23750.m1:0.110268,(CniPoritesL_plut2.m8.15871.m1:0.0589673,CniNemvArnau_v1g9379:1.99438)0:6e-09)59:0.01087)85:0.0378844,(CniPoritesL_plut2.m8.1603.m1:0.0408542,CniPoritesL_plut2.m8.28536.m1:0.072086)4:0.0087805)92:0.0315588)1:0.24472,(CniMontiporaC_g25540.t1:1.07534,CniAcroporaD_rna28276:0.51558)87:0.187336)0:0.063059)80:0.0714295)1:0.179497,((CniNemvArnau_v1g115371:5e-09,CniNemvArnau_v1g127426:5e-09)1:0.222941,(CniActiniaT_rna-XM_031705878.1:0.278921,((((CniExaiptasiaP_rna-XM_021037878.2:0.0323333,(BotrylloidesL_Boleac.CG.SB_v3.S557.g11583.01.t:2.01433,CniExaiptasiaP_rna-XM_021037975.2:9e-09)36:0.0436618)1:0.557922,LottiaG_LotgiT60517:1.50178)0:0.000920296,(CniExaiptasiaP_rna-XM_028663108.1:0.0334899,CniExaiptasiaP_rna-XM_021054624.2:0.533494)79:0.0561398)92:0.120673,CniExaiptasiaP_rna-XM_028661709.1:0.188971)99:0.116408)98:0.127756)1:0.193644)93:0.0837109,(((CniExaiptasiaP_rna-XM_021046563.2:0.39212,(CniExaiptasiaP_rna-XM_021054301.2:0.40173,(CaenorhabditisE_R09D1.13.1:0.577718,((CaenorhabditisE_M176.6a.1:0.430534,CaenorhabditisE_M176.7.2:0.445354)96:0.152381,((CaenorhabditisE_M01B2.1.1:0.261181,CaenorhabditisE_R09D1.12.1:0.252603)1:0.485132,((CaenorhabditisE_C08H9.5.1:0.0461027,CaenorhabditisE_ZK938.5.1:0.109812)1:0.415772,(CaenorhabditisE_Y50D4B.6.1:0.61557,(CaenorhabditisE_W04G5.6.1:0.23285,CaenorhabditisE_W04G5.10.1:0.27173)99:0.255201)92:0.130902)92:0.134877)81:0.0988664)72:0.141199)1:1.65276)80:0.180062)82:0.0694635,(CniExaiptasiaP_rna-XM_028661717.1:0.257743,(CniNemvArnau_v1g94997:0.122603,CniNemvArnau_v1g94990:0.0845807)98:0.0859281)46:0.125515)97:0.124436,((CniAmplexidiscus_evm.model.scaffold_160.9:0.0511525,CniDiscosoma_evm.model.scaffold_23.48:0.0558659)1:0.222429,((CniAcroporaD_rna28277:0.140879,CniMontiporaC_g25539.t1:0.094578)1:0.173772,((CniMergedstylophoraP_rna32308:0.123082,(CniPocilloporaA_rna353:5e-09,CniPocilloporaD_rna-XM_027204820.1:5e-09)1:0.0767332)1:0.150056,(CniFungiaSp_ffun1.m4.20497.m1:0.153799,CniOrbicellaF_rna29272:0.132388)99:0.0701693)98:0.0686218)96:0.0653316)1:0.147313)1:0.112056)98:0.104892)1:0.155346)95:0.112586)13:0.0667625,((CniMorbakkaV_scaffold111.g38.t1:0.500728,StrigamiaM_SMAR000844-RA:1.45227)96:0.306689,((CniDendronephthya_rna-XM_028551242.1:0.701953,(CniDendronephthya_rna-XM_028552025.1:0.00934644,CniDendronephthya_rna-XM_028558199.1:0.0208536)1:0.610021)29:0.0673302,((((((CniXenia_Xe_014944-T1:0.0807074,CniXenia_Xe_014948-T1:0.164563)98:0.291888,(CniDendronephthya_rna-XM_028551442.1:0.142821,CniDendronephthya_rna-XM_028552645.1:0.213754)96:0.108692)0:0.040777,(CniXenia_Xe_014945-T1:5e-09,CniXenia_Xe_014949-T1:0.0172479)1:0.425777)49:0.0422468,(CniDendronephthya_rna-XM_028555622.1:0.25661,CniDendronephthya_rna-XM_028555643.1:0.176686)1:0.273332)90:0.0769555,CniRenillaM_g4790.t1:0.735599)98:0.13597,(CniDendronephthya_rna-XM_028552633.1:0.289553,CniXenia_Xe_014941-T1:0.368663)1:0.275073)99:0.17082)1:0.422562)13:0.112367)1:0.172033)98:0.0700577)92:0.0419067,CniHydraV_rna23853:1.09922)0:0.0118243,CniDiscosoma_evm.model.scaffold_3930.1:0.622237)85:0.0377427,((AmphimedonQ_rna3409:0.747603,CniFungiaSp_ffun1.m4.18792.m1:1.63205)76:0.123939,(((MnemiopsisL_ML21721a-RA:0.59109,(CniNemvArnau_v1g217379:0.0222164,CniNemvArnau_v1g102806:0.00149736)1:0.825932)98:0.429767,((MnemiopsisL_ML20752a-RA:0.885874,CniDendronephthya_rna-XM_028540417.1:0.94268)95:0.421972,(DanioR_ENSDART00000188434:0.850244,AcanthasterP_rna24258:1.93837)24:0.275385)46:0.0814039)89:0.14245,(((BotrylloidesL_Boleac.CG.SB_v3.S184.g04075.01.t:0.587397,MonosigaB_rna-XM_001747380.1:0.480544)85:0.885611,CniAcroporaM_amil.1.2.13929.m1:0.475034)80:0.22992,((AmphimedonQ_rna10162:0.934862,CniMorbakkaV_scaffold38.g77.t1:1.81224)86:1.68046,(((MnemiopsisL_ML108015a-RA:0.237853,CniAcroporaD_rna5342:0.673773)85:0.273332,MonosigaB_rna-XM_001747179.1:0.459359)34:0.149427,CniGoniastreaA_gasp1.m3.25479.m1:0.462181)65:0.799508)0:1.2e-08)26:0.0909259)76:0.0615747)98:0.230703)79:0.0174081,((((CniNemvArnau_v1g199615:1.04891,(CniRenillaM_g22553.t1:0.44576,(CniDendronephthya_rna-XM_028547412.1:0.299215,CniXenia_Xe_013761-T1:0.307102)88:0.123443)99:0.525393)1:1.07151,(CniGoniastreaA_gasp1.m1b.6081.m1:0.304254,((((((DanioR_ENSDART00000163039:0.296848,((Human_ENST00000504138:0.0369438,MusM_ENSMUST00000013633:0.0567052)1:0.127943,(DanioR_ENSDART00000082667:0.179132,(OphiophagusH_rna-gnl|NaturalisBC|L345_12600.mrna:0.0659158,XenopusT_rna-NM_001011189.1:0.0858327)93:0.0459186)3:0.0425782)97:0.0836585)99:0.162129,(AcanthasterP_rna5867:0.343384,StrongylocentrotusP_rna17799:0.348619)99:0.193523)98:0.120097,(LingulaA_rna-XM_013537515.1:0.358681,LottiaG_LotgiT128829:0.342212)11:0.0199259)64:0.0863065,CrassostreaG_EKC25766:0.48975)95:0.254711,(AmphibalanusA_rna-gnl|WGS_VIIS|FJT64_019156-RA_mrna:0.755142,AmphibalanusA_rna-gnl|WGS_VIIS|FJT64_011734-RA_mrna:0.806104)44:0.109979)1:1.32418,(((((CniAcroporaD_rna23236:0.0714932,(CniAcroporaT_aten_0.1.m1.28546.m1:0.00036854,CniMontiporaC_g32506.t1:3.43669)33:0.104101)98:0.170619,(CniPoritesL_plut2.m8.14660.m1:5e-09,CniXenia_Xe_003098-T1:1.1131)55:0.418142)99:0.278238,(((CniRenillaM_g12021.t1:0.0827532,CniRenillaM_g15494.t1:0.0069805)1:0.454726,(CniXenia_Xe_013623-T1:0.274465,(CniDendronephthya_rna-XM_028547345.1:0.0226756,CniDendronephthya_rna-XM_028560493.1:0.00695465)1:0.364418)93:0.150792)99:0.375902,(CniExaiptasiaP_rna-XM_028662877.1:0.692825,(CniActiniaT_rna-XM_031706223.1:0.358807,(CniNemvArnau_v1g204525:0.00150705,CniNemvArnau_v1g248802:0.00616018)1:0.546702)87:0.112404)99:0.234445)99:0.303049)81:0.110597,SalpingoecaR_rna-gnl|WGS_ACSY|mrna_PTSG_10712T0:1.4918)82:0.169394,((((CniOrbicellaF_rna6398:0.129486,(CniGoniastreaA_gasp1.m3.27947.m1:0.0465384,CniGoniastreaA_gasp1.m1b.38783.m1:0.0192751)95:0.0509384)99:0.125295,(CniFungiaSp_ffun1.m4.8041.m1:0.0164328,CniFungiaSp_ffun1.m4.12099.m1:0.0769931)1:0.175079)99:0.236191,(CniMontiporaC_adi2mcaRNA33044_R1:0.0326491,(CniMontiporaC_g6851.t1:0.036513,CniMontiporaC_g59831.t1:0.0515508)55:0.00627241)1:0.260754)99:0.436201,(CniMergedstylophoraP_rna21020:0.108068,(CniPocilloporaA_rna6586:5e-09,CniPocilloporaD_rna-XM_027182830.1:5e-09)98:0.0979388)1:0.738124)99:0.510274)1:0.676642)0:0.0228189)42:0.113463)94:0.219932,(ApisM_GB46164-RA:3.36129,(CniHydraV_rna12716:2.14402,(CniXenia_Xe_002631-T1:2.04888,((((CniAcroporaT_aten_0.1.m1.7535.m1:0.0908013,(CniAcroporaD_rna38253:0.0469832,CniAcroporaM_amil.1.2.1475.m1:0.0131895)88:0.0297466)1:0.124879,CniAcroporaM_amil.1.2.1476.m1:0.0534284)0:0.047312,(CniAcroporaD_rna31989:0.059489,CniAcroporaM_amil.1.2.1478.m1:0.157909)0:0.00468576)1:1.13852,MonosigaB_rna-XM_001744546.1:1.76786)59:0.327784)69:0.32725)0:0.00510703)65:0.14926)0:0.0155572,(FungScedosporiumA_KEZ41820:1.08617,MusM_ENSMUST00000005839:3.01057)55:0.671103)83:0.0650044)82:0.0650646)0:0.0230352,((((AmphimedonQ_rna24484:1.22193,(CniXenia_Xe_012715-T1:6e-09,(LottiaG_LotgiT105499:1.27235,CniXenia_Xe_012716-T1:0.0095125)0:0.000179702)98:0.765817)83:0.405628,((((((CniDendronephthya_rna-XM_028548512.1:0.383308,CniXenia_Xe_002885-T1:0.318001)99:0.473632,CniMorbakkaV_scaffold3948.g1.t1:0.67975)66:0.186476,(CniDendronephthya_rna-XM_028548468.1:0.361572,CniXenia_Xe_002887-T1:0.31142)1:0.813848)67:0.124723,((CniFungiaSp_ffun1.m4.13910.m1:0.420105,(BotrylloidesL_Boleac.CG.SB_v3.S266.g06299.01.t:3.40468,(CniFungiaSp_ffun1.m4.9528.m1:0.139773,(CniFungiaSp_ffun1.m4.31623.m1:0.0881963,MonosigaB_rna-XM_001746906.1:0.723374)39:0.0643479)0:5e-09)17:0.0951904)26:0.0767676,CniPoritesL_plut2.m8.22444.m1:0.439329)98:0.379648)96:0.237379,((((CniMontiporaC_adi2mcaRNA30876_R0:5e-09,CniMontiporaC_adi2mcaRNA30876_R1:0.0116115)93:0.493716,((((AcanthasterP_rna34190:0.358802,StrongylocentrotusP_rna11519:0.357694)41:0.050184,CniMergedstylophoraP_rna21097:0.657789)99:0.562686,CaenorhabditisE_F59F3.1.1:0.781035)18:0.0387921,CniGalaxeaF_gfas1.m1.22555.m1:0.831769)42:0.240062)0:0.00414681,StrigamiaM_SMAR003253-RA:1.19445)46:0.299227,(BotrylloidesL_Boleac.CG.SB_v3.S16.g03359.01.t:1.86982,(AcanthasterP_rna20630:0.810122,(CniDiscosoma_evm.model.scaffold_14.26:1.10963,MonosigaB_rna-XM_001742213.1:0.604588)67:0.938714)86:0.463283)81:0.248642)52:0.111477)95:0.173052,((((DanioR_ENSDART00000055681:0.438721,(DanioR_ENSDART00000192502:0.233048,((Human_ENST00000372476:0.0271461,MusM_ENSMUST00000047421:0.027452)1:0.22165,(OphiophagusH_rna-gnl|NaturalisBC|L345_01517.mrna:0.234747,XenopusT_rna-XM_002931604.5:0.182391)28:0.0351883)48:0.0545305)1:0.229536)1:0.408243,(XenopusT_rna-XM_002933985.5:0.186738,(Human_ENST00000380036:0.0169632,MusM_ENSMUST00000102798:0.0355597)1:0.145756)1:0.375496)1:0.509191,((AcanthasterP_rna33673:0.70377,AcanthasterP_rna36027:0.325734)99:0.176511,((AcanthasterP_rna21773:0.180793,(AcanthasterP_rna21651:0.301888,AcanthasterP_rna21776:0.0804293)83:0.0756434)1:0.327895,(AcanthasterP_rna8793:0.451269,((AcanthasterP_rna8663:0.119041,AcanthasterP_rna36070:0.137604)1:0.313755,(AcanthasterP_rna35628:0.377223,(AcanthasterP_rna8666:0.325005,AcanthasterP_rna8800:0.336746)8:0.0592968)95:0.0909787)69:0.077425)98:0.142795)93:0.0929531)1:0.615884)99:0.208576,((((((CniDendronephthya_rna-XM_028563397.1:1.09799,(CniXenia_Xe_006144-T1:0.324059,((CniDendronephthya_rna-XM_028563341.1:0.0507603,(CniDendronephthya_rna-XM_028534945.1:0.0348264,CniDendronephthya_rna-XM_028563263.1:0.0741946)98:0.0545955)77:0.00779307,CniDendronephthya_rna-XM_028534887.1:0.0160193)1:0.398776)97:0.315484)84:0.148901,((OphiophagusH_rna-gnl|NaturalisBC|L345_15490.mrna:0.679642,((((CniDendronephthya_rna-XM_028556233.1:0.173565,(CniDendronephthya_rna-XM_028560382.1:0.473715,(CniDendronephthya_rna-XM_028560371.1:0.346372,(CniDendronephthya_rna-XM_028553727.1:0.0177485,CniDendronephthya_rna-XM_028553729.1:0.0555836)1:0.379043)95:0.129742)92:0.100812)97:0.126295,CniDendronephthya_rna-XM_028545396.1:0.466695)0:0.0875678,(CniDendronephthya_rna-XM_028538392.1:0.417126,(CniDendronephthya_rna-XM_028537790.1:0.312214,(CniDendronephthya_rna-XM_028557813.1:0.187888,(CniDendronephthya_rna-XM_028538531.1:0.207649,CniDendronephthya_rna-XM_028538522.1:0.133917)85:0.0521857)99:0.125115)71:0.0808043)99:0.236409)0:0.131019,(CniRenillaM_g15277.t1:0.0186243,CniRenillaM_g21177.t1:0.00644087)1:0.686577)94:0.248323)51:0.0992179,(CniXenia_Xe_012043-T1:0.0252252,CniXenia_Xe_012044-T1:5e-09)1:1.18052)10:0.099057)98:0.220445,(((((((SalpingoecaR_rna-gnl|WGS_ACSY|mrna_PTSG_03683T0:3.47142,(CniPocilloporaA_rna27022:5e-09,CniPocilloporaD_rna-XM_027203517.1:5e-09)86:0.149583)0:9e-09,CniMergedstylophoraP_rna4091:0.12191)1:0.380147,((CniFungiaSp_ffun1.m4.15249.m1:0.2751,(CniGoniastreaA_gasp1.m3.24691.m1:0.110349,CniOrbicellaF_rna3482:0.0729872)1:0.119946)1:0.109744,((((((CniPocilloporaA_rna21371:5e-09,CniPocilloporaD_rna-XM_027197794.1:5e-09)94:0.0833464,CniMergedstylophoraP_rna27964:0.114076)89:0.0733137,CniMergedstylophoraP_Spis25115:0.27501)73:0.0306745,(((CniPocilloporaA_rna21373:5e-09,CniPocilloporaD_rna-XM_027197781.1:5e-09)1:0.170949,(((CniPocilloporaA_rna11572:5e-09,CniPocilloporaD_rna-XM_027187892.1:5e-09)99:0.0518848,(CniPocilloporaA_rna22919:5e-09,CniPocilloporaD_rna-XM_027199343.1:5e-09)1:0.0663649)95:0.0442334,CniMergedstylophoraP_rna36620:0.217864)81:0.0182269)86:0.0136021,CniMergedstylophoraP_rna27961:0.128196)80:0.0304601)1:0.292461,(CniMergedstylophoraP_rna4690:0.308344,(CniPocilloporaD_rna-XM_027200405.1:5e-09,(CniPocilloporaA_rna23974:5e-09,XenopusT_rna-XM_031905832.1:1.79331)0:5e-09)99:0.272054)90:0.115201)1:0.231281,((CniFungiaSp_ffun1.m4.18126.m1:0.161448,(CniFungiaSp_ffun1.m4.28484.m1:0.0276442,(CniFungiaSp_ffun1.m2b.20208.m1:0.270224,CniFungiaSp_ffun1.m4.2446.m1:0.0876298)0:5e-09)97:0.109386)1:0.322827,(((CniOrbicellaF_rna29627:0.26092,CniGoniastreaA_gasp1.m3.1764.m1:0.372319)45:0.0409315,(CniOrbicellaF_rna31510:0.023532,(CniOrbicellaF_rna31503:0,CniOrbicellaF_rna31504:0)0:0.0972771)98:0.0437033)84:0.0385429,((CniGoniastreaA_gasp1.m3.24783.m1:0.110965,((CniGoniastreaA_gasp1.m3.25412.m1:0.0801049,CniGoniastreaA_gasp1.m3.9357.m1:0.0288675)57:0.00896812,CniGoniastreaA_gasp1.m3.31512.m1:0.141449)94:0.0320505)81:0.0135405,(CniGoniastreaA_gasp1.m3.9353.m1:0.611442,CniGoniastreaA_gasp1.m3.17019.m1:0.0500258)93:0.122906)99:0.0622784)99:0.149377)1:0.20175)82:0.0909522)90:0.0746113)93:0.0721782,((CniPoritesL_plut2.m8.24933.m1:0.150403,CniPoritesL_plut2.m8.15779.m1:0.0210461)97:0.198986,(CniPoritesL_plut2.m8.6618.m1:0.0861836,CniPoritesL_plut2.m8.30814.m1:0.106073)95:0.220484)99:0.247312)76:0.0947938,(CniGalaxeaF_gfas1.m1.13396.m1:0.471422,((CniMontiporaC_g22691.t1:0.0382777,CniMontiporaC_g22693.t1:0.0636537)1:0.583855,((CniAcroporaT_aten_0.1.m1.35531.m1:0.0667668,(CniAcroporaM_amil.1.2.16116.m1:0.024104,CniAcroporaD_rna12025:0.0276709)90:0.0340532)76:0.0770298,CniAcroporaT_aten_0.1.m1.35533.m1:0.354524)99:0.328697)69:0.0969745)69:0.121849)99:0.29171,AmphimedonQ_rna6209:1.40214)59:0.130993,(((((CniGoniastreaA_gasp1.m3.10890.m1:0.262393,CniOrbicellaF_rna3490:0.145374)75:0.0454327,(CniGoniastreaA_gasp1.m3.10880.m1:0.181598,((CniOrbicellaF_rna3491:1.2e-08,CniOrbicellaF_rna36239:1.27763)23:0.0701605,CniOrbicellaF_rna4782:0.0985658)91:0.0839084)86:0.0853313)94:0.108428,(CniMyxobolusS_rna-gnl|WGS_QWKW|scaffold_15088-snap-0.1-mRNA:2.30933,((CniFungiaSp_ffun1.m4.21158.m1:0.220636,(CniPocilloporaA_rna5213:5e-09,CniPocilloporaD_rna-XM_027181486.1:5e-09)1:0.242043)1:0.28644,((CniMergedstylophoraP_rna24725:0.127759,((BotrylloidesL_Boleac.CG.SB_v3.S625.g12520.01.t:4.828,CniMergedstylophoraP_rna35454:5e-09)21:0.0543878,((((CniMergedstylophoraP_rna24727:0.0583778,CniMergedstylophoraP_rna24724:0.239475)90:0.101516,(CniMergedstylophoraP_rna35089:0.0355177,CniMergedstylophoraP_rna36038:0.034476)97:0.130841)90:0.0570862,CniMergedstylophoraP_rna35456:0.226941)97:0.161571,CniMergedstylophoraP_rna33249:5e-09)89:0.0374829)97:0.151845)84:0.0757497,CniMontiporaC_g50698.t1:0.0690085)79:0.0537351)26:0.244849)36:0.0557564)87:0.0923983,(CniDiscosoma_evm.model.scaffold_88.52:0.440598,(((CniPoritesL_plut2.m8.14019.m1:0.0614081,CniPoritesL_plut2.m8.23670.m1:0.0753759)1:0.310667,((CniAcroporaM_amil.1.2.1899.m1:0.0347295,(CniAcroporaD_rna12002:0.0556196,CniAcroporaT_aten_0.1.m1.21165.m1:9e-09)39:0.0276199)1:0.201367,((CniMontiporaC_g22725.t1:0.184987,CniMontiporaC_adi2mcaRNA12006_R0:0.0806819)75:0.0193225,(CniMontiporaC_g22734.t1:0.0239426,CniMontiporaC_g22727.t1:0.0819001)81:0.0255699)1:0.110699)1:0.15125)98:0.0665197,((CniFungiaSp_ffun1.m4.2429.m1:0.163256,(CniGoniastreaA_gasp1.m3.10871.m1:0.0970601,CniOrbicellaF_rna7271:0.0799846)1:0.105636)1:0.10516,(((CniOrbicellaF_rna3487:0.168558,((CniOrbicellaF_rna3489:0.201363,CniGoniastreaA_gasp1.m3.10878.m1:0.0277891)28:0.0136561,CniGoniastreaA_gasp1.m3.936.m1:0.0695332)91:0.0510643)97:0.0993949,CniFungiaSp_ffun1.m4.27771.m1:0.140332)64:0.0272445,((CniPocilloporaA_rna5789:5e-09,CniPocilloporaD_rna-XM_027182087.1:5e-09)1:0.172195,(CniMergedstylophoraP_rna18450:0.0566832,CniMergedstylophoraP_rna18459:0.0717806)99:0.0593334)1:0.212336)0:0.0283634)66:0.0548634)98:0.0940521)3:0.0506478)1:0.234119,(CniNemvArnau_v1g158493:0.50331,(CniExaiptasiaP_rna-XM_028658816.1:0.359886,CniActiniaT_rna-XM_031711006.1:0.357591)99:0.232359)38:0.107565)99:0.256469)93:0.0960096)36:0.0496584,CaenorhabditisE_T14E8.1a.1:1.39799)4:0.0382172,((CniNemvArnau_v1g87552:0.586299,(CniExaiptasiaP_rna-XM_021039332.2:0.404344,CniActiniaT_rna-XM_031718317.1:0.340566)94:0.223937)1:0.607481,(((((CniAmplexidiscus_evm.model.scaffold_2.174:0.0499306,CniDiscosoma_evm.model.scaffold_67.24:0.0549862)1:0.214491,((CniOrbicellaF_rna32416:0.0649641,(CniMergedstylophoraP_rna29688:0.0869353,(CniPocilloporaA_rna21990:5e-09,CniPocilloporaD_rna-XM_027198363.1:5e-09)1:0.0890101)99:0.134009)92:0.0588667,(CniPoritesL_plut2.m8.8515.m1:0.219186,(CniMontiporaC_g12932.t1:0.17266,(CniAcroporaD_rna29514:0.018789,CniAcroporaT_aten_0.1.m1.20075.m1:0.0138676)1:0.185971)1:0.132116)98:0.0647884)96:0.0752372)1:0.188946,(CniNemvArnau_v1g122799:0.302714,(CniActiniaT_rna-XM_031694464.1:0.303276,CniExaiptasiaP_rna-XM_028658410.1:0.454643)95:0.095444)99:0.121642)96:0.107755,(CniGalaxeaF_gfas1.m1.13911.m1:0.205925,((CniMergedstylophoraP_rna29687:0.0501693,(CniPocilloporaA_rna21989:5e-09,CniPocilloporaD_rna-XM_027198402.1:5e-09)1:0.0735818)1:0.133068,CniOrbicellaF_rna32415:0.184278)83:0.0604778)1:0.409917)91:0.218572,CniNemvArnau_v1g87477:0.655862)98:0.333724)88:0.159241)0:0.0458137,(((((((((((CniGalaxeaF_gfas1.m1.16343.m1:0.186137,(CniPoritesL_plut2.m8.3642.m1:5e-09,CniPoritesL_plut2.m8.26352.m1:5e-09)1:0.186805)70:0.0334602,(CniAcroporaD_rna12904:0.163372,((CniMontiporaC_adi2mcaRNA12904_R6:0.277019,((CniMontiporaC_g1809.t1:0.00513142,CniMontiporaC_g62486.t1:5e-09)97:0.0160979,(CniMontiporaC_g62489.t1:5e-09,CniMontiporaC_adi2mcaRNA12904_R5:0.0226738)96:0.0388023)73:0.00554735)95:0.0414771,(CniMontiporaC_g1813.t1:0,CniMontiporaC_g62481.t1:0)0:0.0377734)88:0.0345004)98:0.0705521)97:0.0537592,(CniAmplexidiscus_evm.model.scaffold_65.3:0.0619771,CniDiscosoma_evm.model.scaffold_22.116:0.0845077)1:0.196135)97:0.0883805,(CniOrbicellaF_rna34188:0.347088,((CniGoniastreaA_gasp1.m3.16069.m1:0.071867,(CniGoniastreaA_gasp1.m3.20647.m1:0.0989506,CniGoniastreaA_gasp1.m3.20974.m1:0.0678649)91:0.0215547)1:0.079381,(CniFungiaSp_ffun1.m4.889.m1:0.102256,(CniFungiaSp_ffun1.m4.30528.m1:0.0514182,(CniFungiaSp_ffun1.m4.897.m1:5e-09,CniFungiaSp_ffun1.m4.30529.m1:0.0660348)76:0.0216847)95:0.04812)1:0.194435)97:0.113709)11:0.0529477)99:0.269283,(CniExaiptasiaP_rna-XM_021047398.2:0.32091,CniNemvArnau_v1g1620:0.292544)99:0.275898)99:0.27482,(((CniPoritesL_plut2.m8.23027.m1:0.401522,CniNemvArnau_v1g224949:1.89029)68:0.158172,(((CniAmplexidiscus_evm.model.scaffold_83.7:0.156465,CniDiscosoma_evm.model.scaffold_143.7:0.111227)56:0.0664739,(CniDiscosoma_evm.model.scaffold_143.6:0.0624558,CniDiscosoma_evm.model.scaffold_143.8:0.0776977)84:0.0512504)1:0.454465,(((((((((CniAcroporaT_aten_0.1.m1.16107.m1:0.000487624,CniAcroporaT_aten_0.1.m1.16099.m1:0.0500073)96:0.026686,(CniAcroporaD_rna31287:0.0262405,(CniAcroporaD_rna41249:0.0082498,CniAcroporaM_amil.1.2.8798.m1:0.0144048)96:0.0168054)99:0.0331764)95:0.0199891,((CniAcroporaT_aten_0.1.m1.16109.m1:6e-09,CniAcroporaT_aten_0.1.m1.16108.m1:5e-09)97:0.0330056,CniAcroporaD_rna31297:0.0195665)96:0.0375117)99:0.0456831,(CniAcroporaT_aten_0.1.m1.15218.m1:0.0390944,(CniAcroporaM_amil.1.2.3153.m1:0.0200434,CniAcroporaD_rna36035:0.0202674)77:0.0185902)1:0.0885547)80:0.0226739,CniAcroporaT_aten_0.1.m1.16101.m1:0.0242577)98:0.12747,((CniAcroporaT_aten_0.1.m1.16104.m1:0.0644294,CniAcroporaT_aten_0.1.m1.36433.m1:0.032696)99:0.0393081,(CniAcroporaD_rna31283:6e-09,CniAcroporaD_rna31292:0.258174)89:0.029098)1:0.208669)99:0.0703937,(CniMontiporaC_adi2mcaRNA31288_R3:0.0725747,(CniMontiporaC_adi2mcaRNA31290_R1:0.0570003,(CniMontiporaC_g24378.t1:0.0184846,CniMontiporaC_adi2mcaRNA31290_R2:0.0287429)94:0.0137238)98:0.0344553)1:0.0996762)1:0.106296,CniGalaxeaF_gfas1.m1.18307.m1:0.180899)97:0.0718775,((CniMergedstylophoraP_rna8307:0.087278,((CniPocilloporaA_rna1354:5e-09,CniPocilloporaD_rna-XM_027190097.1:5e-09)1:0.0819065,(CniPocilloporaA_rna1353:5e-09,CniPocilloporaD_rna-XM_027189722.1:5e-09)1:0.0887971)97:0.0399848)1:0.188107,(CniFungiaSp_ffun1.m4.17926.m1:0.108823,(CniGoniastreaA_gasp1.m3.14982.m1:0.0725824,CniOrbicellaF_rna34648:0.062283)94:0.0885607)97:0.118383)94:0.0672199)97:0.116883)47:0.129049)99:0.176492,(CniNemvArnau_v1g120496:0.625585,((CniExaiptasiaP_rna-XM_028660679.1:0.385327,CniExaiptasiaP_rna-XM_021056511.2:5e-09)1:1.06204,(CniActiniaT_rna-XM_031714729.1:0.361835,(CniActiniaT_rna-XM_031714730.1:0.0271878,CniActiniaT_rna-XM_031717850.1:0.0184075)1:0.306796)55:0.0939746)56:0.0853259)98:0.158655)97:0.103036)60:0.0672254,(CniExaiptasiaP_rna-XM_028660581.1:0.0742936,CniExaiptasiaP_rna-XM_028660589.1:0.230168)1:0.723539)90:0.0887877,((CniActiniaT_rna-XM_031709564.1:0.559571,(CniExaiptasiaP_rna-XM_021060170.1:0.413889,CniActiniaT_rna-XM_031694657.1:0.399507)99:0.222179)99:0.185066,(((CniExaiptasiaP_rna-XM_028659439.1:0.304971,((CniNemvArnau_v1g117570:0.0572065,(CniNemvArnau_v1g222678:0.163751,CniNemvArnau_v1g117565:5e-09)75:0.015131)98:0.249954,CniActiniaT_rna-XM_031706615.1:0.241537)55:0.0610016)1:0.40566,((CniDiscosoma_evm.model.scaffold_377.7:0.0361795,CniDiscosoma_evm.model.scaffold_943.1:5e-09)1:0.552816,(((CniFungiaSp_ffun1.m4.7192.m1:0.179451,(CniGoniastreaA_gasp1.m3.17722.m1:0.0730702,CniOrbicellaF_rna17696:0.122812)98:0.0616325)98:0.0597943,(CniPoritesL_plut2.m8.5898.m1:0.252501,(CniGalaxeaF_gfas1.m1.14812.m1:0.269982,(CniMontiporaC_adi2mcaRNA27979_R0:0.375627,(CniAcroporaT_aten_0.1.m1.13665.m1:0.0236336,(CniAcroporaD_rna27979:0.00389309,CniAcroporaM_amil.1.2.22578.m1:0.0196902)99:0.0417073)1:0.187551)0:0.0481272)91:0.0911033)99:0.100204)96:0.0882067,(CniMergedstylophoraP_rna1292:0.116667,(CniPocilloporaA_rna26273:5e-09,CniPocilloporaD_rna-XM_027202746.1:5e-09)1:0.100841)1:0.196295)1:0.316028)98:0.215489)59:0.0634409,(CniActiniaT_rna-XM_031711468.1:0.690148,(((CniExaiptasiaP_rna-XM_021038372.2:0.152069,CniExaiptasiaP_rna-XM_028657320.1:0.095309)1:0.424522,(((CniNemvArnau_v1g109532:5e-09,CniNemvArnau_v1g1840:5e-09)86:0.0182544,CniNemvArnau_v1g109586:0.0185679)95:0.055871,CniNemvArnau_v1g65476:6e-09)99:0.234041)94:0.130185,((CniAmplexidiscus_evm.model.scaffold_44.19:0.29692,(CniDiscosoma_evm.model.scaffold_216.1:5e-09,CniDiscosoma_evm.model.scaffold_2513.1:0.028647)99:0.161494)1:0.322467,((((((CniFungiaSp_ffun1.m4.9531.m1:0.121101,CniFungiaSp_ffun1.m4.9529.m1:0.0790294)96:0.101864,((CniOrbicellaF_rna21842:0.0749636,CniOrbicellaF_rna21846:0.0596537)86:0.0220814,(CniGoniastreaA_gasp1.m3.27579.m1:0.0569644,CniGoniastreaA_gasp1.m3.29580.m1:0.0786736)64:0.0285999)96:0.0539745)99:0.0694415,(CniMergedstylophoraP_rna35596:0.251574,((CniPocilloporaA_rna7504:5e-09,CniPocilloporaD_rna-XM_027183822.1:5e-09)99:0.0829664,(CniMergedstylophoraP_rna32881:0.166675,CniMergedstylophoraP_rna19857:0.157572)86:0.0492589)1:0.298784)99:0.121033)85:0.030559,((CniGalaxeaF_gfas1.m1.5364.m1:0.147336,(CniMontiporaC_adi2mcaRNA31297_R9:0.0634648,(CniMontiporaC_g13284.t1:0.0885671,(CniMontiporaC_adi2mcaRNA12904_R7:0.066537,(CniMontiporaC_g8713.t1:0.00665317,(CniMontiporaC_adi2mcaRNA31297_R7:0.0114658,CniMontiporaC_g20354.t1:0.0129517)0:5e-09)89:0.0172079)81:0.0193461)80:0.0188361)1:0.301223)99:0.115023,((CniPoritesL_plut2.m8.22442.m1:0.307198,(CniPoritesL_plut2.m8.22445.m1:0.125906,CniPoritesL_plut2.m8.22447.m1:0.184777)98:0.108826)99:0.1261,CniPoritesL_plut2.m8.16143.m1:0.30753)2:0.0172996)95:0.0497726)94:0.0473924,(CniFungiaSp_ffun1.m4.33179.m1:0.133034,(CniFungiaSp_ffun1.m4.33178.m1:0.169241,CniOrbicellaF_rna12746:0.14361)90:0.0347522)92:0.0563305)0:0.0337582,((CniGoniastreaA_gasp1.m3.19125.m1:0.0807854,(CniOrbicellaF_rna12745:0.0520354,CniOrbicellaF_rna12747:0.108812)96:0.100319)84:0.0883022,CniOrbicellaF_rna12749:0.739744)79:0.101174)1:0.378831)97:0.176707)90:0.089791)23:0.0942669)99:0.173926)84:0.0932494)99:0.219843,((CniExaiptasiaP_rna-XM_028660474.1:0.0336031,CniActiniaT_rna-XM_031697456.1:0.262277)99:0.461494,((CniRenillaM_g3872.t1:0.379123,(CniDendronephthya_rna-XM_028562278.1:0.262904,(CniDendronephthya_rna-XM_028538988.1:0.34423,CniDendronephthya_rna-XM_028557656.1:0.327251)75:0.0714916)99:0.232325)1:0.756094,(((CniGoniastreaA_gasp1.m3.9692.m1:0.388444,CniMergedstylophoraP_rna19692:0.28093)75:0.156529,CniPoritesL_plut2.m8.8861.m1:0.147614)87:0.150538,CniAcroporaD_rna32077:0.343535)97:0.433535)33:0.115173)78:0.136576)95:0.140318,((CniDendronephthya_rna-XM_028548550.1:0.347775,(CniRenillaM_g1121.t1:0.444404,(CniDendronephthya_rna-XM_028559733.1:0.0173029,CniDendronephthya_rna-XM_028562376.1:0.0113373)1:0.44737)72:0.111484)99:0.43246,CniXenia_Xe_002808-T1:0.660403)1:0.623704)15:0.080069,(CniDendronephthya_rna-XM_028548373.1:0.373773,CniRenillaM_g650.t1:0.544687)1:0.700793)94:0.141389)88:0.0497532)67:0.0283657)0:0.00740682)81:0.0165672,((BotrylloidesL_Boleac.CG.SB_v3.S342.g08061.01.t:1.23528,(StrongylocentrotusP_rna36491:1.4082,((LottiaG_LotgiT147933:0.669012,LingulaA_rna-XM_013529078.1:0.320406)82:0.383617,LingulaA_rna-XM_013545300.2:0.8759)96:0.395532)56:0.169249)48:0.0975591,((CniAcroporaD_rna22513:0.0332573,CniAcroporaT_aten_0.1.m1.20701.m1:5e-09)1:1.03789,(AcanthasterP_rna12558:0.660991,((AcanthasterP_rna34053:0.123996,(AcanthasterP_rna21623:0.168615,AcanthasterP_rna36044:0.122208)6:0.026609)1:0.167232,(AcanthasterP_rna26003:0.346597,(AcanthasterP_rna21629:0.144483,AcanthasterP_rna21630:0.163882)97:0.0789667)31:0.0544217)1:0.455167)78:0.302265)80:0.321531)0:0.172599)0:0.0151163,(((CaenorhabditisE_F58A3.2c.1:0.754637,LingulaA_rna-XM_013545233.1:0.794535)99:0.366192,(CniMontiporaC_adi2mcaRNA39660_R2:0.00443026,((((CniMontiporaC_adi2mcaRNA20338_R0:6e-09,CniMontiporaC_g63012.t1:0.0270311)90:0.0480368,CniMontiporaC_adi2mcaRNA39660_R0:0.0193491)87:0.0160925,CniMontiporaC_g24561.t1:0.159353)75:0.00806836,((CniMontiporaC_g7461.t1:0.296945,CniMontiporaC_adi2mcaRNA24376_R6:0.00768948)91:0.0786499,(CniMontiporaC_adi2mcaRNA26549_R2:0.0229753,((((((CniMontiporaC_adi2mcaRNA21290_R0:0.015751,CniMontiporaC_adi2mcaRNA26239_R9:0.168376)1:0.387736,(CniAcroporaD_rna34537:0.0109948,CniAcroporaT_aten_0.1.m1.2522.m1:0.249629)85:0.0497642)78:0.0370173,(((((((CniAcroporaM_amil.1.2.22974.m1:0.0440095,((CniAcroporaD_rna26239:0.209933,CniAcroporaM_amil.1.2.22981.m1:5e-09)73:0.0679499,CniAcroporaM_amil.1.2.22972.m1:0.0490556)0:6e-09)87:0.0300702,(CniAcroporaM_amil.1.2.19211.m1:0.0632695,CniAcroporaM_amil.1.2.25744.m1:0.0188179)79:0.0221822)90:0.0986755,CniAcroporaD_rna12083:0.201847)72:0.0123286,(((((((CniAcroporaM_amil.1.2.17137.m1:5e-09,CniAcroporaM_amil.1.2.25324.m1:0.0177953)88:0.0316232,((CniAcroporaM_amil.1.2.19667.m1:5e-09,CniAcroporaD_rna36609:0.0292164)0:5e-09,CniAcroporaD_rna20905:0.434343)53:0.0237145)75:0.0206024,(CniAcroporaM_amil.1.2.17139.m1:9e-09,CniAcroporaD_rna38553:5e-09)46:0.0326189)96:0.0569268,(CniAcroporaT_aten_0.1.m1.31822.m1:0.00867957,CniAcroporaM_amil.1.2.24893.m1:0.0524207)98:0.0778683)40:0.048859,((CniAcroporaM_amil.1.2.17637.m1:0.0415935,(CniAcroporaM_amil.1.2.25594.m1:0.0296054,(CniAcroporaM_amil.1.2.24439.m1:5e-09,CniAcroporaM_amil.1.2.24758.m1:0.117286)90:0.0596503)66:0.0132232)77:0.046178,CniAcroporaM_amil.1.2.26227.m1:0.0381634)98:0.191419)62:0.0327712,(CniAcroporaM_amil.1.2.11728.m1:0.0380228,(CniAcroporaD_rna20341:5e-09,CniAcroporaD_rna34756:0.0279928)75:0.0509716)33:0.0986355)90:0.0739347,(((CniAcroporaD_rna20152:0.0244694,CniAcroporaM_amil.1.2.24189.m1:0.0234778)96:0.0390161,CniAcroporaM_amil.1.2.26293.m1:0.254104)0:5e-09,(CniAcroporaD_rna20338:5e-09,(CniAcroporaD_rna7828:0.0304199,CniAcroporaD_rna34526:0.0221912)98:0.0939863)99:0.108182)75:0.0104097)2:0.00998971)75:0.012037,(((((CniAcroporaT_aten_0.1.m1.29307.m1:5e-09,CniAcroporaT_aten_0.1.m1.38131.m1:0.0281814)83:0.0315277,CniAcroporaD_rna37216:0.0188702)72:0.010677,(CniAcroporaM_amil.1.2.19955.m1:5e-09,(((CniAcroporaM_amil.1.2.26299.m1:5e-09,CniAcroporaT_aten_0.1.m1.34145.m1:0.0570669)86:0.0264799,(CniAcroporaD_rna22123:0.0119683,CniAcroporaT_aten_0.1.m1.17464.m1:0.018431)98:0.104635)95:0.0795246,CniAcroporaT_aten_0.1.m1.24439.m1:0.0873994)1:0.303146)89:0.0267797)94:0.0300428,((((CniAcroporaD_rna37644:0.138122,CniAcroporaD_rna12660:0.081725)75:0.0590688,(CniAcroporaM_amil.1.2.9926.m1:0.0350038,(((CniAcroporaD_rna10181:0.16271,((CniAcroporaM_amil.1.2.9781.m1:0.0986578,CniAcroporaT_aten_0.1.m1.14512.m1:0.0884526)47:0.0238063,CniAcroporaM_amil.1.2.23989.m1:0.0190648)87:0.0838234)5:0.0362355,(CniAcroporaM_amil.1.2.16511.m1:5e-09,((CniAcroporaM_amil.1.2.14508.m1:0.124887,(CniAcroporaM_amil.1.2.9763.m1:0.0896001,CniAcroporaM_amil.1.2.25909.m1:0.0460958)84:0.107068)98:0.236823,(CniAcroporaM_amil.1.2.24754.m1:0.0161489,CniAcroporaM_amil.1.2.12525.m1:0.053657)87:0.0486691)89:0.0770813)68:0.00485421)84:0.0614423,CniAcroporaT_aten_0.1.m1.30688.m1:0.413723)78:0.0282101)71:0.00373876)41:0.0130146,((CniAcroporaM_amil.1.2.13861.m1:0.0239075,(CniAcroporaT_aten_0.1.m1.30670.m1:0.0132377,CniAcroporaT_aten_0.1.m1.33924.m1:0.0665902)89:0.012779)72:0.00322724,(CniAcroporaM_amil.1.2.12846.m1:0.0124187,CniAcroporaT_aten_0.1.m1.29349.m1:0.0595167)0:9e-09)83:0.00370298)73:0.00289739,CniAcroporaT_aten_0.1.m1.28759.m1:0.0338175)86:0.00762106)89:0.0313163,(CniAcroporaM_amil.1.2.18463.m1:0.00617658,CniAcroporaD_rna21871:0.162511)86:0.0177384)89:0.0220977)96:0.0203042,((CniAcroporaT_aten_0.1.m1.8857.m1:0.117273,((CniAcroporaM_amil.1.2.11614.m1:0.0819191,CniAcroporaT_aten_0.1.m1.8835.m1:0.0134238)97:0.0819395,((CniAcroporaD_rna20900:0.0105285,CniAcroporaM_amil.1.2.11749.m1:0.0334697)90:0.0345456,CniAcroporaT_aten_0.1.m1.8861.m1:0.0204675)89:0.0312686)13:0.0104073)88:0.0232946,((((CniAcroporaT_aten_0.1.m1.29355.m1:0.0170897,CniAcroporaT_aten_0.1.m1.29316.m1:0.00644745)52:0.0113611,(CniAcroporaT_aten_0.1.m1.32727.m1:0.212392,((CniAcroporaM_amil.1.2.22780.m1:0.0103085,CniAcroporaT_aten_0.1.m1.29334.m1:0.342916)75:0.00573483,CniAcroporaT_aten_0.1.m1.30715.m1:0.0649387)0:5e-09)0:5e-09)47:0.0474608,(CniAcroporaT_aten_0.1.m1.29295.m1:0.0109677,CniAcroporaT_aten_0.1.m1.33319.m1:0.00391612)60:0.00617662)95:0.0594399,CniAcroporaM_amil.1.2.25857.m1:0.116733)95:0.0559557)79:0.0275461)91:0.0275136,CniAcroporaD_rna7821:0.00872407)0:5e-09)29:0.0192751,(((CniAcroporaD_rna39660:0.0291848,CniAcroporaT_aten_0.1.m1.16779.m1:0.0221939)76:0.00600716,(CniAcroporaD_rna26549:0.0260147,CniAcroporaM_amil.1.2.16597.m1:0.0549361)89:0.0134704)99:0.076818,((CniAcroporaM_amil.1.2.16595.m1:0.0696539,CniAcroporaM_amil.1.2.11619.m1:0.018409)0:5e-09,(CniAcroporaM_amil.1.2.11742.m1:0.0172547,(CniAcroporaD_rna21290:0.0430913,CniAcroporaM_amil.1.2.11735.m1:0.0162436)93:0.0270984)95:0.0466222)92:0.0878158)75:0.0131715)1:0.209688,(((CniMontiporaC_g9105.t1:0.0385129,CniMontiporaC_g25530.t1:0.0123802)96:0.0656831,((((CniMontiporaC_adi2mcaRNA20338_R9:0.0598823,((CniMontiporaC_adi2mcaRNA12083_R5:0.201518,CniMontiporaC_adi2mcaRNA12083_R8:0.049729)48:0.0656352,(CniMontiporaC_adi2mcaRNA20901_R1:0.0649268,CniMontiporaC_g19761.t1:0.0719947)91:0.0656989)61:0.0131294)73:0.0035454,((CniMontiporaC_adi2mcaRNA16994_R2:0.0474915,CniMontiporaC_adi2mcaRNA26549_R7:0.00502785)72:0.00349684,CniMontiporaC_adi2mcaRNA20152_R7:0.0159993)0:5e-09)0:0.000435572,CniMontiporaC_adi2mcaRNA26549_R8:0.022461)98:0.0432701,CniMontiporaC_adi2mcaRNA26549_R4:0.0281192)11:0.0395101)0:6e-09,CniMontiporaC_adi2mcaRNA39661_R5:0.0780714)99:0.148966)82:0.0502736,((((((CniFungiaSp_ffun1.m4.3255.m1:0.228159,((CniPocilloporaA_rna11208:0,CniPocilloporaD_rna-XM_027187551.1:0)0:0.076918,(((CniMergedstylophoraP_rna22294:0.0191865,CniMergedstylophoraP_rna33549:0.0514739)89:0.0147876,(CniMergedstylophoraP_rna35061:0.0246674,((CniMergedstylophoraP_rna31276:0.455761,CniMergedstylophoraP_rna34977:0.00672296)72:0.0093482,CniMergedstylophoraP_rna22293:0.0382116)77:0.0164898)63:0.00822536)92:0.0252927,CniMergedstylophoraP_rna29309:0.0177118)77:0.0516879)1:0.374169)99:0.213876,((CniFungiaSp_ffun1.m4.26459.m1:0.0600073,(((CniOrbicellaF_rna7733:0.0474106,(CniOrbicellaF_rna4272:0.0245554,CniGoniastreaA_gasp1.m3.26081.m1:0.0696494)75:0.0121633)83:0.0137316,((CniOrbicellaF_rna17763:0.0780121,(CniGoniastreaA_gasp1.m3.26566.m1:0.0726625,CniGoniastreaA_gasp1.m3.19268.m1:0.00986245)93:0.0381391)3:0.019114,CniOrbicellaF_rna17753:0.0934723)15:0.010985)97:0.0636776,(CniFungiaSp_ffun1.m4.26458.m1:0.124729,CniFungiaSp_ffun1.m4.5569.m1:0.061929)75:0.0397852)81:0.0271548)87:0.0486798,((((CniPocilloporaA_rna21537:5e-09,CniPocilloporaD_rna-XM_027197951.1:5e-09)97:0.133505,(CniPocilloporaD_rna-XM_027184214.1:5e-09,CniPocilloporaA_rna7856:5e-09)77:0.0319208)82:0.0782804,((((CniMergedstylophoraP_rna34449:0.059423,CniMergedstylophoraP_rna31131:0.138821)75:0.00890091,CniMergedstylophoraP_rna34201:0.10918)0:5e-09,(CniMergedstylophoraP_rna27120:0.0897213,CniMergedstylophoraP_rna35855:0.377763)77:0.0193947)79:0.0154751,((CniMergedstylophoraP_Spis23063:0.387282,CniMergedstylophoraP_rna34896:5e-09)73:0.019275,CniMergedstylophoraP_rna31944:5e-09)99:0.0571732)71:0.0827099)90:0.0568719,(((CniMergedstylophoraP_rna33791:0.016378,CniMergedstylophoraP_rna35748:0.0425288)81:0.0163461,(CniMergedstylophoraP_rna33895:5e-09,(CniPocilloporaA_rna3833:5e-09,CniPocilloporaD_rna-XM_027180067.1:5e-09)99:0.0764024)38:0.0089955)71:0.0130888,CniMergedstylophoraP_rna35365:0.1073)99:0.141958)1:0.125506)94:0.0551654)33:0.0233714,((CniFungiaSp_ffun1.m2b.22070.m1:0.195625,CniFungiaSp_ffun1.m4.27035.m1:0.164889)99:0.267056,(((CniFungiaSp_ffun1.m4.12461.m1:5e-09,CniFungiaSp_ffun1.m4.12469.m1:5e-09)1:0.114431,(((CniFungiaSp_ffun1.m4.20489.m1:0.113494,CniFungiaSp_ffun1.m4.28864.m1:0.0508468)80:0.0202632,CniFungiaSp_ffun1.m4.12472.m1:0.0879442)84:0.0129039,(CniFungiaSp_ffun1.m4.28076.m1:0.058206,(CniFungiaSp_ffun1.m4.4029.m1:0.0718839,CniFungiaSp_ffun1.m4.4030.m1:6e-09)93:0.0618747)89:0.0310334)98:0.0604196)92:0.0429352,((CniGoniastreaA_gasp1.m3.3410.m1:0.0530894,(CniGoniastreaA_gasp1.m3.3416.m1:0.314613,CniOrbicellaF_rna29266:0.0145873)76:0.0170104)86:0.0179731,((CniGoniastreaA_gasp1.m3.3422.m1:0.0611808,CniGoniastreaA_gasp1.m3.3421.m1:0.0271078)84:0.012415,(CniGoniastreaA_gasp1.m3.3417.m1:0.183187,CniGoniastreaA_gasp1.m1b.4431.m1:0.511466)97:0.165923)90:0.0161632)99:0.0824086)1:0.193951)94:0.0870005)0:5e-09,(CniGoniastreaA_gasp1.m1b.28663.m1:0.0928252,CniGoniastreaA_gasp1.m3.31024.m1:0.0568602)88:0.105578)95:0.0720435,(CniPoritesL_plut2.m8.23269.m1:0.120869,CniPoritesL_plut2.m8.27379.m1:0.0294668)1:0.446956)92:0.0891707,(CniGalaxeaF_gfas1.m1.13091.m1:0.0116775,(CniGalaxeaF_gfas1.m1.5676.m1:0.0252227,(CniGalaxeaF_gfas1.m1.12286.m1:0.0410133,(CniGalaxeaF_gfas1.m1.837.m1:0.270653,(CniGoniastreaA_gasp1.m3.31088.m1:0.113805,CniOrbicellaF_rna28798:0.169455)56:0.381947)95:0.736624)13:0.0349863)90:0.0453795)99:0.193853)99:0.116402)99:0.0947357)76:0.0064249)0:5e-09)84:0.0361183)1:1.1243)93:0.185542,((CrassostreaG_EKC32114:0.43862,LottiaG_LotgiT181461:0.270832)1:0.741008,AmphibalanusA_rna-gnl|WGS_VIIS|FJT64_011097-RA_mrna:2.01801)0:0.0297671)0:0.112982)54:0.0481802)89:0.02682)18:0.0132663,(((((((CniPoritesL_plut2.m8.31245.m1:0.122396,(CniPoritesL_plut2.m8.4678.m1:0.0743214,CniPoritesL_plut2.m8.4680.m1:0.0887459)51:0.0341579)3:0.0307756,(((CniAcroporaD_rna1052:0.00278757,CniAcroporaD_rna33046:0.00826148)0:0.0230618,CniPoritesL_plut2.m8.4681.m1:5e-09)93:0.0385166,CniPoritesL_plut2.m8.4679.m1:0.0790902)89:0.0406353)1:0.324411,(((CniMergedstylophoraP_rna26933:0.379278,(CniMergedstylophoraP_rna5934:0.106063,CniMergedstylophoraP_rna5935:0.159147)99:0.0889154)64:0.0328486,((CniMergedstylophoraP_rna35542:0.0421621,(CniMergedstylophoraP_rna5930:0.06661,CniMergedstylophoraP_rna34881:0.0917037)62:0.0101973)1:0.112827,(CniMergedstylophoraP_rna32605:0.0493752,(CniMergedstylophoraP_Spis1956:0.0992446,CniMergedstylophoraP_Spis1957:0.542799)76:0.0723116)1:0.135879)30:0.0221352)1:0.509092,((CniFungiaSp_ffun1.m2b.36404.m1:6e-09,SalpingoecaR_rna-gnl|WGS_ACSY|mrna_PTSG_13138T0:1.97947)44:0.229757,(CniOrbicellaF_rna11517:0.0564473,CniOrbicellaF_rna22888:0.091618)88:0.0891413)92:0.132677)85:0.139283)1:0.451287,((((AmphimedonQ_rna9474:0.531469,AmphibalanusA_rna-gnl|WGS_VIIS|FJT64_019486-RA_mrna:0.76131)1:0.941355,LingulaA_rna-XM_013545417.1:1.57312)58:0.0946094,(CaenorhabditisE_C01G6.8a.1:0.973186,((CniFungiaSp_ffun1.m4.25543.m1:0.548229,CniFungiaSp_ffun1.m2b.32560.m1:0.970956)13:0.0498362,(((CniOrbicellaF_rna18397:0.194491,CniOrbicellaF_rna12775:0.263629)99:0.405849,((CniMergedstylophoraP_Spis15454:0.441382,(CniPoritesL_plut2.m8.25814.m1:1.58631,SalpingoecaR_rna-gnl|WGS_ACSY|mrna_PTSG_06409T0:1.27057)81:0.727155)0:0.226697,(CniFungiaSp_ffun1.m2b.14496.m1:0.384452,(CniAcroporaT_aten_0.1.m1.33370.m1:0.340724,CniGoniastreaA_gasp1.m3.27913.m1:0.189929)93:0.174183)25:0.174945)26:0.0835589)43:0.0526921,(CniAcroporaT_aten_0.1.m1.33360.m1:0.588026,CniMergedstylophoraP_Spis11408:0.300512)33:0.0557072)84:0.106637)98:0.371135)1:0.755255)79:0.267208,(((CniMontiporaC_adi2mcaRNA31978_R1:0.258177,((CniAcroporaM_amil.1.2.4622.m1:0.277451,CniMontiporaC_adi2mcaRNA31978_R0:0.00178517)1:0.0641366,(CniAcroporaT_aten_0.1.m1.7549.m1:0.0453631,(CniAcroporaD_rna31976:0.0200157,CniAcroporaM_amil.1.2.1480.m1:0.0261677)99:0.0257428)77:0.0162924)1:0.178338)1:0.185368,(CniPoritesL_plut2.m8.2036.m1:0.304545,((CniAmplexidiscus_evm.model.scaffold_33.17:0.122845,CniDiscosoma_evm.model.scaffold_144.5:0.0696526)1:0.358092,((CniMergedstylophoraP_Spis6120:0.146802,(CniPocilloporaA_rna8708:5e-09,CniPocilloporaD_rna-XM_027185041.1:5e-09)99:0.0571204)1:0.218038,(CniFungiaSp_ffun1.m4.18883.m1:0.159588,(CniGoniastreaA_gasp1.m1b.31746.m1:0.159512,CniOrbicellaF_rna2235:0.0346967)1:0.133189)99:0.0703475)95:0.0468959)82:0.0357126)97:0.0850173)1:0.218293,((CniNemvArnau_NVE26112:0.629562,(CniExaiptasiaP_rna-XM_021041497.2:0.30737,CniActiniaT_rna-XM_031704562.1:0.376185)77:0.116348)99:0.208885,((CniPoritesL_plut2.m8.2029.m1:0.203207,(CniGalaxeaF_gfas1.m1.19728.m1:0.220148,((CniMergedstylophoraP_rna9652:0.0556332,(CniPocilloporaA_rna8709:5e-09,CniPocilloporaD_rna-XM_027184994.1:5e-09)95:0.0198767)1:0.130642,(CniFungiaSp_ffun1.m4.18880.m1:0.13642,CniOrbicellaF_rna2232:0.118822)99:0.0643576)95:0.0752035)27:0.0688707)1:0.342823,(CniNemvArnau_NVE12212:0.486184,(CniExaiptasiaP_rna-XM_028658170.1:0.354197,CniActiniaT_rna-XM_031704561.1:0.324573)99:0.20508)99:0.220209)1:0.282072)97:0.155823)98:0.181413)76:0.137078)99:0.410621,((DanioR_ENSDART00000168368:0.590391,DanioR_ENSDART00000134659:0.265928)19:0.0556919,((Human_ENST00000262866:0.337427,((DanioR_ENSDART00000163724:0.457948,DanioR_ENSDART00000076518:0.327114)69:0.0765433,(OphiophagusH_rna-gnl|NaturalisBC|L345_10269.mrna:0.220386,(XenopusT_rna-XM_031903953.1:0.279516,(Human_ENST00000427060:0.0542456,MusM_ENSMUST00000168522:0.0758275)99:0.183974)20:0.0460259)91:0.12648)1:0.389675)84:0.11743,XenopusT_rna-XM_002939567.5:0.243523)46:0.0896001)1:1.88845)0:5e-09,(CniFungiaSp_ffun1.m4.10645.m1:0.132261,((CniPoritesL_plut2.m8.23820.m1:0.248761,CniPoritesL_plut2.m8.8944.m1:0.332611)99:0.306508,CniOrbicellaF_rna32016:0.33009)47:0.18059)1:2.24305)89:0.19359,(AmphimedonQ_rna16620:1.32671,(CniOrbicellaF_rna4698:0.809354,(((((CniHydraV_rna4818:0.64313,CniMorbakkaV_scaffold21.g22.t1:0.755919)72:0.077509,((((CniDiscosoma_evm.model.scaffold_36.104:0.0729054,(CniAmplexidiscus_evm.model.scaffold_1.141:5e-09,CniAmplexidiscus_evm.model.scaffold_2413.1:0.00757956)99:0.0522166)1:0.289375,((CniPoritesL_plut2.m8.8258.m1:0.189167,((CniMontiporaC_g28870.t1:0.131673,(CniAcroporaT_aten_0.1.m1.2932.m1:0.0387401,(CniAcroporaM_amil.1.2.74.m1:0.00979227,CniAcroporaD_rna5867:0.0734602)79:0.0103316)1:0.196309)1:0.100193,(CniGalaxeaF_gfas1.m1.12851.m1:0.067684,CniGalaxeaF_gfas1.m1.14601.m1:0.0224107)98:0.105091)97:0.0599139)1:0.116398,((CniFungiaSp_ffun1.m4.23730.m1:0.145621,(CniOrbicellaF_rna2306:0.0444156,(CniGoniastreaA_gasp1.m3.10135.m1:0.0573716,(CniOrbicellaF_rna2548:5e-09,OphiophagusH_rna-gnl|NaturalisBC|L345_15038.mrna:2.16475)76:0.100584)54:0.022485)1:0.0957556)99:0.0742737,(CniMergedstylophoraP_rna2167:0.0867699,(CniPocilloporaA_rna26892:5e-09,CniPocilloporaD_rna-XM_027203360.1:5e-09)1:0.0672323)1:0.154369)98:0.0608737)92:0.0843356)97:0.135196,(CniNemvArnau_v1g23919:0.437827,(CniExaiptasiaP_rna-XM_021036874.2:0.317397,CniActiniaT_rna-XM_031716736.1:0.229745)74:0.147152)98:0.284808)99:0.249266,(CniDendronephthya_rna-XM_028558503.1:0.291739,CniRenillaM_g22355.t1:0.352441)1:0.502521)51:0.0793199)95:0.12027,((LingulaA_rna-XM_013566027.1:0.381417,CrassostreaG_EKC38068:0.302322)99:0.382175,(BotrylloidesL_Boleac.CG.SB_v3.S416.g09414.01.t:0.894228,((DanioR_ENSDART00000143395:0.253049,(XenopusT_rna-XM_002935188.5:0.181031,(OphiophagusH_rna-gnl|NaturalisBC|L345_05072.mrna:0.102355,(Human_ENST00000397821:0.0221124,MusM_ENSMUST00000073094:0.0288881)1:0.0977725)99:0.0924111)99:0.17337)1:0.290753,(DanioR_ENSDART00000102611:0.354564,(OphiophagusH_rna-gnl|NaturalisBC|L345_06351.mrna:0.232441,(Human_ENST00000359314:0.0426188,MusM_ENSMUST00000024709:0.0861773)1:0.145887)1:0.181169)1:0.235976)99:0.172318)46:0.0496675)93:0.105943)96:0.171997,(MonosigaB_rna-XM_001747481.1:1.44492,FungSchizosaccharomycesP_SPAPJ760.02c.1:1.60775)88:0.203767)98:0.300332,(MonosigaB_rna-XM_001745356.1:0.467493,(((((CniFungiaSp_ffun1.m4.18950.m1:0.0449646,CniGoniastreaA_gasp1.m3.15045.m1:0.0324927)98:0.125647,CniGalaxeaF_gfas1.m1.11011.m1:0.0729952)56:0.0708078,(CniAcroporaM_amil.1.2.11352.m1:0.00286932,LottiaG_LotgiT167836:0.28388)18:0.144848)98:0.497011,(((StrongylocentrotusP_rna23911:0.552396,(CniMergedstylophoraP_rna34291:0.0740687,CniMergedstylophoraP_rna25504:0.167053)94:0.733296)0:0.30583,(BotrylloidesL_Boleac.CG.SB_v3.S686.g13125.01.t:0.685947,((AmphimedonQ_rna12153:0.89693,MnemiopsisL_ML04613a-RA:0.482096)87:0.351426,MnemiopsisL_ML32221a-RA:1.04146)60:0.232419)96:0.511481)5:0.160776,((CniDiscosoma_evm.model.scaffold_106.35:0.333839,CniPoritesL_plut2.m8.27327.m1:5e-09)99:0.39557,CniPoritesL_plut2.m8.27329.m1:0.0718434)1:1.05115)67:0.231774)30:0.276668,CniAureliaA_scaffold1448.g4.t1:3.2075)57:0.218813)0:0.127245)80:0.150975)71:0.0725417)38:0.0908542)57:0.0611397)57:0.0372347)96:0.0492308)0:0.0484581)95:0.026226)0;
