# Supplementary material for: Evolution of Protein-Mediated Biomineralization in Scleractinian Corals
Source: Front Genet. 2021 Feb 2;12:618517. doi: 10.3389/fgene.2021.618517 (PMC7902050; doi:10.3389/fgene.2021.618517)
Supplement: Supplementary file 2 [file Data_Sheet_2.ZIP › tree.biomin.OG0000008.tree.txt]

((CniFungiaSp_ffun1.m4.29983.m1:0.101644,FungSchizosaccharomycesP_SPBC428.10.1:3.1824)0:0.00058755,((CniOrbicellaF_rna34570:0.0389853,(CniGoniastreaA_gasp1.m1b.6902.m1:0.025979,CniGoniastreaA_gasp1.m3.5153.m1:0.032135)98:0.0688097)95:0.0140306,((CniFungiaSp_ffun1.m4.9290.m1:0.036954,(CniMergedstylophoraP_rna5261:0.0328241,(CniPocilloporaA_rna22326:5e-09,CniPocilloporaD_rna-XM_027198703.1:5e-09)1:0.0346948)1:0.0769602)41:0.010679,((((CniGalaxeaF_gfas1.m1.14972.m1:0.0585134,(((CniAcroporaM_amil.1.2.7675.m1:0.00996246,(CniAcroporaD_rna22030:0.00944112,CniAcroporaD_rna39223:0.00327784)1:0.0310773)99:0.00968834,CniAcroporaT_aten_0.1.m1.22827.m1:0.0315533)1:0.084478,CniMontiporaC_g61986.t1:0.0766278)1:0.0551559)20:0.00112797,CniGalaxeaF_gfas1.m1.14298.m1:0.0682127)95:0.0210742,(CniPoritesL_plut2.m8.2992.m1:5e-09,CniActiniaT_rna-XM_031698732.1:2.27016)46:0.0844519)98:0.027554,((CniAmplexidiscus_evm.model.scaffold_112.39:0.0228235,CniDiscosoma_evm.model.scaffold_19.104:0.0443607)1:0.0822261,((CniNemvArnau_v1g22881:0.19526,((CniNemvArnau_v1g11770:5e-09,(CniRenillaM_g12985.t1:2.39014,CniNemvArnau_v1g8773:5e-09)0:5e-09)99:0.186603,(CniActiniaT_rna-XM_031709688.1:0.134161,CniExaiptasiaP_rna-XM_028658894.1:0.19822)69:0.0484936)34:0.0126525)99:0.0956102,(CniXenia_Xe_002322-T1:0.468964,(((AmphibalanusA_rna-gnl|WGS_VIIS|FJT64_020199-RA_mrna:0.424944,(LingulaA_rna-XM_013551212.1:0.303918,(CrassostreaG_EKC30299:0.0364852,CrassostreaG_EKC36647:0.00547711)1:0.387938)98:0.0724737)99:0.066911,(BotrylloidesL_Boleac.CG.SB_v3.S437.g09775.01.t:0.620479,(((XenopusT_rna-XM_002936569.5:0.0864814,(OphiophagusH_rna-gnl|NaturalisBC|L345_02712.mrna:0.11614,(Human_ENST00000316623:0.0127907,MusM_ENSMUST00000028633:0.0151252)1:0.0528034)98:0.0285106)1:0.112137,(DanioR_ENSDART00000073604:0.270715,((XenopusT_rna-XM_002931725.4:0.0742842,(OphiophagusH_rna-gnl|NaturalisBC|L345_13241.mrna:0.0651623,(Human_ENST00000508053:0.00976813,MusM_ENSMUST00000025497:0.0165069)1:0.0269361)1:0.027526)1:0.0521208,(DanioR_ENSDART00000167748:0.108533,((OphiophagusH_rna-gnl|NaturalisBC|L345_15512.mrna:0.0642966,XenopusT_rna-NM_001127424.2:0.0367914)82:0.0139893,(Human_ENST00000651877:0.197158,(CniOrbicellaF_rna23870:0.045739,CniMyxobolusS_rna-gnl|WGS_QWKW|scaffold_1630-snap-0.4-mRNA:0.0314268)54:1.3225)83:0.0357394)87:0.025588)1:0.0449987)93:0.0310758)98:0.0421757)19:0.175305,CniGalaxeaF_gfas1.m1.8760.m1:1.36021)0:1.1e-08)99:0.0877377)1:0.128781,(((((OphiophagusH_rna-gnl|NaturalisBC|L345_12645.mrna:1.14027,CniMergedstylophoraP_rna14358:0.327568)89:1.16791,(ApisM_GB45073-RA:0.369217,LottiaG_LotgiT232356:0.381495)99:0.137645)0:8e-09,((StrongylocentrotusP_rna9070:5e-09,StrongylocentrotusP_rna29004:5e-09)1:0.498344,(BotrylloidesL_Boleac.CG.SB_v3.S945.g15484.01.t:0.452474,AcanthasterP_rna11806:0.173851)99:0.193651)1:0.230643)74:0.0548056,((CniDendronephthya_rna-XM_028543137.1:0.261592,CniRenillaM_g23607.t1:0.278334)1:0.255962,CniHydraV_rna9830:0.56241)99:0.0961852)1:0.179539,(((StrigamiaM_SMAR005543-RA:0.728216,(LottiaG_LotgiT218536:0.713583,CniMorbakkaV_scaffold164.g7.t1:0.443229)1:0.272055)68:0.095844,((((DanioR_ENSDART00000079460:0.301829,(XenopusT_rna-XM_012963793.3:0.169169,(OphiophagusH_rna-gnl|NaturalisBC|L345_08210.mrna:0.123459,(Human_ENST00000404816:0.025119,MusM_ENSMUST00000234490:0.0564149)1:0.105938)99:0.0592139)1:0.110143)1:0.128822,(DanioR_ENSDART00000048107:0.33188,(XenopusT_rna-XM_002935363.5:0.260129,(Human_ENST00000301873:0.0150745,MusM_ENSMUST00000081496:0.0287871)1:0.201198)99:0.10163)1:0.282411)91:0.0838363,(OphiophagusH_rna-gnl|NaturalisBC|L345_04410.mrna:0.238211,(Human_ENST00000261978:0.0652809,MusM_ENSMUST00000002073:0.0963116)1:0.232463)1:0.236336)98:0.114925,(DanioR_ENSDART00000160702:0.369713,(XenopusT_rna-XM_031891274.1:0.269598,(Human_ENST00000308370:0.0428799,MusM_ENSMUST00000038618:0.0465292)1:0.293853)1:0.121663)1:0.221694)1:0.430978)1:0.231207,((CniMorbakkaV_scaffold164.g4.t1:0.670832,CrassostreaG_EKC32586:1.50751)89:0.457324,(((((AmphibalanusA_rna-gnl|WGS_VIIS|FJT64_025095-RA_mrna:0.845566,CniNemvArnau_v1g82155:0.255021)44:0.230705,((CniDiscosoma_evm.model.scaffold_116.27:0.672726,((AcanthasterP_rna16381:2.31463,(SalpingoecaR_rna-gnl|WGS_ACSY|mrna_PTSG_12267T0:0.0370128,(SalpingoecaR_rna-gnl|WGS_ACSY|mrna_PTSG_02700T0:0.0417838,SalpingoecaR_rna-gnl|WGS_ACSY|mrna_PTSG_10203T0:0.0500377)96:0.162535)0:5e-09)98:0.186709,(SalpingoecaR_rna-gnl|WGS_ACSY|mrna_PTSG_00996T0:0.0209674,(SalpingoecaR_rna-gnl|WGS_ACSY|mrna_PTSG_00997T0:0.14112,SalpingoecaR_rna-gnl|WGS_ACSY|mrna_PTSG_11668T0:0.00188591)1:0.0786424)97:0.120283)91:0.392856)49:0.225294,(LingulaA_rna-XM_024075012.1:0.742481,((LingulaA_rna-XM_013563398.2:0.0604138,(LingulaA_rna-XM_013563397.1:0.0291674,(StrongylocentrotusP_rna6125:1.30142,StrongylocentrotusP_rna37076:5e-09)75:1.25452)0:0.000211793)97:0.0706173,(LingulaA_rna-XM_013558247.2:0.0250749,LingulaA_rna-XM_013557454.2:0.0169395)50:0.00445539)1:0.869101)92:0.194147)19:0.0387062)16:0.0731008,(((StrongylocentrotusP_rna21711:0.155745,(StrongylocentrotusP_rna12603:0.305258,StrongylocentrotusP_rna2412:0.153378)76:0.0832183)15:0.125107,StrongylocentrotusP_rna22794:0.282013)90:0.102254,BotrylloidesL_Boleac.CG.SB_v3.S87.g14876.01.t:0.478701)98:0.183875)89:0.105479,((((CrassostreaG_EKC34673:0.123324,CrassostreaG_EKC40135:0.10657)1:0.861164,(((((CniNemvArnau_v1g24683:0.557417,ApisM_GB52213-RA:0.46993)84:0.123438,(CniGoniastreaA_gasp1.m3.9715.m1:0.449955,(CaenorhabditisE_B0393.5.1:0.988007,StrongylocentrotusP_rna6653:0.722751)89:0.254393)14:0.0922686)70:0.0818807,((CniPoritesL_plut2.m8.32095.m1:0.0854492,(CniPoritesL_plut2.m8.15360.m1:6e-09,CrassostreaG_EKC28905:2.74971)78:0.0890836)99:0.323649,(LingulaA_rna-XM_024075724.1:0.148671,LottiaG_LotgiT104341:0.168695)89:0.0743034)99:0.301412)94:0.102509,(((CniHydraV_rna13099:0.172548,CniHydraV_rna13557:0.232792)1:0.897087,(AmphimedonQ_rna6883:0.45696,LottiaG_LotgiT133234:0.402829)99:0.268844)73:0.0510283,(((AmphimedonQ_rna29639:0.108882,(AmphimedonQ_rna27720:0.0610614,AmphimedonQ_rna30365:0.0624717)94:0.0671013)99:0.309169,((CniExaiptasiaP_rna-XM_021052871.1:0.571133,CniHydraV_rna19227:1.47668)72:0.57107,((CniMyxobolusS_rna-gnl|WGS_QWKW|scaffold_2338-processed-0.1-mRNA:0.965353,AmphimedonQ_rna27676:5e-09)0:0.00786706,((AmphimedonQ_rna31239:0.0336624,AmphimedonQ_rna28247:0.0124124)0:5e-09,AmphimedonQ_rna27421:0.0298268)78:0.0157989)1:0.67763)37:0.0880154)83:0.126821,((((AmphimedonQ_rna23117:0.236014,(CniNemvArnau_v1g137121:0.255245,(((Human_ENST00000372754:0.189367,(DanioR_ENSDART00000065681:0.143726,XenopusT_rna-XM_002938014.5:0.128206)98:0.0609708)99:0.134182,((OphiophagusH_rna-gnl|NaturalisBC|L345_05573.mrna:0.155537,(Human_ENST00000254898:0.032394,MusM_ENSMUST00000163455:0.062067)1:0.129056)89:0.0685093,XenopusT_rna-NM_203907.1:0.116972)1:0.20556)84:0.112452,(Human_ENST00000407540:0.0344045,MusM_ENSMUST00000020899:0.0864143)98:0.267872)1:1.02051)80:0.176122)99:0.204844,((AmphimedonQ_rna22338:0.134976,(AmphimedonQ_rna7382:0.0687718,(AmphimedonQ_rna21948:0.0508464,AmphimedonQ_rna22339:0.0368704)99:0.0369242)98:0.0577866)1:0.148569,((((AmphimedonQ_rna8283:0.114316,(AmphimedonQ_rna23727:0.019352,AmphimedonQ_rna30013:0.0194652)97:0.0358439)97:0.0416298,(AmphimedonQ_rna23728:0.0954288,(AmphimedonQ_rna28135:0.0310024,AmphimedonQ_rna29776:5e-09)1:0.154342)84:0.0208157)93:0.0285634,AmphimedonQ_rna31235:0.0304494)1:0.236695,AcanthasterP_rna35348:1.5198)53:0.0354325)1:0.108533)98:0.0620559,((AmphimedonQ_rna13615:0.206788,(AmphimedonQ_rna7487:0.0975966,AmphimedonQ_rna24064:0.0457445)1:0.392774)90:0.0680229,(AmphimedonQ_rna22468:0.235916,(AmphimedonQ_rna27178:0.336208,(((AmphimedonQ_rna2261:0.0496356,AmphimedonQ_rna2263:0.119975)1:0.164328,(AmphimedonQ_rna2217:0.0386305,AmphimedonQ_rna27179:0.0475129)83:0.0193604)75:0.0320553,(AmphimedonQ_rna2218:0.032271,AmphimedonQ_rna25021:0.0911412)15:0.0117219)99:0.0798907)98:0.0744195)99:0.071676)1:0.149616)10:0.0336161,(LottiaG_LotgiT120770:0.252272,AmphimedonQ_rna14652:0.138998)1:0.163448)52:0.0335465)87:0.0401076)0:0.0355134)48:0.0752838,AcanthasterP_rna22008:0.796217)78:0.0923628)50:0.0496288,((((CrassostreaG_EKC34019:0.293657,OphiophagusH_rna-gnl|NaturalisBC|L345_07061.mrna:0.341428)0:1.64441,LottiaG_LotgiT65218:0.349416)0:0.0464965,(((CniGalaxeaF_gfas1.m1.11340.m1:0.551438,LottiaG_LotgiT133333:0.751399)62:0.131883,(((StrongylocentrotusP_rna11320:0.0169561,StrongylocentrotusP_rna38551:0.0200921)97:0.398137,LottiaG_LotgiT107793:0.645545)67:0.160551,(CniMorbakkaV_scaffold563.g1.t2:1.11137,(CniDendronephthya_rna-XM_028551892.1:0.265999,CniRenillaM_g465.t1:0.258496)1:0.939078)95:0.363699)63:0.0766704)93:0.145654,(((((BotrylloidesL_Boleac.CG.SB_v3.S756.g13887.01.t:0.461973,(LingulaA_rna-XM_013558455.1:0.300198,LingulaA_rna-XM_013559915.1:0.520429)99:0.28813)97:0.157418,((LingulaA_rna-XM_013563444.1:0.103385,LingulaA_rna-XM_013528586.1:0.240337)1:0.425039,LingulaA_rna-XM_013537840.2:0.454319)15:0.0494505)97:0.101012,(((AmphimedonQ_rna8:0.420018,(AmphimedonQ_rna22467:0.0916795,AmphimedonQ_rna26460:0.0808027)1:0.280013)97:0.1882,CniAmplexidiscus_evm.model.scaffold_169.10:0.623349)93:0.146559,(((CniAcroporaD_rna12121:0.0468275,CniMontiporaC_adi2mcaRNA12121_R1:0.201617)1:0.792921,((CniGalaxeaF_gfas1.m1.9557.m1:0.0955885,CniGalaxeaF_gfas1.m1.21370.m1:0.149732)88:0.0829032,(CniPoritesL_plut2.m8.19640.m1:0.147759,CniPoritesL_plut2.m8.19646.m1:0.10841)12:0.0289257)99:0.52888)0:0.030867,CniActiniaT_rna-XM_031702355.1:0.721295)86:0.16445)57:0.0527801)98:0.116378,((((AmphimedonQ_rna2016:0.516667,((((CniPoritesL_plut2.m8.9846.m1:0.627013,(CniAcroporaD_rna18060:0.0154986,CniAcroporaT_aten_0.1.m1.4631.m1:0.0321522)97:0.160106)74:0.0728902,(CniAmplexidiscus_evm.model.scaffold_173.16:0.0562427,CniDiscosoma_evm.model.scaffold_93.7:0.0992512)1:0.292883)96:0.059427,(CniFungiaSp_ffun1.m4.10089.m1:0.0953411,(CniGoniastreaA_gasp1.m3.30061.m1:0.0565625,CniOrbicellaF_rna20849:0.0272715)1:0.0567607)99:0.0412063)0:0.0197874,(CniMergedstylophoraP_rna28124:0.350598,(CniPocilloporaA_rna1262:5e-09,CniPocilloporaD_rna-XM_027189097.1:5e-09)1:0.0606891)99:0.0836538)1:0.467994)95:0.202048,(LingulaA_rna-XM_013558154.1:0.236063,LottiaG_LotgiT158536:0.245688)1:0.646347)76:0.0962831,((DanioR_ENSDART00000150110:0.968169,BotrylloidesL_Boleac.CG.SB_v3.S348.g08126.01.t:0.592517)83:0.27846,(LottiaG_LotgiT104937:0.363452,CniExaiptasiaP_rna-XM_021041204.2:0.467128)85:0.0944057)84:0.118435)64:0.0668557,(((AmphimedonQ_rna10457:0.481542,AmphimedonQ_rna16971:0.278009)28:0.0346618,CniPoritesL_plut2.m8.31981.m1:1.51731)84:0.167595,(((LingulaA_rna-XM_013528977.1:0.0911599,(LingulaA_rna-XM_013557756.1:0.0501443,LingulaA_rna-XM_013528980.2:0.14592)27:0.0162686)97:0.0827047,LingulaA_rna-XM_013564075.1:0.104818)1:0.380167,(AmphimedonQ_rna23118:0.420395,(LingulaA_rna-XM_013552142.1:1.39313,CniNemvArnau_v1g2203:0.0566432)81:0.397918)68:0.0969322)85:0.103885)94:0.0877819)0:0.0349917)14:0.0512979,(((CniAmplexidiscus_evm.model.scaffold_2.94:0.0704635,CniDiscosoma_evm.model.scaffold_23.89:0.0324029)1:0.190152,(CniFungiaSp_ffun1.m4.23685.m1:0.0358776,((((CniMergedstylophoraP_rna12023:0.0481083,(CniPocilloporaA_rna26251:5e-09,CniPocilloporaD_rna-XM_027202732.1:5e-09)1:0.0904722)99:0.0909291,CniFungiaSp_ffun1.m4.23686.m1:0.189378)60:0.012884,(CniGoniastreaA_gasp1.m3.10539.m1:0.0662775,CniOrbicellaF_rna8697:0.0332002)1:0.0905329)97:0.0472913,(CniPoritesL_plut2.m8.11803.m1:0.146026,(CniGalaxeaF_gfas1.m1.15162.m1:0.123483,(CniMontiporaC_g45428.t1:0.092409,(CniAcroporaT_aten_0.1.m1.34722.m1:0.0359947,(CniAcroporaD_rna21799:0.0534102,CniAcroporaM_amil.1.2.12905.m1:0.0153458)92:0.0119587)1:0.130798)1:0.091332)99:0.0547584)99:0.0510699)49:0.0263409)62:0.0308713)1:0.544014,((CniDendronephthya_rna-XM_028547762.1:0.156654,CniXenia_Xe_015834-T1:0.22847)1:0.331729,(CniNemvArnau_v1g163197:0.184432,(CniExaiptasiaP_rna-XM_028662985.1:0.129441,CniActiniaT_rna-XM_031699729.1:0.42419)99:0.109101)99:0.226435)99:0.166375)99:0.266114)98:0.127113)0:0.0270172)75:0.0488494,((XenopusT_rna-XM_002941875.5:0.197911,(DanioR_ENSDART00000138641:0.182296,LingulaA_rna-XM_013564363.1:0.541508)48:0.0920772)1:0.786862,(((CniAmplexidiscus_evm.model.scaffold_2.47:0.398899,(CniPocilloporaA_rna1017:5e-09,CniPocilloporaD_rna-XM_027186576.1:5e-09)1:0.273854)95:0.536851,BotrylloidesL_Boleac.CG.SB_v3.S87.g14877.01.t:0.707087)60:0.155317,(LingulaA_rna-XM_013541132.1:1.13432,(CaenorhabditisE_F56H11.1g.1:1.09835,(AmphibalanusA_rna-gnl|WGS_VIIS|FJT64_000238-RA_mrna:0.0731261,AmphibalanusA_rna-gnl|WGS_VIIS|FJT64_009951-RA_mrna:5e-09)1:0.882591)0:0.0211331)0:0.056785)47:0.0794981)76:0.0767398)87:0.0510293)97:0.070735,(((BotrylloidesL_Boleac.CG.SB_v3.S14.g02578.01.t:0.753303,(BotrylloidesL_Boleac.CG.SB_v3.S278.g06558.01.t:0.336019,BotrylloidesL_Boleac.CG.SB_v3.S87.g14878.01.t:0.129324)1:0.933276)85:0.30868,((AmphimedonQ_rna20931:0.470896,(ApisM_GB52144-RA:0.925545,CniNemvArnau_v1g80132:0.366133)45:0.133294)45:0.132026,AcanthasterP_rna10177:1.30029)79:0.142995)72:0.122412,(CniNemvArnau_v1g70073:0.539806,((CniXenia_Xe_029013-T1:0.372289,(CniDendronephthya_rna-XM_028548299.1:5e-09,(CniDendronephthya_rna-XM_028542017.1:0.00893598,CniDendronephthya_rna-XM_028559790.1:0.0992237)73:0.000807319)99:0.201124)1:0.618326,(LottiaG_LotgiT235911:1.50854,((LingulaA_rna-XM_013527461.1:0.491825,StrigamiaM_SMAR005491-RA:0.400809)98:0.254525,CniAureliaA_scaffold76.g14.t1:0.63986)64:0.0832074)71:0.0942093)75:0.141084)78:0.0908219)62:0.0961223)0:0.0175549)67:0.0431554,(((ApisM_GB50700-RA:1.10484,CniMorbakkaV_scaffold6.g93.t1:0.918545)62:0.135098,LingulaA_rna-XM_024075115.1:0.733086)92:0.169238,(((((((CniGoniastreaA_gasp1.m3.6537.m1:0.0660199,(CniGoniastreaA_gasp1.m3.6538.m1:0.115727,CniGoniastreaA_gasp1.m3.6539.m1:0.225008)94:0.118627)99:0.483629,(AmphimedonQ_rna29992:1.14233,CniHydraV_rna18753:0.679982)0:0.0241302)71:0.0392136,(CniExaiptasiaP_rna-XM_028660387.1:0.933401,((CniDendronephthya_rna-XM_028546988.1:1.38068,AmphimedonQ_rna25095:0.699566)29:0.108331,((CniHydraV_rna2322:0.407188,LottiaG_LotgiT109984:0.394885)91:0.170926,(CrassostreaG_EKC32510:0.295643,(CrassostreaG_EKC40362:0.103304,(CrassostreaG_EKC39607:0.128867,CrassostreaG_EKC36988:0.0591688)41:0.0342449)97:0.19921)1:0.562753)96:0.193926)70:0.137793)0:1.1e-08)49:0.0776392,(((CniDendronephthya_rna-XM_028546995.1:0.0738863,CniDendronephthya_rna-XM_028547015.1:0.0638463)1:0.723728,(CniDendronephthya_rna-XM_028544388.1:0.88285,(CniDiscosoma_evm.model.scaffold_611.2:0.194818,BotrylloidesL_Boleac.CG.SB_v3.S126.g01935.01.t:0.60818)0:0.0163968)87:0.211625)22:0.123336,(CniDendronephthya_rna-XM_028547025.1:0.38075,CniRenillaM_g22081.t1:0.847145)99:0.598781)57:0.112396)95:0.125718,(((CniFungiaSp_ffun1.m4.26288.m1:0.834634,CniExaiptasiaP_rna-XM_021041281.2:0.756338)78:0.300215,AcanthasterP_rna25323:0.692349)91:0.313645,(((CniNemvArnau_v1g84687:0.123517,CniNemvArnau_v1g101414:0.0884904)1:0.34748,CniHydraV_rna11720:0.311072)1:0.357126,(((Human_ENST00000402984:0.0544356,((DanioR_ENSDART00000168161:0.396929,OphiophagusH_rna-gnl|NaturalisBC|L345_10379.mrna:0.12254)99:0.0832664,MusM_ENSMUST00000057410:0.0363937)1:0.157076)1:0.140247,XenopusT_rna-XM_031898475.1:0.158627)99:0.186272,(XenopusT_rna-XM_018093681.2:0.385222,DanioR_ENSDART00000113707:0.255775)98:0.17388)1:0.416188)92:0.157466)99:0.25059)90:0.110011,(((AmphimedonQ_rna27359:0.847595,(CniActiniaT_rna-XM_031704399.1:0.872692,CniPoritesL_plut2.m8.14517.m1:0.646272)80:0.15211)49:0.109036,(((CniXenia_Xe_021275-T1:0.0858052,CniXenia_Xe_021276-T1:0.147267)1:0.736538,(MonosigaB_rna-XM_001745269.1:0.968826,(CniDendronephthya_rna-XM_028534843.1:0.365405,((CniDendronephthya_rna-XM_028556876.1:0.070198,(CniDendronephthya_rna-XM_028556873.1:0.0515693,CniDendronephthya_rna-XM_028559901.1:0.0257094)99:0.0312794)1:0.094932,((((CniDendronephthya_rna-XM_028556877.1:0.0567228,CniDendronephthya_rna-XM_028559907.1:5e-09)89:0.0135592,(CniDendronephthya_rna-XM_028563134.1:0.0142528,CniDendronephthya_rna-XM_028563133.1:0.0581121)89:0.0178426)91:0.0206537,CniDendronephthya_rna-XM_028563135.1:0.0943126)99:0.0724335,CniDendronephthya_rna-XM_028556874.1:0.0354913)1:0.102997)1:0.191397)67:0.105605)56:0.147094)4:0.113925,CniMorbakkaV_scaffold2.g64.t1:1.1542)38:0.0786864)0:0.0789267,(((StrongylocentrotusP_rna34227:0.815413,(((CniHydraV_rna7078:0.0899187,(CniHydraV_rna17525:0.0364792,CniHydraV_rna20498:0.040896)1:0.161558)1:0.338426,(CniHydraV_rna8604:0.299869,(CniHydraV_rna12749:0.274172,CniHydraV_rna18427:0.330545)59:0.0494461)91:0.135389)99:0.250158,(CniOrbicellaF_rna5492:0.24324,(CniMergedstylophoraP_rna19820:0.106118,(CniPocilloporaA_rna15011:5e-09,CniPocilloporaD_rna-XM_027191366.1:5e-09)1:0.211896)87:0.0792935)1:0.678963)87:0.0831185)3:0.0293193,CniAureliaA_scaffold2378.g2.t1:1.18149)50:0.0543858,((CniActiniaT_rna-XM_031697686.1:0.341257,CniNemvArnau_v1g182469:0.338815)1:0.284873,(CniHydraV_rna11221:0.856778,((CniAmplexidiscus_evm.model.scaffold_306.17:0.167339,((((CniGalaxeaF_gfas1.m1.15543.m1:0.0614693,((CniMontiporaC_g5717.t1:5e-09,CniMontiporaC_g12155.t1:0.00614668)1:0.128168,((CniPocilloporaA_rna21821:5e-09,CniPocilloporaD_rna-XM_027198274.1:5e-09)1:2.97448,(CniAcroporaD_rna34019:0.0148058,CniAcroporaD_rna35766:0.0210903)0:8e-09)99:0.135205)87:0.0304454)90:0.0269455,(CniAcroporaM_amil.1.2.5870.m1:0.0489808,CniAcroporaD_rna35236:0.0240295)96:0.109217)65:0.0160465,CniPoritesL_plut2.m8.24961.m1:0.129486)1:0.0448068,(CniOrbicellaF_rna5851:0.0891464,CniMergedstylophoraP_rna7622:0.126284)99:0.0360194)98:0.0569871)1:0.194413,(CniNemvArnau_v1g216821:0.379891,(CniExaiptasiaP_rna-XM_028660619.1:0.261742,CniActiniaT_rna-XM_031700399.1:0.128459)99:0.104442)98:0.0948557)98:0.351587)57:0.109852)1:0.475915)0:0.0817252)54:0.0675198)94:0.0669993,((((((CniActiniaT_rna-XM_031702631.1:0.708252,((CniDendronephthya_rna-XM_028556537.1:0.382087,CniDendronephthya_rna-XM_028559674.1:0.163511)99:0.595086,(AmphibalanusA_rna-gnl|WGS_VIIS|FJT64_020197-RA_mrna:1.06039,(OphiophagusH_rna-gnl|NaturalisBC|L345_05165.mrna:0.20234,(Human_ENST00000492059:0.0614665,MusM_ENSMUST00000041544:0.0832239)99:0.164711)93:0.587946)36:0.160727)82:0.228455)23:0.0832748,((CniAcroporaD_rna10184:0.117462,CniAcroporaD_rna10185:0.0559356)57:0.0474952,((((CniAcroporaD_rna10188:0.15861,(CniMontiporaC_g6196.t1:0.014456,CniMontiporaC_g61644.t1:0.00772619)1:0.430841)96:0.144513,(CniAcroporaT_aten_0.1.m1.7677.m1:0.206159,CniAcroporaT_aten_0.1.m1.7683.m1:0.627961)90:0.148536)93:0.12357,CniAcroporaD_rna10186:0.0972215)90:0.0854747,CniAcroporaM_amil.1.2.23437.m1:0.27681)82:0.0439285)1:0.879479)65:0.0867017,((CniHydraV_rna3341:0.219298,(CniHydraV_rna3339:0.0154897,CniHydraV_rna20510:0.0274535)99:0.248352)1:1.42431,((CniRenillaM_g3394.t1:0.67201,CniAcroporaM_amil.1.2.13048.m1:0.895479)35:0.100887,(CniNemvArnau_v1g224395:0.709949,((CniAcroporaM_amil.1.2.16774.m1:0.00581449,(CniFungiaSp_ffun1.m4.28579.m1:1.99965,(CniAcroporaM_amil.1.2.16773.m1:0.154431,CniAcroporaT_aten_0.1.m1.7630.m1:0.0924359)45:0.0996864)21:0.046052)99:0.262513,(CniAcroporaD_rna32346:0.0481492,(CniAcroporaT_aten_0.1.m1.7634.m1:0.0674103,CniAcroporaT_aten_0.1.m1.36478.m1:0.074746)85:0.0515881)55:0.16468)99:0.684402)56:0.407864)72:0.181979)0:6e-09)89:0.106882,((((((CniFungiaSp_ffun1.m4.13613.m1:0.0876261,CniFungiaSp_ffun1.m4.29771.m1:0.121723)91:0.0816851,(CniOrbicellaF_rna21781:0.0661755,CniGoniastreaA_gasp1.m3.8071.m1:0.212852)96:0.130032)95:0.157607,(CniMergedstylophoraP_rna4695:0.138217,(CniPocilloporaA_rna8500:5e-09,CniPocilloporaD_rna-XM_027184791.1:5e-09)96:0.0942901)96:0.159508)96:0.326092,(CniDendronephthya_rna-XM_028553961.1:0.472946,CniFungiaSp_ffun1.m4.31897.m1:0.123347)97:0.493166)46:0.129697,(CniAureliaA_scaffold7236.g1.t1:5e-09,CniAureliaA_scaffold9.g39.t2:5e-09)1:0.951437)93:0.260864,(DanioR_ENSDART00000122756:1.33282,(ApisM_GB42548-RA:0.322981,AmphibalanusA_rna-gnl|WGS_VIIS|FJT64_020662-RA_mrna:0.390706)1:1.06575)50:0.126411)92:0.185876)0:0.0282458,(((((((CniXenia_Xe_021451-T1:0.00537385,CniXenia_Xe_021459-T1:0.00577278)99:0.18465,(CniXenia_Xe_021450-T1:0.11653,(CniXenia_Xe_021448-T1:0.0161646,CniXenia_Xe_021458-T1:0.103363)99:0.11902)78:0.0642175)1:0.773064,(CrassostreaG_EKC38385:0.489202,((XenopusT_rna-XM_031900570.1:0.0389303,(XenopusT_rna-XM_018093325.2:0.0120461,XenopusT_rna-XM_031900564.1:0.0763552)77:0.0608614)99:0.259482,(Human_ENST00000335613:0.0771351,MusM_ENSMUST00000055115:0.0949032)99:0.226184)1:0.626251)99:0.3015)85:0.159643,(CniPoritesL_plut2.m8.9662.m1:0.235559,(CniExaiptasiaP_rna-XM_028663800.1:0.75212,(CniGoniastreaA_gasp1.m3.6509.m1:0.281925,CniOrbicellaF_rna17633:0.199574)40:0.174274)81:0.210347)99:0.438495)30:0.0707323,(CniPoritesL_plut2.m8.23374.m1:0.431258,CniFungiaSp_ffun1.m4.249.m1:0.463071)98:0.60477)21:0.0853143,((CniMontiporaC_g27705.t1:0.532383,OphiophagusH_rna-gnl|NaturalisBC|L345_16280.mrna:0.86411)44:0.252738,(CniMorbakkaV_scaffold236.g28.t1:0.303203,CniMorbakkaV_scaffold236.g32.t2:0.373698)98:0.549195)88:0.271076)93:0.192912,((((CrassostreaG_EKC36681:0.0545338,CrassostreaG_EKC20122:0.00377516)1:0.576387,(CniDendronephthya_rna-XM_028556130.1:0.733268,StrigamiaM_SMAR014663-RA:1.62704)77:0.217225)71:0.198085,((CniGoniastreaA_gasp1.m3.31693.m1:0.482924,CniDendronephthya_rna-XM_028561626.1:1.42619)0:2.1e-08,((((CniMergedstylophoraP_rna23481:0.083343,(CniPocilloporaA_rna20748:5e-09,CniPocilloporaD_rna-XM_027197164.1:5e-09)99:0.077674)1:0.242311,(CniFungiaSp_ffun1.m4.29340.m1:0.133694,(CniGoniastreaA_gasp1.m3.716.m1:0.0840518,CniOrbicellaF_rna26185:0.070564)1:0.11016)34:0.0521264)99:0.152725,(CniGalaxeaF_gfas1.m1.23208.m1:0.236114,CniPoritesL_plut2.m8.105.m1:0.253019)72:0.0508378)99:0.221072,(CniMontiporaC_g32060.t1:0.175462,(CniAcroporaM_amil.1.2.2984.m1:0.0423476,(CniAcroporaD_rna23626:0.0685483,CniAcroporaT_aten_0.1.m1.32249.m1:0.0605996)36:0.0225878)1:0.279007)75:0.0778529)99:0.596304)82:0.144377)26:0.0310161,((((((CniXenia_Xe_022769-T1:0.655708,(DanioR_ENSDART00000112192:0.463541,(XenopusT_rna-XM_031900830.1:0.447109,(DanioR_ENSDART00000121817:0.137206,(XenopusT_rna-XM_002940399.5:0.096258,(Human_ENST00000331203:0.0436222,MusM_ENSMUST00000028864:0.0757333)1:0.140535)98:0.0834101)99:0.231378)78:0.134858)90:0.504937)83:0.513522,(CniFungiaSp_ffun1.m4.23435.m1:0.324374,CniFungiaSp_ffun1.m4.246.m1:0.121938)62:0.124208)61:0.300564,CniDendronephthya_rna-XM_028553055.1:1.21443)47:0.143559,(LingulaA_rna-XM_024075725.1:0.716189,((((CniGoniastreaA_gasp1.m1b.35830.m1:0.102876,(AcanthasterP_rna21778:0.0682909,AcanthasterP_rna27262:0.0290755)1:0.975587)83:0.0928289,CniGoniastreaA_gasp1.m3.2438.m1:0.087129)99:0.270994,CniGalaxeaF_gfas1.m1.19997.m1:0.348041)79:0.0563449,(CniPoritesL_plut2.m8.30913.m1:0.19424,(CniGalaxeaF_gfas1.m1.11333.m1:0.299349,(CniPoritesL_plut2.m8.20225.m1:0.212994,CniPoritesL_plut2.m8.30854.m1:0.141109)96:0.311874)62:0.0596444)0:0.034721)99:0.400279)99:0.531747)74:0.0715698,(((CniPoritesL_plut2.m8.21767.m1:0.0852881,(CniMontiporaC_g67397.t1:0.215422,(CniFungiaSp_ffun1.m4.3571.m1:0.0966878,(CniOrbicellaF_rna12646:5e-09,CniMergedstylophoraP_rna35666:0.530471)62:0.107703)98:0.130147)75:0.0980137)1:0.543186,(AmphimedonQ_rna28080:0.580296,(LingulaA_rna-XM_013540787.1:0.0176048,LingulaA_rna-XM_013538105.2:0.00089106)99:0.819237)75:0.287826)54:0.112355,(CniNemvArnau_v1g95182:0.578758,(((CniAmplexidiscus_evm.model.scaffold_2.95:0.0443296,CniDiscosoma_evm.model.scaffold_23.87:0.0290291)1:0.181284,(((CniMergedstylophoraP_rna12024:0.0464327,(CniPocilloporaA_rna26250:5e-09,CniPocilloporaD_rna-XM_027202722.1:5e-09)1:0.0469321)1:0.135747,(CniFungiaSp_ffun1.m4.23690.m1:0.136575,(CniGoniastreaA_gasp1.m3.10537.m1:0.076012,CniOrbicellaF_rna8698:0.0414231)99:0.0463026)99:0.0603779)1:0.105859,(CniPoritesL_plut2.m8.11799.m1:0.200434,(CniGalaxeaF_gfas1.m1.15165.m1:0.119686,(CniMontiporaC_g45429.t1:0.145225,(CniAcroporaT_aten_0.1.m1.34725.m1:0.0332208,(CniAcroporaD_rna21796:0.007503,CniAcroporaM_amil.1.2.12902.m1:5e-09)94:0.0226823)1:0.127931)99:0.0602394)99:0.0503428)42:0.0275017)99:0.0877024)98:0.119939,(CniExaiptasiaP_rna-XM_028662990.1:0.174016,CniNemvArnau_v1g163196:0.167282)99:0.152402)42:0.220748)94:0.329064)83:0.0632709)88:0.0927428,(AcanthasterP_rna5957:0.971708,((CniExaiptasiaP_rna-XM_021036559.2:0.434777,(CniActiniaT_rna-XM_031693219.1:0.190293,CniActiniaT_rna-XM_031707345.1:0.198941)97:0.198901)95:0.277207,(BotrylloidesL_Boleac.CG.SB_v3.S88.g14959.01.t:0.842301,((((Human_ENST00000503451:0.0373463,MusM_ENSMUST00000093971:0.0597659)99:0.0934923,(OphiophagusH_rna-gnl|NaturalisBC|L345_03066.mrna:0.170911,XenopusT_rna-XM_012955502.3:0.238622)41:0.0369352)99:0.138866,(DanioR_ENSDART00000158988:0.185082,(DanioR_ENSDART00000170729:6e-09,LottiaG_LotgiT80581:0.0426032)97:0.440106)97:0.0854513)97:0.255661,(DanioR_ENSDART00000067544:0.346365,(XenopusT_rna-XM_002933812.5:0.202469,(OphiophagusH_rna-gnl|NaturalisBC|L345_02090.mrna:0.31392,(Human_ENST00000380602:0.0745845,MusM_ENSMUST00000000412:0.120668)1:0.188617)96:0.0712077)99:0.153322)96:0.209112)87:0.415446)80:0.510347)91:0.299738)74:0.131839)20:0.0659333)98:0.13057)52:0.0812765)89:0.0527775,((((CrassostreaG_EKC27006:1.00295,CniMergedstylophoraP_rna11150:0.520324)94:0.449516,((CniAcroporaT_aten_0.1.m1.6509.m1:0.414193,CniPoritesL_plut2.m8.21736.m1:0.272027)1:0.665031,((CniOrbicellaF_rna825:0.406131,(((CniPoritesL_plut2.m8.24324.m1:0.0668035,CniPoritesL_jamg1.model.Sc0000587.7:0.0398699)1:0.165286,(CniMontiporaC_g9381.t1:0.121631,(CniAcroporaT_aten_0.1.m1.18937.m1:0.0826066,(CniAcroporaD_rna23184:0.00836446,CniAcroporaM_amil.1.2.6862.m1:0.0220443)88:0.0286083)1:0.112886)1:0.152056)85:0.0691653,(Human_ENST00000327773:1.40139,(CniAmplexidiscus_evm.model.scaffold_52.10:0.0269625,CniDiscosoma_evm.model.scaffold_18.26:0.0426916)84:0.254092)53:0.174993)0:0.0755269)1:0.634163,(CniXenia_Xe_010093-T1:0.0905859,((CniXenia_Xe_010089-T1:0.393768,CniXenia_Xe_010095-T1:0.082757)97:0.107105,(CniXenia_Xe_010094-T1:0.131279,CniXenia_Xe_009687-T1:0.280265)52:0.030423)97:0.148832)1:0.853795)39:0.0448029)66:0.0706334)43:0.129827,(((((XenopusT_rna-NM_001097285.1:0.082714,(MusM_ENSMUST00000229933:0.0455279,(Human_ENST00000437801:0.0111801,OphiophagusH_rna-gnl|NaturalisBC|L345_14358.mrna:0.079337)44:0.000737361)1:0.068103)99:0.0812183,(DanioR_ENSDART00000091151:0.143965,DanioR_ENSDART00000126863:0.223846)98:0.0458718)1:0.16377,(XenopusT_rna-XM_031900696.1:0.128863,(Human_ENST00000298925:0.0158529,MusM_ENSMUST00000081872:0.03205)98:0.0382745)1:0.195613)1:0.28098,(StrigamiaM_SMAR008855-RA:0.356897,(LingulaA_rna-XM_013539980.2:5e-09,LingulaA_rna-XM_013559985.1:0.00651583)1:0.512012)97:0.127356)93:0.120539,(AcanthasterP_rna4065:0.268381,StrongylocentrotusP_rna7:0.370312)99:0.198147)1:0.677751)77:0.197909,((((((BotrylloidesL_Boleac.CG.SB_v3.S350.g08198.01.t:0.811744,(CniNemvArnau_v1g109039:5e-09,(CniGalaxeaF_gfas1.m1.5630.m1:0.315364,CniNemvArnau_v1g45491:6e-09)31:0.0360377)86:0.413117)0:0.0646666,LottiaG_LotgiT112984:0.648992)93:0.339518,(((CniXenia_Xe_007896-T1:0.831033,CniMontiporaC_adi2mcaRNA4206_R5:0.78467)14:0.0609541,((((CniPoritesL_plut2.m8.22430.m1:0.0355133,(CniPoritesL_plut2.m8.29821.m1:0.0216035,CniPoritesL_plut2.m8.22427.m1:0.238713)25:0.011433)1:0.140832,((((CniMontiporaC_g21353.t1:0.020264,CniMontiporaC_adi2mcaRNA11510_R1:0.021971)75:0.00207848,(CniMontiporaC_g48628.t1:5e-09,CniMontiporaC_g21352.t1:0.000987702)0:5e-09)73:0.00038749,CniMontiporaC_g21354.t1:0.00543722)99:0.0110185,(CniAcroporaM_amil.1.2.20943.m1:0.0126596,(CniAcroporaD_rna11510:0.0332755,AmphibalanusA_rna-gnl|WGS_VIIS|FJT64_001584-RA_mrna:2.62089)0:8e-09)99:0.012407)1:0.158033)1:0.0666358,((CniFungiaSp_ffun1.m4.22703.m1:0.1485,(CniFungiaSp_ffun1.m4.22701.m1:0.154654,(CniOrbicellaF_rna11057:0.0594553,(BotrylloidesL_Boleac.CG.SB_v3.S28.g06629.01.t:3.2036,CniAcroporaM_amil.1.2.5198.m1:5e-09)40:2.39894)2:0.0743483)68:0.0160518)1:0.0709469,((CniAmplexidiscus_evm.model.scaffold_307.6:0.0489624,CniDiscosoma_evm.model.scaffold_70.40:0.0669026)1:0.271374,CniMergedstylophoraP_rna19829:0.287977)99:0.059089)1:0.0221805)63:0.0275998,((CniGoniastreaA_gasp1.m1b.17933.m1:0.00011895,(CniNemvArnau_v1g66183:5e-09,StrongylocentrotusP_rna22811:5e-09)93:1.89345)13:0.135568,CniFungiaSp_ffun1.m4.16438.m1:0.169412)94:0.0523531)1:0.77048)55:0.112802,(StrongylocentrotusP_rna3200:0.497405,(CniPoritesL_plut2.m8.9353.m1:0.758543,CniFungiaSp_ffun1.m4.15818.m1:0.132664)99:0.854278)81:0.382653)56:0.132584)58:0.104472,(((DrosophilaM_FBtr0344870:1.12066,(MnemiopsisL_ML267515a-RA:1.2919,((DanioR_ENSDART00000057382:0.244113,(XenopusT_rna-NM_001030448.1:0.145438,(OphiophagusH_rna-gnl|NaturalisBC|L345_09127.mrna:0.184361,(Human_ENST00000267620:0.0192682,MusM_ENSMUST00000222587:0.0367773)99:0.0663675)71:0.0350184)97:0.109058)94:0.195384,(((XenopusT_rna-XM_002936826.5:0.145836,(OphiophagusH_rna-gnl|NaturalisBC|L345_02804.mrna:0.152831,(Human_ENST00000355426:0.0172053,MusM_ENSMUST00000020759:0.0269903)1:0.115357)92:0.0463559)87:0.0774367,(DanioR_ENSDART00000082142:0.220185,DanioR_ENSDART00000169573:0.219107)95:0.0771574)1:0.213303,((DanioR_ENSDART00000134098:0.0985979,DanioR_ENSDART00000042578:0.154002)99:0.0910672,(XenopusT_rna-XM_002939330.5:0.144419,(Human_ENST00000307998:0.0229814,MusM_ENSMUST00000070118:0.0208059)1:0.116945)98:0.0675151)87:0.0623007)96:0.194081)98:0.517095)83:0.258245)69:0.130603,((((CniExaiptasiaP_rna-XM_021040003.2:0.875593,(CniMergedstylophoraP_rna28753:0.487398,(CniFungiaSp_ffun1.m4.2990.m1:0.20405,CniDiscosoma_evm.model.scaffold_11.38:0.544318)88:0.124994)99:0.745834)0:0.0355596,CniMorbakkaV_scaffold53.g55.t1:1.05375)84:0.135539,((CniPoritesL_plut2.m8.26188.m1:0.145321,CniPoritesL_plut2.m8.31595.m1:0.133103)87:0.13415,(CniFungiaSp_ffun1.m4.27105.m1:0.299865,(CniPocilloporaA_rna23315:5e-09,CniPocilloporaD_rna-XM_027199666.1:5e-09)98:0.258033)1:0.585256)1:0.720312)0:8e-09,AcanthasterP_rna36180:0.384748)61:0.114699)73:0.0509777,(CniGoniastreaA_gasp1.m3.18044.m1:0.926141,((CniNemvArnau_v1g37963:0.46874,CniRenillaM_g23605.t1:0.827761)73:0.201228,((CniExaiptasiaP_rna-XM_028660008.1:1.28196,CniMorbakkaV_scaffold348.g11.t1:0.873883)0:0.0421778,CniNemvArnau_v1g112718:0.856195)39:0.22496)52:0.116691)33:0.170339)4:0.0383069)20:0.0867245,((CniDendronephthya_rna-XM_028558493.1:0.322045,CniHydraV_rna16654:1.01171)39:0.0960997,(StrongylocentrotusP_rna24964:0.787718,CniHydraV_rna9294:1.27656)82:0.21908)88:0.165142)84:0.0942723,((((((CniHydraV_rna13643:0.790604,CniAureliaA_scaffold2934.g1.t1:0.244058)91:0.261587,(((AcanthasterP_rna7459:0.941251,CniRenillaM_g21446.t1:0.421754)96:0.171387,(BotrylloidesL_Boleac.CG.SB_v3.S76.g13925.01.t:0.405008,(CniPoritesL_plut2.m8.8124.m1:0.318578,CniDendronephthya_rna-XM_028538744.1:0.316699)99:0.140379)26:0.080559)99:0.133685,((XenopusT_rna-XM_031902256.1:0.451618,(CniNemvArnau_v1g117297:0.0563243,CniNemvArnau_v1g203583:0.704776)87:0.332517)70:0.160698,CniRenillaM_g17702.t1:0.597961)0:0.0308481)57:0.0750785)85:0.051245,((BotrylloidesL_Boleac.CG.SB_v3.S108.g00854.01.t:0.475175,CniOrbicellaF_rna34568:0.933558)99:0.30789,(CniFungiaSp_ffun1.m4.33066.m1:0.396575,(((((CniMergedstylophoraP_rna32014:0.0606469,CniMergedstylophoraP_rna29747:0.0720021)64:0.0116903,CniMergedstylophoraP_rna34320:0.093018)1:0.411262,(((CniGalaxeaF_gfas1.m1.5401.m1:0.282299,CniPoritesL_plut2.m8.380.m1:0.20181)1:0.130864,((((((CniOrbicellaF_rna8502:0.0965464,((AcanthasterP_rna8183:0.284771,StrongylocentrotusP_rna19925:0.294799)1:0.810319,CniOrbicellaF_rna8506:0.0390484)78:0.0298094)98:0.0489868,(CniGoniastreaA_gasp1.m3.2628.m1:0.191985,(CniFungiaSp_ffun1.m4.25185.m1:0.153043,CniFungiaSp_ffun1.m4.14242.m1:0.164667)99:0.173382)42:0.0237344)97:0.0582256,CniGoniastreaA_gasp1.m3.15690.m1:0.229781)98:0.065504,(CniGoniastreaA_gasp1.m3.2635.m1:0.19611,CniGoniastreaA_gasp1.m3.2633.m1:0.0558756)1:0.152218)98:0.0817173,(CniOrbicellaF_rna8509:0.228713,(CniAureliaA_scaffold217.g8.t1:1.10399,(CniOrbicellaF_rna8501:0.602931,(CniOrbicellaF_rna8500:0.119968,(CniAcroporaD_rna8254:0.13022,CniGoniastreaA_gasp1.m3.2634.m1:0.0448819)1:0.111319)84:0.0367411)95:0.0988963)12:0.0190792)95:0.0547501)99:0.103845,(((CniPocilloporaA_rna15070:5e-09,CniPocilloporaD_rna-XM_027191424.1:5e-09)1:0.0637357,(CniPocilloporaA_rna15072:5e-09,CniPocilloporaD_rna-XM_027191426.1:5e-09)1:0.13222)99:0.0438267,(CniMergedstylophoraP_rna32012:0.167718,(CniMergedstylophoraP_rna8412:0.0744478,CniMergedstylophoraP_rna29745:0.0600778)84:0.0135277)78:0.0176072)1:0.172011)97:0.0653586)98:0.0786841,((((((CniAcroporaD_rna25958:0.034225,CniAcroporaM_amil.1.2.9456.m1:0.0136753)97:0.0443235,(CniAcroporaM_amil.1.2.9458.m1:0.379543,CniAcroporaT_aten_0.1.m1.647.m1:0.0101163)1:0.181923)1:0.177887,(CniAcroporaM_amil.1.2.9455.m1:0.0259068,CniAcroporaT_aten_0.1.m1.645.m1:0.0354388)1:0.166844)99:0.0715757,((CniAcroporaT_aten_0.1.m1.4886.m1:0.0419148,(CniAcroporaD_rna12898:0.00787796,CniAcroporaD_rna4974:0.216181)99:0.0598779)1:0.179297,((CniGalaxeaF_gfas1.m1.18012.m1:0.0842505,(CniGalaxeaF_gfas1.m1.17965.m1:5e-09,CniMorbakkaV_scaffold62.g78.t1:1.51)50:0.184251)83:0.0244919,CniGalaxeaF_gfas1.m1.22482.m1:0.0783702)1:0.236537)96:0.0770268)95:0.0632914,CniMontiporaC_adi2mcaRNA4311_R8:0.216446)1:0.112016,((CniPoritesL_plut2.m8.23981.m1:0.136421,CniPoritesL_plut2.m8.33216.m1:0.1059)97:0.152134,(CniAureliaA_scaffold181.g1.t1:0.0345796,CniAureliaA_scaffold913.g1.t1:0.0515863)1:0.914664)94:0.108145)85:0.0581571)52:0.0437522)1:0.166496,(((((((CniGoniastreaA_gasp1.m3.1637.m1:0.128692,CniOrbicellaF_rna25974:0.0781439)98:0.0399791,CniFungiaSp_ffun1.m4.12726.m1:0.10193)97:0.0681341,CniFungiaSp_ffun1.m4.33309.m1:0.151507)98:0.0718402,(CniDiscosoma_evm.model.scaffold_381.1:0.101971,CniAmplexidiscus_evm.model.scaffold_62.2:0.108122)1:0.338359)99:0.0859878,((((CniMontiporaC_adi2mcaRNA4632_R1:0.0129964,CniMontiporaC_adi2mcaRNA4632_R0:0.00994214)1:0.0763477,(CniAcroporaD_rna4632:0.0100327,CniAcroporaM_amil.1.2.22029.m1:0.016483)1:0.163314)1:0.0917104,CniPoritesL_plut2.m8.8140.m1:0.232706)99:0.0500718,((CniFungiaSp_ffun1.m4.12727.m1:0.0647088,(CniGoniastreaA_gasp1.m3.1639.m1:0.177976,CniOrbicellaF_rna25963:0.00446598)99:0.0586474)71:0.0194357,(CniMergedstylophoraP_rna15054:0.0580876,(CniPocilloporaA_rna23391:5e-09,CniPocilloporaD_rna-XM_027199837.1:5e-09)1:0.0498994)1:0.0825314)90:0.0324376)99:0.0561665)0:0.147356,(CniNemvArnau_v1g193237:0.186254,(CniActiniaT_rna-XM_031701939.1:0.157661,(CniExaiptasiaP_rna-XM_021046287.2:0.00417818,CniExaiptasiaP_rna-XM_028659476.1:0.000995127)1:0.230104)99:0.098157)1:0.158298)1:0.72058,CniMorbakkaV_scaffold57.g15.t3:0.733753)78:0.0808585)82:0.0488613,((CniMontiporaC_adi2mcaRNA4311_R6:0.1645,(CniMontiporaC_adi2mcaRNA28047_R7:0.1215,CniMontiporaC_adi2mcaRNA4311_R3:0.0630492)1:0.133728)99:0.163224,(((((CniDendronephthya_rna-XM_028553077.1:0.0749863,CniDendronephthya_rna-XM_028553079.1:0.0622907)1:0.237854,((CniDendronephthya_rna-XM_028555310.1:0.00680955,CniDendronephthya_rna-XM_028555318.1:0.00655171)66:0.00723029,(CniDendronephthya_rna-XM_028561755.1:0.00730458,(CniDendronephthya_rna-XM_028555378.1:0.0157248,((CniDendronephthya_rna-XM_028555293.1:0.0290398,CniDendronephthya_rna-XM_028556352.1:0.277049)11:0.00755787,(CniDendronephthya_rna-XM_028555317.1:0.0172013,CniDendronephthya_rna-XM_028561759.1:0.00706751)1:0.0556547)96:0.0439037)36:0.0207993)66:0.0111647)98:0.125824)89:0.190004,CniNemvArnau_v1g119340:0.223276)97:0.250186,(CniAureliaA_scaffold2489.g1.t2:1.28632,(CniRenillaM_g17639.t1:0.0334119,(CniRenillaM_g10305.t1:5e-09,(BotrylloidesL_Boleac.CG.SB_v3.S12.g01564.01.t:3.83437,CniRenillaM_g17041.t1:6e-09)62:0.010471)1:0.120498)99:0.632624)65:0.0898401)85:0.0937529,CniExaiptasiaP_rna-XM_021051518.2:1.0017)39:0.0778026)88:0.0607257)61:0.0770759)71:0.0678535)23:0.0731232)98:0.0530373,(((((((((((CniDendronephthya_rna-XM_028557744.1:0.570496,(((CniDendronephthya_rna-XM_028550642.1:0.0269651,CniDendronephthya_rna-XM_028558152.1:0.0306817)1:0.373185,CniDendronephthya_rna-XM_028557749.1:0.200357)4:0.0606134,CniDendronephthya_rna-XM_028556200.1:0.692779)84:0.250424)44:0.22004,CniAcroporaT_aten_0.1.m1.7673.m1:1.3785)64:0.250958,(CniGoniastreaA_gasp1.m3.20888.m1:0.552506,BotrylloidesL_Boleac.CG.SB_v3.S131.g02253.01.t:0.650347)79:0.204842)80:0.121345,(BotrylloidesL_Boleac.CG.SB_v3.S763.g13959.01.t:3.13418,((CniFungiaSp_ffun1.m4.10444.m1:0.222714,CniFungiaSp_ffun1.m4.6919.m1:1.09899)36:0.0706583,(CniFungiaSp_ffun1.m4.30799.m1:1.35332,(AmphimedonQ_rna30893:0.0109735,AmphimedonQ_rna389:0.0252771)1:0.589512)74:0.256004)40:0.145004)48:0.0899735)35:0.0353443,CniGoniastreaA_gasp1.m3.16879.m1:0.501826)90:0.13909,((CniHydraV_rna11023:0.77609,CniAureliaA_scaffold157.g2.t1:0.372215)83:0.180437,(((((((LingulaA_rna-XM_024077940.1:0.054967,LingulaA_rna-XM_013538784.1:6e-09)1:0.46462,(CniDendronephthya_rna-XM_028558157.1:0.0825929,(CniDendronephthya_rna-XM_028550710.1:0.00742156,CniDendronephthya_rna-XM_028558131.1:0.0190897)99:0.0950491)99:0.250785)0:0.0501629,(CniNemvArnau_v1g24372:0.908817,(CniAureliaA_scaffold157.g3.t1:0.0902032,CniAureliaA_scaffold157.g4.t1:0.0567613)79:0.169697)39:0.508685)97:0.190409,(CniNemvArnau_v1g113453:0.337169,((CniNemvArnau_v1g2483:0.0245066,(CniNemvArnau_v1g32913:0.00570854,CniNemvArnau_v1g224641:0.121731)32:0.0211506)19:0.0131085,(CniNemvArnau_v1g37776:6e-09,(CniNemvArnau_v1g3250:0.0379165,CniNemvArnau_v1g157742:0.0124238)1:0.106063)64:0.0170644)92:0.09155)95:0.108105)81:0.122057,((CniXenia_Xe_020076-T1:0.808835,(CniFungiaSp_ffun1.m4.23688.m1:0.59038,(BotrylloidesL_Boleac.CG.SB_v3.S87.g14875.01.t:6e-09,CniExaiptasiaP_rna-XM_028661114.1:0.236213)49:0.274347)63:0.681665)77:0.259801,(CniPoritesL_plut2.m8.28523.m1:0.46229,CniRenillaM_g13700.t1:1.00581)46:0.0838472)30:0.0626167)52:0.056495,(((CniPoritesL_plut2.m8.11753.m1:0.170926,CniPoritesL_plut2.m8.11755.m1:0.191194)1:0.28464,CniPoritesL_plut2.m8.26757.m1:0.216308)38:0.028346,((CniRenillaM_g17601.t1:0.0317987,CniRenillaM_g20804.t1:0.0154299)1:0.301951,(CniNemvArnau_v1g117150:0.575876,CniDendronephthya_rna-XM_028563059.1:0.339587)63:0.106245)97:0.165468)67:0.0472364)42:0.0343155,((LingulaA_rna-XM_013550207.1:0.478073,(LingulaA_rna-XM_013550135.1:0.0710329,LingulaA_rna-XM_024074574.1:0.0457734)94:0.0807266)1:0.283094,CniDendronephthya_rna-XM_028547630.1:0.382842)99:0.154243)7:0.0252455)61:0.0332769)84:0.0374243,((CrassostreaG_EKC42889:1.4972,CniActiniaT_rna-XM_031715119.1:0.323731)48:0.0578014,(CniMergedstylophoraP_rna32419:0.632012,CniFungiaSp_ffun1.m4.23368.m1:0.23387)99:0.282394)99:0.165392)95:0.0816385,((CniPocilloporaA_rna14756:0,CniPocilloporaD_rna-XM_027191114.1:0)0:0.646196,((((CniFungiaSp_ffun1.m4.7234.m1:0.185715,(CniGoniastreaA_gasp1.m3.1610.m1:0.262617,(CniGoniastreaA_gasp1.m3.1609.m1:0.076535,CniGoniastreaA_gasp1.m3.1600.m1:0.116046)82:0.0579157)52:0.0576878)89:0.0957312,CniGoniastreaA_gasp1.m3.1622.m1:0.253923)79:0.148612,(CniPoritesL_plut2.m8.8133.m1:0.0760098,(CniPoritesL_plut2.m8.8130.m1:0.0657303,(CniFungiaSp_ffun1.m4.7245.m1:5e-09,CniNemvArnau_v1g156687:0.113193)72:0.359363)67:0.444404)94:0.132226)41:0.137806,CniFungiaSp_ffun1.m4.7221.m1:0.400196)98:0.314043)87:0.221075)69:0.0562695,(((((CniDendronephthya_rna-XM_028535116.1:0.251029,CniRenillaM_g20282.t1:0.292818)1:0.820029,(BotrylloidesL_Boleac.CG.SB_v3.S350.g08196.01.t:0.40733,(BotrylloidesL_Boleac.CG.SB_v3.S76.g13907.01.t:0.0455926,BotrylloidesL_Boleac.CG.SB_v3.S76.g13927.01.t:0.136914)97:0.262722)6:0.0333419)96:0.20487,CrassostreaG_EKC24108:0.660741)1:0.343679,(((((((CniMergedstylophoraP_rna33627:0.22245,((CniPoritesL_plut2.m8.32917.m1:0.0827977,(CniPoritesL_plut2.m8.30530.m1:0.0599922,(CniPoritesL_plut2.m8.20880.m1:0.0377933,CniPoritesL_plut2.m8.20889.m1:0.0536922)91:0.0196964)35:0.00815723)93:0.100569,(CniGoniastreaA_gasp1.m3.11996.m1:0.702553,CniPoritesL_plut2.m8.30529.m1:0.111545)77:0.189937)79:0.127556)99:0.202439,(CniOrbicellaF_rna12729:0.562387,(CniPoritesL_plut2.m8.32916.m1:0.116467,(CniGalaxeaF_gfas1.m1.12569.m1:0.292491,CniPoritesL_plut2.m8.31621.m1:0.370213)33:0.0105976)82:0.0983221)87:0.130032)91:0.110751,(CniOrbicellaF_rna6433:0.257873,(CniAcroporaT_aten_0.1.m1.24645.m1:0.0266877,LingulaA_rna-XM_013540722.1:1.25936)82:0.120296)76:0.10694)0:2e-08,CniGoniastreaA_gasp1.m3.28751.m1:0.420374)60:0.272635,((CniPoritesL_plut2.m8.12632.m1:0.720616,CniAmplexidiscus_evm.model.scaffold_591.4:1.07451)22:0.143042,(CniMergedstylophoraP_Spis22574:0.183663,CniMergedstylophoraP_Spis24355:0.0755813)1:0.930956)46:0.160715)78:0.0878762,((CniGoniastreaA_gasp1.m3.31980.m1:0.517326,((LingulaA_rna-XM_013541134.1:0.444697,DanioR_ENSDART00000191066:0.585729)89:0.744781,(AmphimedonQ_rna29672:0.660734,CrassostreaG_EKC18379:1.35027)62:0.349737)0:0.145787)65:0.141996,((CniGoniastreaA_gasp1.m3.21509.m1:0.134086,CniHydraV_rna5179:0.871274)91:0.203616,CniFungiaSp_ffun1.m4.7264.m1:0.732978)35:0.0354443)86:0.119623)90:0.108076,(((CniFungiaSp_ffun1.m4.6916.m1:1.00359,CniNemvArnau_v1g210066:0.709295)83:0.385172,((((StrongylocentrotusP_rna11336:0.0772797,StrongylocentrotusP_rna11339:0.0516391)79:0.0638631,StrongylocentrotusP_rna8755:6e-09)1:0.512459,(CniGalaxeaF_gfas1.m1.11773.m1:0.337291,(CniRenillaM_g14778.t1:0.704246,CniRenillaM_g19996.t1:0.244192)95:0.198658)49:0.16696)99:0.661541,CniGoniastreaA_gasp1.m3.14295.m1:0.886955)17:0.128435)88:0.202438,((((AmphimedonQ_rna23748:1.25612,(CniGoniastreaA_gasp1.m3.1582.m1:0.599748,(CniActiniaT_rna-XM_031700526.1:0.206852,CniActiniaT_rna-XM_031700528.1:0.0245404)0:5e-09)0:6e-09)98:0.353607,((CniExaiptasiaP_rna-XM_028661113.1:0.20456,(CniExaiptasiaP_rna-XM_028659809.1:0.0789124,((CniFungiaSp_ffun1.m4.18547.m1:0.937503,LingulaA_rna-XM_024077299.1:8e-09)99:1.30445,CniExaiptasiaP_rna-XM_028662646.1:0.0572675)0:5e-09)98:0.231629)1:0.370885,(CniExaiptasiaP_rna-XM_021041582.1:0.0609148,(CniHydraV_rna19040:0.929778,CniExaiptasiaP_rna-XM_028657638.1:0.0133532)88:0.106653)97:0.108508)97:0.140281)36:0.0670046,CniGalaxeaF_gfas1.m1.19063.m1:3.34537)0:1.1e-08,(CniNemvArnau_v1g208146:1.0305,(CniExaiptasiaP_rna-XM_028659086.1:0.0623124,(CniExaiptasiaP_rna-XM_021060831.2:0.282382,CniExaiptasiaP_rna-XM_028657734.1:0.00158643)94:0.0766832)98:0.196855)0:0.0699947)99:0.236496)86:0.0879825)74:0.0488743)42:0.0340874,(((((((StrongylocentrotusP_rna35505:0.626474,CniPoritesL_plut2.m8.24888.m1:0.00787983)28:0.0361752,(CniPoritesL_jamg1.model.Sc0000777.3:0.0329425,CniPoritesL_plut2.m8.30916.m1:0.0351457)87:0.0452077)97:0.0951327,CniPoritesL_plut2.m8.24889.m1:0.0923619)99:0.17581,CniPoritesL_plut2.m8.18251.m1:0.344022)66:0.0477936,((((CniPoritesL_plut2.m8.8841.m1:0.0952968,CniPoritesL_plut2.m8.21523.m1:0.108323)0:6e-09,CniAureliaA_scaffold1370.g3.t1:1.49298)83:0.0619983,(((CniPoritesL_plut2.m8.23314.m1:0.0647898,(CniPoritesL_plut2.m8.22344.m1:0.034892,CniPoritesL_plut2.m8.22352.m1:0.0180078)91:0.0410389)84:0.0116137,(CniPoritesL_plut2.m8.30164.m1:0.0487564,CniPoritesL_plut2.m8.3632.m1:0.0320031)12:0.0317772)43:0.0100315,(CniPoritesL_plut2.m8.20185.m1:0.0529878,CniPoritesL_plut2.m8.31372.m1:0.114465)60:0.0607167)44:0.0152612)86:0.0320996,CniPoritesL_plut2.m8.22026.m1:0.121017)96:0.106771)97:0.26932,(CniFungiaSp_ffun1.m4.1392.m1:0.80403,BotrylloidesL_Boleac.CG.SB_v3.S75.g13824.01.t:0.69815)81:0.278372)51:0.175379,((LingulaA_rna-XM_013534876.1:1.20962,BotrylloidesL_Boleac.CG.SB_v3.S30.g07147.01.t:0.760012)74:0.329775,(CniExaiptasiaP_rna-XM_021056008.2:1.00406,(CniAcroporaM_amil.1.2.25477.m1:0.119314,(((CniAcroporaT_aten_0.1.m1.4796.m1:0.153031,CniAcroporaT_aten_0.1.m1.4861.m1:0.100217)97:0.105737,((CniMontiporaC_adi2mcaRNA36971_R4:0.114621,CniMontiporaC_adi2mcaRNA18550_R1:0.188871)99:0.136946,(CniAcroporaT_aten_0.1.m1.24953.m1:0.136812,BotrylloidesL_Boleac.CG.SB_v3.S354.g08248.01.t:1.24972)83:0.115876)68:0.0728006)94:0.100522,((CniAcroporaT_aten_0.1.m1.4869.m1:0.0620751,CniAcroporaT_aten_0.1.m1.4867.m1:0.0783914)80:0.0462537,((CniAcroporaM_amil.1.2.19767.m1:0.182738,CniAcroporaM_amil.1.2.16436.m1:0.176294)92:0.119837,CniAcroporaM_amil.1.2.25474.m1:0.0789681)97:0.109101)80:0.0822965)73:0.104551)99:0.505996)52:0.0844022)39:0.117498)97:0.181893)74:0.0331537)75:0.0553245,(((((CniMergedstylophoraP_rna36385:0.405705,((CniGalaxeaF_gfas1.m1.7608.m1:0.917977,(CniPoritesL_plut2.m8.2028.m1:0.250182,(CniPoritesL_plut2.m8.9845.m1:0.0490853,CniPoritesL_plut2.m8.16866.m1:0.0730853)1:0.237881)96:0.137921)41:0.046383,(((CniPocilloporaA_rna15723:0,CniPocilloporaD_rna-XM_027192102.1:0)0:0.642715,(CniMergedstylophoraP_rna36632:0.528027,((CniMergedstylophoraP_rna29946:0.207778,(CniMergedstylophoraP_rna29947:0.123432,(CniPocilloporaA_rna11315:5e-09,CniPocilloporaD_rna-XM_027187829.1:5e-09)1:0.126465)95:0.0625968)95:0.0675052,(CniMergedstylophoraP_rna19176:0.0801047,(CniPocilloporaA_rna21515:5e-09,CniPocilloporaD_rna-XM_027197937.1:5e-09)99:0.076948)1:0.166621)81:0.0596833)85:0.162342)39:0.147581,(((CniFungiaSp_ffun1.m4.10213.m1:0.135115,CniFungiaSp_ffun1.m4.33465.m1:0.190001)69:0.0809371,CniGoniastreaA_gasp1.m3.8875.m1:0.305596)79:0.0980574,(((CniGoniastreaA_gasp1.m3.4427.m1:0.109551,CniGoniastreaA_gasp1.m3.4432.m1:0.286699)83:0.0474819,(((CniGoniastreaA_gasp1.m3.4458.m1:0.19465,CniGoniastreaA_gasp1.m3.31874.m1:0.0422129)95:0.0729701,(CniFungiaSp_ffun1.m4.30527.m1:0.696696,CniGoniastreaA_gasp1.m3.17574.m1:0.0542111)24:0.036624)56:0.0427861,(((CniFungiaSp_ffun1.m4.20716.m1:0.414064,CniGoniastreaA_gasp1.m3.6021.m1:0.298967)96:0.138207,CniGoniastreaA_gasp1.m3.4456.m1:0.356496)89:0.0747845,((CniFungiaSp_ffun1.m4.25873.m1:0.172205,(CniFungiaSp_ffun1.m4.21819.m1:0.0912081,(CniAcroporaM_amil.1.2.18188.m1:0.472973,CniFungiaSp_ffun1.m4.21826.m1:8e-09)98:0.143127)7:0.0254204)95:0.0701124,CniGoniastreaA_gasp1.m3.5211.m1:0.196356)86:0.0413617)97:0.0964925)0:0.0152114)88:0.0697482,((CniGoniastreaA_gasp1.m3.28618.m1:0.24557,(CniGoniastreaA_gasp1.m3.4457.m1:0.0491772,CniGoniastreaA_gasp1.m3.24814.m1:0.055278)97:0.0997077)0:6e-09,(CniGoniastreaA_gasp1.m3.24391.m1:0.030223,((CniHydraV_rna12462:0.00724155,CniHydraV_rna19599:0.0382468)1:0.281879,(CniHydraV_rna21659:0.0377616,CniHydraV_rna15153:0.14383)63:0.0878674)1:0.720589)91:0.249185)65:0.0488341)94:0.082625)96:0.119877)88:0.101998)65:0.131753)33:0.0985809,((((CniFungiaSp_ffun1.m4.25216.m1:0.228127,((CniMergedstylophoraP_rna34163:0.258505,CniHenneguyaS_rna-gnl|WGS_SGJC|scaffold_2473-snap-0.4-mRNA:1.21647)66:0.166522,(CniFungiaSp_ffun1.m4.27868.m1:0.0862671,CniFungiaSp_ffun1.m4.19103.m1:0.273442)68:0.0488836)0:0.00088745)99:0.19378,CniFungiaSp_ffun1.m4.25218.m1:0.103718)99:0.196883,CniAureliaA_scaffold781.g13.t1:1.68964)0:5e-09,(((CniGalaxeaF_gfas1.m1.6708.m1:0.399161,CniMergedstylophoraP_Spis9233:0.801136)77:0.35322,CniMorbakkaV_scaffold23.g83.t1:0.771233)0:0.0615819,(((CniActiniaT_rna-XM_031716683.1:0.0306397,(OphiophagusH_rna-gnl|NaturalisBC|L345_15513.mrna:6e-09,CniActiniaT_rna-XM_031716687.1:0.0842106)0:0.00333357)1:0.705009,(CniGoniastreaA_gasp1.m3.3371.m1:0.197176,CniGoniastreaA_gasp1.m3.3377.m1:0.0400013)89:0.162671)92:0.144767,(CniFungiaSp_ffun1.m4.17694.m1:0.204411,CniExaiptasiaP_rna-XM_021060268.2:1.3066)93:0.41251)0:0.00318041)66:0.0789089)91:0.0619356)91:0.070895,(((CniFungiaSp_ffun1.m4.34126.m1:0.446872,(CniNemvArnau_v1g146628:0.0124727,CniNemvArnau_v1g212:5e-09)40:0.0882343)62:0.538709,(CniAcroporaD_rna14686:0.13021,CniMontiporaC_adi2mcaRNA14686_R0:0.33469)1:0.540957)85:0.23461,((((CniActiniaT_rna-XM_031715476.1:0.169625,CniActiniaT_rna-XM_031715764.1:0.152661)1:0.659375,(CniActiniaT_rna-XM_031703674.1:0.653324,(StrongylocentrotusP_rna31950:0.257963,StrongylocentrotusP_rna31955:0.261242)96:0.487176)88:0.356875)83:0.208937,CniActiniaT_rna-XM_031704100.1:1.72121)18:0.0626955,((CniMorbakkaV_scaffold20.g108.t2:0.5252,(CniHydraV_rna12694:0.240846,(CniHydraV_rna4822:0.0436566,CniHydraV_rna12693:0.0413374)1:0.201468)99:0.229821)99:0.677763,LingulaA_rna-XM_024075418.1:0.164063)88:0.23792)68:0.11523)89:0.125174)81:0.0505738,(((CniGoniastreaA_gasp1.m1b.17564.m1:0.118652,OphiophagusH_rna-gnl|NaturalisBC|L345_14237.mrna:0.514044)91:1.57166,(((CniDendronephthya_rna-XM_028554616.1:0.720802,(CniDendronephthya_rna-XM_028557611.1:0.911926,CniFungiaSp_ffun1.m4.19015.m1:0.355471)7:0.110295)86:0.211511,(CniOrbicellaF_rna15477:0.374318,CniGoniastreaA_gasp1.m3.1588.m1:0.869819)64:0.183974)14:0.0576984,(((CniGoniastreaA_gasp1.m3.25201.m1:0.144151,(CniGoniastreaA_gasp1.m3.25615.m1:0.0861643,CniGoniastreaA_gasp1.m3.31532.m1:0.149165)74:0.0619756)99:0.309822,(CniFungiaSp_ffun1.m4.14.m1:0.0579933,CniFungiaSp_ffun1.m4.13.m1:0.252163)90:0.181413)94:0.373911,((AcanthasterP_rna27276:0.359876,(StrigamiaM_SMAR002862-RA:0.558351,(DanioR_ENSDART00000127963:0.148732,OphiophagusH_rna-gnl|NaturalisBC|L345_06934.mrna:0.238197)98:0.2352)88:0.258295)84:0.601279,CniMorbakkaV_scaffold2.g141.t1:0.974674)92:0.938713)50:0.204289)43:0.0897833)61:0.0858323,(((((CniDiscosoma_evm.model.scaffold_456.3:0.814865,(CniExaiptasiaP_rna-XM_021051726.2:0.349576,CniActiniaT_rna-XM_031718344.1:0.259336)99:0.554093)56:0.187005,CniAureliaA_scaffold1255.g6.t1:1.01928)87:0.3678,(((CniFungiaSp_ffun1.m4.7401.m1:0.0776857,CniFungiaSp_ffun1.m4.7397.m1:0.242683)1:0.504618,((CniAmplexidiscus_evm.model.scaffold_111.4:0.0794401,CniAmplexidiscus_evm.model.scaffold_1323.1:0.150306)95:0.0842808,(CniDiscosoma_evm.model.scaffold_273.18:0.0624442,CniDiscosoma_evm.model.scaffold_89.49:0.0526969)99:0.0888504)1:0.357685)98:0.147095,((CniPoritesL_plut2.m8.4419.m1:0.366218,(CniActiniaT_rna-XM_031704922.1:0.644862,((CniAcroporaD_rna19261:0.200553,CniMontiporaC_adi2mcaRNA19262_R1:0.261873)90:0.468364,(DanioR_ENSDART00000181704:0.375814,Human_ENST00000342783:0.49335)98:1.08631)95:0.751275)0:0.0382099)99:0.324663,(((CniXenia_Xe_022776-T1:0.0251475,CniXenia_Xe_022783-T1:0.0547948)1:0.292285,(CniPoritesL_plut2.m8.2489.m1:0.0437656,CniPoritesL_plut2.m8.31592.m1:0.0543596)1:0.388605)45:0.0824533,(((((CniMergedstylophoraP_rna34149:1.21201,CniDendronephthya_rna-XM_028560249.1:0.0237754)84:0.0361592,CniDendronephthya_rna-XM_028562023.1:0.0536536)99:0.0648475,CniDendronephthya_rna-XM_028562925.1:0.0228336)97:0.0821509,(CaenorhabditisE_Y38C1AA.9.1:1.67182,CniDendronephthya_rna-XM_028558074.1:6e-09)99:0.211138)84:0.0544659,CniDendronephthya_rna-XM_028561120.1:0.137405)1:0.406493)84:0.0765363)8:0.0875669)76:0.118391)77:0.113189,(CniPoritesL_plut2.m8.19342.m1:0.273634,((CniPoritesL_plut2.m8.9831.m1:0.0476505,CniPoritesL_plut2.m8.25465.m1:0.0552074)98:0.637564,BotrylloidesL_Boleac.CG.SB_v3.S145.g02826.01.t:0.331785)17:0.278771)96:0.392946)0:8e-09,CrassostreaG_EKC26501:0.889306)78:0.0266275)76:0.0899801)51:0.0412065,CniAureliaA_scaffold1091.g3.t1:0.76678)75:0.0444171)0:0.0182808,(CniRenillaM_g19997.t1:0.748481,((((CniActiniaT_rna-XM_031715007.1:0.181033,CniActiniaT_rna-XM_031716420.1:0.127826)1:1.03912,((CniNemvArnau_NVE14179:0.319172,CniExaiptasiaP_rna-XM_021046928.2:0.442097)99:0.560376,CniActiniaT_rna-XM_031717907.1:1.09145)0:0.0189298)43:0.0875026,(CniDiscosoma_evm.model.scaffold_69.37:0.163123,((CniAmplexidiscus_evm.model.scaffold_32.18:0.231738,(((CniGoniastreaA_gasp1.m3.30221.m1:0.0231216,CniOrbicellaF_rna14446:0.0247804)1:0.0405993,(CniFungiaSp_ffun1.m4.21556.m1:0.047709,(CniMergedstylophoraP_rna18738:0.0221987,(CniPocilloporaA_rna302:5e-09,CniPocilloporaD_rna-XM_027204357.1:5e-09)1:0.0359727)1:0.113967)16:0.0104346)98:0.0448372,(CniGalaxeaF_gfas1.m1.17590.m1:0.0721297,(CniPoritesL_plut2.m8.3420.m1:0.140956,(CniMontiporaC_g35394.t1:0.0591483,(CniAcroporaT_aten_0.1.m1.6584.m1:0.0687812,(CniAcroporaD_rna29162:0.00934426,CniAcroporaM_amil.1.2.7971.m1:0.016696)78:0.0137174)1:0.10292)1:0.0755496)88:0.0223474)67:0.0257285)89:0.0578817)95:0.147275,(CniNemvArnau_v1g210892:0.345334,(CniExaiptasiaP_rna-XM_021056092.2:0.14512,CniActiniaT_rna-XM_031717975.1:0.103674)98:0.0921372)97:0.18944)99:0.694116)95:0.418013)89:0.226474,(CniExaiptasiaP_rna-XM_021045286.2:0.723182,((CniPoritesL_plut2.m8.4667.m1:0.658992,(((((CniPocilloporaA_rna20790:5e-09,CniPocilloporaD_rna-XM_027197210.1:5e-09)1:0.132912,(CniPocilloporaA_rna20791:5e-09,CniPocilloporaD_rna-XM_027197228.1:5e-09)1:0.101542)1:0.0715778,(CniMergedstylophoraP_rna30929:0.0385785,CniMergedstylophoraP_rna30931:0.0908218)1:0.14568)97:0.10769,(((((CniOrbicellaF_rna36229:0.0187821,CniOrbicellaF_rna36230:0.00665734)99:0.210611,(CniOrbicellaF_rna36227:5e-09,CniFungiaSp_ffun1.m2b.22763.m1:1.73957)12:0.147164)98:0.301573,StrigamiaM_SMAR010421-RA:5.50447)0:5e-09,(((CniPocilloporaA_rna16776:5e-09,CniPocilloporaD_rna-XM_027193158.1:5e-09)98:0.10081,(CniPocilloporaA_rna20792:5e-09,CniPocilloporaD_rna-XM_027197229.1:5e-09)99:0.177664)87:0.0590059,CniMergedstylophoraP_rna27079:0.108354)76:0.0676187)51:0.0418052,CniMergedstylophoraP_rna27078:0.168474)1:0.168779)89:0.109525,CniOrbicellaF_rna36231:0.367844)99:0.22082)92:0.20712,BotrylloidesL_Boleac.CG.SB_v3.S478.g10402.01.t:0.788229)65:0.130969)98:0.261388)84:0.0976024)95:0.183347)91:0.0349526)0:0.0325367,(((((((CniOrbicellaF_rna23758:0.942332,BotrylloidesL_Boleac.CG.SB_v3.S1079.g00841.01.t:0.455309)63:0.13961,DanioR_ENSDART00000123587:0.710881)86:0.0503837,((AcanthasterP_rna25456:0.721727,CniNemvArnau_v1g87454:0.301081)66:0.10602,(((CniAmplexidiscus_evm.model.scaffold_0.266:0.0275037,CniAmplexidiscus_evm.model.scaffold_0.265:0.074644)66:0.221872,CniFungiaSp_ffun1.m4.10954.m1:0.512853)77:0.704464,CniNemvArnau_v1g137372:0.275537)0:0.0275062)85:0.102906)58:0.037697,(((CrassostreaG_EKC34659:0.508612,CniActiniaT_rna-XM_031698730.1:0.821692)24:0.133196,(BotrylloidesL_Boleac.CG.SB_v3.S542.g11400.01.t:0.58937,BotrylloidesL_Boleac.CG.SB_v3.S906.g15233.01.t:0.257123)1:0.722042)85:0.371837,(((CniAcroporaM_amil.1.2.8020.m1:1.32926,(CniGalaxeaF_gfas1.m1.1258.m1:0.72152,BotrylloidesL_Boleac.CG.SB_v3.S356.g08260.01.t:0.63941)0:0.0473211)51:0.188716,((CniAureliaA_scaffold609.g3.t1:1.60564,CniAcroporaM_amil.1.2.13049.m1:0.0946)96:0.480816,CniRenillaM_g12365.t1:0.468162)98:0.452664)44:0.0871452,((CniDendronephthya_rna-XM_028546993.1:0.845014,CniExaiptasiaP_rna-XM_028657700.1:0.572489)63:0.131671,BotrylloidesL_Boleac.CG.SB_v3.S530.g11286.01.t:1.23801)0:0.0114249)44:0.0556939)92:0.0889075)0:0.0279774,(((((StrongylocentrotusP_rna16860:0.538064,StrongylocentrotusP_rna4752:0.853207)88:0.194394,((LingulaA_rna-XM_013533565.1:0.0150411,LingulaA_rna-XM_024076448.1:5e-09)1:0.654599,CniAureliaA_scaffold373.g1.t2:0.688472)86:0.1575)85:0.0831637,(BotrylloidesL_Boleac.CG.SB_v3.S376.g08649.01.t:1.08246,(CrassostreaG_EKC42674:0.318069,CrassostreaG_EKC28100:0.269981)99:0.615085)87:0.225442)93:0.0986938,(((((CniDendronephthya_rna-XM_028546444.1:0.263373,CniXenia_Xe_015831-T1:0.258504)99:0.327796,(CniMorbakkaV_scaffold171.g6.t1:0.483633,CniAureliaA_scaffold57.g26.t1:0.477097)92:0.181784)1:0.465081,(AcanthasterP_rna9755:1.14029,(CniPoritesL_plut2.m8.23983.m1:0.418326,(CniAcroporaM_amil.1.2.4518.m1:0.531351,(AmphimedonQ_rna15885:0.015805,AmphimedonQ_rna29016:5e-09)1:0.59595)89:0.167723)70:0.126992)74:0.213017)86:0.138665,(StrongylocentrotusP_rna4473:0.071364,(StrongylocentrotusP_rna13955:0.0230283,(StrongylocentrotusP_rna6193:0.00569465,StrongylocentrotusP_rna24244:0.0153967)86:0.0339834)1:0.210955)1:0.452013)69:0.0906387,(((CniOrbicellaF_rna18108:0.425056,(StrongylocentrotusP_rna37217:0.0132401,(StrongylocentrotusP_rna36017:5e-09,StrongylocentrotusP_rna36018:0.0424766)61:0.0107183)99:1.53617)11:0.19883,(BotrylloidesL_Boleac.CG.SB_v3.S1.g00268.01.t:0.298446,BotrylloidesL_Boleac.CG.SB_v3.S621.g12489.01.t:0.234949)99:0.651722)86:0.311177,(CniHydraV_rna710:0.482891,CniPoritesL_plut2.m8.27630.m1:0.352082)1:0.529423)11:0.0790958)79:0.083675)67:0.0538064,((CaenorhabditisE_ZK783.1k.1:1.1431,(((((CniMontiporaC_g6194.t1:0.00277216,CniMontiporaC_adi2mcaRNA10193_R1:0.0409225)1:0.163311,(((CniMontiporaC_g61538.t1:0.162099,CniMontiporaC_g61551.t1:0.424675)47:0.0960224,(CniMontiporaC_g6197.t1:0.0232711,CniMontiporaC_adi2mcaRNA38788_R2:0.0392885)98:0.0673512)93:0.0604888,(CniMontiporaC_g6195.t1:0.000940324,CniMontiporaC_g61645.t1:0.00369172)1:0.214173)1:0.17299)1:0.167455,(((((CniAcroporaT_aten_0.1.m1.7658.m1:0.169721,(CniAcroporaD_rna38788:0.0305748,CniAcroporaM_amil.1.2.11690.m1:0.134687)97:0.0480716)1:0.123908,(CniAcroporaT_aten_0.1.m1.7647.m1:0.0732192,(CniAcroporaD_rna39161:0.0368864,CniAcroporaM_amil.1.2.11692.m1:0.0329643)99:0.0707657)1:0.202074)18:0.0514413,CrassostreaG_EKC41586:1.88976)0:0.00160408,(CniAcroporaT_aten_0.1.m1.7648.m1:0.322038,((CniAcroporaM_amil.1.2.26586.m1:0.0262702,(CniAcroporaD_rna11715:5e-09,(CniAcroporaM_amil.1.2.11698.m1:0.00200356,CniDendronephthya_rna-XM_028552705.1:0.948154)38:0.0960666)87:0.0444674)97:0.0607543,CniAcroporaM_amil.1.2.16758.m1:0.0720319)72:0.0442597)1:0.111804)87:0.031772,(((CniAcroporaM_amil.1.2.23439.m1:0.0978842,CniAcroporaM_amil.1.2.23964.m1:0.0235779)94:0.12757,CniAcroporaD_rna10192:0.013666)99:0.0945594,((CniAcroporaD_rna10190:0.0475043,(CniAcroporaD_rna38789:0.00450231,CniAcroporaD_rna10193:0.0577062)99:0.0216711)55:0.0115176,(((CniAcroporaT_aten_0.1.m1.7671.m1:0.0434211,(CniAcroporaT_aten_0.1.m1.7663.m1:0.0277205,CniAcroporaM_amil.1.2.23436.m1:0.455448)83:0.0486168)52:0.021674,CniAcroporaT_aten_0.1.m1.7672.m1:0.0214642)70:0.0116398,CniAcroporaT_aten_0.1.m1.7670.m1:0.0467111)87:0.018283)78:0.00806198)1:0.0938682)96:0.12586)1:0.585414,(((CniGalaxeaF_gfas1.m1.2664.m1:0.0827031,CniGalaxeaF_gfas1.m1.2662.m1:0.148976)99:0.138995,(CniPoritesL_plut2.m8.4609.m1:0.314903,CniPoritesL_plut2.m8.8078.m1:0.262146)96:0.135194)1:0.39458,((CniGoniastreaA_gasp1.m3.27716.m1:0.245481,(CniFungiaSp_ffun1.m4.1470.m1:0.00802673,CniFungiaSp_ffun1.m4.1471.m1:0.0836319)99:0.276487)97:0.202779,(CniMergedstylophoraP_rna18662:0.221972,(CniPocilloporaA_rna5585:5e-09,CniPocilloporaD_rna-XM_027181875.1:5e-09)1:0.324522)99:0.672649)79:0.194263)57:0.126382)99:0.188007,(CniExaiptasiaP_rna-XM_028657123.1:0.359374,(CniActiniaT_rna-XM_031703540.1:0.356346,CniActiniaT_rna-XM_031716746.1:0.117674)99:0.292838)1:0.343911)20:0.0468273)88:0.137414,(((AcanthasterP_rna25664:0.107898,AcanthasterP_rna25666:0.100782)1:0.902665,CniNemvArnau_v1g87211:0.757001)61:0.109039,(AcanthasterP_rna25381:0.6882,(CrassostreaG_EKC29234:0.939322,CniGoniastreaA_gasp1.m3.18041.m1:0.528541)88:0.239701)63:0.144912)93:0.129573)80:0.073717)0:0.0407203)98:0.0696666,((((CrassostreaG_EKC25840:6e-09,StrigamiaM_SMAR006648-RA:0.719979)72:0.21606,CniAcroporaM_amil.1.2.19377.m1:0.365609)73:0.440754,((CniPoritesL_plut2.m8.32654.m1:0.779568,CniNemvArnau_v1g202907:1.70142)30:0.474886,CniAureliaA_scaffold212.g10.t1:0.170766)60:0.189209)83:0.19548,((((StrigamiaM_SMAR007838-RA:0.370175,AmphibalanusA_rna-gnl|WGS_VIIS|FJT64_004547-RA_mrna:0.389093)1:0.256766,(AmphibalanusA_rna-gnl|WGS_VIIS|FJT64_004548-RA_mrna:0.404376,(AmphibalanusA_rna-gnl|WGS_VIIS|FJT64_004549-RA_mrna:0.296713,(AmphibalanusA_rna-gnl|WGS_VIIS|FJT64_018168-RA_mrna:0.332637,DrosophilaM_FBtr0070006:0.551637)92:0.13801)99:0.163765)98:0.11354)1:0.639824,(MonosigaB_rna-XM_001748008.1:0.432618,(CniNemvArnau_v1g129169:0.122524,(DrosophilaM_FBtr0332345:0.346651,ApisM_GB55781-RA:0.329892)1:0.21967)99:0.140039)1:0.218305)72:0.110189,((AcanthasterP_rna23891:0.531446,AcanthasterP_rna15526:0.502049)1:0.250783,((CniAureliaA_scaffold1011.g1.t1:0.0964778,CniAureliaA_scaffold1612.g1.t2:0.0837506)86:0.245377,((CniGoniastreaA_gasp1.m3.13421.m1:0.106572,(CniFungiaSp_ffun1.m4.6915.m1:0.12819,((CniGoniastreaA_gasp1.m3.13422.m1:0.111497,CniOrbicellaF_rna19498:0.0362093)1:0.0776304,CniFungiaSp_ffun1.m4.16435.m1:0.116064)87:0.0434301)98:0.204499)99:0.350752,(LottiaG_LotgiT237823:1.81608,(CrassostreaG_EKC35972:0.590753,LingulaA_rna-XM_024077807.1:0.683528)0:8e-09)38:0.159759)89:0.153341)55:0.0672749)93:0.0765101)1:0.349625)44:0.0381894)87:0.0479692,((((((AcanthasterP_rna36159:0.0947198,AcanthasterP_rna16272:0.0695793)1:1.0183,CniPoritesL_plut2.m8.24153.m1:1.18685)33:0.114015,CniNemvArnau_v1g52233:0.390762)43:0.307778,(CniOrbicellaF_rna11465:0.635965,(((CniDendronephthya_rna-XM_028553088.1:0.358557,(CniDendronephthya_rna-XM_028547669.1:0.276867,CniDendronephthya_rna-XM_028553047.1:0.170967)86:0.0654764)99:0.403638,CniAmplexidiscus_evm.model.scaffold_591.1:0.383474)62:0.132949,(BotrylloidesL_Boleac.CG.SB_v3.S17.g03646.01.t:0.826881,BotrylloidesL_Boleac.CG.SB_v3.S109.g00928.01.t:0.745576)93:0.235036)0:6e-09)73:0.0652807)0:0.0556964,(((((((CniAcroporaM_amil.1.2.26165.m1:0.040343,CniGoniastreaA_gasp1.m3.20883.m1:1.02036)43:0.053267,CniAcroporaM_amil.1.2.5193.m1:0.0813491)99:0.943884,CniAmplexidiscus_evm.model.scaffold_591.2:0.454236)85:0.355008,((((CniGalaxeaF_gfas1.m1.3480.m1:0.403029,CniGalaxeaF_gfas1.m1.22746.m1:0.230429)94:0.189212,(((CniAcroporaM_amil.1.2.11000.m1:0.0616778,(CrassostreaG_EKC42652:0.422199,(CrassostreaG_EKC34579:0.0639634,CrassostreaG_EKC39076:0.0214016)91:0.22459)98:0.706677)74:0.400141,(CniMontiporaC_adi2mcaRNA18307_R0:0.137182,(CniAcroporaD_rna18308:0.0238671,CniAcroporaM_amil.1.2.10999.m1:0.0296444)1:0.105934)45:0.0459131)28:0.0539495,CniGalaxeaF_gfas1.m1.17461.m1:0.15516)1:0.465076)99:0.241951,((((CniFungiaSp_ffun1.m4.25447.m1:0.313839,CniGoniastreaA_gasp1.m3.20921.m1:0.108087)98:0.0794324,(CniMergedstylophoraP_rna12255:0.142755,(CniPocilloporaA_rna23563:5e-09,CniPocilloporaD_rna-XM_027199983.1:5e-09)1:0.135924)99:0.0606205)1:0.0566142,(CniGalaxeaF_gfas1.m1.3478.m1:0.492293,(CniMontiporaC_adi2mcaRNA4311_R0:0.173865,(CniAcroporaD_rna4311:0.0692072,(CniAcroporaM_amil.1.2.4517.m1:0.0719937,(CniAcroporaD_rna4310:0.0348382,(CniAcroporaT_aten_0.1.m1.12191.m1:0.0126353,(CniGalaxeaF_gfas1.m1.8606.m1:0.860489,(LottiaG_LotgiT166092:1.1e-08,(CniGalaxeaF_gfas1.m1.13142.m1:5e-09,StrongylocentrotusP_rna7654:5e-09)80:1.43092)50:1.46979)0:6e-09)38:0.0244813)97:0.0681241)87:0.0302761)1:0.128538)1:0.0784258)88:0.0360614)61:0.0301238,((CniDendronephthya_rna-XM_028541670.1:0.916405,(CniAmplexidiscus_evm.model.scaffold_591.3:0.153473,CniDiscosoma_evm.model.scaffold_390.13:0.220927)99:0.239066)66:0.0975778,((((CniFungiaSp_ffun1.m4.33928.m1:0.112094,(CniGoniastreaA_gasp1.m3.20922.m1:0.0806601,CniOrbicellaF_rna23467:0.0898674)74:0.0321393)99:0.0745478,CniPoritesL_plut2.m8.24099.m1:0.253925)1:0.194901,CniFungiaSp_ffun1.m4.25445.m1:0.207527)35:0.0539285,CniOrbicellaF_rna23461:0.266465)98:0.0855525)98:0.105803)96:0.0803834)78:0.0415189,((CniHydraV_rna90:1.13776,(CniPoritesL_plut2.m8.24098.m1:0.191354,(CniAmplexidiscus_evm.model.scaffold_934.3:0.313951,(CniFungiaSp_ffun1.m4.23444.m1:0.154639,CniGalaxeaF_gfas1.m1.19544.m1:0.172526)66:0.0474563)99:0.106635)89:0.117426)98:0.379065,(CniFungiaSp_ffun1.m4.26873.m1:0.128047,(CniGoniastreaA_gasp1.m3.23478.m1:0.0656181,((CniFungiaSp_ffun1.m4.25446.m1:6e-09,LingulaA_rna-XM_013563893.1:1.88624)54:0.196407,CniOrbicellaF_rna23458:0.0450948)86:0.0233915)1:0.0700709)92:0.0291382)1:0.100825)69:0.078314)25:0.0683426,(((CniNemvArnau_v1g80370:0.315344,(CniMergedstylophoraP_rna33247:1.0403,(CniXenia_Xe_014645-T1:0.684976,((XenopusT_rna-XM_002936917.4:0.061631,XenopusT_rna-XM_012963268.2:0.0488372)98:0.30724,(Human_ENST00000377103:0.138519,MusM_ENSMUST00000099270:0.166497)99:0.496807)97:0.616012)88:0.366867)60:0.139286)77:0.145667,(CniDiscosoma_evm.model.scaffold_1067.1:0.986645,(MnemiopsisL_ML24144a-RA:0.667567,CniExaiptasiaP_rna-XM_028660970.1:0.928961)75:0.213951)37:0.161919)83:0.118253,(((CniExaiptasiaP_rna-XM_028662077.1:0.436485,(((CniFungiaSp_ffun1.m4.10214.m1:0.0789773,(CniExaiptasiaP_rna-XM_021039653.2:0.773514,CniFungiaSp_ffun1.m4.26626.m1:0.0478157)57:0.108979)97:0.448117,((CniNemvArnau_v1g16432:0.0264772,(CniXenia_Xe_009593-T1:0.893458,CniNemvArnau_v1g137797:0.00792252)29:0.0542101)99:0.157356,(CniNemvArnau_v1g108241:0.0619521,CniNemvArnau_v1g142234:0.0292366)89:0.0764669)78:0.0692177)9:0.0499514,(CniMontiporaC_g40009.t1:0.804662,LingulaA_rna-XM_013524607.1:0.88007)78:0.287703)87:0.161111)30:0.0421514,(BotrylloidesL_Boleac.CG.SB_v3.S1090.g00931.01.t:0.895216,CniActiniaT_rna-XM_031696057.1:0.757993)63:0.283855)38:0.0358623,(LottiaG_LotgiT96390:0.733608,(LingulaA_rna-XM_024075416.1:0.0402694,LingulaA_rna-XM_024075417.1:0.0653774)82:0.195053)86:0.505594)83:0.0688394)88:0.0487895)56:0.0401026,((CniFungiaSp_ffun1.m4.26346.m1:0.139171,(CniMorbakkaV_scaffold192.g7.t1:0.776316,(CniAmplexidiscus_evm.model.scaffold_200.8:0.0620708,CniDiscosoma_evm.model.scaffold_355.14:0.0484779)97:0.431738)48:0.117373)78:0.121509,StrongylocentrotusP_rna38742:0.514586)88:0.118127)91:0.0626836,((AcanthasterP_rna35783:0.623771,(((CniDiscosoma_evm.model.scaffold_3.220:0.0766882,CniAmplexidiscus_evm.model.scaffold_79.9:0.0462725)1:0.199974,(((CniMergedstylophoraP_rna16875:0.216717,(CniPocilloporaA_rna257:5e-09,CniPocilloporaD_rna-XM_027201576.1:5e-09)98:0.0462648)1:0.21798,((CniGoniastreaA_gasp1.m3.16519.m1:0.0502877,CniOrbicellaF_rna21299:0.0245046)1:0.0794981,(CniFungiaSp_ffun1.m4.21154.m1:0.104374,CniPoritesL_plut2.m8.20215.m1:2.63312)80:0.0612349)97:0.0387497)98:0.0453711,(CniPoritesL_plut2.m8.18355.m1:0.111736,(((CniMontiporaC_adi2mcaRNA2591_R0:0.121776,((CniAcroporaD_rna2591:0.00215917,CniAcroporaM_amil.1.2.14994.m1:0.0674643)88:0.0453906,(CniAcroporaM_amil.1.2.14995.m1:0.126468,CniAcroporaT_aten_0.1.m1.6453.m1:0.0392828)99:0.0730645)1:0.113421)1:0.0633368,CniGalaxeaF_gfas1.m1.14484.m1:0.086036)86:0.0276813,CniPoritesL_plut2.m8.18357.m1:0.222407)13:0.00613169)97:0.040536)68:0.0467398)1:0.88487,CrassostreaG_EKC25925:1.44551)0:0.00166374)90:0.167949,((CniDendronephthya_rna-XM_028538740.1:0.582093,(CniDendronephthya_rna-XM_028560260.1:1.0544,(CniDendronephthya_rna-XM_028539937.1:0.104234,CniDendronephthya_rna-XM_028539950.1:0.02616)95:0.183454)27:0.162908)94:0.132356,(CniDendronephthya_rna-XM_028538735.1:0.33123,(CniDendronephthya_rna-XM_028554636.1:0.020544,CniDendronephthya_rna-XM_028538718.1:0.0102675)99:0.227194)1:0.267216)59:0.0550002)64:0.0391321)86:0.0510477)39:0.0576033,(((CniAureliaA_scaffold212.g9.t2:0.500041,(((((CniMorbakkaV_scaffold123.g33.t1:0.253014,(((CniAureliaA_scaffold1597.g1.t2:0.026458,CniAureliaA_scaffold1655.g4.t1:0.116754)1:0.239045,(CniAureliaA_scaffold730.g1.t1:0.0992938,(CniAureliaA_scaffold6963.g1.t1:8e-09,OphiophagusH_rna-gnl|NaturalisBC|L345_03794.mrna:2.04808)0:0.0285658)79:0.0673516)99:0.252968,(CniAureliaA_scaffold516.g6.t1:0.103803,CniAureliaA_scaffold49.g29.t1:0.184126)99:0.160281)1:0.25373)0:0.0416927,CniMorbakkaV_scaffold123.g34.t1:0.344261)95:0.0668722,((CniGoniastreaA_gasp1.m3.1624.m1:0.427882,(((CniGalaxeaF_gfas1.m1.17499.m1:0.30419,CniMergedstylophoraP_rna12065:0.184545)86:0.132495,CniOrbicellaF_rna15600:0.27195)99:1.17572,(CniOrbicellaF_rna28025:0.0283018,CniAmplexidiscus_evm.model.scaffold_88.35:0.533306)1:1.57725)17:0.103353)75:0.102969,(CniRenillaM_g23493.t1:0.119363,CniRenillaM_g23495.t1:0.057687)1:0.282771)81:0.0659916)89:0.0441902,(((CniDiscosoma_evm.model.scaffold_260.5:0.264513,(CniGoniastreaA_gasp1.m3.13196.m1:0.0652778,CniOrbicellaF_rna11461:0.0508897)1:0.11624)1:0.142766,((((CniGalaxeaF_gfas1.m1.23381.m1:0.300807,((CniPoritesL_plut2.m8.27629.m1:0.162789,(CniOrbicellaF_rna11468:0.150508,CniOrbicellaF_rna11466:0.0579862)97:0.104011)99:0.0486851,((CniMergedstylophoraP_rna8229:0.0552247,(CniPocilloporaA_rna13679:5e-09,CniPocilloporaD_rna-XM_027190007.1:5e-09)1:0.0488042)1:0.0945929,((CniFungiaSp_ffun1.m4.794.m1:0.0817217,(CniGoniastreaA_gasp1.m3.13195.m1:0.117529,(CniOrbicellaF_rna11471:0.0443081,CniOrbicellaF_rna11472:6e-09)1:0.0581859)1:0.0759343)98:0.0273698,AcanthasterP_rna35349:1.63565)0:8e-09)99:0.025664)81:0.0244517)99:0.0300035,(CniMontiporaC_adi2mcaRNA29492_R0:0.108509,(CniAcroporaM_amil.1.2.22152.m1:0.0842666,(CniAcroporaD_rna29492:0.0210582,CniAcroporaT_aten_0.1.m1.20067.m1:0.0321913)99:0.0263093)1:0.0716111)1:0.0757559)92:0.0311192,CniDiscosoma_evm.model.scaffold_260.3:0.266096)48:0.027732,(((CniExaiptasiaP_rna-XM_028662981.1:0.182988,(CniPoritesL_plut2.m8.27631.m1:0.399894,CniActiniaT_rna-XM_031717908.1:0.054286)99:0.0603262)96:0.0499727,CniOrbicellaF_rna11469:0.212881)51:0.0257071,CniOrbicellaF_rna11470:0.267281)79:0.0215402)34:0.0604977)99:0.0704574,CniMontiporaC_adi2mcaRNA40952_R8:0.410334)98:0.0981852)98:0.0863391,CniDendronephthya_rna-XM_028535944.1:0.338704)99:0.0764427)92:0.0350269,(((((CniDendronephthya_rna-XM_028557766.1:0.0278677,CniDendronephthya_rna-XM_028560640.1:0.0324864)1:0.219875,(CniDendronephthya_rna-XM_028557769.1:0.219869,CniRenillaM_g6439.t1:0.840489)64:0.11007)97:0.0776697,((CniDendronephthya_rna-XM_028557771.1:0.173161,(CniDendronephthya_rna-XM_028560800.1:0.174542,(CniDendronephthya_rna-XM_028557768.1:0.00863058,OphiophagusH_rna-gnl|NaturalisBC|L345_13984.mrna:1.66091)89:0.101544)89:0.0858299)71:0.0487929,((((CniDendronephthya_rna-XM_028557762.1:0.10623,(CniDendronephthya_rna-XM_028560159.1:0.0760267,CniDendronephthya_rna-XM_028557761.1:0.151406)88:0.072453)40:0.0135543,CniDendronephthya_rna-XM_028560160.1:0.0658208)86:0.0328238,CniDendronephthya_rna-XM_028560803.1:0.221629)34:0.0237313,(CniDendronephthya_rna-XM_028560801.1:0.161893,CniNemvArnau_v1g209642:0.893554)77:0.10202)74:0.0497348)95:0.0864457)99:0.173496,((BotrylloidesL_Boleac.CG.SB_v3.S64.g12676.01.t:0.527434,((CniDiscosoma_evm.model.scaffold_47.63:0.500684,(MnemiopsisL_ML056914a-RA:0.325205,MnemiopsisL_ML282520a-RA:0.103264)1:0.61631)1:0.506171,(CniFungiaSp_ffun1.m4.10957.m1:0.392436,CniFungiaSp_ffun1.m4.26222.m1:0.113879)1:0.333582)17:0.148988)49:0.0850459,(BotrylloidesL_Boleac.CG.SB_v3.S756.g13888.01.t:0.573368,CniAureliaA_scaffold1011.g5.t1:0.362196)98:0.197877)1:0.277539)48:0.130442,(((((CniDendronephthya_rna-XM_028539866.1:0.0285463,(CniPoritesL_plut2.m8.26167.m1:1.57907,CniDendronephthya_rna-XM_028560942.1:0.0400974)0:5e-09)1:0.296728,CniDendronephthya_rna-XM_028539859.1:0.10123)99:0.119596,(CniDiscosoma_evm.model.scaffold_159.20:0.682137,(CniDendronephthya_rna-XM_028540020.1:0.0975348,CniDendronephthya_rna-XM_028555684.1:0.0584986)28:0.143941)92:0.218586)80:0.0163021,(CniDendronephthya_rna-XM_028555701.1:0.056097,(CniDendronephthya_rna-XM_028539886.1:0.0481744,CniDendronephthya_rna-XM_028555702.1:0.130016)51:0.0303549)99:0.0520333)1:0.307048,(((((CniDendronephthya_rna-XM_028554537.1:0.235457,(CniDendronephthya_rna-XM_028555304.1:0.0705429,CniDendronephthya_rna-XM_028556267.1:0.0659479)99:0.124826)98:0.0360603,CniDendronephthya_rna-XM_028554614.1:0.165248)78:0.0422515,(((CniDendronephthya_rna-XM_028554587.1:0.251464,((CniDendronephthya_rna-XM_028554580.1:0.160333,(CniDendronephthya_rna-XM_028545043.1:0.00702914,CniDendronephthya_rna-XM_028554593.1:0.0298268)1:0.175444)1:0.214442,(CniDendronephthya_rna-XM_028554592.1:0.0304926,(CniDendronephthya_rna-XM_028545045.1:0.00237426,CniDendronephthya_rna-XM_028554591.1:0.01735)1:0.0273324)1:0.134134)88:0.0633285)30:0.0284744,CniDendronephthya_rna-XM_028545048.1:0.231418)93:0.0532733,(CniDendronephthya_rna-XM_028556297.1:0.0589443,CniDendronephthya_rna-XM_028555305.1:0.0270463)1:0.347046)16:0.0247212)1:0.420946,(CniDendronephthya_rna-XM_028557772.1:0.138232,((((CniDendronephthya_rna-XM_028550620.1:0.026286,CniDendronephthya_rna-XM_028558502.1:0.0659941)98:0.0267555,(CniDendronephthya_rna-XM_028550618.1:0.0212587,CniDendronephthya_rna-XM_028562067.1:0.0304987)1:0.0453072)28:0.0111478,(CniDendronephthya_rna-XM_028558497.1:0.00699912,CniDendronephthya_rna-XM_028558498.1:0.135537)1:0.077009)99:0.0467638,(CniDendronephthya_rna-XM_028557765.1:0.101481,CniDendronephthya_rna-XM_028560635.1:0.213087)82:0.0154061)99:0.0906012)87:0.0674352)99:0.118717,((((CniDendronephthya_rna-XM_028560805.1:0.211439,(((CniDendronephthya_rna-XM_028560161.1:0.0986256,CniDendronephthya_rna-XM_028557737.1:0.0805949)94:0.0563369,(CniDendronephthya_rna-XM_028560145.1:0.0662261,CniDendronephthya_rna-XM_028560920.1:0.0584688)1:0.156109)99:0.093754,((((CniDendronephthya_rna-XM_028560634.1:0.0302165,CniDendronephthya_rna-XM_028557764.1:0.0665205)87:0.0264117,(CniDendronephthya_rna-XM_028550624.1:0.0452801,(CniDendronephthya_rna-XM_028560157.1:0.0199549,CniDendronephthya_rna-XM_028560932.1:0.0488083)95:0.0201861)6:0.0143098)78:0.0565115,(CniDendronephthya_rna-XM_028560637.1:0.0367221,(CniDendronephthya_rna-XM_028557763.1:8e-09,OphiophagusH_rna-gnl|NaturalisBC|L345_17638.mrna:0.764604)22:0.0232884)1:0.159349)99:0.0643398,(CniDendronephthya_rna-XM_028560636.1:0.0650253,(CniDendronephthya_rna-XM_028550623.1:0.176329,CniDendronephthya_rna-XM_028558494.1:0.0657437)97:0.0843188)93:0.0418088)1:0.10726)25:0.0341855)1:0.139735,((CniDendronephthya_rna-XM_028550658.1:0.603124,(CniDendronephthya_rna-XM_028560158.1:0.0266573,CniDendronephthya_rna-XM_028560917.1:0.00236437)98:0.268362)79:0.116386,LottiaG_LotgiT111193:0.66838)62:0.0239677)99:0.0921409,(CniDendronephthya_rna-XM_028557770.1:0.0541679,CniDendronephthya_rna-XM_028560804.1:0.146621)1:0.253872)97:0.153929,(CniHydraV_rna17408:0.843737,(CrassostreaG_EKC41634:0.0920889,CrassostreaG_EKC35182:0.0961151)1:1.08362)28:0.0659965)86:0.0640108)89:0.055745)1:0.145839)99:0.120475)99:0.0597303,(((((LingulaA_rna-XM_013548925.2:0.00316783,LingulaA_rna-XM_013562477.2:6e-09)1:0.407959,(((((LingulaA_rna-XM_024076193.1:0.413399,SalpingoecaR_rna-gnl|WGS_ACSY|mrna_PTSG_11950T0:0.438442)98:0.16133,(LingulaA_rna-XM_013553482.2:0.00560413,LingulaA_rna-XM_024074410.1:0.00882302)1:0.536802)1:0.210963,((CniDendronephthya_rna-XM_028543657.1:0.415774,CniGalaxeaF_gfas1.m1.20105.m1:0.270461)99:0.172682,(AcanthasterP_rna27268:0.0376075,AcanthasterP_rna27264:0.0542487)99:0.140425)98:0.154325)1:0.358167,(CniAureliaA_scaffold476.g20.t1:1.04135,(DanioR_ENSDART00000169487:1.10241,(CniGalaxeaF_gfas1.m1.19754.m1:6e-09,(CniPoritesL_plut2.m8.1053.m1:5e-09,(CrassostreaG_EKC41585:0.0956724,CrassostreaG_EKC38858:0.476716)79:0.909895)70:0.285977)82:0.617491)59:0.22377)71:0.0942537)54:0.0801279,(CniRenillaM_g16878.t1:0.0318786,CniRenillaM_g17745.t1:0.0100214)1:0.170573)51:0.0527801)38:0.0474937,(AmphibalanusA_rna-gnl|WGS_VIIS|FJT64_016692-RA_mrna:1.02082,(CniOrbicellaF_rna6618:0.424426,StrongylocentrotusP_rna6119:0.734125)0:0.00397862)95:0.371764)28:0.0280731,(((((CniMontiporaC_adi2mcaRNA10972_R9:0.223087,CniMontiporaC_adi2mcaRNA10972_R4:0.127697)99:0.236305,((CniGoniastreaA_gasp1.m3.1619.m1:0.485577,(CniAcroporaM_amil.1.2.4095.m1:0.273823,(CniAcroporaM_amil.1.2.4099.m1:0.0548598,CniAcroporaM_amil.1.2.4100.m1:0.0603432)99:0.277629)40:0.0930794)87:0.226276,(((CniFungiaSp_ffun1.m4.7228.m1:0.353023,(CniGalaxeaF_gfas1.m1.10816.m1:0.0512385,CniGalaxeaF_gfas1.m1.12725.m1:0.0891607)99:0.167028)88:0.0749012,((CniPoritesL_plut2.m8.8134.m1:0.318107,CniFungiaSp_ffun1.m4.7231.m1:0.898782)78:0.262875,CniGalaxeaF_gfas1.m1.11813.m1:0.282283)0:5e-09)93:0.115738,CniMontiporaC_adi2mcaRNA10974_R4:0.161255)0:0.163325)98:0.271769)61:0.179027,(CniMontiporaC_adi2mcaRNA4311_R7:0.0317271,(CniMontiporaC_adi2mcaRNA10975_R9:0.0480962,CniMontiporaC_adi2mcaRNA34016_R6:0.298685)60:0.0926262)1:0.351967)22:0.0153684,(CniNemvArnau_v1g48353:5e-09,CniNemvArnau_v1g99210:0.010587)1:0.531682)26:0.0328935,((((CniPocilloporaA_rna4148:5e-09,CniPocilloporaD_rna-XM_027180409.1:5e-09)1:0.978831,(CniMergedstylophoraP_Spis23666:0.550319,CniMergedstylophoraP_rna33031:0.185119)46:0.116048)74:0.180204,(CniPoritesL_plut2.m8.2006.m1:0.730748,(((CniMergedstylophoraP_rna33028:0.172594,CniMergedstylophoraP_rna35905:0.0977741)93:0.0745754,((((CniMergedstylophoraP_Spis19863:0.242406,((AcanthasterP_rna6014:1.18034,CniPoritesL_plut2.m8.24085.m1:0.116219)70:0.176633,((CniMergedstylophoraP_Spis22579:0.186532,CniMergedstylophoraP_Spis20938:0.162765)15:0.0881143,CniMergedstylophoraP_Spis24725:0.112648)98:0.339694)76:0.0865716)17:0.0190572,CniMergedstylophoraP_rna35243:0.412021)98:0.187445,CniMergedstylophoraP_rna21397:0.219248)97:0.130324,(CniMergedstylophoraP_Spis20945:0.089546,(CniMergedstylophoraP_rna30329:0.0359269,CniMergedstylophoraP_Spis24903:0.0381784)93:0.0898938)98:0.124852)82:0.0618791)99:0.14642,(CniRenillaM_g21425.t1:1.11642,(CniMergedstylophoraP_rna29100:0.082128,CniMergedstylophoraP_rna35168:0.0336471)63:0.0345979)62:0.0556446)12:0.051028)51:0.0496973)0:0.134117,((CniAcroporaT_aten_0.1.m1.30301.m1:5e-09,CniPoritesL_plut2.m8.3241.m1:0.562659)79:0.521789,CniPoritesL_plut2.m8.19689.m1:1.00838)0:0.134153)93:0.124262)97:0.0998107)39:0.03568,CniFungiaSp_ffun1.m4.12710.m1:0.349729)52:0.039394)75:0.0356301)99:0.0593105)97:0.0594178)1:0.0684902,((((((AcanthasterP_rna32909:1.51419,((((LingulaA_rna-XM_013542552.1:0.588604,(CniPoritesL_plut2.m8.1060.m1:6e-09,CrassostreaG_EKC41470:0.179087)99:0.73142)56:0.0719295,(Human_ENST00000311127:0.150562,MusM_ENSMUST00000126532:0.163037)1:0.510751)99:0.233527,((AmphibalanusA_rna-gnl|WGS_VIIS|FJT64_023480-RA_mrna:0.00295121,AmphibalanusA_rna-gnl|WGS_VIIS|FJT64_013232-RA_mrna:0.0124747)1:0.536663,(DrosophilaM_FBtr0332461:0.27059,ApisM_GB48254-RA:0.319098)99:0.178845)1:0.542996)1:0.636063,(((CniOrbicellaF_rna8597:1.90464,MonosigaB_rna-XM_001747725.1:0.722125)80:0.362077,((MonosigaB_rna-XM_001750340.1:0.800421,CrassostreaG_EKC40349:0.465045)1:0.280353,(((((CniNemvArnau_v1g202623:0.00372533,CniNemvArnau_v1g148451:0.0738371)1:0.631818,DrosophilaM_FBtr0301221:0.279759)1:0.342907,BotrylloidesL_Boleac.CG.SB_v3.S19.g04197.01.t:0.463673)83:0.178551,CniRenillaM_g13702.t1:0.604496)75:0.0854236,AmphibalanusA_rna-gnl|WGS_VIIS|FJT64_009629-RA_mrna:0.955752)92:0.0898869)34:0.0985847)0:0.19349,((CniAcroporaM_amil.1.2.26329.m1:1.01586,CniPoritesL_plut2.m8.33494.m1:0.0454996)69:0.482972,((((CniPoritesL_plut2.m8.11804.m1:0.542727,OphiophagusH_rna-gnl|NaturalisBC|L345_15847.mrna:0.529306)0:0.0743346,CniPoritesL_plut2.m8.29350.m1:0.175201)93:0.869042,(((CniAureliaA_scaffold1201.g8.t1:5e-09,CniHydraV_rna15766:1.28155)53:1.73968,(CniGoniastreaA_gasp1.m3.10082.m1:0.864112,XenopusT_rna-XM_031902731.1:0.373162)68:0.175684)18:0.124606,((CniGalaxeaF_gfas1.m1.18961.m1:0.394683,(CniGoniastreaA_gasp1.m3.318.m1:0.335132,CniMontiporaC_adi2mcaRNA12046_R0:0.219385)94:0.139104)96:0.320039,CniFungiaSp_ffun1.m4.10921.m1:1.77887)79:0.173078)66:0.0652677)85:0.100206,(((AcanthasterP_rna660:0.762831,(CniOrbicellaF_rna23468:0.306977,CniOrbicellaF_rna23466:0.391796)90:0.228352)98:0.467888,(CniFungiaSp_ffun1.m4.25872.m1:5e-09,CniPoritesL_plut2.m8.20884.m1:0.706488)89:0.303442)79:0.223518,CniAcroporaT_aten_0.1.m1.4889.m1:0.859937)61:0.049969)63:0.0417907)91:0.0716324)87:0.191737)54:0.106346)0:0.00670581,(CniFungiaSp_ffun1.m4.22376.m1:0.289156,CniGoniastreaA_gasp1.m3.27666.m1:0.41498)70:0.0743448)45:0.0668047,((((CniMontiporaC_adi2mcaRNA32140_R0:0.0926226,(CniMontiporaC_adi2mcaRNA2815_R6:0.0521293,LingulaA_rna-XM_013560274.1:0.572353)0:0.00375931)1:0.301043,(CniAcroporaD_rna3099:5e-09,(((CniAcroporaM_amil.1.2.19177.m1:0.169888,CniAcroporaM_amil.1.2.25813.m1:0.10545)55:0.107567,CniAcroporaD_rna30379:0.31632)21:0.00864657,(CniAcroporaM_amil.1.2.13760.m1:5e-09,(LingulaA_rna-XM_013559714.1:0.143133,CniMorbakkaV_scaffold27.g27.t1:1.60352)62:0.362076)1:0.452274)75:0.0185128)87:0.0614588)99:0.174374,(((CniMontiporaC_adi2mcaRNA28042_R2:0.256491,((CniPoritesL_plut2.m8.26758.m1:0.225865,CniPoritesL_plut2.m8.26763.m1:6e-09)1:0.719469,CniMergedstylophoraP_rna28320:0.567453)47:0.032635)11:0.0268202,((((CniFungiaSp_ffun1.m4.12885.m1:0.162807,CniFungiaSp_ffun1.m4.12902.m1:0.338535)99:0.171264,CniOrbicellaF_rna33679:0.291565)91:0.0785328,(CniMergedstylophoraP_Spis18452:0.342332,(CniFungiaSp_ffun1.m4.10440.m1:0.197503,(CniGoniastreaA_gasp1.m3.21056.m1:0.134916,CniGoniastreaA_gasp1.m3.27667.m1:0.0684101)93:0.0877456)15:0.0363364)99:0.135096)18:0.021343,((CniGoniastreaA_gasp1.m3.21061.m1:0.40228,CniGoniastreaA_gasp1.m3.27665.m1:0.0206134)99:0.226766,(XenopusT_rna-XM_002936916.5:0.94881,CniMergedstylophoraP_rna1154:0.147241)73:0.203621)88:0.115041)99:0.196822)90:0.0836511,(((((CniAcroporaM_amil.1.2.26457.m1:0.523654,(CniAcroporaT_aten_0.1.m1.33232.m1:0.0314088,(CniAcroporaT_aten_0.1.m1.35251.m1:5e-09,CrassostreaG_EKC28077:0.956075)0:5e-09)80:0.152615)70:0.305788,(CniFungiaSp_ffun1.m4.7259.m1:5e-09,CniPoritesL_plut2.m8.17561.m1:0.46323)99:1.03942)78:0.313741,CniMontiporaC_adi2mcaRNA28042_R1:0.157943)34:0.0556245,(CniMontiporaC_adi2mcaRNA28042_R9:0.147036,(CniMontiporaC_adi2mcaRNA34012_R7:0.158697,(CniMontiporaC_adi2mcaRNA28042_R8:0.154962,(CniAcroporaM_amil.1.2.22014.m1:0.243668,CniMontiporaC_adi2mcaRNA4600_R2:0.0744529)1:0.356041)94:0.0653273)98:0.0553579)68:0.0459339)72:0.0689938,(((((CniAcroporaM_amil.1.2.25815.m1:0.0658168,(CniAcroporaM_amil.1.2.25819.m1:5e-09,((CniFungiaSp_ffun1.m4.10987.m1:0.701299,CniOrbicellaF_rna5897:0.0890197)52:0.209613,CniFungiaSp_ffun1.m4.14152.m1:0.0837373)1:0.812844)95:0.458711)93:0.347885,((CniAcroporaM_amil.1.2.18189.m1:0.0551522,(CniMyxobolusS_rna-gnl|WGS_QWKW|scaffold_12392-snap-0.3-mRNA:1.03633,StrongylocentrotusP_rna13673:0.53823)44:1.07379)66:0.108453,(CniAcroporaT_aten_0.1.m1.29868.m1:0.151016,(CniAcroporaM_amil.1.2.17447.m1:0.165578,CniDendronephthya_rna-XM_028550386.1:1.35243)75:0.119569)36:0.0288821)77:0.0570106)83:0.0876463,(CniExaiptasiaP_rna-XM_028657659.1:0.809178,(((((CniAcroporaM_amil.1.2.18191.m1:0.0772315,(CniAcroporaT_aten_0.1.m1.29840.m1:0.0581233,(CniAcroporaT_aten_0.1.m1.29865.m1:0.14648,CniAcroporaT_aten_0.1.m1.31989.m1:0.0457945)54:0.0323941)86:0.0316653)99:0.122756,((CniAcroporaT_aten_0.1.m1.29866.m1:0.0114543,(CniAcroporaT_aten_0.1.m1.32005.m1:0.0766155,(CniAcroporaT_aten_0.1.m1.31992.m1:0.0194434,CniAcroporaM_amil.1.2.18190.m1:0.129644)96:0.0336527)97:0.0845455)98:0.0736043,CniAcroporaM_amil.1.2.25812.m1:0.128196)81:0.0421139)90:0.0330669,(CniAcroporaT_aten_0.1.m1.13478.m1:0.148829,(CniAcroporaD_rna34012:0.0154341,CniAcroporaM_amil.1.2.17446.m1:0.0111539)99:0.081829)1:0.106663)87:0.0215608,(CniAcroporaM_amil.1.2.25814.m1:0.153813,(CniAcroporaM_amil.1.2.18199.m1:0.226601,CniAcroporaM_amil.1.2.18198.m1:0.0153078)1:0.261859)71:0.0309961)48:0.0121446,CniAcroporaT_aten_0.1.m1.13477.m1:0.12419)0:5e-09)0:0.011734)40:0.0188633,(CniAcroporaD_rna38418:0.0940058,((CniAcroporaM_amil.1.2.25866.m1:0.000658026,CniAcroporaT_aten_0.1.m1.33653.m1:0.136484)99:0.759701,(CniAcroporaD_rna30058:0.140345,(CniAcroporaM_amil.1.2.19765.m1:0.038865,CniAcroporaM_amil.1.2.17457.m1:0.0581556)99:0.300568)80:0.063022)79:0.0633798)78:0.0151958)76:0.0494998,CniAcroporaM_amil.1.2.13761.m1:0.578878)96:0.133126)96:0.0861648)97:0.0940213)98:0.166405,LingulaA_rna-XM_024075419.1:0.655896)98:0.209394)58:0.0726437,((CniFungiaSp_ffun1.m4.20910.m1:0.400452,((CniGoniastreaA_gasp1.m3.16097.m1:0.937158,(CniFungiaSp_ffun1.m2b.41336.m1:0.195045,(CniPocilloporaA_rna19222:0,CniPocilloporaD_rna-XM_027195636.1:0)0:0.0657163)94:0.404776)70:0.102653,((CniAureliaA_scaffold1070.g4.t1:0.91662,((StrongylocentrotusP_rna22756:0.866044,(StrongylocentrotusP_rna19550:1.00285,CniPoritesL_plut2.m8.19961.m1:0.825277)0:5e-09)63:0.158228,((LingulaA_rna-XM_013537700.1:0.122335,(StrongylocentrotusP_rna5429:1.32291,MnemiopsisL_ML038038a-RA:5e-09)77:0.598654)76:0.486812,CniHydraV_rna16643:0.787815)56:0.178162)35:0.126933)0:5e-09,CniNemvArnau_v1g46752:0.242571)53:0.0870059)16:0.0331948)81:0.118442,(((((StrongylocentrotusP_rna24287:0.772431,(SalpingoecaR_rna-gnl|WGS_ACSY|mrna_PTSG_00614T0:0.45051,(AcanthasterP_rna8801:0.791845,(CniMyxobolusS_rna-gnl|WGS_QWKW|scaffold_6228-snap-0.1-mRNA:1.00482,CniAcroporaT_aten_0.1.m1.5246.m1:5e-09)75:0.241952)63:0.261355)44:0.10478)9:0.133005,(((StrongylocentrotusP_rna11057:0.0790381,StrongylocentrotusP_rna19365:0.0583211)98:0.0936672,(StrongylocentrotusP_rna4294:0.0264335,StrongylocentrotusP_rna17017:0.0427057)1:0.278545)91:0.088164,StrongylocentrotusP_rna23078:0.554295)91:0.137877)99:0.52035,CniPoritesL_plut2.m8.26449.m1:0.220166)9:0.07419,((CniNemvArnau_v1g90070:0.452034,(BotrylloidesL_Boleac.CG.SB_v3.S292.g06923.01.t:0.699339,CniAmplexidiscus_evm.model.scaffold_258.13:5e-09)57:0.875244)13:0.0703892,(CniNemvArnau_NVE20050:0.633164,(CniGoniastreaA_gasp1.m3.17447.m1:0.173848,CniGoniastreaA_gasp1.m1b.23530.m1:0.388073)99:1.01044)23:0.0985742)78:0.151218)68:0.166698,(((CniGoniastreaA_gasp1.m3.29680.m1:8e-09,CniRenillaM_g20504.t1:1.90968)37:0.542274,(CniNemvArnau_v1g81162:0.438834,CniNemvArnau_v1g67572:8e-09)30:0.1342)69:0.317272,(CniAcroporaT_aten_0.1.m1.4173.m1:0.41194,CniHydraV_rna14097:1.0681)78:0.465012)88:0.310063)0:6e-09)87:0.0777712)92:0.0866157,(((((((((((CniPoritesL_plut2.m8.14518.m1:5e-09,(CniFungiaSp_ffun1.m4.7749.m1:0.230156,(CniOrbicellaF_rna32904:0.0940366,CniGoniastreaA_gasp1.m1b.23423.m1:0.296506)86:0.0598813)52:0.107507)0:0.0065264,((CniMontiporaC_g32185.t1:0.246494,CniAcroporaD_rna1227:0.27279)1:0.488601,(CniMergedstylophoraP_rna22233:0.0868258,(CniPocilloporaA_rna20274:5e-09,CniPocilloporaD_rna-XM_027196680.1:5e-09)99:0.113551)99:0.171253)0:0.0925378)1:0.736124,(CniPoritesL_jamg1.model.Sc0000002.23:0.532885,(CniAcroporaM_amil.1.2.19353.m1:0.450716,CniAureliaA_scaffold151.g14.t1:0.920952)60:0.237215)18:0.34039)0:0.0649272,((CniNemvArnau_v1g146869:0.515705,CniGoniastreaA_gasp1.m3.2631.m1:0.696805)0:0.0351034,CniExaiptasiaP_rna-XM_028662935.1:0.652341)19:0.156628)38:0.156148,((CniPoritesL_plut2.m8.262.m1:0.334392,(CniMergedstylophoraP_rna11681:0.445177,(CniPoritesL_plut2.m8.20344.m1:0.183628,CniPoritesL_plut2.m8.20346.m1:0.0796928)93:0.162246)81:0.0785646)99:0.515429,CniActiniaT_rna-XM_031702628.1:0.684817)83:0.383331)81:0.131626,(((StrigamiaM_SMAR011955-RA:0.676307,CniGoniastreaA_gasp1.m3.10087.m1:0.410759)82:0.587504,(((MnemiopsisL_ML11227a-RA:1.59213,((CniGoniastreaA_gasp1.m3.22716.m1:0.302924,CniGoniastreaA_gasp1.m3.22713.m1:0.807955)38:0.120208,CniGoniastreaA_gasp1.m3.22717.m1:0.24561)66:0.320273)79:0.513822,((CniXenia_Xe_001341-T1:0.727874,CniFungiaSp_ffun1.m4.26905.m1:0.237882)79:0.425726,LingulaA_rna-XM_013546268.2:0.129271)72:0.276966)53:0.28197,(CniActiniaT_rna-XM_031706970.1:0.557458,LingulaA_rna-XM_013542477.1:0.55803)91:0.370544)72:0.0984298)42:0.0549381,((CniDendronephthya_rna-XM_028559868.1:0.401294,CniFungiaSp_ffun1.m4.14004.m1:0.790782)58:0.299951,(CniAureliaA_scaffold391.g12.t1:0.928635,CniPoritesL_plut2.m8.24996.m1:0.668189)88:0.77168)87:0.363988)25:0.087244)70:0.0526499,(((AmphimedonQ_rna28416:0.516051,CniExaiptasiaP_rna-XM_021054563.2:1.5)91:0.464183,((((CniAcroporaD_rna28757:0.318193,CniMontiporaC_adi2mcaRNA28757_R0:0.342111)1:1.3663,(CniFungiaSp_ffun1.m4.11674.m1:0.175856,CniOrbicellaF_rna17723:0.223218)92:0.379139)0:6e-09,((LingulaA_rna-XM_013535892.2:0.586607,(CniGoniastreaA_gasp1.m3.14622.m1:1.37405,((LingulaA_rna-XM_013530698.2:0.801663,(StrongylocentrotusP_rna36023:0.379285,AcanthasterP_rna10049:0.398689)94:0.302228)30:0.117861,CniMorbakkaV_scaffold96.g15.t1:0.562712)94:0.490964)25:0.0982305)8:0.196384,((LottiaG_LotgiT174250:0.680882,(LingulaA_rna-XM_013529150.1:0.0223855,LingulaA_rna-XM_013529147.1:0.0230948)84:0.217108)88:0.333158,((DanioR_ENSDART00000158852:0.363399,(XenopusT_rna-XM_018089875.2:0.293466,(Human_ENST00000406555:0.0809918,MusM_ENSMUST00000150404:0.122512)99:0.297503)97:0.175886)64:0.0965169,((OphiophagusH_rna-gnl|NaturalisBC|L345_14626.mrna:0.191617,(Human_ENST00000395512:0.0630567,MusM_ENSMUST00000015611:0.121257)99:0.351277)95:0.16795,XenopusT_rna-XM_012968593.3:0.344162)87:0.20915)95:0.555145)91:0.628098)81:0.189334)89:0.161396,(BotrylloidesL_Boleac.CG.SB_v3.S87.g14879.01.t:0.749159,AmphibalanusA_rna-gnl|WGS_VIIS|FJT64_009789-RA_mrna:1.67495)84:0.508913)77:0.0954292)38:0.074066,(((CniDiscosoma_evm.model.scaffold_148.27:0.662304,CniActiniaT_rna-XM_031718463.1:1.12003)75:0.244034,(((CniPoritesL_jamg1.model.Sc0000337.41:0.302771,((((CniGoniastreaA_gasp1.m1b.23419.m1:0.188809,(CniPocilloporaA_rna3125:5e-09,CniPocilloporaD_rna-XM_027204513.1:5e-09)99:0.826674)83:0.189527,(CniFungiaSp_ffun1.m4.7744.m1:0.180767,CniOrbicellaF_rna32906:0.137258)54:0.0290094)5:0.0345236,(CniMergedstylophoraP_rna22230:0.108057,(CniPocilloporaA_rna23472:5e-09,CniPocilloporaD_rna-XM_027199917.1:5e-09)99:0.188284)1:0.254621)95:0.0884009,(CniAmplexidiscus_evm.model.scaffold_9.9:0.0520847,CniDiscosoma_evm.model.scaffold_105.37:0.012671)1:0.322456)95:0.0929527)22:0.0485217,((CniMontiporaC_adi2mcaRNA1230_R0:0.0918859,(((CniMontiporaC_adi2mcaRNA1237_R3:0.0452366,CniMontiporaC_adi2mcaRNA1237_R4:0.0657807)80:0.0167495,CniMontiporaC_g16123.t1:0.21214)73:0.0134347,CniMontiporaC_g41237.t1:0.0746806)99:0.220868)99:0.209852,(CniAcroporaD_rna1232:0.2258,CniAcroporaM_amil.1.2.1334.m1:0.19833)80:0.0703123)99:0.316401)99:0.637134,BotrylloidesL_Boleac.CG.SB_v3.S172.g03742.01.t:1.22996)44:0.11296)88:0.249606,(CniHydraV_rna920:0.578147,(LingulaA_rna-XM_013527772.1:0.308638,CniMergedstylophoraP_Spis5997:0.26247)1:0.355095)1:1.18221)29:0.0542124)87:0.110562)0:0.00660883,(CniAcroporaM_amil.1.2.6370.m1:0.314796,StrongylocentrotusP_rna7230:0.58398)82:0.335638)57:0.0372149,((CniDiscosoma_evm.model.scaffold_1429.1:0.783553,(CniExaiptasiaP_rna-XM_028662075.1:1.00049,CniNemvArnau_v1g18668:0.110373)64:0.45533)63:0.286717,(((CniMorbakkaV_scaffold27.g28.t1:1.77507,CniNemvArnau_v1g19118:6e-09)59:0.230798,CniExaiptasiaP_rna-XM_028663568.1:1.4704)0:0.0785816,CniGoniastreaA_gasp1.m3.8398.m1:0.110138)69:0.204547)16:0.126722)88:0.0632359,((((CniDendronephthya_rna-XM_028559545.1:0.930414,(CniFungiaSp_ffun1.m4.10424.m1:0.45039,(LingulaA_rna-XM_024076147.1:6e-09,LingulaA_rna-XM_013554916.1:0.0189219)99:0.948312)37:0.247661)57:0.239523,CniFungiaSp_ffun1.m4.17706.m1:0.578015)64:0.23462,(((LingulaA_rna-XM_013564335.1:0.61088,(StrongylocentrotusP_rna9507:0.0141376,(StrongylocentrotusP_rna30241:0.0452586,StrongylocentrotusP_rna15814:0.0191716)78:0.0268805)98:0.674418)89:0.451517,(((CniRenillaM_g870.t1:0.573541,XenopusT_rna-XM_002939509.5:0.480515)1:1.15498,(CniNemvArnau_v1g59245:5e-09,(StrongylocentrotusP_rna6012:0.0855227,StrongylocentrotusP_rna21811:0.0496328)99:1.9441)61:0.402933)30:0.104294,(CniActiniaT_rna-XM_031700559.1:1.35878,StrongylocentrotusP_rna244:2.46816)71:0.294433)67:0.0626427)83:0.087534,(StrongylocentrotusP_rna34701:6e-09,(StrongylocentrotusP_rna17057:0.178329,StrongylocentrotusP_rna33401:0.382743)99:0.790279)46:0.360242)95:0.21548)53:0.041385,(StrongylocentrotusP_rna29197:0.491488,((((((CniPoritesL_plut2.m8.32904.m1:0.0702751,CniPoritesL_plut2.m8.22066.m1:0.102822)96:0.105292,((BotrylloidesL_Boleac.CG.SB_v3.S945.g15483.01.t:0.844303,CniPoritesL_plut2.m8.5083.m1:0.207314)92:0.157346,(CniPoritesL_plut2.m8.2886.m1:0.0278336,CniPoritesL_plut2.m8.6279.m1:0.0739128)78:0.0175936)89:0.0344917)54:0.0733831,(CniPoritesL_plut2.m8.22057.m1:0.0187053,CniPoritesL_plut2.m8.22067.m1:0.124664)1:0.328228)99:0.315435,(CniAcroporaD_rna1122:0.584774,CniGoniastreaA_gasp1.m3.22789.m1:0.324438)79:0.1656)88:0.171135,((CniPocilloporaA_rna3488:5e-09,CniPocilloporaD_rna-XM_027179719.1:5e-09)99:0.179568,(CniMergedstylophoraP_rna9426:0.0168884,CniMergedstylophoraP_rna34746:0.110728)1:0.21846)96:0.144316)96:0.176955,((((((CniGoniastreaA_gasp1.m1b.31506.m1:0.343368,(CniMergedstylophoraP_rna35541:0.232687,(CniMergedstylophoraP_Spis721:0.25944,CniMergedstylophoraP_rna29919:0.17759)90:0.0683304)99:0.162231)92:0.0957333,CniAcroporaD_rna23315:0.495241)97:0.150503,(((CniGalaxeaF_gfas1.m1.3993.m1:0.47023,(DrosophilaM_FBtr0073400:0.225069,ApisM_GB42596-RA:0.476787)1:1.34364)68:0.0775349,(CniGalaxeaF_gfas1.m1.4106.m1:0.0154436,CniGalaxeaF_gfas1.m1.21954.m1:0.0602096)1:0.300301)0:0.0449109,((CniFungiaSp_ffun1.m4.20293.m1:0.387212,((CniGalaxeaF_gfas1.m1.11312.m1:0.480798,CniPoritesL_plut2.m8.24903.m1:0.245865)90:0.145504,(CniGalaxeaF_gfas1.m1.22602.m1:0.320311,(CniGoniastreaA_gasp1.m3.26383.m1:0.486045,((CniPocilloporaA_rna26223:0,CniPocilloporaD_rna-XM_027202683.1:0)0:0.0733392,CniRenillaM_g13898.t1:1.09418)83:0.352959)0:5e-09)46:0.110858)92:0.150453)88:0.0970466,(CniPoritesL_plut2.m8.11966.m1:0.506204,(CniAcroporaT_aten_0.1.m1.24634.m1:0.390452,CniAcroporaT_aten_0.1.m1.24605.m1:0.50729)92:0.190851)97:0.205189)63:0.0616517)0:0.0315487)2:0.110019,(CniExaiptasiaP_rna-XM_028662084.1:0.456296,CniGalaxeaF_gfas1.m1.20812.m1:0.349519)95:0.160013)78:0.243303,CniMergedstylophoraP_rna34178:0.938832)59:0.27894,(CniFungiaSp_ffun1.m4.9208.m1:0.225811,CniFungiaSp_ffun1.m4.9210.m1:0.194805)1:0.720281)52:0.117736)65:0.10662)0:6e-09)73:0.0406339)51:0.023526,(((((CniAureliaA_scaffold110.g9.t1:0.213479,(CniExaiptasiaP_rna-XM_028659280.1:0.674793,CniHydraV_rna16853:0.794001)32:0.102457)95:0.723376,(((CniPoritesL_plut2.m8.9663.m1:0.38022,CniGalaxeaF_gfas1.m1.22444.m1:5e-09)55:0.156566,(CniFungiaSp_ffun1.m4.10261.m1:0.482769,CniGoniastreaA_gasp1.m3.1578.m1:0.434578)38:0.171198)12:0.159181,(((((CniGoniastreaA_gasp1.m3.31523.m1:0.0592901,CniOrbicellaF_rna16494:0.0803437)86:0.0990221,CniGoniastreaA_gasp1.m3.13272.m1:0.104806)99:0.854697,CniActiniaT_rna-XM_031698470.1:0.649723)61:0.149852,(CniAmplexidiscus_evm.model.scaffold_257.1:0.337618,((CniPoritesL_plut2.m8.27774.m1:0.182393,(CniGalaxeaF_gfas1.m1.7178.m1:0.144025,(CniMontiporaC_g64493.t1:0.152562,(CniAcroporaT_aten_0.1.m1.11927.m1:0.0820584,(CniAcroporaM_amil.1.2.1608.m1:0.0243072,(CniAcroporaD_rna27208:0.0555463,OphiophagusH_rna-gnl|NaturalisBC|L345_14165.mrna:2.42506)0:0.000525552)77:0.0233132)1:0.238455)1:0.108531)94:0.051794)99:0.0808372,((((CniGoniastreaA_gasp1.m3.21957.m1:0.0926938,CniOrbicellaF_rna27690:0.140791)99:0.0836272,(CniFungiaSp_ffun1.m4.6435.m1:0.198432,CniFungiaSp_ffun1.m4.6440.m1:0.234074)95:0.132473)40:0.0207211,CniFungiaSp_ffun1.m4.6436.m1:0.141098)99:0.0620185,(CniMergedstylophoraP_rna2809:0.147307,(CniPocilloporaA_rna9911:5e-09,CniPocilloporaD_rna-XM_027186276.1:5e-09)1:0.0962422)1:0.185168)69:0.0512693)88:0.120827)1:0.577314)93:0.222829,((CniFungiaSp_ffun1.m4.7229.m1:0.507814,CniDendronephthya_rna-XM_028552106.1:0.74253)50:0.183983,(OphiophagusH_rna-gnl|NaturalisBC|L345_17290.mrna:0.349441,((CniMergedstylophoraP_Spis24510:0.669163,(CniGoniastreaA_gasp1.m3.8552.m1:0.0315829,CniGoniastreaA_gasp1.m3.7956.m1:0.362058)0:0.00223703)90:0.489534,AmphibalanusA_rna-gnl|WGS_VIIS|FJT64_024096-RA_mrna:1.42622)0:5e-09)94:0.371635)6:0.108732)24:0.100375)37:0.032183)54:0.0533517,(((SalpingoecaR_rna-gnl|WGS_ACSY|mrna_PTSG_00729T0:0.860666,(CniDendronephthya_rna-XM_028550632.1:6e-09,CniDendronephthya_rna-XM_028550634.1:0.286297)99:0.940386)75:0.246293,((CniExaiptasiaP_rna-XM_028659440.1:0.307485,CniExaiptasiaP_rna-XM_021046132.2:0.243712)99:0.559512,(CniGoniastreaA_gasp1.m3.8895.m1:0.743399,((CniAureliaA_scaffold187.g15.t1:0.0881799,StrongylocentrotusP_rna28272:0.944088)98:0.808383,BotrylloidesL_Boleac.CG.SB_v3.S356.g08261.01.t:1.16268)0:5e-09)51:0.122437)41:0.18898)50:0.176189,((DanioR_ENSDART00000156039:6e-09,(DanioR_ENSDART00000154310:0.0694981,DanioR_ENSDART00000155455:0.154591)97:0.0976003)96:0.706747,CniActiniaT_rna-XM_031702309.1:0.573656)9:0.699916)39:0.098328)61:0.0935981,((((((CniPoritesL_plut2.m8.26432.m1:0.365467,CniPoritesL_plut2.m8.33150.m1:0.0364949)99:0.264015,(CniPoritesL_plut2.m8.30828.m1:0.120335,(CniPoritesL_plut2.m8.32932.m1:0.608051,(CniGoniastreaA_gasp1.m3.26391.m1:0.293861,(CniGalaxeaF_gfas1.m1.4647.m1:0.0354759,CniGalaxeaF_gfas1.m1.12773.m1:0.12018)98:0.443181)88:0.786923)76:0.35917)3:0.040357)87:0.101614,(CniGalaxeaF_gfas1.m1.20394.m1:0.936009,((CniGalaxeaF_gfas1.m1.12807.m1:0.334902,(CniPocilloporaA_rna11167:5e-09,CniPocilloporaD_rna-XM_027187512.1:5e-09)1:0.382093)60:0.113683,((CniGalaxeaF_gfas1.m1.22828.m1:0.674464,CniFungiaSp_ffun1.m4.10264.m1:0.214447)84:0.229576,(CniGalaxeaF_gfas1.m1.20867.m1:0.30831,CniGalaxeaF_gfas1.m1.11332.m1:0.0801224)96:0.262738)90:0.110988)8:0.0272628)67:0.0881115)91:0.15082,((((CniPocilloporaA_rna20331:5e-09,CniPocilloporaD_rna-XM_027196742.1:5e-09)1:0.20241,((CniPoritesL_plut2.m8.26560.m1:1.21552,(CniMergedstylophoraP_rna22645:0.0977211,CniMergedstylophoraP_rna29430:0.149683)32:0.0953462)61:0.182699,(CniMergedstylophoraP_Spis20594:0.406472,(((CniAureliaA_scaffold19.g24.t1:0.0680691,CniAureliaA_scaffold2059.g1.t1:0.068576)1:0.654043,((CniPocilloporaA_rna20330:5e-09,CniPocilloporaD_rna-XM_027196741.1:5e-09)1:0.331775,CniMergedstylophoraP_rna28253:0.335686)77:0.0351492)60:0.0353918,(CniPocilloporaA_rna4290:0,CniPocilloporaD_rna-XM_027180538.1:0)0:0.295888)76:0.0596923)54:0.0440111)62:0.0318697)1:0.233232,((CniPoritesL_plut2.m8.4974.m1:0.264905,CniPoritesL_plut2.m8.26018.m1:0.0889133)99:0.342078,(((((CniPoritesL_plut2.m8.24441.m1:0.0825656,(CniPoritesL_plut2.m8.24440.m1:0.0405504,CniPoritesL_plut2.m8.11967.m1:0.124591)89:0.0330343)98:0.057111,CniPoritesL_plut2.m8.26333.m1:0.122936)96:0.0559711,(((CniPoritesL_plut2.m8.11959.m1:0.0312227,CniPoritesL_plut2.m8.24442.m1:0.0635465)79:0.0308406,(CniPoritesL_plut2.m8.31164.m1:0.19977,(CniPoritesL_plut2.m8.11970.m1:0.20333,(CniPoritesL_plut2.m8.19541.m1:0.0476394,(CniPoritesL_plut2.m8.19538.m1:0.107364,CniPoritesL_plut2.m8.8869.m1:0.23607)80:0.0941607)99:0.175739)99:0.12701)99:0.138737)98:0.0981873,(CniPoritesL_plut2.m8.26083.m1:0.12669,(CniPoritesL_plut2.m8.11093.m1:0.0100333,CniPoritesL_plut2.m8.24434.m1:0.0581174)99:0.219792)96:0.111429)99:0.130375)89:0.0952186,CniPoritesL_plut2.m8.24998.m1:0.283519)96:0.165108,(CniOrbicellaF_rna23760:0.311399,CniFungiaSp_ffun1.m4.31420.m1:0.181927)95:0.0942162)36:0.0421433)86:0.0596083)90:0.0791328,((CniAureliaA_scaffold2934.g5.t1:0.343072,CniPoritesL_plut2.m8.11962.m1:0.700298)84:0.419405,((CniGoniastreaA_gasp1.m1b.14374.m1:0.822859,(CniPoritesL_plut2.m8.30826.m1:0.0871845,CniPoritesL_plut2.m8.4307.m1:0.0873518)72:0.17092)84:0.4028,((CniGoniastreaA_gasp1.m3.3340.m1:0.412043,(CniFungiaSp_ffun1.m4.10473.m1:0.0730527,MonosigaB_rna-XM_001742018.1:1.78774)0:5e-09)16:0.07457,(CniExaiptasiaP_rna-XM_028661629.1:0.532521,CniMergedstylophoraP_rna14074:0.0536423)93:0.748436)85:0.312735)0:0.00529428)87:0.144053)45:0.0376316)99:0.187587,(((CniGoniastreaA_gasp1.m3.31779.m1:0.211014,(StrongylocentrotusP_rna38056:0.243978,CniNemvArnau_v1g210294:0.289994)49:0.915303)77:0.182989,((CniFungiaSp_ffun1.m4.20591.m1:0.381061,(CniDendronephthya_rna-XM_028556863.1:0.316781,CniDendronephthya_rna-XM_028556870.1:0.0955689)99:0.578111)62:0.261237,(CniAcroporaM_amil.1.2.26220.m1:0.185802,CniAcroporaM_amil.1.2.18121.m1:0.476369)96:0.328681)84:0.218186)82:0.194034,((CrassostreaG_EKC28620:0.454551,CrassostreaG_EKC21726:0.22756)1:1.43085,SalpingoecaR_rna-gnl|WGS_ACSY|mrna_PTSG_03209T0:1.0405)64:0.136041)8:0.0645276)39:0.0546779,(((((CniMergedstylophoraP_rna25792:0.0333818,CniMergedstylophoraP_rna35682:0.0451115)1:0.273634,CniMergedstylophoraP_rna33779:0.147499)93:0.0901983,(CniMergedstylophoraP_rna33777:0.0636444,CniMergedstylophoraP_rna25813:0.0680543)89:0.0810231)70:0.0595136,CniMergedstylophoraP_Spis20262:0.831046)99:0.410112,((((((BotrylloidesL_Boleac.CG.SB_v3.S227.g05339.01.t:1.68121,(CniOrbicellaF_rna33686:0.549372,CniMergedstylophoraP_Spis24974:0.320696)81:0.268857)0:5e-09,((CniPoritesL_plut2.m8.27536.m1:0.211078,(CniPoritesL_plut2.m8.27537.m1:0.0500627,CniPoritesL_plut2.m8.27538.m1:0.0875497)97:0.245723)66:0.148101,CniGalaxeaF_gfas1.m1.23063.m1:0.288029)85:0.201234)70:0.076998,(CniAureliaA_scaffold2543.g2.t1:1.29635,(CniFungiaSp_ffun1.m4.34014.m1:0.487003,(CniGalaxeaF_gfas1.m1.8759.m1:0.836059,CniMergedstylophoraP_rna20223:0.171588)65:0.255214)76:0.277535)83:0.278329)33:0.0640192,(CniFungiaSp_ffun1.m4.10430.m1:0.172965,(CniFungiaSp_ffun1.m4.20898.m1:0.203887,((CniFungiaSp_ffun1.m4.7874.m1:0.153373,(CniFungiaSp_ffun1.m4.31438.m1:0.128777,(CniFungiaSp_ffun1.m2b.12745.m1:0.71206,CniFungiaSp_ffun1.m4.33183.m1:0.209753)54:0.191457)85:0.0824466)0:5e-09,CniGoniastreaA_gasp1.m3.27668.m1:0.636906)66:0.086545)65:0.11852)98:0.349604)93:0.167787,(((CniFungiaSp_ffun1.m4.18462.m1:0.667652,(CniDendronephthya_rna-XM_028547552.1:5e-09,CniAcroporaM_amil.1.2.22290.m1:0.480883)87:0.296085)77:0.390554,DanioR_ENSDART00000143349:1.19698)75:0.142981,(CrassostreaG_EKC23514:0.640309,CniFungiaSp_ffun1.m4.7248.m1:0.387896)84:0.416002)69:0.0374685)0:0.0243883,(((CniAcroporaM_amil.1.2.19827.m1:0.035331,CniAcroporaM_amil.1.2.25479.m1:0.594476)96:0.720354,((CniFungiaSp_ffun1.m4.11265.m1:0.577781,(CniAureliaA_scaffold4167.g1.t1:2.80002,CniFungiaSp_ffun1.m4.21338.m1:5e-09)0:5e-09)25:0.747435,(CniDendronephthya_rna-XM_028538671.1:0.621811,CniRenillaM_g11226.t1:0.661449)82:0.304566)5:0.0949794)0:0.115578,(CniNemvArnau_v1g89626:0.0769929,(CniAcroporaM_amil.1.2.20367.m1:0.621976,(CniRenillaM_g16165.t1:0.720501,(CniPoritesL_plut2.m8.20875.m1:0.283548,CniExaiptasiaP_rna-XM_028659468.1:0.907237)28:0.125884)26:0.1209)38:0.204228)28:0.0573958)72:0.144567)49:0.0462199)88:0.0964309)18:0.0339658)35:0.0398088,((CniDendronephthya_rna-XM_028550711.1:5e-09,(CniDendronephthya_rna-XM_028558133.1:0,CniDendronephthya_rna-XM_028563373.1:0)0:0.0123)1:0.81136,((CniAcroporaM_amil.1.2.25818.m1:6e-09,(CniNemvArnau_v1g127166:0.057143,CniNemvArnau_v1g60307:5e-09)1:0.867227)63:0.318824,(CniAcroporaM_amil.1.2.21627.m1:0.457481,(CniAmplexidiscus_evm.model.scaffold_62.1:0.690682,CniAureliaA_scaffold1958.g1.t1:0.545547)62:0.235799)76:0.261207)0:0.113562)0:0.121375)72:0.0519525)97:0.0618914)94:0.0540411,((CniAmplexidiscus_evm.model.scaffold_410.3:0.51026,((((CniNemvArnau_v1g198567:0.980621,(((CniExaiptasiaP_rna-XM_028658105.1:0.312203,CniExaiptasiaP_rna-XM_028663325.1:0.298136)94:0.12416,((SalpingoecaR_rna-gnl|WGS_ACSY|mrna_PTSG_07770T0:0.503587,(StrongylocentrotusP_rna8504:0.46854,(CniMergedstylophoraP_rna35848:0.111894,(CniMergedstylophoraP_rna35847:0.0827963,(CrassostreaG_EKC32978:0.315964,CniMergedstylophoraP_rna35738:0.000455009)98:0.149554)76:0.0255201)99:0.225862)1:0.413203)1:0.146323,((StrongylocentrotusP_rna13759:0.337159,SalpingoecaR_rna-gnl|WGS_ACSY|mrna_PTSG_08390T0:0.174308)1:0.223842,MonosigaB_rna-XM_001750041.1:0.431786)1:0.245393)0:0.0405584)1:0.345161,(MonosigaB_rna-XM_001748080.1:0.365608,MonosigaB_rna-XM_001748020.1:0.401053)1:0.739952)98:0.234617)0:0.148045,CniOrbicellaF_rna15480:0.653925)84:0.130255,(StrongylocentrotusP_rna7908:1.31568,(CniAcroporaD_rna10975:0.387918,(CniAcroporaM_amil.1.2.13043.m1:0.172759,(CniAcroporaD_rna10972:0.0256972,CniAcroporaT_aten_0.1.m1.4153.m1:0.116076)99:0.230008)70:0.11571)1:0.920529)0:2e-08)0:0.038981,((((((CniNemvArnau_v1g79239:0.00223014,CniNemvArnau_v1g34992:0.0210706)98:0.0513423,(CniNemvArnau_v1g221487:0.0367792,(CniNemvArnau_v1g223762:0.0396995,CniNemvArnau_v1g79272:0.0788199)82:0.0227508)91:0.0647406)4:0.00971313,(CniNemvArnau_v1g102616:0.109616,CniNemvArnau_v1g154796:0.0241209)92:0.0525311)81:0.0528159,CniNemvArnau_v1g79524:0.123441)1:0.436393,BotrylloidesL_Boleac.CG.SB_v3.S238.g05657.01.t:0.770985)15:0.0710634,(AcanthasterP_rna8044:0.472216,StrongylocentrotusP_rna8521:0.410291)1:0.595237)95:0.201286)0:0.0668989)0:0.0286727,(((((((CniGoniastreaA_gasp1.m3.26359.m1:0.185216,CniOrbicellaF_rna6756:0.0869189)99:0.121083,(CniGalaxeaF_gfas1.m1.7843.m1:0.287008,CniPoritesL_plut2.m8.6944.m1:0.345651)75:0.0635178)93:0.104355,(LottiaG_LotgiT233119:1.0882,(CniMergedstylophoraP_rna22600:0.185573,(CniPocilloporaA_rna25394:5e-09,CniPocilloporaD_rna-XM_027201855.1:5e-09)98:0.0589122)16:0.0268796)97:0.179388)1:0.578343,(((AmphimedonQ_rna8878:0.034065,AmphimedonQ_rna8879:0.0413344)1:1.31672,((DanioR_ENSDART00000132118:0.919882,(CniThelohanellusK_rna4459:0.699008,CniMorbakkaV_scaffold44.g74.t1:0.546337)89:0.524825)74:0.25801,(CniPoritesL_plut2.m8.14384.m1:0.727525,CniExaiptasiaP_rna-XM_021054537.2:0.0110644)0:0.0272349)83:0.187497)48:0.0968882,(LingulaA_rna-XM_013551273.1:0.38845,((CniNemvArnau_v1g243799:0.711385,CniMorbakkaV_scaffold44.g73.t1:1.23246)42:0.171281,CniPoritesL_plut2.m8.18959.m1:0.608433)78:0.304324)90:0.240982)69:0.0583722)0:0.0461846,(((((AmphimedonQ_rna17173:0.548238,(CniFungiaSp_ffun1.m4.21676.m1:0.10593,CniFungiaSp_ffun1.m4.15796.m1:0.282127)17:0.163537)65:0.159425,(CniMorbakkaV_scaffold52.g32.t2:1.70842,(CniFungiaSp_ffun1.m2b.17562.m1:0.350203,((CniAureliaA_scaffold601.g13.t1:1.10256,LottiaG_LotgiT123418:0.56252)66:0.392002,(CniFungiaSp_ffun1.m4.24794.m1:0.10001,CrassostreaG_EKC20470:1.11341)2:0.0262694)35:0.0511326)49:0.109278)44:0.0990567)38:0.0278143,CniFungiaSp_ffun1.m4.34028.m1:0.175268)58:0.0402515,((((CniFungiaSp_ffun1.m4.14348.m1:0.093158,CniFungiaSp_ffun1.m4.32442.m1:0.118298)76:0.0252069,(CniFungiaSp_ffun1.m4.14362.m1:0.14416,CniFungiaSp_ffun1.m4.26977.m1:0.0127323)87:0.0155513)88:0.0360608,(CniFungiaSp_ffun1.m4.24793.m1:0.0855263,((((CniFungiaSp_ffun1.m4.24796.m1:5e-09,DrosophilaM_FBtr0073292:1.48761)76:0.0736841,CniFungiaSp_ffun1.m4.29911.m1:0.0720621)98:0.132338,(CniFungiaSp_ffun1.m2b.17589.m1:0.203646,CniFungiaSp_ffun1.m4.14351.m1:0.0695174)90:0.107199)99:0.149833,CniFungiaSp_ffun1.m4.8758.m1:0.0535598)40:0.00540714)99:0.0983217)1:0.100292,(CniFungiaSp_ffun1.m4.21678.m1:0.0871617,(CniAcroporaM_amil.1.2.17855.m1:1.40894,((CniFungiaSp_ffun1.m4.24574.m1:0.0239426,CniFungiaSp_ffun1.m4.26888.m1:0.0404272)94:0.0833641,(CniFungiaSp_ffun1.m4.14350.m1:0.208222,CniPoritesL_plut2.m8.17562.m1:0.890607)0:0.00690873)0:0.00143391)32:0.0550234)67:0.0321435)32:0.106913)1:0.255113,((CniAcroporaD_rna10974:0.0184617,CniAcroporaM_amil.1.2.13045.m1:0.0373162)1:0.438422,(CniGalaxeaF_gfas1.m1.10665.m1:0.18801,(CniFungiaSp_ffun1.m4.7237.m1:0.165715,(((CniMorbakkaV_scaffold250.g29.t1:1.48143,CniGoniastreaA_gasp1.m3.1601.m1:0.202811)31:0.122673,CniPoritesL_plut2.m8.26514.m1:0.863927)0:0.0198115,CniOrbicellaF_rna25989:0.166663)11:0.0648105)99:0.208053)91:0.0920606)1:0.532917)90:0.135402)1:0.28065,(CniGalaxeaF_gfas1.m1.3221.m1:1.22792,((CrassostreaG_EKC32089:0.766811,(CniFungiaSp_ffun1.m4.8995.m1:0.50468,CniFungiaSp_ffun1.m4.4582.m1:1.21996)97:0.804172)87:0.487476,((CniDendronephthya_rna-XM_028556112.1:0.340181,((CniDendronephthya_rna-XM_028556552.1:0.144348,((CniDendronephthya_rna-XM_028556116.1:0.17741,(CniDendronephthya_rna-XM_028550330.1:0.0323753,CniDendronephthya_rna-XM_028550382.1:0.00620338)1:0.229064)1:0.0981246,((CniDendronephthya_rna-XM_028556133.1:5e-09,CniMyxobolusS_rna-gnl|WGS_QWKW|scaffold_3121-exonerate-0.0-mRNA:1.91604)71:0.390502,CniXenia_Xe_001203-T1:0.316102)99:0.118089)1:0.206457)10:0.0648647,(CniDendronephthya_rna-XM_028556574.1:0.0579992,CniDendronephthya_rna-XM_028556559.1:0.0243829)55:0.0065405)1:0.322195)1:0.616669,((BotrylloidesL_Boleac.CG.SB_v3.S275.g06519.01.t:0.509506,(CrassostreaG_EKC25842:1.25378,CniAureliaA_scaffold100.g25.t3:1.35311)0:0.0956923)10:0.297503,(((LingulaA_rna-XM_013529833.2:0.101251,LingulaA_rna-XM_013524241.1:0.191576)1:0.601552,CrassostreaG_EKC21440:0.711828)99:0.359735,((((CniDendronephthya_rna-XM_028538960.1:0.145218,(CniDendronephthya_rna-XM_028541535.1:0.0301993,CniDendronephthya_rna-XM_028554649.1:0.0840259)0:0.0137972)99:0.0757754,(CniXenia_Xe_009340-T1:0.0145101,(CniXenia_Xe_009339-T1:0.0252095,CniXenia_Xe_016398-T1:0.029144)93:0.0289092)1:0.243303)1:0.257892,(CniRenillaM_g1190.t1:0.289973,(CniRenillaM_g8746.t1:0.142525,CniRenillaM_g12506.t1:0.165129)96:0.0566195)98:0.0930432)99:0.358491,CniXenia_Xe_012403-T1:1.26385)40:0.132514)39:0.116556)1:0.33315)0:6e-09)99:0.187837)33:0.257203)0:0.0523873,(((CniHydraV_rna20013:0.0766236,CniHydraV_rna22377:0.169586)99:0.394934,CniHydraV_rna24133:0.378136)99:0.527643,(((CniPoritesL_plut2.m8.6385.m1:0.0450959,CniPoritesL_plut2.m8.11811.m1:0.454853)84:0.0939418,(CniPoritesL_plut2.m8.11815.m1:5e-09,CniPoritesL_plut2.m8.30542.m1:0.0735657)96:0.120536)1:0.928223,((((CniNemvArnau_v1g202189:0.694146,CniOrbicellaF_rna36345:0.666485)91:0.662832,(BotrylloidesL_Boleac.CG.SB_v3.S1200.g01684.01.t:1.16983,(CniFungiaSp_ffun1.m4.17054.m1:0.710211,(LottiaG_LotgiT74578:0.667063,(CniPoritesL_plut2.m8.2008.m1:0.255619,(CniPoritesL_plut2.m8.2007.m1:0.157811,CniPoritesL_plut2.m8.16639.m1:0.122257)73:0.0276087)96:0.291127)0:0.00535705)96:0.301144)0:0.0357856)0:0.012503,(StrongylocentrotusP_rna13357:1.62193,(((CniFungiaSp_ffun1.m4.28511.m1:1.00229,StrongylocentrotusP_rna14591:0.518575)79:0.442804,(LingulaA_rna-XM_013536827.2:0.548937,CniFungiaSp_ffun1.m4.1399.m1:1.28486)75:0.247555)86:0.414017,(StrongylocentrotusP_rna25937:0.796447,CniExaiptasiaP_rna-XM_021057270.2:0.620201)68:0.223498)86:0.187972)73:0.10674)84:0.129898,((((CniRenillaM_g10932.t1:0.859394,(LottiaG_LotgiT145864:0.382127,(CrassostreaG_EKC38361:0.108196,CrassostreaG_EKC38360:0.1223)8:0.142698)54:0.47948)77:0.522349,StrongylocentrotusP_rna15055:0.999292)83:0.229736,((((CniMorbakkaV_scaffold13.g66.t1:0.459612,(SalpingoecaR_rna-gnl|WGS_ACSY|mrna_PTSG_12436T0:0.128488,(SalpingoecaR_rna-gnl|WGS_ACSY|mrna_PTSG_07540T0:0.075723,SalpingoecaR_rna-gnl|WGS_ACSY|mrna_PTSG_08713T0:0.0624185)99:0.082147)99:0.310353)90:0.125159,(AcanthasterP_rna9750:0.740836,CniFungiaSp_ffun1.m2b.19475.m1:0.55673)16:0.0319379)99:0.206225,CniAcroporaT_aten_0.1.m1.4638.m1:0.400166)98:0.290494,(BotrylloidesL_Boleac.CG.SB_v3.S945.g15485.01.t:0.560988,CniNemvArnau_v1g116214:5e-09)47:0.384964)14:0.103469)88:0.180496,(AmphimedonQ_rna5672:1.03673,((CniAureliaA_scaffold601.g12.t1:0.773063,CniAureliaA_scaffold2028.g3.t1:1.37922)0:0.139033,(((((CniGalaxeaF_gfas1.m1.4132.m1:0.420489,CniDiscosoma_evm.model.scaffold_130.3:0.499689)64:0.0644999,((CniAcroporaT_aten_0.1.m1.13252.m1:1.09814,CrassostreaG_EKC31066:0.944177)48:0.324344,(CniFungiaSp_ffun1.m4.10953.m1:5e-09,CniActiniaT_rna-XM_031693635.1:0.393959)89:0.782691)45:0.154603)75:0.162825,((CniAmplexidiscus_evm.model.scaffold_924.4:0.662324,BotrylloidesL_Boleac.CG.SB_v3.S1.g00237.01.t:0.738298)99:0.678836,(CrassostreaG_EKC32595:0.853762,CniNemvArnau_v1g199801:0.749102)27:0.381541)0:0.153479)83:0.152698,((((((((CniNemvArnau_v1g66932:0.369249,CniXenia_Xe_020753-T1:0.571029)66:0.0550925,CniDendronephthya_rna-XM_028554948.1:0.582799)1:0.188996,DanioR_ENSDART00000152847:0.744536)25:0.0762998,((CniMontiporaC_g53343.t1:0.131934,(CniMontiporaC_g61539.t1:0.179373,(CniMontiporaC_g53352.t1:0.251203,CniMontiporaC_adi2mcaRNA32346_R0:0.10766)99:0.129563)92:0.0589192)1:1.00007,CniDendronephthya_rna-XM_028539887.1:0.583557)0:8e-09)1:0.0951064,(CniOrbicellaF_rna28915:0.995716,(StrigamiaM_SMAR009778-RA:0.953055,(StrigamiaM_SMAR005279-RA:0.695118,CniRenillaM_g22312.t1:0.490508)88:0.145066)28:0.121111)99:0.206012)1:0.199005,CniMorbakkaV_scaffold231.g1.t1:0.706193)0:0.043517,((((CniXenia_Xe_012736-T1:0.0549092,CniXenia_Xe_012739-T1:0.0818756)95:0.164893,CniDiscosoma_evm.model.scaffold_28.68:5e-09)0:0.522705,((CniHydraV_rna7465:0.456995,CniHydraV_rna23278:0.406242)25:0.0668495,CniHydraV_rna15984:0.48032)84:0.121383)57:0.345453,CniDiscosoma_evm.model.scaffold_28.69:5e-09)84:0.893779)96:0.138277,(BotrylloidesL_Boleac.CG.SB_v3.S122.g01757.01.t:1.35835,((OphiophagusH_rna-gnl|NaturalisBC|L345_10340.mrna:0.219736,XenopusT_rna-XM_002936578.5:0.324658)99:0.717843,CrassostreaG_EKC41851:0.706549)0:0.313754)90:0.22542)92:0.156955)0:0.0166247,((((CniNemvArnau_v1g52064:0.290186,(CniNemvArnau_v1g92022:0.190477,(CniNemvArnau_v1g142783:0.035485,CniNemvArnau_v1g61395:0.0176293)93:0.102284)88:0.127657)1:0.465999,(((CniDendronephthya_rna-XM_028545744.1:0.787085,LingulaA_rna-XM_024074697.1:0.671234)96:0.196313,((BotrylloidesL_Boleac.CG.SB_v3.S438.g09780.01.t:0.96231,(CaenorhabditisE_C50H2.3a.1:1.25659,CniDendronephthya_rna-XM_028553181.1:1.66685)71:0.278984)55:0.0402414,(StrongylocentrotusP_rna39683:0.585113,SalpingoecaR_rna-gnl|WGS_ACSY|mrna_PTSG_02568T0:0.69317)99:0.16939)87:0.0702457)95:0.0894929,((((LottiaG_LotgiT109954:0.944443,CrassostreaG_EKC40840:0.991338)46:0.0769918,((AcanthasterP_rna5747:0.131237,AcanthasterP_rna21153:0.191682)1:0.283042,SalpingoecaR_rna-gnl|WGS_ACSY|mrna_PTSG_07263T0:0.739514)1:0.840984)0:0.0207484,((StrongylocentrotusP_rna27712:0.0118907,(StrongylocentrotusP_rna15877:5e-09,StrongylocentrotusP_rna34533:0.00240168)80:0.00840568)93:0.33383,(LingulaA_rna-XM_013541344.1:0.129779,LingulaA_rna-XM_013562432.1:0.0659256)1:1.27146)62:0.622241)12:0.0951966,((CniGoniastreaA_gasp1.m3.21067.m1:0.119859,((CrassostreaG_EKC22626:0.20462,(CrassostreaG_EKC22601:0.0241422,(CniGoniastreaA_gasp1.m3.27973.m1:0.176936,CrassostreaG_EKC41867:0.0784347)50:0.230646)99:0.188293)93:0.136539,CrassostreaG_EKC24455:0.114901)98:0.677346)52:0.171743,((CniHydraV_rna18520:0.109798,CniHydraV_rna22113:0.111625)81:0.0629904,CniHydraV_rna23287:0.0534119)1:0.822231)69:0.215003)66:0.0422713)0:0.0702263)0:0.0161885,((LingulaA_rna-XM_013553872.2:1.4426,CniNemvArnau_NVE7380:0.91494)0:0.0545158,(CrassostreaG_EKC39756:1.73826,(((CniFungiaSp_ffun1.m4.25729.m1:2.58626,((StrongylocentrotusP_rna31053:0.203074,(StrongylocentrotusP_rna13924:0.11149,(StrongylocentrotusP_rna26272:5e-09,StrongylocentrotusP_rna31047:0.0168972)97:0.0673512)1:0.233391)99:0.840304,(CniMergedstylophoraP_rna27118:0.45343,((CniPocilloporaA_rna22502:5e-09,CniPocilloporaD_rna-XM_027198920.1:5e-09)92:0.119836,(CniPocilloporaA_rna22501:5e-09,CniPocilloporaD_rna-XM_027198924.1:5e-09)88:0.0904196)98:0.40815)1:0.832328)88:0.316797)0:5e-09,((AcanthasterP_rna20295:0.774655,(MonosigaB_rna-XM_001744140.1:0.176605,(MonosigaB_rna-XM_001750231.1:0.202112,MonosigaB_rna-XM_001746696.1:0.232224)81:0.125363)1:0.716231)99:0.684249,BotrylloidesL_Boleac.CG.SB_v3.S325.g07717.01.t:1.07628)36:0.190478)80:0.0767362,((((StrongylocentrotusP_rna10517:0.249264,StrongylocentrotusP_rna32742:0.193191)94:0.717069,CniRenillaM_g16970.t1:0.0322674)37:0.662799,AmphimedonQ_rna1478:1.10764)80:0.194868,(CrassostreaG_EKC38846:0.4035,((CrassostreaG_EKC18389:5e-09,CrassostreaG_EKC34843:0.0252617)99:0.207001,CrassostreaG_EKC34844:0.481638)86:0.125462)1:1.0232)0:6e-09)81:0.0646102)0:5e-09)83:0.0595658)74:0.0504456,(((CniRenillaM_g20377.t1:5e-09,LottiaG_LotgiT239216:0.0236381)70:0.27901,LottiaG_LotgiT239217:0.00761875)1:1.33949,((((LottiaG_LotgiT236385:0.857341,CrassostreaG_EKC28099:1.11834)10:0.0855239,((CniGalaxeaF_gfas1.m1.17500.m1:1.43153,CniGalaxeaF_gfas1.m1.14708.m1:0.701606)0:0.0330241,(DrosophilaM_FBtr0335510:1.29982,DrosophilaM_FBtr0344662:0.591142)97:0.447551)84:0.547339)71:0.110156,(((((LottiaG_LotgiT111382:0.932749,LottiaG_LotgiT108863:0.410042)94:0.193305,(AcanthasterP_rna26058:0.530597,StrongylocentrotusP_rna22804:0.764365)94:0.264385)56:0.0404759,(LottiaG_LotgiT200309:0.754855,(StrongylocentrotusP_rna19710:0.528486,LottiaG_LotgiT234614:0.495331)1:0.259511)23:0.0903678)76:0.0834995,(StrongylocentrotusP_rna32928:0.646862,(AcanthasterP_rna20855:0.596543,CrassostreaG_EKC17543:0.749286)47:0.0566587)97:0.123842)30:0.0317433,((StrongylocentrotusP_rna34420:0.568547,CniDendronephthya_rna-XM_028546981.1:0.632304)88:0.172185,((AcanthasterP_rna6257:0.698892,((StrongylocentrotusP_rna32715:0.627506,AcanthasterP_rna32011:0.667054)21:0.0968323,(StrongylocentrotusP_rna21190:0.128123,StrongylocentrotusP_rna40442:0.0944194)1:0.599589)95:0.104525)83:0.0758891,((AcanthasterP_rna20297:0.568433,(CrassostreaG_EKC40663:0.310437,(CrassostreaG_EKC22573:0.0993871,(CniHydraV_rna22694:0.715774,CrassostreaG_EKC22574:0.016896)99:0.330651)95:0.185625)99:0.458541)90:0.122474,AcanthasterP_rna5746:0.5468)98:0.154261)99:0.250783)74:0.152914)90:0.0895358)94:0.0673525,((LottiaG_LotgiT174251:2.38018,((CniOrbicellaF_rna26490:0.133558,CniGoniastreaA_gasp1.m3.24460.m1:0.0159752)1:1.5359,((StrongylocentrotusP_rna40036:0.164564,((CniGalaxeaF_gfas1.m1.12592.m1:0.195712,StrongylocentrotusP_rna40561:5e-09)89:0.228507,(StrongylocentrotusP_rna20661:0.0767105,CniMorbakkaV_scaffold252.g1.t1:1.29299)29:0.12423)84:0.0620782)57:0.13955,StrongylocentrotusP_rna22753:0.296165)98:0.306921)0:5e-09)90:0.115037,((AmphibalanusA_rna-gnl|WGS_VIIS|FJT64_004173-RA_mrna:0.863728,(((((DrosophilaM_FBtr0330734:0.229001,ApisM_GB54537-RA:0.213097)99:0.0891197,(StrigamiaM_SMAR003298-RA:0.029174,StrigamiaM_SMAR002069-RA:0.0618505)1:0.120899)99:0.0862401,((CrassostreaG_EKC26090:0.318417,(StrongylocentrotusP_rna23134:0.0848173,LottiaG_LotgiT232797:0.000955625)98:0.147678)1:0.102687,LingulaA_rna-XM_013530676.1:0.235775)1:0.087646)97:0.0571539,((AcanthasterP_rna11451:0.203165,StrongylocentrotusP_rna18427:0.22858)1:0.197389,(BotrylloidesL_Boleac.CG.SB_v3.S332.g07903.01.t:0.497057,(((DanioR_ENSDART00000188521:0.104143,(XenopusT_rna-XM_031895349.1:0.0493974,(OphiophagusH_rna-gnl|NaturalisBC|L345_03792.mrna:0.130783,(Human_ENST00000273739:0.00951855,MusM_ENSMUST00000174421:0.0143221)99:0.020851)91:0.0152134)99:0.0309659)1:0.0603791,(DanioR_ENSDART00000146299:0.189676,(XenopusT_rna-NM_001079270.1:0.0815167,(OphiophagusH_rna-gnl|NaturalisBC|L345_01206.mrna:0.0889244,(Human_ENST00000332966:0.0207904,MusM_ENSMUST00000069837:0.0236608)1:0.0616218)97:0.0247903)99:0.045913)1:0.118265)99:0.0553596,((DanioR_ENSDART00000128969:0.0866663,DanioR_ENSDART00000188330:0.210665)99:0.0473653,((XenopusT_rna-NM_001097233.1:0.0525811,OphiophagusH_rna-gnl|NaturalisBC|L345_10368.mrna:0.129954)27:0.0151444,(OphiophagusH_rna-gnl|NaturalisBC|L345_04065.mrna:0.0599045,(Human_ENST00000266058:0.0144264,MusM_ENSMUST00000025993:0.0266806)99:0.0415179)98:0.0303021)1:0.0435714)1:0.106431)1:0.126499)98:0.0834939)99:0.0861678)11:0.0978226,CaenorhabditisE_F40E10.4.1:0.519968)1:0.986053)75:0.368849,((StrongylocentrotusP_rna24308:0.499333,StrongylocentrotusP_rna14726:0.923857)90:0.220834,(((((((CniNemvArnau_v1g48557:5e-09,CniNemvArnau_v1g138170:5e-09)99:0.62949,(((((StrongylocentrotusP_rna288:0.174215,StrongylocentrotusP_rna12046:0.102702)86:0.0578899,(StrongylocentrotusP_rna11315:0.0292345,StrongylocentrotusP_rna9091:0.0677059)98:0.0768469)99:0.165992,(StrongylocentrotusP_rna37624:0.0705681,StrongylocentrotusP_rna8640:0.052788)99:0.1378)50:0.0720925,StrongylocentrotusP_rna28486:0.261364)99:0.583584,((StrongylocentrotusP_rna3202:0.0168767,StrongylocentrotusP_rna14203:5e-09)0:5e-09,StrongylocentrotusP_rna24602:0.0672669)1:1.50309)14:0.0974144)65:0.139558,(((CniNemvArnau_v1g78921:0.11107,CniNemvArnau_v1g79335:0.0150852)1:1.2484,((((AcanthasterP_rna16270:0.541242,((LingulaA_rna-XM_013535128.1:0.00225461,LingulaA_rna-XM_013527630.1:0.00106261)1:0.651882,CniNemvArnau_v1g125015:0.513003)0:0.0901008)99:0.386216,(((Human_ENST00000341267:0.0614385,MusM_ENSMUST00000056110:0.059552)1:0.703869,(DanioR_ENSDART00000188606:0.0735074,((CniGoniastreaA_gasp1.m3.29053.m1:5e-09,(CniRenillaM_g9315.t1:0.0152395,CniRenillaM_g21139.t1:5e-09)40:0.177122)42:0.776477,CniHenneguyaS_rna-gnl|WGS_SGJC|scaffold_99-snap-0.19-mRNA:1.08005)83:0.567213)56:0.193207)66:0.14673,(AmphibalanusA_rna-gnl|WGS_VIIS|FJT64_007976-RA_mrna:0.467971,(Human_ENST00000205143:0.0595025,MusM_ENSMUST00000108315:0.0799578)1:0.51659)88:0.166396)99:0.456994)47:0.23656,(DanioR_ENSDART00000171880:0.220658,(XenopusT_rna-NM_001122791.1:0.126433,(OphiophagusH_rna-gnl|NaturalisBC|L345_04312.mrna:0.137344,(Human_ENST00000341772:0.0320546,MusM_ENSMUST00000049126:0.0380898)1:0.0773396)99:0.0612969)97:0.119876)1:0.929081)78:0.109013,(((CniMontiporaC_g49596.t1:1.00008,CniExaiptasiaP_rna-XM_021045509.2:0.513764)87:0.288534,((BotrylloidesL_Boleac.CG.SB_v3.S688.g13135.01.t:1.26365,(CniGalaxeaF_gfas1.m1.21757.m1:0.272789,CniAcroporaT_aten_0.1.m1.27849.m1:0.432803)1:0.733639)46:0.101819,(CniDiscosoma_evm.model.scaffold_73.35:1.10296,CniNemvArnau_v1g84270:0.106112)76:0.219199)78:0.124052)79:0.106518,((((((CniFungiaSp_ffun1.m4.33126.m1:0.842128,CrassostreaG_EKC38847:0.15771)0:5e-09,CrassostreaG_EKC28076:2.48307)22:0.273345,(CniDendronephthya_rna-XM_028550622.1:5e-09,CniFungiaSp_ffun1.m4.14243.m1:0.391507)91:1.09788)90:0.478483,((OphiophagusH_rna-gnl|NaturalisBC|L345_12954.mrna:0.928853,CaenorhabditisE_C17D12.6a.1:0.848453)79:0.541413,(((CniNemvArnau_NVE17553:0.568507,(CniGoniastreaA_gasp1.m3.11120.m1:0.653177,LottiaG_LotgiT158683:0.412488)88:0.269662)1:0.849011,(LingulaA_rna-XM_013530997.1:0.162462,(LingulaA_rna-XM_013563422.1:6e-09,LingulaA_rna-XM_013526736.1:0.56734)20:0.0157273)98:0.748262)76:0.323128,((CniOrbicellaF_rna33673:1.08899,(((CniXenia_Xe_016271-T1:0.11208,((CniXenia_Xe_019472-T1:0.0848012,CniXenia_Xe_019730-T1:0.0708335)1:0.118305,((CniXenia_Xe_019740-T1:0.373095,CniXenia_Xe_019761-T1:0.0300297)85:0.0370578,CniXenia_Xe_019744-T1:0.109381)1:0.140818)1:0.211941)79:0.133852,(CniXenia_Xe_016275-T1:0.21144,CniXenia_Xe_027829-T1:0.0569319)99:0.192691)99:0.205306,(CniDendronephthya_rna-XM_028545591.1:0.481188,(CniXenia_Xe_027803-T1:0.0635492,CniXenia_Xe_027821-T1:0.129292)1:0.401947)97:0.152056)27:0.0659977)86:0.505019,CniNemvArnau_v1g155668:0.274827)41:0.105505)55:0.0949733)0:8e-09)90:0.12245,((CniAcroporaD_rna31416:0.787013,(ApisM_GB49297-RA:0.822218,(LottiaG_LotgiT239219:2.86201,StrongylocentrotusP_rna15699:6e-09)78:0.508646)75:0.334451)0:0.004473,((LingulaA_rna-XM_013553899.2:0.140524,(LingulaA_rna-XM_024076590.1:0.0362787,LingulaA_rna-XM_024076591.1:0.0661355)1:0.284828)1:0.454398,(LingulaA_rna-XM_013559256.2:0.724869,(StrongylocentrotusP_rna2778:0.953787,BotrylloidesL_Boleac.CG.SB_v3.S34.g07999.01.t:0.837576)0:0.0441603)14:0.104156)86:0.151845)93:0.182573)60:0.0169823,((((CniRenillaM_g4191.t1:0.970337,(LingulaA_rna-XM_013547270.1:5e-09,LingulaA_rna-XM_013557441.1:0.0166636)89:0.278458)95:0.441186,((StrongylocentrotusP_rna30892:0.639135,((CniNemvArnau_v1g219975:0.90885,CrassostreaG_EKC19901:0.407433)0:0.0862596,LingulaA_rna-XM_013551093.1:0.591189)91:0.309125)45:0.149665,(CniAureliaA_scaffold544.g3.t1:0.486958,CniAureliaA_scaffold3825.g1.t1:0.224957)99:0.502693)81:0.228186)38:0.0971487,((CniActiniaT_rna-XM_031700590.1:0.427338,(StrongylocentrotusP_rna26526:0.000789563,CniGoniastreaA_gasp1.m3.10083.m1:1.13524)50:0.19383)42:0.439958,((CniGoniastreaA_gasp1.m3.19315.m1:0.118665,CniAureliaA_scaffold555.g2.t2:0.715236)0:0.00942077,(CniGalaxeaF_gfas1.m1.23110.m1:1.01842,CniGoniastreaA_gasp1.m3.31707.m1:0.000569497)0:0.0499586)97:0.284438)99:0.497986)47:0.0766081,((StrongylocentrotusP_rna40923:0.552199,LingulaA_rna-XM_013546246.1:1.8103)81:0.333947,(CniMorbakkaV_scaffold325.g8.t1:1.36158,AmphibalanusA_rna-gnl|WGS_VIIS|FJT64_006329-RA_mrna:1.49572)80:0.494137)81:0.24055)90:0.157742)12:0.0140125)87:0.0439244)0:8e-09)86:0.0296872,(((CniPoritesL_plut2.m8.23761.m1:0.765667,(CniGalaxeaF_gfas1.m1.17323.m1:0.987487,CniHydraV_rna8890:1.3132)71:0.383822)76:0.32597,StrongylocentrotusP_rna14783:0.841731)80:0.230451,((((CniFungiaSp_ffun1.m4.16359.m1:0.25368,CniGalaxeaF_gfas1.m1.17503.m1:0.237216)1:1.85924,BotrylloidesL_Boleac.CG.SB_v3.S81.g14448.01.t:1.26894)56:0.141406,((StrongylocentrotusP_rna20916:0.0182475,(StrongylocentrotusP_rna18140:0.0593611,StrongylocentrotusP_rna21845:0.0657273)98:0.145666)1:0.721863,CniNemvArnau_v1g86028:0.426464)66:0.114959)80:0.110099,StrongylocentrotusP_rna5080:0.726431)24:0.0491254)79:0.0948612)0:6e-09)71:0.047449,((AcanthasterP_rna35032:0.967218,(((CaenorhabditisE_K08D9.3a.1:0.196208,CaenorhabditisE_F31A9.3a.1:0.185032)99:0.755117,LingulaA_rna-XM_013546651.1:0.863735)97:0.448485,(CniFungiaSp_ffun1.m4.15999.m1:0.896854,LottiaG_LotgiT128482:0.456643)66:0.531909)58:0.0754451)90:0.227725,((((((CniMorbakkaV_scaffold13.g9.t1:0.754476,((CniFungiaSp_ffun1.m4.940.m1:0.0381869,CniFungiaSp_ffun1.m4.953.m1:0.0838921)1:0.471574,(CniFungiaSp_ffun1.m4.22618.m1:0.199722,CniOrbicellaF_rna3571:0.158672)99:0.226014)1:0.503033)97:0.288576,((LingulaA_rna-XM_013538049.1:8e-09,LingulaA_rna-XM_013530152.1:0.0117025)1:0.790901,(CniAcroporaM_amil.1.2.5192.m1:0.334453,CniAcroporaD_rna11550:0.0376917)99:0.4713)78:0.108311)93:0.230197,(((((CniMergedstylophoraP_rna19355:0.380364,CniMergedstylophoraP_rna28137:0.219859)1:0.293485,(((CniAureliaA_scaffold71.g2.t1:0.358572,CniAureliaA_scaffold71.g4.t1:0.232513)1:0.216014,CniAureliaA_scaffold440.g1.t1:0.398955)1:0.188427,(AcanthasterP_rna17594:0.300828,CniMorbakkaV_scaffold26.g48.t1:0.431378)97:0.166273)99:0.216842)99:0.153454,(CniAureliaA_scaffold370.g5.t1:0.352241,(CniOrbicellaF_rna19779:0.765936,CniMorbakkaV_scaffold71.g47.t1:0.334244)96:0.126864)1:0.363838)62:0.0413879,(((CniAureliaA_scaffold110.g8.t1:0.75092,(AmphibalanusA_rna-gnl|WGS_VIIS|FJT64_002514-RA_mrna:0.660345,(AmphibalanusA_rna-gnl|WGS_VIIS|FJT64_015374-RA_mrna:0.012872,AmphibalanusA_rna-gnl|WGS_VIIS|FJT64_015924-RA_mrna:0.0269227)98:0.543888)83:0.341375)16:0.0483235,MnemiopsisL_ML09866a-RA:0.951416)79:0.0895543,CniOrbicellaF_rna23738:0.51593)24:0.0297419)66:0.132675,(CniNemvArnau_v1g113368:5e-09,CniNemvArnau_v1g128484:8e-09)80:0.841711)70:0.13857)84:0.0514244,((((StrigamiaM_SMAR006242-RA:1.33985,(CniActiniaT_rna-XM_031693275.1:0.54293,CniMorbakkaV_scaffold245.g16.t1:0.586595)1:0.703727)30:0.276447,((CniAcroporaD_rna13815:0.161856,CniMontiporaC_g8031.t1:0.229334)99:0.768244,(BotrylloidesL_Boleac.CG.SB_v3.S172.g03750.01.t:1.47821,(CniRenillaM_g10359.t1:1.26828,LottiaG_LotgiT81536:0.199656)43:0.26117)75:0.231841)82:0.219941)67:0.0648945,((OphiophagusH_rna-gnl|NaturalisBC|L345_12132.mrna:1.28303,((((CrassostreaG_EKC39828:0.670844,LottiaG_LotgiT159185:0.659832)97:0.265174,(OphiophagusH_rna-gnl|NaturalisBC|L345_05893.mrna:0.0962805,CrassostreaG_EKC40051:0.891491)0:2e-08)99:0.609721,(CniMergedstylophoraP_rna32394:1.21428,CniExaiptasiaP_rna-XM_021044756.1:1.14729)0:5e-09)77:0.124354,(LingulaA_rna-XM_013553255.1:0.966514,CniHydraV_rna12628:1.26455)42:0.651236)45:0.107617)80:0.176193,(((CniXenia_Xe_011884-T1:0.732797,CniFungiaSp_ffun1.m4.18545.m1:0.378934)37:0.116014,CniHydraV_rna11371:1.40981)16:0.132674,(StrigamiaM_SMAR013131-RA:0.379266,(LottiaG_LotgiT71205:0.278957,LingulaA_rna-XM_013558830.1:0.201795)52:0.0931464)1:0.660732)96:0.208713)21:0.0182952)84:0.0364385,((CniActiniaT_rna-XM_031708914.1:0.481526,StrongylocentrotusP_rna28359:2.07526)0:0.00320825,StrongylocentrotusP_rna11090:1.25507)91:0.241152)76:0.0429253)86:0.027856,((((((ApisM_GB46140-RA:0.412368,(CrassostreaG_EKC27016:0.40462,LottiaG_LotgiT72805:0.323488)98:0.206261)69:0.100066,CniMontiporaC_adi2mcaRNA33100_R4:1.11176)31:0.0737111,CniFungiaSp_ffun1.m4.217.m1:0.582531)0:8e-09,StrongylocentrotusP_rna28832:1.29705)84:0.109522,(CniMorbakkaV_scaffold194.g47.t1:0.523692,((AcanthasterP_rna27481:0.132242,StrongylocentrotusP_rna243:0.267489)1:0.417339,(CniDendronephthya_rna-XM_028540105.1:0.259617,CniDendronephthya_rna-XM_028536808.1:0.473857)96:0.177431)1:0.273856)1:0.279683)85:0.0631382,((StrongylocentrotusP_rna36492:1.12928,BotrylloidesL_Boleac.CG.SB_v3.S122.g01758.01.t:0.600122)83:0.278019,(((CniActiniaT_rna-XM_031712636.1:0.413348,CniHydraV_rna16926:0.589526)87:0.0950687,(CniDendronephthya_rna-XM_028554037.1:0.205399,(ApisM_GB54483-RA:1.33112,CniXenia_Xe_011999-T1:0.220655)0:0.000790515)1:0.386283)1:0.384733,(StrongylocentrotusP_rna2357:0.956451,CniHydraV_rna7724:1.34416)0:0.0249849)51:0.0663089)46:0.0470211)90:0.0729772)0:5e-09,((CniAureliaA_scaffold271.g5.t1:0.166181,(CniAureliaA_scaffold1538.g2.t2:0.110255,(CniAureliaA_scaffold271.g3.t1:0.0257045,CniAureliaA_scaffold44.g32.t1:0.0594491)1:0.259379)86:0.0883312)1:0.900117,(CniDiscosoma_evm.model.scaffold_148.54:1.12911,(CniHydraV_rna15456:1.57729,(SalpingoecaR_rna-gnl|WGS_ACSY|mrna_PTSG_06159T0:0.853431,CniNemvArnau_v1g199506:1.03644)0:1.1e-08)85:0.368757)75:0.2288)0:0.0947292)76:0.0443811)96:0.1061)0:0.0143249,(((CniActiniaT_rna-XM_031710320.1:0.54505,(CniNemvArnau_v1g101967:0.0732662,CniNemvArnau_v1g64340:0.108325)81:0.108348)72:0.0349872,(CaenorhabditisE_Y46G5A.29.1:1.61398,((((StrigamiaM_SMAR006646-RA:0.076296,StrigamiaM_SMAR000139-RA:0.0662737)1:1.30245,(CniPoritesL_plut2.m8.1066.m1:0.248359,(CniPoritesL_plut2.m8.33522.m1:0.428522,CniPoritesL_plut2.m8.12007.m1:0.127547)72:0.15068)1:0.990622)56:0.0649332,(CniAcroporaM_amil.1.2.8084.m1:0.105196,(CniGalaxeaF_gfas1.m1.20530.m1:0.423813,CniAmplexidiscus_evm.model.scaffold_1546.1:0.346606)59:0.129082)1:1.13681)76:0.0748296,((((CniGoniastreaA_gasp1.m3.28543.m1:0.531272,(CniMorbakkaV_scaffold23.g97.t1:0.867252,(((CniAmplexidiscus_evm.model.scaffold_171.17:0.0988836,CniDiscosoma_evm.model.scaffold_1.3:0.0408443)1:0.141776,((CniPoritesL_plut2.m8.933.m1:0.232489,(CniMontiporaC_g29900.t1:0.0945309,(CniAcroporaD_rna14424:0.01873,(CniAcroporaM_amil.1.2.12653.m1:0.00901979,CniAcroporaT_aten_0.1.m1.2258.m1:0.0518651)1:0.120102)1:0.0993951)99:0.0775532)98:0.050562,((CniMergedstylophoraP_rna1926:0.106729,(CniAureliaA_scaffold1255.g1.t1:0.692138,CniNemvArnau_v1g83827:0.197298)20:0.129818)65:0.0892453,(CniFungiaSp_ffun1.m4.6100.m1:0.0972848,(CniGoniastreaA_gasp1.m3.1666.m1:0.0353382,CniOrbicellaF_rna1418:0.0184727)1:0.0386727)98:0.0348831)95:0.030519)99:0.0698701)98:0.149847,((AmphimedonQ_rna20440:0.130367,(AmphimedonQ_rna13618:0.0183764,AmphimedonQ_rna26567:0.0185218)75:0.117715)1:1.83093,(CniExaiptasiaP_rna-XM_021049484.2:0.160863,(CniActiniaT_rna-XM_031695911.1:6e-09,CniActiniaT_rna-XM_031702143.1:5e-09)1:0.154883)85:0.108562)21:0.0929718)98:0.245411)52:0.182292)74:0.457719,(((((CniAureliaA_scaffold378.g14.t1:1.28506,StrongylocentrotusP_rna9771:0.358029)64:0.156971,(CniRenillaM_g14586.t1:2.44967,(CniAcroporaT_aten_0.1.m1.6702.m1:0.797617,(CniAureliaA_scaffold151.g12.t1:0.509736,CniAcroporaM_amil.1.2.20081.m1:0.97728)65:0.382542)13:0.0754783)72:0.212958)19:0.0661285,((CniDendronephthya_rna-XM_028562648.1:6e-09,(CniDendronephthya_rna-XM_028559240.1:5e-09,CniDendronephthya_rna-XM_028559238.1:0.0318295)99:0.0528597)91:0.91209,CniMontiporaC_g61269.t1:1.45705)75:0.677897)59:0.108927,(CniGalaxeaF_gfas1.m1.14714.m1:0.580492,(LingulaA_rna-XM_024076581.1:0.970427,(CniAmplexidiscus_evm.model.scaffold_2.57:0.490962,(CniExaiptasiaP_rna-XM_021041211.2:0.144947,DrosophilaM_FBtr0089786:0.380485)67:0.247051)73:0.251238)90:0.176584)1:0.689241)19:0.024262,(((CniAureliaA_scaffold110.g10.t1:0.529177,CniActiniaT_rna-XM_031705502.1:0.66458)50:0.133393,StrongylocentrotusP_rna10018:0.835047)51:0.103409,LingulaA_rna-XM_013528139.1:1.48347)57:0.202218)75:0.0367148)0:5e-09,StrongylocentrotusP_rna12820:1.55655)47:0.0208789,(((StrongylocentrotusP_rna24555:1.29293,CniDendronephthya_rna-XM_028546583.1:0.948659)68:0.28982,(((CniNemvArnau_v1g148644:6e-09,(CniNemvArnau_NVE12635:5e-09,SalpingoecaR_rna-gnl|WGS_ACSY|mrna_PTSG_03605T0:0.482478)79:0.51813)50:0.195331,AcanthasterP_rna13487:1.15579)74:0.311465,CniNemvArnau_v1g125280:5e-09)66:0.0820639)23:0.118254,(AmphibalanusA_rna-gnl|WGS_VIIS|FJT64_027218-RA_mrna:1.29295,(((CniPoritesL_plut2.m8.1902.m1:0.118266,(CniRenillaM_g17700.t1:2.10365,(CniGalaxeaF_gfas1.m1.21044.m1:0.0923452,((CniAcroporaT_aten_0.1.m1.35089.m1:0.0337196,(CniAcroporaM_amil.1.2.25568.m1:0.00848577,CniAcroporaD_rna18816:0.0192055)38:0.00304097)1:0.0999879,(CniMontiporaC_g71009.t1:0.00527069,CniMontiporaC_g4764.t1:5e-09)1:0.0729502)1:0.0738525)45:0.0246143)0:8e-09)96:0.0365586,(((CniMergedstylophoraP_rna16284:0.044517,(CniPocilloporaA_rna12315:5e-09,CniPocilloporaD_rna-XM_027188664.1:5e-09)1:0.0420987)1:0.106414,(CniFungiaSp_ffun1.m4.3377.m1:0.0662598,(CniGoniastreaA_gasp1.m3.19326.m1:0.08926,CniOrbicellaF_rna4267:0.0369988)98:0.0431892)96:0.0281168)88:0.0193049,CniFungiaSp_ffun1.m4.3379.m1:0.0837543)89:0.0253746)65:0.0447489,(CniAmplexidiscus_evm.model.scaffold_1066.4:0.0494786,CniDiscosoma_evm.model.scaffold_130.2:0.0960656)1:0.133113)1:0.720631)67:0.181781)86:0.0831625)83:0.0344942)49:0.0172085)0:0.0186378)24:0.0177574,(((((CniNemvArnau_v1g101796:0.0962361,CniAureliaA_scaffold1818.g1.t1:1.15349)0:0.0212831,(CniFungiaSp_ffun1.m4.13865.m1:2.25288,CniExaiptasiaP_rna-XM_028663437.1:1.19214)85:0.527904)0:0.0287632,((((CniNemvArnau_v1g137982:0.00719323,(AcanthasterP_rna7752:1.20891,CniNemvArnau_v1g148151:0.0005479)42:0.0935784)94:0.0760569,(CniNemvArnau_v1g46960:5e-09,(CniNemvArnau_v1g40327:0.236721,CniNemvArnau_v1g100228:0.0406414)74:0.0287521)0:5e-09)91:0.0667187,(CniNemvArnau_v1g9346:5e-09,CniNemvArnau_v1g156619:0.129665)0:5e-09)80:0.0478182,(CniRenillaM_g22079.t1:1.23008,StrongylocentrotusP_rna11313:6e-09)52:0.789467)0:0.0202756)60:0.11606,(CniXenia_Xe_014646-T1:1.04495,CniGalaxeaF_gfas1.m1.13135.m1:0.0968832)87:0.799782)0:0.0220935,(((CniExaiptasiaP_rna-XM_021060883.2:0.473843,(LingulaA_rna-XM_024076245.1:1.72711,(CniThelohanellusK_rna13855:1.87779,((CniHydraV_rna4365:2.11753,(CniPoritesL_plut2.m8.16955.m1:0.0801442,(CniPoritesL_plut2.m8.16952.m1:0.231954,CniPoritesL_plut2.m8.20339.m1:0.0161503)70:0.0444619)91:0.558558)40:0.228507,CrassostreaG_EKC25025:0.645779)45:0.253045)73:0.598448)50:0.0953806)0:5e-09,(((DanioR_ENSDART00000132967:0.534833,MusM_ENSMUST00000119598:0.677595)90:1.02194,(((CniGalaxeaF_gfas1.m1.19456.m1:0.647687,(CniDendronephthya_rna-XM_028546635.1:0.0257629,CniDendronephthya_rna-XM_028561254.1:0.0385415)99:0.704009)90:0.287111,(((((CniFungiaSp_ffun1.m4.4774.m1:1.08604,CrassostreaG_EKC35006:0.328488)91:0.252042,(CrassostreaG_EKC36466:0.304822,CniMergedstylophoraP_rna32542:1.10037)73:0.121149)84:0.09425,(CniNemvArnau_NVE9444:0.268888,StrongylocentrotusP_rna20587:0.319939)98:0.202275)98:0.236999,LottiaG_LotgiT147989:0.569532)0:8e-09,((((LingulaA_rna-XM_013527210.1:1.79051,CniNemvArnau_v1g216602:0.581422)13:0.147959,CniFungiaSp_ffun1.m4.21106.m1:0.127583)76:0.29067,(CniGoniastreaA_gasp1.m3.19324.m1:0.486581,(StrongylocentrotusP_rna19486:0.178313,StrongylocentrotusP_rna19484:0.71746)85:0.671817)97:1.80854)35:0.193635,(CrassostreaG_EKC40410:1.23916,(CniNemvArnau_v1g114572:5e-09,CniAcroporaM_amil.1.2.5197.m1:1.37258)0:6e-09)87:0.173324)85:0.136823)95:0.141699)99:0.236689,(CniFungiaSp_ffun1.m4.25534.m1:1.26252,(((((CniDiscosoma_evm.model.scaffold_232.5:0.781762,CniActiniaT_rna-XM_031693785.1:2.1e-08)99:0.0898592,CniActiniaT_rna-XM_031716415.1:0.141397)1:0.138255,((CniGoniastreaA_gasp1.m3.20143.m1:0.935823,CniActiniaT_rna-XM_031715032.1:8.2737e-05)1:0.241561,(CniActiniaT_rna-XM_031716413.1:0.155941,(CniActiniaT_rna-XM_031715004.1:0.194521,((((CniAcroporaD_rna40316:1.08504,CniNemvArnau_v1g6789:8e-09)0:8e-09,CniActiniaT_rna-XM_031693129.1:0.0265694)0:0.000111564,(CniActiniaT_rna-XM_031699274.1:0.02977,CniActiniaT_rna-XM_031708383.1:0.0419965)84:0.0116487)77:0.00607507,(CniActiniaT_rna-XM_031708393.1:0.0285842,(CniActiniaT_rna-XM_031708363.1:0.029368,CniActiniaT_rna-XM_031708351.1:0.0242498)95:0.0188101)45:0.00625645)1:0.144237)99:0.0716828)1:0.0916301)99:0.0795651)1:0.22335,(((CniActiniaT_rna-XM_031713703.1:0.261849,(CniActiniaT_rna-XM_031713707.1:0.234635,CniActiniaT_rna-XM_031713705.1:0.18416)98:0.0424923)98:0.0483778,(CniExaiptasiaP_rna-XM_021052306.2:0.577884,((((CniNemvArnau_v1g214844:0.0151782,CniNemvArnau_v1g222324:0.0422179)1:0.293159,(CniNemvArnau_v1g208242:0.149106,(CniNemvArnau_v1g139857:0.0674795,CniNemvArnau_v1g157486:0.0724832)89:0.0449136)88:0.0621635)73:0.0282486,(CniFungiaSp_ffun1.m2b.38705.m1:1.29577,CniNemvArnau_NVE25616:5e-09)99:0.115545)89:0.0278563,((((((CniNemvArnau_v1g132795:5e-09,(CniNemvArnau_v1g2634:5e-09,(StrongylocentrotusP_rna8219:2.13383,CniNemvArnau_NVE12282:6e-09)78:0.0931316)92:0.027803)0:5e-09,(CniNemvArnau_v1g140138:0.00839038,((CniNemvArnau_v1g131730:0.00982699,CniNemvArnau_v1g139255:0.0186241)76:0.00408713,(CniNemvArnau_v1g223481:6e-09,CniNemvArnau_v1g43033:5e-09)93:0.0538214)0:5e-09)75:0.00510549)0:5e-09,CniNemvArnau_v1g118484:0.0276865)68:0.00477819,CniNemvArnau_v1g138926:0.0139963)0:5e-09,CniNemvArnau_v1g130686:5e-09)1:0.357157,CniNemvArnau_v1g216905:0.375368)89:0.0764944)99:0.0828747)82:0.0559688)1:0.0989654,(CniActiniaT_rna-XM_031693783.1:0.232142,CniActiniaT_rna-XM_031716414.1:0.217073)1:0.13764)92:0.0870185)97:0.601308,LottiaG_LotgiT160117:1.23716)70:0.186773)37:0.214105)45:0.0658767)0:8e-09,(CniDendronephthya_rna-XM_028562292.1:5e-09,(CniFungiaSp_ffun1.m4.894.m1:5e-09,LingulaA_rna-XM_013536208.1:6e-09)72:0.94928)40:0.938801)0:8e-09)74:0.0432465,(AmphimedonQ_rna7962:1.16917,((CniMergedstylophoraP_rna35938:0.970984,(((Human_ENST00000246006:0.148072,MusM_ENSMUST00000099269:0.132106)1:0.40793,(((AmphimedonQ_rna19979:0.044868,((AmphimedonQ_rna26632:0.00346881,OphiophagusH_rna-gnl|NaturalisBC|L345_11301.mrna:1.90581)0:8.0147e-05,AmphimedonQ_rna24782:0.00649596)96:0.0948786)1:0.41043,(SalpingoecaR_rna-gnl|WGS_ACSY|mrna_PTSG_01599T0:0.0529241,SalpingoecaR_rna-gnl|WGS_ACSY|mrna_PTSG_03311T0:0.0987414)97:0.24583)92:0.181088,(AmphibalanusA_rna-gnl|WGS_VIIS|FJT64_024364-RA_mrna:0.742789,(AcanthasterP_rna13575:0.606058,CniAcroporaM_amil.1.2.3875.m1:3.19769)75:0.371667)98:0.257749)92:0.165281)99:0.840148,CniAcroporaM_amil.1.2.11693.m1:1.23776)0:1.9e-08)87:0.222653,(((CniMorbakkaV_scaffold70.g39.t1:0.848421,(CniPoritesL_plut2.m8.19701.m1:0.320982,(((CniAcroporaT_aten_0.1.m1.27855.m1:0.00803734,(CniAcroporaD_rna12055:0.00626558,CniAcroporaM_amil.1.2.13459.m1:0.0109696)94:0.0231941)1:0.226001,(CniMontiporaC_g43240.t1:0.121972,CniOrbicellaF_rna18323:0.689856)81:0.0907146)97:0.108612,(((CniMontiporaC_adi2mcaRNA12052_R0:0.200335,CniMontiporaC_g43242.t1:0.236413)99:0.169852,(CniAcroporaT_aten_0.1.m1.27853.m1:0.0785364,(CniAcroporaD_rna12049:0.019409,CniAcroporaM_amil.1.2.13457.m1:0.0255923)95:0.0496269)1:0.232274)84:0.0633259,(CniAcroporaM_amil.1.2.13456.m1:0.204671,CniMontiporaC_adi2mcaRNA12049_R0:0.180782)98:0.107926)30:0.0416555)92:0.180945)96:0.381772)30:0.101974,((CniAcroporaD_rna36970:0.327835,((CniPocilloporaA_rna1967:5e-09,CniPocilloporaD_rna-XM_027196189.1:5e-09)1:0.567084,(CniPocilloporaA_rna7853:0,CniPocilloporaD_rna-XM_027184139.1:0)0:0.467532)97:0.273699)3:0.0995834,CniMontiporaC_adi2mcaRNA36971_R2:0.342066)1:1.01325)0:0.108357,ApisM_GB43871-RA:1.88337)74:0.235786)67:0.144555)27:0.0621437)77:0.0285964)55:0.0296164)98:0.0780155)99:0.0822292,(((((((((((LottiaG_LotgiT231837:0.096527,(LottiaG_LotgiT231826:0.0236906,LottiaG_LotgiT160085:0.0576207)44:0.0505983)95:0.13509,(LottiaG_LotgiT160109:0.137532,LottiaG_LotgiT160112:0.318734)89:0.122851)1:0.747669,((CniXenia_Xe_027695-T1:5e-09,CniXenia_Xe_027717-T1:0.0427136)1:1.07313,(((BotrylloidesL_Boleac.CG.SB_v3.S59.g12004.01.t:0.50405,AcanthasterP_rna6185:0.335161)99:0.504731,(BotrylloidesL_Boleac.CG.SB_v3.S565.g11677.01.t:0.73425,CniFungiaSp_ffun1.m4.7867.m1:0.693678)56:0.170934)82:0.180054,StrongylocentrotusP_rna24309:0.654636)60:0.133271)60:0.105129)75:0.146963,(((AcanthasterP_rna11618:0.473662,CniRenillaM_g6759.t1:0.583743)85:0.176731,(FungScedosporiumA_KEZ43689:5e-09,((CniMergedstylophoraP_rna13057:0.0689125,(CniPocilloporaA_rna21881:5e-09,CniPocilloporaD_rna-XM_027198289.1:5e-09)84:0.0300706)97:0.230875,CniPoritesL_plut2.m8.5960.m1:0.347748)38:0.0743413)80:0.467737)96:0.378415,(AcanthasterP_rna25768:0.416489,StrongylocentrotusP_rna38942:0.404666)98:0.247316)86:0.231285)70:0.0475234,(CniPoritesL_plut2.m8.9404.m1:0.979173,LingulaA_rna-XM_013529980.2:0.9552)72:0.221758)0:0.0422499,((CniNemvArnau_NVE12488:0.808344,CniHydraV_rna1242:0.771843)65:0.179143,((CniDendronephthya_rna-XM_028550178.1:0.0417582,CniXenia_Xe_002418-T1:0.391618)81:0.0929809,(CniRenillaM_g13390.t1:0.203115,(CniDendronephthya_rna-XM_028550000.1:0.266,CniXenia_Xe_002417-T1:0.297627)99:0.283295)88:0.187188)97:0.233361)1:0.39635)99:0.254635,((((CniRenillaM_g13388.t1:0.252723,(CniDendronephthya_rna-XM_028550047.1:0.18115,CniXenia_Xe_002414-T1:0.249688)1:0.146312)1:0.484961,((CniDendronephthya_rna-XM_028550164.1:0.236965,CniXenia_Xe_002415-T1:0.322084)99:0.12585,(CniRenillaM_g13389.t1:0.148433,(CniDendronephthya_rna-XM_028550167.1:0.250878,(CniXenia_Xe_002416-T1:0.163199,(CniFungiaSp_ffun1.m4.27809.m1:0.071631,CniDiscosoma_evm.model.scaffold_11.74:0.429302)1:1.95064)3:0.130988)99:0.132999)1:0.192632)1:0.405346)97:0.331704,CniMergedstylophoraP_rna25731:1.38206)83:0.275087,((CniDiscosoma_evm.model.scaffold_117.37:1.34611,StrongylocentrotusP_rna11160:0.764147)0:0.0283236,(CniFungiaSp_ffun1.m2b.38707.m1:0.108083,(((CniOrbicellaF_rna8207:0.144509,(CniFungiaSp_ffun1.m4.17651.m1:0.118392,CniFungiaSp_ffun1.m4.17648.m1:0.0936778)79:0.0403459)95:0.1241,((CniMergedstylophoraP_rna34027:0.129635,CniMergedstylophoraP_Spis24797:0.0953212)99:0.202549,CniMergedstylophoraP_rna21486:0.108195)94:0.121284)84:0.142235,CniPoritesL_plut2.m8.24904.m1:0.597097)67:0.193876)90:0.508473)75:0.176501)64:0.0763798)28:0.06349,((((CniAureliaA_scaffold31.g27.t1:1.14527,BotrylloidesL_Boleac.CG.SB_v3.S1317.g02260.01.t:2.36727)76:0.299551,(((((LottiaG_LotgiT221093:0.0597518,(LottiaG_LotgiT195549:0.140002,(LottiaG_LotgiT195554:5e-09,LottiaG_LotgiT146735:0.0354929)95:0.0486128)47:0.0244706)87:0.0382272,LottiaG_LotgiT96816:0.374216)99:0.351813,((CniRenillaM_g1265.t1:0.720691,((CniDendronephthya_rna-XM_028544242.1:0.212328,(CniDendronephthya_rna-XM_028549638.1:0.00977784,CniDendronephthya_rna-XM_028544238.1:0.0135962)99:0.155857)99:0.314749,((CniDiscosoma_evm.model.scaffold_150.4:0.269868,CrassostreaG_EKC21801:1.48585)79:0.399102,CniRenillaM_g22568.t1:0.357667)86:0.154278)65:0.148388)97:0.280147,(((((CniGalaxeaF_gfas1.m1.8970.m1:0.124506,CniActiniaT_rna-XM_031710322.1:1.52368)26:0.120317,StrongylocentrotusP_rna20659:1.04576)0:5e-09,CniAcroporaT_aten_0.1.m1.4998.m1:0.495997)88:0.0877477,(CniAmplexidiscus_evm.model.scaffold_88.2:0.0446348,CniDiscosoma_evm.model.scaffold_135.22:0.0643517)1:0.302793)94:0.144681,(CniNemvArnau_NVE10136:0.202382,(CniActiniaT_rna-XM_031714284.1:0.178203,CniExaiptasiaP_rna-XM_021046218.2:0.353379)0:0.0760893)99:0.270315)1:0.606943)83:0.108352)87:0.0870331,((CniMergedstylophoraP_rna35144:0.516631,(((((CniMergedstylophoraP_rna24590:0.0679602,(CniPocilloporaA_rna3476:5e-09,CniPocilloporaD_rna-XM_027204868.1:5e-09)1:0.070031)1:0.138214,(CniFungiaSp_ffun1.m4.220.m1:0.136987,(CniOrbicellaF_rna4744:0.0706719,(CniGoniastreaA_gasp1.m3.12686.m1:0.0259845,(CniGoniastreaA_gasp1.m3.12685.m1:0.0860442,CniPoritesL_plut2.m8.18157.m1:0.190474)99:0.142253)57:0.00400631)75:0.0267447)99:0.0792312)99:0.0589463,(CniGalaxeaF_gfas1.m1.8968.m1:0.239908,(CniMontiporaC_g31011.t1:0.122505,(CniAcroporaD_rna17916:0.00438733,(CniAcroporaD_rna40981:0.0203825,CniAcroporaM_amil.1.2.8491.m1:0.0174353)97:0.0260279)1:0.136602)1:0.0694551)1:0.0713104)1:0.0224549,(CniDiscosoma_evm.model.scaffold_135.20:0.417145,((CniExaiptasiaP_rna-XM_028656752.1:0.325455,CniActiniaT_rna-XM_031714208.1:0.21522)88:0.0962697,CniNemvArnau_v1g125383:0.197856)98:0.19491)86:0.0652027)98:0.0885264,((CniNemvArnau_v1g127073:0.196363,((BotrylloidesL_Boleac.CG.SB_v3.S87.g14880.01.t:1.64089,CniExaiptasiaP_rna-XM_028659472.1:0.287653)67:0.079499,CniActiniaT_rna-XM_031714251.1:0.194212)96:0.183197)99:0.328556,((CniGalaxeaF_gfas1.m1.8967.m1:0.200431,(CniPoritesL_plut2.m8.18158.m1:0.264673,((CniGoniastreaA_gasp1.m3.22205.m1:2.02515,CniAcroporaT_aten_0.1.m1.5004.m1:0.0184051)0:0.000340855,CniAcroporaM_amil.1.2.8492.m1:0.0535002)86:0.0925971)87:0.100717)89:0.0545011,((CniAmplexidiscus_evm.model.scaffold_88.3:0.0478077,(CniDiscosoma_evm.model.scaffold_135.21:5e-09,(BotrylloidesL_Boleac.CG.SB_v3.S309.g07358.01.t:0.0446525,BotrylloidesL_Boleac.CG.SB_v3.S309.g07359.01.t:5e-09)99:0.787328)43:0.0582452)1:0.27913,(CniPoritesL_plut2.m8.18159.m1:0.152105,((CniFungiaSp_ffun1.m2b.280.m1:0.0682075,CniPoritesL_plut2.m8.11808.m1:5.99203)0:0.0658038,(CniGoniastreaA_gasp1.m3.12687.m1:0.127192,CniOrbicellaF_rna4745:0.041761)99:0.0806686)72:0.0398382)51:0.0516812)92:0.0518898)97:0.0686043)94:0.0720407)89:0.0819497)1:0.541224,((CniDendronephthya_rna-XM_028548403.1:5e-09,CniDendronephthya_rna-XM_028549085.1:0.00986994)1:0.473958,(CniRenillaM_g640.t1:0.438534,(CniDendronephthya_rna-XM_028548322.1:0.0097161,CniDendronephthya_rna-XM_028549088.1:0.0116205)1:0.554134)97:0.131301)1:0.484603)92:0.144886)0:5e-09,((BotrylloidesL_Boleac.CG.SB_v3.S22.g05125.01.t:0.528129,StrongylocentrotusP_rna10718:0.658914)77:0.0968818,LottiaG_LotgiT230171:0.829851)1:0.366708)1:0.298635)81:0.136731,((((CniGoniastreaA_gasp1.m3.21638.m1:1.1e-08,CniMergedstylophoraP_rna16877:0.204079)28:1.41103,(CniNemvArnau_v1g217093:1.41325,(((((CniAureliaA_scaffold294.g7.t2:0.220248,(CniHydraV_rna1246:0.222946,CniMorbakkaV_scaffold100.g35.t1:0.220556)84:0.0712308)1:0.308147,((CniRenillaM_g642.t1:0.146339,(CniXenia_Xe_002861-T1:0.200449,(CniDendronephthya_rna-XM_028548406.1:0.0021152,CniDendronephthya_rna-XM_028549092.1:0.00732938)99:0.0816576)92:0.0549698)1:0.305776,((CniDiscosoma_evm.model.scaffold_218.6:0.123729,(((CniMergedstylophoraP_rna29912:0.0313992,(CniPocilloporaA_rna20052:5e-09,CniPocilloporaD_rna-XM_027196441.1:5e-09)1:0.0330066)1:0.100671,(CniPoritesL_plut2.m8.4769.m1:0.137077,(CniMontiporaC_adi2mcaRNA7026_R0:0.0846828,(CniAcroporaD_rna7026:0.0143083,CniAcroporaT_aten_0.1.m1.24973.m1:0.0257599)1:0.0908124)1:0.08348)99:0.0406918)93:0.0287962,(CniGoniastreaA_gasp1.m3.26428.m1:0.375923,(CniFungiaSp_ffun1.m4.28683.m1:0.148313,CniOrbicellaF_rna29309:0.0381286)14:0.00556274)95:0.0309642)99:0.0628312)1:0.0928067,(CniActiniaT_rna-XM_031708493.1:0.157177,(CniExaiptasiaP_rna-XM_028657660.1:0.240509,(CniNemvArnau_v1g45163:0.0164239,CniNemvArnau_v1g128497:5e-09)1:0.181633)49:0.0327585)1:0.140665)1:0.0912468)99:0.104625)99:0.123034,((CniMergedstylophoraP_rna29913:0.177433,(CniFungiaSp_ffun1.m4.25535.m1:0.189107,(CniGoniastreaA_gasp1.m3.26423.m1:0.0412976,CniOrbicellaF_rna29302:0.0254816)99:0.0823134)99:0.121462)1:0.605416,((CniXenia_Xe_002862-T1:0.225287,(CniDendronephthya_rna-XM_028548411.1:0.00409007,CniDendronephthya_rna-XM_028549390.1:0.00140857)98:0.0783942)1:0.43535,(((CniExaiptasiaP_rna-XM_021039797.2:0.0794963,CniExaiptasiaP_rna-XM_021039798.2:0.13649)1:0.315854,(CniActiniaT_rna-XM_031716886.1:0.227413,(CniNemvArnau_v1g223067:0.0475537,CniNemvArnau_v1g173414:0.103445)99:0.141013)76:0.0399967)99:0.0958152,((CniAmplexidiscus_evm.model.scaffold_258.5:0.0562182,CniDiscosoma_evm.model.scaffold_218.7:0.106219)1:0.150388,((CniPoritesL_plut2.m8.4771.m1:0.0878863,(CniFungiaSp_ffun1.m4.31393.m1:0.0557849,(CniGoniastreaA_gasp1.m3.26427.m1:0.0290752,CniOrbicellaF_rna29306:0.0168963)99:0.0450159)94:0.0420893)84:0.0372582,(CniAcroporaM_amil.1.2.6315.m1:0.0784391,CniAcroporaT_aten_0.1.m1.24972.m1:0.0308301)1:0.253555)71:0.0498498)99:0.0933272)1:0.13873)99:0.119038)99:0.109271)86:0.0748171,(CniMorbakkaV_scaffold100.g44.t1:0.312974,(LingulaA_rna-XM_013533727.1:0.0509739,LingulaA_rna-XM_013553845.1:6e-09)1:0.754524)99:0.390834)1:0.362882,(((CniAureliaA_scaffold876.g4.t5:0.281656,(CniHydraV_rna11048:0.232909,CniMorbakkaV_scaffold478.g17.t1:0.181983)58:0.0777794)1:0.372451,((CniRenillaM_g643.t1:0.279369,(CniXenia_Xe_002860-T1:0.244387,(CniDendronephthya_rna-XM_028549280.1:5e-09,(CniDendronephthya_rna-XM_028548412.1:5e-09,(CniDendronephthya_rna-XM_028549389.1:0.0223328,AmphibalanusA_rna-gnl|WGS_VIIS|FJT64_009944-RA_mrna:3.34452)0:8e-09)85:0.00457105)1:0.131052)85:0.0717986)1:0.25142,(((((CniPocilloporaA_rna20054:5e-09,CniPocilloporaD_rna-XM_027196460.1:5e-09)1:0.0581743,((CniGoniastreaA_gasp1.m3.26425.m1:0.034041,CniOrbicellaF_rna29311:0.00447292)96:0.0284426,CniFungiaSp_ffun1.m2b.35939.m1:0.0756466)91:0.0262578)98:0.0433707,((CniPoritesL_plut2.m8.4774.m1:0.144915,(CniFungiaSp_ffun1.m4.28680.m1:0.0441906,CniMergedstylophoraP_rna29911:0.170823)89:0.0765036)97:0.0928024,(CniAmplexidiscus_evm.model.scaffold_258.3:0.0220029,CniDiscosoma_evm.model.scaffold_218.5:0.0912383)99:0.0841737)63:0.0133925)91:0.0310233,((CniMontiporaC_adi2mcaRNA7027_R0:0.0988997,(CniAcroporaD_rna7027:0.070341,(CniAcroporaD_rna41240:0.155428,CniAcroporaT_aten_0.1.m1.24974.m1:0.0598544)98:0.0667389)43:0.0255008)1:0.0594289,CniGalaxeaF_gfas1.m1.14717.m1:0.0877525)97:0.0373151)99:0.129368,((CniNemvArnau_v1g43761:5e-09,CniNemvArnau_v1g130363:5e-09)1:0.20063,CniActiniaT_rna-XM_031708491.1:0.25551)95:0.100029)1:0.234848)0:0.0665562)1:0.2754,((StrongylocentrotusP_rna6643:0.194657,StrongylocentrotusP_rna24077:0.232342)1:0.882115,((((CniActiniaT_rna-XM_031714180.1:0.25698,CniNemvArnau_v1g152156:0.265092)98:0.116919,((((((CniAcroporaT_aten_0.1.m1.5001.m1:0.0229022,(CniAcroporaD_rna41513:0.0408154,CniAcroporaD_rna17912:0.00318068)96:0.0187978)1:0.0687469,((CniAureliaA_scaffold160.g1.t1:0.393098,CniOrbicellaF_rna34355:0.0438646)72:1.7467,CniMontiporaC_g31009.t1:0.111022)0:6e-09)1:0.0999473,(CniPoritesL_plut2.m8.18167.m1:0.00230819,(BotrylloidesL_Boleac.CG.SB_v3.S429.g09624.01.t:6e-09,CniExaiptasiaP_rna-XM_021044161.2:3.87871)14:1.25055)18:0.131606)86:0.0258499,CniPoritesL_plut2.m8.18166.m1:0.266455)50:0.0157213,((((CniPocilloporaA_rna3473:5e-09,CniPocilloporaD_rna-XM_027204869.1:5e-09)1:0.0600413,(CniMergedstylophoraP_rna24588:0.0146386,(CniPocilloporaA_rna3474:5e-09,CniPocilloporaD_rna-XM_027204867.1:5e-09)1:0.115044)1:0.0991565)93:0.0799674,CniMergedstylophoraP_rna36036:6e-09)1:0.067905,(CniFungiaSp_ffun1.m4.218.m1:0.103284,(CniGoniastreaA_gasp1.m3.12676.m1:0.0618755,CniOrbicellaF_rna4740:0.0526276)1:0.0484895)99:0.0362357)99:0.0436036)97:0.0481321,(CniAmplexidiscus_evm.model.scaffold_88.5:0.0263171,CniDiscosoma_evm.model.scaffold_135.19:0.0385448)1:0.151532)99:0.124578)1:0.181737,CniAureliaA_scaffold31.g24.t3:0.567457)1:0.325461,(LottiaG_LotgiT224870:1.18081,(((CniAmplexidiscus_evm.model.scaffold_258.4:0.171554,((((CniPocilloporaA_rna20053:5e-09,CniPocilloporaD_rna-XM_027196471.1:5e-09)1:0.0438431,CniMergedstylophoraP_rna35665:0.0309481)1:0.105858,(CniFungiaSp_ffun1.m4.28679.m1:0.115097,(CniGoniastreaA_gasp1.m3.26424.m1:0.039596,CniOrbicellaF_rna29310:0.0207562)1:0.0583812)1:0.0447055)98:0.0436156,((CniFungiaSp_ffun1.m4.14220.m1:3.185,CniPoritesL_plut2.m8.4775.m1:0.192059)32:0.126073,CniGalaxeaF_gfas1.m1.14716.m1:0.17867)1:0.25249)98:0.047187)1:0.130114,(CniNemvArnau_v1g128516:0.216126,(CniActiniaT_rna-XM_031708490.1:0.213459,CniExaiptasiaP_rna-XM_028657661.1:0.296147)93:0.0535875)1:0.182883)1:0.343553,(CrassostreaG_EKC26067:1.34129,(CniAcroporaT_aten_0.1.m1.24975.m1:0.0247594,(CniAcroporaD_rna41241:0.0845603,CniAcroporaM_amil.1.2.6317.m1:0.0281529)99:0.0904587)1:0.493782)65:0.0592838)77:0.0901926)57:0.0631246)0:0.0226818)80:0.0862382)94:0.0864559)3:0.0387932)0:0.0118705)13:0.143038,((StrongylocentrotusP_rna38969:0.0362432,StrongylocentrotusP_rna28138:0.0571056)1:1.02345,((CniHydraV_rna9092:0.450706,(CniAureliaA_scaffold294.g2.t4:0.313129,((CniAureliaA_scaffold294.g3.t1:0.383624,LottiaG_LotgiT112712:0.810639)51:0.133878,CniMorbakkaV_scaffold100.g40.t2:0.237124)3:0.0533359)83:0.0946376)1:0.37256,(CniDiscosoma_evm.model.scaffold_218.12:0.486734,CniActiniaT_rna-XM_031709774.1:0.359825)98:0.290146)68:0.110122)50:0.171256)0:0.0372837,((CniMergedstylophoraP_rna7537:0.101291,(CniPocilloporaA_rna5445:0,CniPocilloporaD_rna-XM_027181724.1:0)0:0.0327461)1:0.88469,(BotrylloidesL_Boleac.CG.SB_v3.S285.g06729.01.t:1.20354,(CniHydraV_rna4841:0.773427,(CniPoritesL_plut2.m8.13013.m1:0.304064,(((((CniAmplexidiscus_evm.model.scaffold_258.11:0.0940165,CniAureliaA_scaffold214.g22.t2:2.08129)76:0.0345613,CniDiscosoma_evm.model.scaffold_218.13:0.0623178)81:0.0667673,CniAmplexidiscus_evm.model.scaffold_258.10:0.156295)98:0.203963,(CniOrbicellaF_rna29298:5e-09,CniOrbicellaF_rna29299:5e-09)1:0.20527)43:0.0767889,(CniGalaxeaF_gfas1.m1.14710.m1:0.0606749,CniGalaxeaF_gfas1.m1.22181.m1:0.10484)99:0.152771)93:0.102212)1:0.305941)98:0.296908)87:0.188484)74:0.0647823)0:0.065377)51:0.0682573,(((AcanthasterP_rna35939:0.789564,LingulaA_rna-XM_024076135.1:0.454764)98:0.381037,CniExaiptasiaP_rna-XM_021036396.2:1.30244)86:0.321391,((AcanthasterP_rna16383:0.634398,LottiaG_LotgiT123205:0.65635)84:0.339663,(CniExaiptasiaP_rna-XM_021058201.2:0.129465,CniExaiptasiaP_rna-XM_021058261.2:0.1679)99:0.620795)64:0.0721128)83:0.17511)20:0.0489837)82:0.0363988,((((CniAureliaA_scaffold798.g7.t2:1.03984,(AcanthasterP_rna26052:0.795835,CniAcroporaD_rna24150:1.10199)35:0.267276)94:0.440062,(AcanthasterP_rna25471:0.553109,((CniActiniaT_rna-XM_031710318.1:0.40122,CniActiniaT_rna-XM_031710324.1:0.449396)97:0.360277,CniHydraV_rna7167:1.23966)16:0.10673)0:0.0365315)89:0.136971,((XenopusT_rna-XM_012970829.3:0.213103,(DanioR_ENSDART00000065255:0.34687,(OphiophagusH_rna-gnl|NaturalisBC|L345_00981.mrna:0.150816,(Human_ENST00000310397:0.0495491,MusM_ENSMUST00000062202:0.0717304)1:0.122215)1:0.0868011)1:0.158735)1:0.404182,((CniNemvArnau_v1g32369:0.237562,CniNemvArnau_v1g84211:0.302933)93:0.120216,(CniNemvArnau_v1g84176:0.00998084,(AmphibalanusA_rna-gnl|WGS_VIIS|FJT64_023052-RA_mrna:0.00775277,AmphibalanusA_rna-gnl|WGS_VIIS|FJT64_027754-RA_mrna:0.000272248)1:0.493672)99:0.226115)1:0.309004)0:0.073739)0:0.0542596,(((CniNemvArnau_v1g215302:0.0184623,(CniNemvArnau_v1g213549:0.0401417,CniNemvArnau_v1g213546:5e-09)77:0.0134912)1:1.03864,BotrylloidesL_Boleac.CG.SB_v3.S2.g04521.01.t:0.343138)1:1.34919,((CniGoniastreaA_gasp1.m3.13419.m1:1.33038,(LingulaA_rna-XM_024076629.1:0.939991,(CniOrbicellaF_rna5328:0.256923,(CniFungiaSp_ffun1.m4.16767.m1:0.0923575,(CniPocilloporaA_rna17388:5e-09,CniPocilloporaD_rna-XM_027193775.1:5e-09)1:0.17057)83:0.0851663)82:0.260393)26:0.0883839)95:0.206072,(((AmphimedonQ_rna30526:0.676161,ApisM_GB48576-RA:1.3073)80:0.16625,((LingulaA_rna-XM_013559722.1:0.0332324,LingulaA_rna-XM_013535287.1:0.140248)1:0.460155,LingulaA_rna-XM_013532596.1:1.06236)22:0.118789)9:0.0178949,OphiophagusH_rna-gnl|NaturalisBC|L345_13961.mrna:1.13029)0:0.0555439)74:0.120789)0:5e-09)1:0.188334)90:0.0281634,((((CniNemvArnau_v1g147756:0.544334,LingulaA_rna-XM_013527304.1:0.426473)68:0.263104,StrongylocentrotusP_rna32743:0.677287)85:0.310382,(((((MonosigaB_rna-XM_001745436.1:0.390753,SalpingoecaR_rna-gnl|WGS_ACSY|mrna_PTSG_05617T0:0.33607)1:0.945082,((SalpingoecaR_rna-gnl|WGS_ACSY|mrna_PTSG_13005T0:1.04719,CniMontiporaC_adi2mcaRNA33101_R1:0.382166)77:0.406042,(CniAureliaA_scaffold1014.g6.t1:0.47735,CniActiniaT_rna-XM_031708123.1:0.589261)90:0.38164)27:0.0639477)0:6e-09,((CaenorhabditisE_F02A9.6.1:0.386017,CaenorhabditisE_R107.8.1:0.241167)77:0.166189,(CniPocilloporaD_rna-XM_027199982.1:5e-09,CniPocilloporaA_rna23562:5e-09)93:0.290392)99:0.740331)92:0.143283,(((CniFungiaSp_ffun1.m4.8799.m1:0.141873,(CniGoniastreaA_gasp1.m3.8359.m1:0.54563,CniOrbicellaF_rna4980:0.0624922)60:0.0630093)99:0.239103,CniPoritesL_plut2.m8.11701.m1:0.0586761)85:0.18241,StrigamiaM_SMAR002498-RA:1.23563)67:0.112656)18:0.062801,(CrassostreaG_EKC34032:1.38338,XenopusT_rna-NM_001102772.1:0.39684)84:0.716184)0:0.0100335)45:0.0631716,(((((((XenopusT_rna-XM_002931738.5:0.0551806,(OphiophagusH_rna-gnl|NaturalisBC|L345_03111.mrna:0.0735125,(Human_ENST00000254958:0.00901798,MusM_ENSMUST00000028735:0.0172273)1:0.0546493)93:0.0186068)99:0.0581373,(DanioR_ENSDART00000019323:0.0954779,DanioR_ENSDART00000137172:0.181088)97:0.0451406)99:0.122832,(((Human_ENST00000331782:0.0327578,MusM_ENSMUST00000075827:0.0451143)1:0.206679,(OphiophagusH_rna-gnl|NaturalisBC|L345_09796.mrna:0.116967,XenopusT_rna-XM_012969442.3:0.136424)95:0.0431083)1:0.0713706,(DanioR_ENSDART00000025007:0.304108,DanioR_ENSDART00000024922:0.156952)1:0.0940636)1:0.155567)1:0.289709,((((CniGoniastreaA_gasp1.m3.29285.m1:0.100568,CniAmplexidiscus_evm.model.scaffold_98.2:0.196065)0:0.0114709,CniDiscosoma_evm.model.scaffold_349.7:0.128042)83:0.0170052,(CniPoritesL_plut2.m8.7664.m1:0.127476,(CniGalaxeaF_gfas1.m1.1392.m1:0.11485,CniPoritesL_plut2.m8.7660.m1:0.11681)77:0.0252983)0:0.0219258)99:0.853598,CaenorhabditisE_T25F10.3.1:2.10908)73:0.184918)99:0.219781,((((((CniAureliaA_scaffold583.g5.t1:1.49142,StrigamiaM_SMAR003071-RA:0.211502)72:0.116324,AmphibalanusA_rna-gnl|WGS_VIIS|FJT64_017893-RA_mrna:0.495688)47:0.0582182,(DrosophilaM_FBtr0083739:0.456638,ApisM_GB45005-RA:0.306564)1:0.151324)71:0.0697102,CniAureliaA_scaffold2713.g1.t1:1.1912)80:0.0677382,((BotrylloidesL_Boleac.CG.SB_v3.S18.g03969.01.t:1.11211,CrassostreaG_EKC19039:0.376575)81:0.111736,(LingulaA_rna-XM_013538241.1:0.347723,LottiaG_LotgiT92097:0.349963)55:0.078388)97:0.101133)90:0.0759528,(((DanioR_ENSDART00000018514:0.214967,DanioR_ENSDART00000019259:0.207548)89:0.0881434,OphiophagusH_rna-gnl|NaturalisBC|L345_18278.mrna:0.184368)77:0.0874828,(((XenopusT_rna-NM_001100219.1:0.0934207,(OphiophagusH_rna-gnl|NaturalisBC|L345_06976.mrna:0.119948,(Human_ENST00000366756:0.0252753,MusM_ENSMUST00000014917:0.0683639)1:0.0768686)81:0.0220728)63:0.0307918,(DanioR_ENSDART00000126339:0.144608,DanioR_ENSDART00000099224:0.0937741)1:0.105558)1:0.190942,((XenopusT_rna-XM_002939550.4:0.177669,DanioR_ENSDART00000191703:0.294024)6:0.0388904,(OphiophagusH_rna-gnl|NaturalisBC|L345_05156.mrna:0.210756,(CniMyxobolusS_rna-gnl|WGS_QWKW|scaffold_7645-snap-0.2-mRNA:1.69156,(Human_ENST00000249749:0.0443164,MusM_ENSMUST00000102517:0.0700847)73:0.0756651)82:0.0784069)97:0.0651506)1:0.246578)76:0.0540755)99:0.127761)1:0.422217)53:0.195645,(CniDendronephthya_rna-XM_028543529.1:0.451643,(StrongylocentrotusP_rna38741:0.593571,StrongylocentrotusP_rna38744:0.490843)99:0.330811)1:1.06263)65:0.0996655,(((DrosophilaM_FBtr0344121:0.406508,(ApisM_GB48639-RA:0.247304,(AmphibalanusA_rna-gnl|WGS_VIIS|FJT64_019633-RA_mrna:0.0444133,AmphibalanusA_rna-gnl|WGS_VIIS|FJT64_021096-RA_mrna:6e-09)1:0.387056)47:0.0757673)1:0.72727,MnemiopsisL_ML128617a-RA:1.07962)52:0.143185,(CrassostreaG_EKC25030:0.983799,CniHydraV_rna22842:1.43527)53:0.435251)0:0.0147614)97:0.172654)80:0.0579104)90:0.0387809,(((((CniHydraV_rna4619:1.37377,CniNemvArnau_v1g106413:0.427789)45:0.134082,(LottiaG_LotgiT75026:0.4586,(CaenorhabditisE_K08E5.3a.1:0.287693,CaenorhabditisE_K07D8.1.1:0.283368)98:0.570108)58:0.154753)45:0.0985827,(LingulaA_rna-XM_013534019.1:0.0177522,LingulaA_rna-XM_024077021.1:0.0415364)1:1.53608)42:0.0496125,((CniAureliaA_scaffold101.g26.t2:1.70678,LingulaA_rna-XM_024074826.1:0.116663)76:0.112894,((((CniGalaxeaF_gfas1.m1.1720.m1:0.571945,(CrassostreaG_EKC21144:0.431081,(CrassostreaG_EKC22223:0.144693,(CniNemvArnau_v1g147990:0.0144363,CniNemvArnau_v1g124999:5e-09)1:1.1198)35:0.105604)1:0.341812)73:0.0554889,(StrongylocentrotusP_rna1864:0.354127,StrongylocentrotusP_rna32926:0.567636)97:0.175423)83:0.0394445,CniRenillaM_g16072.t1:0.636394)75:0.0394389,(CniExaiptasiaP_rna-XM_028657285.1:0.295353,CniExaiptasiaP_rna-XM_028660969.1:0.37528)1:0.13547)53:0.0397079)1:0.339489)54:0.102242,(((StrongylocentrotusP_rna2777:1.54974,(BotrylloidesL_Boleac.CG.SB_v3.S97.g15652.01.t:1.01069,StrongylocentrotusP_rna5104:0.457693)57:0.161098)50:0.0920513,((((((Human_ENST00000357338:0.0480772,MusM_ENSMUST00000061722:0.0126974)1:0.259202,OphiophagusH_rna-gnl|NaturalisBC|L345_05685.mrna:0.178191)70:0.054498,XenopusT_rna-XM_031901847.1:0.351706)24:0.0613891,DanioR_ENSDART00000134105:0.34792)1:0.684553,(LingulaA_rna-XM_013538984.1:0.122594,LingulaA_rna-XM_024076841.1:0.107312)92:0.285625)88:0.263081,(BotrylloidesL_Boleac.CG.SB_v3.S150.g03034.01.t:0.574316,(AcanthasterP_rna18438:0.251902,StrongylocentrotusP_rna11688:0.409033)99:0.331459)94:0.250625)30:0.101282)0:0.0729278,(((CniDendronephthya_rna-XM_028562408.1:1.4193,((CniAcroporaM_amil.1.2.5195.m1:0.675964,MnemiopsisL_ML044918a-RA:1.18593)89:0.65645,(CniHydraV_rna16344:0.400206,(CniAureliaA_scaffold2206.g4.t1:0.227061,CniMorbakkaV_scaffold100.g34.t3:0.314242)89:0.110349)1:0.482472)0:0.0221088)0:0.0149083,((((CniActiniaT_rna-XM_031709776.1:0.312654,CniNemvArnau_NVE12486:0.298099)98:0.138821,(CniDiscosoma_evm.model.scaffold_218.14:0.460404,((CniGalaxeaF_gfas1.m1.8610.m1:0.139479,(CniMontiporaC_g28133.t1:0.116177,(CniAcroporaT_aten_0.1.m1.24967.m1:0.041126,(CniAcroporaD_rna7022:0.0571668,CniAcroporaM_amil.1.2.6324.m1:0.0801765)70:0.0103092)1:0.146364)1:0.0980732)99:0.0836591,(CniPoritesL_jamg1.model.Sc0000172.79:0.195743,(((CniGoniastreaA_gasp1.m1b.36583.m1:0.0483399,CniOrbicellaF_rna29297:0.052173)90:0.0446481,CniFungiaSp_ffun1.m4.25537.m1:0.0812992)94:0.0388316,(CniMergedstylophoraP_rna29914:0.0467669,(CniPocilloporaA_rna20051:5e-09,CniPocilloporaD_rna-XM_027196472.1:5e-09)99:0.0614327)1:0.100325)97:0.0467285)64:0.0265963)91:0.117284)84:0.0859619)99:0.215038,(CniAureliaA_scaffold294.g5.t1:0.261998,CniMorbakkaV_scaffold100.g39.t1:0.333683)1:0.45385)99:0.244428,(CniAureliaA_scaffold2206.g5.t1:0.628174,(StrongylocentrotusP_rna31941:0.0591655,CrassostreaG_EKC39827:6e-09)66:0.696098)91:0.2215)82:0.0645471)1:0.322296,((((StrigamiaM_SMAR001138-RA:0.599862,LottiaG_LotgiT114238:0.585465)56:0.137335,(CniGoniastreaA_gasp1.m3.29709.m1:1.51239,CniXenia_Xe_003896-T1:0.478095)0:0.0326559)61:0.176076,StrongylocentrotusP_rna6122:0.946937)60:0.128431,(StrongylocentrotusP_rna17302:1.37073,(((AmphibalanusA_rna-gnl|WGS_VIIS|FJT64_006331-RA_mrna:0.747331,AmphibalanusA_rna-gnl|WGS_VIIS|FJT64_006950-RA_mrna:0.35274)98:0.717426,CniHydraV_rna17511:1.49287)70:0.137818,(CniXenia_Xe_002863-T1:0.25079,(CniDendronephthya_rna-XM_028548332.1:0.00714809,CniDendronephthya_rna-XM_028549095.1:0.00914246)99:0.284246)1:0.784092)94:0.31528)0:0.0305651)0:0.00579671)0:0.0375161)99:0.137808)99:0.147654)99:0.0865658)89:0.0524461,((((((((CaenorhabditisE_R05G6.9.1:1.42016,(((CniDendronephthya_rna-XM_028562493.1:0.767014,CniPoritesL_plut2.m8.17546.m1:0.122197)34:0.177719,(CniPoritesL_plut2.m8.30451.m1:0.204188,CniPoritesL_plut2.m8.25089.m1:0.0079695)96:0.171014)99:0.418578,(((StrongylocentrotusP_rna27464:0.224941,CniNemvArnau_v1g122268:0.607206)90:0.302584,(StrongylocentrotusP_rna7250:0.00194619,StrongylocentrotusP_rna18890:0.00114717)99:0.49139)66:0.159503,CniOrbicellaF_rna17684:0.333565)97:0.437839)62:0.107328)39:0.0596102,(BotrylloidesL_Boleac.CG.SB_v3.S443.g09853.01.t:2.21563,(((LingulaA_rna-XM_013563875.1:1.20672,CrassostreaG_EKC30407:0.515982)0:6e-09,((CniMergedstylophoraP_rna28131:0.209738,CniMergedstylophoraP_rna19351:0.234247)1:0.58874,(StrongylocentrotusP_rna30988:0.152473,StrongylocentrotusP_rna31000:0.098288)1:0.504313)99:0.287803)92:0.186045,(StrongylocentrotusP_rna15986:0.588657,CrassostreaG_EKC35377:0.49266)88:0.270578)25:0.0496082)0:0.0151551)18:0.0595092,(CniNemvArnau_v1g110621:0.318715,(Human_ENST00000370621:1.25584,StrongylocentrotusP_rna28007:0.322148)28:0.0829222)77:0.0852084)90:0.0873869,((((((((CniAcroporaT_aten_0.1.m1.9285.m1:1.02247,(BotrylloidesL_Boleac.CG.SB_v3.S35.g08170.01.t:0.840238,(CniExaiptasiaP_rna-XM_028663563.1:0.214351,CniActiniaT_rna-XM_031716755.1:0.335431)99:0.42957)0:0.0416552)17:0.23504,(CniAureliaA_scaffold826.g2.t2:0.910991,AmphimedonQ_rna4835:0.486843)95:0.285581)88:0.21625,(CniNemvArnau_v1g125484:0.46547,((CniMergedstylophoraP_rna14068:0.0646879,CniMergedstylophoraP_rna35951:0.0678524)96:0.0778503,(CniPocilloporaA_rna16780:5e-09,CniPocilloporaD_rna-XM_027193237.1:5e-09)76:0.0340959)95:0.776453)45:0.572488)17:0.0539418,((((CniActiniaT_rna-XM_031704616.1:0.823058,(CniHydraV_rna3639:0.55924,LingulaA_rna-XM_013539680.1:0.775682)49:0.28026)1:1.49193,((((CniFungiaSp_ffun1.m4.27280.m1:0.21566,(CniOrbicellaF_rna3119:5e-09,CniOrbicellaF_rna3120:5e-09)99:0.147568)87:0.131541,CniMergedstylophoraP_rna33196:0.383198)1:0.711797,(CniAureliaA_scaffold494.g13.t1:1.48345,(((StrongylocentrotusP_rna5328:0.0409281,StrongylocentrotusP_rna16514:0.213025)1:1.45985,(CniAcroporaM_amil.1.2.12110.m1:0.111646,CniAcroporaT_aten_0.1.m1.6517.m1:0.0388099)96:0.52689)30:0.355998,(CniGalaxeaF_gfas1.m1.17320.m1:0.747983,((CniAcroporaT_aten_0.1.m1.16134.m1:0.0719314,(CniAcroporaT_aten_0.1.m1.16135.m1:0.128011,(CniAcroporaD_rna36751:0.00681091,CniAcroporaM_amil.1.2.8815.m1:0.00757752)72:0.00216027)1:0.0552487)1:0.153955,(CniMontiporaC_adi2mcaRNA36751_R2:0.0677403,(CniMontiporaC_adi2mcaRNA36751_R1:0.00979555,CniMontiporaC_adi2mcaRNA36751_R0:0.0104398)98:0.0236913)1:0.172951)98:0.214717)92:0.241351)0:0.0832712)47:0.0503275)73:0.127871,StrongylocentrotusP_rna14729:1.04151)0:8e-09)59:0.106867,OphiophagusH_rna-gnl|NaturalisBC|L345_18172.mrna:0.360902)0:0.00259839,(((((LingulaA_rna-XM_024077283.1:0.00317007,LingulaA_rna-XM_013524118.1:0.519275)1:0.318622,LingulaA_rna-XM_013563133.1:0.416865)59:0.0822425,(LingulaA_rna-XM_013534068.1:0.110336,(LingulaA_rna-XM_013534067.1:0.181603,(LingulaA_rna-XM_013534095.1:0.0436507,(LingulaA_rna-XM_013534092.1:0.0152813,(CniNemvArnau_v1g49172:0.699675,(CniActiniaT_rna-XM_031694198.1:2.1766,LingulaA_rna-XM_024077087.1:8e-09)0:6e-09)11:0.0154251)95:0.0366489)96:0.0506085)50:0.027741)1:0.14504)99:0.411157,CniMyxobolusS_rna-gnl|WGS_QWKW|scaffold_376-snap-0.5-mRNA:1.78565)0:1.1e-08,(StrongylocentrotusP_rna28368:0.383557,StrongylocentrotusP_rna40039:0.203292)1:0.625936)78:0.0660946)47:0.0896)88:0.0894099,(((((OphiophagusH_rna-gnl|NaturalisBC|L345_08480.mrna:0.768798,LingulaA_rna-XM_013527554.2:0.49411)1:1.0688,CniMorbakkaV_scaffold100.g37.t2:0.893239)98:0.412422,((((CniAureliaA_scaffold70.g8.t1:1.12301,CniMorbakkaV_scaffold2.g110.t2:0.903809)54:0.172073,((CniExaiptasiaP_rna-XM_028661138.1:0.0579012,CniExaiptasiaP_rna-XM_021052305.2:0.0124664)1:0.701508,(CniOrbicellaF_rna35501:0.324588,CniMergedstylophoraP_rna34776:0.380527)99:0.27556)99:0.437841)59:0.093084,(CniPoritesL_plut2.m8.9654.m1:1.08007,(LottiaG_LotgiT107831:6e-09,(AmphibalanusA_rna-gnl|WGS_VIIS|FJT64_019355-RA_mrna:0.0481596,AmphibalanusA_rna-gnl|WGS_VIIS|FJT64_010242-RA_mrna:6e-09)66:0.303629)37:0.347809)92:0.798108)0:5e-09,((CniNemvArnau_v1g5731:0.137336,CniActiniaT_rna-XM_031698735.1:0.818506)50:0.411624,((CrassostreaG_EKC24472:0.580621,StrongylocentrotusP_rna14654:2.0007)92:0.52887,CniFungiaSp_ffun1.m4.14213.m1:1.40931)0:0.0326513)0:0.0304798)1:0.362618)71:0.102615,(StrongylocentrotusP_rna20657:0.620986,((CniPoritesL_plut2.m8.935.m1:0.483376,(LottiaG_LotgiT132447:0.733933,BotrylloidesL_Boleac.CG.SB_v3.S203.g04740.01.t:0.684478)0:0.115829)90:0.532001,(((CniFungiaSp_ffun1.m4.29478.m1:5e-09,(CniHenneguyaS_rna-gnl|WGS_SGJC|scaffold_4110-augustus-0.1-mRNA:0.272252,CniHenneguyaS_rna-gnl|WGS_SGJC|scaffold_14435-snap-0.1-mRNA:0.632777)98:1.33915)0:5e-09,CniNemvArnau_v1g6203:0.0503686)53:0.472466,CniFungiaSp_ffun1.m4.14121.m1:1.28114)20:0.124279)36:0.097386)79:0.123394)74:0.021954,(CniMergedstylophoraP_rna35816:1.05159,(OphiophagusH_rna-gnl|NaturalisBC|L345_14101.mrna:0.500389,CniNemvArnau_v1g79796:0.86892)30:0.0980924)76:0.374561)25:0.00739733)86:0.026565,((StrongylocentrotusP_rna37622:0.266449,StrongylocentrotusP_rna15982:0.822136)99:0.639161,((((((StrongylocentrotusP_rna6661:0.525486,LingulaA_rna-XM_013526555.1:0.656844)97:0.181147,((StrongylocentrotusP_rna37015:1.28264,(LingulaA_rna-XM_013563597.1:0.0638562,LingulaA_rna-XM_024076449.1:0.182389)98:0.388029)79:0.161329,(CniHydraV_rna5234:0.66768,CniRenillaM_g8462.t1:1.03796)88:0.189659)32:0.0558283)39:0.0408167,(((CniNemvArnau_v1g96278:0.303358,(OphiophagusH_rna-gnl|NaturalisBC|L345_16222.mrna:5e-09,CniActiniaT_rna-XM_031714748.1:0.567956)37:0.672143)0:6e-09,AcanthasterP_rna25466:1.14981)59:0.109077,(LottiaG_LotgiT166089:0.861675,(DanioR_ENSDART00000016382:0.131537,(XenopusT_rna-NM_001112915.2:0.071425,(OphiophagusH_rna-gnl|NaturalisBC|L345_08226.mrna:0.112327,(Human_ENST00000286574:0.0170089,MusM_ENSMUST00000020439:0.0397529)99:0.0683412)86:0.0194825)97:0.136697)98:0.319829)99:0.597896)96:0.285735)0:0.00445464,StrongylocentrotusP_rna36959:0.66999)37:0.0460315,((((CniMergedstylophoraP_rna34933:0.489823,((CniOrbicellaF_rna21369:0.24392,(CniFungiaSp_ffun1.m4.18540.m1:0.106641,(((CniGoniastreaA_gasp1.m3.27053.m1:0.159151,CniOrbicellaF_rna21368:0.0316066)97:0.0894259,(CniOrbicellaF_rna13381:5e-09,(CniAureliaA_scaffold550.g10.t1:6e-09,CniAureliaA_scaffold415.g13.t1:0.102388)85:0.20779)14:0.155023)97:0.0883988,(CniFungiaSp_ffun1.m4.29480.m1:0.0859539,CniFungiaSp_ffun1.m4.18546.m1:0.00591904)91:0.0427804)89:0.077805)92:0.0689685)86:0.0661849,CniMergedstylophoraP_rna30218:0.219818)96:0.0735309)92:0.0687384,(CniPoritesL_plut2.m8.1513.m1:0.330289,CniFungiaSp_ffun1.m4.27922.m1:0.249366)64:0.0577311)67:0.17855,CaenorhabditisE_F19C6.3.1:1.56207)0:1.1e-08,(CniDendronephthya_rna-XM_028552121.1:1.61075,(CniMergedstylophoraP_rna12361:0.114238,(CniPocilloporaA_rna25301:5e-09,CniPocilloporaD_rna-XM_027201804.1:5e-09)99:0.176825)84:0.451591)68:0.392222)91:0.141756)61:0.0827097,((((((CniGoniastreaA_gasp1.m3.20140.m1:5e-09,FungScedosporiumA_KEZ42573:0.510252)54:0.501361,CniNemvArnau_v1g93837:0.460185)0:1.1e-08,(((CniAureliaA_scaffold119.g4.t1:0.617357,CniPoritesL_plut2.m8.11693.m1:0.075269)91:0.305439,(CniPoritesL_plut2.m8.30964.m1:0.0599473,CniPoritesL_plut2.m8.30963.m1:0.188206)96:0.158504)29:0.0860143,(CniPoritesL_plut2.m8.11694.m1:0.247735,(CniPoritesL_plut2.m8.32705.m1:0.252081,StrongylocentrotusP_rna37031:0.412482)27:0.108113)95:0.315373)88:0.115204)0:5e-09,(((CniNemvArnau_v1g143133:0.0199295,(CrassostreaG_EKC34299:1.68296,CniNemvArnau_v1g125091:0.0220151)0:0.00178586)80:0.0141178,CniNemvArnau_v1g143146:5e-09)1:0.355586,(CniNemvArnau_v1g120454:6e-09,(CniDiscosoma_evm.model.scaffold_144.15:0.373178,CniDiscosoma_evm.model.scaffold_159.21:0.298661)1:1.07807)88:0.32803)76:0.0319848)61:0.0103556,(StrongylocentrotusP_rna8749:0.980835,(CniOrbicellaF_rna23570:0.211289,CniOrbicellaF_rna36516:0.0312276)99:0.200925)41:0.111306)88:0.0648052,((CniGoniastreaA_gasp1.m3.15087.m1:0.411072,CniFungiaSp_ffun1.m4.29479.m1:0.169733)97:0.158549,(CniFungiaSp_ffun1.m4.18541.m1:0.0797717,CniFungiaSp_ffun1.m4.18539.m1:0.180707)81:0.0679797)99:0.189127)92:0.072092)80:0.0953397)67:0.052754)0:5e-09,(CniAureliaA_scaffold616.g9.t2:0.781785,DanioR_ENSDART00000168107:0.612573)97:0.434399)1:0.0802389,(MonosigaB_rna-XM_001749361.1:1.4419,CniMergedstylophoraP_rna17177:1.73664)62:0.0853165)0:0.0133297)24:0.0532621,(((((((CniNemvArnau_v1g123710:0.748398,((CniAmplexidiscus_evm.model.scaffold_114.8:0.349428,(((CniGalaxeaF_gfas1.m1.3698.m1:0.144297,(CniMontiporaC_g60345.t1:0.137994,(CniAcroporaT_aten_0.1.m1.10892.m1:0.125302,(CniAcroporaD_rna417:0.289643,CniAcroporaM_amil.1.2.10351.m1:0.017185)32:0.0181417)1:0.118787)1:0.163303)44:0.0426838,CniPoritesL_plut2.m8.32380.m1:0.473051)99:0.0927377,((CniFungiaSp_ffun1.m4.6655.m1:0.119569,(CniGoniastreaA_gasp1.m3.5043.m1:0.104837,CniOrbicellaF_rna6480:0.0585075)98:0.0517861)99:0.0591231,(CniMergedstylophoraP_rna14187:0.070106,(CniPocilloporaA_rna22175:5e-09,CniPocilloporaD_rna-XM_027198579.1:5e-09)1:0.0533619)1:0.126675)91:0.037097)93:0.0815517)95:0.143376,(CniExaiptasiaP_rna-XM_021057341.2:0.216345,CniActiniaT_rna-XM_031709405.1:0.188168)99:0.31109)99:0.783838)0:2.1e-08,(AmphimedonQ_rna854:0.434823,MonosigaB_rna-XM_001747089.1:0.378054)1:0.815475)82:0.155301,(((CniRenillaM_g9657.t1:0.342869,CniRenillaM_g14285.t1:0.102857)1:1.07518,(((XenopusT_rna-XM_031902848.1:0.879606,(CniAcroporaT_aten_0.1.m1.5904.m1:0.00403393,CniAcroporaT_aten_0.1.m1.5905.m1:0.0154388)91:0.0791622)62:0.106261,CniAcroporaM_amil.1.2.20117.m1:0.0697603)93:0.336036,CniMorbakkaV_scaffold163.g30.t1:0.601002)85:0.304361)43:0.126107,(StrongylocentrotusP_rna2414:0.249516,BotrylloidesL_Boleac.CG.SB_v3.S8.g14300.01.t:1.33851)5:0.119459)86:0.260071)14:0.0188263,(ApisM_GB43835-RA:3.16751,CniAcroporaD_rna36016:0.231305)26:0.101682)87:0.0897888,(((((CniAureliaA_scaffold199.g22.t1:1.58131,CniActiniaT_rna-XM_031715304.1:0.154287)86:0.372247,((((CniDendronephthya_rna-XM_028553069.1:5e-09,CniPoritesL_plut2.m8.31838.m1:5e-09)76:1.39172,LottiaG_LotgiT59697:0.0767501)0:0.0390879,AmphimedonQ_rna28442:1.12685)30:0.583064,CniNemvArnau_v1g137431:0.143618)43:0.499843)24:0.0840171,((CniFungiaSp_ffun1.m4.4780.m1:1.07604,(CniDendronephthya_rna-XM_028553228.1:0.195837,CniXenia_Xe_022050-T1:0.353012)96:0.664863)72:0.145255,(CniAureliaA_scaffold3956.g1.t1:0.412807,(CniAureliaA_scaffold160.g8.t1:0.25883,LottiaG_LotgiT52132:0.633636)61:0.181843)77:0.0915644)96:0.239919)77:0.127799,((AcanthasterP_rna4480:0.504813,CniDiscosoma_evm.model.scaffold_14.36:0.851076)85:0.23528,((BotrylloidesL_Boleac.CG.SB_v3.S356.g08259.01.t:0.24166,BotrylloidesL_Boleac.CG.SB_v3.S356.g08262.01.t:0.15705)99:1.0023,(CniGoniastreaA_gasp1.m3.29919.m1:0.139304,CniOrbicellaF_rna26431:0.186524)94:0.374833)79:0.244136)37:0.096048)87:0.13917,((((AcanthasterP_rna6006:0.783337,AcanthasterP_rna32745:0.0307395)59:0.199866,CniMergedstylophoraP_rna17724:1.15813)75:0.200463,CrassostreaG_EKC19078:2.03501)38:0.181469,(BotrylloidesL_Boleac.CG.SB_v3.S1265.g01976.01.t:0.704118,BotrylloidesL_Boleac.CG.SB_v3.S192.g04309.01.t:0.307502)99:0.656146)81:0.167519)86:0.12182)86:0.0953169,((LingulaA_rna-XM_013555881.1:0.302565,(LingulaA_rna-XM_013542490.1:0.100489,((((LingulaA_rna-XM_013542514.1:0.068714,(LingulaA_rna-XM_013542492.1:0.191618,LingulaA_rna-XM_013550652.1:0.0878484)91:0.0241135)84:0.0371315,(LingulaA_rna-XM_013524995.1:0.10516,((OphiophagusH_rna-gnl|NaturalisBC|L345_14767.mrna:2.12811,(LingulaA_rna-XM_024076188.1:0.0420475,LingulaA_rna-XM_013542493.1:0.0789995)0:8e-09)37:0.0420778,(LingulaA_rna-XM_013542522.1:0.140612,LingulaA_rna-XM_013542516.1:0.0930346)1:0.126048)72:0.0106302)15:0.017647)81:0.01715,LingulaA_rna-XM_013542491.2:0.111585)65:0.0145917,LingulaA_rna-XM_013542519.2:0.100338)19:0.0180784)96:0.127101)1:0.760085,(((((CniExaiptasiaP_rna-XM_021055976.2:1.09166,(StrongylocentrotusP_rna7829:0.0265341,StrongylocentrotusP_rna24791:0.0674049)1:0.371075)99:0.401612,(CaenorhabditisE_F47C12.2.1:0.434272,(AmphibalanusA_rna-gnl|WGS_VIIS|FJT64_020377-RA_mrna:0.00817289,AmphibalanusA_rna-gnl|WGS_VIIS|FJT64_008294-RA_mrna:0.00161365)1:0.527667)1:0.241059)99:0.249439,(CniGalaxeaF_gfas1.m1.8045.m1:0.437668,CniGoniastreaA_gasp1.m3.31714.m1:0.346311)94:0.288411)99:0.327136,(CniGoniastreaA_gasp1.m3.15027.m1:0.51857,CniDiscosoma_evm.model.scaffold_3.127:1.51804)72:0.121021)68:0.166197,(((StrongylocentrotusP_rna32740:0.542434,(CniFungiaSp_ffun1.m4.19459.m1:0.219594,((BotrylloidesL_Boleac.CG.SB_v3.S927.g15369.01.t:1.00019,CniGalaxeaF_gfas1.m1.12947.m1:8e-09)98:0.115599,((CniGalaxeaF_gfas1.m1.10833.m1:6e-09,CrassostreaG_EKC24948:2.5804)57:0.0375752,(CniGalaxeaF_gfas1.m1.9020.m1:6e-09,CniGalaxeaF_gfas1.m1.21748.m1:0.442373)58:0.0228491)97:0.0728297)95:0.138864)99:0.69646)79:0.158293,(CniGalaxeaF_gfas1.m1.19092.m1:1.0765,CrassostreaG_EKC23565:1.08485)83:0.187886)75:0.0889064,CniDendronephthya_rna-XM_028542117.1:1.39227)38:0.0622865)69:0.0526806)84:0.0478379)36:0.0130349,LingulaA_rna-XM_013558322.2:1.54107)54:0.0543307)97:0.0477195,(((CniPoritesL_plut2.m8.25617.m1:0.258074,(CniMontiporaC_g50786.t1:0.521052,CniGalaxeaF_gfas1.m1.17495.m1:0.645171)72:0.143674)99:0.321728,((AmphimedonQ_rna7961:1.39398,CniExaiptasiaP_rna-XM_021044029.2:1.48317)0:0.00876053,(((((CniFungiaSp_ffun1.m4.28424.m1:0.508125,(CniFungiaSp_ffun1.m4.32721.m1:0.546311,CniPoritesL_plut2.m8.7427.m1:0.465295)95:0.308903)77:0.129484,(CniRenillaM_g21536.t1:1.13652,(StrongylocentrotusP_rna8860:5e-09,StrongylocentrotusP_rna28901:5e-09)97:0.377788)52:0.154699)84:0.11397,CniDendronephthya_rna-XM_028550380.1:1.23789)0:5e-09,(CniNemvArnau_v1g125483:0.381305,((StrongylocentrotusP_rna9580:0.135087,((StrongylocentrotusP_rna9584:0.0560482,StrongylocentrotusP_rna36398:0.106452)99:0.264997,StrongylocentrotusP_rna9582:0.0847893)11:0.0396242)91:0.0586513,StrongylocentrotusP_rna36397:0.147116)97:0.257001)89:0.220995)0:0.0554986,((((CniMorbakkaV_scaffold100.g41.t1:0.411592,(CniAureliaA_scaffold294.g1.t2:0.496631,CniHenneguyaS_rna-gnl|WGS_SGJC|scaffold_18049-processed-0.0-mRNA:0.393641)0:5e-09)1:1.1933,(CniAcroporaT_aten_0.1.m1.9344.m1:0.733854,((((CniFungiaSp_ffun1.m4.10410.m1:1.65538,CniMontiporaC_g53356.t1:1.38032)0:0.0771457,(((CniHydraV_rna10462:0.0507928,(((((CniHydraV_rna10840:5e-09,CniMontiporaC_g28128.t1:3.66066)99:0.143163,(CniHydraV_rna6729:0.151875,CniHydraV_rna6728:0.104197)26:0.026549)21:0.0327288,(CniAureliaA_scaffold1517.g3.t1:0.261301,CniMorbakkaV_scaffold463.g10.t1:0.284817)1:0.356406)84:0.0268243,CniHydraV_rna17823:0.187194)90:0.046083,CniHydraV_rna22076:0.268988)97:0.0583423)39:0.0466609,CniHydraV_rna10842:0.0589691)33:0.029651,CniHydraV_rna21660:0.0300358)1:1.09602)49:0.153055,CniGalaxeaF_gfas1.m1.17502.m1:2.56297)0:0.0114997,(((LottiaG_LotgiT88990:0.445399,(CniNemvArnau_v1g120081:0.436948,BotrylloidesL_Boleac.CG.SB_v3.S230.g05464.01.t:1.62718)59:0.344553)76:0.0952516,CniNemvArnau_NVE3577:1.13457)0:0.102763,CniOrbicellaF_rna33678:0.983423)83:0.245472)60:0.0701975)41:0.0690511)76:0.107837,(OphiophagusH_rna-gnl|NaturalisBC|L345_12158.mrna:0.604269,((BotrylloidesL_Boleac.CG.SB_v3.S670.g12996.01.t:1.62285,((StrongylocentrotusP_rna11513:0.0491242,StrongylocentrotusP_rna27748:0.0577618)1:0.292734,StrongylocentrotusP_rna40038:0.143435)13:0.0169971)99:0.283341,StrongylocentrotusP_rna7416:0.448216)99:0.284962)50:0.0494671)0:0.0632886,(((CniNemvArnau_v1g125392:0.956923,(AcanthasterP_rna9483:0.84605,((LingulaA_rna-XM_013552949.1:5e-09,LingulaA_rna-XM_013531499.1:0.0179759)1:0.315023,LingulaA_rna-XM_013531508.1:0.161864)99:0.540557)42:0.113131)26:0.0741402,(CniAmplexidiscus_evm.model.scaffold_67.7:0.708462,(CaenorhabditisE_C40H5.7.1:1.79007,CniGalaxeaF_gfas1.m1.11437.m1:0.313816)59:0.339885)78:0.25594)1:0.0673604,(BotrylloidesL_Boleac.CG.SB_v3.S536.g11337.01.t:0.0687648,(CniAcroporaT_aten_0.1.m1.16136.m1:1.40096,BotrylloidesL_Boleac.CG.SB_v3.S1162.g01395.01.t:0.0645774)0:0.00829191)1:1.79731)0:0.0395803)77:0.0360153)18:0.0246573)12:0.0435294)93:0.0828372,((((CniFungiaSp_ffun1.m4.14219.m1:0.369244,(CniFungiaSp_ffun1.m4.14222.m1:0.258136,StrongylocentrotusP_rna11492:1.47988)67:0.142904)87:0.296603,(((CniGalaxeaF_gfas1.m1.4576.m1:0.299992,(((CniGoniastreaA_gasp1.m3.11112.m1:0.118681,(CniOrbicellaF_rna15598:5e-09,StrongylocentrotusP_rna32573:0.443925)87:0.0976163)1:0.238692,((CniDiscosoma_evm.model.scaffold_23.106:0.230939,((((CniDendronephthya_rna-XM_028539867.1:1.00978,XenopusT_rna-XM_031900917.1:6e-09)84:0.654184,(((CniGoniastreaA_gasp1.m3.11113.m1:0.0765756,CniFungiaSp_ffun1.m4.16355.m1:0.140067)95:0.0454368,(CniGalaxeaF_gfas1.m1.17496.m1:0.128713,(CniGalaxeaF_gfas1.m1.20733.m1:0.40996,(CniGalaxeaF_gfas1.m1.17498.m1:0.279893,CniPoritesL_plut2.m8.1051.m1:0.111001)23:0.0315862)90:0.0569475)91:0.0412249)37:0.0254402,CniGoniastreaA_gasp1.m3.11111.m1:0.100858)52:0.0326547)70:0.0146604,CrassostreaG_EKC41583:2.42129)0:5e-09,(CniMergedstylophoraP_rna25686:0.0493571,CniMergedstylophoraP_rna35119:0.0577096)1:0.133963)99:0.07412)96:0.102795,CniGoniastreaA_gasp1.m3.11104.m1:0.36711)12:0.0389597)1:0.171384,(((((CniPoritesL_plut2.m8.19695.m1:1.1567,(CniPoritesL_plut2.m8.1055.m1:0.030477,(((CniPoritesL_plut2.m8.25616.m1:0.0157428,(CniPoritesL_plut2.m8.1061.m1:0.0363409,CniPoritesL_plut2.m8.1062.m1:0.00780161)98:0.0146284)73:0.00932504,CniPoritesL_plut2.m8.31370.m1:0.0722634)94:0.0462461,CniPoritesL_plut2.m8.1057.m1:0.0894163)0:0.0134546)98:0.0919398)69:0.0973747,CniPoritesL_plut2.m8.1067.m1:0.205433)91:0.0472653,((CniMontiporaC_adi2mcaRNA31065_R0:0.102689,((CniAcroporaM_amil.1.2.8003.m1:0.087593,(CniAcroporaT_aten_0.1.m1.6723.m1:0.0291509,((CniAcroporaD_rna22889:0.0112491,CniAcroporaM_amil.1.2.8002.m1:0.0874237)99:0.0535615,CniAcroporaD_rna31421:0.0392207)56:0.0186627)96:0.0444438)1:0.121789,(((((CniHydraV_rna20596:1.10086,(CniAcroporaT_aten_0.1.m1.6696.m1:0.0607562,CniAcroporaT_aten_0.1.m1.6695.m1:0.0298659)10:0.0225426)0:0.00612211,CniAcroporaM_amil.1.2.8019.m1:0.0745004)99:0.029002,CniAcroporaD_rna36486:0.0666161)99:0.0267956,(((CniAcroporaM_amil.1.2.8023.m1:0.0301915,CniAcroporaD_rna31065:0.0288991)94:0.0198389,((CniAcroporaM_amil.1.2.8021.m1:0.0144137,CniAcroporaD_rna4692:0.0334133)97:0.0354318,(CniAcroporaD_rna4680:0.0633817,CniAcroporaT_aten_0.1.m1.6700.m1:0.0301048)1:0.088912)97:0.0352244)90:0.0132157,CniAcroporaT_aten_0.1.m1.6687.m1:0.137234)99:0.029305)99:0.0324717,CniAcroporaT_aten_0.1.m1.6701.m1:0.143608)1:0.0409983)1:0.0622946)1:0.0703044,(CniGalaxeaF_gfas1.m1.21294.m1:0.073284,(CniGoniastreaA_gasp1.m3.29556.m1:0.0569348,CniOrbicellaF_rna31727:0.0590534)99:0.0450479)1:0.0707406)99:0.0551175)99:0.0594982,((CniMergedstylophoraP_rna29207:0.111494,CniMergedstylophoraP_rna12066:0.196293)1:0.105744,(CniGoniastreaA_gasp1.m3.29708.m1:0.296613,CniGalaxeaF_gfas1.m1.8475.m1:0.304576)72:0.0435141)77:0.0487614)1:0.0603957,((CniGalaxeaF_gfas1.m1.17918.m1:0.0134453,CniGalaxeaF_gfas1.m1.22478.m1:0.0615668)1:0.307825,((((CniDendronephthya_rna-XM_028563114.1:4.42888,CniFungiaSp_ffun1.m4.16360.m1:5e-09)34:0.191948,(((CniRenillaM_g22678.t1:1.7994,CniGalaxeaF_gfas1.m1.4577.m1:0.144693)75:0.0495112,(CniMontiporaC_g2227.t1:0.135489,((CniAcroporaD_rna17521:0.0612411,(CniAcroporaD_rna17523:0.0240664,CniAcroporaD_rna31426:0.0256787)39:0.0169499)1:0.14204,(((CniAcroporaD_rna31417:0.0941184,(CniAcroporaM_amil.1.2.8016.m1:0.037053,CniAcroporaM_amil.1.2.23728.m1:0.0649313)99:0.0373255)91:0.0188084,((CniAcroporaT_aten_0.1.m1.6703.m1:0.0652021,CniAcroporaT_aten_0.1.m1.6704.m1:0.0272919)55:0.0141422,(CniAcroporaD_rna4689:0.136794,CniAcroporaM_amil.1.2.8007.m1:0.0652315)96:0.0158543)1:0.0475084)98:0.0362492,CniAcroporaM_amil.1.2.23729.m1:0.160063)15:0.0254867)1:0.0704835)99:0.067483)77:0.0312393,CniGalaxeaF_gfas1.m1.17501.m1:0.199745)8:0.0068701)80:0.022353,((((CniPocilloporaA_rna11008:0,CniPocilloporaD_rna-XM_027187350.1:0)0:0.139489,(CniMergedstylophoraP_rna29208:0.11769,CniMergedstylophoraP_rna29212:0.0409956)1:0.112538)1:0.0835736,((StrongylocentrotusP_rna31421:0.813867,((((CniGoniastreaA_gasp1.m3.28249.m1:0.114456,CniOrbicellaF_rna15596:0.219178)65:0.0371791,CniGoniastreaA_gasp1.m3.31499.m1:0.113034)23:0.0211245,CniGoniastreaA_gasp1.m3.11122.m1:0.141959)89:0.0355362,(CniFungiaSp_ffun1.m4.29578.m1:0.191748,((CniOrbicellaF_rna15593:0.0686195,CniMergedstylophoraP_rna31815:0.0493387)96:0.0462139,(CniGoniastreaA_gasp1.m3.11105.m1:0.127023,(BotrylloidesL_Boleac.CG.SB_v3.S356.g08258.01.t:0.872775,CniFungiaSp_ffun1.m4.16357.m1:5e-09)99:0.215668)99:0.13362)83:0.0271402)96:0.0410943)44:0.0177093)8:0.0130166,(CniFungiaSp_ffun1.m4.14227.m1:0.078201,CaenorhabditisE_C05C12.4.1:1.78092)83:0.120866)93:0.0463696)87:0.0374549,CniFungiaSp_ffun1.m4.29579.m1:0.250661)62:0.0233228)74:0.0429932,((CniMergedstylophoraP_rna31565:0.0787055,(CniMergedstylophoraP_rna29210:0.0382821,(BotrylloidesL_Boleac.CG.SB_v3.S315.g07533.01.t:1.30518,CniMergedstylophoraP_rna34202:0.0012075)98:0.0515009)1:0.0834747)1:0.211531,CniOrbicellaF_rna15603:0.15268)1:0.0809987)1:0.0552829)99:0.0501763)1:0.13243)98:0.106793)89:0.0768513,(CniMorbakkaV_scaffold164.g5.t1:0.712507,((BotrylloidesL_Boleac.CG.SB_v3.S131.g02248.01.t:0.485759,(OphiophagusH_rna-gnl|NaturalisBC|L345_16285.mrna:1.00949,CniFungiaSp_ffun1.m4.14193.m1:1.54475)0:6e-09)88:0.41243,CniGoniastreaA_gasp1.m3.28248.m1:0.0257525)70:0.310342)26:0.0649024)76:0.0376632,(((CniFungiaSp_ffun1.m4.16354.m1:0.122944,(CniOrbicellaF_rna15595:0.196522,(CniGoniastreaA_gasp1.m3.11114.m1:0.281672,CniGoniastreaA_gasp1.m3.29427.m1:0.122352)74:0.0230097)38:0.039193)19:0.0392603,(CniAcroporaD_rna31422:0.379291,CniAcroporaT_aten_0.1.m1.6705.m1:0.23219)81:0.0929112)66:0.0879773,CniGalaxeaF_gfas1.m1.20117.m1:0.273053)97:0.120677)97:0.176717)99:0.260558,(((((((((CniFungiaSp_ffun1.m4.33125.m1:0.170247,(CniFungiaSp_ffun1.m4.14644.m1:0.106722,(CniFungiaSp_ffun1.m4.14645.m1:0.0480259,CniFungiaSp_ffun1.m4.14652.m1:0.0754285)1:0.058803)56:0.0150145)81:0.021445,((CniOrbicellaF_rna3556:0.0844527,(CniOrbicellaF_rna3558:0.0559322,(CniGoniastreaA_gasp1.m3.10907.m1:0.070656,CrassostreaG_EKC34869:2.13731)78:0.0155948)1:0.0243715)1:0.0377247,((CniOrbicellaF_rna25007:0.0443918,(((CniAcroporaM_amil.1.2.23947.m1:0.0351343,(CniAcroporaD_rna36705:0.0167174,CniAcroporaD_rna6121:0.0222083)48:0.0101512)96:0.0273726,CniGoniastreaA_gasp1.m3.25543.m1:0.192228)92:0.0252534,CniGoniastreaA_gasp1.m3.25541.m1:0.0456477)99:0.0208123)1:0.0651314,CniAcroporaD_rna6114:0.141511)96:0.0379605)98:0.0195468)1:0.0515289,((CniPoritesL_plut2.m8.14425.m1:0.176631,(CniPoritesL_plut2.m8.14427.m1:0.209172,(CniPoritesL_plut2.m8.11874.m1:0.0767876,CniPoritesL_plut2.m8.11876.m1:0.136536)99:0.0988191)1:0.0694899)43:0.0197444,(CniGalaxeaF_gfas1.m1.2851.m1:0.0870363,(((CniAcroporaT_aten_0.1.m1.25612.m1:0.0401814,(CniAcroporaT_aten_0.1.m1.25616.m1:0.0278412,(CniAcroporaD_rna1493:0.0231945,CniAcroporaM_amil.1.2.17434.m1:0.0206391)1:0.015113)99:0.0112096)1:0.0393283,(((CniAcroporaD_rna1489:0.013406,(CniAcroporaD_rna1486:0.0108742,CniAcroporaM_amil.1.2.17437.m1:0.0127359)98:0.00802332)99:0.0227739,(CniAcroporaT_aten_0.1.m1.14504.m1:0.0576831,CniAcroporaT_aten_0.1.m1.14516.m1:0.0120288)1:0.0635184)99:0.0283417,(CniAcroporaT_aten_0.1.m1.14538.m1:0.0393984,(CniAcroporaM_amil.1.2.18672.m1:0.0318412,CniAcroporaD_rna1612:0.0273424)34:0.00607449)1:0.0482412)98:0.0103117)77:0.00911296,((CniAcroporaT_aten_0.1.m1.25626.m1:0.0453356,CniAcroporaM_amil.1.2.14196.m1:0.0335222)99:0.0258808,CniAcroporaD_rna1498:0.0555329)1:0.0321301)1:0.0340977)1:0.083598)1:0.07969)1:0.115844,BotrylloidesL_Boleac.CG.SB_v3.S131.g02237.01.t:1.02606)0:0.0293019,((CniPocilloporaA_rna8492:5e-09,CniPocilloporaD_rna-XM_027184779.1:5e-09)1:0.0655114,(CniMergedstylophoraP_rna19366:0.0785012,CniMergedstylophoraP_rna19369:0.0524482)1:0.0349691)1:0.192366)1:0.162488,((CniRenillaM_g57.t1:1.57478,(CniMontiporaC_g48065.t1:0.314552,(CniAcroporaT_aten_0.1.m1.8110.m1:0.0129197,(CniAcroporaM_amil.1.2.8144.m1:0.0993727,CniAcroporaD_rna13905:0.0794632)93:0.0944444)0:0.00564338)88:0.44156)90:0.713802,((((CrassostreaG_EKC34871:1.3341,(MonosigaB_rna-XM_001750862.1:0.955046,(((((LingulaA_rna-XM_024077034.1:0.0127512,LingulaA_rna-XM_024076348.1:0.00026854)56:0.00566985,(LingulaA_rna-XM_024077038.1:0.0123921,CniDiscosoma_evm.model.scaffold_28.71:0.564554)0:0.00366415)1:0.27978,LingulaA_rna-XM_013561436.2:0.206651)1:0.536827,CniActiniaT_rna-XM_031694925.1:0.583539)1:0.274493,(CniMorbakkaV_scaffold198.g33.t1:0.441227,(LottiaG_LotgiT176337:0.000577416,LottiaG_LotgiT234824:0.00226156)1:0.81778)1:0.432782)89:0.132642)1:0.401706)66:0.108046,((((MonosigaB_rna-XM_001742526.1:0.502564,AmphimedonQ_rna15948:0.316017)1:0.779014,(CniRenillaM_g7413.t1:0.74701,(((StrongylocentrotusP_rna40373:0.35978,StrongylocentrotusP_rna36951:0.45273)1:0.301519,(CniNemvArnau_v1g9760:5e-09,ApisM_GB50828-RA:0.503346)0:6e-09)1:0.274265,(BotrylloidesL_Boleac.CG.SB_v3.S168.g03596.01.t:0.704751,BotrylloidesL_Boleac.CG.SB_v3.S315.g07534.01.t:0.464149)1:0.288)99:0.219083)94:0.168554)74:0.0765884,CniAureliaA_scaffold1014.g5.t1:0.958512)99:0.128182,((CniMontiporaC_g31012.t1:3.45807,SalpingoecaR_rna-gnl|WGS_ACSY|mrna_PTSG_00638T0:1.15986)0:0.00514831,SalpingoecaR_rna-gnl|WGS_ACSY|mrna_PTSG_11851T0:1.12112)94:0.119713)99:0.103752)43:0.0815058,(AmphibalanusA_rna-gnl|WGS_VIIS|FJT64_011349-RA_mrna:0.46142,((((CniAcroporaD_rna1114:0.0595813,(CniAcroporaM_amil.1.2.15813.m1:0.0222726,CniAcroporaD_rna1113:0.0366731)87:0.00749694)98:0.0217688,CniAcroporaT_aten_0.1.m1.35214.m1:0.0470666)1:0.261539,(CniDendronephthya_rna-XM_028548425.1:0.857243,CniFungiaSp_ffun1.m4.31653.m1:2.20483)0:0.101553)1:0.175417,((CniGalaxeaF_gfas1.m1.15205.m1:0.244347,(CniPoritesL_plut2.m8.28369.m1:0.187031,(((CniMergedstylophoraP_rna25820:0.0379326,((CniPocilloporaA_rna18467:0,CniPocilloporaD_rna-XM_027194885.1:0)0:0.0690893,(CniPoritesL_plut2.m8.4407.m1:1.84627,CniMergedstylophoraP_rna25819:5e-09)99:0.0850781)83:0.0201971)1:0.148018,(CniFungiaSp_ffun1.m4.17695.m1:0.131673,CniGoniastreaA_gasp1.m3.15581.m1:0.136328)1:0.0438152)1:0.0917292,((CniExaiptasiaP_rna-XM_021055893.2:0.45697,((CniAmplexidiscus_evm.model.scaffold_385.9:0.248135,CniGoniastreaA_gasp1.m3.17148.m1:0.128032)99:0.634117,CniActiniaT_rna-XM_031703208.1:0.348977)0:8e-09)1:0.327512,(CniAmplexidiscus_evm.model.scaffold_146.21:0.0982274,CniDiscosoma_evm.model.scaffold_12.50:0.086839)1:0.323466)1:0.105209)99:0.0443567)91:0.0329239)1:0.0644463,(CniMontiporaC_g28495.t1:0.153451,(CniAcroporaT_aten_0.1.m1.35208.m1:0.0253832,(CniAcroporaD_rna1112:0.0145213,CniAcroporaM_amil.1.2.15811.m1:0.0148025)98:0.0129432)1:0.131538)1:0.103294)1:0.147398)0:0.251433)1:0.203778)95:0.120367,(CniHydraV_rna12463:0.172787,CrassostreaG_EKC31636:0.507916)1:0.929498)97:0.179328)96:0.124097)97:0.106653,((CniNemvArnau_v1g342:0.199864,(CniExaiptasiaP_rna-XM_028662744.1:0.251616,CniActiniaT_rna-XM_031709349.1:0.178607)99:0.105302)78:0.164586,(CniNemvArnau_v1g103881:0.126164,(CniMontiporaC_g31014.t1:1.49773,(CniNemvArnau_v1g145311:5e-09,(CniNemvArnau_v1g131149:5e-09,(CniNemvArnau_v1g131116:0.00507595,CniNemvArnau_v1g131138:0.00365546)96:0.0172931)49:0.0131484)66:0.0879445)63:0.16954)99:0.474925)98:0.27614)1:0.200462,(((LingulaA_rna-XM_013561374.1:0.459046,AcanthasterP_rna32759:0.637104)1:1.06256,(Human_ENST00000373631:0.117769,MusM_ENSMUST00000050372:0.091924)99:0.842744)82:0.238248,((AcanthasterP_rna7847:0.331683,(CniHenneguyaS_rna-gnl|WGS_SGJC|scaffold_697-processed-0.1-mRNA:1.84714,CniNemvArnau_v1g83156:8e-09)41:0.183607)88:0.103959,(AcanthasterP_rna27306:0.238104,AcanthasterP_rna30030:0.36656)98:0.171028)1:0.306415)92:0.143565)96:0.093192,((CniNemvArnau_v1g127411:0.344376,LingulaA_rna-XM_013531500.1:0.80084)89:0.194184,((StrongylocentrotusP_rna30131:1.4046,(CniNemvArnau_v1g17632:6e-09,(LingulaA_rna-XM_024077016.1:5e-09,(LingulaA_rna-XM_024077015.1:0.0362742,CniNemvArnau_v1g153141:0.00393042)0:0.00028796)51:0.00352283)1:0.857426)0:6e-09,(CniOrbicellaF_rna4458:0.515335,CniExaiptasiaP_rna-XM_028656743.1:0.213552)99:0.654991)67:0.0801058)81:0.0833776)0:0.0279615)42:0.0577434,(((((CniNemvArnau_v1g208697:1.27108,LingulaA_rna-XM_013526556.2:0.44674)85:0.226514,LottiaG_LotgiT238609:0.832732)95:0.16001,((CniActiniaT_rna-XM_031709780.1:1.05154,LottiaG_LotgiT115879:0.690217)71:0.137249,StrongylocentrotusP_rna40797:0.692342)81:0.145939)82:0.0517115,((((CrassostreaG_EKC22381:1.4502,CniActiniaT_rna-XM_031694605.1:5e-09)69:0.237091,(CniGoniastreaA_gasp1.m3.16580.m1:0.900189,LottiaG_LotgiT132678:0.13175)83:0.259776)36:0.18313,((((XenopusT_rna-XM_002937234.5:0.559417,(Human_ENST00000367400:0.0980921,MusM_ENSMUST00000059825:0.150102)1:0.441229)98:0.113255,(DanioR_ENSDART00000161253:0.629386,(DanioR_ENSDART00000084378:0.418444,OphiophagusH_rna-gnl|NaturalisBC|L345_13079.mrna:0.447811)99:0.188584)70:0.0653378)96:0.118224,XenopusT_rna-XM_031901029.1:0.885448)98:0.235125,((StrongylocentrotusP_rna20422:1.11249,LottiaG_LotgiT138118:0.776635)85:0.307491,((CniGalaxeaF_gfas1.m1.17319.m1:0.498667,(CniOrbicellaF_rna23872:0.17084,(CniGoniastreaA_gasp1.m3.3766.m1:0.171969,CniFungiaSp_ffun1.m4.10929.m1:0.250902)82:0.0506685)91:0.0735558)1:0.175028,(((((((CniGoniastreaA_gasp1.m1b.5932.m1:1.22367,CniOrbicellaF_rna23862:5e-09)51:0.181156,CniAureliaA_scaffold5626.g1.t1:1.45978)24:0.0817899,CniAmplexidiscus_evm.model.scaffold_67.5:0.439439)50:0.018492,CniDiscosoma_evm.model.scaffold_257.2:0.108586)98:0.0918455,CniOrbicellaF_rna23863:0.251064)97:0.0684737,((CniGoniastreaA_gasp1.m3.3765.m1:0.0560302,CniOrbicellaF_rna23871:0.131876)99:0.0923,(CniPocilloporaA_rna1334:5e-09,CniPocilloporaD_rna-XM_027189945.1:5e-09)1:0.118085)1:0.132298)86:0.11197,CniAmplexidiscus_evm.model.scaffold_67.4:0.503051)1:0.220113)1:0.65153)73:0.185208)52:0.0474325)0:0.00488809,(OphiophagusH_rna-gnl|NaturalisBC|L345_09992.mrna:0.500591,CniAureliaA_scaffold4166.g1.t1:0.427445)97:0.206314)87:0.0635808)85:0.0357594,((LottiaG_LotgiT220259:0.880086,(CniHenneguyaS_rna-gnl|WGS_SGJC|scaffold_409-processed-0.0-mRNA:1.06605,StrongylocentrotusP_rna36566:0.854029)34:0.050921)85:0.124825,(AmphimedonQ_rna4901:0.545959,(StrongylocentrotusP_rna21282:0.0827594,(StrongylocentrotusP_rna36735:0.0709967,(StrongylocentrotusP_rna39724:0.0336635,(CniPoritesL_plut2.m8.19469.m1:1.83751,StrongylocentrotusP_rna7246:0.000244391)99:0.0541179)86:0.0166668)99:0.0659849)1:0.579992)99:0.187505)91:0.155259)73:0.0612874)97:0.0856343)80:0.046536)2:0.0371544,((((StrongylocentrotusP_rna23373:0.011101,StrongylocentrotusP_rna39694:0.00513939)1:0.357956,(StrongylocentrotusP_rna16932:0.0094734,((StrongylocentrotusP_rna16933:0,StrongylocentrotusP_rna16936:0,StrongylocentrotusP_rna16937:0,StrongylocentrotusP_rna16939:0)0:5e-09,((StrongylocentrotusP_rna16935:0.0162146,(StrongylocentrotusP_rna1075:5e-09,StrongylocentrotusP_rna16940:0.0086167)99:0.071163)99:0.134654,(LingulaA_rna-XM_013557245.1:1.04592,StrongylocentrotusP_rna16934:0.0582038)44:0.0548226)81:0.0254869)0:5e-09)97:0.110957)99:0.239121,(((StrongylocentrotusP_rna37073:0.578108,((((CniDiscosoma_evm.model.scaffold_348.14:0.0755242,(CniAmplexidiscus_evm.model.scaffold_101.42:5e-09,CniAmplexidiscus_evm.model.scaffold_2483.1:0.0208451)1:0.107403)1:0.232222,((CniPoritesL_plut2.m8.6839.m1:0.0201031,CniPoritesL_plut2.m8.24155.m1:0.0568358)1:0.132142,(CniMontiporaC_g50731.t1:0.115067,((CniAcroporaD_rna40943:0.022851,CniAcroporaM_amil.1.2.8966.m1:0.0107384)1:0.148589,(CniAcroporaM_amil.1.2.8964.m1:0.0133023,(CniAcroporaD_rna19452:0.0109022,CniAcroporaD_rna40946:0.114757)75:0.00917538)99:0.0297797)1:0.115865)1:0.0849307)1:0.105504)1:0.259068,(CniGalaxeaF_gfas1.m1.6882.m1:0.193352,((CniGoniastreaA_gasp1.m3.12823.m1:0.175368,(CniGoniastreaA_gasp1.m3.10918.m1:0.0579052,CniOrbicellaF_rna27595:0.051341)52:0.0224605)80:0.0278364,CniFungiaSp_ffun1.m4.18272.m1:0.100311)1:0.108035)1:0.253638)1:0.249629,(DrosophilaM_FBtr0302162:0.114066,ApisM_GB47938-RA:0.136204)1:0.934007)64:0.0797402)44:0.0750707,(((StrongylocentrotusP_rna6124:5e-09,AmphibalanusA_rna-gnl|WGS_VIIS|FJT64_004550-RA_mrna:2.32029)0:5e-09,(StrongylocentrotusP_rna26094:0.021562,StrongylocentrotusP_rna7115:0.109644)22:0.0621814)91:0.0187993,StrongylocentrotusP_rna32735:0.020265)1:0.579058)59:0.0539602,((((((((((((CniMorbakkaV_scaffold1196.g1.t1:0.0129473,CniMorbakkaV_scaffold193.g36.t1:0.0222627)1:0.699635,((CniAcroporaD_rna17549:0.115793,CniMontiporaC_adi2mcaRNA17549_R0:0.0771217)98:0.0539365,(CniGalaxeaF_gfas1.m1.20631.m1:0.11384,CniFungiaSp_ffun1.m4.33994.m1:0.202197)64:0.0494987)1:0.251181)1:0.359336,((LottiaG_LotgiT230169:0.612921,(StrongylocentrotusP_rna3201:1.62881,(LingulaA_rna-XM_013547699.1:0.444353,StrigamiaM_SMAR006007-RA:0.215232)97:0.134132)78:0.308011)99:0.144168,(LottiaG_LotgiT234340:0.293523,MonosigaB_rna-XM_001749951.1:0.890139)1:0.448953)95:0.0943103)59:0.0594958,AmphimedonQ_rna5751:0.967644)98:0.129108,((((((LingulaA_rna-XM_013546046.1:0.00688901,LingulaA_rna-XM_013530478.2:0.0154043)1:0.410842,LingulaA_rna-XM_013532449.1:0.407345)99:0.263533,(CniNemvArnau_v1g55132:0.0231543,CniNemvArnau_v1g50942:0.00149391)99:0.642589)62:0.0995705,(((StrongylocentrotusP_rna3468:0.331808,StrongylocentrotusP_rna8590:0.312298)99:0.07168,(AcanthasterP_rna34768:0.258266,AcanthasterP_rna32003:0.325255)58:0.0423707)99:0.147123,(CrassostreaG_EKC20472:0.611626,SalpingoecaR_rna-gnl|WGS_ACSY|mrna_PTSG_07501T0:0.825925)47:0.0613942)1:0.198512)52:0.167549,AcanthasterP_rna698:0.840718)65:0.0945448,((((((CniDendronephthya_rna-XM_028550124.1:0.385099,StrongylocentrotusP_rna5279:0.387956)1:0.34508,SalpingoecaR_rna-gnl|WGS_ACSY|mrna_PTSG_07827T0:0.531066)87:0.123438,FungScedosporiumA_KEZ41338:0.597538)99:0.188126,SalpingoecaR_rna-gnl|WGS_ACSY|mrna_PTSG_03655T0:1.05687)98:0.184388,(StrongylocentrotusP_rna33540:0.307039,(CrassostreaG_EKC20473:0.0159082,(CrassostreaG_EKC22484:0.0235999,CrassostreaG_EKC22483:0.00618772)91:0.122298)1:0.76812)99:0.306231)1:0.631108,((CniMergedstylophoraP_rna9724:0.0224045,CniMergedstylophoraP_rna9727:0.0282045)99:1.88326,(CniFungiaSp_ffun1.m4.18544.m1:0.463617,CaenorhabditisE_R08E3.1a.1:0.881638)37:0.124394)49:0.157965)88:0.123649)62:0.092515)1:0.332588,(StrongylocentrotusP_rna2775:0.9025,((CniGoniastreaA_gasp1.m3.20148.m1:0.0700148,((CniFungiaSp_ffun1.m4.15669.m1:0.0626464,CniFungiaSp_ffun1.m4.25667.m1:0.0585267)99:0.0324206,(((CniFungiaSp_ffun1.m4.30914.m1:0.0742964,(CniAmplexidiscus_evm.model.scaffold_50.28:0.172587,CniDiscosoma_evm.model.scaffold_15.67:0.0520428)1:0.20643)7:0.0147475,CniGoniastreaA_gasp1.m3.29721.m1:0.107597)89:0.0118417,CniPoritesL_plut2.m8.1091.m1:0.132721)91:0.0251944)99:0.0308474)35:0.0720651,(CniMontiporaC_g39900.t1:0.164889,CniOrbicellaF_rna30702:0.0900174)1:0.17519)1:0.739188)72:0.100816)75:0.0602416,(CniMorbakkaV_scaffold310.g12.t1:1.32804,CrassostreaG_EKC33895:5e-09)43:1.18388)0:1.1e-08,(CniRenillaM_g11853.t1:1.2411,((((CniAcroporaM_amil.1.2.5402.m1:0.0237635,CniRenillaM_g14694.t1:0.0564002)34:0.993024,(CniAcroporaT_aten_0.1.m1.10371.m1:0.335293,CniAcroporaT_aten_0.1.m1.4155.m1:0.559997)57:0.314789)77:0.400745,(CrassostreaG_EKC35780:0.0931303,CrassostreaG_EKC22608:0.0582885)99:1.21616)67:0.150461,((CniNemvArnau_v1g87375:0.00741484,CniNemvArnau_v1g87090:0.185052)98:0.377581,(CniHydraV_rna16423:0.959229,OphiophagusH_rna-gnl|NaturalisBC|L345_07590.mrna:1.01941)43:0.205261)94:0.39106)18:0.0851699)80:0.144596)89:0.0646253,(((MonosigaB_rna-XM_001746225.1:1.17084,CniNemvArnau_v1g84145:0.581359)58:0.114602,((CniMergedstylophoraP_rna27766:1.18237,AcanthasterP_rna20296:0.597477)93:0.272867,StrongylocentrotusP_rna6121:0.823464)65:0.0466094)46:0.0735624,(LingulaA_rna-XM_024076964.1:0.00918908,LingulaA_rna-XM_024077886.1:0.00217991)1:1.66566)0:0.0164017)91:0.0408435,(CniFungiaSp_ffun1.m4.6779.m1:1.66143,((CrassostreaG_EKC38175:0.374923,(((CniNemvArnau_v1g58439:0.00150939,BotrylloidesL_Boleac.CG.SB_v3.S122.g01761.01.t:0.99592)0:0.0792965,CniNemvArnau_v1g124926:0.15534)68:0.0246007,CniNemvArnau_v1g145544:0.0576164)99:0.272876)99:0.37417,((CniActiniaT_rna-XM_031705960.1:2.49907,AcanthasterP_rna14117:0.462389)0:0.000974009,((CniAcroporaD_rna22102:0.91849,(DanioR_ENSDART00000004462:0.985031,CniAcroporaT_aten_0.1.m1.10589.m1:0.400552)83:0.468024)84:0.160129,CniExaiptasiaP_rna-XM_021045465.2:0.646017)66:0.101215)85:0.086342)59:0.05981)0:1.1e-08)48:0.00293825,(StrongylocentrotusP_rna22351:1.12523,((LingulaA_rna-XM_024077224.1:0.67058,(((LingulaA_rna-XM_013534895.1:0.0255351,LingulaA_rna-XM_013547723.1:0.0222948)99:0.0509372,((LingulaA_rna-XM_013531039.1:0.0123021,LingulaA_rna-XM_013564937.1:0.0198025)80:0.0106623,(LingulaA_rna-XM_013565035.2:0.0272932,LingulaA_rna-XM_013548861.2:0.0595832)84:0.0100313)96:0.0423583)1:0.338269,(LingulaA_rna-XM_013543716.1:0.143638,(LingulaA_rna-XM_013541007.1:0.0221812,LingulaA_rna-XM_013546323.1:0.0403927)99:0.0802185)1:0.207915)80:0.115031)99:0.35844,(LottiaG_LotgiT236196:0.434599,(LottiaG_LotgiT234808:0.353662,LottiaG_LotgiT236958:0.207336)98:0.165008)1:0.333603)79:0.0962822)1:1.25653)52:0.00748874,DanioR_ENSDART00000170622:0.889812)54:0.0107387)82:0.0437387)0:6e-09,LottiaG_LotgiT169930:1.39833)99:0.0461806)72:0.0428505,((((((CniNemvArnau_v1g150767:0.0111311,CniNemvArnau_v1g139161:5e-09)86:0.0541362,CniNemvArnau_v1g84597:0.100922)1:0.583389,(((((((CniPocilloporaA_rna24076:0,CniPocilloporaD_rna-XM_027200501.1:0)0:0.136208,(CniPocilloporaA_rna26236:5e-09,CniPocilloporaD_rna-XM_027202714.1:5e-09)99:0.169916)1:0.500621,((((((CniFungiaSp_ffun1.m4.13839.m1:0.0983316,CniRenillaM_g452.t1:0.954868)59:0.0673902,(((CniPoritesL_plut2.m8.281.m1:0.0969204,CniPoritesL_plut2.m8.277.m1:0.0430464)1:0.539251,((CniAcroporaT_aten_0.1.m1.9343.m1:0.0407026,CniAcroporaM_amil.1.2.5191.m1:0.0884277)1:0.0789873,(StrongylocentrotusP_rna23794:1.08723,CniAcroporaD_rna11548:0.0229257)73:0.0286046)78:0.0418202)94:0.0565804,CniMontiporaC_adi2mcaRNA11548_R0:0.119735)98:0.0646819)1:0.109486,(((CniFungiaSp_ffun1.m4.13849.m1:0.0841566,(CniFungiaSp_ffun1.m4.31366.m1:0.14421,(CniPoritesL_plut2.m8.275.m1:0.181721,(CniGoniastreaA_gasp1.m3.10703.m1:0.0711673,CniOrbicellaF_rna20528:0.0887431)89:0.161637)96:0.389405)92:0.188212)95:0.15107,(CniFungiaSp_ffun1.m4.13848.m1:0.075497,(((CniDiscosoma_evm.model.scaffold_3007.1:0.312152,CniAcroporaT_aten_0.1.m1.9348.m1:0.427957)91:0.585891,(((CniAcroporaD_rna11551:0.0080068,CniAcroporaM_amil.1.2.10790.m1:0.0248737)98:0.0588961,(CniPoritesL_plut2.m8.19520.m1:1.13121,(CniAcroporaT_aten_0.1.m1.9336.m1:0.109847,CniAcroporaM_amil.1.2.26163.m1:0.0624946)41:0.0183892)97:0.22856)99:0.0759238,(CniMontiporaC_adi2mcaRNA11551_R0:0.0428116,(CniMontiporaC_g34141.t1:0.0513067,CniMontiporaC_g34130.t1:0.0666503)90:0.0434094)1:0.0891576)60:0.194899)75:0.140029,(CniMergedstylophoraP_rna11684:0.142556,(CniPocilloporaA_rna27190:5e-09,CniPocilloporaD_rna-XM_027203681.1:5e-09)1:0.145245)1:0.147623)95:0.123357)31:0.0183254)95:0.0920019,CniFungiaSp_ffun1.m4.15057.m1:0.34863)99:0.0882974)91:0.041771,CniMontiporaC_g34129.t1:0.297986)94:0.0927518,((CniAmplexidiscus_evm.model.scaffold_282.10:0.115435,CniOrbicellaF_rna11473:0.217839)1:1.76176,(CniFungiaSp_ffun1.m4.13841.m1:0.0580002,CniFungiaSp_ffun1.m4.13846.m1:0.223549)51:0.0614842)72:0.126012)36:0.0795216,((CniHydraV_rna20679:0.0375178,CniHydraV_rna22539:0.0743703)1:0.953866,CniMorbakkaV_scaffold70.g38.t1:0.759671)76:0.257137)28:0.0796669)97:0.14413,((CniFungiaSp_ffun1.m4.10955.m1:5.98922,CniHenneguyaS_rna-gnl|WGS_SGJC|scaffold_5572-augustus-0.2-mRNA:0.848682)77:1.52586,((CrassostreaG_EKC38111:0.735694,((CniOrbicellaF_rna13862:5e-09,CniNemvArnau_v1g143589:0.138694)41:0.708681,((((CniPoritesL_plut2.m8.6651.m1:0.0929185,((CniGoniastreaA_gasp1.m3.9036.m1:0.0596917,((CniOrbicellaF_rna13716:6e-09,StrongylocentrotusP_rna29132:0.440714)43:0.0214802,CniFungiaSp_ffun1.m4.28055.m1:0.147367)93:0.0330171)1:0.0524863,(CniMergedstylophoraP_rna9815:0.0333677,(CniPocilloporaA_rna7257:5e-09,CniPocilloporaD_rna-XM_027183556.1:5e-09)1:0.0224878)1:0.0654544)99:0.0608004)1:0.394676,CniPoritesL_plut2.m8.26565.m1:0.437042)99:0.199598,((((((CniFungiaSp_ffun1.m4.16768.m1:0.134401,(CniGoniastreaA_gasp1.m3.5229.m1:0.0820057,CniOrbicellaF_rna5327:0.0956015)97:0.0350039)96:0.0327423,(((CniPocilloporaA_rna17389:5e-09,CniPocilloporaD_rna-XM_027193777.1:5e-09)87:0.0212111,(CniPocilloporaA_rna25074:0,CniPocilloporaD_rna-XM_027201514.1:0)0:0.0113402)86:0.018893,CniMergedstylophoraP_rna20649:0.0237366)1:0.109061)95:0.0225931,CniFungiaSp_ffun1.m4.29432.m1:0.396861)68:0.0284758,(((CniMontiporaC_g30756.t1:0.161329,(BotrylloidesL_Boleac.CG.SB_v3.S386.g08799.01.t:0.996155,CniAcroporaD_rna13628:0.155094)26:0.0738413)99:0.0642621,(LottiaG_LotgiT158014:3.27566,CniPoritesL_plut2.m8.26559.m1:0.0693107)45:0.0381468)1:0.0644422,((CniAcroporaD_rna32166:0.0442669,(CniAcroporaM_amil.1.2.11916.m1:0.0222942,((CniAcroporaT_aten_0.1.m1.2385.m1:0.0147509,((CniAcroporaT_aten_0.1.m1.2395.m1:0.179977,(CniDiscosoma_evm.model.scaffold_105.35:0.605571,CniThelohanellusK_rna9962:5.47832)66:1.00199)87:0.0791109,CniDiscosoma_evm.model.scaffold_28.67:1.07405)0:0.000378657)37:0.0131333,CniAcroporaM_amil.1.2.16716.m1:0.0165198)61:0.00787272)83:0.0103223)1:0.153774,CniGalaxeaF_gfas1.m1.3630.m1:0.144703)90:0.0361565)71:0.021515)69:0.0758431,CniDiscosoma_evm.model.scaffold_62.38:0.345796)13:0.0553872,(CniActiniaT_rna-XM_031716033.1:1.4188,(CniMontiporaC_g30763.t1:0.0722612,CniMontiporaC_g30772.t1:0.0155573)85:0.248376)84:0.229463)99:0.143399)64:0.0580455,(((CniNemvArnau_v1g89170:0.0447456,CniNemvArnau_v1g197208:0.0169619)99:0.143604,(CniDendronephthya_rna-XM_028540421.1:1.03303,CniNemvArnau_v1g87929:0.206875)87:0.122494)30:0.0914969,((CniActiniaT_rna-XM_031697437.1:0.205883,(CniAcroporaD_rna4314:1.14162,CniExaiptasiaP_rna-XM_021061611.2:0.166685)36:0.141827)99:0.0804148,(CniExaiptasiaP_rna-XM_028661258.1:0.308201,CniExaiptasiaP_rna-XM_021052705.2:0.164366)92:0.0472687)69:0.0348732)99:0.0875018)12:0.0831225)0:0.0941893)64:0.0928071,((CniPoritesL_plut2.m8.2010.m1:0.772244,((((CrassostreaG_EKC42580:6e-09,CniActiniaT_rna-XM_031717940.1:0.542113)81:1.03232,(CniGoniastreaA_gasp1.m3.20886.m1:0.207763,CniGoniastreaA_gasp1.m3.26595.m1:0.123676)82:0.115257)8:0.048506,CniFungiaSp_ffun1.m4.29067.m1:0.217408)94:0.223357,(CniMergedstylophoraP_rna28322:0.296721,(DrosophilaM_FBtr0076805:0.481486,LottiaG_LotgiT133178:0.804885)84:0.398269)79:0.113836)64:0.0953713)72:0.269996,(CrassostreaG_EKC23821:0.0757259,CrassostreaG_EKC28789:0.147815)1:1.65991)82:0.324387)80:0.141277)0:0.00183589)59:0.0928352,(StrigamiaM_SMAR003598-RA:1.40559,(((CniPocilloporaA_rna27093:5e-09,CniPocilloporaD_rna-XM_027203605.1:5e-09)1:0.778136,((CniHydraV_rna15247:0.647851,CniActiniaT_rna-XM_031714883.1:0.631155)82:0.21372,LottiaG_LotgiT234925:0.574806)99:0.261893)0:0.00955989,(CrassostreaG_EKC32088:0.874266,((StrongylocentrotusP_rna27364:0.583081,(CrassostreaG_EKC31434:0.406231,((CniNemvArnau_v1g104219:0.0864384,CrassostreaG_EKC21321:0.864151)66:0.151149,CniNemvArnau_v1g104325:0.267872)79:0.0512859)89:0.12098)82:0.169037,CniExaiptasiaP_rna-XM_028658560.1:0.478674)55:0.0696439)0:0.0645729)35:0.0617378)11:0.0288653)98:0.0692723,(((((CniMergedstylophoraP_rna8644:0.0507947,(CniPocilloporaA_rna13851:5e-09,CniPocilloporaD_rna-XM_027190194.1:5e-09)1:0.0500908)1:0.133637,(CniFungiaSp_ffun1.m4.5442.m1:0.114021,(CniGoniastreaA_gasp1.m3.1012.m1:0.0605258,CniOrbicellaF_rna21513:0.0345583)1:0.0467606)93:0.023586)1:0.0585193,(((CniMontiporaC_g49600.t1:0.0862106,(CniAcroporaT_aten_0.1.m1.19838.m1:0.0321034,(CniAcroporaD_rna31250:0.014091,CniAcroporaM_amil.1.2.20638.m1:0.0195071)1:0.0336983)1:0.13499)1:0.0520976,CniGalaxeaF_gfas1.m1.16281.m1:0.148097)1:0.0458208,CniPoritesL_plut2.m8.19764.m1:0.112076)95:0.0225617)94:0.046961,(CniFungiaSp_ffun1.m4.29984.m1:0.823812,(CniDiscosoma_evm.model.scaffold_40.40:0.129235,StrongylocentrotusP_rna8851:1.14233)89:0.0663725)0:8e-09)1:0.113633,CniActiniaT_rna-XM_031705036.1:0.432108)1:0.273978)64:0.0119266,((StrongylocentrotusP_rna38914:0.691932,CniNemvArnau_v1g62405:5e-09)53:0.240768,(BotrylloidesL_Boleac.CG.SB_v3.S348.g08128.01.t:0.915318,MnemiopsisL_ML020019a-RA:0.391287)1:1.31215)76:0.251001)9:0.0101689)56:0.0541514,(((((CniMorbakkaV_scaffold495.g4.t1:1.14434,((CrassostreaG_EKC34870:0.22565,(CniGoniastreaA_gasp1.m3.31147.m1:0.279796,CrassostreaG_EKC37466:0.504391)40:0.183578)70:0.184127,(CniMorbakkaV_scaffold437.g10.t1:0.830797,(CniAureliaA_scaffold2028.g2.t1:0.617667,CniHydraV_rna13504:0.400208)84:0.107682)96:0.161469)76:0.178335)1:0.998656,(CniFungiaSp_ffun1.m2b.28369.m1:6e-09,CniGoniastreaA_gasp1.m3.11042.m1:0.456767)15:1.38375)0:5e-09,CniAcroporaT_aten_0.1.m1.15060.m1:1.33521)0:6e-09,((CniXenia_Xe_022285-T1:0.0252824,CniXenia_Xe_022286-T1:0.0398056)1:1.04454,(CniNemvArnau_v1g141385:0.0984512,CniNemvArnau_v1g141380:0.00495943)97:0.196496)1:0.408282)0:0.0175422,((((AcanthasterP_rna3053:0.49061,(AmphibalanusA_rna-gnl|WGS_VIIS|FJT64_027418-RA_mrna:0.339273,(DrosophilaM_FBtr0340088:0.346765,ApisM_GB44651-RA:0.243739)84:0.164503)1:1.77648)73:0.105041,((StrongylocentrotusP_rna11168:0.0514699,(StrongylocentrotusP_rna417:0.122692,StrongylocentrotusP_rna14286:0.0908085)64:0.0337317)1:0.320179,((StrongylocentrotusP_rna3464:5e-09,CniExaiptasiaP_rna-XM_028657998.1:0.971708)28:0.343959,(StrongylocentrotusP_rna11169:0.0594192,StrongylocentrotusP_rna22803:0.0986155)88:0.164935)98:0.335566)96:0.119266)1:0.370603,((MnemiopsisL_ML004921a-RA:1.19473,(BotrylloidesL_Boleac.CG.SB_v3.S89.g15044.01.t:0.561439,CniNemvArnau_v1g47417:8e-09)59:0.680301)35:0.0983559,(((AcanthasterP_rna7314:1.04239,(CniNemvArnau_v1g98274:0.64839,(AcanthasterP_rna35439:0.415663,(StrongylocentrotusP_rna11815:0.519782,StrongylocentrotusP_rna17771:0.495912)56:0.0209736)97:0.398337)31:0.0960473)49:0.120498,(CniAcroporaT_aten_0.1.m1.18514.m1:1.21655,LottiaG_LotgiT118680:0.077368)91:0.945156)39:0.0720298,(LingulaA_rna-XM_013563714.1:0.935009,(CniHydraV_rna12586:1.64824,((CniFungiaSp_ffun1.m4.1391.m1:0.347404,(CniMontiporaC_adi2mcaRNA2026_R0:0.220459,(CniAcroporaD_rna2026:0.0131543,CniAcroporaM_amil.1.2.4069.m1:0.0656114)93:0.159347)1:0.923027)68:0.243675,(CniGoniastreaA_gasp1.m3.29321.m1:0.197706,(CniOrbicellaF_rna15195:0.114783,(CniMergedstylophoraP_rna14017:0.161849,(CniFungiaSp_ffun1.m4.1390.m1:0.184341,(CniMergedstylophoraP_rna13340:0.131847,(CniPocilloporaA_rna22350:5e-09,CniPocilloporaD_rna-XM_027198765.1:5e-09)1:0.0928521)93:0.0585326)76:0.0918176)99:0.145652)98:0.144135)99:0.433521)68:0.15091)78:0.154364)3:0.0516534)55:0.0303439)83:0.0690882)0:0.0610714,((((CniAcroporaT_aten_0.1.m1.34326.m1:0.653731,CniAureliaA_scaffold1091.g4.t1:1.1e-08)99:0.140239,(CniAureliaA_scaffold1091.g5.t2:0.107813,CniAureliaA_scaffold270.g1.t1:0.317975)51:0.0605596)1:0.453716,((StrongylocentrotusP_rna9769:0.065259,StrongylocentrotusP_rna16509:0.0478588)99:0.633398,CniGalaxeaF_gfas1.m1.7522.m1:0.36701)86:0.207358)12:0.0380954,CniGalaxeaF_gfas1.m1.8478.m1:1.10906)72:0.162876)0:0.0388431)37:0.0684474)95:0.0584999,(((((((((CniAmplexidiscus_evm.model.scaffold_2611.1:8e-09,CniNemvArnau_v1g220243:3.06848)21:0.569128,(AmphimedonQ_rna2422:1.23397,(CniAureliaA_scaffold393.g3.t1:0.879319,(AcanthasterP_rna29248:0.23905,StrongylocentrotusP_rna16409:0.312624)95:0.396389)29:0.156814)95:0.417808)0:8e-09,AcanthasterP_rna34235:0.469263)91:0.107283,((CniGalaxeaF_gfas1.m1.12074.m1:0.681667,StrongylocentrotusP_rna21887:0.204107)1:0.307214,StrongylocentrotusP_rna30190:0.305579)99:0.119534)86:0.0804599,StrongylocentrotusP_rna2813:0.660018)98:0.0884185,((CniAcroporaT_aten_0.1.m1.14505.m1:0.605682,((StrongylocentrotusP_rna22668:0.0113323,StrongylocentrotusP_rna24763:0.0851088)1:0.598231,((((CniMontiporaC_g28131.t1:0.203117,(CniAcroporaD_rna7024:0.0185801,(CniAcroporaM_amil.1.2.6319.m1:0.00907484,(CniAcroporaT_aten_0.1.m1.24971.m1:5e-09,CniRenillaM_g12650.t1:5.99101)1:0.332699)32:0.00532412)99:0.16501)1:0.258461,(CniDiscosoma_evm.model.scaffold_218.10:0.0589647,(CniAmplexidiscus_evm.model.scaffold_258.7:0.0404517,CniDiscosoma_evm.model.scaffold_218.9:0.222704)39:0.0189048)1:0.361676)65:0.0453036,(CniGalaxeaF_gfas1.m1.14709.m1:0.11554,CniPoritesL_plut2.m8.4772.m1:0.343213)90:0.122425)99:0.390683,(CniNemvArnau_v1g139276:0.138636,(CniExaiptasiaP_rna-XM_021053160.2:0.186553,CniActiniaT_rna-XM_031698820.1:0.137418)88:0.168994)1:0.979908)92:0.295528)11:0.0364027)72:0.0973945,((CniGoniastreaA_gasp1.m3.31584.m1:0.29615,(StrongylocentrotusP_rna29377:0.466953,LingulaA_rna-XM_013547614.1:0.500678)99:0.184308)44:0.0284704,(((StrongylocentrotusP_rna9579:0.024953,StrongylocentrotusP_rna18147:0.056598)1:0.419903,(StrongylocentrotusP_rna4102:0.044353,StrongylocentrotusP_rna10058:0.0372898)1:0.16153)1:0.451809,(BotrylloidesL_Boleac.CG.SB_v3.S391.g08922.01.t:1.49659,CniExaiptasiaP_rna-XM_021045466.2:0.115883)40:0.364416)74:0.05938)60:0.0755176)7:0.0602376)78:0.0619301,(((((CrassostreaG_EKC39545:1.08732,(AmphimedonQ_rna10356:0.192678,AmphimedonQ_rna19762:0.147272)95:0.437945)88:0.418294,CniExaiptasiaP_rna-XM_028660449.1:0.508728)87:0.136311,(((((CniAmplexidiscus_evm.model.scaffold_114.6:0.0341776,CniDiscosoma_evm.model.scaffold_42.30:0.0572382)1:0.162839,(((CniGalaxeaF_gfas1.m1.9356.m1:0.127718,(CniMontiporaC_g27562.t1:0.0800679,(CniAcroporaT_aten_0.1.m1.10559.m1:0.0184812,(CniAcroporaM_amil.1.2.5419.m1:0.00911347,CniAcroporaD_rna12225:0.0342572)98:0.0105759)1:0.0947135)1:0.0871729)96:0.0306903,CniPoritesL_plut2.m8.32381.m1:0.156827)99:0.0375941,((CniMergedstylophoraP_rna14195:0.0510362,(CniPocilloporaA_rna22169:5e-09,CniPocilloporaD_rna-XM_027198599.1:5e-09)1:0.0484173)1:0.104449,(CniFungiaSp_ffun1.m4.6658.m1:0.182066,(CniGoniastreaA_gasp1.m3.5046.m1:0.0757994,CniOrbicellaF_rna6471:0.144918)99:0.0571166)94:0.0290538)99:0.0463462)97:0.0663259)1:0.651669,((CniActiniaT_rna-XM_031702701.1:1.33566,((CniFungiaSp_ffun1.m4.4580.m1:0.127438,(CniGoniastreaA_gasp1.m3.3782.m1:0.057224,CniOrbicellaF_rna19205:0.0397986)99:0.066772)1:0.319722,((CniGoniastreaA_gasp1.m3.20645.m1:0.0602822,(CniOrbicellaF_rna12914:0.0316896,CniOrbicellaF_rna12927:0.0411871)71:0.0120692)99:0.0621934,(CniFungiaSp_ffun1.m4.957.m1:0.0963132,(CniFungiaSp_ffun1.m4.939.m1:0.0261887,CniFungiaSp_ffun1.m4.954.m1:0.0564963)91:0.0293582)96:0.0452022)1:0.276927)99:0.261434)0:6e-09,AcanthasterP_rna10060:0.480753)1:0.215494)52:0.0349198,((LingulaA_rna-XM_013530301.2:0.423597,(LingulaA_rna-XM_013555908.2:0.00210666,(StrongylocentrotusP_rna18309:0.194508,LingulaA_rna-XM_013542263.1:0.000186879)98:0.0235654)1:0.461315)1:0.920516,(StrongylocentrotusP_rna7832:0.624621,SalpingoecaR_rna-gnl|WGS_ACSY|mrna_PTSG_11959T0:0.592761)1:0.80423)98:0.387722)73:0.0382603,(CniXenia_Xe_010628-T1:2.3501,(CniRenillaM_g13634.t1:0.349451,CniActiniaT_rna-XM_031718460.1:0.40623)0:0.175577)74:0.0850865)70:0.0481898)0:0.011255,(DrosophilaM_FBtr0304726:0.899149,LottiaG_LotgiT72310:0.696866)86:0.169003)68:0.0656301,(((((CniHenneguyaS_rna-gnl|WGS_SGJC|scaffold_2082-augustus-0.7-mRNA:1.41854,LingulaA_rna-XM_013546861.1:0.470927)92:0.180268,((AcanthasterP_rna35030:0.613312,(CrassostreaG_EKC31766:0.396929,(DrosophilaM_FBtr0113117:2.01884,(CniExaiptasiaP_rna-XM_021053414.2:0.387452,CniNemvArnau_v1g201669:0.490936)98:1.15315)89:0.604323)85:0.141411)55:0.093566,(CniPoritesL_jamg1.model.Sc0000707.3:1.05581,AcanthasterP_rna23648:0.493248)77:0.0954349)57:0.0709292)43:0.0260542,(LingulaA_rna-XM_013554904.2:0.847699,(CaenorhabditisE_F55H12.3.1:1.26293,StrongylocentrotusP_rna27985:0.234223)84:0.189576)54:0.0825014)86:0.0533761,((LottiaG_LotgiT117038:0.375727,LottiaG_LotgiT139219:0.42865)99:0.217019,((StrongylocentrotusP_rna2756:1.92355,(((CniExaiptasiaP_rna-XM_021046217.2:0.221113,((StrongylocentrotusP_rna242:2.27764,CniNemvArnau_v1g221025:6e-09)55:0.249549,CniActiniaT_rna-XM_031714190.1:0.150812)95:0.113768)1:0.232417,((CniGalaxeaF_gfas1.m1.12452.m1:0.0957325,(((CniAmplexidiscus_evm.model.scaffold_88.1:0.0449039,CniDiscosoma_evm.model.scaffold_135.23:0.0712473)1:0.242903,((CniOrbicellaF_rna4750:0.26686,(CniMergedstylophoraP_rna24593:0.0577148,(CniPocilloporaA_rna3483:5e-09,CniPocilloporaD_rna-XM_027179709.1:5e-09)1:0.0498195)1:0.115627)92:0.0381745,((CniPoritesL_plut2.m8.18162.m1:0.324383,(CniOrbicellaF_rna4746:0.0573267,(CniMergedstylophoraP_rna24591:0.034263,(CniPocilloporaA_rna3478:5e-09,(CniPocilloporaD_rna-XM_027179711.1:5e-09,CniFungiaSp_ffun1.m4.18548.m1:0.928874)0:5e-09)98:0.0394247)1:0.184183)99:0.0780792)98:0.0866806,((CniAcroporaD_rna36772:5e-09,CniFungiaSp_ffun1.m4.219.m1:0.00909274)91:0.0898772,(CniGoniastreaA_gasp1.m3.12684.m1:0.0584683,CniOrbicellaF_rna4748:0.111086)1:0.0721012)97:0.0491481)65:0.0458959)97:0.0386067)36:0.0179723,CniPoritesL_plut2.m8.18161.m1:0.159681)73:0.00669621)75:0.0144532,((CniGalaxeaF_gfas1.m1.8969.m1:0.236252,((CniAcroporaD_rna40979:5e-09,(CniMontiporaC_g31015.t1:0.200931,(CniAcroporaT_aten_0.1.m1.4997.m1:0.0643653,(CniAcroporaM_amil.1.2.8495.m1:0.01986,(CniAcroporaD_rna17918:0.00674335,CniAcroporaD_rna40980:0.0652728)90:0.0063011)99:0.0713573)1:0.111324)83:0.0573758)65:0.0196794,CniAcroporaD_rna17919:0.0696092)73:0.0246954)88:0.0346585,CniMontiporaC_g31016.t1:0.170479)90:0.0422586)1:0.179342)1:0.539775,(CniNemvArnau_v1g244064:0.325114,((CniMergedstylophoraP_rna15885:0.0629476,(CniPocilloporaA_rna3373:5e-09,CniPocilloporaD_rna-XM_027204769.1:5e-09)1:0.0602075)1:0.138392,((CniGalaxeaF_gfas1.m1.13502.m1:0.129162,(CniMontiporaC_g35003.t1:0.10839,(CniAcroporaT_aten_0.1.m1.10511.m1:0.0213073,(CniAcroporaD_rna36773:0.0143404,CniAcroporaM_amil.1.2.5461.m1:0.00882194)97:0.0119066)1:0.0968751)1:0.0708933)82:0.0327459,CniPoritesL_plut2.m8.16211.m1:0.125919)95:0.0394519)1:0.172914)99:0.152668)0:1.1e-08)70:0.0991938,CniActiniaT_rna-XM_031694242.1:0.500272)66:0.0455017)75:0.0707565)96:0.0572528,((StrongylocentrotusP_rna5081:5e-09,StrongylocentrotusP_rna5157:5e-09)1:0.516448,StrongylocentrotusP_rna29380:0.649418)99:0.146387)53:0.0276444)1:0.0410503)29:0.0248046,(CniAureliaA_scaffold555.g1.t1:0.716952,(CniNemvArnau_v1g213160:1.52519,(CrassostreaG_EKC40861:0.50511,(LingulaA_rna-XM_013558224.1:0.0307319,LingulaA_rna-XM_013540317.1:0.0777343)1:0.697483)41:0.21751)81:0.426874)78:0.421193)17:0.0551168,((((((CaenorhabditisE_F11C7.4.1:0.865404,(CniDendronephthya_rna-XM_028554764.1:0.0298644,(CaenorhabditisE_C40H5.2a.1:1.45205,CniDendronephthya_rna-XM_028558148.1:5e-09)99:0.0892373)1:0.858844)88:0.196633,(CniNemvArnau_v1g41069:0.322758,((LingulaA_rna-XM_013554398.2:0.0667701,(LingulaA_rna-XM_024075154.1:0.0625709,LingulaA_rna-XM_013561584.1:0.0476729)77:0.02133)1:0.0979286,(LingulaA_rna-XM_013560547.1:0.251303,((LingulaA_rna-XM_013535260.1:0.0760193,(LingulaA_rna-XM_013554424.2:0.0906433,LingulaA_rna-XM_013554363.1:0.0769853)98:0.0167052)75:0.0178468,(CniActiniaT_rna-XM_031709809.1:2.51943,((StrongylocentrotusP_rna9882:2.32106,LingulaA_rna-XM_013535264.1:8e-09)10:0.0268985,(LingulaA_rna-XM_024076450.1:0.00949187,LingulaA_rna-XM_024076451.1:0.0158841)92:0.01183)0:8e-09)1:0.0820856)99:0.0746335)1:0.10376)1:0.161044)93:0.0620582)16:0.0389817,((((((LingulaA_rna-XM_013556738.1:0.00559075,LingulaA_rna-XM_013551120.1:0.00563177)1:0.655592,LingulaA_rna-XM_013547601.2:0.632009)97:0.103284,((AmphimedonQ_rna9500:0.653075,((LingulaA_rna-XM_013552947.2:0.0269709,LingulaA_rna-XM_024074392.1:0.0576525)1:0.425447,((CniMergedstylophoraP_rna35254:0.935479,(CniExaiptasiaP_rna-XM_021055916.1:0.487004,(CniMergedstylophoraP_rna19358:0.114432,(CniMergedstylophoraP_rna19359:0.0837214,CniMergedstylophoraP_rna19364:0.0687097)1:0.0750876)1:0.341914)51:0.0327691)97:0.112404,((AcanthasterP_rna30019:0.0761726,(AcanthasterP_rna30022:0.0403448,AcanthasterP_rna30020:0.0622532)81:0.0226335)1:0.43856,(AcanthasterP_rna9295:0.0689195,(AcanthasterP_rna32345:0.108139,(AcanthasterP_rna35170:0.0706828,AcanthasterP_rna35172:0.061276)63:0.0192315)99:0.0352971)1:0.372798)1:0.185128)1:0.570115)70:0.0615868)42:0.0467232,BotrylloidesL_Boleac.CG.SB_v3.S3.g07145.01.t:1.60676)0:1.5e-08)87:0.0257925,(((MonosigaB_rna-XM_001749446.1:1.63203,(AmphimedonQ_rna1555:0.632803,((StrongylocentrotusP_rna15700:5e-09,StrongylocentrotusP_rna18031:0.0193078)71:0.0323208,StrongylocentrotusP_rna20658:0.134505)1:0.618266)99:0.299434)0:0.0290122,(CaenorhabditisE_F55G1.13.1:0.658947,(CaenorhabditisE_Y69H2.12.1:0.0521796,(CaenorhabditisE_Y69H2.2.1:0.100017,CaenorhabditisE_Y69H2.11.1:0.10892)56:0.0404877)1:0.392742)1:0.542455)36:0.0985762,(StrongylocentrotusP_rna14728:0.12846,StrongylocentrotusP_rna37644:0.0517391)1:0.791064)90:0.0929179)85:0.0232207,(LingulaA_rna-XM_024074997.1:0.224881,CniGoniastreaA_gasp1.m3.13118.m1:0.300785)98:0.109972)37:0.0349135,StrongylocentrotusP_rna24603:1.71267)0:1.1e-08)99:0.0586889,(((((StrongylocentrotusP_rna29379:0.439185,AcanthasterP_rna31958:0.468279)97:0.0696664,((StrongylocentrotusP_rna36390:0.164362,StrongylocentrotusP_rna32734:0.546963)91:0.09774,(StrongylocentrotusP_rna32746:0.344977,(StrongylocentrotusP_rna32741:0.23516,(CniFungiaSp_ffun1.m4.14123.m1:0.00487401,CniNemvArnau_v1g248463:0.120353)44:0.952936)69:0.252143)83:0.0563214)1:0.248224)29:0.0302729,(CniExaiptasiaP_rna-XM_028659235.1:0.491448,(((StrongylocentrotusP_rna6054:0.288307,StrongylocentrotusP_rna27459:0.211339)1:0.197836,(StrongylocentrotusP_rna6120:0.0127597,StrongylocentrotusP_rna32748:0.00682082)1:0.310923)96:0.0862048,((CniAureliaA_scaffold2035.g7.t1:2.088,AcanthasterP_rna20103:0.306556)0:8e-09,BotrylloidesL_Boleac.CG.SB_v3.S824.g14556.01.t:0.856511)81:0.0742801)55:0.052827)98:0.0563855)56:0.023874,(((CniNemvArnau_v1g125898:0.0139288,(CniNemvArnau_v1g101955:0.0114684,(CniAureliaA_scaffold1404.g1.t1:2.55602,StrongylocentrotusP_rna5799:5e-09)47:0.859724)0:0.000650633)98:0.201935,CniNemvArnau_v1g141165:0.0801864)74:0.026659,((OphiophagusH_rna-gnl|NaturalisBC|L345_10478.mrna:0.0400653,(AcanthasterP_rna29513:0.607719,StrigamiaM_SMAR010275-RA:1.25912)80:0.639853)46:0.322396,CniNemvArnau_v1g138442:5e-09)43:0.116614)89:0.0815129)87:0.032229,(((LingulaA_rna-XM_013532690.2:0.690705,(AcanthasterP_rna9854:0.440611,(((CniDendronephthya_rna-XM_028545740.1:0.130631,CniXenia_Xe_014757-T1:0.202525)1:0.705864,(AmphimedonQ_rna19479:0.0695886,(AmphimedonQ_rna6512:0.0662406,AmphimedonQ_rna6513:0.134578)1:0.218971)95:0.16925)78:0.127342,(CniPoritesL_plut2.m8.280.m1:0.262919,CniPoritesL_plut2.m8.279.m1:0.213489)96:0.190954)0:0.0745556)38:0.0600022)92:0.0504022,((CniExaiptasiaP_rna-XM_021050733.1:0.196401,(((CniPoritesL_plut2.m8.5617.m1:0.0928336,CniPoritesL_plut2.m8.7426.m1:0.10861)99:0.120425,CniPoritesL_plut2.m8.4280.m1:0.289245)99:0.102948,(((CniPoritesL_plut2.m8.23657.m1:0.0354359,(CniPoritesL_plut2.m8.8309.m1:0.0394313,(CniPoritesL_plut2.m8.31311.m1:0.18944,(CniPoritesL_plut2.m8.8304.m1:0.0338534,LingulaA_rna-XM_013529203.1:0.776507)0:0.231986)98:0.224596)85:0.0223176)99:0.135187,(CniPoritesL_plut2.m8.24789.m1:0.076015,CniPoritesL_plut2.m8.10611.m1:0.175823)99:0.148335)1:0.202197,((CniMergedstylophoraP_rna34897:0.0618235,(CniMergedstylophoraP_rna36515:0.0190457,(CniMergedstylophoraP_rna36509:5e-09,CniHenneguyaS_rna-gnl|WGS_SGJC|scaffold_2950-processed-0.0-mRNA:1.50453)76:0.00962115)99:0.0798886)97:0.053349,(CniMergedstylophoraP_rna28126:0.0163016,CniMergedstylophoraP_rna36074:0.0653927)97:0.0457021)1:0.188117)99:0.127555)91:0.0589075)96:0.0900149,CniDendronephthya_rna-XM_028537024.1:0.312175)1:0.164831)90:0.0514701,(AcanthasterP_rna5334:0.339627,((CniNemvArnau_v1g888:0.164212,(CniNemvArnau_v1g548:0.052925,CniNemvArnau_v1g58105:0.0140042)47:0.0219756)99:0.09215,CniActiniaT_rna-XM_031710321.1:0.339689)99:0.099638)97:0.058271)81:0.0429252)43:0.0240435)37:0.011853,CniNemvArnau_v1g55758:0.229416)82:0.0283257,(((LottiaG_LotgiT170497:1.4433,XenopusT_rna-XM_012957494.3:1.30155)99:0.713842,(((AcanthasterP_rna10011:0.551603,(StrongylocentrotusP_rna36016:0.316879,(CniMorbakkaV_scaffold200.g32.t1:0.624381,CniXenia_Xe_012783-T1:0.380523)1:1.36598)90:0.191367)99:0.141565,(OphiophagusH_rna-gnl|NaturalisBC|L345_10934.mrna:1.81255,(CniDendronephthya_rna-XM_028538773.1:0.705093,CniExaiptasiaP_rna-XM_021050312.2:0.643266)27:0.0433028)0:0.00376257)92:0.099862,((StrongylocentrotusP_rna14379:0.0012129,StrongylocentrotusP_rna37078:0.0152886)1:0.582864,((CrassostreaG_EKC33893:1.34827,(LingulaA_rna-XM_013551955.2:0.0162776,LingulaA_rna-XM_013547422.2:0.0162131)82:0.0846902)95:0.408387,((StrongylocentrotusP_rna24306:0.318925,(StrongylocentrotusP_rna24307:0.0110785,StrongylocentrotusP_rna31310:0.018543)1:0.388282)1:0.126031,((DanioR_ENSDART00000175268:1.12325,CniNemvArnau_v1g52068:5e-09)98:0.194521,CniNemvArnau_v1g50817:0.350995)18:0.0344438)13:0.0194945)99:0.0751269)74:0.0495997)51:0.0170527)16:0.0403442,(((((((LingulaA_rna-XM_013527388.1:5e-09,LingulaA_rna-XM_013550249.1:0.0072612)99:0.415807,(CniFungiaSp_ffun1.m2b.4416.m1:1.41088,(LingulaA_rna-XM_013559207.2:0.0164645,LingulaA_rna-XM_013553738.1:0.00602898)80:0.349866)56:0.171061)99:0.829416,CniAcroporaT_aten_0.1.m1.4166.m1:0.260885)88:0.678439,(CaenorhabditisE_F35D2.3.1:1.82417,(StrongylocentrotusP_rna19907:0.0216692,StrongylocentrotusP_rna21888:0.0134854)95:0.520246)0:0.0430189)67:0.0366963,((AcanthasterP_rna9823:0.47977,(StrongylocentrotusP_rna17101:0.26212,CniNemvArnau_v1g53623:0.131966)99:0.197372)98:0.110257,StrongylocentrotusP_rna32744:0.50869)1:0.132619)96:0.0714901,(((AcanthasterP_rna14196:0.395022,AcanthasterP_rna20104:0.464566)1:0.174029,(CniNemvArnau_v1g110891:0.362303,AcanthasterP_rna14495:0.584453)66:0.0577864)74:0.0218194,((CniPocilloporaA_rna4119:0,CniPocilloporaD_rna-XM_027180374.1:0)0:1.54623,CniActiniaT_rna-XM_031701266.1:2.45217)79:0.642004)72:0.0180917)43:0.0244342,(((((LingulaA_rna-XM_013557169.1:0.795506,(StrongylocentrotusP_rna26095:0.26182,AcanthasterP_rna6564:0.560926)88:0.215796)0:0.0101202,(StrongylocentrotusP_rna28168:0.544503,(StrongylocentrotusP_rna11283:0.494472,(CniXenia_Xe_014228-T1:0.587429,CniNemvArnau_v1g747:0.999743)72:0.096854)98:0.127863)99:0.15612)66:0.0352906,(AcanthasterP_rna9856:0.816421,LottiaG_LotgiT238278:0.64778)89:0.199309)38:0.0368743,(AcanthasterP_rna20289:0.705902,(BotrylloidesL_Boleac.CG.SB_v3.S0.g00103.01.t:0.579241,CniNemvArnau_v1g130899:0.408453)82:0.0932248)99:0.220333)89:0.0363698,((((AmphimedonQ_rna28896:5e-09,AmphimedonQ_rna11283:0.029885)1:0.546941,(StrongylocentrotusP_rna40107:0.0644397,(StrongylocentrotusP_rna40111:5e-09,StrongylocentrotusP_rna27652:0.0526974)99:0.0702849)1:0.564198)99:0.154594,AcanthasterP_rna9799:0.584339)0:0.000370565,(CrassostreaG_EKC34494:0.142224,(CrassostreaG_EKC37042:1.1e-08,CniNemvArnau_NVE17766:2.86681)0:0.00268844)1:1.05428)17:0.215418)75:0.0466301)94:0.0454032)99:0.039928)1:0.0754423)99:0.0581052)99:0.0526534,(((((((OphiophagusH_rna-gnl|NaturalisBC|L345_05743.mrna:2.65293,AmphibalanusA_rna-gnl|WGS_VIIS|FJT64_023389-RA_mrna:1.72539)0:0.0604161,CniMorbakkaV_scaffold535.g12.t1:0.654772)0:0.00681292,CniNemvArnau_v1g136893:0.344319)69:0.102657,(((CniGoniastreaA_gasp1.m3.22715.m1:0.0506524,CniGoniastreaA_gasp1.m3.29329.m1:0.0392136)99:0.806018,(CniPoritesL_plut2.m8.23760.m1:0.620421,CniExaiptasiaP_rna-XM_021061471.2:2.07506)0:0.000872579)16:0.0731875,((StrongylocentrotusP_rna13253:0.122944,StrongylocentrotusP_rna13610:0.0780971)1:0.488674,StrongylocentrotusP_rna6662:0.567138)86:0.192942)66:0.0529365)96:0.117057,((CniFungiaSp_ffun1.m4.24901.m1:1.70331,(((CniMorbakkaV_scaffold2.g62.t2:0.415032,((((CniDiscosoma_evm.model.scaffold_4.28:0.162159,(CniDiscosoma_evm.model.scaffold_4.29:0.065592,CniAmplexidiscus_evm.model.scaffold_155.15:0.0397713)91:0.0213491)1:0.10463,(((CniMergedstylophoraP_rna15882:0.0302353,(CniPocilloporaA_rna3375:5e-09,CniPocilloporaD_rna-XM_027204764.1:5e-09)1:0.0507271)1:0.086776,(CniFungiaSp_ffun1.m4.3226.m1:0.0537583,(CniGoniastreaA_gasp1.m3.15277.m1:0.0704908,CniOrbicellaF_rna26014:0.0224205)1:0.048358)1:0.0276739)98:0.0242634,(CniPoritesL_plut2.m8.16206.m1:0.117308,(CniGalaxeaF_gfas1.m1.13489.m1:0.153224,(CniMontiporaC_g35000.t1:0.0755036,(CniAcroporaT_aten_0.1.m1.10507.m1:0.013982,(CniAcroporaD_rna36776:0.0228242,CniAcroporaM_amil.1.2.5458.m1:0.00573205)97:0.00973054)1:0.101508)1:0.0513105)53:0.0161226)99:0.0279882)99:0.0543603)25:0.0157144,LingulaA_rna-XM_013540142.1:1.07306)58:0.163626,(CniNemvArnau_v1g192003:0.224457,(CniExaiptasiaP_rna-XM_021049978.2:0.197366,CniActiniaT_rna-XM_031694234.1:0.133553)99:0.0849288)97:0.0713132)98:0.11667)99:0.374061,(CniNemvArnau_v1g202815:1.14116,((LingulaA_rna-XM_013563781.1:0.0159514,LingulaA_rna-XM_013533716.1:0.00829845)97:0.176564,(LingulaA_rna-XM_013548253.1:0.0515816,(LingulaA_rna-XM_013560474.1:0.0329493,LingulaA_rna-XM_013548217.1:0.0200313)73:0.0132261)97:0.264517)96:1.10433)90:0.833734)76:0.0808483,(((((((DrosophilaM_FBtr0339459:0.622617,ApisM_GB44198-RA:0.382708)99:0.160648,CaenorhabditisE_F54F3.1a.1:0.687002)99:0.148318,((CrassostreaG_EKC21749:0.405156,LottiaG_LotgiT208735:0.315019)98:0.0867491,LingulaA_rna-XM_013530629.1:0.241494)99:0.101495)61:0.136702,AcanthasterP_rna6264:0.387049)88:0.591066,CniNemvArnau_v1g217055:2.18348)73:0.255364,CniGoniastreaA_gasp1.m3.19323.m1:0.61906)25:0.18929,((StrongylocentrotusP_rna17106:0.675977,CniXenia_Xe_011964-T1:1.27608)79:0.304165,(CniFungiaSp_ffun1.m4.3231.m1:0.0755854,(CniGoniastreaA_gasp1.m3.15276.m1:0.0747322,CniOrbicellaF_rna26018:0.0320918)99:0.0511463)99:0.425804)53:0.0747059)85:0.095401)66:0.0380005)0:8e-09,((((CniActiniaT_rna-XM_031694119.1:0.395632,(((((CniMergedstylophoraP_rna16342:0.0776987,(CniPocilloporaA_rna11406:5e-09,CniPocilloporaD_rna-XM_027187761.1:5e-09)1:0.0386958)1:0.159235,(CniFungiaSp_ffun1.m4.11060.m1:0.0965578,(CniGoniastreaA_gasp1.m3.26888.m1:0.0509617,CniOrbicellaF_rna34899:0.0350821)1:0.0711526)61:0.0386893)1:0.0761899,((CniAcroporaM_amil.1.2.6017.m1:0.0607927,CniAcroporaT_aten_0.1.m1.7417.m1:0.0406121)1:0.382745,((CniAcroporaD_rna7166:0.0153167,CniAcroporaM_amil.1.2.6020.m1:0.0100131)78:0.0202464,CniAcroporaM_amil.1.2.6019.m1:0.0215341)1:0.204434)1:0.172745)79:0.0529642,(CniAmplexidiscus_evm.model.scaffold_365.10:0.238684,(CniDiscosoma_evm.model.scaffold_1040.1:0.168021,CniDiscosoma_evm.model.scaffold_28.65:0.0207424)99:0.201666)85:0.0347057)77:0.0903807,(CniNemvArnau_v1g37729:2.66333,CniNemvArnau_v1g138700:6e-09)40:0.302754)94:0.143375)99:0.121782,((CniAureliaA_scaffold826.g4.t1:0.338573,CniMorbakkaV_scaffold277.g6.t1:0.400516)98:0.216712,CniNemvArnau_v1g219789:0.507497)57:0.0436598)99:0.133844,((AcanthasterP_rna3927:0.26736,StrongylocentrotusP_rna31274:0.278294)1:0.270693,(DanioR_ENSDART00000190121:0.382326,(((DanioR_ENSDART00000133365:0.374506,(Human_ENST00000275358:0.104769,MusM_ENSMUST00000203074:0.140879)99:0.139034)53:0.0155872,XenopusT_rna-XM_002939011.5:0.22577)99:0.0790135,DanioR_ENSDART00000170130:0.302577)89:0.0562963)1:0.228835)1:0.228002)95:0.294755,(StrongylocentrotusP_rna14727:0.406731,StrongylocentrotusP_rna30359:2.03475)0:0.0108556)92:0.453641)65:0.0460764)84:0.0458516,AcanthasterP_rna25387:0.88252)96:0.0627814,((((((((((XenopusT_rna-NM_001097288.1:0.106966,(Human_ENST00000651671:0.0320204,MusM_ENSMUST00000028288:0.0320832)1:0.0917334)98:0.0350369,(DanioR_ENSDART00000168930:0.156704,DanioR_ENSDART00000050855:0.106293)98:0.0360065)1:0.172261,((DanioR_ENSDART00000123104:0.316501,(XenopusT_rna-XM_002939080.5:0.245056,(MusM_ENSMUST00000079812:0.0347076,((((CniMergedstylophoraP_Spis3544:2.5693,Human_ENST00000650865:5e-09)0:5e-09,Human_ENST00000362074:5e-09)0:5e-09,Human_ENST00000593495:0.00282914)1:0.0654885,Human_ENST00000256646:0.00149243)99:0.0197022)1:0.14412)1:0.0895666)1:0.0680048,(DanioR_ENSDART00000073930:0.171631,(XenopusT_rna-XM_018092518.2:0.213967,(OphiophagusH_rna-gnl|NaturalisBC|L345_03414.mrna:0.101997,(Human_ENST00000263388:0.0262646,MusM_ENSMUST00000087723:0.0439475)1:0.224496)65:0.0369287)99:0.046006)1:0.126355)98:0.0582322)1:0.169976,((((LingulaA_rna-XM_013563651.1:0.209365,((AcanthasterP_rna3491:0.25508,AcanthasterP_rna3499:0.403882)90:0.936588,CniNemvArnau_v1g222115:2.16884)80:0.470293)21:0.100499,LottiaG_LotgiT184955:0.362236)85:0.0581147,(ApisM_GB49149-RA:0.229732,AmphibalanusA_rna-gnl|WGS_VIIS|FJT64_003488-RA_mrna:0.375858)1:0.105025)86:0.0503333,StrongylocentrotusP_rna38490:0.539535)94:0.0518497)98:0.0607455,((CniActiniaT_rna-XM_031698719.1:0.375742,(CniGoniastreaA_gasp1.m3.16331.m1:0.287942,CrassostreaG_EKC23623:0.26113)98:0.0988518)32:0.0671996,SalpingoecaR_rna-gnl|WGS_ACSY|mrna_PTSG_09727T0:1.35815)80:0.0480566)99:0.0932781,((CniNemvArnau_v1g150500:0.0174226,CniNemvArnau_v1g103841:5e-09)1:0.450867,(CrassostreaG_EKC35189:0.120073,CrassostreaG_EKC29325:0.107331)1:0.700362)39:0.0611355)86:0.0409465,(LingulaA_rna-XM_013558991.1:1.27425,((((CniDiscosoma_evm.model.scaffold_100.25:0.0717345,(CniDiscosoma_evm.model.scaffold_100.26:0.0610524,CniAmplexidiscus_evm.model.scaffold_99.27:0.00954162)1:0.161492)1:0.441163,(((CniMergedstylophoraP_rna19011:0.0486824,(CniPocilloporaA_rna19624:5e-09,CniPocilloporaD_rna-XM_027196032.1:5e-09)1:0.0631113)1:0.101581,((CniGoniastreaA_gasp1.m3.15026.m1:0.0448297,CniOrbicellaF_rna24296:0.0328986)1:0.0523351,(CniFungiaSp_ffun1.m4.2804.m1:0.0123368,CniFungiaSp_ffun1.m4.4484.m1:0.060253)1:0.0652151)1:0.0405244)95:0.033717,(CniPoritesL_plut2.m8.18112.m1:0.156969,(CniGalaxeaF_gfas1.m1.8359.m1:0.130931,((CniMontiporaC_g56572.t1:0.00068808,CniMontiporaC_g56840.t1:0.0159637)1:0.0917655,(CniAcroporaT_aten_0.1.m1.15614.m1:0.0245292,(CniAcroporaD_rna34462:0.0238445,CniAcroporaM_amil.1.2.10334.m1:0.0226035)1:0.0215343)1:0.0843757)1:0.0728518)1:0.0487513)98:0.0372471)99:0.0792912)91:0.0730026,(CniExaiptasiaP_rna-XM_021043393.2:0.105327,CniActiniaT_rna-XM_031702171.1:0.125524)1:0.175837)1:0.264094,DrosophilaM_FBtr0070507:0.482639)54:0.0950412)64:0.07429)97:0.061206,(((((CniAureliaA_scaffold609.g13.t2:0.309726,(CniAureliaA_scaffold609.g14.t1:0.250399,(CniAureliaA_scaffold1404.g2.t1:0.17808,CniAureliaA_scaffold609.g15.t1:0.114267)99:0.112019)29:0.0779176)1:1.53497,(CniAcroporaM_amil.1.2.8004.m1:0.00847447,(CniAcroporaD_rna31420:0.0250237,CniAcroporaD_rna4679:0.0718061)66:0.0070974)1:1.09813)0:0.0229491,((AcanthasterP_rna809:0.851707,AmphimedonQ_rna29463:0.212481)80:0.65855,BotrylloidesL_Boleac.CG.SB_v3.S59.g12005.01.t:0.312577)43:0.0521129)57:0.0820952,((((CniNemvArnau_v1g51468:0.262114,((CniNemvArnau_v1g1059:0.016343,CniNemvArnau_v1g150279:0.00786803)97:0.0440011,CniNemvArnau_v1g215051:0.029767)1:0.308337)86:0.120711,(CniActiniaT_rna-XM_031696011.1:0.0634636,(CniActiniaT_rna-XM_031701263.1:0.0298221,CniActiniaT_rna-XM_031702235.1:0.0295158)99:0.0674676)1:0.269728)91:0.265508,CrassostreaG_EKC29647:1.25541)82:0.171195,((CniPocilloporaA_rna17331:0,CniPocilloporaD_rna-XM_027193736.1:0)0:0.391876,(StrongylocentrotusP_rna1126:1.29497,CniMergedstylophoraP_rna26403:0.0272027)95:0.097117)1:0.699871)80:0.0936624)94:0.0893101,(((OphiophagusH_rna-gnl|NaturalisBC|L345_00596.mrna:1.93853,(CniDendronephthya_rna-XM_028556826.1:0.443371,CniMergedstylophoraP_rna17326:0.382707)99:0.783584)66:0.20301,((CniAmplexidiscus_evm.model.scaffold_183.27:0.18592,AmphibalanusA_rna-gnl|WGS_VIIS|FJT64_023391-RA_mrna:0.461735)98:0.331507,CaenorhabditisE_H30A04.1b.1:1.41715)67:0.0944413)47:0.0856616,((CniMorbakkaV_scaffold165.g72.t1:0.44021,BotrylloidesL_Boleac.CG.SB_v3.S391.g08923.01.t:0.926589)90:0.108834,(CniDendronephthya_rna-XM_028551779.1:0.527521,CniGoniastreaA_gasp1.m3.29998.m1:1.40083)84:0.109075)48:0.0346555)87:0.0545323)99:0.0848268)89:0.0443829,(((CniFungiaSp_ffun1.m4.5921.m1:1.38365,((DanioR_ENSDART00000140645:0.773721,CniHydraV_rna12589:0.952272)0:0.0241028,AmphimedonQ_rna14784:0.884541)21:0.144365)71:0.176534,((AcanthasterP_rna29514:0.764081,AcanthasterP_rna32587:0.863963)92:0.171999,(CniNemvArnau_v1g84684:0.591189,(((LingulaA_rna-XM_024075350.1:0.904269,(CniDiscosoma_evm.model.scaffold_28.66:0.956691,(CniHydraV_rna15230:0.0879605,CniHydraV_rna20582:0.00731067)99:1.08627)83:0.291503)87:0.310648,((StrongylocentrotusP_rna1108:0.718234,((CniGoniastreaA_gasp1.m3.9037.m1:0.182874,(CniGoniastreaA_gasp1.m3.9039.m1:0.064722,CniGoniastreaA_gasp1.m3.9040.m1:0.0887299)95:0.0881115)1:0.290594,(CniFungiaSp_ffun1.m4.17032.m1:0.231594,((CniGoniastreaA_gasp1.m3.6296.m1:0.154533,CniOrbicellaF_rna23049:0.040246)1:0.122393,(CniFungiaSp_ffun1.m4.26468.m1:0.166961,(CniMergedstylophoraP_rna15151:0.13052,(CniPocilloporaA_rna13110:5e-09,CniPocilloporaD_rna-XM_027189459.1:5e-09)1:0.08415)1:0.239141)23:0.0332516)97:0.0950251)97:0.13365)98:0.394864)17:0.124558,CniFungiaSp_ffun1.m4.3575.m1:0.830639)40:0.121974)63:0.0850773,((CrassostreaG_EKC32718:0.0509269,CrassostreaG_EKC30185:0.0970729)99:0.889366,(CniNemvArnau_v1g141543:5e-09,CniNemvArnau_v1g136382:0.0145066)1:0.652489)57:0.165214)13:0.0150951)76:0.0973022)47:0.0944267)33:0.0712278,((((BotrylloidesL_Boleac.CG.SB_v3.S44.g09801.01.t:0.246948,BotrylloidesL_Boleac.CG.SB_v3.S728.g13627.01.t:0.469822)1:1.22241,((CniDendronephthya_rna-XM_028538900.1:0.413474,CniNemvArnau_v1g84399:0.39875)96:0.187036,CniMorbakkaV_scaffold35.g73.t1:0.466177)81:0.191144)62:0.260206,(CniAureliaA_scaffold1273.g5.t1:1.59144,(((CniNemvArnau_v1g147055:0.0193895,CniNemvArnau_v1g95649:5e-09)86:0.0497235,CniNemvArnau_v1g125559:0.0506373)1:0.688849,(CniDiscosoma_evm.model.scaffold_29.69:0.934965,LingulaA_rna-XM_013550347.1:0.798827)67:0.134595)0:0.00548727)32:0.0616162)85:0.0638637,(LottiaG_LotgiT60252:0.412506,((CniHydraV_rna5043:2.38444,(((CniActiniaT_rna-XM_031704125.1:0.550942,AmphibalanusA_rna-gnl|WGS_VIIS|FJT64_009949-RA_mrna:1.41727)80:0.293324,((CniAureliaA_scaffold1113.g7.t4:0.531593,(XenopusT_rna-XM_031891253.1:0.220154,OphiophagusH_rna-gnl|NaturalisBC|L345_13962.mrna:0.411809)99:0.318633)85:0.101159,(CniGalaxeaF_gfas1.m1.17322.m1:0.977768,((((CniAureliaA_scaffold5666.g1.t1:1.03875,CaenorhabditisE_F16B12.2.1:0.537265)34:0.116599,(CrassostreaG_EKC38938:0.87788,CniMorbakkaV_scaffold1516.g1.t1:1.70233)72:0.140083)86:0.285062,AcanthasterP_rna10064:0.896189)0:1.1e-08,CniAureliaA_scaffold2078.g1.t1:1.34293)65:0.335366)0:1.1e-08)76:0.0979592)60:0.0272785,CniOrbicellaF_rna4982:0.967531)0:1.1e-08)45:0.0381541,(((Human_ENST00000375023:0.0773903,MusM_ENSMUST00000015612:0.0833898)1:0.617166,((CniAureliaA_scaffold609.g12.t1:6e-09,CniDiscosoma_evm.model.scaffold_42.27:0.643108)34:1.39891,(((CrassostreaG_EKC18324:0.921786,((LingulaA_rna-XM_013540130.1:0.362105,CrassostreaG_EKC19252:0.461965)99:0.254065,(CniDendronephthya_rna-XM_028557263.1:0.237962,CniXenia_Xe_000375-T1:0.226069)1:0.488148)89:0.216118)81:0.247413,(((CniGoniastreaA_gasp1.m3.21078.m1:0.084122,CniGoniastreaA_gasp1.m3.25165.m1:0.210681)62:0.0535791,CniAmplexidiscus_evm.model.scaffold_19.24:0.0712629)74:0.030799,CniAcroporaT_aten_0.1.m1.409.m1:0.0485073)1:1.28496)45:0.12118,CniDendronephthya_rna-XM_028547237.1:1.31334)0:1.1e-08)79:0.10973)32:0.0796261,(CniAureliaA_scaffold429.g1.t1:1.34037,(AcanthasterP_rna22009:1.15093,MnemiopsisL_ML128618a-RA:1.07761)0:5e-09)89:0.415651)0:0.00512398)84:0.0383202)71:0.0189411)47:0.0203948)85:0.0238279)99:0.0745031,((((((((LingulaA_rna-XM_024075517.1:0.0616941,LingulaA_rna-XM_013561480.1:0.11077)1:0.410572,(CrassostreaG_EKC37279:0.434871,(CniHydraV_rna3183:0.407925,CniHydraV_rna5891:0.758524)98:0.472965)72:0.169021)94:0.168199,(LingulaA_rna-XM_013534728.2:0.426266,LingulaA_rna-XM_024075118.1:0.332783)1:0.354398)53:0.216744,LingulaA_rna-XM_024076873.1:2.00574)56:0.454318,((((((CniAureliaA_scaffold214.g17.t1:0.608796,((CrassostreaG_EKC39446:0.0154693,CrassostreaG_EKC26638:5e-09)58:0.0196768,CrassostreaG_EKC39447:0.0826533)1:0.643336)66:0.120806,(StrongylocentrotusP_rna15730:0.293485,CrassostreaG_EKC32342:0.712309)87:0.234301)40:0.128691,(((CniAcroporaM_amil.1.2.20579.m1:0.494739,(CniAureliaA_scaffold500.g7.t1:0.111727,CniAureliaA_scaffold684.g9.t2:0.113679)93:0.168389)57:0.0951255,(CniAureliaA_scaffold2267.g1.t2:0.0270316,CniAureliaA_scaffold394.g22.t1:0.220877)44:0.0559788)99:0.241655,AcanthasterP_rna2710:0.671327)43:0.111199)72:0.134997,(StrongylocentrotusP_rna6118:0.10342,StrongylocentrotusP_rna12128:0.0592605)1:1.01531)44:0.121435,((CniAcroporaT_aten_0.1.m1.14525.m1:1.04847,(CniRenillaM_g4179.t1:0.457595,LingulaA_rna-XM_013532011.1:0.66725)78:0.293605)86:0.310128,(CniActiniaT_rna-XM_031694392.1:0.496828,((CniActiniaT_rna-XM_031704043.1:0.174445,(CniActiniaT_rna-XM_031700289.1:0.3042,(CniActiniaT_rna-XM_031704044.1:0.0317061,CniActiniaT_rna-XM_031704042.1:0.156475)66:0.0258904)74:0.0144447)92:0.052627,(CniActiniaT_rna-XM_031704040.1:0.0838693,(CniActiniaT_rna-XM_031704036.1:0.0586245,LingulaA_rna-XM_013544897.1:1.67482)0:6e-09)89:0.0353554)47:0.0916605)72:0.178444)46:0.193903)73:0.16323,(((((CniAmplexidiscus_evm.model.scaffold_4.120:0.0893565,(CniDiscosoma_evm.model.scaffold_3022.1:0.0590395,CniDiscosoma_evm.model.scaffold_30.28:0.0072741)94:0.0458785)1:0.262359,(CniMergedstylophoraP_rna32535:0.272196,(CniGoniastreaA_gasp1.m3.16575.m1:0.0618757,CniOrbicellaF_rna19895:0.0542285)1:0.140265)24:0.0588606)98:0.106306,(CniAcroporaD_rna36734:0.24703,CniMontiporaC_g37685.t1:0.182669)99:0.108739)99:0.45912,(((CniFungiaSp_ffun1.m4.1339.m1:0.0691419,(CniGalaxeaF_gfas1.m1.3890.m1:0.33604,CniOrbicellaF_rna36484:0.11638)15:0.00798768)1:1.08968,(CniExaiptasiaP_rna-XM_021039959.2:0.23031,(CniActiniaT_rna-XM_031704143.1:0.157006,(CniActiniaT_rna-XM_031704160.1:0.24096,(CniHydraV_rna20597:0.435657,CniActiniaT_rna-XM_031712711.1:8e-09)99:0.261338)98:0.0886835)99:0.146991)99:0.336491)33:0.210739,CrassostreaG_EKC25029:1.04558)52:0.124117)46:0.121702,(CniActiniaT_rna-XM_031710319.1:0.361684,((CniAmplexidiscus_evm.model.scaffold_258.8:0.198477,(CniFungiaSp_ffun1.m4.11264.m1:0.165303,(CniMorbakkaV_scaffold377.g17.t1:0.94386,CniNemvArnau_v1g146705:0.300833)66:0.193634)70:0.161144)66:0.138749,CniNemvArnau_v1g84135:0.407658)73:0.15511)86:0.10318)86:0.0854347)64:0.0553936)64:0.0632859,(((SalpingoecaR_rna-gnl|WGS_ACSY|mrna_PTSG_07477T0:1.15736,(AcanthasterP_rna22007:0.573753,(AmphimedonQ_rna6561:0.549147,CrassostreaG_EKC22858:0.923736)40:0.0478862)99:0.545574)17:0.0815031,(((CniRenillaM_g1266.t1:3.30165,StrongylocentrotusP_rna19544:5e-09)99:0.198429,(StrongylocentrotusP_rna11013:0.174746,(StrongylocentrotusP_rna37683:0.00295595,StrongylocentrotusP_rna37684:0.00727619)1:0.108934)97:0.0937587)99:0.298653,StrongylocentrotusP_rna36572:0.327253)99:0.214311)84:0.108045,(BotrylloidesL_Boleac.CG.SB_v3.S192.g04302.01.t:0.479208,(((BotrylloidesL_Boleac.CG.SB_v3.S1239.g01839.01.t:0.0828159,(BotrylloidesL_Boleac.CG.SB_v3.S190.g04277.01.t:0.0839648,BotrylloidesL_Boleac.CG.SB_v3.S192.g04305.01.t:0.226917)92:0.0450764)86:0.0317131,(BotrylloidesL_Boleac.CG.SB_v3.S192.g04304.01.t:0.526161,(BotrylloidesL_Boleac.CG.SB_v3.S83.g14584.01.t:0.0260161,(BotrylloidesL_Boleac.CG.SB_v3.S190.g04278.01.t:0.0491615,BotrylloidesL_Boleac.CG.SB_v3.S1239.g01840.01.t:0.0694204)95:0.0418108)97:0.0996352)95:0.0876908)13:0.0234959,BotrylloidesL_Boleac.CG.SB_v3.S83.g14583.01.t:0.204389)96:0.240733)1:1.11978)61:0.0554965)76:0.0611233,((((StrongylocentrotusP_rna3709:0.468087,(StrongylocentrotusP_rna36533:0.0931856,((StrongylocentrotusP_rna31139:0.0285505,StrongylocentrotusP_rna36532:0.0220546)99:0.0961399,(StrongylocentrotusP_rna3710:0.053865,(StrongylocentrotusP_rna5071:0.0164149,StrongylocentrotusP_rna23907:0.0360495)99:0.0322865)93:0.0246562)92:0.0566616)91:0.100611)1:0.486301,(CniNemvArnau_v1g110299:0.190278,(AmphimedonQ_rna7963:0.835248,(((AcanthasterP_rna23025:0.123464,AcanthasterP_rna23038:0.0950304)1:0.222799,((AcanthasterP_rna23026:0.0958178,AcanthasterP_rna23028:0.147715)1:0.247364,(AcanthasterP_rna24516:0.0197446,AcanthasterP_rna36213:0.090639)1:0.234478)96:0.0778003)94:0.156147,AcanthasterP_rna20282:0.709744)88:0.106904)27:0.0308093)74:0.0488288)95:0.106103,(((AmphimedonQ_rna7964:0.221328,CniAcroporaT_aten_0.1.m1.3107.m1:0.849749)45:0.0630498,(BotrylloidesL_Boleac.CG.SB_v3.S186.g04115.01.t:0.815511,((CniNemvArnau_v1g44265:5e-09,CniNemvArnau_v1g58114:0.0623062)70:0.339716,CniHydraV_rna20925:1.203)69:0.294859)86:0.256409)34:0.0775031,((StrongylocentrotusP_rna26004:0.290399,StrongylocentrotusP_rna38059:0.188029)1:0.437335,(((StrongylocentrotusP_rna815:0.836188,CniNemvArnau_v1g18474:0.244777)62:0.143748,(CniOrbicellaF_rna18109:0.654872,(StrongylocentrotusP_rna22055:0.359416,StrongylocentrotusP_rna32929:0.273224)90:0.341221)69:0.182289)85:0.102929,((StrongylocentrotusP_rna9403:0.385144,(StrongylocentrotusP_rna9401:0.0474658,(CniGalaxeaF_gfas1.m1.23867.m1:1.20988,StrongylocentrotusP_rna3780:2e-08)98:0.198808)1:0.697809)99:0.247241,(CniAcroporaT_aten_0.1.m1.30631.m1:1.27255,(CniGoniastreaA_gasp1.m3.31500.m1:0.557908,(((CniNemvArnau_v1g55779:0.209758,(AcanthasterP_rna24775:0.757524,LottiaG_LotgiT98463:0.739086)55:0.262969)67:0.235536,CniNemvArnau_v1g127347:0.152081)69:0.0956431,CrassostreaG_EKC42676:0.536645)79:0.173211)0:8e-09)64:0.167163)69:0.0458203)3:0.0795145)34:0.0206426)85:0.0421423)89:0.0445279,(((StrongylocentrotusP_rna31181:0.995386,((CniExaiptasiaP_rna-XM_021041220.2:0.243361,(CniActiniaT_rna-XM_031713395.1:0.252916,CniExaiptasiaP_rna-XM_021055701.2:0.354101)99:0.164793)88:0.231614,(CniFungiaSp_ffun1.m4.12847.m1:1.27829,(CniMontiporaC_g59316.t1:0.213968,(CniMergedstylophoraP_rna17274:0.15452,(CniFungiaSp_ffun1.m4.9309.m1:0.0630975,CniGoniastreaA_gasp1.m3.26956.m1:0.120208)92:0.0777855)95:0.121431)99:0.840037)0:0.0312936)65:0.116703)83:0.154728,((StrongylocentrotusP_rna36405:0.465232,((((CniGoniastreaA_gasp1.m3.21320.m1:0.181332,CniGoniastreaA_gasp1.m3.21305.m1:0.058712)53:0.039424,(((CniGoniastreaA_gasp1.m3.8588.m1:0.0476256,(CniGoniastreaA_gasp1.m3.21161.m1:0.0308409,CniGoniastreaA_gasp1.m3.19310.m1:0.0400628)96:0.0525404)0:6e-09,((CniGoniastreaA_gasp1.m3.25442.m1:0.0944946,CniGoniastreaA_gasp1.m3.21437.m1:0.176439)72:0.0282449,(((CniGoniastreaA_gasp1.m3.31794.m1:0.205271,(CrassostreaG_EKC25841:0.633255,((CniGoniastreaA_gasp1.m3.22616.m1:0.104019,CniGoniastreaA_gasp1.m3.23791.m1:0.314455)82:0.0580046,(CniGoniastreaA_gasp1.m3.23689.m1:0.0675883,CniGoniastreaA_gasp1.m3.19312.m1:0.0350157)85:0.0853754)0:5e-09)19:0.0376805)79:0.0407676,CniGoniastreaA_gasp1.m3.29419.m1:0.359764)48:0.0318798,CniGoniastreaA_gasp1.m3.23792.m1:0.0701464)77:0.0643444)98:0.176879)88:0.0317549,CniGoniastreaA_gasp1.m3.27763.m1:0.0770135)97:0.0777964)1:0.32916,((CrassostreaG_EKC32513:0.817114,CrassostreaG_EKC32021:0.704069)68:0.0501825,(CrassostreaG_EKC17735:0.136639,((CrassostreaG_EKC23315:0.296538,(CrassostreaG_EKC23314:0.234054,CrassostreaG_EKC23316:0.381341)26:0.0126448)99:0.161541,(((CrassostreaG_EKC41937:0.183822,AcanthasterP_rna32232:0.506711)86:0.175249,CrassostreaG_EKC19723:0.0779572)99:0.190844,(CrassostreaG_EKC42842:0.136577,CrassostreaG_EKC24823:0.352537)87:0.0592763)1:0.149351)87:0.0331882)86:0.0525666)97:0.10126)44:0.0550267,CniDiscosoma_evm.model.scaffold_1052.1:0.54788)96:0.0942549)50:0.151025,(CniDiscosoma_evm.model.scaffold_30.33:0.835704,CniNemvArnau_v1g83388:0.336293)90:0.525926)18:0.0398796)76:0.0492631,((((CniAureliaA_scaffold535.g11.t1:0.340318,(CniAureliaA_scaffold535.g10.t2:0.308694,CrassostreaG_EKC32638:1.24868)36:0.0756926)79:0.0798018,(CniAureliaA_scaffold535.g12.t1:0.0650671,CniAureliaA_scaffold535.g13.t1:0.115457)1:0.155293)84:0.0430349,CniAureliaA_scaffold535.g14.t1:0.18798)1:0.239747,((CniHydraV_rna22510:0.726014,AmphimedonQ_rna630:0.438548)66:0.140341,(CniNemvArnau_v1g63233:0.0481439,LingulaA_rna-XM_013562505.1:1.04307)83:0.468677)41:0.106781)99:0.127026)98:0.0990962)87:0.0338424)88:0.0468449,((((OphiophagusH_rna-gnl|NaturalisBC|L345_05318.mrna:1.62528,((((CniExaiptasiaP_rna-XM_028657454.1:0.193495,CniActiniaT_rna-XM_031705497.1:0.197129)1:0.3691,CniXenia_Xe_007490-T1:0.884162)90:0.0978953,CniNemvArnau_v1g61309:0.565908)0:6e-09,(AcanthasterP_rna28973:1.71444,(CniHydraV_rna12901:1.29236,(CniExaiptasiaP_rna-XM_028662538.1:0.175257,(CniExaiptasiaP_rna-XM_021052290.2:0.196217,CniExaiptasiaP_rna-XM_028661932.1:0.00308656)97:0.0911511)88:0.421468)0:0.176116)89:0.153753)39:0.0853571)5:0.0335618,((LottiaG_LotgiT119346:0.647276,CniNemvArnau_NVE9611:0.840838)9:0.0526366,CniNemvArnau_v1g159493:0.281014)90:0.148485)81:0.0713893,((((CrassostreaG_EKC31115:0.0371644,CrassostreaG_EKC18874:0.0326918)14:0.453286,(CniHydraV_rna6551:0.763532,CniHenneguyaS_rna-gnl|WGS_SGJC|scaffold_268-augustus-0.19-mRNA:0.468664)1:1.57732)17:0.0803504,(CrassostreaG_EKC18873:0.358013,(CniNemvArnau_v1g143289:0.0102542,CniNemvArnau_v1g125705:5e-09)1:0.431174)99:0.295533)95:0.131962,((((((CniMontiporaC_g27801.t1:5e-09,CniAureliaA_scaffold311.g12.t1:1.39114)24:0.185935,CniMontiporaC_g4472.t1:0.0814675)0:5e-09,CniMontiporaC_g27798.t1:0.0752538)99:0.0993676,CniMontiporaC_g65543.t1:5e-09)99:0.0608309,CniMontiporaC_adi2mcaRNA13628_R8:0.0139155)1:0.348992,CniMontiporaC_g24951.t1:0.207886)1:0.339389)97:0.132471)67:0.0510994,((CniNemvArnau_v1g151604:0.341318,((((StrongylocentrotusP_rna17393:0.0500794,StrongylocentrotusP_rna9004:0.375128)21:0.0110614,((StrongylocentrotusP_rna3736:0.0507582,(StrongylocentrotusP_rna23133:6e-09,LottiaG_LotgiT156364:1.93749)18:0.0533019)70:0.0119203,StrongylocentrotusP_rna16926:0.0989882)36:0.0323204)98:0.0571512,StrongylocentrotusP_rna9003:0.0514279)1:0.557069,((CniAmplexidiscus_evm.model.scaffold_98.1:0.295721,CniGalaxeaF_gfas1.m1.1637.m1:8e-09)55:0.984214,((StrongylocentrotusP_rna26157:0.0785667,StrongylocentrotusP_rna27716:0.0370073)91:0.112461,(StrongylocentrotusP_rna14992:5e-09,StrongylocentrotusP_rna20295:0.0393602)99:0.114558)1:0.587945)78:0.17739)35:0.0630838)42:0.0569909,AcanthasterP_rna11568:0.885546)77:0.0653634)46:0.0402207)95:0.0552597)7:0.0393568)97:0.0454447)96:0.0466887)98:0.0392255)80:0.011739)0:0.00998753)48:0.00636429)81:0.0123908)0:1.1e-08)98:0.0556827)0:0.0581007)99:0.0659204)0:0.0143738)0:0.0254418)98:0.0535626)0:0.0460624)0:1.1e-08)0:0.0160186)0:0.0327429)40:0.0275869)1:0.0876804)1:0.0701595)0:0.0125529)0:0.0200878)81:0.0326267)55:0.02986)96:0.042564)95:0.131598)43:0.0317604)99:0.146964)1:0.164353)1:0.135782)1:0.138195)1:0.176184)1:0.0589611)1:0.0369426)96:0.0220233)0:0.00058755)0;
