# Supplementary material for: Evolution of Protein-Mediated Biomineralization in Scleractinian Corals
Source: Front Genet. 2021 Feb 2;12:618517. doi: 10.3389/fgene.2021.618517 (PMC7902050; doi:10.3389/fgene.2021.618517)
Supplement: Supplementary file 2 [file Data_Sheet_2.ZIP › tree.biomin.OG0000011.tree.txt]

(FungScedosporiumA_KEZ40764:0.288454,((CniAureliaA_scaffold335.g17.t1:0.840145,CniHydraV_rna2900:0.609915)90:0.133829,(((LottiaG_LotgiT99791:0.339962,StrongylocentrotusP_rna8836:0.739699)92:0.304762,DrosophilaM_FBtr0083371:0.866176)41:0.0464694,(MnemiopsisL_ML053625a-RA:0.743379,((((((((CniPoritesL_plut2.m8.1338.m1:0.163373,(CniPoritesL_plut2.m8.19985.m1:0.132622,CniPoritesL_plut2.m8.19987.m1:0.0184254)1:0.145991)1:0.275286,(CniGalaxeaF_gfas1.m1.2377.m1:0.39466,(((CniMontiporaC_adi2mcaRNA9177_R0:0.0102574,CniMontiporaC_adi2mcaRNA9173_R5:0.0151531)97:0.0341115,(CniMontiporaC_adi2mcaRNA9177_R2:0.00528581,CniMontiporaC_adi2mcaRNA9177_R1:0.00391739)96:0.0267578)1:0.262079,(((((CniAcroporaD_rna9174:0.0246292,CniAcroporaM_amil.1.2.3040.m1:0.0281895)1:0.0992565,(CniAcroporaT_aten_0.1.m1.32175.m1:0.0383927,(CniAcroporaM_amil.1.2.3042.m1:0.0746806,CniAcroporaT_aten_0.1.m1.32167.m1:0.0650093)84:0.0372067)95:0.0396824)1:0.232277,(CniAcroporaD_rna9177:0.0280248,CniAcroporaM_amil.1.2.3033.m1:0.0173234)33:0.00858224)42:0.0605467,(CniAcroporaD_rna9176:0.00713909,CniAcroporaM_amil.1.2.3043.m1:0.0118885)1:0.0795661)81:0.0391062,(CniAcroporaT_aten_0.1.m1.32174.m1:0.0148812,CniAcroporaM_amil.1.2.3044.m1:0.199049)96:0.0501273)1:0.143574)1:0.130642)96:0.0669129)55:0.0384204,(CniFungiaSp_ffun1.m4.4667.m1:0.192573,(((CniOrbicellaF_rna22091:0.0135616,CniOrbicellaF_rna26108:5e-09)1:0.104506,(CniGoniastreaA_gasp1.m3.13859.m1:0.0900287,CniGoniastreaA_gasp1.m3.13860.m1:0.0307125)99:0.0674416)99:0.0874638,(CniGoniastreaA_gasp1.m3.13857.m1:0.0729671,(CniOrbicellaF_rna26105:0.0129976,(CniOrbicellaF_rna26104:5e-09,CniOrbicellaF_rna26106:0.0179545)69:0.00192928)1:0.103673)1:0.0846576)1:0.174239)1:0.194283)56:0.0375183,(CniGalaxeaF_gfas1.m1.2381.m1:0.240301,(CniPoritesL_plut2.m8.19993.m1:0.175078,(CniPoritesL_plut2.m8.19986.m1:0.0134352,(CniPoritesL_plut2.m8.12218.m1:0.0693213,CniPoritesL_plut2.m8.19988.m1:0.084572)36:0.0108539)1:0.168257)1:0.115731)98:0.0581358)57:0.0226422,((CniAcroporaD_rna9179:0.270037,((CniAmplexidiscus_evm.model.scaffold_12.46:0.0904032,CniDiscosoma_evm.model.scaffold_0.290:0.11041)1:0.22291,((((CniMergedstylophoraP_rna6364:0.0459817,(CniPocilloporaA_rna2600:5e-09,CniPocilloporaD_rna-XM_027203510.1:5e-09)99:0.0501369)1:0.136849,(CniFungiaSp_ffun1.m4.4668.m1:0.104834,(CniGoniastreaA_gasp1.m3.13863.m1:0.0591791,CniOrbicellaF_rna26109:0.398729)99:0.0831487)35:0.0260741)90:0.0535471,((CniMontiporaC_g13752.t1:0.00624864,CniMontiporaC_g31988.t1:5e-09)1:0.139613,(CniAcroporaD_rna41598:0.0946224,(CniAcroporaM_amil.1.2.3032.m1:0.0456742,CniAcroporaT_aten_0.1.m1.32172.m1:0.0282907)47:0.0346523)1:0.100834)1:0.0950872)1:0.169348,((CniAmplexidiscus_evm.model.scaffold_12.45:0.0767794,CniDiscosoma_evm.model.scaffold_0.289:0.0553691)1:0.166394,((CniMergedstylophoraP_rna6365:0.043775,(CniPocilloporaA_rna2598:5e-09,CniPocilloporaD_rna-XM_027201641.1:5e-09)99:0.0555863)1:0.137757,((CniFungiaSp_ffun1.m4.4676.m1:0.0529273,(CniGoniastreaA_gasp1.m3.13862.m1:0.0243041,CniOrbicellaF_rna26110:0.0383528)99:0.0552803)1:0.104561,(CniGalaxeaF_gfas1.m1.2383.m1:0.120807,(CniMontiporaC_adi2mcaRNA41598_R3:0.0875294,CniPoritesL_plut2.m8.19995.m1:0.0174958)1:0.101405)99:0.0854093)99:0.0755284)1:0.153331)92:0.0520461)95:0.0557177)29:0.0412548)59:0.0683204,(CniFungiaSp_ffun1.m4.4666.m1:0.271089,((((CniPocilloporaA_rna2603:5e-09,CniPocilloporaD_rna-XM_027202308.1:5e-09)1:0.168174,(CniMergedstylophoraP_rna6363:5e-09,CniMergedstylophoraP_rna6362:0.0146573)1:0.146758)1:0.132869,(CniMergedstylophoraP_rna6062:0.0665785,(CniPocilloporaA_rna9898:5e-09,CniPocilloporaD_rna-XM_027186213.1:5e-09)1:0.0696311)1:0.133948)1:0.172796,(CniFungiaSp_ffun1.m4.4670.m1:0.100867,CniFungiaSp_ffun1.m4.4669.m1:0.0725438)1:0.272196)97:0.0865625)95:0.0535783)57:0.0257818)88:0.0615044,((CniGalaxeaF_gfas1.m1.2369.m1:0.270538,(CniGalaxeaF_gfas1.m1.2384.m1:0.166015,CniGalaxeaF_gfas1.m1.9526.m1:0.155142)99:0.117996)65:0.0735282,(((CniAcroporaT_aten_0.1.m1.32169.m1:0.0507846,(CniAcroporaD_rna9173:0.0151209,CniAcroporaM_amil.1.2.3038.m1:0.0082765)1:0.100976)99:0.0727423,(CniAcroporaT_aten_0.1.m1.32168.m1:0.0163215,(CniAcroporaT_aten_0.1.m1.23061.m1:0.0159541,(CniAcroporaD_rna16505:0.0184256,CniAcroporaM_amil.1.2.6238.m1:0.0034639)98:0.0156981)96:0.0155005)99:0.0390611)24:0.00506195,CniAcroporaM_amil.1.2.22292.m1:0.0818639)1:0.451506)90:0.0820609)1:0.484554,(((CniPoritesL_plut2.m8.111.m1:0.0882433,CniPoritesL_plut2.m8.118.m1:0.0711789)1:0.334939,((CniPocilloporaA_rna16977:5e-09,CniPocilloporaD_rna-XM_027193374.1:5e-09)1:0.253267,(CniFungiaSp_ffun1.m4.15022.m1:0.263795,CniGoniastreaA_gasp1.m3.705.m1:0.2051)84:0.0722908)87:0.0822882)1:0.351476,(((((CniAmplexidiscus_evm.model.scaffold_12.47:0.134867,CniDiscosoma_evm.model.scaffold_0.291:0.0952617)1:0.171052,(CniAmplexidiscus_evm.model.scaffold_12.49:0.302205,(CniAmplexidiscus_evm.model.scaffold_12.48:0.115616,CniDiscosoma_evm.model.scaffold_0.292:0.135733)81:0.0412217)92:0.0873661)1:0.172635,(CniGalaxeaF_gfas1.m1.9377.m1:0.15677,((((CniGoniastreaA_gasp1.m3.30642.m1:0.032107,CniGoniastreaA_gasp1.m3.30643.m1:0.102984)60:0.00688134,(CniGoniastreaA_gasp1.m3.30647.m1:0.0290328,CniGoniastreaA_gasp1.m3.30646.m1:5e-09)99:0.0210265)94:0.018463,CniOrbicellaF_rna23763:0.0431789)99:0.0717291,CniFungiaSp_ffun1.m4.2270.m1:0.102371)66:0.0728737)1:0.224572)41:0.0616565,(((CniGalaxeaF_gfas1.m1.2368.m1:0.303085,(CniMontiporaC_g6665.t1:0.167239,(CniAcroporaT_aten_0.1.m1.32170.m1:0.0247545,(CniAcroporaD_rna9172:0.0123829,CniAcroporaM_amil.1.2.3039.m1:0.00957689)99:0.0322609)1:0.152552)1:0.307178)77:0.081191,((((CniPoritesL_plut2.m8.18441.m1:0.0181052,CniPoritesL_plut2.m8.31835.m1:0.0228446)1:0.0580247,((CniPoritesL_plut2.m8.18444.m1:0.0560876,CniPoritesL_plut2.m8.18442.m1:0.0453343)95:0.0453573,CniPoritesL_plut2.m8.18445.m1:0.0865429)98:0.0374099)1:0.118592,((CniPoritesL_plut2.m8.18446.m1:0.0222575,CniPoritesL_plut2.m8.18447.m1:0.0259218)1:0.205478,(CniPoritesL_plut2.m8.31973.m1:0.063848,(CniPoritesL_plut2.m8.18440.m1:0.00779287,CniPoritesL_plut2.m8.26055.m1:0.0349441)88:0.0464311)1:0.161269)63:0.0458939)98:0.0578156,((CniPoritesL_plut2.m8.12220.m1:0.202378,(CniPoritesL_plut2.m8.12217.m1:0.00113311,CniPoritesL_plut2.m8.31387.m1:0.0184459)1:0.187685)95:0.0854965,CniPoritesL_plut2.m8.19989.m1:0.160162)99:0.0767956)98:0.0615511)1:0.102457,((CniMergedstylophoraP_rna23096:0.31147,(CniFungiaSp_ffun1.m4.4662.m1:0.186009,(CniGoniastreaA_gasp1.m3.13858.m1:0.0817606,CniOrbicellaF_rna26102:0.042891)1:0.190574)94:0.0725764)70:0.0418705,((CniMergedstylophoraP_rna23103:0.0286292,(CniPocilloporaA_rna2604:5e-09,CniPocilloporaD_rna-XM_027202291.1:5e-09)1:0.0481254)1:0.171783,((CniMergedstylophoraP_rna23097:0.0752018,(CniMergedstylophoraP_rna23101:0.0726267,CniMergedstylophoraP_rna23100:0.112699)99:0.0364723)9:0.0209636,(CniPocilloporaA_rna2606:5e-09,CniPocilloporaD_rna-XM_027202932.1:5e-09)1:0.100465)1:0.205365)99:0.0652374)66:0.0444758)46:0.0595241)1:0.390183,((CniFungiaSp_ffun1.m4.4663.m1:0.0759371,CniFungiaSp_ffun1.m4.4664.m1:0.093073)1:0.334342,((CniNemvArnau_v1g50824:0.294609,CniNemvArnau_v1g142064:0.268398)93:0.0767243,(CniActiniaT_rna-XM_031695781.1:0.272672,(CniExaiptasiaP_rna-XM_021039020.2:0.0717265,CniExaiptasiaP_rna-XM_028657489.1:0.0911689)1:0.330275)96:0.102627)99:0.200826)97:0.110789)95:0.0969048)14:0.0510856)95:0.0949198,(((AmphibalanusA_rna-gnl|WGS_VIIS|FJT64_008891-RA_mrna:0.0150628,AmphibalanusA_rna-gnl|WGS_VIIS|FJT64_008894-RA_mrna:0.0011031)1:0.716064,(((((StrigamiaM_SMAR010075-RA:0.448321,(StrigamiaM_SMAR000937-RA:0.538252,StrigamiaM_SMAR009784-RA:0.350395)56:0.0690615)96:0.133352,(DrosophilaM_FBtr0084303:0.447706,ApisM_GB50538-RA:0.399535)1:0.48233)0:0.0566343,((AmphibalanusA_rna-gnl|WGS_VIIS|FJT64_002908-RA_mrna:0.607772,((((((AmphibalanusA_rna-gnl|WGS_VIIS|FJT64_026249-RA_mrna:0.293101,(AmphibalanusA_rna-gnl|WGS_VIIS|FJT64_002401-RA_mrna:0.443207,AmphibalanusA_rna-gnl|WGS_VIIS|FJT64_009436-RA_mrna:0.206348)68:0.0890822)98:0.169095,(AmphibalanusA_rna-gnl|WGS_VIIS|FJT64_024442-RA_mrna:0.0151005,AmphibalanusA_rna-gnl|WGS_VIIS|FJT64_008935-RA_mrna:0.0106655)1:0.506239)99:0.125552,(((AmphibalanusA_rna-gnl|WGS_VIIS|FJT64_002840-RA_mrna:0.000198337,(AmphibalanusA_rna-gnl|WGS_VIIS|FJT64_016075-RA_mrna:0.00171427,AmphibalanusA_rna-gnl|WGS_VIIS|FJT64_007323-RA_mrna:6e-09)78:0.00151986)1:0.411716,(AmphibalanusA_rna-gnl|WGS_VIIS|FJT64_000621-RA_mrna:0.234015,(AmphibalanusA_rna-gnl|WGS_VIIS|FJT64_018732-RA_mrna:0.302976,(AmphibalanusA_rna-gnl|WGS_VIIS|FJT64_018731-RA_mrna:0.34027,(AmphibalanusA_rna-gnl|WGS_VIIS|FJT64_025617-RA_mrna:0.00639274,AmphibalanusA_rna-gnl|WGS_VIIS|FJT64_027484-RA_mrna:0.00396815)1:0.14206)61:0.0508233)75:0.069866)1:0.153463)97:0.085989,(AmphibalanusA_rna-gnl|WGS_VIIS|FJT64_010907-RA_mrna:0.490552,(AmphibalanusA_rna-gnl|WGS_VIIS|FJT64_021180-RA_mrna:0.00270089,AmphibalanusA_rna-gnl|WGS_VIIS|FJT64_011627-RA_mrna:0.0186235)1:0.508686)99:0.135529)45:0.04177)1:0.14593,(AmphibalanusA_rna-gnl|WGS_VIIS|FJT64_018726-RA_mrna:0.645377,(AmphibalanusA_rna-gnl|WGS_VIIS|FJT64_013182-RA_mrna:0.0671543,(AmphibalanusA_rna-gnl|WGS_VIIS|FJT64_006483-RA_mrna:0.00483397,AmphibalanusA_rna-gnl|WGS_VIIS|FJT64_006490-RA_mrna:0.00241814)99:0.110365)1:0.271944)83:0.0829456)17:0.0522242,AmphibalanusA_rna-gnl|WGS_VIIS|FJT64_006226-RA_mrna:0.479842)85:0.0553169,AmphibalanusA_rna-gnl|WGS_VIIS|FJT64_014395-RA_mrna:0.600846)99:0.140349)80:0.0736202,(((StrigamiaM_SMAR015457-RA:0.485576,StrigamiaM_SMAR002850-RA:0.465188)99:0.190567,(ApisM_GB49688-RA:0.51578,(DrosophilaM_FBtr0305130:0.544018,(DrosophilaM_FBtr0089287:0.284861,(ApisM_GB49689-RA:6e-09,ApisM_GB47126-RA:5e-09)1:0.355876)74:0.102136)1:0.218354)99:0.16648)13:0.0994758,DrosophilaM_FBtr0083508:0.602271)75:0.0924097)78:0.0802046)94:0.075086,((((StrigamiaM_SMAR011719-RA:0.0433479,StrigamiaM_SMAR001885-RA:0.0596581)1:0.271853,((AmphibalanusA_rna-gnl|WGS_VIIS|FJT64_015177-RA_mrna:0.130996,AmphibalanusA_rna-gnl|WGS_VIIS|FJT64_026933-RA_mrna:0.208278)1:0.245143,(AmphibalanusA_rna-gnl|WGS_VIIS|FJT64_011485-RA_mrna:0.445429,(DrosophilaM_FBtr0083442:0.0926901,ApisM_GB49646-RA:0.113666)1:0.164424)99:0.112903)76:0.0598706)1:0.270316,(((StrigamiaM_SMAR005046-RA:0.564822,(ApisM_GB54144-RA:0.521897,AmphibalanusA_rna-gnl|WGS_VIIS|FJT64_019674-RA_mrna:0.361011)98:0.15416)13:0.0604082,StrigamiaM_SMAR010216-RA:0.472267)99:0.197853,((StrigamiaM_SMAR002278-RA:0.566094,(StrigamiaM_SMAR009018-RA:0.492437,(StrigamiaM_SMAR009016-RA:0.390638,StrigamiaM_SMAR009017-RA:0.353949)85:0.0622664)69:0.0528361)0:1.1e-08,CniDiscosoma_evm.model.scaffold_412.3:1.14239)35:0.0734896)71:0.0625668)98:0.116511,((StrigamiaM_SMAR003692-RA:0.569504,StrigamiaM_SMAR004737-RA:0.452145)1:0.290675,(AmphibalanusA_rna-gnl|WGS_VIIS|FJT64_015535-RB_mrna:0.612605,ApisM_GB42296-RA:0.590366)98:0.162102)66:0.0469107)81:0.0749659)95:0.0668242,((((StrigamiaM_SMAR000358-RA:0.499598,((AmphibalanusA_rna-gnl|WGS_VIIS|FJT64_015535-RC_mrna:0.0896951,AmphibalanusA_rna-gnl|WGS_VIIS|FJT64_012069-RA_mrna:0.126978)1:0.255295,(DrosophilaM_FBtr0081069:0.286917,ApisM_GB43935-RA:0.192604)1:0.201668)99:0.150655)99:0.163822,(CaenorhabditisE_C46A5.4.1:0.528905,((CaenorhabditisE_F09F3.5.1:0.267411,CaenorhabditisE_R08F11.7.1:0.244011)1:0.465784,(CaenorhabditisE_T06D8.10.1:0.384833,CaenorhabditisE_K10B4.1.1:0.465415)31:0.123245)99:0.222275)93:0.151066)1:0.232793,((((LingulaA_rna-XM_013544589.2:0.347291,((LingulaA_rna-XM_024075798.1:5e-09,LingulaA_rna-XM_013530348.1:5e-09)1:0.242932,((CniFungiaSp_ffun1.m4.20836.m1:2.0505,(LingulaA_rna-XM_013525914.1:5e-09,LingulaA_rna-XM_013525917.1:0.00755501)82:0.0393573)78:0.454093,(LingulaA_rna-XM_013530349.1:0.0271595,LingulaA_rna-XM_013537292.1:0.00241934)1:0.327806)92:0.0725879)65:0.0787229)1:0.322175,LingulaA_rna-XM_013546171.2:0.519329)95:0.124852,(LingulaA_rna-XM_013535823.2:0.4375,CniXenia_Xe_000193-T1:0.684732)40:0.106613)99:0.226161,(LottiaG_LotgiT163527:0.548287,LottiaG_LotgiT115464:0.464983)99:0.215195)11:0.0429537)86:0.0800462,((((StrongylocentrotusP_rna25027:0.704672,(((AcanthasterP_rna9841:0.229369,(OphiophagusH_rna-gnl|NaturalisBC|L345_01624.mrna:0.627621,AcanthasterP_rna9844:0.160639)37:0.0458425)1:0.359028,AcanthasterP_rna24403:0.404407)81:0.104097,StrongylocentrotusP_rna34574:0.442386)81:0.0674272)20:0.073632,(AcanthasterP_rna10599:0.451378,StrongylocentrotusP_rna4210:0.446811)99:0.157059)1:0.206429,(((LottiaG_LotgiT163526:0.494853,((LottiaG_LotgiT151892:0.253164,LottiaG_LotgiT183937:0.264577)76:0.0928564,(LottiaG_LotgiT172652:0.0411768,(LottiaG_LotgiT144664:0.0336087,LottiaG_LotgiT239437:0.0498501)95:0.0325907)1:0.201736)1:0.423067)99:0.180505,((LottiaG_LotgiT123446:0.536169,((CniPoritesL_plut2.m8.23077.m1:0.0937393,(LottiaG_LotgiT169138:0.378748,LottiaG_LotgiT238662:0.451525)0:1.5e-08)22:0.0838967,(LottiaG_LotgiT99809:0.334695,(OphiophagusH_rna-gnl|NaturalisBC|L345_00062.mrna:0.175921,(LottiaG_LotgiT99852:5e-09,(CniAureliaA_scaffold2244.g3.t1:1.96425,CniMergedstylophoraP_rna18448:1.06079)0:0.0124672)0:0.0302008)60:0.27844)87:0.12812)77:0.0623245)78:0.0649768,LottiaG_LotgiT152002:0.648517)95:0.0891842)60:0.0613517,(((CrassostreaG_EKC26209:0.65516,(CrassostreaG_EKC41685:0.261848,CrassostreaG_EKC18259:0.247583)1:0.247792)0:0.106916,((((CrassostreaG_EKC31841:0.089278,CrassostreaG_EKC31842:0.107812)36:0.0498893,(CrassostreaG_EKC34656:0.113106,CrassostreaG_EKC34657:0.139917)33:0.040711)1:0.231783,(CrassostreaG_EKC31834:0.220953,(CrassostreaG_EKC26107:0.175078,CrassostreaG_EKC26108:0.101788)98:0.0625046)99:0.0842874)95:0.137623,(CrassostreaG_EKC32997:0.307854,CrassostreaG_EKC36578:0.333027)91:0.106949)1:0.491282)0:0.0414901,(CrassostreaG_EKC40014:0.584897,(CrassostreaG_EKC26734:0.479919,(CrassostreaG_EKC36396:0.206682,(CrassostreaG_EKC36397:0.185618,((CrassostreaG_EKC39927:0.0798839,CrassostreaG_EKC39928:0.0865538)94:0.0716628,CrassostreaG_EKC42001:0.317067)32:0.0641883)86:0.04851)1:0.261676)99:0.214301)60:0.0772477)91:0.0896022)87:0.050457)79:0.0329525,((LingulaA_rna-XM_013543011.1:0.00239088,LingulaA_rna-XM_013530039.2:0.0112823)1:0.526505,((CniPoritesL_jamg1.model.Sc0000045.52:1.02025,CniNemvArnau_v1g47055:5e-09)7:0.67491,(((CrassostreaG_EKC34748:0.0765904,(CrassostreaG_EKC34749:0.107644,CrassostreaG_EKC34143:0.0838987)96:0.0677665)1:0.41129,((CrassostreaG_EKC27925:0.0357241,CrassostreaG_EKC27926:0.189662)1:0.357895,(CrassostreaG_EKC32635:0.0918918,CrassostreaG_EKC32636:0.152124)1:0.229235)96:0.108649)1:0.288568,(LingulaA_rna-XM_013566700.2:5e-09,LingulaA_rna-XM_013563624.1:0.00406344)1:0.588063)22:0.0334618)21:0.082877)93:0.0823763)29:0.0459162)94:0.0669514)69:0.0554459)54:0.0477244,(((((((((CniDendronephthya_rna-XM_028542761.1:0.0606153,(CniDendronephthya_rna-XM_028536017.1:0.0349133,CniDendronephthya_rna-XM_028537607.1:0.0169828)99:0.067507)1:0.157302,((CniXenia_Xe_010098-T1:0.00184649,CniXenia_Xe_010100-T1:6e-09)1:0.213993,(CniXenia_Xe_010103-T1:0.103844,(CniXenia_Xe_010102-T1:0.00540816,(CniXenia_Xe_010097-T1:0.00541217,CniXenia_Xe_010099-T1:0.00446178)13:0.00425578)1:0.0899615)99:0.0940813)99:0.105282)1:0.393072,((CniDendronephthya_rna-XM_028560312.1:0.0378233,CniDendronephthya_rna-XM_028560234.1:0.0345076)1:0.300859,((CniDendronephthya_rna-XM_028560392.1:0.0188613,CniDendronephthya_rna-XM_028560041.1:0.00887379)1:0.316581,(CniDendronephthya_rna-XM_028540058.1:0.277764,CniXenia_Xe_023555-T1:0.215165)98:0.124749)1:0.206447)1:0.190472)94:0.107337,(((CniXenia_Xe_000346-T1:0.190256,(CniDendronephthya_rna-XM_028557153.1:0.0125491,CniDendronephthya_rna-XM_028557613.1:0.0149623)1:0.137971)1:0.241094,(CniDendronephthya_rna-XM_028557696.1:0.278317,(CniDendronephthya_rna-XM_028547938.1:0.17392,((CniDendronephthya_rna-XM_028550907.1:0.11635,CniDendronephthya_rna-XM_028550756.1:0.106666)1:0.196166,(CniDendronephthya_rna-XM_028557809.1:5e-09,CniDendronephthya_rna-XM_028561793.1:0.00154223)1:0.194756)1:0.158686)91:0.0952539)99:0.122329)97:0.121353,((CniXenia_Xe_000344-T1:0.0291647,CniXenia_Xe_000345-T1:0.0346877)99:0.0937248,(CniXenia_Xe_014617-T1:0.137918,CniXenia_Xe_014679-T1:0.102362)87:0.0519816)1:0.38265)99:0.168665)39:0.0646631,CniDendronephthya_rna-XM_028547905.1:0.525976)1:0.203529,((((CniAmplexidiscus_evm.model.scaffold_57.9:0.0230615,CniDiscosoma_evm.model.scaffold_315.7:0.0827591)1:0.116404,(CniMontiporaC_g52437.t1:0.171603,((CniPoritesL_plut2.m8.18270.m1:0.121196,(CniGalaxeaF_gfas1.m1.16123.m1:0.0881855,(CniMontiporaC_adi2mcaRNA8168_R0:0.0837179,(CniAcroporaT_aten_0.1.m1.7478.m1:0.0123333,(CniAcroporaD_rna8168:0.00326479,CniAcroporaM_amil.1.2.14426.m1:0.00376649)99:0.00953531)1:0.0878337)1:0.0777939)93:0.0211518)0:0.0119289,((CniMergedstylophoraP_rna25235:0.0367726,(CniPocilloporaA_rna2706:5e-09,CniPocilloporaD_rna-XM_027201653.1:5e-09)1:0.0330168)1:0.0799057,(CniFungiaSp_ffun1.m4.14411.m1:0.0525227,(CniGoniastreaA_gasp1.m3.1175.m1:0.0282936,CniOrbicellaF_rna2835:0.0187099)1:0.0377573)97:0.0213017)1:0.0362028)0:0.000233754)99:0.0538112)1:0.11564,(CniNemvArnau_v1g102161:0.136584,(CniExaiptasiaP_rna-XM_021060689.2:0.13976,CniActiniaT_rna-XM_031699649.1:0.0982883)99:0.0935264)1:0.107798)29:0.0558052,(CniMorbakkaV_scaffold64.g73.t1:0.48743,(CniRenillaM_g2471.t1:0.238976,(CniDendronephthya_rna-XM_028537931.1:0.196212,CniXenia_Xe_012561-T1:0.16982)1:0.142535)1:0.166768)99:0.114106)99:0.114722)0:5e-09,CniMontiporaC_g26267.t1:0.302151)1:0.365681,((AmphimedonQ_rna16170:0.627158,(AmphimedonQ_rna8063:0.431702,AmphimedonQ_rna8065:0.540426)97:0.150516)99:0.219062,((((DanioR_ENSDART00000166625:0.430818,(DanioR_ENSDART00000043961:0.391566,(OphiophagusH_rna-gnl|NaturalisBC|L345_02671.mrna:0.301445,(((XenopusT_rna-XM_002935190.5:0.190844,XenopusT_rna-XM_002933546.4:0.13491)1:0.152536,(((Human_ENST00000225371:0.0294397,MusM_ENSMUST00000049768:0.0554211)1:0.137858,(Human_ENST00000225275:0.0571436,MusM_ENSMUST00000020779:0.0593941)1:0.0993157)98:0.0899524,OphiophagusH_rna-gnl|NaturalisBC|L345_02676.mrna:0.346183)13:0.0376617)21:0.0427021,(Human_ENST00000262290:0.0729144,MusM_ENSMUST00000103177:0.110925)1:0.383048)71:0.0560267)98:0.0915835)83:0.0745312)99:0.0942,((BotrylloidesL_Boleac.CG.SB_v3.S588.g11959.01.t:0.0329992,BotrylloidesL_Boleac.CG.SB_v3.S814.g14473.01.t:0.0169531)1:0.416168,(XenopusT_rna-XM_031902754.1:0.243892,(OphiophagusH_rna-gnl|NaturalisBC|L345_00423.mrna:0.221304,(Human_ENST00000329066:0.11386,MusM_ENSMUST00000021005:0.104195)1:0.112147)98:0.0948382)1:0.205245)75:0.0927726)1:0.236717,(((((CrassostreaG_EKC29199:0.268497,LottiaG_LotgiT161152:0.246266)1:0.173614,LingulaA_rna-XM_013542624.1:0.290258)99:0.0663925,(StrigamiaM_SMAR006097-RA:0.324885,((AmphibalanusA_rna-gnl|WGS_VIIS|FJT64_016526-RA_mrna:0.00249333,((CrassostreaG_EKC31833:3.66329,AmphibalanusA_rna-gnl|WGS_VIIS|FJT64_016526-RB_mrna:6e-09)71:0.0153915,AmphibalanusA_rna-gnl|WGS_VIIS|FJT64_026031-RA_mrna:5e-09)76:0.00349886)1:0.380931,(DrosophilaM_FBtr0072954:0.386942,ApisM_GB44808-RA:0.310603)1:0.107735)97:0.0595949)47:0.0392224)49:0.0409495,((AcanthasterP_rna26990:0.148947,StrongylocentrotusP_rna40089:0.163446)1:0.156923,(CniMorbakkaV_scaffold190.g18.t1:0.350849,((CniRenillaM_g12472.t1:0.190367,(CniDendronephthya_rna-XM_028550477.1:0.104627,(CniAureliaA_scaffold98.g10.t1:1.57338,CniXenia_Xe_000192-T1:7.1947e-05)97:0.0870448)99:0.0522277)1:0.198201,(((CniAmplexidiscus_evm.model.scaffold_28.12:0.0297787,(CniAmplexidiscus_evm.model.scaffold_5421.1:1.48201,CniDiscosoma_evm.model.scaffold_75.50:1.529e-06)4:0.01941)1:0.083263,(((CniPoritesL_plut2.m8.12137.m1:0.129997,(CniGalaxeaF_gfas1.m1.15954.m1:0.0625036,((CniMontiporaC_g38089.t1:0.00256467,CniMontiporaC_g43343.t1:0.00312367)1:0.0583166,(CniAcroporaT_aten_0.1.m1.36897.m1:0.0138389,(CniAcroporaD_rna193:0.00308858,CniAcroporaM_amil.1.2.729.m1:0.00484649)98:0.00830288)1:0.06557)1:0.0354196)99:0.0332977)25:0.025821,(CniAmplexidiscus_evm.model.scaffold_153.19:5e-09,DanioR_ENSDART00000172453:1.13349)79:1.25838)0:5e-09,((CniMergedstylophoraP_rna22766:0.0250305,(CniPocilloporaA_rna20660:5e-09,CniPocilloporaD_rna-XM_027197032.1:5e-09)1:0.0258496)1:0.0666817,(((CniGoniastreaA_gasp1.m3.22467.m1:0.0184367,CniOrbicellaF_rna32276:0.0174617)12:0.019929,CniPoritesL_plut2.m8.6100.m1:2.80476)0:8.3691e-05,CniFungiaSp_ffun1.m4.29720.m1:0.04632)99:0.022114)99:0.0342013)99:0.0383419)1:0.0999289,(CniNemvArnau_v1g110667:0.120929,(CniActiniaT_rna-XM_031706074.1:0.112082,CniExaiptasiaP_rna-XM_021038107.2:0.140499)99:0.0549267)99:0.0623193)1:0.101459)98:0.065934)99:0.0719453)98:0.068714)1:0.159274,(CaenorhabditisE_ZK994.3.1:0.294358,CaenorhabditisE_K09C8.5.1:0.341519)1:0.323998)98:0.116524)96:0.0922787,((CniMorbakkaV_scaffold125.g15.t1:0.345371,(CniMorbakkaV_scaffold172.g24.t1:0.203637,CniMorbakkaV_scaffold432.g25.t1:0.136946)1:0.349125)1:0.187913,((CaenorhabditisE_F32A5.2a.1:0.333443,CaenorhabditisE_ZK430.8.1:0.275237)92:0.103967,(CaenorhabditisE_C16C8.2.1:0.391976,CaenorhabditisE_F49E12.1.1:0.520338)67:0.11048)1:0.388198)86:0.112752)99:0.125374)0:0.0398916)98:0.0937874,((BotrylloidesL_Boleac.CG.SB_v3.S1058.g00729.01.t:0.595772,(BotrylloidesL_Boleac.CG.SB_v3.S197.g04439.01.t:5e-09,BotrylloidesL_Boleac.CG.SB_v3.S20.g04672.01.t:0.00765199)1:0.722561)99:0.187571,(((((CniDendronephthya_rna-XM_028550087.1:0.534668,CniRenillaM_g13382.t1:0.451062)98:0.341861,CrassostreaG_EKC34953:0.848546)1:0.496104,(((CniExaiptasiaP_rna-XM_028662143.1:0.607476,CniDendronephthya_rna-XM_028547495.1:0.657427)88:0.158128,(CniHydraV_rna3111:0.83648,CrassostreaG_EKC23534:0.735381)93:0.187273)92:0.194802,CniGalaxeaF_gfas1.m1.3263.m1:0.736135)22:0.172396)1:0.841626,((BotrylloidesL_Boleac.CG.SB_v3.S163.g03455.01.t:0.941327,((CaenorhabditisE_Y54G2A.25a.1:0.346225,ApisM_GB43934-RA:0.354465)99:0.754676,(CniHydraV_rna13652:0.948335,(CniPoritesL_plut2.m8.18824.m1:0.407165,CniMergedstylophoraP_rna21105:0.516727)99:0.234524)69:0.0954029)99:0.328292)99:0.268048,MnemiopsisL_ML078919a-RA:1.28983)80:0.0694247)59:0.0588424,(((((DanioR_ENSDART00000136537:1.51869,LottiaG_LotgiT169463:1.91737)4:0.0815295,((CniHydraV_rna4282:0.738706,(CniExaiptasiaP_rna-XM_021051958.2:0.767048,(CniDendronephthya_rna-XM_028552142.1:0.190209,(CniXenia_Xe_004686-T1:0.0292423,CniXenia_Xe_004687-T1:0.0378721)1:0.205722)71:0.217259)99:0.333279)99:0.281517,((DrosophilaM_FBtr0343523:0.30926,ApisM_GB46360-RA:0.363159)70:0.374242,OphiophagusH_rna-gnl|NaturalisBC|L345_17141.mrna:1.06918)79:0.270835)88:0.256566)55:0.0678899,CniPoritesL_plut2.m8.18443.m1:0.894091)0:5e-09,(((CniNemvArnau_v1g224531:0.947036,(((((CniAmplexidiscus_evm.model.scaffold_336.4:0.101744,CniDiscosoma_evm.model.scaffold_220.2:0.227527)97:0.148734,CniAcroporaD_rna37056:0.538261)63:0.0782457,(((((((((CniMontiporaC_adi2mcaRNA34168_R3:0.0109464,CniMontiporaC_adi2mcaRNA34166_R6:0.041824)1:0.11634,(CniMontiporaC_adi2mcaRNA34168_R4:0.0554018,CniMontiporaC_adi2mcaRNA34168_R5:0.102824)98:0.0324515)99:0.0315069,CniMontiporaC_adi2mcaRNA34167_R1:0.0333017)80:0.0146617,CniMontiporaC_adi2mcaRNA34168_R2:0.0566861)1:0.195738,(((CniAcroporaT_aten_0.1.m1.10180.m1:0.0231623,CniAcroporaT_aten_0.1.m1.10185.m1:0.075585)91:0.245665,((CniMontiporaC_g28664.t1:5e-09,CniMorbakkaV_scaffold3093.g1.t1:0.251974)0:0.115144,CniMontiporaC_adi2mcaRNA33323_R3:0.129591)1:1.63212)80:0.365068,((CniAcroporaD_rna34164:0.0164229,(CniAcroporaT_aten_0.1.m1.10178.m1:0.0267321,(CniAcroporaT_aten_0.1.m1.10187.m1:0.082848,(CniAcroporaM_amil.1.2.18976.m1:0.0454147,CniAcroporaM_amil.1.2.18979.m1:0.047679)96:0.0182021)71:0.0179329)50:0.0378562)0:0.0458849,CniAcroporaD_rna34166:0.170952)98:0.0549311)49:0.0219592)1:0.0880307,(CniGalaxeaF_gfas1.m1.11637.m1:0.0194401,(CniGalaxeaF_gfas1.m1.11265.m1:0.0132163,(CniGalaxeaF_gfas1.m1.12833.m1:0.0403811,CniGalaxeaF_gfas1.m1.22706.m1:0.0579333)88:0.0234521)94:0.0370656)1:0.120644)71:0.0321108,(CniGalaxeaF_gfas1.m1.16176.m1:0.193987,(CniMontiporaC_g37273.t1:0.162214,(CniAcroporaM_amil.1.2.7537.m1:0.049628,CniAcroporaT_aten_0.1.m1.10174.m1:0.045033)1:0.1479)1:0.112127)99:0.0737148)99:0.0605372,((((CniPoritesL_plut2.m8.23080.m1:0.278274,CniPoritesL_plut2.m8.18033.m1:0.0665904)98:0.0580547,CniPoritesL_plut2.m8.26197.m1:0.0957134)88:0.0337633,CniPoritesL_plut2.m8.18035.m1:0.0423586)98:0.111698,CniPoritesL_plut2.m8.18028.m1:0.0651432)98:0.118861)97:0.0574587,(((((CniMergedstylophoraP_rna34567:0.0625447,CniMergedstylophoraP_rna35391:0.0588835)1:0.319413,CniXenia_Xe_009258-T1:2.64777)0:0.000130654,((CniMergedstylophoraP_rna35392:0.0839072,CniMergedstylophoraP_rna34566:0.10157)90:0.0355003,CniMergedstylophoraP_rna29142:0.0456334)98:0.0715913)1:0.132809,((CniOrbicellaF_rna24425:0.0519097,(CniGoniastreaA_gasp1.m3.6542.m1:0.310842,(CniGoniastreaA_gasp1.m1b.8696.m1:0.073759,CniGoniastreaA_gasp1.m3.6545.m1:0.0334809)0:5e-09)99:0.036874)1:0.0996234,CniFungiaSp_ffun1.m4.15623.m1:0.138035)98:0.0627074)81:0.0421606,(CniFungiaSp_ffun1.m4.26897.m1:0.245832,CniOrbicellaF_rna23431:0.30447)60:0.0470909)99:0.063148)91:0.0596521)33:0.0592002,(CniMergedstylophoraP_rna34763:3.13982,(CniNemvArnau_v1g240518:0.269353,((CniActiniaT_rna-XM_031710520.1:0.071759,CniActiniaT_rna-XM_031693102.1:0.00715484)1:0.222136,CniExaiptasiaP_rna-XM_021053212.2:0.591014)99:0.102704)0:8e-09)1:0.354237)1:0.181754,((CniGalaxeaF_gfas1.m1.23128.m1:0.0940569,CniAcroporaM_amil.1.2.7533.m1:0.223703)81:0.133546,(((((CniPocilloporaA_rna2868:5e-09,CniPocilloporaD_rna-XM_027204242.1:5e-09)1:0.137397,(CniPocilloporaA_rna2867:5e-09,CniPocilloporaD_rna-XM_027204241.1:5e-09)1:0.210042)1:0.0953592,((CniMergedstylophoraP_rna29489:1.04914,CniMergedstylophoraP_rna36237:0.0206013)7:0.241343,((CniHydraV_rna17652:2.56481,(CniOrbicellaF_rna24422:5e-09,CniOrbicellaF_rna24424:0.00992198)94:0.0235855)1:0.167333,(((CniGalaxeaF_gfas1.m1.16175.m1:0.247448,((CniAcroporaT_aten_0.1.m1.10173.m1:0.0491046,((CniAcroporaD_rna37055:0.0635076,CniAcroporaM_amil.1.2.7535.m1:0.0331092)96:0.0663329,CniAcroporaM_amil.1.2.7531.m1:0.0167666)17:0.0115874)1:0.160932,(AcanthasterP_rna5874:1.68597,CniMontiporaC_adi2mcaRNA34164_R5:8e-09)92:0.140456)99:0.115823)97:0.044835,CniPoritesL_plut2.m8.23075.m1:0.24042)1:0.072758,(((CniPocilloporaA_rna2864:5e-09,CniPocilloporaD_rna-XM_027204237.1:5e-09)1:0.0860873,CniMergedstylophoraP_rna29141:0.0591028)1:0.17377,CniFungiaSp_ffun1.m4.15629.m1:0.223772)95:0.0385022)0:0.0296708)95:0.0289281)0:0.0155105)0:0.02852,CniFungiaSp_ffun1.m4.15631.m1:0.297318)28:0.020103,(CniFungiaSp_ffun1.m4.31009.m1:0.472486,((CniAcroporaD_rna7252:1.22285,CniOrbicellaF_rna9054:0.19333)77:0.188859,CniGoniastreaA_gasp1.m3.23681.m1:0.226863)50:0.0595118)76:0.028575)91:0.0396989)1:0.194992)87:0.101858)0:0.0406791,CniAmplexidiscus_evm.model.scaffold_3209.1:0.0222095)99:0.209382,((((OphiophagusH_rna-gnl|NaturalisBC|L345_05971.mrna:0.68545,StrongylocentrotusP_rna7378:0.215725)1:1.26103,(CniThelohanellusK_rna1506:0.224179,(CniHenneguyaS_rna-gnl|WGS_SGJC|scaffold_54-snap-0.18-mRNA:0.144815,CniMyxobolusS_rna-gnl|WGS_QWKW|scaffold_597-snap-0.7-mRNA:0.115824)87:0.126702)1:0.894705)57:0.0954159,((CniAcroporaT_aten_0.1.m1.32082.m1:0.12782,((CniAcroporaM_amil.1.2.11613.m1:0.0727061,(((CniAcroporaT_aten_0.1.m1.36917.m1:0.0296709,(CniAcroporaM_amil.1.2.24900.m1:0.0107944,CniAcroporaM_amil.1.2.24732.m1:0.0342502)93:0.0350029)60:0.00185765,((CniAcroporaD_rna34489:0.0652595,CniAcroporaD_rna35341:0.0851691)97:0.115971,CniAcroporaT_aten_0.1.m1.37358.m1:0.0121559)81:0.0160412)1:0.0900175,CniAcroporaT_aten_0.1.m1.32102.m1:0.0584247)16:0.0388947)0:0.00103732,(((((CniAcroporaM_amil.1.2.18545.m1:0.0756104,(CniAcroporaD_rna12084:0.0726931,CniAcroporaD_rna26240:0.13994)72:0.0368838)82:0.013785,CniAcroporaM_amil.1.2.19209.m1:0.0733112)81:0.0120711,((((((CniAcroporaM_amil.1.2.19136.m1:0.00320278,CniAcroporaM_amil.1.2.25159.m1:0.42946)50:0.054269,CniAcroporaD_rna575:0.159773)93:0.040962,((CniAcroporaM_amil.1.2.4627.m1:0.125664,(CniAcroporaM_amil.1.2.19215.m1:0.0562819,(CniAcroporaD_rna22119:0.0132916,CniAcroporaT_aten_0.1.m1.17432.m1:0.0119183)89:0.0168674)92:0.0247197)65:0.019907,CniAcroporaT_aten_0.1.m1.17461.m1:0.0387542)99:0.0699606)17:0.0153288,((CniAcroporaM_amil.1.2.19453.m1:0.0653095,(CniAcroporaT_aten_0.1.m1.17443.m1:0.036499,((CniAcroporaT_aten_0.1.m1.17447.m1:0.0231844,CniAcroporaT_aten_0.1.m1.17442.m1:0.048186)73:0.00304797,CniAcroporaT_aten_0.1.m1.37712.m1:0.0499178)85:0.0191851)85:0.02342)92:0.0120235,(CniAcroporaD_rna20339:0.0532359,(CniAcroporaM_amil.1.2.26292.m1:0.0232621,CniAcroporaM_amil.1.2.23456.m1:0.1093)4:0.0209519)91:0.0159663)91:0.0191386)88:0.0174197,((((CniAcroporaD_rna22117:0.0674512,(CniAcroporaD_rna30846:0.0125435,CniAcroporaD_rna40775:0.0203117)98:0.0406298)90:0.0127853,(CniAcroporaT_aten_0.1.m1.32434.m1:0.077429,(CniAcroporaT_aten_0.1.m1.28799.m1:0.0264882,CniAcroporaT_aten_0.1.m1.38031.m1:0.0193861)50:0.00381388)96:0.010255)99:0.0220341,(((CniAcroporaM_amil.1.2.4621.m1:0.0260736,CniAcroporaT_aten_0.1.m1.17459.m1:0.029661)41:0.00577546,CniAcroporaT_aten_0.1.m1.17466.m1:0.0989053)97:0.011726,(CniAcroporaT_aten_0.1.m1.17433.m1:0.0173867,CniAcroporaM_amil.1.2.23709.m1:0.0385475)93:0.0106944)1:0.0274304)61:0.00424986,(CniAcroporaT_aten_0.1.m1.32441.m1:0.0356945,CniAcroporaT_aten_0.1.m1.28802.m1:0.0806007)70:0.00504295)97:0.0100509)0:5e-09,CniFungiaSp_ffun1.m2b.39558.m1:1.50861)35:0.00382936)99:0.0291949,(CniAcroporaM_amil.1.2.12848.m1:0.228476,((((((((((CniDendronephthya_rna-XM_028561789.1:1.58089,CniAcroporaT_aten_0.1.m1.29356.m1:0.0577041)0:0.00186739,CniAcroporaT_aten_0.1.m1.29315.m1:0.0300069)74:0.0317224,CniAcroporaT_aten_0.1.m1.33321.m1:0.0524929)88:0.0499622,CniAcroporaT_aten_0.1.m1.29296.m1:0.0676506)94:0.0925965,(CniAcroporaT_aten_0.1.m1.32726.m1:0.0349637,CniAcroporaT_aten_0.1.m1.30714.m1:0.02746)43:0.0209598)99:0.0952678,(((CniAcroporaT_aten_0.1.m1.33790.m1:0.173002,CniAcroporaT_aten_0.1.m1.28779.m1:5e-09)99:0.169665,(LingulaA_rna-XM_024077817.1:1.36151,LottiaG_LotgiT103112:0.436267)91:0.642819)0:5e-09,CniAcroporaT_aten_0.1.m1.24441.m1:0.0816493)95:0.0786298)58:0.04165,(CniAcroporaM_amil.1.2.17147.m1:0.0869968,(CniAcroporaT_aten_0.1.m1.29314.m1:0.0851201,(CniAcroporaM_amil.1.2.19668.m1:5e-09,CniAcroporaT_aten_0.1.m1.33324.m1:0.066373)99:0.262681)79:0.052001)96:0.104165)92:0.0442223,(CniAcroporaD_rna26546:5e-09,((CniAcroporaT_aten_0.1.m1.28765.m1:0.0999497,CniAcroporaT_aten_0.1.m1.29287.m1:0.0252914)81:0.0166231,((((CniAmplexidiscus_evm.model.scaffold_23.69:0.865309,(LottiaG_LotgiT59089:0.788038,BotrylloidesL_Boleac.CG.SB_v3.S591.g12032.01.t:1.73666)79:0.441539)52:0.195961,CniPoritesL_plut2.m8.26927.m1:1.55169)47:0.0628266,CniAcroporaM_amil.1.2.19956.m1:0.0949945)35:0.00697621,CniAcroporaM_amil.1.2.22783.m1:0.0745546)94:0.0639331)83:0.0680791)71:0.0652419)95:0.0536168,(((CniAcroporaM_amil.1.2.19639.m1:0.0239003,(CniAcroporaT_aten_0.1.m1.14539.m1:0.043272,CniAcroporaM_amil.1.2.13954.m1:0.132752)0:0.00132665)93:0.0343357,(CniAcroporaD_rna11689:0.202739,CniAcroporaT_aten_0.1.m1.29320.m1:0.235208)71:0.0198627)53:0.0278802,CniAcroporaM_amil.1.2.19640.m1:0.0568881)96:0.06186)80:0.0333193,((((CniAcroporaD_rna21872:0.0319527,CniAcroporaM_amil.1.2.19210.m1:0.170275)85:0.0890961,CniAcroporaM_amil.1.2.18464.m1:0.0343976)48:0.0238419,CniAcroporaT_aten_0.1.m1.16876.m1:0.0555052)99:0.0463316,(((((CniAcroporaT_aten_0.1.m1.29351.m1:0.192993,CniAcroporaT_aten_0.1.m1.32083.m1:0.0463804)59:0.0754255,((CniAcroporaD_rna36920:0.120996,(CniAcroporaD_rna25566:0.0476317,(CniAcroporaM_amil.1.2.19954.m1:0.00989455,(CniAcroporaD_rna35342:0.0496457,CniAcroporaM_amil.1.2.23990.m1:0.0426162)31:0.0144801)91:0.097894)28:0.0253026)99:0.115461,(CniAcroporaM_amil.1.2.23099.m1:0.0311521,CniAcroporaT_aten_0.1.m1.32301.m1:0.0511253)99:0.0908955)15:0.0036639)89:0.0130249,((CniAcroporaD_rna10183:0.0788472,CniAcroporaD_rna24375:0.0562477)93:0.0359189,((CniAcroporaT_aten_0.1.m1.30691.m1:0.0459704,((CniAcroporaD_rna27381:0.0417014,CniAcroporaD_rna27773:0.0519772)76:0.0127445,((CniAcroporaD_rna25753:0.0179623,CniAcroporaD_rna33467:0.0328385)0:5e-09,CniAcroporaD_rna40152:0.0522707)91:0.0463576)86:0.0341107)98:0.0272189,((CniAcroporaD_rna10619:0.030323,(CniAcroporaT_aten_0.1.m1.28778.m1:1.4691e-05,CniAcroporaT_aten_0.1.m1.33788.m1:0.0128234)98:0.0761953)84:0.027475,((CniAcroporaD_rna16994:0.0487475,CniAcroporaT_aten_0.1.m1.23453.m1:0.0551017)21:0.0168643,CniAcroporaM_amil.1.2.25596.m1:0.014737)0:5e-09)35:0.0161815)99:0.0183795)3:0.00593455)94:0.00675551,(((CniAcroporaT_aten_0.1.m1.32767.m1:0.0512049,(CniAcroporaD_rna2989:0.123576,CniAcroporaM_amil.1.2.9783.m1:0.0753084)72:0.0188381)94:0.0284691,(CniAcroporaT_aten_0.1.m1.30813.m1:0.02285,CniAcroporaD_rna37646:0.0765553)88:0.0175647)99:0.026727,CniAcroporaD_rna33595:0.1224)23:0.00508361)54:0.00929751,((CniAcroporaT_aten_0.1.m1.32712.m1:0.0599001,(CniAcroporaT_aten_0.1.m1.32302.m1:0.0668478,((CniAcroporaT_aten_0.1.m1.33339.m1:0.00797697,CniAcroporaT_aten_0.1.m1.33757.m1:0.0260425)98:0.0104048,(CniAcroporaT_aten_0.1.m1.34213.m1:0.00737891,(CniAcroporaT_aten_0.1.m1.36962.m1:0.012165,CniAcroporaT_aten_0.1.m1.33827.m1:0.00726421)87:0.00810577)82:0.00413499)95:0.0088299)98:0.0125099)97:0.0101726,((((CniAcroporaM_amil.1.2.16512.m1:0.0402259,(CniAcroporaT_aten_0.1.m1.28763.m1:0.125912,CniAcroporaT_aten_0.1.m1.29284.m1:0.0899665)81:0.0378526)88:0.0610001,CniAcroporaT_aten_0.1.m1.30792.m1:0.0497674)49:0.0069051,(CniAcroporaT_aten_0.1.m1.36943.m1:0.0623281,CniAcroporaT_aten_0.1.m1.28785.m1:0.0231778)99:0.0163323)90:0.00627153,((CniAcroporaD_rna37647:0.0330118,CniAcroporaM_amil.1.2.17636.m1:0.0227247)83:0.0283948,CniAcroporaM_amil.1.2.17638.m1:0.0521959)50:0.0137313)99:0.0158295)1:0.0304168)77:0.0183379)93:0.020812)14:0.00868036)90:0.0159408)53:0.0208377,(((((((CniAcroporaD_rna20902:0.0251513,(CniAcroporaM_amil.1.2.11743.m1:0.0465719,CniAcroporaM_amil.1.2.24663.m1:0.0696192)77:0.0175091)91:0.0463876,(CniAcroporaD_rna27778:0.0328872,CniAcroporaM_amil.1.2.11744.m1:0.0936879)69:0.0175721)75:0.0441311,((CniAcroporaT_aten_0.1.m1.29292.m1:0.0341287,CniAcroporaT_aten_0.1.m1.32725.m1:0.0374704)99:0.047595,((CniAcroporaT_aten_0.1.m1.29354.m1:0.0398429,(CniAcroporaT_aten_0.1.m1.29290.m1:0.0180498,CniAcroporaT_aten_0.1.m1.32711.m1:0.0202389)92:0.0209001)77:0.0179822,(CniAcroporaT_aten_0.1.m1.29289.m1:0.0391058,(CniAcroporaD_rna20899:0.0715536,(CniAcroporaM_amil.1.2.25329.m1:0.019101,CniAcroporaM_amil.1.2.25330.m1:0.0317576)98:0.0448939)97:0.0606407)73:0.0262033)34:0.0220015)83:0.0334069)99:0.0573746,CniAcroporaT_aten_0.1.m1.8855.m1:0.081173)1:0.126297,((CniAcroporaM_amil.1.2.11620.m1:0.0177092,(CniAcroporaD_rna24856:0.0123737,CniAcroporaT_aten_0.1.m1.8830.m1:0.0251876)0:5e-09)99:0.0664867,CniAcroporaM_amil.1.2.11729.m1:0.07452)83:0.0303997)1:0.0608456,(CniAcroporaM_amil.1.2.16596.m1:0.0563616,(CniAcroporaD_rna39662:0.0424151,CniAcroporaM_amil.1.2.19675.m1:0.00308397)96:0.0264278)99:0.0529889)94:0.0232326,(CniAcroporaM_amil.1.2.25745.m1:0.0792725,(CniAcroporaM_amil.1.2.24675.m1:0.145758,CniAcroporaT_aten_0.1.m1.30791.m1:0.755379)96:0.094605)58:0.00487494)52:0.00948224)22:0.0147944)15:0.0530645)78:0.0619893,(CniAcroporaM_amil.1.2.13953.m1:0.156944,CniAcroporaT_aten_0.1.m1.29358.m1:0.125764)65:0.19882)97:0.199623)0:0.218655,((BotrylloidesL_Boleac.CG.SB_v3.S90.g15196.01.t:0.757194,DanioR_ENSDART00000191597:0.761426)94:0.250616,((CniAcroporaM_amil.1.2.4138.m1:0.0371542,(CniAcroporaT_aten_0.1.m1.19521.m1:0.196031,CniAcroporaT_aten_0.1.m1.19522.m1:0.0304527)62:0.042138)1:1.55058,((OphiophagusH_rna-gnl|NaturalisBC|L345_02701.mrna:1.80282,LottiaG_LotgiT169900:0.604832)71:0.141265,DanioR_ENSDART00000156921:0.433257)90:0.230252)73:0.0801176)1:0.58684)1:0.351104)90:0.0799364)0:0.0133616,((CniAureliaA_scaffold286.g22.t1:0.780718,AmphimedonQ_rna8873:0.763178)85:0.298093,((((CniOrbicellaF_rna17310:0.616501,(CniAureliaA_scaffold3373.g1.t1:0.188252,CniAureliaA_scaffold490.g2.t1:0.204186)1:0.459963)94:0.212444,CniAureliaA_scaffold123.g16.t1:1.08794)88:0.166448,AmphimedonQ_rna3327:1.12848)1:0.649974,(((((CniDendronephthya_rna-XM_028561100.1:1.46729,(CniAureliaA_scaffold2802.g2.t1:0.32188,AmphimedonQ_rna3140:0.756668)68:0.348723)8:0.0246831,(CniAmplexidiscus_evm.model.scaffold_153.22:0,CniAmplexidiscus_evm.model.scaffold_931.3:0)0:0.811164)0:0.102382,BotrylloidesL_Boleac.CG.SB_v3.S92.g15323.01.t:1.36335)81:0.20464,(((CniActiniaT_rna-XM_031707510.1:0.607121,((CrassostreaG_EKC40516:5e-09,CrassostreaG_EKC24708:0.0919755)1:0.287885,CrassostreaG_EKC23517:0.223236)1:0.670589)99:0.330646,(((AmphibalanusA_rna-gnl|WGS_VIIS|FJT64_002591-RA_mrna:0.196457,AmphibalanusA_rna-gnl|WGS_VIIS|FJT64_027851-RA_mrna:0.293913)95:0.165133,(AmphibalanusA_rna-gnl|WGS_VIIS|FJT64_019162-RA_mrna:0.0194186,AmphibalanusA_rna-gnl|WGS_VIIS|FJT64_005598-RA_mrna:0.04406)99:0.275234)1:0.833789,(XenopusT_rna-XM_031905767.1:0.624309,(AmphimedonQ_rna1587:0.336387,AmphibalanusA_rna-gnl|WGS_VIIS|FJT64_012583-RA_mrna:0.390405)79:0.130965)98:0.362738)58:0.165219)93:0.243685,(CniDiscosoma_evm.model.scaffold_385.4:0.841274,CniAureliaA_scaffold380.g11.t1:1.04202)36:0.0818002)85:0.26187)0:0.00725965,(((((((BotrylloidesL_Boleac.CG.SB_v3.S18.g03919.01.t:1.00297,CniNemvArnau_NVE21611:1.18923)46:0.422077,(MnemiopsisL_ML070826a-RA:0.782055,CniMorbakkaV_scaffold47.g97.t1:0.765249)96:0.492756)69:0.247587,((((CniMontiporaC_g52649.t1:0.220982,((CniAcroporaD_rna30370:0.0612157,CniAcroporaD_rna30375:0.0507635)88:0.0283163,(((CniAcroporaD_rna30374:0.0271843,CniAcroporaM_amil.1.2.23243.m1:0.0669897)8:0.00444669,CniAcroporaT_aten_0.1.m1.24677.m1:0.322431)96:0.0298919,((CniAcroporaD_rna30378:0.0238748,CniAcroporaT_aten_0.1.m1.24652.m1:0.0296085)59:0.00149786,CniAcroporaT_aten_0.1.m1.24662.m1:0.227861)1:0.0587199)87:0.0205459)1:0.099615)99:0.138973,((((CniGoniastreaA_gasp1.m3.21504.m1:0.0365921,CniGoniastreaA_gasp1.m3.21746.m1:0.0291522)1:0.158436,(CniPocilloporaA_rna2264:5e-09,CniPocilloporaD_rna-XM_027199601.1:5e-09)1:0.260245)97:0.0667592,(((((CniOrbicellaF_rna31085:0.365247,(CniOrbicellaF_rna31083:0.100607,CniOrbicellaF_rna31089:0.074976)90:0.0551598)22:0.0275111,CniFungiaSp_ffun1.m4.7188.m1:0.0951542)77:0.0263903,CniFungiaSp_ffun1.m4.7191.m1:0.0853848)97:0.0517777,CniFungiaSp_ffun1.m4.20298.m1:0.13545)82:0.0271889,CniOrbicellaF_rna31087:0.233486)97:0.0781827)64:0.0530359,CniFungiaSp_ffun1.m4.20302.m1:0.0878835)92:0.0725614)99:0.483085,CniNemvArnau_v1g207840:1.17954)82:0.289103,((CniGoniastreaA_gasp1.m1b.22920.m1:0.0834461,CniOrbicellaF_rna35250:0.0034711)1:0.671498,(CniExaiptasiaP_rna-XM_028659980.1:0.0525686,CniExaiptasiaP_rna-XM_028659981.1:0.046756)99:0.411254)99:0.477478)54:0.190808)59:0.141525,((((CniFungiaSp_ffun1.m4.25008.m1:0.265245,CniPoritesL_plut2.m8.3436.m1:0.198937)99:0.615827,CniExaiptasiaP_rna-XM_028658629.1:0.53394)89:0.202374,(StrigamiaM_SMAR011561-RA:0.361094,(StrigamiaM_SMAR010994-RA:0.395359,(StrigamiaM_SMAR010349-RA:0.222793,StrigamiaM_SMAR000616-RA:0.361678)89:0.0684436)99:0.206855)99:0.381306)1:0.590494,((((AmphibalanusA_rna-gnl|WGS_VIIS|FJT64_009871-RA_mrna:0.311999,(((CniDendronephthya_rna-XM_028538285.1:1.07359,AmphibalanusA_rna-gnl|WGS_VIIS|FJT64_015818-RA_mrna:5e-09)99:0.181291,(AmphibalanusA_rna-gnl|WGS_VIIS|FJT64_015816-RA_mrna:0.00896845,(CniOrbicellaF_rna4700:0.766849,(CniNemvArnau_v1g106489:0.0352189,AmphibalanusA_rna-gnl|WGS_VIIS|FJT64_015817-RA_mrna:5e-09)0:5e-09)1:0.174566)97:0.0736418)1:0.147431,AmphibalanusA_rna-gnl|WGS_VIIS|FJT64_014303-RA_mrna:0.204677)36:0.067201)99:0.404315,AmphibalanusA_rna-gnl|WGS_VIIS|FJT64_009796-RA_mrna:0.81258)83:0.102773,CniRenillaM_g22879.t1:0.847041)1:0.892373,(LottiaG_LotgiT165578:1.07985,StrigamiaM_SMAR013484-RA:1.25716)99:0.870939)0:0.0383486)44:0.0363868)0:0.0636766,OphiophagusH_rna-gnl|NaturalisBC|L345_14330.mrna:1.39117)75:0.0441133,(((((CniFungiaSp_ffun1.m4.21227.m1:0.323821,(CniFungiaSp_ffun1.m4.28617.m1:0.179957,CniGoniastreaA_gasp1.m3.15923.m1:0.305772)76:0.0775502)1:0.787165,((CniXenia_Xe_026622-T1:0.19623,CniXenia_Xe_018388-T1:0.329624)97:0.514973,(CniMergedstylophoraP_rna19757:0.81856,((BotrylloidesL_Boleac.CG.SB_v3.S64.g12682.01.t:0.601874,CniHydraV_rna22711:0.807609)98:0.708077,DrosophilaM_FBtr0073250:1.06125)25:0.148376)82:0.249975)31:0.0938483)61:0.190524,(((StrongylocentrotusP_rna24361:1.2617,(CniPoritesL_plut2.m8.15729.m1:0.114044,(CniPoritesL_plut2.m8.15730.m1:5e-09,CniPoritesL_plut2.m8.15733.m1:5e-09)99:0.242026)91:0.287719)0:0.000460807,(CniPocilloporaA_rna3431:5e-09,CniPocilloporaD_rna-XM_027204829.1:5e-09)1:0.931878)87:0.29761,(CniFungiaSp_ffun1.m4.32780.m1:0.938825,(BotrylloidesL_Boleac.CG.SB_v3.S491.g10616.01.t:0.656166,(CniGoniastreaA_gasp1.m3.27298.m1:0.123581,CniPoritesL_plut2.m8.33185.m1:5e-09)63:0.458243)44:0.376941)82:0.298631)33:0.0268788)40:0.086891,((((CniExaiptasiaP_rna-XM_028658485.1:1.47926,(CniActiniaT_rna-XM_031713886.1:0.377342,(XenopusT_rna-XM_031906696.1:0.716891,CniExaiptasiaP_rna-XM_028661463.1:0.427853)55:0.123869)95:0.286014)0:6e-09,(CniActiniaT_rna-XM_031713891.1:0.0699473,(CniActiniaT_rna-XM_031700937.1:0.0194264,CniActiniaT_rna-XM_031696813.1:0.0110824)86:0.0826241)99:0.56314)55:0.200768,((CniNemvArnau_v1g42416:0.0143381,CniNemvArnau_v1g127555:5e-09)99:0.516354,CniFungiaSp_ffun1.m4.30604.m1:1.24481)43:0.166282)92:0.186774,(((CniMergedstylophoraP_rna22677:0.159112,(CniPocilloporaA_rna1695:5e-09,CniPocilloporaD_rna-XM_027193532.1:5e-09)92:0.137811)1:0.732436,(DanioR_ENSDART00000138691:0.995678,((CniOrbicellaF_rna31036:1.95447,CniMergedstylophoraP_rna26948:1.03216)49:0.179711,(CrassostreaG_EKC29049:0.83397,CniMergedstylophoraP_rna2958:1.34714)61:0.207103)40:0.0812907)1:0.0654179)62:0.14225,((AmphimedonQ_rna8807:1.65793,(DanioR_ENSDART00000060266:0.595625,(OphiophagusH_rna-gnl|NaturalisBC|L345_14680.mrna:0.780387,(CniNemvArnau_NVE2419:0.065167,CniNemvArnau_v1g225659:0.00303945)78:0.252112)45:0.26971)63:0.274715)11:0.201047,BotrylloidesL_Boleac.CG.SB_v3.S190.g04276.01.t:1.12264)0:0.032385)72:0.0752445)83:0.0710409)70:0.0189358,(((((CniMorbakkaV_scaffold52.g35.t2:0.745262,(CniFungiaSp_ffun1.m4.5555.m1:0.108037,(CniGoniastreaA_gasp1.m3.11191.m1:0.102965,CniOrbicellaF_rna6633:0.100117)53:0.0495496)1:0.521903)99:0.348782,(AmphibalanusA_rna-gnl|WGS_VIIS|FJT64_022004-RA_mrna:0.631854,AmphibalanusA_rna-gnl|WGS_VIIS|FJT64_008580-RA_mrna:0.574859)1:0.496165)98:0.239486,(AmphimedonQ_rna17824:0.612857,OphiophagusH_rna-gnl|NaturalisBC|L345_09402.mrna:0.440029)1:0.843753)14:0.0266248,(BotrylloidesL_Boleac.CG.SB_v3.S79.g14152.01.t:0.0597195,BotrylloidesL_Boleac.CG.SB_v3.S526.g11183.01.t:0.00776579)1:1.23986)77:0.0846307,((((DanioR_ENSDART00000113912:0.365581,(DanioR_ENSDART00000020054:0.285604,(((XenopusT_rna-XM_004916004.4:0.173506,(Human_ENST00000425719:0.0348875,MusM_ENSMUST00000075069:0.0370644)47:0.113788)97:0.0600523,(XenopusT_rna-NM_001079019.1:0.167578,(Human_ENST00000541867:0.00427093,MusM_ENSMUST00000073822:0.00779127)1:0.131261)88:0.0484423)94:0.059739,((DanioR_ENSDART00000193500:0.343751,(XenopusT_rna-XM_002938206.5:0.192076,(OphiophagusH_rna-gnl|NaturalisBC|L345_13434.mrna:0.163172,(Human_ENST00000270642:0.00781362,MusM_ENSMUST00000107974:0.00959042)99:0.19208)94:0.0884988)99:0.124955)99:0.187443,((XenopusT_rna-XM_031895602.1:0.108764,(OphiophagusH_rna-gnl|NaturalisBC|L345_04870.mrna:0.210608,(Human_ENST00000333617:5e-09,MusM_ENSMUST00000187695:0.0297882)98:0.0691017)95:0.0609787)99:0.216671,(DanioR_ENSDART00000028895:0.254435,(XenopusT_rna-XM_031899790.1:0.080237,(Human_ENST00000357731:0.00135491,MusM_ENSMUST00000074015:0.0350125)99:0.0805304)94:0.0798135)1:0.283964)98:0.122343)99:0.139411)64:0.0394845)63:0.0842199)99:0.770734,AcanthasterP_rna32786:1.18848)29:0.0751863,(CniMontiporaC_g68882.t1:0.708261,(DanioR_ENSDART00000134120:0.162878,((OphiophagusH_rna-gnl|NaturalisBC|L345_12763.mrna:0.0547424,(Human_ENST00000222374:0.0072189,MusM_ENSMUST00000068023:0.00463639)1:0.148196)56:0.0393156,XenopusT_rna-XM_002939127.4:0.113824)94:0.148898)91:0.50786)97:0.675056)78:0.11437,(AmphimedonQ_rna8053:1.1075,(AcanthasterP_rna29309:0.972036,ApisM_GB52343-RA:1.02644)98:0.511603)0:6e-09)86:0.071962)84:0.06781)51:0.0395785)59:0.0213397,(((((((CaenorhabditisE_T19B4.7.1:1.06332,(OphiophagusH_rna-gnl|NaturalisBC|L345_11514.mrna:1.41717,(((XenopusT_rna-XM_012966143.3:0.156976,(OphiophagusH_rna-gnl|NaturalisBC|L345_09616.mrna:0.0799548,(Human_ENST00000261908:0.0202452,MusM_ENSMUST00000068664:0.0195676)1:0.0355662)99:0.0493856)72:0.0363288,(DanioR_ENSDART00000115280:0.170442,DanioR_ENSDART00000158160:0.094909)96:0.0649488)1:0.571345,(XenopusT_rna-XM_004910364.4:0.0675435,(DanioR_ENSDART00000158495:0.256969,(OphiophagusH_rna-gnl|NaturalisBC|L345_10497.mrna:0.0847931,(Human_ENST00000442544:0.00849132,MusM_ENSMUST00000114943:0.0175439)95:0.0327208)89:0.0267541)11:0.00936068)1:0.79616)18:0.0758383)0:0.0422708)75:0.127084,(CrassostreaG_EKC22673:1.47198,(LottiaG_LotgiT169139:1.80256,CniXenia_Xe_000194-T1:0.719117)82:0.416293)89:0.450633)73:0.100115,(((((CniMergedstylophoraP_rna24610:0.0386927,(CniPocilloporaA_rna4025:5e-09,CniPocilloporaD_rna-XM_027180222.1:5e-09)1:0.0366753)1:0.0977651,(CniFungiaSp_ffun1.m4.5188.m1:0.0701448,((((((CniOrbicellaF_rna13765:0.114545,(CniOrbicellaF_rna13766:0.00458492,(StrongylocentrotusP_rna21078:5e-09,StrigamiaM_SMAR010390-RA:1.3459)40:1.38191)0:0.000480945)11:0.0293865,CniGoniastreaA_gasp1.m3.10481.m1:1.51175)0:0.00218628,(CniOrbicellaF_rna17317:0.0363238,CniGalaxeaF_gfas1.m1.23121.m1:0.0042447)0:0.00140022)1:0.210039,CniOrbicellaF_rna13769:5e-09)95:0.0283515,CniOrbicellaF_rna13768:0.00990852)72:0.00503691,(CniGoniastreaA_gasp1.m3.1844.m1:0.0197064,CniOrbicellaF_rna13771:0.0303926)80:0.0111925)1:0.0371269)1:0.0350911)1:0.0611543,(((CniAcroporaT_aten_0.1.m1.19018.m1:0.0202646,(CniAcroporaD_rna30222:0.0286094,(CniAcroporaD_rna30223:0.131518,CniAcroporaM_amil.1.2.7076.m1:0.00539204)79:0.00519821)84:0.00519606)1:0.079349,(CniMontiporaC_g58060.t1:0.00496177,CniMontiporaC_g58061.t1:0.000225237)1:0.0696031)1:0.0814127,((((AmphimedonQ_rna11740:5e-09,AmphimedonQ_rna30775:0.0548783)1:0.651912,MnemiopsisL_ML010533a-RA:0.383851)1:1.37695,CniPoritesL_plut2.m8.20719.m1:0.0011508)46:0.134585,CniGalaxeaF_gfas1.m1.22901.m1:0.182731)30:0.0139613)98:0.0300211)99:0.051744,(CniAmplexidiscus_evm.model.scaffold_21.59:0.0396483,CniDiscosoma_evm.model.scaffold_34.74:0.038345)1:0.153245)1:0.515045,(((CniAcroporaT_aten_0.1.m1.16681.m1:1.31491,(StrongylocentrotusP_rna16845:0.00546786,StrongylocentrotusP_rna28180:0.0094411)85:0.576999)99:0.32421,((AcanthasterP_rna5485:0.455288,(((DanioR_ENSDART00000140353:0.0504574,DanioR_ENSDART00000160789:0.0969435)99:0.0375432,(XenopusT_rna-XM_031894268.1:0.106504,(OphiophagusH_rna-gnl|NaturalisBC|L345_05214.mrna:0.0637168,(Human_ENST00000392650:0.0177023,MusM_ENSMUST00000041627:0.0222177)1:0.0386449)99:0.020376)99:0.0301837)1:0.13376,((Human_ENST00000615806:0.0372005,MusM_ENSMUST00000085774:0.037157)1:0.115217,(DanioR_ENSDART00000141238:0.161833,DanioR_ENSDART00000111856:0.109458)1:0.0740111)1:0.132072)1:0.254936)25:0.075122,((ApisM_GB49171-RA:0.279848,StrigamiaM_SMAR012486-RA:0.322024)1:0.266331,(CniAmplexidiscus_evm.model.scaffold_1003.2:0.412252,LottiaG_LotgiT106770:0.101738)1:0.461596)1:0.107382)26:0.0631983)66:0.145869,CaenorhabditisE_Y48A6A.1.1:1.51705)40:0.0368355)1:0.217114)98:0.0985661,((((LottiaG_LotgiT115778:0.385665,((CrassostreaG_EKC32064:0.400759,LottiaG_LotgiT110734:0.383201)84:0.0932268,CrassostreaG_EKC34215:0.584871)79:0.0898693)96:0.121586,(AmphibalanusA_rna-gnl|WGS_VIIS|FJT64_005628-RA_mrna:0.303915,(StrigamiaM_SMAR002317-RA:0.381752,(DrosophilaM_FBtr0078917:0.306991,ApisM_GB44210-RA:0.17545)1:0.125815)87:0.0743376)99:0.212511)1:0.589392,(AcanthasterP_rna20503:0.470061,(StrongylocentrotusP_rna12078:0.0100363,StrongylocentrotusP_rna12082:0.181524)1:0.423494)1:0.33169)99:0.199947,((((StrongylocentrotusP_rna37809:0.734535,AmphibalanusA_rna-gnl|WGS_VIIS|FJT64_016531-RA_mrna:0.583203)99:0.425949,(CaenorhabditisE_C33F10.5d.1:0.913325,(AmphimedonQ_rna28569:0.451458,AmphimedonQ_rna29091:0.484093)96:0.250079)84:0.115355)99:0.473528,((CniNemvArnau_v1g4310:1.10888,StrongylocentrotusP_rna28665:1.01897)0:0.0820121,((DrosophilaM_FBtr0304106:1.28177,((DanioR_ENSDART00000127846:0.217283,(XenopusT_rna-XM_004910696.4:0.131384,(OphiophagusH_rna-gnl|NaturalisBC|L345_07975.mrna:0.161013,(Human_ENST00000401399:0.0187838,MusM_ENSMUST00000187861:0.00693571)1:0.076984)97:0.0444385)1:0.0896724)99:0.144291,(DanioR_ENSDART00000109195:0.211627,(XenopusT_rna-XM_031897721.1:0.147517,(OphiophagusH_rna-gnl|NaturalisBC|L345_16542.mrna:0.171862,(Human_ENST00000425651:0.0213202,MusM_ENSMUST00000020939:0.0271467)1:0.0758051)76:0.0258867)1:0.095814)1:0.150534)1:0.297055)42:0.126448,(DrosophilaM_FBtr0344120:0.893183,(CniDendronephthya_rna-XM_028539311.1:0.188874,((CniXenia_Xe_024004-T1:0.00878327,CniXenia_Xe_024015-T1:0.0132438)96:0.0110313,(CniXenia_Xe_018235-T1:0.00773613,(CniXenia_Xe_024013-T1:5e-09,(CniAcroporaM_amil.1.2.4626.m1:5e-09,CniMorbakkaV_scaffold398.g1.t1:1.86094)65:0.304769)1:0.357378)77:0.00941523)1:0.195688)1:0.370122)1:0.377262)99:0.311862)41:0.0807121)49:0.0550955,(((AmphibalanusA_rna-gnl|WGS_VIIS|FJT64_012641-RA_mrna:0.698792,(LingulaA_rna-XM_024074785.1:0.0464834,(LingulaA_rna-XM_013550098.1:0.0542356,LingulaA_rna-XM_013531341.2:0.00396714)80:0.0427331)1:0.395386)99:0.443471,((StrongylocentrotusP_rna1264:0.514804,(StrongylocentrotusP_rna8994:0.19082,StrongylocentrotusP_rna8492:0.0882504)1:0.424818)3:0.146741,MonosigaB_rna-XM_001746323.1:0.77645)1:0.710314)85:0.18413,(((CniXenia_Xe_004228-T1:0.192213,CniPoritesL_plut2.m8.29264.m1:0.85184)33:0.621259,AcanthasterP_rna19905:0.880495)84:0.487304,(CniHydraV_rna12840:0.891463,(CrassostreaG_EKC33251:0.920666,(StrigamiaM_SMAR001073-RA:0.489781,CniActiniaT_rna-XM_031709574.1:1.74385)53:0.197878)99:0.398363)85:0.303671)83:0.239949)4:0.0454248)46:0.0588948)38:0.0386855)99:0.103884,(((((((MnemiopsisL_ML073043a-RA:0.678621,(CniFungiaSp_ffun1.m4.31845.m1:0.610908,(LottiaG_LotgiT125492:0.364453,StrigamiaM_SMAR010628-RA:0.320869)99:0.245945)68:0.125685)95:0.136908,CniMorbakkaV_scaffold529.g8.t1:0.725601)96:0.271918,(CniMergedstylophoraP_Spis25250:0.941628,LottiaG_LotgiT164026:0.959249)69:0.182782)64:0.160608,((ApisM_GB41560-RA:0.707412,AmphibalanusA_rna-gnl|WGS_VIIS|FJT64_011926-RA_mrna:0.178771)73:0.34647,AmphimedonQ_rna29730:1.49366)79:0.296434)76:0.123878,(((CniAmplexidiscus_evm.model.scaffold_23.41:0.019716,CniDiscosoma_evm.model.scaffold_29.10:0.0758724)1:0.977878,(CniMorbakkaV_scaffold714.g1.t1:0.549696,CniHydraV_rna15725:0.717113)99:0.532523)73:0.154794,((CniExaiptasiaP_rna-XM_021059784.2:0.330667,CniNemvArnau_v1g6574:0.584399)99:0.403874,(LingulaA_rna-XM_013532560.1:0.632004,(CniActiniaT_rna-XM_031699966.1:0.190221,(CniActiniaT_rna-XM_031699967.1:0.162192,CniActiniaT_rna-XM_031709551.1:0.250395)85:0.131723)1:0.445374)88:0.174977)1:0.581167)42:0.0618405)90:0.117449,(CniAureliaA_scaffold81.g3.t1:1.19385,(((DrosophilaM_FBtr0329985:0.421749,(CniAcroporaD_rna37891:0.00849035,CniAcroporaM_amil.1.2.19228.m1:0.0937963)1:0.616023)86:0.206238,(((CniRenillaM_g16031.t1:0.593146,CniXenia_Xe_002925-T1:0.25864)99:0.497539,CniFungiaSp_ffun1.m4.25831.m1:0.790792)54:0.138406,CniDiscosoma_evm.model.scaffold_378.8:0.665636)74:0.288902)97:0.326899,((((((((Human_ENST00000397801:0.0400564,MusM_ENSMUST00000115038:0.0727809)1:0.318059,((OphiophagusH_rna-gnl|NaturalisBC|L345_00064.mrna:0.134018,XenopusT_rna-XM_002937521.4:0.0706355)99:0.0571152,(DanioR_ENSDART00000154779:0.309523,DanioR_ENSDART00000186456:0.100036)1:0.0857665)92:0.0417617)91:0.0596012,OphiophagusH_rna-gnl|NaturalisBC|L345_06559.mrna:0.133984)65:0.0459802,((DanioR_ENSDART00000097134:0.142957,(XenopusT_rna-XM_012956256.3:0.0621234,(OphiophagusH_rna-gnl|NaturalisBC|L345_03764.mrna:0.0505377,(Human_ENST00000464233:0.0165941,MusM_ENSMUST00000232205:0.0141289)1:0.0273164)98:0.0240738)1:0.100976)1:0.184018,(DanioR_ENSDART00000185222:0.0633566,(((OphiophagusH_rna-gnl|NaturalisBC|L345_06560.mrna:0.0546902,((Human_ENST00000332191:0.0131103,MusM_ENSMUST00000226478:0.020517)99:0.0273017,OphiophagusH_rna-gnl|NaturalisBC|L345_15462.mrna:0.0651039)9:0.000842024)67:0.0183971,XenopusT_rna-XM_031896593.1:0.0689969)99:0.0580184,DanioR_ENSDART00000014877:0.107613)96:0.116333)90:0.0590918)80:0.0733326)53:0.0962218,OphiophagusH_rna-gnl|NaturalisBC|L345_03763.mrna:0.111371)99:0.32322,((CniRenillaM_g23068.t1:1.56385,(StrongylocentrotusP_rna30366:0.0116517,StrongylocentrotusP_rna34997:5e-09)1:0.502252)88:0.168644,ApisM_GB40316-RA:0.457327)98:0.15689)99:0.175025,((StrigamiaM_SMAR011796-RA:0.529821,(CniExaiptasiaP_rna-XM_021043071.2:0.876576,LottiaG_LotgiT125398:0.242292)80:0.313231)97:0.321988,((AmphibalanusA_rna-gnl|WGS_VIIS|FJT64_005111-RA_mrna:0.153492,AmphibalanusA_rna-gnl|WGS_VIIS|FJT64_009276-RA_mrna:0.195675)1:0.431381,(LingulaA_rna-XM_013556078.1:0.416224,CaenorhabditisE_Y38F1A.9.1:0.967965)91:0.103157)98:0.190504)78:0.0695394)99:0.18255,((AmphibalanusA_rna-gnl|WGS_VIIS|FJT64_002540-RA_mrna:0.672278,((CniGalaxeaF_gfas1.m1.22744.m1:0.142048,CniGalaxeaF_gfas1.m1.21934.m1:0.095174)99:0.449235,AmphibalanusA_rna-gnl|WGS_VIIS|FJT64_004066-RA_mrna:0.442292)1:0.903561)28:0.312418,LottiaG_LotgiT172618:1.20232)44:0.199148)67:0.0900666)26:0.0721276)61:0.0743103)92:0.0892857,((CniAureliaA_scaffold851.g1.t1:1.35008,((CniFungiaSp_ffun1.m4.26375.m1:1.02838,(((CniAcroporaM_amil.1.2.16514.m1:0.179045,CniNemvArnau_v1g81066:0.229873)75:0.393564,(CniRenillaM_g23343.t1:0.585615,(CniDendronephthya_rna-XM_028546595.1:0.378821,CniXenia_Xe_020726-T1:0.53444)45:0.167398)99:0.715917)0:5e-09,(CniDiscosoma_evm.model.scaffold_382.16:5e-09,MnemiopsisL_ML02361a-RA:0.771881)61:0.512071)36:0.16279)37:0.137951,((((CniAcroporaT_aten_0.1.m1.23962.m1:0.182255,CniAureliaA_scaffold6829.g1.t2:0.336504)86:0.585204,(CniPoritesL_jamg1.model.Sc0000270.13:0.0239075,CniPoritesL_plut2.m8.19996.m1:1.01888)35:0.197273)81:0.44614,(((CniDendronephthya_rna-XM_028556890.1:0.2335,CniXenia_Xe_014014-T1:0.227618)1:0.797621,StrigamiaM_SMAR007029-RA:1.26271)82:0.102181,(AmphibalanusA_rna-gnl|WGS_VIIS|FJT64_013594-RA_mrna:0.501144,((AmphibalanusA_rna-gnl|WGS_VIIS|FJT64_006810-RA_mrna:0.355228,(AmphibalanusA_rna-gnl|WGS_VIIS|FJT64_006807-RA_mrna:0.207421,AmphibalanusA_rna-gnl|WGS_VIIS|FJT64_006808-RA_mrna:0.081599)99:0.291635)1:0.471935,CniMorbakkaV_scaffold317.g5.t2:0.794362)19:0.0733825)59:0.198815)86:0.201973)50:0.0686137,(ApisM_GB53701-RA:1.23758,((AmphibalanusA_rna-gnl|WGS_VIIS|FJT64_017993-RA_mrna:0.272551,AmphibalanusA_rna-gnl|WGS_VIIS|FJT64_001347-RA_mrna:0.313914)1:1.08296,((CniNemvArnau_v1g80596:0.530296,CniNemvArnau_v1g80763:0.590022)95:0.153926,(((CniDiscosoma_evm.model.scaffold_1950.1:0.637553,CniNemvArnau_v1g80686:0.499481)74:0.130354,(CniNemvArnau_v1g80685:0.762797,CniNemvArnau_v1g80526:0.397951)66:0.0711276)92:0.130749,(CniNemvArnau_v1g60863:0.448314,(CniNemvArnau_v1g81070:0.514913,AmphibalanusA_rna-gnl|WGS_VIIS|FJT64_026099-RA_mrna:0.867488)44:0.105309)74:0.119664)79:0.158103)98:0.253892)18:0.0702247)84:0.101234)76:0.0687418)51:0.0250542)50:0.058396,((((CniGoniastreaA_gasp1.m3.25630.m1:5e-09,((CniMontiporaC_g28648.t1:1.02081,(CniPocilloporaA_rna14317:5e-09,CniPocilloporaD_rna-XM_027190666.1:5e-09)98:0.643778)80:0.293097,(BotrylloidesL_Boleac.CG.SB_v3.S758.g13901.01.t:0.936917,(CniAcroporaD_rna16139:0.995414,(CniFungiaSp_ffun1.m4.16093.m1:0.869725,CniGoniastreaA_gasp1.m3.23741.m1:0.20494)78:0.117078)0:0.0455825)84:0.140328)0:5e-09)99:0.633502,((((CniMontiporaC_g14946.t1:0.0783951,CniMontiporaC_g14027.t1:0.160291)1:0.295849,(CniGalaxeaF_gfas1.m1.11033.m1:0.55873,CniMontiporaC_g14377.t1:0.14431)26:0.028481)1:0.608636,DrosophilaM_FBtr0340195:1.37047)85:0.269544,((BotrylloidesL_Boleac.CG.SB_v3.S470.g10315.01.t:1.40061,(LottiaG_LotgiT125830:0.365514,StrigamiaM_SMAR005788-RA:0.557233)77:0.237844)85:0.241305,AmphibalanusA_rna-gnl|WGS_VIIS|FJT64_000384-RA_mrna:1.43167)92:0.299217)0:6e-09)76:0.0218827,(((CniExaiptasiaP_rna-XM_028659287.1:1.06867,(CniGoniastreaA_gasp1.m3.6181.m1:0.725914,((CniDendronephthya_rna-XM_028552096.1:0.0176854,CniDendronephthya_rna-XM_028552107.1:0.0289505)1:0.236486,(((CniXenia_Xe_004227-T1:0.0220393,(CniXenia_Xe_004330-T1:0.0381806,CniXenia_Xe_004329-T1:0.0303152)99:0.0219537)32:0.00681114,CniXenia_Xe_004334-T1:0.0274249)1:0.314012,(CniXenia_Xe_004333-T1:0.038053,(CniXenia_Xe_004326-T1:0.0322459,(CniXenia_Xe_004230-T1:5e-09,(CniOrbicellaF_rna31084:0.719629,CniXenia_Xe_004229-T1:0.000605688)2:0.0254246)97:0.0152515)13:0.0202537)99:0.152949)99:0.147906)99:0.72033)44:0.09207)50:0.0943857,(BotrylloidesL_Boleac.CG.SB_v3.S177.g03866.01.t:0.528651,CrassostreaG_EKC30361:0.470461)1:1.01873)0:6e-09,CniAmplexidiscus_evm.model.scaffold_931.5:1.12759)67:0.0738614)89:0.0729338,(MnemiopsisL_ML181727a-RA:1.39741,((((DanioR_ENSDART00000100681:0.089748,DanioR_ENSDART00000162942:0.125906)1:0.160062,(XenopusT_rna-XM_012956509.3:0.118909,(OphiophagusH_rna-gnl|NaturalisBC|L345_10825.mrna:0.127449,(Human_ENST00000400546:0.0100822,MusM_ENSMUST00000067602:0.0371233)85:0.0245953)69:0.0267517)91:0.0526046)1:0.552444,((XenopusT_rna-XM_018095957.2:0.140447,((Human_ENST00000615285:0.015104,MusM_ENSMUST00000194252:0.0276234)94:0.049044,OphiophagusH_rna-gnl|NaturalisBC|L345_01563.mrna:0.204776)88:0.0392171)98:0.0925877,(DanioR_ENSDART00000157454:0.15777,DanioR_ENSDART00000142010:0.239059)97:0.0772449)1:0.638781)99:0.279837,((LottiaG_LotgiT141654:0.863251,AmphibalanusA_rna-gnl|WGS_VIIS|FJT64_014866-RA_mrna:0.766495)99:0.413997,(CniMorbakkaV_scaffold1.g142.t1:0.751804,(CniNemvArnau_v1g150925:0.407194,MnemiopsisL_ML40988a-RA:0.483717)40:0.148036)99:0.544031)83:0.150994)0:8e-09)64:0.108355)87:0.0751389)88:0.074996)68:0.049988)97:0.0594694,(((((CniRenillaM_g17790.t1:0.423532,((CniDendronephthya_rna-XM_028549751.1:5e-09,(CniGoniastreaA_gasp1.m1b.14565.m1:0.440698,CniOrbicellaF_rna3492:0.352837)99:1.032)91:0.406016,CniXenia_Xe_014990-T1:0.419581)94:0.123335)1:0.356184,(CniMorbakkaV_scaffold37.g83.t1:0.857532,((((CniGalaxeaF_gfas1.m1.4007.m1:0.384562,((CniMergedstylophoraP_rna17891:0.272668,((CniFungiaSp_ffun1.m4.297.m1:0.115979,CniFungiaSp_ffun1.m4.304.m1:0.384658)1:0.142759,(CniOrbicellaF_rna4557:0.103984,(CniGoniastreaA_gasp1.m3.10486.m1:0.0935078,CniOrbicellaF_rna4541:0.056474)15:0.024387)97:0.0597673)99:0.0767319)99:0.0731903,(CniPoritesL_plut2.m8.16501.m1:0.305169,(CniMontiporaC_g67738.t1:0.21323,((CniAcroporaD_rna19126:0.0463866,((CniAcroporaD_rna38931:0.0522618,CniAcroporaM_amil.1.2.2414.m1:0.0517484)27:0.0183374,(CniAcroporaT_aten_0.1.m1.27518.m1:0.00212467,CniNemvArnau_v1g19108:1.08499)8:0.129481)91:0.0464358)10:0.0358954,CniAcroporaT_aten_0.1.m1.27515.m1:0.0669267)1:0.204264)1:0.158752)98:0.0785088)0:0.0240847)68:0.0457812,((CniAmplexidiscus_evm.model.scaffold_177.7:0.075003,CniDiscosoma_evm.model.scaffold_43.44:0.0939835)97:0.189339,(CniPocilloporaA_rna15545:5e-09,CniPocilloporaD_rna-XM_027191841.1:5e-09)99:0.150999)77:0.069348)1:0.173212,((CniAmplexidiscus_evm.model.scaffold_177.5:0.0405265,CniDiscosoma_evm.model.scaffold_43.42:0.0573504)1:0.309809,((CniMergedstylophoraP_rna17887:0.0981463,(CniPocilloporaA_rna15549:5e-09,CniPocilloporaD_rna-XM_027191844.1:5e-09)1:0.0970565)1:0.315624,(CniPoritesL_plut2.m8.16498.m1:0.281881,(CniGalaxeaF_gfas1.m1.16297.m1:0.301407,(CniMontiporaC_g67734.t1:0.140261,(CniAcroporaM_amil.1.2.2410.m1:0.062668,(CniAcroporaD_rna19143:0.180861,CniAcroporaT_aten_0.1.m1.27509.m1:0.0640287)2:0.0165452)1:0.183167)98:0.0765285)86:0.0695634)93:0.0830715)98:0.117971)1:0.364013)51:0.0593868,(CniNemvArnau_v1g236748:0.434306,(CniExaiptasiaP_rna-XM_021055669.2:0.360795,CniActiniaT_rna-XM_031711508.1:0.288981)1:0.261569)1:0.172106)96:0.145635)54:0.069039)1:0.345066,(((LingulaA_rna-XM_013556978.1:0.342407,(ApisM_GB47947-RA:0.494965,AmphibalanusA_rna-gnl|WGS_VIIS|FJT64_026098-RA_mrna:0.289401)1:0.40147)1:0.909924,CniNemvArnau_v1g61775:0.929957)83:0.185133,((CniGalaxeaF_gfas1.m1.22335.m1:0.708304,DanioR_ENSDART00000133106:0.875684)31:0.160196,((BotrylloidesL_Boleac.CG.SB_v3.S177.g03865.01.t:1.37125,CniFungiaSp_ffun1.m4.303.m1:5e-09)58:0.235439,(CniNemvArnau_v1g92961:5e-09,CniNemvArnau_v1g114638:5e-09)0:5e-09)36:0.448008)30:0.117477)78:0.0994314)89:0.147855,(((LottiaG_LotgiT58252:0.76809,(CniAcroporaM_amil.1.2.302.m1:0.915471,(StrigamiaM_SMAR013190-RA:0.367626,((CrassostreaG_EKC30432:0.448526,LingulaA_rna-XM_013530047.1:0.458236)90:0.0991256,(AcanthasterP_rna11488:0.331164,(StrongylocentrotusP_rna16979:5e-09,StrongylocentrotusP_rna36564:0.0316776)1:0.336726)99:0.165437)44:0.084409)98:0.99942)55:0.32043)0:0.0149997,(CniAmplexidiscus_evm.model.scaffold_931.2:0.68622,AcanthasterP_rna20417:1.00351)76:0.175808)83:0.159886,(((CrassostreaG_EKC24949:2.18138,(ApisM_GB47316-RA:5e-09,(ApisM_GB49767-RA:0.0092123,ApisM_GB54069-RA:0.0101595)80:0.00641199)99:0.210771)93:0.767364,((CniNemvArnau_v1g384:0.292618,(CniNemvArnau_v1g9383:0.06342,CrassostreaG_EKC18450:0.282402)94:0.146254)99:0.182172,((OphiophagusH_rna-gnl|NaturalisBC|L345_16550.mrna:6e-09,(StrongylocentrotusP_rna33629:5e-09,LottiaG_LotgiT176638:6e-09)85:0.923707)78:1.01795,CniExaiptasiaP_rna-XM_021056294.2:0.210401)75:0.163471)88:0.0906957)87:0.091942,(AmphimedonQ_rna9973:0.274805,MnemiopsisL_ML23459a-RA:0.381353)1:0.340102)1:0.642958)19:0.0255738)96:0.128022,((((BotrylloidesL_Boleac.CG.SB_v3.S582.g11906.01.t:1.0171,OphiophagusH_rna-gnl|NaturalisBC|L345_13032.mrna:1.26371)0:1.2e-08,(((CniExaiptasiaP_rna-XM_021056668.2:0.389575,(CniAmplexidiscus_evm.model.scaffold_121.12:0.245421,(((CniMergedstylophoraP_rna1867:0.0732539,(CniPocilloporaA_rna13599:5e-09,CniPocilloporaD_rna-XM_027189952.1:5e-09)1:0.0508372)1:0.166317,((CniGoniastreaA_gasp1.m3.23393.m1:0.0772239,(CniGoniastreaA_gasp1.m3.23390.m1:0.0708957,(CniGoniastreaA_gasp1.m3.23392.m1:0.0637422,CniOrbicellaF_rna8231:0.0377011)19:0.00307862)70:0.0121535)1:0.0448681,CniFungiaSp_ffun1.m4.17638.m1:0.0919556)96:0.0217443)99:0.0460465,((CniGalaxeaF_gfas1.m1.8565.m1:0.110412,(CniMontiporaC_g43405.t1:0.124332,(CniAcroporaT_aten_0.1.m1.19736.m1:0.0349227,(CniAcroporaD_rna874:0.0290878,CniAcroporaM_amil.1.2.2038.m1:0.0290781)98:0.0132075)1:0.124209)99:0.0879841)94:0.0516492,CniPoritesL_plut2.m8.13999.m1:0.198004)99:0.0391694)1:0.0849637)1:0.26711)99:0.206887,(CniXenia_Xe_005294-T1:1.46845,CrassostreaG_EKC27894:0.580705)83:0.194913)41:0.0747538,(AcanthasterP_rna31353:0.536918,StrongylocentrotusP_rna5031:0.657444)99:0.221049)98:0.164183)83:0.127817,(((ApisM_GB44117-RA:0.302686,(DrosophilaM_FBtr0308127:0.291732,DrosophilaM_FBtr0077465:0.101214)99:0.15351)1:0.571979,(CniDendronephthya_rna-XM_028544440.1:5e-09,CniDendronephthya_rna-XM_028544422.1:0.0211631)1:0.721528)1:0.566828,(CaenorhabditisE_F39H12.4.1:1.08331,((CniDendronephthya_rna-XM_028545332.1:0.703928,CniHydraV_rna16847:0.839349)1:0.718924,(XenopusT_rna-XM_002934142.5:0.937852,(((CniAcroporaT_aten_0.1.m1.23934.m1:1.18448,CniNemvArnau_v1g241555:5e-09)1:0.209435,(CniExaiptasiaP_rna-XM_021057843.2:0.190087,CniActiniaT_rna-XM_031712476.1:0.192906)66:0.0554188)1:0.392853,(CniExaiptasiaP_rna-XM_021057820.1:0.169048,(CniNemvArnau_v1g241557:0.346239,CniActiniaT_rna-XM_031712459.1:0.224941)53:0.0608853)1:0.281586)94:0.195159)99:0.412502)27:0.0563359)76:0.119251)85:0.121554)67:0.0889847,(((((((((AcanthasterP_rna17532:0.73025,StrongylocentrotusP_rna7984:0.40731)1:0.217891,CrassostreaG_EKC35374:0.470117)98:0.128445,StrigamiaM_SMAR005787-RA:0.49203)99:0.146789,((StrigamiaM_SMAR013455-RA:0.079973,StrigamiaM_SMAR015640-RA:0.0593548)1:0.428589,((((StrigamiaM_SMAR011562-RA:0.632419,DanioR_ENSDART00000020425:1.42329)93:0.209944,(StrigamiaM_SMAR000414-RA:0.631704,((StrigamiaM_SMAR011726-RA:0.386746,StrigamiaM_SMAR011727-RD:0.355061)99:0.0918339,(StrigamiaM_SMAR011671-RA:0.464306,(LingulaA_rna-XM_013558252.1:0.00222254,LingulaA_rna-XM_013525804.1:0.00321992)1:0.48805)99:0.0937599)96:0.105044)95:0.0999832)98:0.0923904,((StrigamiaM_SMAR010629-RA:0.39369,((((StrigamiaM_SMAR000919-RA:0.000855951,(CniGoniastreaA_gasp1.m1b.14943.m1:2.48655,StrigamiaM_SMAR004329-RA:1.1e-08)1:0.0120767)1:0.188103,(StrigamiaM_SMAR011319-RA:0.098717,StrigamiaM_SMAR000686-RA:0.0790195)1:0.102794)1:0.246934,(((StrigamiaM_SMAR009349-RA:0.0322437,StrigamiaM_SMAR009342-RA:0.0235462)1:0.0831718,(StrigamiaM_SMAR014023-RA:0.0177718,StrigamiaM_SMAR011548-RA:0.061102)98:0.0739878)1:0.0863011,((StrigamiaM_SMAR005057-RA:0.05519,StrigamiaM_SMAR005058-RA:0.0617991)1:0.0869277,(StrigamiaM_SMAR010961-RA:0.150815,StrigamiaM_SMAR005038-RA:0.00836271)1:0.122181)1:0.0753167)1:0.181753)1:0.160886,(((((StrigamiaM_SMAR012327-RA:5e-09,StrigamiaM_SMAR001994-RA:0.0408571)12:0.00216628,(StrigamiaM_SMAR012325-RA:0.081268,StrigamiaM_SMAR012326-RA:0.0181077)82:0.00915683)1:0.0952628,(StrigamiaM_SMAR012077-RA:0.0868694,(StrigamiaM_SMAR009501-RA:0.0221104,(StrigamiaM_SMAR007303-RA:0.0227828,StrigamiaM_SMAR011182-RA:0.0299305)61:0.00738706)96:0.0675549)73:0.0205417)4:0.0160686,StrigamiaM_SMAR012080-RA:0.108388)1:0.282252,(StrigamiaM_SMAR004313-RA:0.144702,StrigamiaM_SMAR015611-RB:0.169766)1:0.211112)1:0.174123)63:0.0476954)1:0.0864686,((StrigamiaM_SMAR011672-RA:0.38488,(StrigamiaM_SMAR010787-RA:0.0843268,StrigamiaM_SMAR010788-RA:0.077853)1:0.297299)99:0.0851445,(StrigamiaM_SMAR009834-RA:0.457854,(StrigamiaM_SMAR009857-RA:0.35706,StrigamiaM_SMAR009858-RA:0.489467)0:0.0372491)10:0.0243015)99:0.0810107)1:0.124465)0:0.0263461,((StrongylocentrotusP_rna19466:1.90735,(((StrigamiaM_SMAR014359-RA:0.560265,StrigamiaM_SMAR014328-RA:0.43005)60:0.265246,(((StrigamiaM_SMAR010632-RA:0.364223,StrigamiaM_SMAR009392-RA:0.300415)99:0.221949,(StrigamiaM_SMAR013914-RA:0.278923,(StrigamiaM_SMAR010346-RA:0.355843,StrigamiaM_SMAR014452-RA:0.334789)77:0.0740133)21:0.036256)34:0.0841045,StrigamiaM_SMAR013782-RA:0.445302)89:0.186104)49:0.0895819,LingulaA_rna-XM_013566195.1:1.09351)28:0.10113)36:0.0779247,ApisM_GB44158-RA:0.801256)96:0.247223)0:8e-09)1:0.0951498)98:0.0756443,((CniDiscosoma_evm.model.scaffold_385.8:8e-09,MnemiopsisL_ML12046a-RA:1.42297)29:0.493365,((StrigamiaM_SMAR003721-RA:0.369441,(StrigamiaM_SMAR014718-RA:0.430028,StrigamiaM_SMAR008780-RA:0.259615)89:0.0942823)1:0.411734,LottiaG_LotgiT145680:1.67003)0:0.00265363)56:0.077646)93:0.0539717,((CniOrbicellaF_rna15103:0.111851,CniMorbakkaV_scaffold2.g140.t1:0.62547)99:0.444045,CniAmplexidiscus_evm.model.scaffold_311.8:1.07694)86:0.323177)90:0.0445278,(((((CniAmplexidiscus_evm.model.scaffold_23.68:0.176399,CniDiscosoma_evm.model.scaffold_29.36:0.224434)1:0.589826,((CniGalaxeaF_gfas1.m1.715.m1:0.109314,((CniMontiporaC_g62593.t1:0.00101894,CniMontiporaC_g1594.t1:0.000778929)1:0.0797667,(CniAcroporaT_aten_0.1.m1.21503.m1:0.0158408,(CniAcroporaD_rna5453:0.00607833,CniAcroporaM_amil.1.2.617.m1:0.00804108)1:0.0162976)1:0.104595)1:0.0736844)99:0.056405,((CniMergedstylophoraP_rna1679:0.0380532,(CniPocilloporaA_rna16525:5e-09,CniPocilloporaD_rna-XM_027192794.1:5e-09)1:0.0515627)1:0.124926,(CniFungiaSp_ffun1.m4.11203.m1:0.101107,(CniGoniastreaA_gasp1.m3.12125.m1:0.0764503,CniOrbicellaF_rna5490:0.0238235)1:0.0499042)97:0.0308669)99:0.0449029)1:0.358863)1:0.307082,((DanioR_ENSDART00000159879:0.0618223,(XenopusT_rna-XM_004916065.4:0.0563497,(Human_ENST00000321322:0.00606601,MusM_ENSMUST00000034592:0.00715389)1:0.0428437)68:0.0179571)1:0.463679,((XenopusT_rna-XM_031895759.1:0.0393796,((Human_ENST00000400454:0.00232534,MusM_ENSMUST00000056102:0.00848451)1:0.0277238,OphiophagusH_rna-gnl|NaturalisBC|L345_15220.mrna:0.060539)77:0.0024117)99:0.0339119,(DanioR_ENSDART00000184416:0.093822,DanioR_ENSDART00000098038:0.0906173)93:0.0267142)1:0.35389)1:0.265242)15:0.0706473,(BotrylloidesL_Boleac.CG.SB_v3.S776.g14046.01.t:0.471149,StrongylocentrotusP_rna30275:0.976611)86:0.563163)55:0.0645283,((LottiaG_LotgiT230536:0.71355,MnemiopsisL_ML01166a-RA:0.888924)99:0.682471,(CniHydraV_rna11295:0.732555,((DanioR_ENSDART00000112364:0.165221,OphiophagusH_rna-gnl|NaturalisBC|L345_11223.mrna:0.302208)99:0.15975,((Human_ENST00000327987:0.0354772,MusM_ENSMUST00000217371:0.0625944)1:0.18314,(DanioR_ENSDART00000111388:0.210369,XenopusT_rna-XM_002938358.5:0.186345)94:0.0590048)96:0.116085)1:0.624843)82:0.159164)87:0.20202)52:0.0558332)99:0.0952275,(((AmphimedonQ_rna16686:1.02208,AmphimedonQ_rna3714:1.13664)77:0.12567,(((CniGoniastreaA_gasp1.m1b.18098.m1:0.985717,(DrosophilaM_FBtr0339321:0.473405,(DrosophilaM_FBtr0301161:0.310538,DrosophilaM_FBtr0084337:0.242806)72:0.155058)85:0.311414)38:0.226703,StrongylocentrotusP_rna14953:1.1318)88:0.38178,(((CniDendronephthya_rna-XM_028552164.1:0.47256,(DanioR_ENSDART00000191036:0.778068,LottiaG_LotgiT142929:1.23284)38:0.313812)99:1.1194,(XenopusT_rna-XM_004912682.4:0.316733,(OphiophagusH_rna-gnl|NaturalisBC|L345_10494.mrna:0.239101,(Human_ENST00000352385:0.0240386,MusM_ENSMUST00000077696:0.109107)1:0.186976)98:0.127321)98:0.652696)0:0.0596303,CniOrbicellaF_rna17320:1.01614)18:0.0967551)85:0.163189)66:0.0722276,(((CniGoniastreaA_gasp1.m3.10482.m1:0.358974,(CniDiscosoma_evm.model.scaffold_1043.3:0.749624,CniFungiaSp_ffun1.m4.29362.m1:6e-09)78:0.530423)74:0.331169,((CniFungiaSp_ffun1.m4.31517.m1:0.758958,CniMorbakkaV_scaffold68.g48.t1:0.351638)1:0.445182,(AmphibalanusA_rna-gnl|WGS_VIIS|FJT64_013355-RA_mrna:0.177827,AmphibalanusA_rna-gnl|WGS_VIIS|FJT64_003379-RA_mrna:0.299528)99:0.280958)98:0.246931)72:0.139923,(CniAcroporaM_amil.1.2.14797.m1:0.363334,(CniFungiaSp_ffun1.m4.34153.m1:0.306376,MnemiopsisL_ML14872a-RA:0.157678)56:0.26996)99:1.15)19:0.0416946)47:0.0584171)92:0.0535727,(((CniAureliaA_scaffold6811.g1.t1:1.29374,LingulaA_rna-XM_013524543.1:0.777033)82:0.169394,(CaenorhabditisE_Y42H9B.2.1:0.553425,(CniFungiaSp_ffun1.m2b.6804.m1:1.31329,(CniGalaxeaF_gfas1.m1.20870.m1:0.00578231,CniGalaxeaF_gfas1.m1.22870.m1:0.0968667)99:0.333387)76:0.18148)1:0.403789)99:0.285614,((LingulaA_rna-XM_013541959.2:0.00263918,LingulaA_rna-XM_013540383.1:0.0163435)1:1.00255,(CniExaiptasiaP_rna-XM_021061711.1:0.743605,(CniNemvArnau_v1g12529:0.928711,(((CniPoritesL_plut2.m8.16473.m1:0.190982,(CniGalaxeaF_gfas1.m1.16097.m1:0.145168,(CniMontiporaC_g54040.t1:0.134909,(CniAcroporaM_amil.1.2.13002.m1:0.0294176,(CniAcroporaD_rna35722:0.0645021,CniAcroporaT_aten_0.1.m1.32215.m1:0.0305565)0:0.00340004)1:0.179348)1:0.0957873)1:0.0485836)77:0.0470148,(((CniPocilloporaA_rna15574:0,CniPocilloporaD_rna-XM_027191940.1:0)0:0.0652409,CniMergedstylophoraP_rna17865:0.0771931)1:0.166755,((CniFungiaSp_ffun1.m4.31376.m1:0.0127919,CniFungiaSp_ffun1.m4.316.m1:0.0241068)98:0.0788615,(CniGoniastreaA_gasp1.m3.10471.m1:0.0661713,CniOrbicellaF_rna4577:0.0395103)1:0.0718545)99:0.0342528)98:0.0699822)1:0.334685,CniNemvArnau_NVE2320:0.490893)62:0.222645)67:0.128766)99:0.24285)95:0.119227)78:0.0978974)81:0.0505466)97:0.0689554)78:0.045209)95:0.0396118,((((((AcanthasterP_rna24574:1.02882,(CniActiniaT_rna-XM_031700258.1:0.615615,(CniDendronephthya_rna-XM_028549080.1:0.34337,CniXenia_Xe_015497-T1:0.267354)96:0.429162)99:0.585123)64:0.205175,(StrongylocentrotusP_rna2054:0.903606,OphiophagusH_rna-gnl|NaturalisBC|L345_01853.mrna:0.748172)94:0.322209)88:0.162526,(((CniAmplexidiscus_evm.model.scaffold_563.7:0.452663,((CniOrbicellaF_rna11608:0.152505,CniOrbicellaF_rna11609:0.153703)69:0.0233887,((CniGoniastreaA_gasp1.m3.10826.m1:0.0303536,CniGoniastreaA_gasp1.m3.10828.m1:0.0406508)81:0.118635,(CniAcroporaT_aten_0.1.m1.35426.m1:0.27057,StrigamiaM_SMAR013615-RA:0.321667)69:0.413707)83:0.221147)99:0.228195)19:0.0880382,(CniPocilloporaA_rna18911:5e-09,CniPocilloporaD_rna-XM_027195325.1:5e-09)1:0.908497)1:0.686401,((((AmphimedonQ_rna11746:0.479791,CrassostreaG_EKC20506:0.541773)1:0.621748,(((CniAcroporaT_aten_0.1.m1.37510.m1:1.65834,CniDendronephthya_rna-XM_028546696.1:0.436025)33:0.286921,AcanthasterP_rna12800:0.811146)99:0.754802,((DanioR_ENSDART00000074960:0.643521,LingulaA_rna-XM_013537407.2:0.999834)97:0.481929,(CniRenillaM_g21308.t1:0.175724,(CniRenillaM_g9359.t1:0.0356934,(CniRenillaM_g17486.t1:0.209557,CniRenillaM_g21310.t1:0.064873)46:0.0662913)99:0.230547)1:0.952966)61:0.0935988)62:0.0727908)99:0.323632,(((LingulaA_rna-XM_013555893.1:0.550582,(CniMontiporaC_g16103.t1:0.211666,(CniDiscosoma_evm.model.scaffold_750.6:0.0236869,CniMontiporaC_g56770.t1:0.00286717)23:0.145211)99:0.500247)69:0.182089,CniFungiaSp_ffun1.m4.25944.m1:0.897525)56:0.133161,((AcanthasterP_rna20414:0.505981,OphiophagusH_rna-gnl|NaturalisBC|L345_04938.mrna:0.875818)76:0.108054,CniMorbakkaV_scaffold425.g3.t2:0.756474)96:0.182123)1:0.464771)64:0.0636219,((((DanioR_ENSDART00000111025:0.234808,(XenopusT_rna-NM_001079274.1:0.165356,(Human_ENST00000273395:0.0427942,MusM_ENSMUST00000114634:0.0611858)1:0.133552)1:0.123788)1:0.262563,(DanioR_ENSDART00000087339:0.331629,(XenopusT_rna-XM_031906161.1:0.222878,(OphiophagusH_rna-gnl|NaturalisBC|L345_02969.mrna:0.202638,(Human_ENST00000392693:0.0629973,MusM_ENSMUST00000042842:0.078933)1:0.125393)99:0.0522689)98:0.072496)1:0.192957)99:0.51908,(CniXenia_Xe_015659-T1:0.0245582,(CniXenia_Xe_001505-T1:5e-09,CniXenia_Xe_015658-T1:0.00634598)0:5e-09)1:1.32831)14:0.105647,((MnemiopsisL_ML070827a-RA:0.926513,(CniAmplexidiscus_evm.model.scaffold_1484.1:0.0233681,CniAmplexidiscus_evm.model.scaffold_248.2:0.0521222)99:0.799824)11:0.356532,(CniHydraV_rna8161:0.546205,DanioR_ENSDART00000103971:0.801383)99:0.535991)95:0.342531)81:0.123846)74:0.0780724)19:0.0600177)50:0.0699313,((CniMorbakkaV_scaffold6.g12.t1:1.28103,((((((CniAmplexidiscus_evm.model.scaffold_9.65:0.0526069,CniDiscosoma_evm.model.scaffold_16.124:0.0893505)1:0.264738,(((((CniMontiporaC_g35370.t1:5e-09,CniActiniaT_rna-XM_031697263.1:1.42039)1:0.647646,(CniMontiporaC_g2274.t1:0.00139248,(CniAcroporaD_rna9180:1.08208,CniMontiporaC_g51945.t1:8e-09)0:0.00367994)97:0.0485475)99:0.0907231,((CniAcroporaT_aten_0.1.m1.843.m1:0.095773,((CniAcroporaD_rna5949:5e-09,CrassostreaG_EKC26604:1.87138)46:0.0346856,(CniAcroporaM_amil.1.2.10436.m1:0.00302057,CniAcroporaD_rna5951:0.0342885)94:0.0135002)2:0.011052)1:0.259034,(CniMontiporaC_adi2mcaRNA5951_R0:0.035183,(CniMontiporaC_g2275.t1:0.00510072,CniMontiporaC_g51944.t1:0.000231894)98:0.029219)1:0.183221)47:0.0141828)1:0.0816045,CniGalaxeaF_gfas1.m1.4466.m1:0.153944)99:0.0770977,((CniMergedstylophoraP_rna4685:0.0676911,(CniPocilloporaA_rna7866:5e-09,CniPocilloporaD_rna-XM_027184229.1:5e-09)1:0.0742346)1:0.223591,(CniFungiaSp_ffun1.m4.32430.m1:0.135528,(CniGoniastreaA_gasp1.m3.4626.m1:0.0405863,CniOrbicellaF_rna10955:0.0308118)1:0.0719051)99:0.0448586)1:0.0624676)88:0.0359697)91:0.074179,CniPoritesL_plut2.m8.476.m1:0.2905)1:0.319654,(CrassostreaG_EKC25961:0.509054,LottiaG_LotgiT59062:0.145975)99:0.567763)89:0.120509,StrigamiaM_SMAR013815-RA:1.11425)1:0.408788,(((CniGoniastreaA_gasp1.m3.15163.m1:0.884511,CrassostreaG_EKC33045:1.57787)63:0.190133,((CniAureliaA_scaffold44.g3.t1:1.2299,((((((CniGalaxeaF_gfas1.m1.12616.m1:0.20209,(CniGalaxeaF_gfas1.m1.17215.m1:0.118484,(CniMontiporaC_adi2mcaRNA13742_R0:0.0880804,(CniAcroporaT_aten_0.1.m1.231.m1:0.0392068,(CniAcroporaD_rna13742:0.0174792,CniAcroporaM_amil.1.2.5286.m1:0.0248438)99:0.0185934)1:0.140237)1:0.068912)50:0.00808578)97:0.0386835,CniPoritesL_plut2.m8.1289.m1:0.205389)99:0.0416885,((CniFungiaSp_ffun1.m4.32427.m1:0.0970873,(CniFungiaSp_ffun1.m4.31604.m1:0.0551833,(CniGoniastreaA_gasp1.m3.4628.m1:0.0342798,CniOrbicellaF_rna10959:0.0262481)1:0.0603041)78:0.016159)96:0.0376035,(CniMergedstylophoraP_rna24787:0.0763678,(CniPocilloporaA_rna7903:5e-09,CniPocilloporaD_rna-XM_027184157.1:5e-09)1:0.0606713)1:0.144215)99:0.0456611)88:0.0310552,(CniFungiaSp_ffun1.m4.11347.m1:0.276725,CniGoniastreaA_gasp1.m3.3426.m1:0.430234)1:0.51502)76:0.0401442,((BotrylloidesL_Boleac.CG.SB_v3.S25.g05950.01.t:2.38903,CniAmplexidiscus_evm.model.scaffold_9.71:1.1e-08)1:0.0566776,(CniDiscosoma_evm.model.scaffold_16.129:0.042072,CniAmplexidiscus_evm.model.scaffold_9.70:0.066985)77:0.0226334)1:0.152736)1:0.199872,(CniExaiptasiaP_rna-XM_028658743.1:0.272279,(CniActiniaT_rna-XM_031719426.1:0.0112348,CniActiniaT_rna-XM_031719533.1:0.0307794)1:0.244047)1:0.204614)85:0.236282)51:0.23599,(LingulaA_rna-XM_013532498.1:0.961841,((AmphibalanusA_rna-gnl|WGS_VIIS|FJT64_026324-RA_mrna:0.0721376,(AmphibalanusA_rna-gnl|WGS_VIIS|FJT64_016210-RA_mrna:5e-09,AmphibalanusA_rna-gnl|WGS_VIIS|FJT64_026326-RA_mrna:0.0195032)64:0.00405469)1:0.517365,(CniMorbakkaV_scaffold397.g4.t1:0.57044,AmphibalanusA_rna-gnl|WGS_VIIS|FJT64_003909-RB_mrna:0.767869)65:0.108224)1:0.347388)7:0.0500524)71:0.139137)53:0.099253,((AmphibalanusA_rna-gnl|WGS_VIIS|FJT64_022950-RA_mrna:5e-09,AmphibalanusA_rna-gnl|WGS_VIIS|FJT64_007843-RA_mrna:0.00286523)1:1.32402,(LottiaG_LotgiT165046:1.60795,DanioR_ENSDART00000113467:0.658239)77:0.181311)76:0.248771)61:0.0908661)42:0.0509264)41:0.0339831,((XenopusT_rna-XM_004912700.4:0.137048,(OphiophagusH_rna-gnl|NaturalisBC|L345_06160.mrna:0.161004,(Human_ENST00000389286:0.0193711,MusM_ENSMUST00000055535:0.0484557)1:0.0616086)94:0.0620443)79:0.200693,DanioR_ENSDART00000189667:0.216077)1:0.866248)87:0.0636062)85:0.0404774,((OphiophagusH_rna-gnl|NaturalisBC|L345_12883.mrna:0.588102,(((((CniActiniaT_rna-XM_031701441.1:0.251708,CniNemvArnau_v1g123251:0.283833)1:0.832188,(StrongylocentrotusP_rna52:1.19067,(ApisM_GB53083-RA:0.974627,(CniNemvArnau_v1g4493:0.697864,MnemiopsisL_ML09063a-RA:0.695124)36:0.0865663)87:0.148155)77:0.147813)99:0.397207,((((CniPocilloporaA_rna5163:5e-09,CniPocilloporaD_rna-XM_027181422.1:5e-09)99:0.907667,((CniAcroporaD_rna19142:5e-09,CrassostreaG_EKC36542:0.620518)58:0.313302,CniAcroporaM_amil.1.2.14495.m1:1.54325)76:0.466015)69:0.101717,(((CniHydraV_rna20048:0.443611,(CniMergedstylophoraP_rna23967:0.0636565,XenopusT_rna-XM_002936283.5:0.74173)62:0.514006)72:0.11706,DrosophilaM_FBtr0071821:0.706878)73:0.0831099,CniAureliaA_scaffold44.g5.t1:0.580747)1:0.606869)38:0.0541312,(Human_ENST00000614924:0.252689,MusM_ENSMUST00000094753:0.217237)1:1.15217)74:0.0839395)12:0.0468423,(DanioR_ENSDART00000165408:0.763279,(StrongylocentrotusP_rna38899:0.704882,(DrosophilaM_FBtr0087822:0.305078,ApisM_GB41746-RA:0.383841)98:0.267803)93:0.231035)1:0.668821)14:0.0541111,((((((BotrylloidesL_Boleac.CG.SB_v3.S776.g14045.01.t:0.894157,(CniAureliaA_scaffold498.g3.t3:0.350265,CniAureliaA_scaffold255.g21.t1:0.475483)90:0.234985)56:0.313701,(CniAureliaA_scaffold1288.g3.t1:5e-09,CniFungiaSp_ffun1.m2b.29848.m1:5e-09)51:0.181343)86:0.818058,(OphiophagusH_rna-gnl|NaturalisBC|L345_01094.mrna:0.987952,(CniMergedstylophoraP_rna32898:0.0328316,CniMergedstylophoraP_rna32890:0.035661)1:0.868224)36:0.228841)41:0.0998588,(LottiaG_LotgiT138567:1.07205,((StrongylocentrotusP_rna8369:0.126501,StrongylocentrotusP_rna24617:0.0196443)1:1.03697,(CniExaiptasiaP_rna-XM_028658761.1:0.406218,((CniAmplexidiscus_evm.model.scaffold_23.40:0.0206968,CniDiscosoma_evm.model.scaffold_29.9:0.0324199)1:0.0848554,(((CniMergedstylophoraP_rna1746:0.0535301,(CniPocilloporaA_rna16459:5e-09,CniPocilloporaD_rna-XM_027192808.1:5e-09)1:0.0540493)1:0.121464,(CniFungiaSp_ffun1.m4.20846.m1:0.0830969,(CniGoniastreaA_gasp1.m3.4403.m1:0.0461142,CniOrbicellaF_rna31150:0.0230555)1:0.0575334)1:0.0424074)99:0.0590158,(CniPoritesL_plut2.m8.21596.m1:0.175211,(CniGalaxeaF_gfas1.m1.3061.m1:0.0890909,((((CniAcroporaM_amil.1.2.386.m1:0.0148697,CniAcroporaD_rna1409:0.0344443)46:0.010553,CniAcroporaD_rna1408:0.0491191)24:0.0173681,CniAcroporaT_aten_0.1.m1.20601.m1:0.0370767)1:0.108195,(CniMontiporaC_adi2mcaRNA1408_R1:0.009289,CniMontiporaC_g12664.t1:6e-09)1:0.095172)1:0.060306)99:0.0496972)1:0.0558267)90:0.0381682)99:0.133894)1:0.464695)47:0.085768)87:0.312552)65:0.0500454,((OphiophagusH_rna-gnl|NaturalisBC|L345_17989.mrna:1.13541,OphiophagusH_rna-gnl|NaturalisBC|L345_13554.mrna:0.746594)0:0.0562731,(((BotrylloidesL_Boleac.CG.SB_v3.S1038.g00632.01.t:0.0720382,BotrylloidesL_Boleac.CG.SB_v3.S196.g04410.01.t:0.12028)99:0.622239,(DanioR_ENSDART00000111437:0.620708,CaenorhabditisE_Y32G9A.8a.2:0.632663)91:0.217069)98:0.400067,((XenopusT_rna-NM_001113059.1:0.685064,(DanioR_ENSDART00000186894:5e-09,CrassostreaG_EKC40515:5e-09)91:0.81574)87:0.179871,(BotrylloidesL_Boleac.CG.SB_v3.S5.g10751.01.t:0.325098,MnemiopsisL_ML271514a-RA:0.433035)98:0.348914)96:0.248856)96:0.318448)76:0.196644)0:0.079423,(((AmphimedonQ_rna19419:0.0453398,AmphimedonQ_rna24529:0.0453638)98:0.142003,(AmphimedonQ_rna22905:0.0368066,(AmphimedonQ_rna30874:0.0620646,AmphimedonQ_rna26026:0.0418779)36:0.0376298)99:0.156521)1:1.24304,((((((CniPocilloporaA_rna4606:5e-09,CniPocilloporaD_rna-XM_027180786.1:5e-09)99:0.0657224,(CniMergedstylophoraP_rna34153:0.156603,CniMergedstylophoraP_rna23246:0.0383903)21:0.0819169)1:0.313047,(CniMergedstylophoraP_rna17524:0.10651,(CniAcroporaM_amil.1.2.24201.m1:5e-09,(CniPocilloporaA_rna12311:0,CniPocilloporaD_rna-XM_027188618.1:0)0:0.00584303)99:0.108924)1:0.324327)1:0.317143,(((CniFungiaSp_ffun1.m4.31334.m1:0.200708,(CniPoritesL_plut2.m8.15998.m1:0.184677,(CniGalaxeaF_gfas1.m1.5098.m1:0.145812,(CniMontiporaC_g68149.t1:0.11406,(CniAcroporaT_aten_0.1.m1.4517.m1:0.0359756,(CniAcroporaD_rna7406:0.0118228,CniAcroporaM_amil.1.2.17025.m1:0.0110197)96:0.0191187)1:0.171892)99:0.0695493)98:0.0458984)91:0.0551427)56:0.0467483,(CniFungiaSp_ffun1.m4.24782.m1:0.137864,(CniOrbicellaF_rna9674:0.0297682,(CniGoniastreaA_gasp1.m3.30034.m1:0.0404248,(CniAcroporaM_amil.1.2.26464.m1:0.866151,CniOrbicellaF_rna9673:5e-09)99:0.215553)89:0.0316659)99:0.055987)98:0.0598975)92:0.0792534,(CniAmplexidiscus_evm.model.scaffold_193.5:0.0284831,CniDiscosoma_evm.model.scaffold_2375.1:0.0846799)1:0.251419)97:0.153909)93:0.129213,(CniGoniastreaA_gasp1.m3.30029.m1:0.214322,CniMontiporaC_g60940.t1:0.44504)1:0.552873)97:0.321244,CniAmplexidiscus_evm.model.scaffold_2072.1:0.921216)42:0.0829487)74:0.0360751)87:0.0467423)14:0.00962179)24:0.0773278,(((((((DrosophilaM_FBtr0071922:0.496983,CrassostreaG_EKC37878:0.544368)1:0.499283,((BotrylloidesL_Boleac.CG.SB_v3.S37.g08542.01.t:0.568975,((CaenorhabditisE_F16B3.2.1:0.176865,(LottiaG_LotgiT158059:0.47458,StrigamiaM_SMAR013136-RA:0.170899)94:0.135804)98:0.371483,MnemiopsisL_ML063338a-RA:0.412303)98:0.325201)1:0.646223,((CniXenia_Xe_020956-T1:0.390515,(CniDendronephthya_rna-XM_028546925.1:0.191951,(CniRenillaM_g12482.t1:0.00704561,CniRenillaM_g22143.t1:6e-09)1:0.521535)93:0.116244)1:0.42366,((AcanthasterP_rna33405:0.347727,(CniDiscosoma_evm.model.scaffold_280.1:0.0936541,CniDiscosoma_evm.model.scaffold_554.7:0.0648115)1:0.599399)79:0.218326,CniAcroporaD_rna36674:1.13686)15:0.22807)1:0.470346)96:0.171014)2:0.0692543,(LottiaG_LotgiT165669:1.56378,(CniAureliaA_scaffold18.g28.t1:0.735295,CniAureliaA_scaffold2464.g1.t1:0.408236)96:0.491897)81:0.318799)51:0.116835,((((CniMergedstylophoraP_rna21830:0.153587,(CniPocilloporaA_rna381:5e-09,CniPocilloporaD_rna-XM_027204844.1:5e-09)81:0.0449396)99:0.500204,(CniMontiporaC_g11463.t1:0.748942,(AcanthasterP_rna32787:0.367216,StrongylocentrotusP_rna23029:0.389208)88:0.248802)99:0.462314)98:0.321488,(((((CniPocilloporaA_rna16015:5e-09,CniPocilloporaD_rna-XM_027192381.1:5e-09)1:0.212094,(CniMergedstylophoraP_rna20305:0.46355,((((CniFungiaSp_ffun1.m4.10837.m1:0.0712648,(CniFungiaSp_ffun1.m4.10832.m1:0.0640277,CniFungiaSp_ffun1.m4.29622.m1:0.0374235)95:0.0434986)1:0.0995505,CniFungiaSp_ffun1.m4.29623.m1:0.108948)79:0.0257616,((CniOrbicellaF_rna33783:0.129136,((CniOrbicellaF_rna33782:0.0819997,CniOrbicellaF_rna33786:0.0882496)12:0.0208577,(CniOrbicellaF_rna31987:0.131575,CniGoniastreaA_gasp1.m3.24666.m1:0.22556)94:0.0592139)80:0.0428556)91:0.0424703,CniOrbicellaF_rna20401:0.130866)75:0.0233185)90:0.0412406,CniOrbicellaF_rna4386:0.335483)15:0.0328176)61:0.0331331)78:0.0485127,CniMergedstylophoraP_rna14620:0.331551)99:0.312426,LottiaG_LotgiT174928:1.0234)82:0.213958,(AmphibalanusA_rna-gnl|WGS_VIIS|FJT64_013925-RA_mrna:0.210343,CniGalaxeaF_gfas1.m1.13618.m1:0.940988)35:0.297661)84:0.222634)56:0.113949,((CniAureliaA_scaffold2806.g3.t1:0.263334,CniAureliaA_scaffold2244.g4.t1:0.384491)1:0.963837,((((((CniDiscosoma_evm.model.scaffold_910.1:0.0562349,(CniDiscosoma_evm.model.scaffold_172.13:0.0480717,CniAmplexidiscus_evm.model.scaffold_33.33:0.0753247)88:0.0147152)1:0.178044,((CniDiscosoma_evm.model.scaffold_441.3:0.0270663,CniDiscosoma_evm.model.scaffold_441.5:0.0264724)1:0.0690238,(CniAmplexidiscus_evm.model.scaffold_33.29:0.0476263,CniAmplexidiscus_evm.model.scaffold_33.30:0.0512548)1:0.0794067)1:0.183829)85:0.0335662,(CniAmplexidiscus_evm.model.scaffold_13.50:0.276039,((CniMergedstylophoraP_rna9631:0.0867993,(CniPocilloporaA_rna8728:5e-09,CniPocilloporaD_rna-XM_027185009.1:5e-09)1:0.103844)1:0.330531,((((CniMergedstylophoraP_rna31874:0.168869,(CniMergedstylophoraP_rna10272:0.130204,((CniPocilloporaA_rna23107:5e-09,CniPocilloporaD_rna-XM_027199550.1:5e-09)1:0.0655866,(CniPocilloporaA_rna23108:5e-09,CniPocilloporaD_rna-XM_027199543.1:5e-09)1:0.0468353)1:0.067474)94:0.0326549)96:0.0332229,(((CniMergedstylophoraP_rna29978:0.0541025,CniMergedstylophoraP_Spis19616:0.031441)99:0.0809452,((CniPocilloporaA_rna21073:0,CniPocilloporaD_rna-XM_027197537.1:0)0:0.0701849,(CniPocilloporaA_rna23106:5e-09,CniPocilloporaD_rna-XM_027199542.1:5e-09)1:0.0804902)46:0.0347521)1:0.0810812,CniMergedstylophoraP_rna29981:0.19288)82:0.0120621)1:0.0814323,((((CniGalaxeaF_gfas1.m1.11644.m1:0.170689,(CniGalaxeaF_gfas1.m1.11798.m1:0.0861575,(CniGalaxeaF_gfas1.m1.9834.m1:0.0299445,CniGalaxeaF_gfas1.m1.7754.m1:0.0729178)81:0.0118788)91:0.0328301)1:0.101225,((CniMontiporaC_g14350.t1:0.04831,(CniAcroporaT_aten_0.1.m1.7538.m1:0.0297733,(CniAcroporaD_rna31982:0.0175274,CniAcroporaD_rna31984:0.035179)29:0.00920094)31:0.017935)1:0.233463,(CniMontiporaC_g32552.t1:0.162452,CniMontiporaC_g32561.t1:0.186434)90:0.0474857)98:0.0563033)1:0.070497,(((CniFungiaSp_ffun1.m4.7018.m1:0.181593,CniFungiaSp_ffun1.m4.26900.m1:0.193029)81:0.0701297,(CniDendronephthya_rna-XM_028556226.1:2.15254,CniFungiaSp_ffun1.m4.18882.m1:0.117369)0:5e-09)68:0.00582182,(((((CniOrbicellaF_rna10576:0.0892628,(CniOrbicellaF_rna10187:0.0672657,CniGoniastreaA_gasp1.m3.14635.m1:0.0983155)2:0.00771465)71:0.00387656,((CniGoniastreaA_gasp1.m3.14644.m1:0.0546889,(CniGoniastreaA_gasp1.m3.23196.m1:0.0970583,CniGoniastreaA_gasp1.m3.14651.m1:0.0498034)85:0.0245295)90:0.0115996,CniGoniastreaA_gasp1.m3.15391.m1:0.0722176)94:0.0191718)88:0.00865631,CniOrbicellaF_rna10173:0.0766968)89:0.0184078,(CniGoniastreaA_gasp1.m3.14648.m1:0.0657464,CniGoniastreaA_gasp1.m3.31268.m1:0.0655438)99:0.0890019)99:0.0404278,(((CniFungiaSp_ffun1.m4.7658.m1:0.115145,(CniFungiaSp_ffun1.m4.7664.m1:0.0665234,((CniFungiaSp_ffun1.m4.7657.m1:0.0483388,CniFungiaSp_ffun1.m4.31364.m1:0.0374997)98:0.0448061,CniFungiaSp_ffun1.m4.7660.m1:0.093838)94:0.0252973)79:0.0147438)22:0.00802,((CniDiscosoma_evm.model.scaffold_563.1:2.02781,CniOrbicellaF_rna36522:0.301575)0:0.00288432,((CniOrbicellaF_rna10174:0.262971,CniFungiaSp_ffun1.m4.18881.m1:0.129258)88:0.0321343,CniFungiaSp_ffun1.m4.30309.m1:0.103887)72:0.0232841)51:0.0141383)0:0.0103738,((CniFungiaSp_ffun1.m4.7661.m1:0.181466,CniFungiaSp_ffun1.m4.7662.m1:0.0923953)1:0.101435,(CniFungiaSp_ffun1.m4.7663.m1:0.1462,CniFungiaSp_ffun1.m4.7665.m1:0.083772)93:0.0180574)51:0.0135133)61:0.0198037)66:0.0232497)87:0.0297654)81:0.0384383,(CniFungiaSp_ffun1.m4.21485.m1:0.182933,(((CniGoniastreaA_gasp1.m3.12301.m1:0.121572,(CniOrbicellaF_rna36520:0.0717874,CniOrbicellaF_rna36523:0.0602187)58:0.0134296)90:0.024756,CniOrbicellaF_rna36524:0.0624637)35:0.0113642,CniGoniastreaA_gasp1.m3.12298.m1:0.090951)1:0.128937)98:0.0509164)68:0.0262354)83:0.0192012,((CniMergedstylophoraP_rna9657:0.0351918,(CniPocilloporaA_rna8706:5e-09,CniPocilloporaD_rna-XM_027184999.1:5e-09)1:0.0711578)1:0.296954,(CniMergedstylophoraP_rna9656:0.0506472,(CniPocilloporaA_rna8707:5e-09,CniPocilloporaD_rna-XM_027185034.1:5e-09)99:0.0432112)1:0.344579)1:0.172906)77:0.0475998)95:0.0571288)61:0.0265808)1:0.3881,(CniNemvArnau_v1g209947:0.562104,(CniActiniaT_rna-XM_031696267.1:0.403172,(CniExaiptasiaP_rna-XM_021053292.2:0.301084,((CniExaiptasiaP_rna-XM_028660746.1:0.0726926,((CniExaiptasiaP_rna-XM_021045473.2:0.0269937,CniExaiptasiaP_rna-XM_028660147.1:0.0917582)46:0.0328458,CniExaiptasiaP_rna-XM_021050945.2:0.112567)18:0.0117867)1:0.229821,(CniExaiptasiaP_rna-XM_028659507.1:0.199563,(CniExaiptasiaP_rna-XM_028661602.1:0.0199977,CniExaiptasiaP_rna-XM_028661603.1:0.108447)1:0.22747)1:0.165275)34:0.0817455)99:0.193306)96:0.136467)99:0.281723)0:0.0646426,(((((CniAcroporaM_amil.1.2.24343.m1:0.0580185,((CniAcroporaD_rna24640:0.148098,(CniAcroporaM_amil.1.2.26010.m1:0.194095,((CniAcroporaT_aten_0.1.m1.7131.m1:0.118067,(CniAcroporaD_rna26037:0.0296942,CniAcroporaM_amil.1.2.18069.m1:0.0732743)76:0.00788746)73:0.00266005,CniAcroporaM_amil.1.2.26158.m1:0.0704913)95:0.0155446)75:0.00746375)93:0.0280851,(((((CniAcroporaM_amil.1.2.15822.m1:0.0468657,(CniAcroporaD_rna38891:0.0556785,(((CniAcroporaT_aten_0.1.m1.35809.m1:0.289757,(CniAcroporaD_rna22284:0.0631059,CniAcroporaD_rna19294:0.0331881)24:0.0176859)93:0.0401524,CniAcroporaM_amil.1.2.24006.m1:0.105756)52:0.0302069,CniOrbicellaF_rna17323:0.888595)0:5e-09)48:0.0121204)98:0.0355441,CniAcroporaD_rna26023:0.0547541)90:0.0274353,CniAcroporaM_amil.1.2.19983.m1:0.175695)67:0.0287723,CniAcroporaT_aten_0.1.m1.20112.m1:0.307327)0:5e-09,(CniAcroporaM_amil.1.2.17387.m1:0.0440208,CniAcroporaD_rna13401:0.0692876)85:0.00782487)83:0.0117715)92:0.0180251)76:0.00572274,(CniAcroporaD_rna33855:0.0368465,CniAcroporaD_rna41616:0.028099)89:0.0283602)80:0.0248619,CniAcroporaM_amil.1.2.18918.m1:0.0812833)99:0.181161,(CniDiscosoma_evm.model.scaffold_377.15:0.84938,CniMontiporaC_g14518.t1:0.124515)93:0.103552)94:0.0884988,((((((CniGalaxeaF_gfas1.m1.22381.m1:0.147108,CniGalaxeaF_gfas1.m1.1396.m1:0.19511)73:0.022352,(CniMontiporaC_g45111.t1:0.335062,CniMontiporaC_g55538.t1:0.177506)99:0.0810738)98:0.0507218,((CniFungiaSp_ffun1.m4.17451.m1:0.361585,(((CniOrbicellaF_rna26584:0.105149,(CniGoniastreaA_gasp1.m3.4151.m1:0.0860203,CniGoniastreaA_gasp1.m3.31558.m1:0.0702374)99:0.0492542)1:0.0660336,(CniFungiaSp_ffun1.m4.24134.m1:0.140552,(CniGoniastreaA_gasp1.m3.25802.m1:0.156248,CniMergedstylophoraP_rna10308:0.185289)91:0.0494027)93:0.0517266)55:0.0253964,(CniFungiaSp_ffun1.m4.33257.m1:0.208036,(((CniOrbicellaF_rna24568:0.0832543,(CniGoniastreaA_gasp1.m3.26765.m1:0.100936,(CniGoniastreaA_gasp1.m3.25129.m1:0.0651559,CniGoniastreaA_gasp1.m3.25132.m1:0.0615714)68:0.0132736)97:0.0385423)59:0.0128389,((CniOrbicellaF_rna24564:0.0733984,CniGoniastreaA_gasp1.m3.31632.m1:0.0987555)32:0.0118435,CniGoniastreaA_gasp1.m3.31509.m1:0.119251)47:0.0116479)99:0.0516781,((CniFungiaSp_ffun1.m4.28337.m1:0.00528111,CniFungiaSp_ffun1.m4.28345.m1:0.00250194)1:0.0802357,(CniOrbicellaF_rna23440:0.0752772,(CniOrbicellaF_rna23433:0.0640889,CniOrbicellaF_rna23441:0.0590334)43:0.0189895)95:0.0270035)39:0.0149941)93:0.0610719)90:0.0428224)80:0.0192586)94:0.0423582,CniOrbicellaF_rna21233:0.291182)24:0.0325662)99:0.073897,(CniPoritesL_plut2.m8.1101.m1:0.270767,CniPoritesL_plut2.m8.1126.m1:0.322808)92:0.0454768)14:0.0269746,(CniPoritesL_plut2.m8.8052.m1:0.192574,(CniPoritesL_plut2.m8.8047.m1:0.0407521,CniPoritesL_plut2.m8.8057.m1:0.092374)80:0.0227056)98:0.108837)74:0.0418548,CniGalaxeaF_gfas1.m1.22858.m1:0.173944)86:0.0661374)1:0.401213)95:0.114046,(((CniAmplexidiscus_evm.model.scaffold_138.24:0.0760242,CniDiscosoma_evm.model.scaffold_251.12:0.0748984)1:0.671732,(((CniMergedstylophoraP_rna29492:0.0887936,(CniPocilloporaA_rna14517:5e-09,CniPocilloporaD_rna-XM_027190858.1:5e-09)1:0.0848393)1:0.152999,((CniFungiaSp_ffun1.m4.13942.m1:0.0376519,CniFungiaSp_ffun1.m4.24369.m1:0.120166)99:0.111976,(CniGoniastreaA_gasp1.m3.1399.m1:0.0913587,CniOrbicellaF_rna19604:0.063446)1:0.10845)82:0.0562982)1:0.194509,(((((CniPoritesL_plut2.m8.22068.m1:0.056775,CniPoritesL_plut2.m8.4944.m1:0.0610912)91:0.0518404,((CniPoritesL_plut2.m8.22061.m1:0.0314418,(CniPoritesL_plut2.m8.32901.m1:0.0362358,(CniPoritesL_plut2.m8.22056.m1:0.0252635,CniPoritesL_plut2.m8.22065.m1:0.0216025)92:0.0175401)84:0.0197908)37:0.0670287,CniGalaxeaF_gfas1.m1.22671.m1:2.38697)73:0.0446492)1:0.100874,((((CniPoritesL_plut2.m8.18368.m1:0.020503,CniPoritesL_plut2.m8.18375.m1:0.00485842)99:0.19547,(CniPoritesL_plut2.m8.19990.m1:1.29439,CniPoritesL_plut2.m8.32906.m1:5e-09)1:0.343088)1:0.268193,(CniPoritesL_plut2.m8.3433.m1:0.122848,((CniPoritesL_plut2.m8.6984.m1:0.0796815,CniPoritesL_plut2.m8.31151.m1:0.0439541)99:0.0883354,(CniPoritesL_plut2.m8.5003.m1:0.124546,CniPoritesL_plut2.m8.5009.m1:0.057763)96:0.0475945)94:0.0511919)81:0.0326699)41:0.0441026,CniPoritesL_plut2.m8.6986.m1:0.43309)90:0.0500054)98:0.069849,((((CniMontiporaC_g70733.t1:0.103257,(CniMontiporaC_g59658.t1:0.0221225,(CniMontiporaC_g1007.t1:0.0246131,(CniMontiporaC_g59659.t1:0.00375699,CniMontiporaC_g1008.t1:5e-09)97:0.00998969)86:0.00734692)99:0.0529863)99:0.0496225,((CniAcroporaD_rna4936:0.0114921,CniAcroporaM_amil.1.2.16445.m1:0.0189538)1:0.112607,(CniAcroporaD_rna12893:0.0579266,(CniAcroporaT_aten_0.1.m1.4885.m1:0.0555397,(CniAcroporaD_rna4986:0.0816079,CniAcroporaM_amil.1.2.15828.m1:0.0347292)90:0.0282888)94:0.0151661)99:0.0641623)1:0.0846339)99:0.0797296,(CniPoritesL_plut2.m8.4935.m1:0.148782,CniPoritesL_plut2.m8.32903.m1:0.188851)96:0.084558)64:0.0318805,(((CniGalaxeaF_gfas1.m1.12235.m1:0.103445,CniGalaxeaF_gfas1.m1.12450.m1:0.104063)99:0.0891932,(CniGalaxeaF_gfas1.m1.21751.m1:0.132053,CniGalaxeaF_gfas1.m1.22152.m1:0.0517317)1:0.183447)23:0.0243699,(CniGalaxeaF_gfas1.m1.12937.m1:0.119876,(CniGalaxeaF_gfas1.m1.12784.m1:0.03135,CniGalaxeaF_gfas1.m1.13078.m1:0.0359545)87:0.0444329)95:0.0622815)97:0.0569392)87:0.0343238)95:0.0547531,(((((BotrylloidesL_Boleac.CG.SB_v3.S217.g05068.01.t:2.27674,CniFungiaSp_ffun1.m4.26534.m1:8e-09)18:0.0705146,(CniFungiaSp_ffun1.m4.24370.m1:0.0201378,CniFungiaSp_ffun1.m2b.43038.m1:0.056822)90:0.0383317)86:0.0188503,(CniFungiaSp_ffun1.m4.26535.m1:0.0819657,CniFungiaSp_ffun1.m4.24373.m1:0.0528443)27:0.00479588)99:0.0441865,((CniGoniastreaA_gasp1.m3.1405.m1:0.113867,(CniGoniastreaA_gasp1.m3.1400.m1:0.0621249,CniOrbicellaF_rna19602:0.179072)85:0.0214591)70:0.0122823,(CniOrbicellaF_rna19600:0.126816,CniOrbicellaF_rna19603:0.248116)50:0.0208937)96:0.0415944)99:0.0582585,((CniMergedstylophoraP_rna29483:0.0369033,CniMergedstylophoraP_rna29488:0.355195)87:0.0227357,(CniMergedstylophoraP_rna29481:0.0267179,CniMergedstylophoraP_rna29482:0.0451165)93:0.021351)1:0.177518)48:0.0286986)96:0.100511)1:0.305362)97:0.21027,(((((((CniFungiaSp_ffun1.m4.14191.m1:0.0803284,(CniFungiaSp_ffun1.m4.14192.m1:0.0289548,CniFungiaSp_ffun1.m4.31402.m1:0.0147067)1:0.105315)95:0.0589014,(CniFungiaSp_ffun1.m4.29269.m1:0.187011,CniOrbicellaF_rna23564:0.196001)90:0.0538999)98:0.076857,(((CniGoniastreaA_gasp1.m3.24569.m1:0.186557,CniGoniastreaA_gasp1.m3.24564.m1:0.164128)91:0.0751668,CniGoniastreaA_gasp1.m3.10730.m1:0.510945)38:0.0392797,(((CniMergedstylophoraP_rna35458:0.119068,(CniPocilloporaA_rna484:5e-09,CniPocilloporaD_rna-XM_027181047.1:5e-09)92:0.0525936)95:0.0777478,CniMergedstylophoraP_rna30030:0.175562)98:0.0954055,(CniFungiaSp_ffun1.m4.22991.m1:0.198051,CniFungiaSp_ffun1.m4.22985.m1:0.0885995)86:0.113364)33:0.0325322)98:0.093747)0:0.0551911,(CniPocilloporaA_rna10357:0,CniPocilloporaD_rna-XM_027186694.1:0)0:0.338852)90:0.103696,(CniAmplexidiscus_evm.model.scaffold_485.5:0.0571271,CniDiscosoma_evm.model.scaffold_30.102:0.118528)1:0.258979)96:0.173891,(CniFungiaSp_ffun1.m4.11637.m1:0.211219,CniGoniastreaA_gasp1.m3.1360.m1:0.184728)96:0.178508)98:0.291968,(CniXenia_Xe_027418-T1:0.951372,CniMergedstylophoraP_Spis23495:6e-09)36:0.387318)77:0.113065)90:0.10337)98:0.210672)0:6e-09)54:0.124751)98:0.140887,((CniDendronephthya_rna-XM_028556906.1:1.03916,(LingulaA_rna-XM_013534814.1:5e-09,LingulaA_rna-XM_013553243.1:5e-09)98:0.564709)26:0.146317,CniExaiptasiaP_rna-XM_028658899.1:0.785763)99:0.80144)61:0.0695194,(CniHydraV_rna20726:1.20725,((((((CniAureliaA_scaffold44.g7.t1:0.40687,MnemiopsisL_ML087115a-RA:1.24055)79:0.168196,CniMorbakkaV_scaffold749.g4.t1:0.602889)98:0.579076,(CniExaiptasiaP_rna-XM_021056036.2:0.23073,CniNemvArnau_v1g223052:0.753491)99:0.673372)60:0.336992,CniNemvArnau_v1g9122:1.01603)53:0.0994011,(((((CaenorhabditisE_F42F12.2.1:0.986732,DrosophilaM_FBtr0306767:1.03985)56:0.131343,(CniExaiptasiaP_rna-XM_021051623.2:1.18026,((CniMergedstylophoraP_rna35865:0.0763111,(CniPocilloporaA_rna14536:0,CniPocilloporaD_rna-XM_027190884.1:0)0:0.221499)19:0.0313172,CniMergedstylophoraP_rna33116:0.0211701)0:1.1e-08)33:0.955958)50:0.138254,((CniActiniaT_rna-XM_031719653.1:0.0166784,CniActiniaT_rna-XM_031695752.1:0.0435823)93:0.243412,CniActiniaT_rna-XM_031719101.1:0.42657)1:0.801783)41:0.0789761,(((CniPoritesL_plut2.m8.17381.m1:0.277995,(CniPoritesL_plut2.m8.29681.m1:0.10454,CniPoritesL_plut2.m8.33138.m1:0.214181)22:0.0443408)84:0.0852378,(((CniPoritesL_plut2.m8.29680.m1:0.0332062,CniPoritesL_plut2.m8.32811.m1:0.0187507)79:0.0144259,CniPoritesL_plut2.m8.29677.m1:0.168248)87:0.0533424,(CniPoritesL_plut2.m8.23727.m1:0.0488802,(CniPoritesL_plut2.m8.32895.m1:0.0398862,CniPoritesL_jamg1.model.Sc0000270.25:0.145573)97:0.123214)97:0.103525)90:0.0829277)1:0.713939,((CniPoritesL_plut2.m8.1654.m1:0.970973,(CniGalaxeaF_gfas1.m1.9212.m1:0.0408123,(CniGalaxeaF_gfas1.m1.23817.m1:0.131298,CniGalaxeaF_gfas1.m1.9213.m1:0.00762031)35:0.022732)99:0.686)61:0.356773,StrongylocentrotusP_rna38781:1.04679)5:0.0406796)81:0.165191)63:0.0532068,((((LottiaG_LotgiT158038:0.0884058,LottiaG_LotgiT174451:0.155102)1:0.87845,(CniGalaxeaF_gfas1.m1.22897.m1:1.0752,OphiophagusH_rna-gnl|NaturalisBC|L345_13812.mrna:0.936224)86:0.327708)23:0.107248,AmphibalanusA_rna-gnl|WGS_VIIS|FJT64_021686-RA_mrna:1.15033)0:0.0168455,LingulaA_rna-XM_013530883.1:1.25077)81:0.186146)56:0.0415874)19:0.00671288,((CniAureliaA_scaffold604.g1.t2:0.856601,CniExaiptasiaP_rna-XM_021045567.2:0.561985)99:0.413325,(CniNemvArnau_v1g202417:0.716728,CniNemvArnau_v1g145476:0.470369)48:0.149701)94:0.284931)46:0.0253523)60:0.0360357)75:0.0524278,(((((AmphibalanusA_rna-gnl|WGS_VIIS|FJT64_024623-RA_mrna:0.000844245,AmphibalanusA_rna-gnl|WGS_VIIS|FJT64_009277-RA_mrna:0.0155299)1:0.537854,(Human_ENST00000306534:0.0941053,MusM_ENSMUST00000115046:0.0907147)1:0.554482)1:0.726601,((CaenorhabditisE_C14F5.2.1:0.461884,CaenorhabditisE_C09C7.1.1:0.273273)99:0.53155,((LottiaG_LotgiT141570:5e-09,(CniMorbakkaV_scaffold161.g20.t1:0.276851,((CniMorbakkaV_scaffold161.g23.t1:0.153771,(CniHydraV_rna18912:5e-09,OphiophagusH_rna-gnl|NaturalisBC|L345_02146.mrna:1.55796)35:0.819318)70:0.1293,CniAureliaA_scaffold1718.g4.t1:0.565348)36:0.0381799)84:0.220393)6:0.403516,CniNemvArnau_v1g105427:0.580676)97:0.32893)95:0.329681)50:0.116152,(((((LottiaG_LotgiT170115:0.637125,ApisM_GB43504-RA:0.450596)99:0.713334,((CniAmplexidiscus_evm.model.scaffold_929.1:6e-09,AmphimedonQ_rna18001:0.272728)17:1.01237,((CniDiscosoma_evm.model.scaffold_735.7:0.275924,CniMergedstylophoraP_rna35065:0.43815)92:0.270291,(LottiaG_LotgiT153779:0.825017,CniHydraV_rna22213:0.550214)49:0.107903)98:0.8431)23:0.316492)0:6e-09,CniAmplexidiscus_evm.model.scaffold_762.5:1.34687)89:0.215605,(CrassostreaG_EKC38837:0.942297,(((LottiaG_LotgiT141571:0.772493,CrassostreaG_EKC34061:1.42521)36:0.0418519,(StrongylocentrotusP_rna5735:0.708258,CniNemvArnau_v1g80630:0.768506)92:0.355746)28:0.0375298,AmphibalanusA_rna-gnl|WGS_VIIS|FJT64_014589-RA_mrna:1.02226)60:0.145305)95:0.295841)65:0.105969,(MnemiopsisL_ML01771a-RA:1.05511,StrongylocentrotusP_rna8493:0.902393)89:0.429522)9:0.0145514)85:0.104046,((((CniNemvArnau_v1g50586:0.62305,(StrigamiaM_SMAR008879-RA:0.727382,LottiaG_LotgiT141582:0.76501)87:0.364393)76:0.285131,(BotrylloidesL_Boleac.CG.SB_v3.S696.g13231.01.t:0.85519,(CniGoniastreaA_gasp1.m3.10487.m1:6e-09,(BotrylloidesL_Boleac.CG.SB_v3.S949.g15509.01.t:0.266517,(OphiophagusH_rna-gnl|NaturalisBC|L345_02143.mrna:0.0880609,Human_ENST00000412982:0.123099)96:0.364757)81:0.509284)68:0.762739)0:1.1e-08)65:0.154161,(CniHydraV_rna8743:0.466298,CniHydraV_rna3018:0.58708)99:1.36185)0:8e-09,((CniGoniastreaA_gasp1.m3.24380.m1:8e-09,LottiaG_LotgiT98579:0.0350077)62:0.603834,(CniGalaxeaF_gfas1.m1.8564.m1:0.521981,CniNemvArnau_NVE22356:0.528132)99:0.604329)64:0.147111)93:0.178275)64:0.0465154)93:0.0610916)87:0.0553773)95:0.042652,((((((((CniOrbicellaF_rna19599:1.12724,CniActiniaT_rna-XM_031706965.1:1.66168)0:0.00174038,(((AmphibalanusA_rna-gnl|WGS_VIIS|FJT64_016954-RA_mrna:0.0144402,AmphibalanusA_rna-gnl|WGS_VIIS|FJT64_027500-RA_mrna:0.0159446)1:0.763556,(CniRenillaM_g22468.t1:0.446694,((CniXenia_Xe_004210-T1:0.0551427,CniXenia_Xe_004262-T1:0.0148298)1:0.284307,((CniDendronephthya_rna-XM_028561707.1:0.0182458,(CniDendronephthya_rna-XM_028555048.1:0.0146766,CniDendronephthya_rna-XM_028561705.1:0.0110972)64:0.0122214)1:0.0797548,(CniDendronephthya_rna-XM_028561713.1:0.0259742,(CniDendronephthya_rna-XM_028555032.1:0.00467812,(CniDiscosoma_evm.model.scaffold_382.5:0.812758,CrassostreaG_EKC22400:5e-09)78:0.457805)42:0.146947)1:0.169845)1:0.140936)65:0.0836811)86:0.272014)1:0.884421,((((((CniExaiptasiaP_rna-XM_028656692.1:0.203267,CniExaiptasiaP_rna-XM_028663302.1:0.0112349)1:0.158948,CniActiniaT_rna-XM_031719451.1:0.251135)15:0.00674213,CniActiniaT_rna-XM_031717024.1:0.139366)1:0.106602,((((CniAureliaA_scaffold1288.g2.t1:0.0779644,(CniAureliaA_scaffold1288.g5.t1:0.0335225,(CniAureliaA_scaffold1908.g1.t1:5e-09,CniAureliaA_scaffold1288.g1.t1:0.0701802)92:0.0160599)78:0.0154868)1:0.261465,CniMorbakkaV_scaffold210.g16.t1:0.286591)96:0.0647201,((((CniHydraV_rna398:0.206291,CniHydraV_rna16261:0.144136)1:0.265421,(((CniXenia_Xe_021174-T1:0.13567,(CniDendronephthya_rna-XM_028553144.1:0.0881819,CniXenia_Xe_021177-T1:0.130704)80:0.0249649)97:0.0614844,CniRenillaM_g7416.t1:0.147062)1:0.151205,(((CniAmplexidiscus_evm.model.scaffold_6.71:0.0230283,(CniDiscosoma_evm.model.scaffold_54.35:0.00154873,CniDiscosoma_evm.model.scaffold_54.36:0.00417848)1:0.0273498)1:0.0829234,(((CniMergedstylophoraP_rna19163:0.0197024,(CniPocilloporaA_rna13347:5e-09,CniPocilloporaD_rna-XM_027189673.1:5e-09)1:0.0249391)1:0.0501704,(CniFungiaSp_ffun1.m4.16698.m1:0.0367781,(CniGoniastreaA_gasp1.m3.16435.m1:0.0247968,CniOrbicellaF_rna25642:0.0151745)1:0.0289445)97:0.0167333)1:0.0251001,(CniPoritesL_plut2.m8.10361.m1:0.0614059,(CniGalaxeaF_gfas1.m1.3775.m1:0.0419856,((CniAcroporaT_aten_0.1.m1.21082.m1:0.0114114,(CniAcroporaD_rna18910:0.00204294,CniAcroporaM_amil.1.2.13175.m1:0.00897984)72:0.00267157)1:0.0479159,CniMontiporaC_g29213.t1:0.0396864)99:0.0216252)1:0.0236945)97:0.0167119)99:0.0326528)1:0.0992965,(CniActiniaT_rna-XM_031695458.1:0.119222,CniNemvArnau_v1g94140:0.105714)99:0.0684264)99:0.101737)1:0.500818)59:0.033513,CniHydraV_rna11722:0.308899)47:0.03576,(CniAureliaA_scaffold1219.g1.t3:0.157605,CniAureliaA_scaffold178.g12.t1:0.444553)1:0.441378)46:0.0584121)95:0.0590426,CniDendronephthya_rna-XM_028540497.1:0.371036)96:0.0554804)51:0.0379134,(((CniDiscosoma_evm.model.scaffold_42.14:0.103858,(CniAmplexidiscus_evm.model.scaffold_114.17:0.0551554,CniDiscosoma_evm.model.scaffold_42.11:0.0568297)1:0.139978)84:0.0272685,(CniAmplexidiscus_evm.model.scaffold_114.16:0.0881893,CniDiscosoma_evm.model.scaffold_42.13:0.0798995)99:0.0695589)99:0.0485377,(((CniPoritesL_plut2.m8.24485.m1:0.109896,((CniFungiaSp_ffun1.m4.18393.m1:0.0686473,((CniOrbicellaF_rna14926:0.0289511,CniGoniastreaA_gasp1.m3.8663.m1:0.0426661)81:0.017877,CniOrbicellaF_rna8103:0.00999431)99:0.0508872)98:0.0442258,(CniFungiaSp_ffun1.m4.18399.m1:0.0473309,(CniFungiaSp_ffun1.m4.18396.m1:0.0685162,(CniOrbicellaF_rna8107:0.0434782,(CniOrbicellaF_rna8102:0.0335091,CniGoniastreaA_gasp1.m3.8662.m1:0.0331305)69:0.00997594)99:0.0592924)26:0.00354944)92:0.0223398)96:0.0353983)53:0.00728892,(CniPoritesL_plut2.m8.24490.m1:0.0757479,CniPoritesL_plut2.m8.24483.m1:0.048529)99:0.0746293)1:0.0780075,(((CniMergedstylophoraP_rna26303:0.0483092,(CniPocilloporaA_rna1118:5e-09,CniPocilloporaD_rna-XM_027187647.1:5e-09)1:0.0461422)1:0.104536,(CniFungiaSp_ffun1.m4.18389.m1:0.0788695,(CniGoniastreaA_gasp1.m3.8666.m1:0.0323724,(CniOrbicellaF_rna8109:5e-09,CniOrbicellaF_rna8100:0.0411587)98:0.033707)1:0.0514842)96:0.0271755)1:0.0567104,((((CniMontiporaC_g47995.t1:0.103644,((CniAcroporaD_rna20996:0.0703202,CniAcroporaM_amil.1.2.11189.m1:0.00350832)65:0.00610112,(CniAcroporaM_amil.1.2.11194.m1:0.0358535,CniAcroporaD_rna20992:0.00316404)85:0.0378793)99:0.0845418)99:0.0411707,CniGalaxeaF_gfas1.m1.1434.m1:0.180262)54:0.011688,CniGalaxeaF_gfas1.m1.1433.m1:0.0464805)30:0.0146871,CniPoritesL_plut2.m8.33081.m1:0.140095)93:0.0252984)97:0.0257287)98:0.0406951)1:0.109302)70:0.242356,(CniAureliaA_scaffold5917.g1.t1:0.490496,ApisM_GB55370-RA:0.57959)1:0.731923)98:0.281095)1:0.70338)17:0.0773661,((CniPoritesL_jamg1.model.xfSc0000093.6:1.4116,(((((CniFungiaSp_ffun1.m2b.6814.m1:0.0524766,(CniFungiaSp_ffun1.m4.25352.m1:0.252637,(CniFungiaSp_ffun1.m2b.20809.m1:0.159459,CniFungiaSp_ffun1.m4.27036.m1:0.0574481)48:0.0037968)63:0.0236425)99:0.156635,(CniPoritesL_plut2.m8.25167.m1:0.057497,(CniPoritesL_plut2.m8.27383.m1:0.0410563,(CniPoritesL_plut2.m8.27382.m1:5e-09,CniPoritesL_plut2.m8.27380.m1:0.174781)1:0.169646)54:0.0266948)1:0.745565)84:0.0493346,(((((CniMontiporaC_g67060.t1:1.69461,(CniGalaxeaF_gfas1.m1.10085.m1:0.0186367,CniGalaxeaF_gfas1.m1.22678.m1:0.0812035)79:0.170166)73:0.304071,(CniGalaxeaF_gfas1.m1.10746.m1:0.0338752,(CniGalaxeaF_gfas1.m1.22795.m1:0.0589218,(CniGalaxeaF_gfas1.m1.13040.m1:0.0747157,CniGalaxeaF_gfas1.m1.12928.m1:0.0775176)19:0.00400416)66:0.00636878)28:0.0149573)94:0.0424822,(CniGalaxeaF_gfas1.m1.12404.m1:0.0202272,CniGalaxeaF_gfas1.m1.12147.m1:0.0479482)99:0.0811796)1:0.197186,(((CniMontiporaC_adi2mcaRNA33595_R2:0.0775398,((CniMontiporaC_adi2mcaRNA24375_R0:0.0394902,(CniMontiporaC_adi2mcaRNA24375_R2:0.0623576,CniMontiporaC_adi2mcaRNA20339_R0:0.186745)13:0.020015)92:0.0174638,CniMontiporaC_adi2mcaRNA24375_R1:0.0705136)66:0.0232789)96:0.0207519,(CniMontiporaC_adi2mcaRNA33595_R6:0.0693229,(CniMontiporaC_adi2mcaRNA24856_R3:0.0208054,(CniMontiporaC_adi2mcaRNA16994_R5:0.0549584,(CniMontiporaC_adi2mcaRNA24375_R7:0.022106,CniMontiporaC_adi2mcaRNA24375_R4:0.0506899)99:0.0314964)81:0.00691658)98:0.0357085)99:0.0293276)1:0.0782838,(((CniMontiporaC_adi2mcaRNA30846_R5:0.135958,CniMontiporaC_adi2mcaRNA33595_R1:0.0765832)6:0.011153,(((((CniMontiporaC_adi2mcaRNA575_R1:0.0374153,(CniMontiporaC_adi2mcaRNA36920_R8:0.0720368,CniMontiporaC_adi2mcaRNA575_R0:0.0637701)81:0.00550645)1:0.161728,(CniMontiporaC_adi2mcaRNA575_R6:0.00690827,CniMontiporaC_adi2mcaRNA575_R8:0.080366)1:0.437132)1:0.178468,CniMontiporaC_adi2mcaRNA20339_R5:0.0243666)99:0.0643604,CniMontiporaC_adi2mcaRNA33595_R7:0.126497)72:0.0372278,(CniMontiporaC_adi2mcaRNA16994_R8:0.0207524,(CniMontiporaC_adi2mcaRNA16994_R7:0.00910819,(CniMontiporaC_adi2mcaRNA16994_R6:0.0252809,CniMontiporaC_adi2mcaRNA24856_R2:0.0790997)75:0.00470654)82:0.0122146)99:0.0705451)1:0.0856028)97:0.0291968,(CniMontiporaC_g1349.t1:0.088316,((CniMontiporaC_g24531.t1:0.0384156,CniMontiporaC_g24590.t1:0.0821612)99:0.146197,(CniMontiporaC_g41270.t1:0.0231553,(CniMontiporaC_g41271.t1:0.0722519,CniMontiporaC_g17109.t1:0.0418498)99:0.167999)99:0.174581)34:0.0952713)99:0.0578692)99:0.0336755)1:0.219584)99:0.111601,(((CniMergedstylophoraP_rna26862:0.158906,((CniPocilloporaA_rna3834:5e-09,CniPocilloporaD_rna-XM_027180063.1:5e-09)1:0.0957378,((CniMergedstylophoraP_rna25944:0.0604996,((CniMergedstylophoraP_rna33894:0.0273867,CniMergedstylophoraP_rna35481:0.0376583)77:0.0122621,(CniMergedstylophoraP_rna33792:0.0492388,CniMergedstylophoraP_rna34893:0.0577852)94:0.0354396)1:0.0503946)87:0.0173719,CniMergedstylophoraP_rna36438:0.184113)70:0.0201226)1:0.0904134)88:0.0274856,((((CniMergedstylophoraP_rna34895:0.12205,CniMergedstylophoraP_Spis22203:0.0764112)96:0.102071,(CniPocilloporaD_rna-XM_027194586.1:5e-09,(CniPocilloporaA_rna18175:5e-09,CniPoritesL_plut2.m8.4910.m1:0.681332)0:5e-09)1:0.262144)92:0.0889964,CniMergedstylophoraP_rna34993:0.171572)98:0.0806757,(((CniMergedstylophoraP_rna22295:0.0423219,(CniAcroporaT_aten_0.1.m1.23953.m1:0.889244,CniMergedstylophoraP_rna34439:5e-09)98:0.234189)55:0.0263761,CniMergedstylophoraP_rna36315:0.079394)85:0.0319526,((((CniMergedstylophoraP_rna29839:0.0628488,(LottiaG_LotgiT141510:0.606744,CniExaiptasiaP_rna-XM_021058923.1:0.724009)91:0.624949)40:0.131131,(CniMergedstylophoraP_rna32710:0.0759845,(CniMergedstylophoraP_rna35892:8e-09,(CniAmplexidiscus_evm.model.scaffold_1452.1:5e-09,ApisM_GB49508-RA:1.21491)32:0.70561)22:0.167779)8:0.047229)98:0.0715158,((OphiophagusH_rna-gnl|NaturalisBC|L345_13033.mrna:2.14414,CniMergedstylophoraP_rna35062:1.1e-08)95:0.13237,((CniPocilloporaA_rna18945:0,CniPocilloporaD_rna-XM_027195357.1:0)0:0.280995,(((CrassostreaG_EKC36395:0.871902,CniMergedstylophoraP_rna34195:0.00212184)19:0.210761,(CniMergedstylophoraP_rna22296:0.0976573,CniMergedstylophoraP_rna33550:0.113686)83:0.0312942)96:0.0653983,CniMergedstylophoraP_rna34321:0.269876)74:0.0152698)72:0.0194849)88:0.0392982)90:0.0356218,CniMergedstylophoraP_rna22292:0.0969622)97:0.0821765)1:0.255322)99:0.103261)1:0.10352,(((CniOrbicellaF_rna4270:0.10188,((((CniGoniastreaA_gasp1.m1b.40264.m1:0.140547,CniGoniastreaA_gasp1.m1b.36768.m1:0.0148472)85:0.0548101,CniGoniastreaA_gasp1.m3.26580.m1:0.230744)92:0.168363,CniGoniastreaA_gasp1.m3.26573.m1:0.0339891)5:0.0477512,(CniGoniastreaA_gasp1.m3.19267.m1:0.0415745,CniGoniastreaA_gasp1.m3.26565.m1:0.04508)73:0.0248252)1:0.0852496)1:0.0630317,((CniOrbicellaF_rna4275:0.200405,CniOrbicellaF_rna17752:0.0537033)96:0.0218609,((((CniGoniastreaA_gasp1.m1b.40431.m1:5e-09,(MnemiopsisL_ML004515a-RA:2.18311,CniGoniastreaA_gasp1.m1b.43478.m1:6e-09)0:0.0266865)98:0.0860994,(CniOrbicellaF_rna17761:0.24782,(CniGoniastreaA_gasp1.m3.29003.m1:0.122464,(CniGoniastreaA_gasp1.m3.21163.m1:0.0339843,CniGoniastreaA_gasp1.m3.31775.m1:0.0488702)93:0.0221526)89:0.0231674)74:0.0118627)92:0.038221,(CniOrbicellaF_rna17762:5e-09,(CniMontiporaC_g3767.t1:5e-09,(CniGoniastreaA_gasp1.m1b.16342.m1:6e-09,CniMergedstylophoraP_rna27245:5e-09)54:0.2819)1:1.56868)68:0.0421354)10:0.0225568,CniGoniastreaA_gasp1.m1b.43480.m1:0.347467)84:0.0281727)82:0.0143443)1:0.0736044,((CniFungiaSp_ffun1.m4.5568.m1:0.0658491,((CniFungiaSp_ffun1.m4.31175.m1:0.0422632,(CniFungiaSp_ffun1.m4.5857.m1:0.0666792,CniFungiaSp_ffun1.m2b.32446.m1:0.107875)78:0.0243229)81:0.0200936,CniFungiaSp_ffun1.m4.24450.m1:0.0935022)89:0.0163615)73:0.0162362,CniFungiaSp_ffun1.m4.31041.m1:0.0787587)99:0.0637695)1:0.0663787)98:0.0491979)80:0.0487017)1:0.251182,((CniFungiaSp_ffun1.m2b.15230.m1:0.182452,(CniFungiaSp_ffun1.m4.4032.m1:0.169432,CniFungiaSp_ffun1.m4.28077.m1:0.0627133)99:0.163894)77:0.0341899,((CniGoniastreaA_gasp1.m3.3411.m1:0.105193,CniOrbicellaF_rna29267:0.119929)95:0.137468,(CniFungiaSp_ffun1.m4.28867.m1:0.498053,(CniFungiaSp_ffun1.m4.12473.m1:0.327553,CniGoniastreaA_gasp1.m1b.4423.m1:0.14735)91:0.279701)97:0.42834)0:8e-09)99:0.229709)90:0.194119,(CniGoniastreaA_gasp1.m3.3412.m1:0.503111,((CniMergedstylophoraP_Spis25458:0.0329785,CniMergedstylophoraP_rna36453:0.0669063)94:0.110391,CniMergedstylophoraP_Spis24554:0.075735)99:0.490902)97:0.309853)99:0.401995)0:0.00217429,((OphiophagusH_rna-gnl|NaturalisBC|L345_18095.mrna:0.500048,(CniOrbicellaF_rna13772:6e-09,(LottiaG_LotgiT58595:0.0580108,CrassostreaG_EKC31312:0.312466)12:0.263164)79:0.660078)87:0.389431,(((((CniRenillaM_g19321.t1:5e-09,CniRenillaM_g15048.t1:0.0834812)99:0.475993,CniRenillaM_g14205.t1:0.296565)88:0.449265,BotrylloidesL_Boleac.CG.SB_v3.S483.g10494.01.t:0.598268)87:0.576046,((MnemiopsisL_ML004937a-RA:0.398801,MnemiopsisL_ML004938a-RA:0.467886)1:0.694333,(((CniGalaxeaF_gfas1.m1.10782.m1:0.565676,CniRenillaM_g2267.t1:0.269328)98:0.276577,((CniMergedstylophoraP_rna2956:0.115895,(CniPocilloporaA_rna10228:5e-09,CniPocilloporaD_rna-XM_027186569.1:5e-09)94:0.0986453)98:0.552276,CniAmplexidiscus_evm.model.scaffold_5487.1:0.466452)69:0.172615)80:0.105707,(CniMorbakkaV_scaffold467.g6.t1:1.06818,CniDendronephthya_rna-XM_028546799.1:0.740387)81:0.168578)97:0.250767)65:0.118606)99:0.511697,((((BotrylloidesL_Boleac.CG.SB_v3.S62.g12443.01.t:5e-09,(StrongylocentrotusP_rna37607:0.0260959,StrongylocentrotusP_rna36431:0.138764)0:0.00483801)24:0.0434173,StrongylocentrotusP_rna36443:0.116164)1:1.07482,(CniAcroporaT_aten_0.1.m1.20217.m1:5e-09,(CniPocilloporaA_rna27301:5e-09,CniPocilloporaD_rna-XM_027203798.1:5e-09)95:1.12773)71:0.504623)80:0.274089,(((CniDendronephthya_rna-XM_028556903.1:0.726362,CniRenillaM_g6199.t1:0.450745)97:0.576445,((CniPocilloporaA_rna21538:0,CniPocilloporaD_rna-XM_027197953.1:0)0:0.614233,(CniDendronephthya_rna-XM_028546884.1:0.683417,LingulaA_rna-XM_013536439.1:0.657155)99:0.674922)88:0.311157)48:0.134411,CniMontiporaC_g61403.t1:0.833771)26:0.220164)50:0.0656951)49:0.046914)60:0.052356)35:0.041771)92:0.0971796,((((((CniAureliaA_scaffold178.g3.t1:1.94796,(((((CniAureliaA_scaffold4893.g1.t1:0.162742,CniAureliaA_scaffold660.g5.t1:0.0424224)1:0.79456,DrosophilaM_FBtr0330211:0.51187)1:0.267563,((((((CniMergedstylophoraP_rna31867:0.628893,(CniPocilloporaA_rna19468:5e-09,CniPocilloporaD_rna-XM_027195883.1:5e-09)99:0.161224)34:0.0203536,(CniPocilloporaA_rna25672:0,CniPocilloporaD_rna-XM_027202138.1:0)0:0.298822)44:0.0944595,(CniPocilloporaA_rna19471:5e-09,CniPocilloporaD_rna-XM_027195886.1:5e-09)97:0.320293)1:0.93674,CniAcroporaD_rna18911:1.36214)0:5e-09,(CniMontiporaC_adi2mcaRNA30862_R1:0.502679,((((CniGoniastreaA_gasp1.m3.27428.m1:0.785373,CniDiscosoma_evm.model.scaffold_835.1:8e-09)37:0.046884,CniDiscosoma_evm.model.scaffold_382.4:0.267462)90:0.0358069,((CniAmplexidiscus_evm.model.scaffold_1181.1:0.0650462,(CniAmplexidiscus_evm.model.scaffold_517.11:0.0531818,(CniActiniaT_rna-XM_031693773.1:1.38652,CniAmplexidiscus_evm.model.scaffold_1218.1:6e-09)35:0.0461643)39:0.00492363)98:0.0406075,(CniDiscosoma_evm.model.scaffold_750.3:0.21716,CniDiscosoma_evm.model.scaffold_539.6:0.06328)29:0.0416424)43:0.0215377)1:0.291386,(((CniAmplexidiscus_evm.model.scaffold_4702.1:0.100981,CniAmplexidiscus_evm.model.scaffold_153.24:0.0486998)98:0.108186,CniAmplexidiscus_evm.model.scaffold_153.14:0.0399272)93:0.0556758,(((CniDiscosoma_evm.model.scaffold_158.17:0.0525195,(CniDiscosoma_evm.model.scaffold_382.12:0.0275881,CniDiscosoma_evm.model.scaffold_879.1:0.0223777)91:0.0574087)17:0.00342529,(CniDiscosoma_evm.model.scaffold_382.13:5e-09,CniMontiporaC_g62992.t1:1.96395)96:0.0856416)92:0.013658,CniDiscosoma_evm.model.scaffold_188.13:0.0342101)97:0.0531726)1:0.2501)1:0.261295)94:0.179908)0:0.103987,(CniDiscosoma_evm.model.scaffold_302.16:0.0256021,(CniDiscosoma_evm.model.scaffold_1342.1:0.031008,(CniDiscosoma_evm.model.scaffold_158.15:0.0258185,CniDiscosoma_evm.model.scaffold_491.8:0.0449371)74:0.0113659)74:0.0266269)99:0.646243)45:0.113539)55:0.072412,(MnemiopsisL_ML02737a-RA:0.745748,LingulaA_rna-XM_013558675.1:0.518749)1:0.713215)83:0.188402,CniExaiptasiaP_rna-XM_021044441.2:1.18644)0:0.0926144)0:0.0245537,(((((((((CniMergedstylophoraP_rna34156:0.128122,(CniMergedstylophoraP_rna34154:1.1e-08,AmphibalanusA_rna-gnl|WGS_VIIS|FJT64_011691-RA_mrna:1.32554)39:0.287972)93:0.0666218,(((((CniMergedstylophoraP_rna17793:0.189073,(CniAmplexidiscus_evm.model.scaffold_1404.1:0.852175,CniMergedstylophoraP_rna34152:0.0091913)39:0.0942427)1:0.113236,(CniMergedstylophoraP_rna33305:0.112053,((CniMergedstylophoraP_rna31647:5e-09,(CniAmplexidiscus_evm.model.scaffold_153.20:0.128445,CniAmplexidiscus_evm.model.scaffold_931.4:0.0254225)94:0.471225)53:0.079221,CniMergedstylophoraP_rna35298:0.0864637)99:0.120024)1:0.253746)99:0.118663,CniMergedstylophoraP_rna25350:0.207449)91:0.0507072,((((CniFungiaSp_ffun1.m4.23694.m1:0.0505432,(CniFungiaSp_ffun1.m4.30138.m1:0.0315923,CniFungiaSp_ffun1.m4.25818.m1:0.0415322)30:0.00572013)1:0.133041,((CniOrbicellaF_rna17325:0.107388,(CniOrbicellaF_rna20458:0.0833397,(CniOrbicellaF_rna17319:0.0365,CniMergedstylophoraP_rna29716:1.52551)48:0.044194)76:0.0347584)80:0.0164793,(CniGoniastreaA_gasp1.m3.24382.m1:0.0957843,CniGoniastreaA_gasp1.m3.25746.m1:0.220146)84:0.0506577)1:0.144613)96:0.0537442,((CniMergedstylophoraP_Spis25018:0.000137881,LingulaA_rna-XM_013535367.1:0.863741)43:0.339147,(CniGalaxeaF_gfas1.m1.7798.m1:0.0185782,(CniGalaxeaF_gfas1.m1.11882.m1:0.0382917,CniGalaxeaF_gfas1.m1.22732.m1:0.0410661)92:0.0249817)1:0.233887)99:0.184645)1:0.120369,((CniMergedstylophoraP_rna17798:0.150666,CniMontiporaC_g22722.t1:1.91122)22:0.00990594,((CniPocilloporaA_rna19472:5e-09,CniPocilloporaD_rna-XM_027195887.1:5e-09)99:0.17926,CniMergedstylophoraP_rna34157:0.0764374)74:0.0477025)98:0.0379781)99:0.0396512)0:0.0115148,((CniMergedstylophoraP_rna25460:0.133787,CniMergedstylophoraP_rna35466:0.0615003)1:0.102755,(CniMergedstylophoraP_rna31648:0.114245,(CniMergedstylophoraP_rna25351:0.0875104,CniMergedstylophoraP_rna31868:0.0444164)98:0.0599522)95:0.0466902)99:0.0612929)1:0.0820748)36:0.039761,CniMergedstylophoraP_rna25463:0.249467)67:0.0704384,CniGoniastreaA_gasp1.m3.24385.m1:1.10537)12:0.0344732,(CniFungiaSp_ffun1.m4.23696.m1:0.142317,(CniOrbicellaF_rna17313:0.110756,CniOrbicellaF_rna17321:0.0560736)1:0.145646)72:0.0365685)94:0.0777396,(((CniGoniastreaA_gasp1.m1b.5847.m1:0.0876698,CniGoniastreaA_gasp1.m3.24384.m1:0.0463917)97:0.0633195,CniOrbicellaF_rna17322:0.11827)92:0.0539244,((CniFungiaSp_ffun1.m4.34081.m1:0.319617,(CniGalaxeaF_gfas1.m1.11641.m1:5e-09,CniGoniastreaA_gasp1.m3.28526.m1:5e-09)71:1.42135)0:0.0202056,(CniFungiaSp_ffun1.m4.24079.m1:0.165986,CniFungiaSp_ffun1.m4.27787.m1:0.306833)76:0.183009)94:0.143231)93:0.103917)99:0.285427,CniPoritesL_plut2.m8.23603.m1:1.13401)0:0.00693856,((((((CniAcroporaM_amil.1.2.14488.m1:0.0714963,CniAcroporaT_aten_0.1.m1.35419.m1:0.101184)96:0.0503877,(DanioR_ENSDART00000180010:2.1063,CniAcroporaD_rna30869:0.0823775)92:0.0620376)1:0.09737,(CniAcroporaD_rna40853:0.198263,(CniAcroporaM_amil.1.2.14470.m1:0.074784,CniAcroporaM_amil.1.2.14477.m1:0.0519858)1:0.257609)68:0.0420509)99:0.097861,(((CniAcroporaM_amil.1.2.14493.m1:0.140029,CniAcroporaT_aten_0.1.m1.32197.m1:0.170012)97:0.122006,(CniAcroporaM_amil.1.2.19641.m1:0.0655848,(CniAcroporaD_rna30865:0.0629586,(CniAcroporaT_aten_0.1.m1.32204.m1:0.0316817,CniAcroporaM_amil.1.2.14486.m1:0.0586471)50:0.0183839)32:0.0150959)99:0.0793638)1:0.142445,((CniAcroporaM_amil.1.2.14476.m1:0.0421368,(CniAcroporaM_amil.1.2.14475.m1:0.0239206,CniAcroporaT_aten_0.1.m1.35404.m1:0.00962856)76:0.013172)95:0.0471958,(CniAcroporaM_amil.1.2.14482.m1:0.101011,(CniAcroporaM_amil.1.2.20181.m1:0.0957673,CniAcroporaT_aten_0.1.m1.35422.m1:0.0252679)97:0.0370053)98:0.0294729)98:0.0502919)1:0.162617)75:0.0337178,((CniAcroporaM_amil.1.2.14469.m1:0.142443,(((CniAcroporaM_amil.1.2.24170.m1:0.0926586,AmphibalanusA_rna-gnl|WGS_VIIS|FJT64_015668-RA_mrna:1.08559)0:0.00359131,(CniAcroporaM_amil.1.2.26177.m1:0.227964,(CniAcroporaM_amil.1.2.19638.m1:0.0714599,(CniAcroporaM_amil.1.2.14489.m1:0.0371597,CniAcroporaT_aten_0.1.m1.35423.m1:0.0481295)97:0.0762134)3:0.0610115)98:0.110158)99:0.0939557,(CniAcroporaM_amil.1.2.14481.m1:0.198725,(CniAcroporaD_rna19157:0.101645,CniAcroporaM_amil.1.2.14485.m1:0.0983183)90:0.0352128)1:0.249649)91:0.0512416)6:0.0299349,(((CniAcroporaM_amil.1.2.14490.m1:0.137747,(CniAcroporaD_rna26362:0.0654154,CniAmplexidiscus_evm.model.scaffold_153.7:1.55705)30:0.0950028)94:0.0545102,((CniAcroporaT_aten_0.1.m1.35425.m1:0.130422,(CniAcroporaT_aten_0.1.m1.32190.m1:0.0414908,(CniAcroporaM_amil.1.2.14478.m1:0.0384228,(CniAcroporaT_aten_0.1.m1.35405.m1:0.0213016,CniAcroporaM_amil.1.2.14474.m1:0.0377049)40:0.015254)66:0.0174624)99:0.0401437)17:0.0187505,CniAcroporaM_amil.1.2.14496.m1:0.249952)75:0.0261581)74:0.0172394,CniAcroporaT_aten_0.1.m1.35421.m1:0.102593)63:0.00716664)1:0.0947531)89:0.0672847,(CniMontiporaC_adi2mcaRNA30862_R0:0.295683,((CniMontiporaC_adi2mcaRNA40854_R4:0.229696,CniMontiporaC_g68325.t1:0.186972)1:0.252147,(CniMontiporaC_adi2mcaRNA30862_R3:0.127737,CniMontiporaC_g68327.t1:0.260896)99:0.0839126)87:0.0892848)13:0.044871)1:0.553621)94:0.129804,((((CniAmplexidiscus_evm.model.scaffold_931.1:0.0481174,((CniDiscosoma_evm.model.scaffold_382.10:8e-09,StrongylocentrotusP_rna11387:0.700442)20:0.0600755,CniDiscosoma_evm.model.scaffold_879.2:0.0409546)91:0.0606715)79:0.0364315,CniAmplexidiscus_evm.model.scaffold_153.23:0.035564)1:0.367949,((StrigamiaM_SMAR010689-RA:0.121796,StrigamiaM_SMAR010692-RA:0.125641)99:0.412158,LottiaG_LotgiT163887:1.07182)90:0.150326)94:0.171563,(MnemiopsisL_ML225212a-RA:0.505692,CniPoritesL_plut2.m8.24287.m1:0.218184)1:0.682653)77:0.120567)99:0.174716)0:0.0218598,(((LottiaG_LotgiT96129:0.492311,OphiophagusH_rna-gnl|NaturalisBC|L345_12519.mrna:0.660623)98:0.652919,(Human_ENST00000239926:0.0162571,MusM_ENSMUST00000025349:0.0598981)99:1.0017)96:0.536658,(((AcanthasterP_rna13196:1.00484,(MnemiopsisL_ML025011a-RA:0.726336,(StrigamiaM_SMAR007314-RA:0.538056,StrigamiaM_SMAR004812-RA:0.371225)96:0.231629)99:0.45091)54:0.276918,(CniXenia_Xe_004331-T1:1.5e-08,OphiophagusH_rna-gnl|NaturalisBC|L345_02147.mrna:0.177374)67:1.45206)31:0.359692,(CniAcroporaT_aten_0.1.m1.30058.m1:0.539762,(CniNemvArnau_NVE11740:0.21538,(CniRenillaM_g17519.t1:6e-09,CniNemvArnau_NVE18733:0.0750805)96:0.188778)97:0.453403)1:0.936006)0:1.1e-08)73:0.125397)0:6e-09,(((((CniAureliaA_scaffold1056.g1.t1:1.20881,(StrongylocentrotusP_rna34995:0.129538,StrongylocentrotusP_rna34996:0.0873053)1:0.960451)80:0.205324,(XenopusT_rna-XM_012953003.3:1.20099,(CniActiniaT_rna-XM_031717737.1:0.0974868,CniActiniaT_rna-XM_031717731.1:0.0479955)1:0.741267)0:6e-09)88:0.12301,(AcanthasterP_rna23718:0.287814,StrongylocentrotusP_rna4643:0.329748)1:0.514114)0:0.0599298,StrongylocentrotusP_rna25894:1.02577)0:0.094802,LingulaA_rna-XM_013535816.2:0.950644)99:0.210487)97:0.102448,((((XenopusT_rna-XM_012963663.2:0.427782,(DanioR_ENSDART00000192364:0.474036,DanioR_ENSDART00000112149:0.581636)93:0.0996944)1:0.240951,DanioR_ENSDART00000156202:0.76046)68:0.155559,(CniFungiaSp_ffun1.m4.23170.m1:1.31429,(CniHydraV_rna20912:0.863184,(Human_ENST00000356297:0.260217,(OphiophagusH_rna-gnl|NaturalisBC|L345_16462.mrna:0.179916,(DanioR_ENSDART00000170951:0.11596,(XenopusT_rna-NM_001083346.1:0.0905737,(OphiophagusH_rna-gnl|NaturalisBC|L345_00420.mrna:0.0557422,(Human_ENST00000252804:0.0331388,MusM_ENSMUST00000122328:0.0365466)1:0.0463539)99:0.0235004)1:0.0404745)99:0.0553114)42:0.0316852)95:0.463834)35:0.265807)0:0.155624)1:0.365588,(CrassostreaG_EKC32610:0.0154861,(CniThelohanellusK_rna1507:2.85319,CrassostreaG_EKC32611:5e-09)95:0.0831859)1:1.01411)99:0.245934)99:0.091967,(((CniOrbicellaF_rna28372:0.722109,(((((CniGoniastreaA_gasp1.m3.3049.m1:0.0854092,CniAureliaA_scaffold1679.g2.t1:1.95706)76:0.162197,(CniMergedstylophoraP_rna32723:0.236114,(CniPoritesL_jamg1.model.Sc0000106.1:0.256714,(CniAcroporaD_rna39145:0.172488,CniMontiporaC_g13165.t1:0.171446)99:0.148862)93:0.0991611)99:0.243912)97:0.127838,((CniMergedstylophoraP_rna23225:0.29605,(CniMergedstylophoraP_rna24730:0.155826,(CniMergedstylophoraP_rna23224:0.127708,(CniMergedstylophoraP_rna24729:0.0358854,CniMergedstylophoraP_rna35064:0.0415333)96:0.05098)97:0.063484)50:0.0712921)89:0.0320612,(((CniPocilloporaD_rna-XM_027181871.1:5e-09,CniPocilloporaA_rna5584:5e-09)99:0.0915211,(CniPocilloporaA_rna5583:5e-09,CniPocilloporaD_rna-XM_027181872.1:5e-09)92:0.0384767)9:0.0494949,CniMergedstylophoraP_rna35083:0.497492)84:0.137941)1:0.189784)97:0.0691427,(CniHydraV_rna17294:1.18991,CniMontiporaC_g50699.t1:0.452954)72:0.0626997)99:0.0912181,(((((CniPoritesL_plut2.m8.24687.m1:0.806019,(CniAcroporaM_amil.1.2.11976.m1:0.362657,(CniAcroporaT_aten_0.1.m1.5642.m1:0.182898,(CniAcroporaD_rna41044:0.0427961,CniAcroporaM_amil.1.2.11975.m1:0.0750799)99:0.149814)78:0.113069)99:0.299755)10:0.0559535,((CniPoritesL_plut2.m8.32961.m1:0.000953897,(CniPoritesL_plut2.m8.32964.m1:6e-09,CniXenia_Xe_010101-T1:0.64631)33:0.171887)1:0.768534,CniPoritesL_plut2.m8.18827.m1:0.3585)91:0.191528)85:0.102923,((CniOrbicellaF_rna10512:0.477244,CniMergedstylophoraP_rna24019:0.394968)73:0.0521312,(((CniPocilloporaA_rna24044:5e-09,CniPocilloporaD_rna-XM_027200472.1:5e-09)1:0.279761,((CniMergedstylophoraP_rna24018:0.0725676,CniMergedstylophoraP_rna24736:0.0475272)1:0.220649,(CniMergedstylophoraP_rna24020:0.0264455,CniMergedstylophoraP_rna24735:0.382396)96:0.130101)94:0.0670732)99:0.0850778,((((CniFungiaSp_ffun1.m4.14060.m1:0.136909,(CniOrbicellaF_rna10505:0.126269,(CniGoniastreaA_gasp1.m3.9338.m1:0.0384118,(CniGoniastreaA_gasp1.m3.11201.m1:0.712911,CniGoniastreaA_gasp1.m3.15916.m1:6e-09)1:0.156531)94:0.0345668)1:0.107829)1:0.0917092,((CniFungiaSp_ffun1.m4.14058.m1:0.0313055,(CniFungiaSp_ffun1.m4.21230.m1:0.174114,CniFungiaSp_ffun1.m4.28616.m1:0.227614)18:0.0693281)1:0.249808,(CniOrbicellaF_rna23652:0.180901,(CniOrbicellaF_rna10508:0.244973,(CaenorhabditisE_T25D10.2b.1:1.78554,CniGoniastreaA_gasp1.m3.9331.m1:6e-09)20:0.178646)56:0.0484634)98:0.0738441)1:0.0912464)35:0.0162746,(((CniOrbicellaF_rna10506:0.0751858,(CniGoniastreaA_gasp1.m3.9340.m1:0.0843185,CniGoniastreaA_gasp1.m3.15919.m1:0.0364157)98:0.0854426)1:0.110118,((CniGoniastreaA_gasp1.m3.9339.m1:0.133077,CniGoniastreaA_gasp1.m3.25732.m1:0.11413)1:0.182077,(CniOrbicellaF_rna12969:0.141293,(CniGoniastreaA_gasp1.m3.9333.m1:0.276622,(CniOrbicellaF_rna10509:0.0793636,CniOrbicellaF_rna10511:0.0932426)95:0.0220968)99:0.0514701)16:0.0177328)95:0.0244063)22:0.0153933,CniFungiaSp_ffun1.m4.30010.m1:0.269119)28:0.0135576)1:0.0596078,((CniAmplexidiscus_evm.model.scaffold_931.6:5e-09,StrongylocentrotusP_rna39678:0.693569)64:1.05924,(((CniDiscosoma_evm.model.scaffold_735.10:0.10111,CniDiscosoma_evm.model.scaffold_146.23:0.0578326)94:0.0357018,(CniAmplexidiscus_evm.model.scaffold_56.36:0.052312,CniAmplexidiscus_evm.model.scaffold_1254.3:0.0734812)91:0.0524573)85:0.038816,CniAmplexidiscus_evm.model.scaffold_56.35:0.109604)57:0.0693039)94:0.189172)80:0.0324316)55:0.0171801)90:0.0286747)77:0.0260744,(CniFungiaSp_ffun1.m4.21228.m1:0.326894,(CniGalaxeaF_gfas1.m1.20663.m1:0.128779,(CniGalaxeaF_gfas1.m1.9590.m1:0.0708741,(CniGalaxeaF_gfas1.m1.9862.m1:0.1118,CniGalaxeaF_gfas1.m1.12541.m1:0.0223516)1:0.158428)99:0.0765516)1:0.443763)43:0.0239784)7:0.0181572,(CniPoritesL_plut2.m8.24858.m1:0.142672,CniPoritesL_plut2.m8.24855.m1:0.0939501)1:0.231711)95:0.0415243)18:0.0197604)97:0.125941,((CniMontiporaC_g17384.t1:0.0556027,CniMontiporaC_adi2mcaRNA19157_R6:0.0572393)1:0.676424,((CniExaiptasiaP_rna-XM_028663411.1:0.732461,(StrigamiaM_SMAR014339-RA:0.00327885,AmphibalanusA_rna-gnl|WGS_VIIS|FJT64_020859-RA_mrna:0.398872)97:1.24097)0:5e-09,((CniExaiptasiaP_rna-XM_028663410.1:0.296092,(CniExaiptasiaP_rna-XM_028656664.1:0.222728,(CniExaiptasiaP_rna-XM_028656683.1:0.0989717,CniExaiptasiaP_rna-XM_028658306.1:0.147705)85:0.0523218)1:0.147311)1:0.172499,(CniActiniaT_rna-XM_031709550.1:0.345577,((CniActiniaT_rna-XM_031704363.1:0.0782358,CniActiniaT_rna-XM_031694658.1:0.0263785)1:0.152942,CniActiniaT_rna-XM_031694655.1:0.187673)1:0.11573)1:0.167091)99:0.217176)0:0.0591112)56:0.0718094)1:0.271168,(CniAureliaA_scaffold44.g2.t1:1.08779,((((((CniFungiaSp_ffun1.m4.33247.m1:0.184575,CniGalaxeaF_gfas1.m1.23584.m1:0.491746)79:0.0512165,(CniMergedstylophoraP_rna17989:0.158077,CniMergedstylophoraP_rna17969:0.208041)99:0.21209)92:0.126504,(CniFungiaSp_ffun1.m2b.14480.m1:0.085257,(CniFungiaSp_ffun1.m4.11853.m1:0.0653605,(CniFungiaSp_ffun1.m4.11852.m1:0.330652,CniFungiaSp_ffun1.m4.30759.m1:6e-09)29:0.00503543)95:0.0784232)1:0.346743)99:0.299285,(CniOrbicellaF_rna4703:1.68069,(CniActiniaT_rna-XM_031695569.1:0.260782,CniActiniaT_rna-XM_031709710.1:0.285309)0:0.00240026)12:0.36708)83:0.180888,(CniMorbakkaV_scaffold52.g28.t1:0.748199,CniExaiptasiaP_rna-XM_021042880.1:0.456541)99:0.329822)86:0.123789,((CaenorhabditisE_C26G2.1b.1:0.848282,(CniHydraV_rna12494:0.590599,CniHydraV_rna13638:0.530414)95:0.202825)99:0.396008,LottiaG_LotgiT125638:1.31085)80:0.13709)93:0.197977)68:0.0799916)23:0.0652991)63:0.0492215)25:0.0317647,(((((CniOrbicellaF_rna20459:0.895816,(CniPoritesL_plut2.m8.17377.m1:0.0590863,(CniPoritesL_plut2.m8.17374.m1:5e-09,CniPoritesL_plut2.m8.33604.m1:0.108967)1:0.167285)94:0.254706)98:0.341195,(CniGalaxeaF_gfas1.m1.3252.m1:0.723985,(CniExaiptasiaP_rna-XM_021060073.2:0.139118,CniExaiptasiaP_rna-XM_028663418.1:0.136705)1:0.567242)63:0.0703506)96:0.296951,CniGalaxeaF_gfas1.m1.20605.m1:1.12289)25:0.107431,(((((CniPoritesL_plut2.m8.22587.m1:0.218211,DanioR_ENSDART00000158733:0.794889)32:0.076612,CniPoritesL_plut2.m8.18826.m1:0.232497)96:0.1831,(((CniPocilloporaA_rna1696:5e-09,CniPocilloporaD_rna-XM_027193551.1:5e-09)99:0.136063,CniMontiporaC_g28693.t1:0.232988)98:0.117336,((CniPocilloporaA_rna1698:5e-09,CniPocilloporaD_rna-XM_027193504.1:5e-09)1:0.238365,((CniPocilloporaA_rna1697:5e-09,CniPocilloporaD_rna-XM_027193447.1:5e-09)1:0.158243,(CniGoniastreaA_gasp1.m3.11200.m1:0.115715,CniGoniastreaA_gasp1.m1b.14947.m1:0.24354)99:0.144991)72:0.05321)97:0.103694)99:0.412906)16:0.175471,(((CniPoritesL_plut2.m8.15726.m1:0.22908,(CniOrbicellaF_rna11610:0.266286,(CniFungiaSp_ffun1.m4.5560.m1:0.155968,(CniGoniastreaA_gasp1.m3.11199.m1:5e-09,(BotrylloidesL_Boleac.CG.SB_v3.S776.g14047.01.t:1.56159,CniGoniastreaA_gasp1.m1b.25027.m1:8e-09)4:0.0152297)99:0.179275)97:0.0880238)99:0.100825)98:0.0591576,((CniDiscosoma_evm.model.scaffold_302.11:0.0592523,(CniDiscosoma_evm.model.scaffold_302.8:0.116205,(CniAmplexidiscus_evm.model.scaffold_2908.1:0.106539,CniDiscosoma_evm.model.scaffold_801.1:0.0327689)64:0.0111025)1:0.0494965)1:0.0936473,(CniAmplexidiscus_evm.model.scaffold_983.4:0.177739,(CniAmplexidiscus_evm.model.scaffold_563.9:5e-09,((StrongylocentrotusP_rna19395:0.015925,StrongylocentrotusP_rna19240:0.126866)1:2.53956,CniAmplexidiscus_evm.model.scaffold_1003.4:0.0321651)0:5e-09)90:0.0593217)18:0.0226368)1:0.167865)97:0.10285,CniGalaxeaF_gfas1.m1.3262.m1:0.369747)1:0.398861)49:0.128675,(((CniDiscosoma_evm.model.scaffold_812.4:0.00821826,CniDiscosoma_evm.model.scaffold_812.3:5e-09)82:0.0646137,(CniAmplexidiscus_evm.model.scaffold_153.13:0.00174695,(CrassostreaG_EKC23478:0.681566,CrassostreaG_EKC20870:0.497653)99:0.676274)29:0.111143)98:0.546084,CniPoritesL_plut2.m8.18438.m1:0.630439)74:0.189185)79:0.0814359)67:0.0883746,(((CniAcroporaD_rna6272:0.838915,(CniGalaxeaF_gfas1.m1.3253.m1:0.372816,((CniAcroporaM_amil.1.2.17154.m1:0.0782437,CniAcroporaT_aten_0.1.m1.23861.m1:0.00458611)1:0.364425,(CniAcroporaM_amil.1.2.17153.m1:0.164045,CniMontiporaC_g59696.t1:0.199644)98:0.129164)73:0.122939)99:0.334214)91:0.151983,AmphibalanusA_rna-gnl|WGS_VIIS|FJT64_002420-RA_mrna:1.07795)0:0.0899125,(((CniAcroporaM_amil.1.2.23740.m1:0.0217256,CniAcroporaT_aten_0.1.m1.23898.m1:0.0564915)1:0.476676,(CniAcroporaT_aten_0.1.m1.14543.m1:0.0414781,(CniAcroporaD_rna1623:0.0457341,(CniAcroporaM_amil.1.2.23646.m1:5e-09,CniXenia_Xe_004209-T1:1.41295)19:0.0287383)89:0.0372079)98:0.106014)96:0.106905,(CniAcroporaD_rna14937:0.332463,((CniAcroporaM_amil.1.2.23903.m1:0.141729,(((((CniAcroporaT_aten_0.1.m1.22299.m1:0.0190413,CniRenillaM_g14344.t1:2.84325)0:0.00292937,(CniAcroporaD_rna30696:0.038216,CniAcroporaD_rna10384:0.0227257)60:0.00614101)26:0.00618008,CniAcroporaT_aten_0.1.m1.22269.m1:0.033282)1:0.11312,(CniAcroporaT_aten_0.1.m1.23917.m1:0.137857,(CniAcroporaT_aten_0.1.m1.25708.m1:0.08453,CniAcroporaT_aten_0.1.m1.31048.m1:0.0153361)99:0.132303)82:0.0277478)47:0.0304269,((CniAcroporaT_aten_0.1.m1.25682.m1:0.0258643,CniAcroporaT_aten_0.1.m1.33369.m1:0.0344053)83:0.0145245,(CniAcroporaD_rna40551:0.126106,CniAcroporaM_amil.1.2.25729.m1:0.271451)83:0.0437391)99:0.0769756)95:0.0507801)84:0.0209409,(CniAcroporaD_rna9098:0.00513595,(CniAcroporaD_rna2874:0.0161666,CniAcroporaM_amil.1.2.25687.m1:0.0139798)72:0.00311144)1:0.0895302)1:0.198321)95:0.10824)1:0.520679)99:0.264543)63:0.0774425)66:0.0269254,((((CrassostreaG_EKC25355:1.11312,(CaenorhabditisE_Y50E8A.3.1:1.45679,CniAureliaA_scaffold80.g19.t1:1.26952)65:0.311544)45:0.21057,((Human_ENST00000085219:0.200135,MusM_ENSMUST00000186154:0.197368)1:0.654545,(DanioR_ENSDART00000164333:0.38641,(XenopusT_rna-XM_004916402.4:0.270947,(OphiophagusH_rna-gnl|NaturalisBC|L345_07465.mrna:0.187465,(Human_ENST00000392213:0.00759518,MusM_ENSMUST00000191081:0.0345908)1:0.232355)94:0.0824228)99:0.238875)99:0.441305)1:0.536765)94:0.254893,(CniAmplexidiscus_evm.model.scaffold_172.5:1.54148,(AmphimedonQ_rna8817:0.57979,CniNemvArnau_v1g201959:0.860873)1:0.97377)72:0.186734)66:0.105538,(((CniActiniaT_rna-XM_031712687.1:0.355568,(CniAmplexidiscus_evm.model.scaffold_1259.3:0.0576688,CniDiscosoma_evm.model.scaffold_498.5:0.153007)97:0.331846)1:0.811665,((((CniAureliaA_scaffold6082.g1.t1:0.538198,OphiophagusH_rna-gnl|NaturalisBC|L345_13435.mrna:0.595904)60:0.804412,(StrigamiaM_SMAR013420-RA:0.912646,((OphiophagusH_rna-gnl|NaturalisBC|L345_10649.mrna:0.059949,(OphiophagusH_rna-gnl|NaturalisBC|L345_04624.mrna:0.133204,XenopusT_rna-NM_001141992.1:0.219292)95:0.104023)37:0.0742677,DanioR_ENSDART00000189740:0.0342242)50:0.0618078)97:0.413931)0:0.0512549,LottiaG_LotgiT102237:1.59422)43:0.189228,(((((((StrongylocentrotusP_rna18931:0.0225001,StrongylocentrotusP_rna15427:0.0987453)95:0.0528367,((StrongylocentrotusP_rna15424:0.0191827,StrongylocentrotusP_rna2199:0.0610962)0:0.00618574,StrongylocentrotusP_rna15425:0.0610911)94:0.0275117)99:0.0572737,StrongylocentrotusP_rna15426:0.1274)0:5e-09,((StrongylocentrotusP_rna1268:0.12457,StrongylocentrotusP_rna15434:0.0634065)33:0.0234822,StrongylocentrotusP_rna2198:0.0863147)99:0.0793789)1:0.301177,(((CaenorhabditisE_M02D8.1.1:1.05332,CniAcroporaM_amil.1.2.24169.m1:0.157486)1:0.0915973,(CniAcroporaT_aten_0.1.m1.35418.m1:0.189434,CniAcroporaD_rna26364:0.109247)87:0.136518)1:0.564077,(((CniNemvArnau_v1g140735:0.21175,CniNemvArnau_v1g35325:0.0528897)84:0.0150451,(((CniNemvArnau_v1g14907:0.026642,CniNemvArnau_v1g143804:0.0338688)77:0.0161107,CniNemvArnau_v1g134519:0.0232968)67:0.0299041,(CniNemvArnau_v1g108506:0.0243401,((CniNemvArnau_v1g225534:0.0576894,(CniNemvArnau_v1g218298:0.00942523,(CniNemvArnau_v1g218291:0.0276732,(CniNemvArnau_v1g222456:0.0126019,(CniNemvArnau_v1g222311:0.0854045,CniNemvArnau_NVE25403:0.14155)98:0.219239)91:0.0205157)1:0.281966)66:0.0937639)92:0.133351,CniNemvArnau_v1g224086:0.428666)92:0.122183)87:0.0622243)48:0.0197456)82:0.0245784,(CniNemvArnau_v1g140156:0.0595931,((CniNemvArnau_v1g221619:0.0570403,CniNemvArnau_NVE14631:0.0759805)88:0.0183248,((CniNemvArnau_NVE25162:0.092121,((CniNemvArnau_v1g43787:0.0142111,(CniNemvArnau_v1g42333:0.0204841,CniNemvArnau_NVE11544:0.00781049)86:0.0993381)87:0.0627683,CniNemvArnau_NVE20582:0.0206122)30:0.128826)94:0.0698473,StrongylocentrotusP_rna17471:0.153355)0:0.0231143)0:0.00102204)0:0.0013378)1:0.224758)0:0.0149938)1:0.734082,(CniMontiporaC_g62552.t1:0.772552,((CniFungiaSp_ffun1.m4.28865.m1:0.317949,(CniFungiaSp_ffun1.m4.4033.m1:0.582305,CniFungiaSp_ffun1.m2b.40021.m1:0.136686)95:0.311457)0:0.362456,ApisM_GB43998-RA:0.555072)9:0.32742)78:0.140837)62:0.136253,(MnemiopsisL_ML24845a-RA:0.764571,CniNemvArnau_v1g225835:0.697276)97:0.442311)35:0.0529841)41:0.0543522)73:0.0746311,((((CniAmplexidiscus_evm.model.scaffold_153.21:0.0997236,(CniDiscosoma_evm.model.scaffold_491.11:0.0630131,CniDiscosoma_evm.model.scaffold_812.5:0.0718204)91:0.255121)97:0.532642,CniActiniaT_rna-XM_031717735.1:1.11597)60:0.1608,(((AmphimedonQ_rna30833:0.467583,(CniNemvArnau_v1g41698:0.304306,(CniHydraV_rna842:0.70123,CniMorbakkaV_scaffold37.g39.t1:0.592364)82:0.155798)70:0.206694)96:0.332864,(CniPoritesL_plut2.m8.32812.m1:0.691995,(LingulaA_rna-XM_024075014.1:0.000909268,LingulaA_rna-XM_013533883.1:5e-09)87:0.285105)99:0.948599)84:0.238792,CniXenia_Xe_021020-T1:0.707936)0:8e-09)89:0.141556,(CniDendronephthya_rna-XM_028551507.1:0.238596,(CniDendronephthya_rna-XM_028551502.1:0.154078,CniDendronephthya_rna-XM_028551569.1:0.591076)95:0.200026)1:0.960773)70:0.0447344)85:0.0767007)76:0.0305572)60:0.015454,(((AmphimedonQ_rna13352:0.487451,(AmphimedonQ_rna28345:0.254809,(AmphimedonQ_rna26181:0.368696,(AmphimedonQ_rna30451:0.0617949,(AmphimedonQ_rna19421:0.026585,AmphimedonQ_rna27958:0.0947383)59:0.00620351)98:0.0562815)97:0.0810341)90:0.123943)65:0.139979,AmphimedonQ_rna29967:0.509768)1:0.785192,(((XenopusT_rna-XM_018089646.2:0.600194,(DanioR_ENSDART00000152621:0.474797,DanioR_ENSDART00000057095:0.37149)95:0.186127)99:0.55689,(CniGalaxeaF_gfas1.m1.7313.m1:0.228564,CniPoritesL_plut2.m8.20720.m1:0.366926)1:0.861484)66:0.129746,((AcanthasterP_rna28432:0.11234,LingulaA_rna-XM_013537304.1:0.135714)92:0.992969,((CniPocilloporaA_rna3896:0,CniPocilloporaD_rna-XM_027180132.1:0)0:0.259372,((CniFungiaSp_ffun1.m4.33579.m1:0.139285,CniFungiaSp_ffun1.m2b.42153.m1:0.198477)61:0.049826,((CniGoniastreaA_gasp1.m3.31054.m1:0.116421,CniGoniastreaA_gasp1.m3.23742.m1:0.195886)89:0.0353683,(CniFungiaSp_ffun1.m4.9610.m1:0.124587,CniFungiaSp_ffun1.m4.32761.m1:0.106845)89:0.0299453)49:0.0268895)97:0.296771)49:0.168476)99:0.513789)90:0.174631)84:0.0732184)33:0.0125963,(LingulaA_rna-XM_013543184.1:1.5449,(((((((DrosophilaM_FBtr0077921:0.679221,((CniNemvArnau_v1g135045:0.134111,(CniNemvArnau_v1g12872:0.14675,(CniAcroporaT_aten_0.1.m1.33553.m1:0.430508,CniMontiporaC_g28674.t1:5e-09)54:1.01165)53:0.0696531)89:0.13082,StrongylocentrotusP_rna22731:0.828048)84:0.108465)98:0.159157,CniMorbakkaV_scaffold13.g19.t3:0.837139)60:0.166737,CniActiniaT_rna-XM_031699449.1:1.18453)76:0.0966653,(((CniExaiptasiaP_rna-XM_021045765.2:0.217091,CniActiniaT_rna-XM_031708159.1:0.183472)1:1.00602,ApisM_GB55648-RA:0.793766)96:0.144846,(((((CniGalaxeaF_gfas1.m1.23975.m1:0.120643,(OphiophagusH_rna-gnl|NaturalisBC|L345_12520.mrna:0.579405,SalpingoecaR_rna-gnl|WGS_ACSY|mrna_PTSG_11516T0:6e-09)58:0.952403)0:0.00645968,(CaenorhabditisE_F41D9.3e.1:1.30448,CniPoritesL_plut2.m8.13429.m1:0.01308)25:0.191664)90:0.183385,((((CniAcroporaD_rna28157:0.0804514,CniAcroporaM_amil.1.2.7890.m1:0.0753788)96:0.120773,(((CniAcroporaT_aten_0.1.m1.3043.m1:0.210976,CniAcroporaD_rna22460:0.059185)0:5e-09,(CniAcroporaT_aten_0.1.m1.3038.m1:0.0461642,CniAcroporaT_aten_0.1.m1.3041.m1:0.0767971)17:0.0488291)99:0.104962,(CniMontiporaC_g45091.t1:0.139313,CniMontiporaC_g45101.t1:0.0673615)99:0.104966)31:0.056712)93:0.319356,CniAcroporaT_aten_0.1.m1.35428.m1:0.590236)41:0.289923,(CniExaiptasiaP_rna-XM_021038007.1:0.595997,CniXenia_Xe_001443-T1:0.776515)82:0.4631)34:0.0494216)60:0.0771466,((Human_ENST00000282466:0.127548,MusM_ENSMUST00000193455:0.18323)1:0.346342,(DanioR_ENSDART00000113486:0.410901,(Human_ENST00000217939:0.39128,((CniMontiporaC_adi2mcaRNA20009_R7:2.96426,CniMergedstylophoraP_rna30199:6e-09)70:0.46834,XenopusT_rna-XM_002941005.5:0.158218)1:0.150965)1:0.131487)1:0.137643)1:0.217256)90:0.0634523,(CniAmplexidiscus_evm.model.scaffold_4434.1:0.080029,MnemiopsisL_ML148927a-RA:0.841276)99:0.454366)71:0.0455891)99:0.179226)1:0.468402,((((CniNemvArnau_v1g134122:0.687179,(CniAmplexidiscus_evm.model.scaffold_74.6:0.0740834,CniDiscosoma_evm.model.scaffold_43.34:0.0615859)99:0.318193)97:0.216671,((AmphibalanusA_rna-gnl|WGS_VIIS|FJT64_024743-RA_mrna:0.160258,AmphibalanusA_rna-gnl|WGS_VIIS|FJT64_019371-RA_mrna:0.199101)1:0.684455,(CrassostreaG_EKC35117:0.52282,CrassostreaG_EKC43025:1.41162)44:0.142525)80:0.129732)1:0.463295,(StrongylocentrotusP_rna31095:1.49145,((CniNemvArnau_NVE13934:0.866162,(CniOrbicellaF_rna1855:0.617304,(CniRenillaM_g2829.t1:0.578958,(OphiophagusH_rna-gnl|NaturalisBC|L345_04820.mrna:0.34325,((DanioR_ENSDART00000182318:0.160683,OphiophagusH_rna-gnl|NaturalisBC|L345_01213.mrna:0.242014)76:0.0852427,OphiophagusH_rna-gnl|NaturalisBC|L345_15358.mrna:0.133203)79:0.0897295)1:0.335034)98:0.22885)42:0.0673575)37:0.115176,(CniDendronephthya_rna-XM_028556884.1:0.218492,CniXenia_Xe_014011-T1:0.28745)1:0.662721)38:0.0668537)56:0.0755796)96:0.106479,((((((AmphimedonQ_rna31104:0.0838235,AmphimedonQ_rna3731:0.22435)1:0.987667,CniNemvArnau_v1g134128:0.914894)74:0.193998,(CrassostreaG_EKC37268:0.586539,LottiaG_LotgiT163888:0.483871)1:0.787435)51:0.0900611,(CrassostreaG_EKC25227:0.702844,(CniRenillaM_g3260.t1:0.319391,CniXenia_Xe_004964-T1:0.406699)1:0.30281)1:0.405799)71:0.100671,((AmphimedonQ_rna1963:0.776171,MnemiopsisL_ML22527a-RA:0.954476)39:0.0718546,(((CniPoritesL_plut2.m8.14025.m1:0.239709,(((CniFungiaSp_ffun1.m2b.3034.m1:0.146818,(CniGoniastreaA_gasp1.m3.9368.m1:0.0504552,CniOrbicellaF_rna7278:0.0685446)98:0.1134)91:0.164085,(CniAcroporaD_rna11994:0.260577,CniMontiporaC_g22753.t1:0.161699)91:0.142204)99:0.561438,CniGalaxeaF_gfas1.m1.6256.m1:0.0729281)55:0.111008)99:0.571921,CrassostreaG_EKC40395:1.48084)51:0.12471,(AcanthasterP_rna705:0.63715,(DrosophilaM_FBtr0330337:0.135752,ApisM_GB45774-RA:0.163204)1:0.391543)68:0.0920017)57:0.0852201)1:0.713494)13:0.0345499,(LingulaA_rna-XM_013533756.1:1.32027,((CrassostreaG_EKC38332:0.311466,LottiaG_LotgiT58864:0.300595)99:0.963963,((CniAureliaA_scaffold2108.g3.t1:0.776904,CniActiniaT_rna-XM_031703398.1:0.679102)81:0.17113,StrongylocentrotusP_rna38509:0.924779)73:0.25181)2:0.225704)83:0.246683)25:0.0521448)40:0.0542869)0:0.0515782,((((((CniGoniastreaA_gasp1.m1b.33324.m1:0.990973,CniAmplexidiscus_evm.model.scaffold_542.4:0.0988916)86:0.666279,AmphimedonQ_rna13239:0.741526)26:0.107017,CniDiscosoma_evm.model.scaffold_539.7:0.464412)25:0.206574,((((((((CniFungiaSp_ffun1.m4.27766.m1:0.0779681,CniFungiaSp_ffun1.m4.31688.m1:0.0839068)1:0.119611,(CniGoniastreaA_gasp1.m3.10874.m1:0.122962,(CniGoniastreaA_gasp1.m1b.28664.m1:0.542836,CniOrbicellaF_rna7269:0.00479063)34:0.0922249)97:0.0788159)1:0.174999,(CniPoritesL_jamg1.model.Sc0000186.5:0.285137,(CniPoritesL_plut2.m8.14015.m1:0.0139494,CniPoritesL_plut2.m8.14016.m1:0.00687193)1:0.388847)99:0.217526)65:0.0819986,(CniMergedstylophoraP_rna7180:0.127918,(CniPocilloporaA_rna25630:5e-09,CniPocilloporaD_rna-XM_027202105.1:5e-09)1:0.16738)1:0.476182)97:0.104378,(((CniGalaxeaF_gfas1.m1.10781.m1:0.377641,(((CniAcroporaT_aten_0.1.m1.21166.m1:0.0964247,CniAcroporaT_aten_0.1.m1.35541.m1:0.0283216)98:0.0312052,((CniAcroporaT_aten_0.1.m1.21159.m1:5e-09,CniAcroporaT_aten_0.1.m1.35539.m1:5e-09)1:0.0835509,(CniAcroporaT_aten_0.1.m1.35538.m1:0.045707,(CniAcroporaM_amil.1.2.19428.m1:0.0147737,CniAcroporaD_rna12007:0.057078)99:0.030284)82:0.0236732)99:0.0669017)1:0.190752,(CniMontiporaC_g22717.t1:0.138464,(CniMontiporaC_g22735.t1:0.0416851,CniMontiporaC_g22738.t1:0.026276)83:0.0485529)1:0.190604)75:0.0788866)99:0.211683,((CniAcroporaD_rna12003:0.0567373,CniAcroporaD_rna12006:0.0587006)97:0.0431583,(CniAcroporaT_aten_0.1.m1.13071.m1:0.0718591,(CniAcroporaM_amil.1.2.7017.m1:0.0145899,CniAcroporaD_rna22234:0.0321262)78:0.0208495)99:0.101749)1:0.320453)90:0.0964215,((CniGalaxeaF_gfas1.m1.12985.m1:0.355278,(CniFungiaSp_ffun1.m4.27770.m1:0.147617,((CniGoniastreaA_gasp1.m3.939.m1:0.0743945,CniGoniastreaA_gasp1.m3.10879.m1:0.0649409)99:0.0881602,(CniOrbicellaF_rna3485:0.0515672,CniOrbicellaF_rna27019:0.0264829)90:0.0283419)99:0.148613)94:0.101841)99:0.141407,((CniFungiaSp_ffun1.m4.15244.m1:0.275369,(CniGoniastreaA_gasp1.m3.10881.m1:0.235173,((CniGoniastreaA_gasp1.m3.10888.m1:0.120417,CniOrbicellaF_rna4783:0.113502)98:0.0769706,CniGoniastreaA_gasp1.m3.10889.m1:0.184685)19:0.0265655)22:0.0406378)1:0.408526,(CniAmplexidiscus_evm.model.scaffold_93.31:0.195146,(CniAmplexidiscus_evm.model.scaffold_93.32:0.0871786,CniDiscosoma_evm.model.scaffold_88.51:0.10514)1:0.144777)99:0.174657)90:0.0581455)78:0.0485992)48:0.058675)90:0.119829,(CaenorhabditisE_C18F3.2c.1:1.09233,CniXenia_Xe_020701-T1:1.00114)95:0.274877)96:0.272515,((CniOrbicellaF_rna3484:0.0528745,CniGoniastreaA_gasp1.m1b.14576.m1:0.18519)67:0.113074,CniFungiaSp_ffun1.m2b.18656.m1:0.250052)1:0.753852)43:0.313234,((StrigamiaM_SMAR013607-RA:0.969263,CniNemvArnau_v1g85090:0.73873)6:0.0962481,((CniExaiptasiaP_rna-XM_021040254.2:0.336023,CniNemvArnau_v1g185528:0.35557)1:0.725988,(LottiaG_LotgiT138929:0.718915,(LottiaG_LotgiT141499:0.955059,(CrassostreaG_EKC24950:0.371119,(LottiaG_LotgiT228659:0.545041,(CrassostreaG_EKC21675:0.0816597,CrassostreaG_EKC21676:0.123925)99:0.202263)29:0.114605)99:0.432748)37:0.154729)59:0.187228)75:0.157732)48:0.156516)35:0.132279)16:0.061012,(((CniAureliaA_scaffold1022.g6.t1:0.589232,CniAureliaA_scaffold123.g20.t2:0.666954)99:0.523917,(StrigamiaM_SMAR012135-RA:0.886938,CniDendronephthya_rna-XM_028540643.1:0.492294)69:0.205821)86:0.212495,(CniExaiptasiaP_rna-XM_028658500.1:0.8543,((CniActiniaT_rna-XM_031694614.1:0.171836,CniActiniaT_rna-XM_031704341.1:0.172519)98:0.295424,((CniActiniaT_rna-XM_031704201.1:0.12403,((CniActiniaT_rna-XM_031699257.1:0.100543,CniActiniaT_rna-XM_031699259.1:0.0429638)89:0.0600735,CniActiniaT_rna-XM_031704338.1:0.0487346)0:5e-09)1:0.395292,((CniActiniaT_rna-XM_031702276.1:0.0552955,CniActiniaT_rna-XM_031697323.1:0.0110876)1:0.261788,(CniActiniaT_rna-XM_031699771.1:0.208253,(CniActiniaT_rna-XM_031707700.1:0.0213265,(CniGoniastreaA_gasp1.m1b.17507.m1:0.167502,CniActiniaT_rna-XM_031698250.1:0.00830138)20:0.128348)85:0.063655)1:0.355202)99:0.27088)48:0.040214)99:0.45761)96:0.442519)52:0.0526524)94:0.114003,(((CniFungiaSp_ffun1.m4.31008.m1:0.431873,DanioR_ENSDART00000134417:1.00288)78:0.11425,(((DrosophilaM_FBtr0309285:0.420638,DrosophilaM_FBtr0077418:0.49244)99:0.542881,(StrigamiaM_SMAR008202-RA:0.579738,AmphibalanusA_rna-gnl|WGS_VIIS|FJT64_021994-RA_mrna:0.548303)99:0.515602)99:0.657304,((((Human_ENST00000368026:0.174639,MusM_ENSMUST00000043839:0.114957)1:0.340299,(DanioR_ENSDART00000098315:0.321353,DanioR_ENSDART00000109660:0.0538196)1:0.342921)87:0.131531,(((XenopusT_rna-XM_004916011.4:0.183874,(Human_ENST00000299106:0.0431993,MusM_ENSMUST00000034472:0.0697209)99:0.150027)24:0.0695837,(DanioR_ENSDART00000123815:0.368264,DanioR_ENSDART00000088546:0.117828)99:0.212939)1:0.283296,(XenopusT_rna-NM_001078750.1:0.225521,(Human_ENST00000400532:0.0511802,MusM_ENSMUST00000231910:0.129935)1:0.296083)99:0.210761)96:0.201436)92:0.3642,XenopusT_rna-NM_001008021.1:0.80895)94:0.443548)68:0.0654005)82:0.0829337,(((MnemiopsisL_ML11648a-RA:1.36147,(OphiophagusH_rna-gnl|NaturalisBC|L345_12003.mrna:0.53463,((CniMergedstylophoraP_rna29721:0.0995121,(CniPocilloporaA_rna1704:5e-09,CniPocilloporaD_rna-XM_027193458.1:5e-09)1:0.116515)1:0.222443,(CniFungiaSp_ffun1.m4.5556.m1:0.236204,(CniOrbicellaF_rna6645:0.0929674,CniGoniastreaA_gasp1.m3.11197.m1:0.0664133)99:0.16183)63:0.089263)95:0.417325)92:0.446106)51:0.0880184,((((CniFungiaSp_ffun1.m2b.26407.m1:0.124142,((CniOrbicellaF_rna18395:0.0469197,CniOrbicellaF_rna18396:0.0834711)99:0.291424,CniGoniastreaA_gasp1.m1b.39159.m1:0.251438)87:0.107919)83:0.140949,((CniGoniastreaA_gasp1.m3.7975.m1:0.0113191,CniGoniastreaA_gasp1.m3.26854.m1:0.0111162)92:0.195222,(CniFungiaSp_ffun1.m2b.41155.m1:0.405054,(((CniAmplexidiscus_evm.model.scaffold_1253.1:0.126695,(CniAmplexidiscus_evm.model.scaffold_131.3:0.0645338,(CniAmplexidiscus_evm.model.scaffold_533.6:0.0260447,CniAmplexidiscus_evm.model.scaffold_906.1:0.0641539)73:0.0371435)75:0.0244013)97:0.229465,CniAmplexidiscus_evm.model.scaffold_293.15:0.0812447)82:0.0961635,(((CniAmplexidiscus_evm.model.scaffold_432.7:0.145358,(CniDiscosoma_evm.model.scaffold_731.1:0.109452,CniAmplexidiscus_evm.model.scaffold_432.2:0.0480989)39:0.0281942)69:0.040565,(CniDiscosoma_evm.model.scaffold_189.22:0.0430429,CniDiscosoma_evm.model.scaffold_276.4:0.0831418)57:0.0225824)90:0.125124,CniDiscosoma_evm.model.scaffold_407.5:0.152885)66:0.129199)95:0.15611)69:0.0632662)62:0.0438976)99:0.571317,(CniPoritesL_plut2.m8.15725.m1:0.50967,(CniActiniaT_rna-XM_031712229.1:0.446945,CniMergedstylophoraP_rna23226:0.423933)97:0.244593)98:0.343083)0:8e-09,(CniMontiporaC_adi2mcaRNA35321_R8:0.59672,AmphibalanusA_rna-gnl|WGS_VIIS|FJT64_007725-RA_mrna:0.695061)87:0.426804)91:0.208404)72:0.0714843,(((CniThelohanellusK_rna6171:0,CniThelohanellusK_rna11611:0)0:0.814386,(AmphibalanusA_rna-gnl|WGS_VIIS|FJT64_017198-RA_mrna:5e-09,AmphibalanusA_rna-gnl|WGS_VIIS|FJT64_013354-RA_mrna:0.0167796)17:0.036965)39:0.565955,((LottiaG_LotgiT169577:0.40422,CrassostreaG_EKC39521:0.535394)88:0.681815,LottiaG_LotgiT60433:0.784574)84:0.45048)87:0.30813)78:0.0528333)56:0.0292002)75:0.0513503)77:0.051775,(((CniExaiptasiaP_rna-XM_021038056.1:1.20561,(((((CniAcroporaT_aten_0.1.m1.23878.m1:0.103219,(CniPocilloporaA_rna8498:0,CniPocilloporaD_rna-XM_027184786.1:0)0:0.807405)92:0.437447,((CniAcroporaM_amil.1.2.5232.m1:0.0912689,CniAcroporaT_aten_0.1.m1.25692.m1:0.588766)82:0.0881796,CniAcroporaM_amil.1.2.25688.m1:0.335559)88:0.140679)84:0.096109,(((((CniAcroporaT_aten_0.1.m1.23974.m1:0.0865538,(CniAcroporaT_aten_0.1.m1.32561.m1:0.058635,(CniAcroporaD_rna30297:0.0697797,(CniAcroporaT_aten_0.1.m1.23922.m1:0.0519718,(CniAcroporaT_aten_0.1.m1.37513.m1:0.028424,(CniAcroporaT_aten_0.1.m1.23936.m1:0.00498929,CniAcroporaT_aten_0.1.m1.36376.m1:0.0895832)96:0.0199381)89:0.0111618)89:0.0183344)81:0.0204523)93:0.0357337)94:0.0387055,(CniAcroporaM_amil.1.2.23801.m1:0.0505293,DanioR_ENSDART00000059193:0.734633)76:0.0653106)55:0.00722238,((CniAcroporaT_aten_0.1.m1.23914.m1:0.00205541,(CniAcroporaT_aten_0.1.m1.37505.m1:0.148945,CniAcroporaT_aten_0.1.m1.23945.m1:0.0601432)0:5e-09)1:0.110719,CniAcroporaD_rna9110:0.162278)74:0.0269735)84:0.0507254,((CniAcroporaM_amil.1.2.19950.m1:0.0949573,CniAcroporaM_amil.1.2.24163.m1:0.0790858)97:0.0872005,((((((StrigamiaM_SMAR014843-RA:2.21541,(CniAcroporaD_rna9109:0.118694,CniAcroporaT_aten_0.1.m1.32783.m1:0.318508)12:0.010977)0:8e-09,(CniAcroporaD_rna30299:0.127883,(CniAcroporaD_rna20026:0.0703065,CniAcroporaT_aten_0.1.m1.23933.m1:0.0415687)94:0.0271305)94:0.0354631)67:0.0128754,((CniAcroporaD_rna24926:0.159561,(CniAcroporaD_rna2888:0.0362242,CniAcroporaD_rna39220:0.0704697)98:0.0635134)1:0.149812,(CniAcroporaT_aten_0.1.m1.31026.m1:0.171274,CniAcroporaD_rna5920:0.0313387)1:0.197864)99:0.158035)63:0.0240262,((CniAcroporaT_aten_0.1.m1.23920.m1:0.104496,((CniAcroporaD_rna17243:0.00924759,CniAcroporaM_amil.1.2.18407.m1:0.13386)97:0.0447638,CniAcroporaT_aten_0.1.m1.37907.m1:0.0807691)87:0.0232066)1:0.139047,(CniAcroporaD_rna22957:0.278624,((CniAcroporaD_rna2859:0.0111804,CniAcroporaD_rna41155:0.182693)1:0.0864483,(CniAcroporaD_rna35321:0.0108754,(CniAcroporaT_aten_0.1.m1.25705.m1:0.00483395,CniAcroporaT_aten_0.1.m1.31046.m1:0.0565627)97:0.0317226)1:0.120765)81:0.0269048)75:0.0412514)97:0.0355816)98:0.0996519,((((CniAcroporaT_aten_0.1.m1.36154.m1:0.00792968,(CniAcroporaD_rna40612:0.172986,CniAcroporaM_amil.1.2.15997.m1:0.100921)99:0.238736)1:0.249016,(CniAcroporaT_aten_0.1.m1.23952.m1:0.256729,CniAcroporaT_aten_0.1.m1.33357.m1:0.270997)92:0.0969783)96:0.134354,(CniAcroporaT_aten_0.1.m1.25678.m1:0.099582,CniAcroporaT_aten_0.1.m1.33365.m1:0.0965374)99:0.203871)94:0.123323,(CniAcroporaM_amil.1.2.25692.m1:0.052152,CniAcroporaT_aten_0.1.m1.33367.m1:0.862149)96:0.277599)71:0.13992)96:0.100648,(((CniAcroporaT_aten_0.1.m1.23910.m1:0.166449,(CniAcroporaD_rna33346:0.187355,(CniAcroporaD_rna30303:0.0657591,CniAcroporaM_amil.1.2.23809.m1:0.127139)98:0.0627344)85:0.0426178)80:0.040879,((CniAcroporaD_rna40293:0.0916585,CniAcroporaT_aten_0.1.m1.23902.m1:0.96731)0:0.00110454,CniAcroporaM_amil.1.2.19951.m1:0.114592)33:0.0224288)87:0.067367,CniAcroporaM_amil.1.2.14532.m1:0.18199)90:0.0675299)98:0.107875)34:0.0294504)94:0.190527,CniAcroporaD_rna12143:0.696969)38:0.12519)99:0.275633,(StrigamiaM_SMAR015630-RA:0.85997,((CniFungiaSp_ffun1.m4.11832.m1:0.072525,(CniFungiaSp_ffun1.m4.11831.m1:0.0718489,(((CniFungiaSp_ffun1.m2b.14455.m1:0.0150103,OphiophagusH_rna-gnl|NaturalisBC|L345_12678.mrna:0.71785)0:0.00141995,CniPoritesL_plut2.m8.18823.m1:0.453057)13:0.115172,CniFungiaSp_ffun1.m4.11833.m1:0.111471)32:0.0226993)75:0.0305846)92:0.118936,(CniPoritesL_plut2.m8.3661.m1:0.278641,(CniPoritesL_plut2.m8.3660.m1:0.00863259,CniPoritesL_plut2.m8.17421.m1:0.02109)1:0.306362)81:0.109893)55:0.17451)81:0.307849)72:0.0753611,(((((CniNemvArnau_v1g203990:0.795901,(CniExaiptasiaP_rna-XM_021046444.2:0.267939,CniActiniaT_rna-XM_031712231.1:0.299807)77:0.0858693)75:0.110382,(CniPoritesL_plut2.m8.23606.m1:0.0466707,(CniPoritesL_plut2.m8.24284.m1:5e-09,MnemiopsisL_ML09061a-RA:0.853044)26:0.0441144)99:0.339398)94:0.155851,((((CniGalaxeaF_gfas1.m1.11976.m1:0.0367798,(CniGalaxeaF_gfas1.m1.10941.m1:1.1e-08,CrassostreaG_EKC37830:0.530856)42:0.0568761)1:0.405163,(CniPoritesL_plut2.m8.29527.m1:0.259237,CniPoritesL_plut2.m8.29687.m1:0.242789)99:0.313239)86:0.123837,CniPoritesL_plut2.m8.23722.m1:0.456046)86:0.0997358,((CniFungiaSp_ffun1.m4.5563.m1:0.139881,CniFungiaSp_ffun1.m4.5565.m1:0.177467)1:0.506017,((CniGalaxeaF_gfas1.m1.3264.m1:0.0692432,(CniGalaxeaF_gfas1.m1.11099.m1:0.0112775,CniGalaxeaF_gfas1.m1.19476.m1:0.0136177)88:0.0526387)75:0.191189,(CrassostreaG_EKC37757:1.09308,CniDiscosoma_evm.model.scaffold_731.4:0.0542805)1:1.31037)42:0.207873)80:0.108692)94:0.146643)98:0.315364,((CniPoritesL_plut2.m8.23717.m1:5e-09,CniPoritesL_plut2.m8.33099.m1:0.126416)1:1.03658,LottiaG_LotgiT93532:1.25498)70:0.229188)61:0.112769,((CniGalaxeaF_gfas1.m1.21674.m1:0.445516,CniGalaxeaF_gfas1.m1.19951.m1:0.448987)0:0.19991,(CniMergedstylophoraP_rna5942:0.864991,(CniActiniaT_rna-XM_031700086.1:0.0233578,(CniActiniaT_rna-XM_031695118.1:0.196911,CniActiniaT_rna-XM_031697092.1:0.336887)94:0.131961)99:0.806995)78:0.343157)75:0.180622)53:0.108675)0:6e-09)85:0.0608426,(((((((CniMorbakkaV_scaffold69.g80.t1:1.57335,((CniMergedstylophoraP_rna24659:0.320138,CniMergedstylophoraP_rna27258:0.221662)1:0.36302,(CniMergedstylophoraP_Spis18698:0.410363,(((CniMergedstylophoraP_rna18371:0.0939868,CniMergedstylophoraP_rna32727:0.0608602)1:0.189298,(((CniMergedstylophoraP_rna18385:0.138883,CniMergedstylophoraP_rna31271:0.0908569)99:0.203616,CniMergedstylophoraP_rna17977:0.366064)72:0.0743995,(((CniMergedstylophoraP_rna17972:0.0493306,CniMergedstylophoraP_rna18369:0.185103)1:0.140586,(CniMergedstylophoraP_rna27655:0.00675846,CniMergedstylophoraP_rna27662:0.270919)1:0.120771)88:0.10941,CrassostreaG_EKC25213:1.2941)73:0.0794264)95:0.0558413)87:0.0522768,(CniFungiaSp_ffun1.m4.28944.m1:0.213152,((CniOrbicellaF_rna36142:0.00434699,(CniGalaxeaF_gfas1.m1.11374.m1:0.241387,CniPoritesL_plut2.m8.33101.m1:0.556619)98:0.50643)37:0.142887,CniGoniastreaA_gasp1.m3.12264.m1:0.149759)92:0.1001)81:0.0521855)78:0.0767707)95:0.126374)0:3.138e-06)27:0.0462326,((((CniOrbicellaF_rna17961:0.140662,CniOrbicellaF_rna19078:0.108516)92:0.112425,((CniGoniastreaA_gasp1.m1b.28867.m1:0.171593,(CniGoniastreaA_gasp1.m1b.34948.m1:0.0823179,(CniGoniastreaA_gasp1.m3.19751.m1:5e-09,CniNemvArnau_v1g39708:6e-09)69:0.456161)11:0.100496)97:0.227529,((CniFungiaSp_ffun1.m2b.36981.m1:0.451862,(CniAcroporaM_amil.1.2.10516.m1:0.656831,CniGoniastreaA_gasp1.m3.18462.m1:0.0728511)62:0.20619)35:0.0396005,CniGoniastreaA_gasp1.m3.12243.m1:0.226343)88:0.201354)99:0.320425)57:0.0698674,((CniDendronephthya_rna-XM_028560564.1:1.31918,((CniDendronephthya_rna-XM_028562294.1:1.42963,XenopusT_rna-XM_031893660.1:5e-09)56:1.04804,CniGoniastreaA_gasp1.m3.12242.m1:5e-09)0:5e-09)99:0.327753,CniFungiaSp_ffun1.m4.33492.m1:0.177079)87:0.163993)98:0.1351,(((CniOrbicellaF_rna36144:0.0471084,(CniAcroporaT_aten_0.1.m1.23964.m1:0.801127,CniOrbicellaF_rna36143:1.1e-08)12:0.0817182)85:0.0510473,CniOrbicellaF_rna36145:0.119332)96:0.0836716,((CniGoniastreaA_gasp1.m3.12250.m1:0.107883,CniGoniastreaA_gasp1.m1b.16341.m1:0.142378)65:0.0175184,((CniOrbicellaF_rna36153:0.1722,(CniOrbicellaF_rna17962:0.0551727,CniOrbicellaF_rna17963:0.048315)97:0.0925866)99:0.187131,((CniFungiaSp_ffun1.m4.29165.m1:0.0985069,(CniFungiaSp_ffun1.m4.28940.m1:0.0902606,CniFungiaSp_ffun1.m2b.36566.m1:0.222206)8:0.0334898)97:0.0552826,((((CniGoniastreaA_gasp1.m3.12259.m1:0.0113004,CniGoniastreaA_gasp1.m3.28849.m1:0.0616534)1:0.0899289,((((CniGoniastreaA_gasp1.m3.31335.m1:0.100279,CniGoniastreaA_gasp1.m1b.41086.m1:0.0421056)10:0.0108328,CniGoniastreaA_gasp1.m3.25345.m1:0.0242012)95:0.0224215,CniGoniastreaA_gasp1.m1b.33504.m1:0.106112)68:0.00761954,(((CniGoniastreaA_gasp1.m3.31094.m1:5e-09,StrigamiaM_SMAR002919-RA:0.0547872)57:0.0953517,(CniAcroporaT_aten_0.1.m1.36102.m1:1.72824,CniGoniastreaA_gasp1.m3.12256.m1:1.1e-08)27:0.0667949)87:0.0850577,CniOrbicellaF_rna11605:0.0659705)77:0.140689)94:0.0258225)94:0.0340613,(CniGoniastreaA_gasp1.m3.24415.m1:0.144991,CniGoniastreaA_gasp1.m1b.16356.m1:0.237768)61:0.0384133)72:0.0209297,CniOrbicellaF_rna36140:0.108743)82:0.0175024)18:0.0376101)1:0.239828)84:0.0359603)1:0.171725)97:0.0959038)95:0.117794,CniPoritesL_plut2.m8.17522.m1:0.853572)99:0.17224,((CniPoritesL_plut2.m8.33415.m1:0.577489,(CniGalaxeaF_gfas1.m1.11640.m1:0.0882413,CniGalaxeaF_gfas1.m1.23691.m1:0.33778)84:0.17721)93:0.257186,((((CniMergedstylophoraP_rna2945:0.157501,CniMergedstylophoraP_rna31865:0.108016)1:0.24941,CniGoniastreaA_gasp1.m3.4373.m1:0.436227)82:0.0664455,(((CniFungiaSp_ffun1.m4.33691.m1:0.182979,(CniFungiaSp_ffun1.m4.26767.m1:5e-09,CniFungiaSp_ffun1.m4.26700.m1:0.0206729)94:0.0558697)99:0.0788176,((CniFungiaSp_ffun1.m4.11848.m1:0.038915,CniFungiaSp_ffun1.m4.22732.m1:0.020815)97:0.0519827,(CniFungiaSp_ffun1.m4.22734.m1:0.109905,(CniFungiaSp_ffun1.m4.11847.m1:0.0152859,(CniAmplexidiscus_evm.model.scaffold_291.2:0.372864,CniFungiaSp_ffun1.m4.19539.m1:0.231007)0:0.0147138)93:0.0710036)85:0.0355545)99:0.107802)89:0.0295506,((((CniGoniastreaA_gasp1.m3.27911.m1:0.182617,(CniGoniastreaA_gasp1.m3.23697.m1:0.215872,CniGoniastreaA_gasp1.m3.16353.m1:0.096318)64:0.0171224)97:0.121574,(CniOrbicellaF_rna4691:0.0626268,(CniOrbicellaF_rna4681:5e-09,(CniGalaxeaF_gfas1.m1.21095.m1:0.930677,CniMontiporaC_g68226.t1:0.693021)65:0.860243)45:0.199201)84:0.0455102)92:0.0668066,(CniGoniastreaA_gasp1.m1b.27132.m1:0.0338144,CniGoniastreaA_gasp1.m3.23039.m1:0.0408672)1:0.196093)82:0.0422733,CniGoniastreaA_gasp1.m3.29262.m1:0.174084)91:0.0543519)24:0.0335428)99:0.311861,(((((CniPocilloporaA_rna18474:0,CniPocilloporaD_rna-XM_027194895.1:0)0:0.190097,(CniMergedstylophoraP_Spis22870:0.204923,(CniMergedstylophoraP_rna31803:0.06281,CniMergedstylophoraP_rna31812:0.0626988)72:0.0119774)98:0.108012)85:0.0451906,((CniMergedstylophoraP_rna32219:0.133775,CniMergedstylophoraP_rna33267:0.421834)97:0.12572,(CniMergedstylophoraP_rna32606:0.54998,CniMergedstylophoraP_rna28701:0.449113)61:0.0745671)94:0.0786357)99:0.196542,CniMergedstylophoraP_rna32374:0.173442)97:0.183425,((CniMergedstylophoraP_Spis16377:0.0603296,CniMergedstylophoraP_rna23912:0.526328)95:0.0964638,CniOrbicellaF_rna20450:0.405243)87:0.0735197)1:0.584068)67:0.136616)97:0.169423)34:0.0864527,((ApisM_GB44159-RA:0.273882,AmphibalanusA_rna-gnl|WGS_VIIS|FJT64_006811-RA_mrna:0.196737)1:0.830457,CniMergedstylophoraP_rna34090:1.45227)50:0.13193)93:0.148148,(((LingulaA_rna-XM_013528497.2:0.834986,((CaenorhabditisE_ZK377.2b.1:0.521567,((CrassostreaG_EKC43217:0.168092,CrassostreaG_EKC43218:0.217842)68:0.0343244,(CrassostreaG_EKC42776:0.197202,CrassostreaG_EKC41156:0.231187)91:0.0797388)1:0.504518)45:0.122955,(CniHydraV_rna1003:0.396641,(CniAureliaA_scaffold1712.g1.t1:6e-09,CniAureliaA_scaffold1813.g5.t1:0.0180203)1:0.574963)1:0.8418)72:0.162206)98:0.38717,((LottiaG_LotgiT103277:0.617222,(LottiaG_LotgiT139542:5e-09,LottiaG_LotgiT146786:0.0234402)99:0.899374)96:0.565514,LottiaG_LotgiT162491:1.14393)58:0.159294)57:0.263764,CniDiscosoma_evm.model.scaffold_491.10:0.87778)0:0.00373168)86:0.109591,((((CniAcroporaM_amil.1.2.25102.m1:0.146933,(CniAcroporaD_rna39661:0.325064,CniAcroporaT_aten_0.1.m1.20676.m1:1.1e-08)21:0.0871635)99:0.387413,(CniGoniastreaA_gasp1.m3.29225.m1:0.0781286,CniGoniastreaA_gasp1.m1b.42990.m1:0.0916118)99:0.409214)99:0.486118,(StrongylocentrotusP_rna30168:0.569914,(CniMontiporaC_g22435.t1:0.19041,((CniAcroporaT_aten_0.1.m1.20706.m1:0.0761909,(CniAcroporaD_rna22504:0.00626243,(CniAcroporaM_amil.1.2.295.m1:6e-09,CniXenia_Xe_010096-T1:0.250935)48:0.00936231)89:0.0702722)99:0.202001,(CniMontiporaC_g22432.t1:0.205626,(CniAcroporaT_aten_0.1.m1.20699.m1:0.0677634,(CniAcroporaD_rna22498:0.00341777,CniAcroporaM_amil.1.2.296.m1:0.00560944)99:0.0843718)99:0.129245)1:0.205283)82:0.0967177)96:0.542102)70:0.186164)89:0.298776,((StrongylocentrotusP_rna9184:0.464144,(StrongylocentrotusP_rna9187:0.708026,(StrongylocentrotusP_rna1570:0.565613,StrongylocentrotusP_rna9193:0.451082)93:0.13349)49:0.106972)99:0.603421,CniAmplexidiscus_evm.model.scaffold_931.8:0.869341)74:0.175329)81:0.104788)84:0.138442)73:0.066041,(CniXenia_Xe_021001-T1:0.997005,(((CrassostreaG_EKC22677:1.01296,(CniAcroporaM_amil.1.2.17825.m1:0.0923273,(CniAcroporaD_rna30625:0.0207511,CniAcroporaD_rna36629:0.0563986)91:0.093571)97:0.685048)63:0.250174,(((((((CniExaiptasiaP_rna-XM_021044657.2:0.661247,LottiaG_LotgiT176496:0.744571)88:0.307997,OphiophagusH_rna-gnl|NaturalisBC|L345_16808.mrna:0.74268)77:0.185935,CniNemvArnau_v1g223575:0.882408)0:8e-09,(StrongylocentrotusP_rna3569:0.34526,LottiaG_LotgiT237566:0.851161)1:1.38428)43:0.135558,((CniHydraV_rna4702:0.275761,(CniHydraV_rna22044:0.422409,(CniHydraV_rna882:0.0401131,CniHydraV_rna15877:0.0220821)92:0.142531)73:0.0896061)1:1.32703,((StrongylocentrotusP_rna7329:0.693241,(CrassostreaG_EKC41778:0.608297,CniActiniaT_rna-XM_031711798.1:0.871082)77:0.0998076)1:0.504878,((LingulaA_rna-XM_013548481.1:0.596752,(LottiaG_LotgiT144501:0.441191,LottiaG_LotgiT143813:0.458967)81:0.130927)98:0.201751,(CaenorhabditisE_F02G3.1c.1:0.722893,AmphimedonQ_rna16864:0.809599)90:0.190038)99:0.329361)69:0.184614)56:0.132997)90:0.144801,(((LottiaG_LotgiT173198:1.38375,(LottiaG_LotgiT68351:5e-09,LottiaG_LotgiT141661:5e-09)99:0.956363)86:0.506227,((((CniRenillaM_g12386.t1:0.0259864,(CniRenillaM_g9357.t1:0.0968915,(CniRenillaM_g12387.t1:0.0281889,((CniRenillaM_g3183.t1:0.146504,CniRenillaM_g9355.t1:0.0858221)99:0.098052,CniRenillaM_g9356.t1:0.0537979)93:0.037716)85:0.031089)99:0.0579557)70:0.0246131,CniRenillaM_g16621.t1:0.14316)1:0.239628,((CniRenillaM_g16151.t1:0.00870031,CniRenillaM_g18176.t1:0.0114268)1:0.248061,(CniRenillaM_g13582.t1:0.12254,CniRenillaM_g17407.t1:0.28126)99:0.147711)1:0.239377)1:0.54906,(CniHydraV_rna19254:1.18577,(((((((((CniDendronephthya_rna-XM_028543490.1:0.185418,(CniDendronephthya_rna-XM_028543568.1:0.0725926,CniDendronephthya_rna-XM_028557950.1:0.110046)1:0.133872)30:0.0335153,((CniDendronephthya_rna-XM_028543508.1:0.123947,CniDendronephthya_rna-XM_028543502.1:0.035128)1:0.508044,((CniDendronephthya_rna-XM_028543736.1:0.0654794,CniDendronephthya_rna-XM_028557942.1:0.110077)99:0.127579,CniDendronephthya_rna-XM_028557904.1:0.382573)0:0.0502161)93:0.0986919)1:0.327046,(CniDendronephthya_rna-XM_028543571.1:0.477915,(CniDendronephthya_rna-XM_028543570.1:0.29037,(CniDendronephthya_rna-XM_028543489.1:0.175597,(CniDendronephthya_rna-XM_028543494.1:0.308944,CniDendronephthya_rna-XM_028543525.1:0.0386562)99:0.121663)76:0.0373055)70:0.0274662)81:0.0655109)93:0.0365975,(CniDendronephthya_rna-XM_028541283.1:0.187604,((CniDendronephthya_rna-XM_028557943.1:0.148912,CniDendronephthya_rna-XM_028562291.1:0.52204)99:0.196503,(CniDendronephthya_rna-XM_028543522.1:0.150556,CniDendronephthya_rna-XM_028543524.1:0.260377)38:0.0583777)99:0.223969)99:0.122485)98:0.0533538,((CniDendronephthya_rna-XM_028554899.1:0.421426,(CniDendronephthya_rna-XM_028543587.1:0.0253521,CniDendronephthya_rna-XM_028561117.1:0.0248128)1:0.393037)86:0.0709919,CniDendronephthya_rna-XM_028543554.1:0.573246)82:0.0322925)96:0.0510871,(((AcanthasterP_rna728:1.12537,(CniDendronephthya_rna-XM_028557903.1:0.222645,(CniDendronephthya_rna-XM_028557953.1:0.00539712,(CniDendronephthya_rna-XM_028557905.1:0.027767,(CniDendronephthya_rna-XM_028557949.1:5e-09,(CniGoniastreaA_gasp1.m3.3419.m1:0.0324907,CniGoniastreaA_gasp1.m3.3418.m1:0.0627444)1:0.914227)63:0.082123)95:0.103151)99:0.134946)97:0.162742)56:0.0515434,((CniDendronephthya_rna-XM_028543738.1:0.249668,((CniDendronephthya_rna-XM_028557908.1:0.0396168,(CniDendronephthya_rna-XM_028557914.1:0.012468,CniDendronephthya_rna-XM_028557955.1:0.0201296)0:1.1e-08)73:0.0151649,CniDendronephthya_rna-XM_028557915.1:0.0679436)1:0.291626)35:0.0794117,(CniDendronephthya_rna-XM_028543492.1:0.229089,(StrongylocentrotusP_rna8835:1.31208,(CniDendronephthya_rna-XM_028557945.1:0.165876,(CniDendronephthya_rna-XM_028557910.1:0.0575327,CniDendronephthya_rna-XM_028557912.1:0.0645783)1:0.180792)83:0.0882714)0:5e-09)99:0.114536)84:0.0266876)50:0.0153579,CniDendronephthya_rna-XM_028543510.1:0.362359)44:0.0197527)93:0.0659925,(((CniDendronephthya_rna-XM_028543507.1:0.22951,CniDendronephthya_rna-XM_028543500.1:0.358335)93:0.186323,(CniDendronephthya_rna-XM_028561116.1:0.641972,(CniDendronephthya_rna-XM_028561114.1:0.198482,CniDendronephthya_rna-XM_028561115.1:0.149489)77:0.0950782)99:0.161226)64:0.134854,(CniDendronephthya_rna-XM_028543588.1:0.219881,CniDendronephthya_rna-XM_028543509.1:0.41358)99:0.213071)97:0.0983269)99:0.180229,((CniXenia_Xe_021075-T1:0.144897,(CniXenia_Xe_020982-T1:0.184647,(CniXenia_Xe_021057-T1:0.104703,(CniXenia_Xe_021052-T1:0.0743887,CniXenia_Xe_021055-T1:0.0734009)93:0.03385)39:0.041486)94:0.0463446)99:0.150901,(((((CniXenia_Xe_020987-T1:0.0186668,CniXenia_Xe_021008-T1:0.0223513)16:0.00450148,(CniXenia_Xe_021084-T1:0.246634,((CniXenia_Xe_021067-T1:0.0978967,(CniXenia_Xe_021002-T1:0.0213569,CniXenia_Xe_021034-T1:0.028153)99:0.09728)1:0.240494,((((CniXenia_Xe_021065-T1:0.0292735,(CniXenia_Xe_021005-T1:0.00853363,CniXenia_Xe_021010-T1:0.0434232)1:0.0826671)1:0.0614349,CniXenia_Xe_020801-T1:0.0376497)61:0.0104842,((CniXenia_Xe_021088-T1:0.0636663,CniXenia_Xe_021064-T1:0.0117239)84:0.031807,(CniXenia_Xe_021013-T1:0.02291,CniXenia_Xe_021024-T1:0.0020672)1:0.105365)98:0.0289637)91:0.0689226,CniXenia_Xe_021089-T1:0.0872661)99:0.114217)67:0.0411557)1:0.159815)0:0.00252389,((CniXenia_Xe_020999-T1:0.00436695,CniXenia_Xe_021032-T1:0.00425439)99:0.0710461,(((((CniDiscosoma_evm.model.scaffold_3295.1:0.871828,CniXenia_Xe_020992-T1:6e-09)1:0.206802,CniXenia_Xe_021007-T1:0.0281406)59:0.00340045,(CniXenia_Xe_021068-T1:0.022651,(CniXenia_Xe_020989-T1:0.0190771,CniXenia_Xe_021017-T1:0.0224545)54:0.0430347)1:0.145203)99:0.0821658,(CniXenia_Xe_020799-T1:0.0817096,(CniXenia_Xe_021000-T1:0.00718435,CniXenia_Xe_021033-T1:0.027931)1:0.0961347)47:0.0174082)83:0.015848,((CniXenia_Xe_021046-T1:0.217394,((CniXenia_Xe_021006-T1:0.00872813,(CniXenia_Xe_020993-T1:0,CniXenia_Xe_021022-T1:0)0:0.14096)92:0.0768006,CniXenia_Xe_021040-T1:0.174561)91:0.0778384)92:0.0831569,(((CniXenia_Xe_021087-T1:0.0767651,CniXenia_Xe_021071-T1:0.0480001)99:0.101569,((((((CniXenia_Xe_020981-T1:0.0193398,CniXenia_Xe_020983-T1:0.0114576)1:0.171668,CniXenia_Xe_021012-T1:0.0322532)96:0.0371907,(((((CniXenia_Xe_021009-T1:6e-09,CniDiscosoma_evm.model.scaffold_78.63:0.879885)36:0.0637503,CniXenia_Xe_021038-T1:5e-09)97:0.0747081,(CniXenia_Xe_020988-T1:0.00535546,CniXenia_Xe_021039-T1:0.0148564)96:0.0602219)99:0.0960697,(CniXenia_Xe_020991-T1:0.0356226,CniXenia_Xe_021019-T1:0.0143193)98:0.10691)96:0.104806,CniXenia_Xe_020800-T1:0.102747)97:0.061026)97:0.0594399,(CniXenia_Xe_021011-T1:0.423975,((CniXenia_Xe_021077-T1:5e-09,CrassostreaG_EKC42809:2.91738)30:0.0892426,CniXenia_Xe_021079-T1:0.241091)33:0.0384253)53:0.118427)47:0.0272798,(CniAureliaA_scaffold95.g26.t1:0.134553,(CniXenia_Xe_021056-T1:0.079444,CniXenia_Xe_021063-T1:0.0195805)0:0.000146095)37:0.0784503)98:0.144674,(CniXenia_Xe_021074-T1:0.0669714,(CniXenia_Xe_020979-T1:0.0909975,CniXenia_Xe_021051-T1:0.146856)64:0.0528166)99:0.143286)95:0.057822)1:0.138386,((CniXenia_Xe_020795-T1:0.0941399,((CniXenia_Xe_021043-T1:0.0848689,CniXenia_Xe_021082-T1:0.246813)26:0.049039,CniXenia_Xe_020986-T1:0.0969188)96:0.0681067)1:0.106564,((ApisM_GB51142-RA:1.18595,CniXenia_Xe_028646-T1:6e-09)1:0.471805,(CniXenia_Xe_023828-T1:0.124684,CniXenia_Xe_026623-T1:0.0410153)92:0.068889)32:0.0467845)94:0.0603944)99:0.106061)91:0.051091)74:0.0164273)96:0.0630479)93:0.037313,(CniXenia_Xe_021072-T1:0.21997,((CniXenia_Xe_020997-T1:5e-09,CniXenia_Xe_021030-T1:0.0574815)99:0.0476469,CniXenia_Xe_021004-T1:0.170959)84:0.0289734)85:0.0257666)95:0.0429136,(CniXenia_Xe_021045-T1:0.124458,CniXenia_Xe_021081-T1:0.0794493)50:0.0257606)95:0.132179)1:0.296268)38:0.0742586,((CniXenia_Xe_020790-T1:0.604644,(CniXenia_Xe_020771-T1:0.238267,CniXenia_Xe_020793-T1:0.471402)73:0.0459043)60:0.0502997,(CniXenia_Xe_020791-T1:0.267751,(CniXenia_Xe_020765-T1:0.114462,(CniXenia_Xe_020768-T1:0.0199091,(CniXenia_Xe_020769-T1:0.0537103,(CniXenia_Xe_020770-T1:0.0119943,(CniXenia_Xe_020766-T1:0.0227047,CniXenia_Xe_020767-T1:0.0136517)99:0.0340593)94:0.01808)97:0.0229956)96:0.0281726)99:0.0885892)97:0.112363)1:0.5114)59:0.0976953)37:0.0500046)94:0.171848)47:0.0514437,((((CniHydraV_rna11087:0.517507,CniAmplexidiscus_evm.model.scaffold_291.3:0.443652)99:0.675387,((CniDiscosoma_evm.model.scaffold_791.3:0.218174,CniGoniastreaA_gasp1.m3.23696.m1:1.1e-08)81:0.278859,(((StrigamiaM_SMAR005141-RA:0.406145,(DrosophilaM_FBtr0076164:0.0968427,ApisM_GB41757-RA:0.111488)94:0.139922)82:0.148361,(DrosophilaM_FBtr0076163:0.29968,ApisM_GB41756-RA:0.182493)98:0.248905)95:0.463937,(CaenorhabditisE_R07G3.9.1:0.296079,CaenorhabditisE_C09E7.3.1:0.577982)18:0.196652)88:0.515559)80:0.607468)40:0.0785639,(((CniHydraV_rna1455:0.453765,CniHydraV_rna13371:0.251152)1:0.436867,((CniAureliaA_scaffold189.g16.t1:0.437495,CniNemvArnau_v1g18539:0.3325)68:0.0914883,(BotrylloidesL_Boleac.CG.SB_v3.S30.g07164.01.t:1.71568,(StrigamiaM_SMAR005342-RA:0.0353033,StrigamiaM_SMAR015169-RA:0.0430985)86:0.302612)10:0.400445)97:0.273937)99:0.513585,(StrigamiaM_SMAR014353-RA:0.310475,CniActiniaT_rna-XM_031699233.1:0.890635)57:0.293097)57:0.0721735)81:0.10581,((XenopusT_rna-XM_031906673.1:1.35158,((CniAcroporaD_rna30871:0.59141,CniMontiporaC_adi2mcaRNA30871_R1:0.244597)87:0.353546,((CniGoniastreaA_gasp1.m3.28005.m1:0.19922,CniFungiaSp_ffun1.m4.23167.m1:0.68649)55:0.224529,((CniPoritesL_plut2.m8.9143.m1:0.245304,(CniPoritesL_plut2.m8.9415.m1:0.0494215,CniPoritesL_plut2.m8.9142.m1:0.0552288)53:0.0347333)99:0.357715,AmphimedonQ_rna7355:0.739357)88:0.161071)85:0.188244)24:0.0617179)39:0.0731127,AmphimedonQ_rna31120:0.86358)68:0.0756078)24:0.0967694)59:0.0506685)1:0.0263783,(((((CniHydraV_rna19602:0.782464,((CniAmplexidiscus_evm.model.scaffold_172.3:0.390871,CniAmplexidiscus_evm.model.scaffold_172.6:0.233968)93:0.136978,CniAmplexidiscus_evm.model.scaffold_172.4:0.475078)1:0.324137)67:0.158706,CniDendronephthya_rna-XM_028560053.1:1.36948)60:0.128026,((LingulaA_rna-XM_013539903.1:0.117134,LingulaA_rna-XM_013539904.1:0.0162828)1:0.907554,((StrigamiaM_SMAR015233-RA:0.933408,(CrassostreaG_EKC35984:0.992443,(((CrassostreaG_EKC38834:0.0561745,LottiaG_LotgiT146555:0.100125)97:0.190713,(StrigamiaM_SMAR014908-RA:0.0163854,StrigamiaM_SMAR006571-RA:0.197689)99:0.354502)93:0.186968,AmphibalanusA_rna-gnl|WGS_VIIS|FJT64_005984-RA_mrna:0.583875)98:0.368961)82:0.11109)22:0.0960165,((CniDendronephthya_rna-XM_028543585.1:0.0277293,CniDendronephthya_rna-XM_028543701.1:0.0544994)1:0.190073,(LingulaA_rna-XM_013556079.1:0.175905,CniDendronephthya_rna-XM_028561118.1:6e-09)1:0.196541)99:0.287686)80:0.127944)99:0.296907)0:1.1e-08,(((CniRenillaM_g10613.t1:0,CniRenillaM_g10614.t1:0)0:0.0687489,CniRenillaM_g13040.t1:5e-09)1:1.3093,CniMergedstylophoraP_Spis3426:0.941798)71:0.102466)96:0.35474,((((((CniOrbicellaF_rna17326:0.149977,(CniGoniastreaA_gasp1.m3.28004.m1:0.180184,CniGoniastreaA_gasp1.m1b.5850.m1:0.112516)88:0.179323)99:0.619467,((LingulaA_rna-XM_013533748.1:0.00606401,LingulaA_rna-XM_013533752.1:0.0341587)97:0.356145,LingulaA_rna-XM_013533754.2:0.673246)98:0.543534)87:0.339144,((CniNemvArnau_v1g13061:0.0542545,CniNemvArnau_v1g3806:0.0765472)1:0.956722,(AcanthasterP_rna25640:0.538884,AcanthasterP_rna25650:0.543605)99:0.420156)39:0.15747)40:0.0739351,(((BotrylloidesL_Boleac.CG.SB_v3.S190.g04268.01.t:0.630483,CrassostreaG_EKC20921:0.875281)43:0.304231,StrigamiaM_SMAR005488-RA:1.84395)69:0.345194,(CrassostreaG_EKC23893:0.227287,(CrassostreaG_EKC23894:0.0737393,CrassostreaG_EKC23895:0.0749352)84:0.096647)1:0.88763)92:0.345722)36:0.0385254,((OphiophagusH_rna-gnl|NaturalisBC|L345_05972.mrna:0.806185,StrigamiaM_SMAR015222-RA:1.14378)82:0.736008,(AcanthasterP_rna30641:1.5814,CniMergedstylophoraP_rna17983:0.64318)0:5e-09)90:0.274665)0:0.0787728,(LottiaG_LotgiT173543:1.58057,((((CniGalaxeaF_gfas1.m1.12701.m1:1.06083,LottiaG_LotgiT88685:0.549053)36:0.0893,(CaenorhabditisE_K10C3.3.1:1.34176,(StrigamiaM_SMAR014232-RA:0.993776,(CniMontiporaC_g20721.t1:0.0239026,CniMontiporaC_g20722.t1:0.00377581)99:0.622133)87:0.298457)64:0.111937)80:0.0986645,((MnemiopsisL_ML11901a-RA:1.27918,(BotrylloidesL_Boleac.CG.SB_v3.S32.g07628.01.t:0.474947,StrigamiaM_SMAR008205-RA:0.414568)99:0.640639)52:0.141905,((((((AmphibalanusA_rna-gnl|WGS_VIIS|FJT64_020209-RA_mrna:0.402247,AmphibalanusA_rna-gnl|WGS_VIIS|FJT64_025515-RA_mrna:1.14904)77:0.136449,((DrosophilaM_FBtr0299901:0.223988,ApisM_GB50800-RA:0.187672)1:0.160923,((DrosophilaM_FBtr0070588:0.283622,ApisM_GB53840-RA:0.290592)71:0.0731569,(AmphibalanusA_rna-gnl|WGS_VIIS|FJT64_021685-RA_mrna:0.00890614,AmphibalanusA_rna-gnl|WGS_VIIS|FJT64_013456-RA_mrna:5e-09)1:0.688131)57:0.0866288)94:0.115257)88:0.0782362,(DrosophilaM_FBtr0346766:0.415664,(ApisM_GB52504-RA:0.313672,ApisM_GB51681-RA:0.206253)93:0.102711)99:0.297471)74:0.0665776,((StrigamiaM_SMAR014186-RA:0.287413,StrigamiaM_SMAR005081-RA:0.379455)97:0.102884,(AmphibalanusA_rna-gnl|WGS_VIIS|FJT64_022576-RA_mrna:0.681548,(((StrigamiaM_SMAR009513-RA:0.369887,((DrosophilaM_FBtr0080580:0.236184,ApisM_GB54005-RA:0.135149)99:0.179419,(AmphibalanusA_rna-gnl|WGS_VIIS|FJT64_018082-RA_mrna:0.00845431,AmphibalanusA_rna-gnl|WGS_VIIS|FJT64_011339-RA_mrna:0.00413021)1:0.397545)69:0.0579829)92:0.106382,((((DrosophilaM_FBtr0302933:0.295538,DrosophilaM_FBtr0113026:0.406258)45:0.0468788,ApisM_GB45988-RA:0.28297)89:0.065251,ApisM_GB41403-RA:0.395561)12:0.0275096,(DrosophilaM_FBtr0079114:0.291774,ApisM_GB47354-RA:0.232835)87:0.0565355)1:0.170833)96:0.0742491,(((StrigamiaM_SMAR005545-RA:0.184197,(StrigamiaM_SMAR006796-RA:0.113345,StrigamiaM_SMAR001043-RA:0.136806)80:0.0495735)1:0.255555,(DrosophilaM_FBtr0333612:0.23026,(ApisM_GB51594-RA:0.201573,(ApisM_GB51595-RA:0.193259,ApisM_GB53265-RA:5e-09)57:0.0483846)99:0.197594)1:0.241879)97:0.0878352,(((ApisM_GB41562-RA:0.131788,(DrosophilaM_FBtr0079777:0.167309,DrosophilaM_FBtr0299967:0.201553)84:0.0841882)40:0.0230634,ApisM_GB41564-RA:0.119264)98:0.179146,StrigamiaM_SMAR012070-RA:0.355066)99:0.182994)94:0.0541007)83:0.0670608)88:0.0468061)87:0.0521466)63:0.0750553,(AmphibalanusA_rna-gnl|WGS_VIIS|FJT64_023966-RA_mrna:0.481091,(DrosophilaM_FBtr0085347:0.275342,(ApisM_GB55549-RA:0.451632,ApisM_GB51141-RA:0.201259)73:0.104868)78:0.101507)99:0.259533)1:0.432468,((((LottiaG_LotgiT138404:0.374181,(CrassostreaG_EKC33507:0.474806,(LottiaG_LotgiT125059:0.236828,((LottiaG_LotgiT120413:0.222417,(CrassostreaG_EKC43066:0.337497,LottiaG_LotgiT170764:0.3938)86:0.0731574)31:0.0483122,(LingulaA_rna-XM_013552854.1:0.134848,LingulaA_rna-XM_013552785.1:0.217482)1:0.416264)92:0.0653143)25:0.0529053)8:0.0397927)18:0.0480685,LottiaG_LotgiT120548:0.309466)93:0.116166,CrassostreaG_EKC32673:0.564964)35:0.0535464,CrassostreaG_EKC39022:0.572074)1:0.404335)2:0.0133677)92:0.15977)76:0.0937049,((DrosophilaM_FBtr0081618:0.723797,AmphimedonQ_rna24527:0.479367)82:0.285989,(StrigamiaM_SMAR008340-RA:0.376244,(((CniDiscosoma_evm.model.scaffold_594.4:0.661787,AmphibalanusA_rna-gnl|WGS_VIIS|FJT64_008074-RA_mrna:0.00267124)99:0.224093,(AmphibalanusA_rna-gnl|WGS_VIIS|FJT64_015267-RA_mrna:0.00616185,(AmphibalanusA_rna-gnl|WGS_VIIS|FJT64_016550-RA_mrna:6e-09,CniGoniastreaA_gasp1.m1b.43436.m1:0.299521)0:5e-09)1:0.224216)99:0.16185,((ApisM_GB49389-RA:0.176732,(CniAmplexidiscus_evm.model.scaffold_1968.1:0.153636,DrosophilaM_FBtr0087933:0.0144898)22:0.178637)96:0.0786764,StrigamiaM_SMAR015125-RA:0.208541)31:0.0693647)87:0.176726)99:0.423526)96:0.332524)86:0.105269)0:6e-09)51:0.0609316)95:0.08143)0:0.025078)0:0.0177163,((((DanioR_ENSDART00000079487:1.23121,(((CniAcroporaT_aten_0.1.m1.33551.m1:0.226989,(((((CniAcroporaM_amil.1.2.15366.m1:0.0582261,((((CniAcroporaM_amil.1.2.24269.m1:0.0800813,CniAcroporaM_amil.1.2.26098.m1:0.0351176)72:0.005269,((CniAcroporaM_amil.1.2.15360.m1:0.0604046,CniAcroporaM_amil.1.2.24266.m1:0.0524972)92:0.0414919,(CniAcroporaM_amil.1.2.26096.m1:0.0309489,CniAcroporaD_rna5333:0.058996)38:0.00984157)61:0.0188278)91:0.0233855,CniAcroporaT_aten_0.1.m1.32582.m1:0.0836085)55:0.0181268,CniAcroporaM_amil.1.2.26097.m1:0.135431)53:0.0237526)21:0.0359555,CniAcroporaM_amil.1.2.15365.m1:0.328479)24:0.0589673,CniAcroporaD_rna40685:0.152525)96:0.0674294,CniMontiporaC_g28661.t1:0.404984)87:0.0652592,(((((CniAcroporaD_rna36630:6e-09,BotrylloidesL_Boleac.CG.SB_v3.S282.g06676.01.t:2.0707)79:0.0781255,CniAcroporaD_rna30623:0.0721286)1:0.150951,(CniAcroporaD_rna24980:0.0345382,CniAcroporaT_aten_0.1.m1.32584.m1:5e-09)99:0.0806871)1:0.0967547,((((CniAcroporaD_rna5324:0.0374366,CniAcroporaT_aten_0.1.m1.23973.m1:0.0340829)1:0.187076,(((CniAcroporaD_rna33820:0.0822426,(CniAcroporaD_rna33821:0.215045,((CniAcroporaD_rna5322:0.0571935,((CniAcroporaT_aten_0.1.m1.23932.m1:0.0485894,CniAcroporaT_aten_0.1.m1.36124.m1:0.0511324)94:0.0272417,(CniAcroporaT_aten_0.1.m1.37512.m1:0.0818567,CniAcroporaT_aten_0.1.m1.36378.m1:0.0230061)71:0.00914413)97:0.0275196)76:0.0140432,(CniAcroporaD_rna20009:5e-09,CniAcroporaT_aten_0.1.m1.23970.m1:0.034314)81:0.0107993)1:0.083249)97:0.0536197)48:0.00987956,CniAcroporaD_rna39794:0.270792)31:0.0107393,CniAcroporaD_rna38579:0.0971267)78:0.0309361)35:0.0349044,CniAcroporaM_amil.1.2.15371.m1:0.233444)99:0.0782308,(((CniAcroporaD_rna5327:0.11923,CniAcroporaD_rna19152:0.0587355)95:0.0883298,((CniAcroporaT_aten_0.1.m1.32589.m1:0.0716818,(CniAcroporaD_rna5346:0.197451,CniAcroporaM_amil.1.2.26311.m1:0.046837)81:0.0216006)93:0.0289409,CniAcroporaM_amil.1.2.15369.m1:0.116)99:0.0645411)96:0.0602637,CniAcroporaD_rna32785:0.250521)99:0.100575)88:0.0493267)98:0.0356448,(((CniAcroporaT_aten_0.1.m1.38123.m1:0.104214,CniAcroporaM_amil.1.2.13927.m1:0.101109)1:0.288417,(CniAcroporaT_aten_0.1.m1.37959.m1:0.0884393,(CniAcroporaT_aten_0.1.m1.34205.m1:0.215796,(CniAcroporaD_rna24983:0.113442,(CniAcroporaD_rna33317:0.0565287,(CniAcroporaT_aten_0.1.m1.36127.m1:0.0788805,CniAcroporaD_rna33323:0.0393044)78:0.0557674)99:0.199487)1:0.0894408)69:0.0198162)65:0.0189239)1:0.114171,((CniAcroporaT_aten_0.1.m1.35435.m1:0.0289443,(CniAcroporaD_rna39790:0.0844563,CniAcroporaT_aten_0.1.m1.36494.m1:0.0632362)97:0.0363103)1:0.0558919,((((CniAcroporaD_rna30629:0.115611,CniXenia_Xe_001997-T1:1.16298)93:0.413836,(CniAcroporaD_rna30627:0.0923789,(CniAcroporaM_amil.1.2.17822.m1:0.0161547,CniGalaxeaF_gfas1.m1.11002.m1:1.63199)39:0.0272842)99:0.118026)89:0.0504609,(CniAcroporaD_rna30628:0.337178,((CniAcroporaD_rna24978:0.109993,CniAcroporaM_amil.1.2.15364.m1:0.0683964)96:0.0500002,CniAcroporaT_aten_0.1.m1.32581.m1:0.0620237)38:0.018143)16:0.0135756)64:0.0149305,(((CniAcroporaT_aten_0.1.m1.17816.m1:0.150885,(CniAcroporaM_amil.1.2.12970.m1:0.227454,(CniAcroporaM_amil.1.2.3816.m1:0.0449587,CniAcroporaT_aten_0.1.m1.20216.m1:0.0349112)1:0.260737)33:0.0416308)99:0.100604,(CniAcroporaM_amil.1.2.23756.m1:0.0779902,(CniAcroporaT_aten_0.1.m1.33532.m1:0.101657,CniAcroporaM_amil.1.2.13945.m1:0.303548)98:0.189289)39:0.0208552)95:0.0710783,CniAcroporaD_rna39796:0.164902)83:0.033692)58:0.0211422)63:0.0245786)74:0.0135611)40:0.0454791)98:0.0981178)77:0.0399004,CniAcroporaM_amil.1.2.13936.m1:0.197851)1:0.618584,CniAcroporaM_amil.1.2.23907.m1:1.2517)0:1.1e-08)69:0.226532,((CniMergedstylophoraP_rna36375:0.287231,CniOrbicellaF_rna3585:0.173701)99:0.696265,((CniAcroporaD_rna21759:0.0680242,CniAcroporaT_aten_0.1.m1.34700.m1:0.0767667)98:0.214463,(CniPoritesL_plut2.m8.33520.m1:0.148122,((CniFungiaSp_ffun1.m4.17625.m1:0.303871,(((CniPoritesL_plut2.m8.11699.m1:0.170622,CniPoritesL_plut2.m8.32699.m1:0.0871704)94:0.0781127,(CniPoritesL_plut2.m8.11692.m1:0.0366677,CniPoritesL_plut2.m8.32709.m1:0.0660901)99:0.143855)6:0.0159681,CniPoritesL_plut2.m8.11712.m1:0.151055)78:0.0292159)14:0.035239,(CniPoritesL_plut2.m8.11700.m1:0.2067,CniPoritesL_plut2.m8.32702.m1:0.0927021)99:0.113984)89:0.0762748)95:0.204951)1:0.914435)79:0.184658)4:0.0582601,(((((((((DanioR_ENSDART00000111028:0.299127,DanioR_ENSDART00000164653:0.202659)1:0.12052,(XenopusT_rna-XM_031901367.1:0.418587,((Human_ENST00000256509:0.0510316,MusM_ENSMUST00000203830:0.0695872)1:0.166271,(CrassostreaG_EKC31554:0.630412,OphiophagusH_rna-gnl|NaturalisBC|L345_07370.mrna:0.000549805)1:0.172502)99:0.0694293)94:0.0794793)1:0.371838,(((LingulaA_rna-XM_013526468.1:0.00607967,LingulaA_rna-XM_013564264.1:0.00458582)1:0.55497,(CrassostreaG_EKC26058:0.662041,(LottiaG_LotgiT138283:0.344036,(CrassostreaG_EKC27976:0.16862,CrassostreaG_EKC24451:0.104399)1:0.263541)1:0.232411)95:0.11664)99:0.145757,((StrigamiaM_SMAR011795-RA:0.0334349,StrigamiaM_SMAR007282-RA:0.101147)1:0.220886,(AmphibalanusA_rna-gnl|WGS_VIIS|FJT64_018621-RA_mrna:0.303559,(DrosophilaM_FBtr0305914:0.252381,ApisM_GB44650-RA:0.16324)98:0.0794678)96:0.0955426)1:0.325608)99:0.148503)35:0.0606713,(((LingulaA_rna-XM_013526775.2:0.00297154,LingulaA_rna-XM_024076772.1:0.00400501)1:0.598663,(LingulaA_rna-XM_024074862.1:0.0302086,(LingulaA_rna-XM_024074860.1:0.00651498,LingulaA_rna-XM_013536665.1:5e-09)83:0.0194408)1:0.739047)99:0.224061,((DanioR_ENSDART00000132175:0.347203,DanioR_ENSDART00000020296:0.27614)1:0.170354,(XenopusT_rna-XM_012967854.3:0.358299,(CniGalaxeaF_gfas1.m1.20876.m1:1.09521,(OphiophagusH_rna-gnl|NaturalisBC|L345_03507.mrna:0.3325,(Human_ENST00000370060:0.0382208,MusM_ENSMUST00000102871:0.0537939)1:0.258182)45:0.0538673)31:0.0376733)99:0.100921)1:0.295124)1:0.322232)99:0.108913,((((DanioR_ENSDART00000098641:0.213497,(XenopusT_rna-XM_018091747.2:0.112055,(OphiophagusH_rna-gnl|NaturalisBC|L345_09650.mrna:0.185222,(Human_ENST00000528682:0.0158826,MusM_ENSMUST00000160216:0.0569168)99:0.0427593)11:0.0211027)1:0.0797867)1:0.168984,(DanioR_ENSDART00000162980:0.329447,((((DanioR_ENSDART00000131232:0.141137,DanioR_ENSDART00000055035:0.147436)1:0.177249,(OphiophagusH_rna-gnl|NaturalisBC|L345_07299.mrna:0.114437,(Human_ENST00000263665:0.0285155,MusM_ENSMUST00000203619:0.0382185)1:0.0726479)1:0.0916309)82:0.0262195,((DanioR_ENSDART00000186327:0.000265189,CrassostreaG_EKC40393:1.44788)59:0.262758,(OphiophagusH_rna-gnl|NaturalisBC|L345_09521.mrna:0.170707,(Human_ENST00000350110:0.0247125,MusM_ENSMUST00000089215:0.060817)1:0.0926017)1:0.151574)87:0.030662)87:0.0182318,((DanioR_ENSDART00000091416:0.153871,DanioR_ENSDART00000159863:0.0974698)1:0.155862,(XenopusT_rna-XM_031899920.1:0.138656,(OphiophagusH_rna-gnl|NaturalisBC|L345_02956.mrna:0.146409,(Human_ENST00000418658:0.0173928,MusM_ENSMUST00000113264:0.0191189)1:0.0567756)46:0.0226245)1:0.0769666)71:0.0264048)90:0.0339598)99:0.0769717)99:0.128207,((DanioR_ENSDART00000190721:0.32264,(XenopusT_rna-XM_031896843.1:0.221365,(OphiophagusH_rna-gnl|NaturalisBC|L345_07974.mrna:0.1737,(Human_ENST00000640428:0.0378841,MusM_ENSMUST00000086521:0.0447241)1:0.102891)99:0.0703907)99:0.074641)1:0.127674,(((DanioR_ENSDART00000133157:0.303052,DanioR_ENSDART00000170348:0.563561)99:0.132928,(OphiophagusH_rna-gnl|NaturalisBC|L345_15010.mrna:0.315469,(Human_ENST00000551295:0.0167253,MusM_ENSMUST00000000109:0.0178283)1:0.119035)77:0.0217799)70:0.0366332,XenopusT_rna-XM_031898958.1:0.116692)1:0.432742)66:0.101872)1:0.332988,(AcanthasterP_rna29295:0.0672881,AcanthasterP_rna29296:0.16955)1:0.83377)93:0.156978)82:0.0636226,((OphiophagusH_rna-gnl|NaturalisBC|L345_17757.mrna:0.994458,((CniRenillaM_g22466.t1:0.258582,(CniDendronephthya_rna-XM_028552243.1:0.125119,(CniXenia_Xe_004325-T1:0.00668623,(CniXenia_Xe_004327-T1:0.0625163,CniXenia_Xe_004232-T1:0.00228979)78:0.0022874)1:0.238287)1:0.125919)1:0.355422,(CniMorbakkaV_scaffold137.g22.t1:0.581151,((CniNemvArnau_v1g88142:0.207799,(CniActiniaT_rna-XM_031715915.1:0.173657,(CniExaiptasiaP_rna-XM_028662021.1:5e-09,CniExaiptasiaP_rna-XM_021047724.2:0.00127628)1:0.138295)81:0.072764)1:0.171697,(CniAmplexidiscus_evm.model.scaffold_275.11:0.237226,(((CniPocilloporaA_rna2817:5e-09,CniPocilloporaD_rna-XM_027204151.1:5e-09)1:0.215491,(CniFungiaSp_ffun1.m4.4155.m1:0.0946165,(CniGoniastreaA_gasp1.m3.1231.m1:0.0607617,CniOrbicellaF_rna32357:0.0319573)1:0.0694022)1:0.0612493)99:0.0714079,(CniGalaxeaF_gfas1.m1.9735.m1:0.18124,(CniMontiporaC_g31304.t1:0.0788937,(CniAcroporaT_aten_0.1.m1.10223.m1:0.0338679,(CniAcroporaD_rna27275:0.0219309,(CniAcroporaD_rna27276:0.0469418,CniAcroporaM_amil.1.2.3341.m1:0.00260161)78:0.00618365)99:0.0323256)1:0.0884155)1:0.0918209)99:0.0646149)98:0.0533053)1:0.179073)99:0.13699)96:0.109166)88:0.134488)36:0.0856134,LottiaG_LotgiT172309:1.08609)98:0.211879)90:0.0954477,((DrosophilaM_FBtr0333590:0.691047,(CniPoritesL_plut2.m8.12810.m1:0.479792,(CniExaiptasiaP_rna-XM_021053114.2:0.142448,CniActiniaT_rna-XM_031711796.1:0.137526)1:0.20907)1:0.226608)1:0.22494,CniRenillaM_g13565.t1:0.969751)99:0.277962)0:8e-09,CniNemvArnau_v1g201931:1.62272)23:0.0274839,(BotrylloidesL_Boleac.CG.SB_v3.S18.g03941.01.t:1.29218,(CniMergedstylophoraP_rna22074:0.763561,(CniHydraV_rna9706:0.552689,CniHenneguyaS_rna-gnl|WGS_SGJC|scaffold_1434-augustus-0.6-mRNA:0.798693)98:0.290746)1:1.03626)79:0.215017)76:0.0729681)73:0.0858295,(((((CniNemvArnau_v1g87913:5e-09,((MnemiopsisL_ML073018a-RA:0.566871,(CniActiniaT_rna-XM_031717299.1:0.257532,(BotrylloidesL_Boleac.CG.SB_v3.S526.g11192.01.t:1.09795,CniActiniaT_rna-XM_031717300.1:0.153277)75:0.163627)98:0.273374)98:0.283887,((StrigamiaM_SMAR007204-RA:0.45007,(LingulaA_rna-XM_013565041.2:0.481054,(CrassostreaG_EKC26098:0.50689,LottiaG_LotgiT108898:0.422247)84:0.145549)7:0.0978894)1:0.561877,(LottiaG_LotgiT173546:0.582435,CniGoniastreaA_gasp1.m3.8134.m1:0.430656)99:0.495864)31:0.078833)55:0.111495)38:0.192571,(CniMorbakkaV_scaffold146.g45.t2:0.879777,(OphiophagusH_rna-gnl|NaturalisBC|L345_16303.mrna:0.47119,(Human_ENST00000328886:0.126209,MusM_ENSMUST00000102495:0.126804)96:0.254189)98:0.344797)95:0.222088)99:0.342081,((CniNemvArnau_v1g225345:0.979121,((((CniOrbicellaF_rna11606:0.138598,CniGoniastreaA_gasp1.m1b.16381.m1:0.378772)23:0.0896766,(CniFungiaSp_ffun1.m4.29168.m1:0.188497,CniFungiaSp_ffun1.m4.30660.m1:0.117407)90:0.188965)99:0.914128,(CniMergedstylophoraP_rna15010:0.157946,(CniPocilloporaA_rna1287:5e-09,CniPocilloporaD_rna-XM_027189346.1:5e-09)91:0.113033)91:0.526009)93:0.686471,(AcanthasterP_rna6045:1.02799,(((CniAcroporaM_amil.1.2.304.m1:0.0214249,CniAcroporaD_rna22510:0.0100291)93:0.0555809,CniAcroporaT_aten_0.1.m1.20702.m1:0.113102)97:0.222546,CniMontiporaC_g22437.t1:0.231232)86:0.308175)81:0.355255)70:0.163179)16:0.146415,((CniMontiporaC_g3774.t1:0.036108,CniMontiporaC_g16850.t1:0.0263392)99:0.706461,CniGalaxeaF_gfas1.m1.17679.m1:0.75389)93:0.309181)65:0.0811735)87:0.159445,(StrigamiaM_SMAR012079-RA:1.03439,((((CniGalaxeaF_gfas1.m1.21759.m1:0.679423,DanioR_ENSDART00000145562:0.129058)0:0.140776,((OphiophagusH_rna-gnl|NaturalisBC|L345_00069.mrna:0.345411,XenopusT_rna-XM_002937520.4:0.262525)0:0.127912,(CniGoniastreaA_gasp1.m3.9352.m1:0.449569,CniHydraV_rna22177:0.859148)56:0.448275)75:0.129242)1:0.404128,(((MnemiopsisL_ML106612a-RA:0.0466831,MnemiopsisL_ML106611a-RA:0.0581735)1:0.650838,BotrylloidesL_Boleac.CG.SB_v3.S151.g03063.01.t:0.323281)85:0.432574,CniGoniastreaA_gasp1.m3.11093.m1:1.75021)0:0.00454159)94:0.191006,BotrylloidesL_Boleac.CG.SB_v3.S696.g13230.01.t:0.968578)97:0.403009)57:0.219318)95:0.180302,((((CniXenia_Xe_004693-T1:1.30693,(CniAcroporaT_aten_0.1.m1.23859.m1:0.0344389,(CniAcroporaD_rna3938:0.043702,CniAcroporaM_amil.1.2.17152.m1:0.0266482)84:0.027223)99:0.826813)25:0.125695,(StrongylocentrotusP_rna3516:0.74937,LottiaG_LotgiT230852:0.394884)1:0.970062)30:0.0983599,(CniDendronephthya_rna-XM_028556899.1:1.44293,(CaenorhabditisE_C36F7.4e.1:1.11602,(StrigamiaM_SMAR013951-RA:0.8009,(AmphibalanusA_rna-gnl|WGS_VIIS|FJT64_006042-RA_mrna:0.005912,AmphibalanusA_rna-gnl|WGS_VIIS|FJT64_007588-RA_mrna:0.00775554)99:0.729701)93:0.340494)51:0.154131)75:0.116617)95:0.226171,(((((CniMontiporaC_g7082.t1:5e-09,CniMontiporaC_g18062.t1:0.0172676)1:0.980745,(AmphibalanusA_rna-gnl|WGS_VIIS|FJT64_027773-RA_mrna:0.00474601,AmphibalanusA_rna-gnl|WGS_VIIS|FJT64_005200-RA_mrna:0.0109742)99:0.981448)87:0.600399,(LingulaA_rna-XM_013537345.1:1.50477,(AmphibalanusA_rna-gnl|WGS_VIIS|FJT64_008286-RA_mrna:0.149133,(AmphibalanusA_rna-gnl|WGS_VIIS|FJT64_022890-RA_mrna:5e-09,AmphibalanusA_rna-gnl|WGS_VIIS|FJT64_008283-RA_mrna:0.285281)37:0.0454707)69:0.318854)41:0.615227)16:0.137195,((((CniGalaxeaF_gfas1.m1.21077.m1:0.161525,CniPoritesL_plut2.m8.33381.m1:0.138915)99:0.554374,(AmphibalanusA_rna-gnl|WGS_VIIS|FJT64_012649-RB_mrna:0.754125,CniPoritesL_plut2.m8.14288.m1:1.22685)68:0.147409)1:0.673875,(((((CniAmplexidiscus_evm.model.scaffold_2800.1:0.78118,CniGalaxeaF_gfas1.m1.23902.m1:0.86512)0:8e-09,CniFungiaSp_ffun1.m4.34033.m1:0.713527)0:0.0114118,CniPoritesL_plut2.m8.17375.m1:1.11552)0:0.0434204,((((CniActiniaT_rna-XM_031712235.1:0.641147,CniPoritesL_jamg1.model.xfSc0004036.1:0.119274)95:0.178222,((((CniGoniastreaA_gasp1.m3.16321.m1:0.488218,((CniFungiaSp_ffun1.m4.6966.m1:0.192666,CniFungiaSp_ffun1.m4.18874.m1:0.227845)74:0.0667793,(CniFungiaSp_ffun1.m4.25423.m1:0.189286,CniFungiaSp_ffun1.m4.5546.m1:0.47332)90:0.0934687)90:0.0888551)75:0.0872668,((CniPocilloporaA_rna7368:0,CniPocilloporaD_rna-XM_027183664.1:0)0:0.144474,((CniMergedstylophoraP_rna21081:0.257347,CniMergedstylophoraP_rna35548:0.547772)10:0.0672671,CniMergedstylophoraP_rna21080:0.240609)69:0.0625195)98:0.132849)99:0.212847,(CniGalaxeaF_gfas1.m1.11443.m1:0.242011,(CniAcroporaD_rna3932:0.0687702,(CniAcroporaT_aten_0.1.m1.23842.m1:0.0380119,CniAcroporaT_aten_0.1.m1.23848.m1:0.0645192)99:0.212437)1:0.258352)99:0.181233)7:0.0309964,(CniMergedstylophoraP_rna21074:0.361436,(CniFungiaSp_ffun1.m4.5545.m1:0.186164,CniOrbicellaF_rna33975:0.165559)67:0.0377722)99:0.151338)99:0.181983)49:0.0757259,(CniPoritesL_plut2.m8.27599.m1:0.464415,CniPoritesL_plut2.m8.17534.m1:0.235585)1:0.50122)90:0.105005,StrigamiaM_SMAR004310-RA:0.922314)92:0.147506)9:0.0625297,(BotrylloidesL_Boleac.CG.SB_v3.S910.g15274.01.t:0.483871,CniMergedstylophoraP_rna22676:0.743098)81:0.236325)60:0.0443838)99:0.300549,((CniFungiaSp_ffun1.m4.24082.m1:0.420151,((CniAureliaA_scaffold4671.g1.t1:0.409661,(LottiaG_LotgiT157623:0.361392,XenopusT_rna-XM_018097324.2:0.289864)57:0.0629461)98:0.243172,CniMorbakkaV_scaffold18.g41.t1:0.427344)63:0.266286)1:1.27359,((CniFungiaSp_ffun1.m4.22990.m1:0.635114,OphiophagusH_rna-gnl|NaturalisBC|L345_11187.mrna:0.773777)99:0.734598,CniHydraV_rna24874:1.45518)75:0.348802)54:0.0735474)36:0.0582566)18:0.0441469,(((StrongylocentrotusP_rna33590:0.66598,AmphibalanusA_rna-gnl|WGS_VIIS|FJT64_012818-RA_mrna:0.773668)90:1.17003,(((LingulaA_rna-XM_013544235.1:0.0631464,LingulaA_rna-XM_013552861.1:0.0247262)1:1.02945,(CniFungiaSp_ffun1.m4.5557.m1:0.21,(CniGoniastreaA_gasp1.m3.11188.m1:0.0681413,CniOrbicellaF_rna6636:0.0871407)96:0.164604)1:0.573932)0:0.122094,(CniPoritesL_plut2.m8.12852.m1:0.0696766,(CniPoritesL_plut2.m8.32008.m1:0.0697375,(CniPoritesL_plut2.m8.20548.m1:0.143022,CniPoritesL_plut2.m8.24249.m1:0.168523)77:0.0465757)83:0.0496408)1:0.837236)27:0.0588877)0:0.00953409,((LottiaG_LotgiT113895:1.19764,AmphibalanusA_rna-gnl|WGS_VIIS|FJT64_025513-RA_mrna:0.698624)46:0.235092,(AmphimedonQ_rna9975:0.711481,AmphimedonQ_rna1613:0.739337)98:0.365934)86:0.15037)71:0.0298978)0:0.00997967)41:0.0532732)0:0.0223628)71:0.0392268)0:0.0374048)88:0.0488987)32:0.037421)0:1.1e-08)28:0.0432603)93:0.0471337)83:0.0399476)0:0.0216279)38:0.0907944)99:0.13116)0:6e-09)99:0.116295)1:0.484528)43:0.123283)53:0.0558973)0:0.0629432)93:0.0630884)36:0.0498764)57:0.0707877)1:0.896814)1:0.288454)0;
