# Supplementary material for: Evolution of Protein-Mediated Biomineralization in Scleractinian Corals
Source: Front Genet. 2021 Feb 2;12:618517. doi: 10.3389/fgene.2021.618517 (PMC7902050; doi:10.3389/fgene.2021.618517)
Supplement: Supplementary file 2 [file Data_Sheet_2.ZIP › tree.biomin.OG0000014.tree.txt]

(SalpingoecaR_rna-gnl|WGS_ACSY|mrna_PTSG_09353T0:0.12505,(CrassostreaG_EKC34693:0.321492,((((((LottiaG_LotgiT239078:0.826177,(CniDiscosoma_evm.model.scaffold_161.4:0.283084,(CniGalaxeaF_gfas1.m1.7338.m1:0.273076,((CniMergedstylophoraP_rna25437:0.0518554,(CniPocilloporaA_rna3408:5e-09,CniPocilloporaD_rna-XM_027204815.1:5e-09)99:0.045862)1:0.13084,(CniFungiaSp_ffun1.m4.10232.m1:0.138591,(CniGoniastreaA_gasp1.m3.13855.m1:0.0675001,CniOrbicellaF_rna27328:0.0404479)99:0.0662142)99:0.0655912)10:0.0410476)98:0.172338)97:0.353594)22:0.06759,CniRenillaM_g14954.t1:0.658688)77:0.125533,((CniGoniastreaA_gasp1.m3.30555.m1:0.410973,((CniMontiporaC_g64103.t1:0.0190496,(CniMontiporaC_g33299.t1:0,CniMontiporaC_g33300.t1:0)0:0.0334633)78:0.0508439,((CniGalaxeaF_gfas1.m1.13100.m1:0.0339586,CniMontiporaC_g42495.t1:0.305345)85:0.0270606,CniMontiporaC_g69423.t1:0.05396)82:0.0466896)99:0.310396)99:0.292958,(CniXenia_Xe_028513-T1:0.443797,(CniRenillaM_g6206.t1:0.414852,((CniXenia_Xe_027780-T1:0.0693595,(CniXenia_Xe_017912-T1:0.0885411,CniXenia_Xe_028079-T1:0.0286383)84:0.023124)67:0.0337202,(CniXenia_Xe_022892-T1:0.0340432,CniXenia_Xe_026406-T1:0.0753361)79:0.0345988)94:0.212698)64:0.158173)86:0.151262)90:0.217784)35:0.139266,(CrassostreaG_EKC29763:0.0534272,CrassostreaG_EKC22848:0.00715947)1:1.10438)78:0.211154,StrigamiaM_SMAR003802-RA:1.24774)22:0.0994799,((((DanioR_ENSDART00000168654:1.53419,(XenopusT_rna-XM_031905135.1:0.155088,(DanioR_ENSDART00000143365:0.593252,((Human_ENST00000215742:0.0177219,MusM_ENSMUST00000100125:0.0314373)99:0.152709,(OphiophagusH_rna-gnl|NaturalisBC|L345_14365.mrna:0.0412516,OphiophagusH_rna-gnl|NaturalisBC|L345_15556.mrna:0.0270329)99:0.169102)92:0.0906958)25:0.0591109)98:0.499223)80:0.249944,(((DanioR_ENSDART00000181692:0.339247,(XenopusT_rna-NM_001006737.1:0.15057,(Human_ENST00000254250:0.0228942,MusM_ENSMUST00000036807:0.0239929)99:0.151066)87:0.103574)98:0.34496,(((CniHydraV_rna8300:0,CniHydraV_rna24482:0)0:0.104513,(CniHydraV_rna3498:0.12069,CniHydraV_rna17586:0.386578)72:0.0722071)99:0.381559,(CniHydraV_rna13465:0.129376,(CniHydraV_rna17460:0.0372337,(CniHydraV_rna10359:0.0662106,CniHydraV_rna21476:0.0659383)98:0.137733)75:0.044956)98:0.37125)92:0.283951)95:0.235114,(CniMontiporaC_adi2mcaRNA24366_R3:0.18823,(CniAcroporaT_aten_0.1.m1.26254.m1:0.13412,(CniAcroporaD_rna24366:0.020434,(CniMontiporaC_g36678.t1:0.121445,CniMontiporaC_adi2mcaRNA24366_R1:0.164506)77:0.0169372)82:0.0518355)99:0.288066)1:0.442336)37:0.0495287)4:0.0642242,(((((StrongylocentrotusP_rna20564:0.120835,StrongylocentrotusP_rna20565:0.114499)1:0.363399,(AcanthasterP_rna307:0.528912,(XenopusT_rna-XM_004910874.4:0.348861,CniHydraV_rna3389:1.00665)66:0.0652691)66:0.119017)60:0.128781,((CniRenillaM_g19381.t1:0.362591,(MusM_ENSMUST00000218842:0.434366,XenopusT_rna-XM_002935799.5:0.399348)91:0.175806)31:0.0544806,(CniAureliaA_scaffold1160.g2.t1:0.0475335,(CniAureliaA_scaffold1563.g6.t1:0.104837,(CniAureliaA_scaffold2261.g2.t1:0,CniAureliaA_scaffold481.g17.t1:0)0:0.241311)69:0.0875384)1:0.861288)80:0.0792653)70:0.136097,((CrassostreaG_EKC33334:0.502681,LottiaG_LotgiT160946:0.778908)65:0.324861,(CniMontiporaC_g22726.t1:0.840841,LottiaG_LotgiT60028:5e-09)55:0.371018)25:0.249694)60:0.131146,((Human_ENST00000415914:0.253436,(XenopusT_rna-XM_002932813.5:0.476659,OphiophagusH_rna-gnl|NaturalisBC|L345_13553.mrna:0.403374)43:0.0536304)99:0.513471,(Human_ENST00000292894:0.444713,OphiophagusH_rna-gnl|NaturalisBC|L345_14416.mrna:0.483664)88:0.25441)98:0.373972)79:0.168206)85:0.10198,((((CrassostreaG_EKC29379:1.15004,(DrosophilaM_FBtr0072606:0.752311,(AcanthasterP_rna28716:0.438432,(CniAcroporaD_rna21884:0.112555,CniAcroporaM_amil.1.2.24088.m1:0.134577)1:0.712)96:0.292204)97:0.611029)43:0.152339,(CniDiscosoma_evm.model.scaffold_583.7:1.06695,(((CniHydraV_rna23733:0.0657162,CniHydraV_rna24814:0.0667904)99:0.432809,(CniHydraV_rna12969:0.394147,(CniHydraV_rna12063:5e-09,(CniHydraV_rna17623:0.00508326,(CniHydraV_rna192:0.0108962,CniHydraV_rna23882:0.00730232)0:5e-09)84:0.00410902)98:0.329384)62:0.154523)99:0.710754,MnemiopsisL_ML149634a-RA:0.919743)19:0.100081)62:0.168345)21:0.0550279,((CniGalaxeaF_gfas1.m1.5372.m1:1.21987,(DanioR_ENSDART00000172578:0.435168,XenopusT_rna-XM_031894390.1:0.735359)80:0.322822)83:0.291037,(((DrosophilaM_FBtr0081324:0.680445,(DanioR_ENSDART00000052342:0.249154,(XenopusT_rna-XM_002935370.5:0.221554,(OphiophagusH_rna-gnl|NaturalisBC|L345_13319.mrna:0.150053,(Human_ENST00000303596:0.0111809,MusM_ENSMUST00000040445:0.0257006)89:0.0677114)98:0.156386)87:0.0883736)99:0.323641)99:0.573159,XenopusT_rna-XM_031895652.1:1.19369)45:0.0650215,(AcanthasterP_rna31281:1.10393,((((((CniMontiporaC_g20968.t1:0.117439,((CniMontiporaC_g10035.t1:0.00757597,CniMontiporaC_g62309.t1:5e-09)1:0.209356,CniMontiporaC_g6129.t1:0.0217107)36:0.0267258)97:0.111761,((CniGoniastreaA_gasp1.m1b.29167.m1:0.322511,(CniAcroporaT_aten_0.1.m1.24521.m1:0.112079,(CniGoniastreaA_gasp1.m1b.34286.m1:0.0367454,CniGoniastreaA_gasp1.m3.28940.m1:5e-09)98:0.0755092)88:0.0585597)97:0.0885735,(CniFungiaSp_ffun1.m4.10093.m1:0.164404,((CniPocilloporaA_rna18697:0,CniPocilloporaD_rna-XM_027195124.1:0)0:0.0126597,(CniPocilloporaA_rna15806:5e-09,CniPocilloporaD_rna-XM_027192178.1:5e-09)76:0.0156109)99:0.236705)94:0.123361)30:0.0505461)96:0.133636,((CniAmplexidiscus_evm.model.scaffold_246.1:0.203724,(CniFungiaSp_ffun1.m4.26723.m1:0.16444,CniExaiptasiaP_rna-XM_021039674.1:1.17466)67:0.136299)0:0.0380431,((CniMontiporaC_g63966.t1:0.01921,(CniMontiporaC_g56026.t1:0.0141851,CniMontiporaC_g32583.t1:5e-09)94:0.0291516)92:0.0431157,CniOrbicellaF_rna28065:0.0697653)96:0.100957)99:0.249058)94:0.128518,CniRenillaM_g16745.t1:0.632782)30:0.107143,((CniMontiporaC_g61885.t1:0.0398137,(CniAcroporaT_aten_0.1.m1.30681.m1:0.0298175,CniMontiporaC_g1669.t1:0.0248954)79:0.0368201)1:0.526634,(CniFungiaSp_ffun1.m4.22997.m1:0.216514,((CniMontiporaC_g13290.t1:0.20596,(CniMontiporaC_g27932.t1:0,CniMontiporaC_g66014.t1:0)0:0.0175914)98:0.248075,((CniAcroporaD_rna40145:0.076608,(CniAcroporaM_amil.1.2.8882.m1:0.031592,CniAcroporaM_amil.1.2.23045.m1:0.0201129)73:0.0239209)90:0.0575361,(CniGalaxeaF_gfas1.m1.22263.m1:0.026037,CniGalaxeaF_gfas1.m1.21880.m1:0.0928583)96:0.0833464)99:0.23643)96:0.157925)88:0.131119)1:0.446315)99:0.237958,(((((CniExaiptasiaP_rna-XM_021055940.2:0.373504,(CniAcroporaD_rna33803:0.00100933,CniAcroporaT_aten_0.1.m1.17154.m1:0.058703)99:0.243559)97:0.183047,(CniExaiptasiaP_rna-XM_028660401.1:0.449232,(CniActiniaT_rna-XM_031699247.1:0.0886837,((CniAcroporaT_aten_0.1.m1.23315.m1:0.0247241,(CniAcroporaT_aten_0.1.m1.24690.m1:0.052242,CniAcroporaT_aten_0.1.m1.29374.m1:0.0108433)0:5e-09)76:0.0207651,(CniAcroporaM_amil.1.2.21160.m1:0.064022,CniAcroporaM_amil.1.2.19461.m1:0.305207)46:0.0250858)97:0.1294)86:0.0842895)82:0.0773538)99:0.153409,((((CniFungiaSp_ffun1.m2b.38012.m1:0.119916,CniFungiaSp_ffun1.m4.30584.m1:0.0813075)99:0.178132,((CniMontiporaC_g57380.t1:0.0554681,(CniMontiporaC_g56170.t1:5e-09,CniGoniastreaA_gasp1.m3.31169.m1:0.0968071)55:0.0769187)92:0.0734041,(CniAcroporaT_aten_0.1.m1.9823.m1:0.136618,((CniAcroporaM_amil.1.2.23840.m1:0.0671635,CniGoniastreaA_gasp1.m1b.43475.m1:0.179023)26:0.00678043,CniMontiporaC_g52656.t1:0.099199)0:6e-09)44:0.0580678)94:0.118553)1:0.276016,((CniGoniastreaA_gasp1.m1b.6571.m1:0.190827,CniMontiporaC_g21959.t1:0.285872)98:0.141539,(CniMergedstylophoraP_rna22392:0.349762,(CniAcroporaT_aten_0.1.m1.30385.m1:0.306232,(CniGoniastreaA_gasp1.m1b.17951.m1:0.113937,CniGoniastreaA_gasp1.m1b.43504.m1:0.0347348)81:0.0642794)96:0.128637)97:0.101262)33:0.0562824)48:0.0739768,((CniGalaxeaF_gfas1.m1.6311.m1:0.136033,(CniAcroporaT_aten_0.1.m1.36948.m1:0.0603083,(CniMontiporaC_g36690.t1:0.0114528,CniMontiporaC_g18249.t1:0.00663921)98:0.117483)99:0.233407)99:0.258269,((CniGalaxeaF_gfas1.m1.11026.m1:1.08378,CniMontiporaC_g31390.t1:5e-09)99:0.228024,(CniMontiporaC_g17694.t1:5e-09,CniMontiporaC_g63316.t1:0.046787)95:0.0719062)99:0.242522)74:0.0963498)1:0.230874)34:0.0694115,((((CniFungiaSp_ffun1.m4.20659.m1:0.0830695,((CniGoniastreaA_gasp1.m3.15248.m1:0.010416,(CniGoniastreaA_gasp1.m3.28051.m1:0.0677512,CniGoniastreaA_gasp1.m3.21127.m1:0.0424135)44:0.0200291)27:0.0102248,CniGoniastreaA_gasp1.m3.26660.m1:0.105461)1:0.118732)72:0.0145354,((CniMontiporaC_g61252.t1:0.0555176,CniMontiporaC_adi2mcaRNA33803_R4:0.0202368)38:0.0041953,CniMontiporaC_g45643.t1:0.0441126)97:0.029015)4:0.026189,(CniAcroporaM_amil.1.2.22325.m1:0.0292174,(CniAcroporaT_aten_0.1.m1.30642.m1:0.024635,(CniAcroporaT_aten_0.1.m1.24614.m1:0.0119146,CniAcroporaT_aten_0.1.m1.31663.m1:0.0322372)89:0.0211027)76:0.0150092)75:0.0486968)1:0.362733,(CniXenia_Xe_027097-T1:0.0831164,(CniXenia_Xe_001222-T1:0.0713306,(CniDiscosoma_evm.model.scaffold_594.7:2.11198,CniXenia_Xe_001219-T1:5e-09)98:0.355734)37:0.0631308)1:0.500434)79:0.103086)90:0.102672,((CniXenia_Xe_006700-T1:0,CniXenia_Xe_020322-T1:0)0:0.138573,((CniDendronephthya_rna-XM_028554483.1:0.281421,((CniXenia_Xe_025817-T1:0.387508,CniXenia_Xe_026531-T1:0.0329864)47:0.035149,CniXenia_Xe_026524-T1:0.381475)99:0.180873)30:0.0346075,((CniXenia_Xe_003813-T1:0,CniXenia_Xe_022572-T1:0)0:5e-09,CniXenia_Xe_020436-T1:5e-09)88:0.0613217)89:0.130974)99:0.441537)98:0.198665)77:0.105487)80:0.0958355)83:0.0719479)85:0.0658114)59:0.0679098,(((StrigamiaM_SMAR015509-RA:1.36315,(((AcanthasterP_rna26190:0.428943,((ApisM_GB53793-RA:0.412637,(CniHydraV_rna3038:0.0559774,(CniHydraV_rna18123:0.02291,CniHydraV_rna4101:0.0177919)75:0.00863213)94:0.156395)97:0.24381,StrigamiaM_SMAR011007-RA:0.645654)76:0.0921629)6:0.0886249,StrongylocentrotusP_rna16228:0.260473)99:0.502315,(((CniAcroporaT_aten_0.1.m1.26200.m1:0.000476444,(CniAcroporaD_rna11384:0.00292921,CniAcroporaM_amil.1.2.25294.m1:0.00289502)84:0.0141509)99:0.736077,XenopusT_rna-XM_002937376.5:0.839734)88:0.298408,(AcanthasterP_rna16969:0.605307,StrigamiaM_SMAR006728-RA:0.885726)1:0.710617)19:0.17757)16:0.0758801)79:0.109423,(((CniHydraV_rna24818:0.376106,LingulaA_rna-XM_013565738.1:0.537613)91:0.303744,CniMorbakkaV_scaffold7.g172.t1:0.453825)1:0.591515,((DanioR_ENSDART00000103421:0.599432,DanioR_ENSDART00000113036:0.387031)98:0.313213,((LottiaG_LotgiT107747:0.0624842,LottiaG_LotgiT69813:5e-09)99:0.719141,DanioR_ENSDART00000154402:0.623889)81:0.262002)93:0.301126)94:0.222441)82:0.100784,((CniAureliaA_scaffold1995.g1.t1:1.65176,((CniHydraV_rna22732:1.65637,ApisM_GB50881-RA:0.387433)74:0.254226,(CniHydraV_rna24674:6e-09,CniHydraV_rna16071:0.0348929)1:0.779417)96:0.375965)0:5e-09,((((DanioR_ENSDART00000134976:0.547348,StrigamiaM_SMAR007938-RA:0.460826)99:0.769914,(DrosophilaM_FBtr0073109:1.30544,(CniAcroporaT_aten_0.1.m1.32658.m1:1.05774,CniMorbakkaV_scaffold1.g37.t1:0.638515)98:1.19272)0:5e-09)79:0.231218,(AcanthasterP_rna3357:1.26671,((DrosophilaM_FBtr0332762:0.830794,(CniRenillaM_g6551.t1:0.667447,(CrassostreaG_EKC38206:0.03588,CrassostreaG_EKC30721:0.0405277)95:0.393713)96:0.494489)98:0.605595,(((((CniGoniastreaA_gasp1.m1b.42532.m1:0.0266488,(CniMergedstylophoraP_Spis20761:0.395944,(CniPocilloporaA_rna27316:5e-09,CniPocilloporaD_rna-XM_027203821.1:5e-09)81:0.133357)99:0.924767)48:0.0591673,CniGoniastreaA_gasp1.m1b.8907.m1:0.0588797)1:0.242597,((CniGalaxeaF_gfas1.m1.19071.m1:0.059387,CniGoniastreaA_gasp1.m1b.44022.m1:0.46394)65:0.0187715,((CniFungiaSp_ffun1.m4.5304.m1:0.0253686,CniFungiaSp_ffun1.m4.30553.m1:0.0153771)93:0.0222289,CniMontiporaC_g41288.t1:0.0260226)5:0.00693183)50:0.0113337)71:0.0118021,CniGoniastreaA_gasp1.m3.29424.m1:0.101294)97:0.478443,(CniMontiporaC_g18858.t1:0.000207065,CniMontiporaC_g20859.t1:0.032602)1:1.61443)43:0.160699)25:0.0363546)30:0.114112)80:0.102912,((CniPoritesL_plut2.m8.566.m1:0.34504,CniPoritesL_plut2.m8.561.m1:0.528143)1:1.30022,(((BotrylloidesL_Boleac.CG.SB_v3.S1156.g01361.01.t:0.143299,BotrylloidesL_Boleac.CG.SB_v3.S529.g11226.01.t:5e-09)1:1.31879,((CniPoritesL_plut2.m8.24711.m1:0.455469,DrosophilaM_FBtr0086964:0.990836)97:0.390065,(CniMontiporaC_g61604.t1:0.0724729,CniDiscosoma_evm.model.scaffold_157.7:0.14707)90:0.172025)99:0.714707)72:0.28714,(((((((CniAcroporaT_aten_0.1.m1.10262.m1:1.38636,CniExaiptasiaP_rna-XM_021054511.1:0.421438)31:0.118954,CniExaiptasiaP_rna-XM_021044214.2:0.327448)92:0.25224,CniNemvArnau_v1g247538:0.768761)78:0.150961,(CniMergedstylophoraP_rna34447:0.233336,(CniMergedstylophoraP_rna30386:0,CniMergedstylophoraP_rna31252:0,CniMergedstylophoraP_rna34465:0)0:0.188009)99:0.486858)29:0.0493258,((CniMontiporaC_g20523.t1:0.128276,CniMontiporaC_g59317.t1:0.0501754)68:0.0183478,CniMontiporaC_g29363.t1:5e-09)1:0.626483)78:0.115214,((((((BotrylloidesL_Boleac.CG.SB_v3.S744.g13770.01.t:0.619598,LingulaA_rna-XM_024074367.1:0.192766)56:0.0964968,CrassostreaG_EKC36993:0.737323)68:0.103623,(((StrongylocentrotusP_rna16576:0.49864,CniGalaxeaF_gfas1.m1.21223.m1:2.04088)0:8e-09,(CrassostreaG_EKC21691:0.681054,LottiaG_LotgiT167837:0.557979)72:0.127817)14:0.076143,LingulaA_rna-XM_013542607.2:0.470246)67:0.058593)1:0.699097,((((((CniExaiptasiaP_rna-XM_021048416.2:0.366097,((((CniAcroporaM_amil.1.2.17947.m1:0.209426,(CniAcroporaT_aten_0.1.m1.27252.m1:0.269914,CniAcroporaT_aten_0.1.m1.11554.m1:0.00735567)20:0.00278579)95:0.0400921,CniGalaxeaF_gfas1.m1.22833.m1:0.01011)81:0.0447572,(CniMontiporaC_adi2mcaRNA3467_R7:0.0072315,CniMontiporaC_adi2mcaRNA3467_R8:5e-09)1:0.396317)98:0.132499,(CniMontiporaC_g35599.t1:0.0383091,(CniMontiporaC_g31084.t1:5e-09,CniExaiptasiaP_rna-XM_021052159.2:0.61837)32:0.0883303)1:0.379286)69:0.0448609)92:0.102115,((CniRenillaM_g12928.t1:0.0291106,CniRenillaM_g21394.t1:0.0388197)98:0.536226,(CniNemvArnau_v1g241262:0.022879,(CniFungiaSp_ffun1.m4.33515.m1:1.32904,CniNemvArnau_NVE13745:0.000117956)54:0.19441)96:0.25229)45:0.0934124)36:0.0657221,((((CniMontiporaC_g42130.t1:0.0683105,CniMontiporaC_g65688.t1:0.0179092)96:0.440485,(((CniPoritesL_jamg1.model.xpSc0007223.1:0.0446605,CniPoritesL_jamg1.model.xpSc0007115.4:0.0530521)73:0.0110792,CniAcroporaD_rna16616:0.0861309)96:0.0424435,CniAcroporaD_rna25615:5e-09)86:0.146909)62:0.0897875,((CniMergedstylophoraP_Spis23248:0.40909,(CniActiniaT_rna-XM_031695353.1:0.0891227,CniActiniaT_rna-XM_031717118.1:0.0359952)1:0.209321)85:0.0550447,(CniGoniastreaA_gasp1.m3.17064.m1:0.261386,(CniPoritesL_jamg1.model.Sc0000270.31:0.0591466,CniPoritesL_jamg1.model.Sc0000406.15:0.305285)82:0.0523052)1:0.330188)4:0.0324153)84:0.0942138,(CniPoritesL_plut2.m8.24161.m1:0.150574,((CniAcroporaT_aten_0.1.m1.15768.m1:0.203502,((CniAcroporaT_aten_0.1.m1.18012.m1:0.0353493,(CniGoniastreaA_gasp1.m3.30973.m1:0.0306481,(CniDiscosoma_evm.model.scaffold_184.16:5e-09,CniDiscosoma_evm.model.scaffold_603.2:0.0656019)90:0.0753178)93:0.0785337)83:0.0291634,CniFungiaSp_ffun1.m4.13027.m1:0.0658194)0:5e-09)96:0.0896332,CniMergedstylophoraP_Spis9882:0.105735)85:0.066947)1:0.482977)99:0.203689)99:0.233414,(((((((CniAcroporaM_amil.1.2.25717.m1:0.041192,CniAcroporaM_amil.1.2.19152.m1:0.0413758)74:0.00561429,((((CniMontiporaC_g7468.t1:0.0509004,CniMontiporaC_adi2mcaRNA41153_R4:0.0597763)94:0.0291675,(((CniDiscosoma_evm.model.scaffold_567.2:0.447241,(CniAcroporaM_amil.1.2.14173.m1:0.173772,CniAcroporaM_amil.1.2.21108.m1:0.568692)25:0.0171713)99:0.416568,(CniAcroporaM_amil.1.2.18336.m1:0.248379,CniAcroporaM_amil.1.2.24001.m1:5e-09)77:0.0115512)72:0.0134275,CniAcroporaD_rna33810:0.0323235)80:0.0170469)85:0.0128817,(CniAcroporaM_amil.1.2.16956.m1:0.0186019,(CniAcroporaD_rna20601:0.0258051,(CniAcroporaM_amil.1.2.26151.m1:0.00510937,(((CniAcroporaT_aten_0.1.m1.21168.m1:5e-09,CniAcroporaT_aten_0.1.m1.30449.m1:0.00528293)99:0.0266386,CniAcroporaT_aten_0.1.m1.35446.m1:0.0224202)0:5e-09,((CniAcroporaT_aten_0.1.m1.20384.m1:0.0205458,CniAcroporaT_aten_0.1.m1.6476.m1:0.00504741)0:5e-09,(((CniAcroporaT_aten_0.1.m1.586.m1:0,CniAcroporaT_aten_0.1.m1.1460.m1:0)0:5e-09,(CniAcroporaT_aten_0.1.m1.10816.m1:0.00555215,((CniAcroporaT_aten_0.1.m1.20854.m1:0.00498764,(CniAcroporaT_aten_0.1.m1.14610.m1:5e-09,(CniAcroporaT_aten_0.1.m1.33669.m1:0.00506949,CniAcroporaT_aten_0.1.m1.32921.m1:0.0195488)0:6e-09)9:0.00984379)90:0.0201449,(CniAcroporaT_aten_0.1.m1.12141.m1:5e-09,CniAcroporaT_aten_0.1.m1.31204.m1:0.0428611)0:5e-09)0:5e-09)0:5e-09)44:5e-09,(CniAcroporaT_aten_0.1.m1.10848.m1:0,CniAcroporaT_aten_0.1.m1.23683.m1:0)0:5e-09)0:5e-09)0:5e-09)94:0.025446)0:5e-09)0:5e-09)79:0.0115816)75:0.0108101,(CniAcroporaT_aten_0.1.m1.36220.m1:0.0333849,(CniAcroporaT_aten_0.1.m1.12834.m1:0.00426576,CniAcroporaT_aten_0.1.m1.19060.m1:0.00382044)92:0.0305918)90:0.0200756)0:6e-09)3:0.0264551,((CniAcroporaD_rna23071:0.0215459,(((CniAcroporaT_aten_0.1.m1.1242.m1:0.127457,((CniAcroporaM_amil.1.2.26441.m1:0.2982,CniGoniastreaA_gasp1.m3.7950.m1:0.731669)70:0.0717471,CniAcroporaM_amil.1.2.20948.m1:0.165939)82:0.0704028)32:0.102749,CniAcroporaD_rna3467:0.0897513)71:0.073372,(CniGoniastreaA_gasp1.m1b.5702.m1:0.786435,CniAcroporaM_amil.1.2.19285.m1:0.393487)46:0.0616374)54:0.0140538)71:0.00610671,CniAcroporaM_amil.1.2.6300.m1:0.0187737)74:0.0078427)75:0.0076484,CniAcroporaT_aten_0.1.m1.37658.m1:0.0361396)0:5e-09,(((CniAcroporaT_aten_0.1.m1.36512.m1:0.0582263,((CniAcroporaM_amil.1.2.3936.m1:0.0624604,CniAcroporaT_aten_0.1.m1.31091.m1:0.0839405)95:0.086315,CniGalaxeaF_gfas1.m1.3987.m1:0.198276)71:0.0212482)89:0.0587072,(CniAcroporaM_amil.1.2.24872.m1:0.021224,CniAcroporaT_aten_0.1.m1.15523.m1:0.0721957)77:0.0362355)84:0.0539002,((CniAcroporaD_rna30721:6e-09,CniAcroporaM_amil.1.2.23203.m1:0.0198885)88:0.0278385,(((CniAcroporaT_aten_0.1.m1.13060.m1:0.0343097,CniAcroporaT_aten_0.1.m1.30447.m1:0.147043)45:0.0804444,((CniAcroporaT_aten_0.1.m1.10841.m1:0.069718,(CniAcroporaT_aten_0.1.m1.25913.m1:0.135557,((CniAcroporaT_aten_0.1.m1.15209.m1:0,CniAcroporaT_aten_0.1.m1.25300.m1:0)0:0.102843,(CniAcroporaT_aten_0.1.m1.13595.m1:0.00690086,CniAcroporaT_aten_0.1.m1.13620.m1:5e-09)95:0.0838083)84:0.0584197)88:0.0493448)81:0.136625,(CniAcroporaM_amil.1.2.18327.m1:0.193772,CniAcroporaM_amil.1.2.24005.m1:0.0811714)97:0.184245)21:0.101026)92:0.174277,CniAcroporaM_amil.1.2.25840.m1:0.130202)89:0.0919325)19:0.00940706)92:0.0465393)85:0.0301215,CniAcroporaM_amil.1.2.19391.m1:0.0420442)99:0.324738,(((CniXenia_Xe_024871-T1:0.0285182,CniXenia_Xe_028253-T1:0.165181)98:0.0901021,CniXenia_Xe_006872-T1:0.0362445)77:0.0134356,(CniXenia_Xe_026096-T1:0.0325486,CniXenia_Xe_023750-T1:0.0489511)63:0.00958756)1:0.442331)91:0.158449)86:0.130269,((CniAcroporaM_amil.1.2.14555.m1:0.124169,(CniFungiaSp_ffun1.m2b.9516.m1:0.239666,(CniMergedstylophoraP_rna10797:0.112522,((CniAcroporaM_amil.1.2.14162.m1:5e-09,CniActiniaT_rna-XM_031694441.1:1.02462)47:0.172865,CniAcroporaM_amil.1.2.10058.m1:0.166597)8:0.0284256)88:0.107451)23:0.0587062)98:0.366008,(CniDendronephthya_rna-XM_028559230.1:0.454641,(CniAcroporaT_aten_0.1.m1.7661.m1:0.0647777,(CniAcroporaM_amil.1.2.16872.m1:0.023109,CniAcroporaM_amil.1.2.24826.m1:0.141712)28:0.0272337)96:0.239419)98:0.484533)85:0.350608)83:0.178383,((((CniMergedstylophoraP_rna3131:0.299296,((CniActiniaT_rna-XM_031706772.1:0.273559,(CniAcroporaM_amil.1.2.11640.m1:5e-09,(CniAcroporaT_aten_0.1.m1.3996.m1:0.0933658,(CniAcroporaT_aten_0.1.m1.8762.m1:6e-09,CniGalaxeaF_gfas1.m1.5822.m1:1.13794)27:0.084911)87:0.0474754)1:0.441626)39:0.0385286,(CniAcroporaD_rna614:0.267971,CniMergedstylophoraP_rna18374:0.413398)86:0.0942752)35:0.0908177)83:0.111214,(((CniGalaxeaF_gfas1.m1.22599.m1:0.0104527,(CniGalaxeaF_gfas1.m1.22716.m1:0.223792,((CniGoniastreaA_gasp1.m1b.11846.m1:0.0900963,CniGoniastreaA_gasp1.m3.12366.m1:0.467898)61:0.0117612,CniGoniastreaA_gasp1.m1b.24650.m1:0.141937)94:0.0752262)83:0.0479024)92:0.0594442,(CniFungiaSp_ffun1.m4.7998.m1:0.00768018,CniFungiaSp_ffun1.m4.27017.m1:5e-09)98:0.0929299)90:0.0869791,(CniRenillaM_g6847.t1:0.539857,CniAmplexidiscus_evm.model.scaffold_888.1:0.320093)41:0.182746)96:0.159827)34:0.0903277,((CniAcroporaD_rna18221:0.626942,(CniPocilloporaA_rna22060:5e-09,CniPocilloporaD_rna-XM_027198459.1:5e-09)1:0.457173)92:0.112521,((CniAureliaA_scaffold117.g3.t1:0.29257,(CniAcroporaM_amil.1.2.16936.m1:0.575004,(CniMergedstylophoraP_rna29827:0.26003,(CniAmplexidiscus_evm.model.scaffold_1287.2:5e-09,CniPoritesL_jamg1.model.xfSc0000096.18:0.405024)0:5e-09)99:0.372405)32:0.0777778)10:0.084406,((CniPoritesL_plut2.m8.19271.m1:0.0336657,(CniGalaxeaF_gfas1.m1.23590.m1:0.0927293,(CniDiscosoma_evm.model.scaffold_700.6:0.058413,CniMontiporaC_g29533.t1:0.0745556)0:5e-09)43:0.0123394)99:0.116477,(CniGoniastreaA_gasp1.m3.22260.m1:0.0922855,(CniMergedstylophoraP_rna8155:0.0890693,CniFungiaSp_ffun1.m2b.16197.m1:0.277308)20:0.0180708)99:0.151278)1:0.378705)67:0.0510111)83:0.1448)86:0.24853,CniExaiptasiaP_rna-XM_021054864.2:0.599752)97:0.322987)79:0.108576)67:0.0536705,(CniGoniastreaA_gasp1.m3.29076.m1:0.966581,((((CniXenia_Xe_004574-T1:0.0588747,CniXenia_Xe_016872-T1:0.0060724)89:0.101696,(CniXenia_Xe_024482-T1:0.0297329,(CniGoniastreaA_gasp1.m1b.10583.m1:1.08892,CniXenia_Xe_024934-T1:0.00166855)6:0.0175624)33:0.014254)82:0.108857,(CniXenia_Xe_024723-T1:0.102668,CniXenia_Xe_007374-T1:1.00486)75:0.0577465)99:0.467418,((BotrylloidesL_Boleac.CG.SB_v3.S149.g02950.01.t:0.448581,BotrylloidesL_Boleac.CG.SB_v3.S102.g00526.01.t:0.739832)86:0.324863,((AmphimedonQ_rna2604:0.484566,CniActiniaT_rna-XM_031712558.1:0.472225)85:0.145967,(CniActiniaT_rna-XM_031699219.1:0.50711,(StrigamiaM_SMAR000197-RA:0.0515195,(StrigamiaM_SMAR000198-RA:0.0161685,StrigamiaM_SMAR000199-RA:5e-09)99:0.322517)98:0.30816)78:0.105)76:0.0751546)77:0.14048)76:0.167593)61:0.172876)36:0.0443168,(CniMontiporaC_adi2mcaRNA614_R6:5e-09,CrassostreaG_EKC27398:0.602693)93:0.85721)45:0.0530067)94:0.0966561,((LottiaG_LotgiT159987:1.41267,(((CniGoniastreaA_gasp1.m3.28541.m1:0.455702,CniAcroporaM_amil.1.2.13278.m1:0.686406)51:0.0756407,CniAcroporaM_amil.1.2.25706.m1:0.342773)86:0.170138,((CniAureliaA_scaffold4240.g2.t1:0.495511,(CniDendronephthya_rna-XM_028553022.1:0.232202,((CniDendronephthya_rna-XM_028560252.1:5e-09,CniDendronephthya_rna-XM_028538600.1:0.0111951)1:0.280323,((CniFungiaSp_ffun1.m4.13505.m1:0.0253731,CniFungiaSp_ffun1.m4.22049.m1:0.037456)1:0.254284,(((CniGoniastreaA_gasp1.m3.31360.m1:0.108747,(CniGoniastreaA_gasp1.m1b.3698.m1:0.114987,CniAcroporaT_aten_0.1.m1.19312.m1:0.0409642)80:0.0376377)62:0.00196609,(CniMontiporaC_g35723.t1:0.0448182,(CniMontiporaC_adi2mcaRNA14110_R3:0.0305382,((CniAcroporaT_aten_0.1.m1.4028.m1:0.0645414,(CniAcroporaT_aten_0.1.m1.14004.m1:5e-09,(CniAcroporaT_aten_0.1.m1.14005.m1:0.0095357,CniGoniastreaA_gasp1.m3.25486.m1:2.18226)56:0.112104)90:0.18029)73:0.012324,CniAcroporaD_rna14110:0.0106095)84:0.00555134)73:0.00204594)48:0.00519405)1:0.207129,(CniGoniastreaA_gasp1.m3.16124.m1:0.383658,(CniFungiaSp_ffun1.m4.3843.m1:0.0103647,(CniFungiaSp_ffun1.m4.26295.m1:0.0887816,CniFungiaSp_ffun1.m4.29183.m1:0.0883708)69:0.0214901)76:0.0446616)95:0.116596)35:0.0344253)48:0.0391041)79:0.0754983)92:0.122608)99:0.432822,CniHydraV_rna15564:0.571675)88:0.201907)30:0.035108)51:0.0421985,(((((AcanthasterP_rna5048:1.32097,(CniFungiaSp_ffun1.m4.30019.m1:0.249007,CniFungiaSp_ffun1.m4.12687.m1:0.0126183)1:0.802903)36:0.206466,((CniAcroporaM_amil.1.2.23771.m1:0.215431,CniAcroporaT_aten_0.1.m1.26727.m1:1.24272)21:0.201356,((BotrylloidesL_Boleac.CG.SB_v3.S551.g11542.01.t:0.273427,BotrylloidesL_Boleac.CG.SB_v3.S635.g12635.01.t:0.40748)95:0.375983,(CniGoniastreaA_gasp1.m3.11962.m1:0.00975239,CniGoniastreaA_gasp1.m3.25256.m1:0.117361)1:0.912578)74:0.235967)69:0.205519)69:0.115459,((((DanioR_ENSDART00000169944:0.522186,((CniMorbakkaV_scaffold175.g35.t1:0.519714,(((CrassostreaG_EKC21179:0.0601041,CrassostreaG_EKC27390:0.193666)99:0.253486,((CniGalaxeaF_gfas1.m1.12128.m1:0.0754652,CniMergedstylophoraP_rna27181:0.0491546)99:0.225613,CniExaiptasiaP_rna-XM_021056906.2:0.302182)89:0.0974899)97:0.209898,CrassostreaG_EKC30329:0.320408)57:0.0252785)53:0.0487897,CrassostreaG_EKC21523:0.630282)53:0.0958783)99:0.37847,(((((CniNemvArnau_v1g209342:0.00786827,(CniNemvArnau_v1g198753:0.00363345,CniNemvArnau_v1g212824:0.01798)70:0.0010595)1:0.224633,(CniHydraV_rna19506:0.272911,CniNemvArnau_v1g211017:0.286985)77:0.0438382)96:0.08301,(((CniAcroporaD_rna26579:0.0152119,(CniAcroporaM_amil.1.2.25496.m1:5e-09,CniAcroporaD_rna8100:0.0163773)0:5e-09)81:0.00289246,(CniAcroporaT_aten_0.1.m1.24459.m1:0.006361,(CniAcroporaT_aten_0.1.m1.18111.m1:0.00723161,CniAcroporaT_aten_0.1.m1.25354.m1:0.0260317)0:5e-09)0:5e-09)99:0.165042,(CniRenillaM_g2545.t1:0.0903908,CniRenillaM_g16771.t1:0.145005)1:0.314629)65:0.0599569)1:0.184419,(LingulaA_rna-XM_013533759.2:0.233911,(LingulaA_rna-XM_013541903.1:0.0128167,(LingulaA_rna-XM_013545132.1:0.0288221,LingulaA_rna-XM_013563986.1:0.00213997)70:0.00299997)1:0.240655)1:0.213525)50:0.0984984,((((((CniGalaxeaF_gfas1.m1.13154.m1:0.0484531,((((CniAcroporaD_rna40924:0.0269274,CniAcroporaD_rna31266:0.0311568)94:0.0085245,CniMontiporaC_g25739.t1:0.101227)0:5e-09,CniPoritesL_plut2.m8.25135.m1:0.00953993)0:5e-09,((CniGoniastreaA_gasp1.m3.31833.m1:0.0757078,CniAcroporaM_amil.1.2.19442.m1:0.00141273)0:6e-09,(CniMergedstylophoraP_rna8796:2.43262,(CniMontiporaC_adi2mcaRNA31266_R0:0.00831344,(CniPoritesL_plut2.m8.25134.m1:0.0128801,(CniGalaxeaF_gfas1.m1.20177.m1:0.00721147,((CniGoniastreaA_gasp1.m3.4903.m1:0.024811,CniGoniastreaA_gasp1.m3.10473.m1:0.0439216)71:0.00216826,(CniAcroporaT_aten_0.1.m1.11477.m1:0.0165591,(CniGoniastreaA_gasp1.m3.7007.m1:0.0685415,CniGoniastreaA_gasp1.m3.14091.m1:0.0129703)74:0.00150456)0:5e-09)0:8e-09)3:0.00142507)76:0.00144173)0:5e-09)0:6e-09)0:5e-09)94:0.0656348)99:0.164737,((((CniAcroporaT_aten_0.1.m1.14272.m1:0.421107,(CniPoritesL_plut2.m8.6310.m1:0.0867394,((CniMontiporaC_g36619.t1:0.0323863,(CniMergedstylophoraP_rna32009:0.00325974,CniMergedstylophoraP_rna33700:5e-09)80:0.0136179)0:5e-09,((CniAcroporaT_aten_0.1.m1.18146.m1:0.0952921,(CniAcroporaT_aten_0.1.m1.17982.m1:0.07018,CniPoritesL_plut2.m8.5745.m1:0.0909853)95:0.159038)79:0.0226962,CniMontiporaC_g3842.t1:0.0221503)80:0.00579835)86:0.010547)48:0.0333162)95:0.0869137,((CniOrbicellaF_rna29747:0.0211789,((CniGoniastreaA_gasp1.m3.6842.m1:0.0303568,CniGoniastreaA_gasp1.m3.26578.m1:0.0115899)99:0.0380313,CniDiscosoma_evm.model.scaffold_331.3:0.163989)63:0.00166929)1:0.0637677,(CniMontiporaC_g31251.t1:0.195068,(CniAcroporaT_aten_0.1.m1.5470.m1:0.114211,(CniAcroporaT_aten_0.1.m1.7193.m1:0.0447344,CniAcroporaT_aten_0.1.m1.23112.m1:5e-09)98:0.0571372)90:0.0397369)98:0.0736692)16:0.0132757)31:0.0358781,((CniMergedstylophoraP_Spis23158:0.455967,(CniGoniastreaA_gasp1.m3.21219.m1:0.701445,CniAcroporaM_amil.1.2.17991.m1:0.270105)5:0.0609247)72:0.0475069,((((CniAcroporaT_aten_0.1.m1.30735.m1:0.0406124,(CniAcroporaD_rna25756:0.0167961,CniAcroporaT_aten_0.1.m1.30733.m1:0.0528043)68:0.00441959)73:0.00181865,((CniMontiporaC_adi2mcaRNA25756_R1:0.0224259,CniMontiporaC_adi2mcaRNA25756_R2:0.0407812)90:0.00472764,CniMontiporaC_adi2mcaRNA25756_R0:0.0100209)93:0.00439836)92:0.00645445,(CniPoritesL_plut2.m8.18899.m1:0.128925,(CniGalaxeaF_gfas1.m1.21547.m1:0.0534792,CniGoniastreaA_gasp1.m3.7256.m1:0.0723798)47:0.00460133)85:0.00828486)76:0.0227634,CniGalaxeaF_gfas1.m1.23426.m1:0.187029)75:0.0313775)80:0.0374107)77:0.0253068,(CniMontiporaC_g9636.t1:1.73085,CniPoritesL_plut2.m8.5738.m1:0.00134487)42:0.19669)82:0.0545874)39:0.0298991,(((((CniAcroporaM_amil.1.2.24976.m1:0.203505,CniGalaxeaF_gfas1.m1.22981.m1:0.151159)96:0.124625,(CniAcroporaM_amil.1.2.23904.m1:0.0418548,(CniMontiporaC_g33100.t1:0.0302219,CniMontiporaC_g48531.t1:0.00577811)76:0.0051294)96:0.0608054)98:0.0760841,CniAcroporaT_aten_0.1.m1.15069.m1:0.14936)17:0.00244541,(((CniMontiporaC_g22853.t1:0.0096946,(CniFungiaSp_ffun1.m4.33274.m1:0.0424619,CniDiscosoma_evm.model.scaffold_848.3:0.0804762)87:0.0706467)1:1.40536,(CniAcroporaT_aten_0.1.m1.26735.m1:5e-09,((((((CniMontiporaC_g59673.t1:0.00267389,(CniMontiporaC_g46739.t1:5e-09,CniMontiporaC_g46740.t1:0.00268109)97:0.0107587)91:0.00805351,((CniAcroporaM_amil.1.2.12408.m1:5e-09,(CniAcroporaM_amil.1.2.23470.m1:0,CniAcroporaM_amil.1.2.24424.m1:0)0:0.00183254)86:0.0098325,CniAcroporaD_rna13788:0.0310722)92:0.00994191)0:5e-09,(((CniMontiporaC_adi2mcaRNA13788_R1:0.0122231,CniGalaxeaF_gfas1.m1.9283.m1:0.0343453)4:0.00456922,CniMontiporaC_adi2mcaRNA13788_R0:0.0153767)0:5e-09,((CniAcroporaT_aten_0.1.m1.36022.m1:0.02613,(((((CniAcroporaT_aten_0.1.m1.15573.m1:0.0112472,((CniAcroporaT_aten_0.1.m1.17928.m1:0,CniAcroporaT_aten_0.1.m1.33429.m1:0,CniAcroporaT_aten_0.1.m1.38250.m1:0)0:5e-09,CniAcroporaT_aten_0.1.m1.29359.m1:0.00377875)0:5e-09)81:0.00371846,((CniAcroporaT_aten_0.1.m1.21777.m1:0.213395,CniAcroporaT_aten_0.1.m1.4661.m1:0.0319555)84:0.113053,(CniMontiporaC_adi2mcaRNA34118_R4:0.00801279,CniMontiporaC_adi2mcaRNA34118_R2:0.0164278)94:0.0480445)91:0.072394)0:5e-09,CniAcroporaT_aten_0.1.m1.35615.m1:0.0189219)0:5e-09,CniAcroporaT_aten_0.1.m1.17990.m1:0.00371817)82:0.0211723,((CniMontiporaC_adi2mcaRNA13788_R2:0,CniMontiporaC_adi2mcaRNA13788_R4:0,CniMontiporaC_adi2mcaRNA13788_R6:0,CniMontiporaC_adi2mcaRNA13788_R5:0)0:5e-09,((CniMontiporaC_adi2mcaRNA13788_R9:0,CniMontiporaC_adi2mcaRNA13788_R8:0)0:0.00283489,(CniMontiporaC_adi2mcaRNA13788_R7:5e-09,CniMontiporaC_adi2mcaRNA35302_R4:5e-09)85:0.00283451)0:5e-09)79:0.00315714)74:0.00703144)76:0.0632251,CniAcroporaM_amil.1.2.23523.m1:0.691135)0:5e-09)84:0.00762629)0:5e-09,(CniAcroporaM_amil.1.2.15527.m1:0.0350482,CniAcroporaD_rna19061:0.0106619)80:0.0106281)85:0.00162293,(CniMontiporaC_g37707.t1:0.00950685,((CniOrbicellaF_rna4705:1.23183,(CniMontiporaC_g53031.t1:0.0070504,CniMontiporaC_g27984.t1:0.00940463)0:6e-09)12:0.00235659,CniPoritesL_plut2.m8.29281.m1:5e-09)0:5e-09)93:0.0086762)57:0.000210716,(((CniMontiporaC_g53699.t1:0.0391049,(CniAcroporaT_aten_0.1.m1.29223.m1:0.0252316,CniAcroporaT_aten_0.1.m1.35682.m1:0.0144786)84:0.00375378)0:5e-09,((CniMontiporaC_g33381.t1:0.00703365,CniMontiporaC_adi2mcaRNA34118_R3:0.00591742)0:5e-09,((CniAcroporaT_aten_0.1.m1.32309.m1:0.015066,CniAcroporaT_aten_0.1.m1.26736.m1:0.00310272)70:0.00742594,(CniMontiporaC_g44074.t1:0.00542701,CniMontiporaC_g42083.t1:0.0115022)57:0.00286757)0:5e-09)0:5e-09)0:5e-09,(CniMontiporaC_g70761.t1:0.0207711,CniMontiporaC_g27588.t1:0.00958066)0:5e-09)82:0.0029652)70:0.00489208)75:0.046922)71:0.0337794,(((CniMontiporaC_g70868.t1:0.00477765,(CniMontiporaC_g4263.t1:0,CniMontiporaC_g5445.t1:0,CniMontiporaC_g16281.t1:0,CniMontiporaC_g42197.t1:0,CniMontiporaC_g43677.t1:0,CniMontiporaC_g61153.t1:0,CniMontiporaC_g61251.t1:0)0:5e-09)0:5e-09,(CniMontiporaC_g11633.t1:0,CniMontiporaC_g32016.t1:0)0:5e-09)0:5e-09,(((CniGalaxeaF_gfas1.m1.18345.m1:0.0777084,CniMontiporaC_g40256.t1:0.0688433)99:0.133881,CniGalaxeaF_gfas1.m1.21326.m1:0.0896866)16:0.00111692,(CniMontiporaC_g53804.t1:0,CniMontiporaC_g57784.t1:0)0:5e-09)0:0.00494417)85:0.0092346)98:0.0535418)89:0.0634165,CniGalaxeaF_gfas1.m1.8374.m1:0.308219)62:0.0125268)86:0.0489845,((CniDiscosoma_evm.model.scaffold_129.33:0.114541,CniFungiaSp_ffun1.m4.2585.m1:0.311699)70:0.400012,CniFungiaSp_ffun1.m2b.13846.m1:1.03462)81:0.157686)26:0.0628378,((CniExaiptasiaP_rna-XM_028659769.1:0.184635,(((CniAcroporaT_aten_0.1.m1.2398.m1:0.00838281,CniAcroporaT_aten_0.1.m1.25641.m1:6e-09)97:0.00855096,((CniAcroporaT_aten_0.1.m1.31170.m1:0.0623991,(CniAcroporaM_amil.1.2.25644.m1:5e-09,CniAcroporaM_amil.1.2.25648.m1:0.141395)1:0.181551)69:0.0044941,(CniAcroporaD_rna36338:0.00173811,CniAcroporaM_amil.1.2.23595.m1:0.0141964)96:0.00889193)0:5e-09)1:0.189403,CniExaiptasiaP_rna-XM_021056893.2:0.183008)96:0.0915746)76:0.0547834,((((CniExaiptasiaP_rna-XM_028656757.1:0.281869,CniExaiptasiaP_rna-XM_028661195.1:0.11566)60:0.0261455,(CniExaiptasiaP_rna-XM_021056653.1:0.111688,((CniAcroporaD_rna34762:0.0191693,(CniAcroporaT_aten_0.1.m1.37464.m1:0.0483589,CniMergedstylophoraP_Spis10203:0.27732)1:0.142293)92:0.0259376,((((CniAcroporaM_amil.1.2.17858.m1:0.0616062,(CniAcroporaM_amil.1.2.12643.m1:5e-09,CniAcroporaM_amil.1.2.17859.m1:0.0412241)68:0.032864)71:0.00226993,((CniAcroporaT_aten_0.1.m1.36319.m1:0.00579706,CniAcroporaT_aten_0.1.m1.30705.m1:0.0141238)85:0.0164226,(CniAcroporaT_aten_0.1.m1.4148.m1:0.0270909,CniGalaxeaF_gfas1.m1.12425.m1:0.0624156)83:0.0317266)95:0.0323137)97:0.044142,(CniAcroporaD_rna35302:0.0758493,(CniAcroporaT_aten_0.1.m1.9563.m1:0.0921211,CniAcroporaT_aten_0.1.m1.30829.m1:0.18727)78:0.0342668)81:0.0312961)94:0.0319706,(CniAcroporaT_aten_0.1.m1.37462.m1:0.15568,CniAcroporaM_amil.1.2.17076.m1:0.122482)93:0.054863)77:0.00876201)1:0.138628)1:0.101725)71:0.029884,((CniAcroporaT_aten_0.1.m1.8904.m1:0.115622,((CniAcroporaM_amil.1.2.14664.m1:0.0964123,CniAcroporaM_amil.1.2.15376.m1:0.312475)99:0.33816,CniAcroporaD_rna41128:0.19565)12:0.0206404)81:0.0221461,CniGoniastreaA_gasp1.m3.14478.m1:0.0676196)1:0.128226)70:0.0443956,(CniActiniaT_rna-XM_031704609.1:0.270325,(CniActiniaT_rna-XM_031717736.1:0.0353815,((CniAcroporaM_amil.1.2.23525.m1:0.124444,CniAcroporaT_aten_0.1.m1.4108.m1:0.0377933)24:0.0243827,((CniAcroporaT_aten_0.1.m1.14650.m1:0.0158621,CniAcroporaT_aten_0.1.m1.20458.m1:5e-09)76:0.00317723,CniAcroporaD_rna34118:0.0468478)65:0.00416782)96:0.0598189)22:0.00565131)1:0.191757)18:0.037567)99:0.134975)69:0.0356373,CniExaiptasiaP_rna-XM_021042601.2:0.375479)99:0.207315)98:0.180292)76:0.198706,(((CniFungiaSp_ffun1.m4.8883.m1:5e-09,CniAcroporaT_aten_0.1.m1.35862.m1:0.33794)87:0.117463,(CniMontiporaC_g3147.t1:0.069667,CniMontiporaC_g49574.t1:0.0535031)99:0.30927)99:0.63282,CniAcroporaM_amil.1.2.18931.m1:0.549992)99:0.798379)0:0.0531646,CniHydraV_rna22504:1.08297)63:0.0481345)76:0.0450278,((((CniOrbicellaF_rna33644:0.556158,CniXenia_Xe_023714-T1:0.340702)91:0.370225,CrassostreaG_EKC42695:0.742353)99:0.831487,(AcanthasterP_rna28921:0.795628,LingulaA_rna-XM_013539212.1:0.759623)29:0.111965)44:0.0881934,(CniGalaxeaF_gfas1.m1.12162.m1:0.841629,(CniMontiporaC_g48902.t1:0.634361,(CniGoniastreaA_gasp1.m1b.28761.m1:5e-09,CniPoritesL_plut2.m8.16442.m1:0.310847)62:0.611048)92:0.586454)85:0.39886)37:0.0783374)80:0.0563628,((((CniPoritesL_plut2.m8.31187.m1:0.421112,(BotrylloidesL_Boleac.CG.SB_v3.S807.g14405.01.t:0.940151,LottiaG_LotgiT176436:2.24266)0:5e-09)68:0.0824438,(((CniGoniastreaA_gasp1.m1b.9086.m1:0.134885,(CniGalaxeaF_gfas1.m1.6991.m1:0.225019,CniOrbicellaF_rna25075:0.108048)31:0.0720207)97:0.275787,((CniAcroporaT_aten_0.1.m1.9342.m1:0.0687897,CniAcroporaT_aten_0.1.m1.13748.m1:0.0569269)98:0.155154,(CniFungiaSp_ffun1.m4.19231.m1:0.173159,(CniFungiaSp_ffun1.m4.26394.m1:0.130251,(CniFungiaSp_ffun1.m4.20859.m1:0.0698856,(CniFungiaSp_ffun1.m4.16906.m1:0.00666948,CniFungiaSp_ffun1.m4.32737.m1:0.0503248)98:0.161684)89:0.0863787)87:0.0918617)87:0.0861834)88:0.145089)99:0.599479,(((((CniGoniastreaA_gasp1.m3.8769.m1:0.0883459,(CniAcroporaM_amil.1.2.1933.m1:0.0362374,(CniMontiporaC_g1725.t1:0.0228859,((CniAcroporaT_aten_0.1.m1.17390.m1:1.8592,CniMontiporaC_g57423.t1:0.019512)62:0.00337223,(CniMontiporaC_g53174.t1:0.0128464,CniMontiporaC_g40624.t1:0.00659325)0:5e-09)80:0.0069408)94:0.0398785)0:0.0129636)0:0.000317565,(CniGoniastreaA_gasp1.m3.12650.m1:0.125207,CniMontiporaC_g67494.t1:0.0315366)85:0.0745453)28:0.00858796,CniGoniastreaA_gasp1.m3.20083.m1:0.0112814)92:0.326362,(CniGoniastreaA_gasp1.m1b.6732.m1:1.50148,CniAcroporaT_aten_0.1.m1.12963.m1:0.132578)50:0.332025)93:0.356334,CniExaiptasiaP_rna-XM_021042797.1:0.564217)83:0.221274)74:0.11118)96:0.219354,((((((CniAmplexidiscus_evm.model.scaffold_117.4:0.461378,CniMontiporaC_g25797.t1:0.259455)96:0.265531,(CniFungiaSp_ffun1.m2b.32927.m1:0.584571,(CniPocilloporaA_rna26846:0,CniPocilloporaD_rna-XM_027203328.1:0)0:0.526647)87:0.264242)91:0.207481,(((Human_ENST00000311638:0.66907,StrongylocentrotusP_rna27217:0.614736)63:0.119461,(CniGoniastreaA_gasp1.m3.409.m1:0.908714,(CniAcroporaT_aten_0.1.m1.19046.m1:0.458221,CniMontiporaC_g55660.t1:1.07884)47:0.241576)75:0.557277)80:0.169927,((((((CniHydraV_rna16983:0.0455918,CniHydraV_rna17287:0.0232897)0:5e-09,(((CniHydraV_rna20364:0.0452832,CniHydraV_rna12015:0.0112404)55:0.00260029,(CniHydraV_rna9893:0.00478627,(CniHydraV_rna2152:0.0171143,CniHydraV_rna17618:0.129353)60:0.00124517)0:5e-09)0:5e-09,(CniHydraV_rna2240:0.020634,CniHydraV_rna20833:0.0382678)79:0.00922608)77:0.00453533)1:0.381975,((CniHydraV_rna7604:0.00673204,(CniHydraV_rna22733:0.109106,(CniHydraV_rna16662:0.0135453,(CniHydraV_rna13080:0.00451804,CniHydraV_rna18963:0.0159415)76:0.0022756)0:5e-09)63:0.0115278)1:0.336757,(CniHydraV_rna16769:0.164495,CniHydraV_rna21457:0.159246)99:0.321117)52:0.0758227)31:0.0499369,(CniHydraV_rna14780:0.353144,(CniAureliaA_scaffold1942.g3.t1:0.223133,CniAureliaA_scaffold1965.g4.t1:0.293299)96:0.117607)88:0.0699336)1:0.273806,((AmphimedonQ_rna6013:0.292871,AmphimedonQ_rna26493:0.339615)99:0.245142,((AmphimedonQ_rna29459:0.310949,(AmphimedonQ_rna15261:0.153049,(AmphimedonQ_rna17797:5e-09,AmphimedonQ_rna27465:0.0530581)98:0.189008)99:0.215944)95:0.183188,DanioR_ENSDART00000137552:1.24457)0:6e-09)92:0.115176)27:0.050657,((CniMontiporaC_g33859.t1:0.991252,((((((((((CniMergedstylophoraP_rna8138:0.0314687,CniMergedstylophoraP_rna9545:0.0549937)1:0.251995,(CniMontiporaC_g57974.t1:0.393373,(((CniMontiporaC_adi2mcaRNA24508_R3:0.0776685,(CniMontiporaC_adi2mcaRNA24508_R0:0.0240463,CniMontiporaC_adi2mcaRNA24508_R2:0.0178198)71:0.00105065)79:0.010482,CniAcroporaT_aten_0.1.m1.29976.m1:0.0915634)60:0.00533218,CniAcroporaD_rna24508:0.0214426)72:0.0586208)99:0.160501)92:0.0585059,(CniNemvArnau_v1g103876:0.211514,(CniRenillaM_g15050.t1:0.00779638,(CniRenillaM_g14226.t1:0.00264844,(CniRenillaM_g8873.t1:5e-09,CniRenillaM_g20653.t1:0.0104948)1:0.0275981)93:0.00913709)1:0.209769)99:0.10013)97:0.0600322,(((((CniAcroporaD_rna445:0.191746,(CniMergedstylophoraP_rna5695:0,CniMergedstylophoraP_rna35225:0,CniMergedstylophoraP_rna35872:0,CniMergedstylophoraP_rna35873:0)0:0.180002)87:0.0523391,((CniActiniaT_rna-XM_031702560.1:0.0425459,(CniAcroporaD_rna3927:0.000162931,(CniMontiporaC_g6138.t1:0.561781,(CniMontiporaC_adi2mcaRNA25615_R6:0.0358288,CniMontiporaC_adi2mcaRNA25615_R4:0.0136571)0:5e-09)77:0.0296889)99:0.146177)79:0.0328873,(CniExaiptasiaP_rna-XM_028659538.1:0.112899,CniExaiptasiaP_rna-XM_021056263.1:0.135823)99:0.104142)98:0.0826478)81:0.0335342,(((CniExaiptasiaP_rna-XM_021052286.1:0.233795,((CniMergedstylophoraP_rna31948:0.0623354,(CniMergedstylophoraP_rna31796:0.00400128,(CniMergedstylophoraP_rna24500:0.0354707,CniMergedstylophoraP_rna29250:0.0348299)70:0.0104674)74:0.0209356)99:0.11811,((CniMergedstylophoraP_Spis19135:0.166157,(CniNemvArnau_v1g132738:5e-09,CniNemvArnau_v1g109899:0.00610004)88:0.0206527)85:0.0336613,(CniExaiptasiaP_rna-XM_021061915.1:0.0150632,CniExaiptasiaP_rna-XM_021056210.2:0.00486167)97:0.0317609)99:0.0674778)99:0.0768075)99:0.0777826,(((((CniMontiporaC_adi2mcaRNA16562_R1:0.0257755,(CniMontiporaC_adi2mcaRNA40345_R7:0.00424138,CniMontiporaC_adi2mcaRNA40345_R5:0.00422736)96:0.0325054)68:0.00332614,CniPoritesL_jamg1.model.Sc0000023.125:0.00926713)99:0.136548,CniExaiptasiaP_rna-XM_021054755.1:0.190771)91:0.0442085,(CniMergedstylophoraP_rna34812:0.164288,(CniMergedstylophoraP_rna32706:0.0542317,((CniMontiporaC_adi2mcaRNA3911_R9:0.00990017,CniMontiporaC_adi2mcaRNA35602_R2:0.0132341)99:0.0542995,(CniAcroporaD_rna35602:0.0323185,(CniPocilloporaA_rna9530:5e-09,CniPocilloporaD_rna-XM_027185859.1:5e-09)1:0.135544)38:0.00283546)46:0.017743)1:0.189799)55:0.0204989)95:0.0363649,(((CniAcroporaD_rna40345:0.0194388,(CniMontiporaC_adi2mcaRNA40345_R0:0.0189802,CniMontiporaC_adi2mcaRNA16562_R8:0.159657)78:0.0152919)99:0.0883791,((CniMergedstylophoraP_rna32498:0.0400286,CniMergedstylophoraP_rna33067:0.0653105)99:0.102523,((((CniMergedstylophoraP_rna27377:0.0748662,CniMergedstylophoraP_rna11527:0.0424699)96:0.0403749,CniMontiporaC_adi2mcaRNA35602_R5:0.0202315)97:0.050997,(CniAcroporaD_rna32014:0.0279743,(CniMontiporaC_adi2mcaRNA32014_R0:0.00304213,CniMontiporaC_adi2mcaRNA32014_R3:0.00628874)82:0.00575327)98:0.048546)1:0.120047,(CniOrbicellaF_rna33416:0.201254,((CniMontiporaC_adi2mcaRNA38478_R0:0.0201123,(CniPoritesL_jamg1.model.Sc0000813.7:5e-09,CniPoritesL_jamg1.model.Sc0000086.56:0.0530444)75:0.00217534)69:0.00194227,(CniAcroporaD_rna38478:0.0101497,CniAcroporaD_rna16562:0.0253375)85:0.0147644)99:0.141416)87:0.043684)2:0.0052377)65:0.0254939)89:0.0233898,(CniMontiporaC_adi2mcaRNA16562_R7:0.181927,((CniActiniaT_rna-XM_031696069.1:0.0176571,CniActiniaT_rna-XM_031699284.1:0.0118526)1:0.127465,((((CniMergedstylophoraP_rna14026:0,CniMergedstylophoraP_rna14028:0,CniMergedstylophoraP_rna34016:0)0:5e-09,CniMergedstylophoraP_rna29944:0.004348)99:0.0320459,((CniAcroporaD_rna12647:0.018063,CniAcroporaD_rna36832:0.0327687)90:0.0342698,CniOrbicellaF_rna22221:0.152217)28:0.00756953)98:0.0497043,(CniMergedstylophoraP_rna31051:5e-09,CniMergedstylophoraP_rna33062:0.0027004)99:0.084491)88:0.0447583)99:0.116487)92:0.0578125)92:0.031213)79:0.0273761)82:0.0330116,(CniMergedstylophoraP_Spis10086:0.0328616,CniMergedstylophoraP_rna30949:0.0277569)1:0.223573)99:0.0808987)81:0.0340979,(CniPoritesL_jamg1.model.Sc0000270.32:0.0635608,(((((((CniMontiporaC_adi2mcaRNA30983_R9:0.0196222,((CniMontiporaC_adi2mcaRNA24508_R5:0,CniMontiporaC_adi2mcaRNA24508_R6:0)0:5e-09,CniMontiporaC_adi2mcaRNA25615_R8:0.0272924)0:5e-09)0:5e-09,CniMontiporaC_adi2mcaRNA24508_R7:0.00136638)0:5e-09,(CniMontiporaC_adi2mcaRNA24508_R8:0.00513449,CniMontiporaC_adi2mcaRNA38478_R8:0.00776628)77:0.00171104)92:0.00202395,CniDiscosoma_evm.model.scaffold_157.6:0.00835521)0:5e-09,((CniMontiporaC_adi2mcaRNA38478_R9:0.0100375,CniMontiporaC_adi2mcaRNA38478_R6:0.00198759)77:0.0114124,CniMontiporaC_adi2mcaRNA614_R8:0.00301099)71:0.00810997)88:0.00644736,CniPoritesL_jamg1.model.xfSc0000520.5:0.00367116)0:5e-09,(CniPoritesL_jamg1.model.xfSc0000520.6:0.00221984,CniPoritesL_jamg1.model.Sc0000753.3:5e-09)97:0.0109338)89:0.0484966)1:0.202391)86:0.0505425,(((CniMergedstylophoraP_rna35052:0.0972677,CniMergedstylophoraP_rna35343:0.0680265)99:0.207662,((((CniMontiporaC_adi2mcaRNA3911_R1:0.00472187,CniAcroporaD_rna3911:0.0239973)74:0.00304995,(CniMergedstylophoraP_Spis19597:0.00898677,CniMergedstylophoraP_rna35611:0.0262935)92:0.0156262)1:0.0745409,(CniPoritesL_jamg1.model.Sc0000236.9:0.288391,CniNemvArnau_v1g142904:0.131839)28:0.0475745)92:0.0394638,(CniActiniaT_rna-XM_031714539.1:0.0942418,(CniActiniaT_rna-XM_031711143.1:5e-09,CniActiniaT_rna-XM_031711268.1:5e-09)1:0.158489)16:0.0313519)95:0.073712)94:0.078475,(((CniPocilloporaA_rna27297:0,CniPocilloporaD_rna-XM_027203796.1:0)0:0.0386291,((CniMontiporaC_adi2mcaRNA3911_R7:0.01887,CniPoritesL_jamg1.model.Sc0000101.87:0.00660824)74:0.00256616,((CniMontiporaC_adi2mcaRNA17040_R0:5e-09,((CniMontiporaC_adi2mcaRNA17040_R3:0.00151797,CniMontiporaC_adi2mcaRNA17040_R1:0.00298337)78:0.00148969,CniMontiporaC_adi2mcaRNA17040_R4:0.00609094)0:5e-09)94:0.00692536,CniMontiporaC_adi2mcaRNA30983_R6:0.0534649)85:0.00327044)71:0.0067893)1:0.128318,((((CniMergedstylophoraP_rna19386:0,CniMergedstylophoraP_rna26810:0,CniMergedstylophoraP_rna31794:0)0:0.0105709,(CniAcroporaD_rna30983:0.0619682,CniAcroporaD_rna4142:0.0231833)87:0.0158579)1:0.105079,(CniAcroporaD_rna17040:0.129369,CniOrbicellaF_rna32110:0.0962926)77:0.0154028)49:0.0342941,(CniAcroporaM_amil.1.2.23526.m1:1.08575,CniMontiporaC_g38810.t1:6e-09)95:0.160737)39:0.0409279)49:0.0250468)99:0.0661011)96:0.0557166)90:0.0670104,((CniMergedstylophoraP_rna31649:0.107926,((CniMergedstylophoraP_rna20959:0,CniMergedstylophoraP_rna20960:0)0:5e-09,CniMergedstylophoraP_rna20971:5e-09)1:0.142978)99:0.111375,((((CniRenillaM_g4372.t1:0.00299893,((CniRenillaM_g21660.t1:5e-09,(CniRenillaM_g22769.t1:0.0200051,CniRenillaM_g9533.t1:5e-09)0:5e-09)85:0.00149738,CniRenillaM_g18244.t1:5e-09)91:0.00149762)0:6e-09,CniRenillaM_g4586.t1:6e-09)1:5e-09,((((CniRenillaM_g4816.t1:0,CniRenillaM_g17082.t1:0)0:6e-09,CniRenillaM_g21028.t1:0.00149673)0:6e-09,CniRenillaM_g7300.t1:0.00149818)0:5e-09,CniRenillaM_g13243.t1:0.028357)87:0.00159935)99:0.157836,(CniRenillaM_g10296.t1:0.0423001,CniRenillaM_g13427.t1:0.0203097)99:0.114283)87:0.0642705)1:0.167658)1:0.214199,((LingulaA_rna-XM_013551543.2:0.181947,(LingulaA_rna-XM_013543585.1:0.00696356,LingulaA_rna-XM_013566406.1:0.00442561)98:0.0896144)99:0.0950159,((LingulaA_rna-XM_013528639.1:0.00889252,LingulaA_rna-XM_013537680.1:0.00511388)1:0.359598,((LingulaA_rna-XM_013529174.2:0,LingulaA_rna-XM_013526657.1:0)0:0.0496387,LingulaA_rna-XM_013554222.1:0.088423)1:0.124017)84:0.048078)1:0.378429)77:0.0608892,AmphimedonQ_rna20527:0.471593)82:0.0538446,(((((((((CniHydraV_rna13636:0.0705746,(CniHydraV_rna15973:0.0353476,(CniHydraV_rna5799:0.0278821,(CniHydraV_rna3683:0.0482902,CniHydraV_rna8717:0.0419794)0:5e-09)76:0.00430173)74:0.00217882)76:0.00236478,(CniHydraV_rna7674:0.0297228,((((CniHydraV_rna8590:5e-09,CniHydraV_rna21837:0.166462)72:0.00581631,CniHydraV_rna12278:0.0154138)0:5e-09,(CniHydraV_rna21624:0.0117764,(CniHydraV_rna15019:0.00283805,CniHydraV_rna23579:0.0109269)73:0.0107435)75:0.00704746)4:0.00116494,(CniHydraV_rna16458:0.0181722,(CniGoniastreaA_gasp1.m1b.33755.m1:1.80663,CniHydraV_rna3392:5e-09)56:0.0498543)0:5e-09)55:0.000117293)0:5e-09)0:5e-09,CniHydraV_rna3682:0.0300013)75:0.0755772,CniXenia_Xe_015191-T1:0.786138)94:0.306165,((CniHydraV_rna15621:0.0164795,(CniHydraV_rna23439:6e-09,CniMontiporaC_g45783.t1:0.204242)37:0.0659652)72:0.0262056,((CniHydraV_rna24795:0.00757899,CniHydraV_rna4121:0.0736464)0:6e-09,CniHydraV_rna23443:0.00485479)49:0.0267027)1:0.338421)99:0.141428,(((CniDendronephthya_rna-XM_028548128.1:0.153998,CniNemvArnau_v1g213787:0.241064)77:0.0642907,((CniDendronephthya_rna-XM_028554708.1:0.0156851,(CniDendronephthya_rna-XM_028557825.1:0.00155041,((CniDendronephthya_rna-XM_028541356.1:0,CniDendronephthya_rna-XM_028559691.1:0,CniDendronephthya_rna-XM_028559689.1:0)0:5e-09,CniDendronephthya_rna-XM_028558284.1:5e-09)0:5e-09)59:0.000435904)1:0.213625,(CniXenia_Xe_028829-T1:0.161286,(CniActiniaT_rna-XM_031699153.1:5e-09,(CniActiniaT_rna-XM_031699163.1:0.0027036,CniActiniaT_rna-XM_031699151.1:5e-09)93:0.00625703)1:0.10367)21:0.0215659)97:0.0750503)1:0.187123,(((CniExaiptasiaP_rna-XM_021043164.2:0.184145,CniActiniaT_rna-XM_031696110.1:0.217732)93:0.0749837,(((CniMergedstylophoraP_rna25907:0,CniMergedstylophoraP_rna30127:0,CniMergedstylophoraP_rna34424:0)0:5e-09,(CniMergedstylophoraP_rna3138:0.00142415,CniMergedstylophoraP_rna28671:0.122551)0:3.86e-07)1:0.273525,(CniMergedstylophoraP_rna3917:0.252407,((CniMergedstylophoraP_rna16489:0.0316536,(CniMergedstylophoraP_rna18458:0.0913893,(CniAcroporaD_rna10821:0.0128404,(CniAureliaA_scaffold2265.g2.t1:0.986957,CniMergedstylophoraP_Spis24458:5e-09)99:0.541958)99:0.377826)99:0.381845)94:0.106697,(CniMontiporaC_adi2mcaRNA15472_R5:0.00920364,(((CniMontiporaC_adi2mcaRNA15472_R6:5e-09,CniMontiporaC_adi2mcaRNA22931_R9:0.0035647)91:0.013983,CniMontiporaC_adi2mcaRNA15472_R9:0.0294666)86:0.0055678,(CniMontiporaC_g31083.t1:0.00603166,CniMontiporaC_adi2mcaRNA15472_R4:0.00631503)3:0.000184035)84:0.00824388)1:0.140946)98:0.0841401)99:0.138401)5:0.0305634)78:0.0408758,((CniExaiptasiaP_rna-XM_028659855.1:0.118835,CniMergedstylophoraP_rna30838:0.154215)1:0.150742,(((CniAcroporaD_rna15472:0.0350133,(CniAcroporaD_rna22931:0.0168976,(CniMontiporaC_adi2mcaRNA22931_R8:0.0328836,(CniMontiporaC_adi2mcaRNA15472_R0:0.0111965,CniMontiporaC_adi2mcaRNA15472_R1:0.0113315)94:0.0299147)88:0.0203283)60:0.00443385)99:0.172408,(CniAcroporaT_aten_0.1.m1.25114.m1:0.0376684,CniMergedstylophoraP_rna10775:0.16028)99:0.274576)98:0.0977231,(CniExaiptasiaP_rna-XM_021049431.2:0.10312,CniExaiptasiaP_rna-XM_021044313.2:0.174285)99:0.132372)84:0.0548602)72:0.0333717)99:0.114979)93:0.0714564)84:0.0384003,(CniHydraV_rna17535:0.35911,(((LingulaA_rna-XM_013550985.2:0.0994869,(CniMorbakkaV_scaffold381.g10.t1:1.75249,LingulaA_rna-XM_024074394.1:0.110087)81:0.231935)99:0.23345,CniMergedstylophoraP_rna34105:0.326475)35:0.0687204,((CniAcroporaT_aten_0.1.m1.38041.m1:0.0234807,((((CniAmplexidiscus_evm.model.scaffold_376.7:0.00847,CniAmplexidiscus_evm.model.scaffold_614.4:5e-09)1:0.0662559,(((CniMontiporaC_g50927.t1:0.0743238,(CniMontiporaC_g24368.t1:0,CniMontiporaC_g60434.t1:0)0:5e-09)0:5e-09,(CniMontiporaC_g28305.t1:0.00148787,CniMontiporaC_g70506.t1:0.00148736)0:5e-09)55:5e-09,CniMontiporaC_adi2mcaRNA25613_R9:0.0521362)82:0.00156692)0:6e-09,(CniMontiporaC_adi2mcaRNA25613_R7:0.00459171,CniAcroporaD_rna25613:0.011986)0:6e-09)90:5e-09,CniMontiporaC_g67381.t1:0.00901451)0:5e-09)1:0.160803,((CniNemvArnau_v1g221128:0.0138519,CniNemvArnau_v1g248201:5e-09)1:0.348923,((CniAcroporaD_rna23587:0.0297419,(CniAcroporaT_aten_0.1.m1.38335.m1:0.01958,(CniMontiporaC_adi2mcaRNA31159_R1:0.0451094,CniMontiporaC_adi2mcaRNA31159_R0:0.0244217)83:0.00451366)0:5e-09)0:5e-09,CniAcroporaD_rna31159:0.0165284)99:0.116084)98:0.107871)1:0.26107)75:0.0838373)83:0.0501604)52:0.0348133,(((((((CniMontiporaC_g7629.t1:0,CniMontiporaC_adi2mcaRNA11674_R1:0)0:0.0606267,(CniAcroporaM_amil.1.2.12359.m1:0.011483,CniAcroporaT_aten_0.1.m1.5321.m1:0.0892155)91:0.0163935)41:0.00816927,((((((CniAcroporaT_aten_0.1.m1.4794.m1:0.144954,((CniFungiaSp_ffun1.m4.24157.m1:0.000302046,CniGoniastreaA_gasp1.m3.29730.m1:0.0159809)0:5e-09,(CniFungiaSp_ffun1.m4.15731.m1:0.0102039,(CniAcroporaM_amil.1.2.20456.m1:0.0399772,CniFungiaSp_ffun1.m4.31117.m1:0.0168691)57:0.010551)94:0.0599985)71:0.0215859)74:0.0276242,((CniAcroporaT_aten_0.1.m1.30412.m1:0.140217,((CniAcroporaT_aten_0.1.m1.23741.m1:0.0897748,CniAcroporaT_aten_0.1.m1.35081.m1:0.15502)86:0.0667926,CniAcroporaT_aten_0.1.m1.25946.m1:0.0917423)46:0.0291369)79:0.0257732,((CniAcroporaM_amil.1.2.18677.m1:0.0604821,CniActiniaT_rna-XM_031694952.1:2.11009)0:5e-09,(CniAcroporaM_amil.1.2.12828.m1:0.218252,CniAcroporaM_amil.1.2.17201.m1:0.0342792)36:0.0217627)77:0.0118099)92:0.0315565)70:0.0242852,(CniMergedstylophoraP_rna32618:0.0121586,CniMergedstylophoraP_rna8251:5e-09)25:0.00255108)94:0.0588496,((CniMergedstylophoraP_rna5628:0,CniMergedstylophoraP_rna14434:0,CniMergedstylophoraP_rna19385:0,CniMergedstylophoraP_rna22991:0,CniMergedstylophoraP_rna32187:0)0:5e-09,(CniMergedstylophoraP_rna8252:0.00527256,CniMergedstylophoraP_rna27125:0.00205634)0:8e-09)83:0.00161057)0:5e-09,(CniPocilloporaA_rna12044:5e-09,CniPocilloporaD_rna-XM_027188374.1:5e-09)99:0.0161628)88:0.00458316,CniFungiaSp_ffun1.m4.15668.m1:0.0115746)68:0.00152298)88:0.0537348,(CniPocilloporaA_rna24452:5e-09,CniPocilloporaD_rna-XM_027200883.1:5e-09)96:0.0228236)79:0.0310693,(CniAcroporaD_rna10500:0.0142613,(CniAcroporaD_rna20196:0.0302952,((CniAcroporaD_rna11674:0.040878,CniMontiporaC_adi2mcaRNA11674_R0:0.0493377)99:0.101606,(CniAcroporaM_amil.1.2.22653.m1:0.0350744,(CniMontiporaC_g63198.t1:0.00778519,(CniAcroporaT_aten_0.1.m1.28231.m1:0.0427421,(CniAcroporaD_rna41153:0.0139533,(CniDiscosoma_evm.model.scaffold_328.31:0.0675266,CniMergedstylophoraP_rna16260:0.0144031)99:0.0829491)84:0.0183395)93:0.031431)73:0.00283501)93:0.0277911)86:0.0497121)76:0.0179866)78:0.0183563)1:0.148773,(CniXenia_Xe_029108-T1:0.221229,((CniMergedstylophoraP_Spis17250:0.150148,(((CniAcroporaT_aten_0.1.m1.26846.m1:0.0381307,(CniMergedstylophoraP_rna25036:0.0597574,(CniAcroporaT_aten_0.1.m1.15118.m1:0.00883479,CniAcroporaT_aten_0.1.m1.37585.m1:5e-09)99:0.406302)73:0.0536309)75:0.0331529,CniAcroporaM_amil.1.2.17863.m1:0.00564575)0:6e-09,(CniAcroporaT_aten_0.1.m1.23583.m1:0.0376275,CniAcroporaT_aten_0.1.m1.11372.m1:0.00322145)90:0.00545151)67:0.00344234)1:0.104354,CniExaiptasiaP_rna-XM_021054768.2:0.10735)95:0.116674)1:0.0492329)1:0.144421,AmphimedonQ_rna21955:0.373712)98:0.0900717)0:0.0230072,(AcanthasterP_rna30897:0.47356,CniFungiaSp_ffun1.m4.33502.m1:0.737856)0:0.0418454)8:0.0223729)92:0.0515612,(DanioR_ENSDART00000186514:0.720673,(DanioR_ENSDART00000137761:0.399451,DanioR_ENSDART00000161921:0.308317)1:0.342719)96:0.187407)73:0.0406899,AmphimedonQ_rna21749:0.605873)42:0.0466509)7:0.065475,((StrongylocentrotusP_rna11534:0,StrongylocentrotusP_rna29031:0)0:0.414668,(CniAureliaA_scaffold13.g31.t1:0.418894,((LingulaA_rna-XM_013553448.1:0.283517,(CniHydraV_rna13553:0.352962,(((CniHydraV_rna2292:0.00294883,(CniHydraV_rna14640:0.00888834,(CniHydraV_rna14607:0.00478269,(CniHydraV_rna21355:0.0235875,CniHydraV_rna17220:0.0213892)0:5e-09)0:5e-09)0:5e-09)99:0.10875,((CniHydraV_rna22244:0.00827811,(CniHydraV_rna13954:0.0153926,(CniHydraV_rna23204:0.0136662,CniHydraV_rna20627:0.0255422)11:0.00157823)80:0.0104244)0:5e-09,(((CniHydraV_rna13323:0.0255177,CniHydraV_rna20423:0.00418184)0:6e-09,CniHydraV_rna10081:0.0083196)0:5e-09,(CniAcroporaT_aten_0.1.m1.23331.m1:2.42475,CniHydraV_rna11001:6e-09)33:0.0368885)0:5e-09)99:0.109799)1:0.224306,(CniHydraV_rna8400:0.0935195,CniHydraV_rna23426:5e-09)99:0.131159)70:0.0254777)98:0.124928)90:0.0938861,LingulaA_rna-XM_013524991.1:0.273027)93:0.0815685)93:0.124974)1:0.42807)10:0.0443453)97:0.128243)72:0.0652428)93:0.0824589,(((CniRenillaM_g16563.t1:0.543509,CrassostreaG_EKC24317:0.343414)86:0.236257,((((CniDiscosoma_evm.model.scaffold_177.4:0.368227,CniGoniastreaA_gasp1.m3.24256.m1:0.138238)89:0.177137,(((CniAcroporaM_amil.1.2.18406.m1:0.00548793,(CniAcroporaM_amil.1.2.18185.m1:0.0606914,CniAcroporaM_amil.1.2.25810.m1:0.0603131)86:0.0108523)1:0.171428,(CniAcroporaD_rna619:0.158651,(CniDiscosoma_evm.model.scaffold_210.31:0.0391298,(CniPocilloporaD_rna-XM_027186706.1:5e-09,CniPocilloporaA_rna10359:5e-09)0:5e-09)99:0.138386)56:0.0814005)1:0.315511,((((CniMergedstylophoraP_rna20445:0.147071,((CniMontiporaC_g19670.t1:5e-09,CniMontiporaC_g53624.t1:0.0138179)99:0.0779455,(CniAcroporaT_aten_0.1.m1.26778.m1:1.18666,CniGoniastreaA_gasp1.m3.6149.m1:6e-09)15:0.0459996)93:0.0447879)1:0.17971,(((((CniMontiporaC_adi2mcaRNA25516_R2:0.110695,CniGoniastreaA_gasp1.m3.31362.m1:0.0548352)67:0.0112473,((CniAcroporaM_amil.1.2.8872.m1:0.0697508,CniAcroporaM_amil.1.2.26124.m1:0.0312698)0:5e-09,CniAcroporaM_amil.1.2.12261.m1:5e-09)1:0.0509545)0:5e-09,(CniAcroporaD_rna25516:0.0143915,CniMontiporaC_adi2mcaRNA25516_R0:0.102953)97:0.0200202)1:0.160483,(CniExaiptasiaP_rna-XM_021048630.1:0.212033,((CniMergedstylophoraP_rna1358:0,CniMergedstylophoraP_rna13510:0)0:5e-09,((((CniMontiporaC_g49962.t1:0.153406,((CniMontiporaC_adi2mcaRNA20062_R7:0.0635562,(CniMontiporaC_adi2mcaRNA20062_R9:0.0498857,(CniMontiporaC_adi2mcaRNA20062_R0:0.0228974,CniMontiporaC_adi2mcaRNA20062_R4:0.0286753)83:0.0110285)95:0.0115518)99:0.0348724,CniMontiporaC_adi2mcaRNA20062_R6:0.0276442)57:0.000433104)76:0.00165976,(CniMontiporaC_g61039.t1:0.0117563,(CniMontiporaC_g46310.t1:0.102949,CniMontiporaC_adi2mcaRNA20062_R3:0.011997)39:0.00846502)87:0.00772781)0:5e-09,CniMontiporaC_adi2mcaRNA20062_R5:0.064311)99:0.0411988,((((CniFungiaSp_ffun1.m4.21407.m1:0.0185299,CniMergedstylophoraP_rna19218:5e-09)51:0.0195698,(CniGoniastreaA_gasp1.m1b.22633.m1:5e-09,CniGoniastreaA_gasp1.m1b.33570.m1:0.0449988)74:0.00437927)88:0.0401934,(CniGoniastreaA_gasp1.m3.6651.m1:0.0679407,(CniAcroporaT_aten_0.1.m1.32745.m1:0.250549,CniFungiaSp_ffun1.m4.5279.m1:0.0316333)91:0.0717908)87:0.0734382)96:0.0858377,(CniAcroporaD_rna20062:5e-09,CniAcroporaM_amil.1.2.10267.m1:0.0286337)94:0.0160491)62:0.00488556)99:0.22538)92:0.0446792)94:0.064665)78:0.0364495,CniExaiptasiaP_rna-XM_028660956.1:0.287661)99:0.156327)96:0.0707792,(((CniAcroporaT_aten_0.1.m1.25076.m1:1.05282,CniAcroporaT_aten_0.1.m1.26597.m1:5e-09)1:0.084627,(CniAcroporaM_amil.1.2.15718.m1:0.0234701,(CniDiscosoma_evm.model.scaffold_57.63:0.0794789,(CniAcroporaD_rna24913:0.0694615,(CniAcroporaM_amil.1.2.21381.m1:0.366786,(CniDiscosoma_evm.model.scaffold_428.4:0.135647,CniDiscosoma_evm.model.scaffold_909.2:0.105364)84:0.0246724)39:0.00531768)87:0.0282396)98:0.0436102)33:0.0107089)1:0.204028,(CniExaiptasiaP_rna-XM_028661486.1:0.448439,CniExaiptasiaP_rna-XM_021059460.2:0.224353)66:0.051523)99:0.138361)16:0.0441882,((CniDiscosoma_evm.model.scaffold_112.37:0.109021,(CniMontiporaC_g16804.t1:0.0102585,CniMontiporaC_adi2mcaRNA31713_R2:0.024885)98:0.0771286)1:0.2579,(((CniDiscosoma_evm.model.scaffold_199.10:0.00420894,(CniGoniastreaA_gasp1.m3.19295.m1:0.0585964,CniGoniastreaA_gasp1.m3.29572.m1:0.00651626)82:0.0397352)1:0.344213,(CniAcroporaM_amil.1.2.23381.m1:2.38655,((CniAcroporaM_amil.1.2.23197.m1:0.357283,CniMontiporaC_g17793.t1:0.11123)97:0.818135,CniAcroporaM_amil.1.2.6648.m1:6e-09)0:0.447992)0:8e-09)71:0.076648,(CniMontiporaC_adi2mcaRNA31713_R0:0.145751,(CniAcroporaD_rna31713:0.0963691,CniAcroporaM_amil.1.2.15740.m1:0.103169)83:0.0402995)1:0.18562)96:0.0952344)99:0.113886)98:0.113631)80:0.0686418)86:0.0600735,((CniMergedstylophoraP_rna1597:0.507734,((CrassostreaG_EKC25291:0.672294,(StrongylocentrotusP_rna26825:0.394774,CniAcroporaT_aten_0.1.m1.64.m1:1.01621)28:0.0927546)79:0.232488,(CniGalaxeaF_gfas1.m1.11838.m1:0.530477,CniGalaxeaF_gfas1.m1.960.m1:1.54656)37:0.056894)73:0.0564884)41:0.0558422,(CniAcroporaT_aten_0.1.m1.19887.m1:5e-09,CniActiniaT_rna-XM_031699450.1:0.499135)96:0.521238)78:0.094598)98:0.113973,(((LottiaG_LotgiT137682:0.302979,(StrongylocentrotusP_rna1731:0.159614,(CrassostreaG_EKC36549:0.815173,StrongylocentrotusP_rna16575:0.121541)0:0.000213715)98:0.143099)93:0.0938937,((CniExaiptasiaP_rna-XM_021051655.2:0.510403,(((((CniExaiptasiaP_rna-XM_021044915.2:0.116177,CniActiniaT_rna-XM_031697857.1:0.0656479)1:0.133837,(CniExaiptasiaP_rna-XM_021051366.2:0.197462,((CniMontiporaC_g36406.t1:0.105309,(((CniAcroporaM_amil.1.2.14279.m1:0.221686,(((CniAcroporaM_amil.1.2.3766.m1:0.0947041,((CniAcroporaM_amil.1.2.11628.m1:0.0529618,CniAcroporaM_amil.1.2.18521.m1:0.019874)8:0.000255585,CniAcroporaD_rna25229:0.0138862)56:0.00262985)79:0.00929709,(((CniAcroporaT_aten_0.1.m1.15903.m1:0.0202538,(CniAcroporaT_aten_0.1.m1.26634.m1:0.166646,CniMontiporaC_g49703.t1:0.201736)79:0.0530117)84:0.0348139,((CniAcroporaT_aten_0.1.m1.27142.m1:0.0485715,(CniAcroporaT_aten_0.1.m1.8814.m1:0.0694829,CniAcroporaT_aten_0.1.m1.26412.m1:0.0014895)53:0.00265897)0:0.000661345,CniAcroporaT_aten_0.1.m1.34155.m1:6e-09)74:0.00420985)82:0.00820775,CniAcroporaT_aten_0.1.m1.1765.m1:5e-09)96:0.0450655)75:0.00482801,CniPoritesL_plut2.m8.26185.m1:0.0747325)55:0.00749501)85:0.0141436,(CniMontiporaC_g22688.t1:0.0486551,((((CniMontiporaC_g44.t1:0.00555309,CniMontiporaC_g49702.t1:0.0167874)87:0.00557046,CniMontiporaC_g10080.t1:0.0117593)0:5e-09,CniMontiporaC_adi2mcaRNA25228_R4:5e-09)0:5e-09,(CniMontiporaC_g55147.t1:5e-09,CniMontiporaC_g11708.t1:0.0538305)0:5e-09)91:0.0160841)99:0.0787771)97:0.0774176,(CniDiscosoma_evm.model.scaffold_630.10:0.0812245,(CniDiscosoma_evm.model.scaffold_29.16:0.109253,(CniAmplexidiscus_evm.model.scaffold_699.3:0.0354209,CniDiscosoma_evm.model.scaffold_650.13:0.0231194)67:0.00446248)1:0.192982)97:0.0693566)77:0.0180301)83:0.0174386,(CniFungiaSp_ffun1.m4.3427.m1:0.162519,CniFungiaSp_ffun1.m4.25602.m1:0.113084)93:0.0626492)98:0.0601328)89:0.0312824)96:0.062666,(CniExaiptasiaP_rna-XM_021049809.2:0.29792,((CniDendronephthya_rna-XM_028537429.1:0,CniDendronephthya_rna-XM_028554419.1:0,CniDendronephthya_rna-XM_028561021.1:0,CniDendronephthya_rna-XM_028561758.1:0)0:0.00285358,CniDendronephthya_rna-XM_028550393.1:5e-09)1:0.334167)76:0.0699755)95:0.056792,((CniXenia_Xe_001413-T1:0.226121,(((CniXenia_Xe_023921-T1:0.150449,CniXenia_Xe_028609-T1:0.230003)72:0.0183348,CniXenia_Xe_029141-T1:0.0530824)84:0.0194081,CniXenia_Xe_028969-T1:0.0229537)88:0.110051)1:0.390076,((((CniDendronephthya_rna-XM_028558328.1:5e-09,CniDendronephthya_rna-XM_028536617.1:5e-09)0:5e-09,CniDendronephthya_rna-XM_028559881.1:0.00249483)82:0.054663,LottiaG_LotgiT79484:0.821424)39:0.259521,(CniDendronephthya_rna-XM_028538658.1:5e-09,CniDendronephthya_rna-XM_028557130.1:0.00358847)1:0.29605)94:0.0586184)9:0.0289229)94:0.0824037,CniDendronephthya_rna-XM_028563509.1:0.306524)99:0.311303)73:0.204426,(((CniMontiporaC_g43675.t1:0.883505,CniExaiptasiaP_rna-XM_021042713.2:0.134592)94:0.156534,(CniDiscosoma_evm.model.scaffold_654.4:0.0787332,CniDiscosoma_evm.model.scaffold_95.8:0.00286379)1:0.157965)45:0.0520853,((((CniMontiporaC_adi2mcaRNA40668_R9:0.18738,((CniMontiporaC_adi2mcaRNA40668_R8:0.138071,(CniMontiporaC_adi2mcaRNA40668_R7:0.0341828,(CniAcroporaT_aten_0.1.m1.27145.m1:0.127561,((CniAcroporaM_amil.1.2.16932.m1:0.038101,CniAcroporaD_rna40668:0.0112797)91:0.0163862,CniAcroporaM_amil.1.2.14266.m1:0.0626686)96:0.021734)80:0.00532261)0:5e-09)67:0.00227351,(CniMontiporaC_g64400.t1:0.042297,(CniMontiporaC_adi2mcaRNA40668_R1:0,CniMontiporaC_adi2mcaRNA40668_R3:0,CniMontiporaC_adi2mcaRNA40668_R2:0)0:5e-09)94:0.0113108)90:0.0309992)99:0.106294,(CniExaiptasiaP_rna-XM_021037890.2:5e-09,CniExaiptasiaP_rna-XM_028657175.1:0.0298878)1:0.262129)94:0.078211,(CniExaiptasiaP_rna-XM_028660407.1:0.138494,CniExaiptasiaP_rna-XM_021051972.1:0.0967601)99:0.109896)82:0.0672118,CniDendronephthya_rna-XM_028548232.1:0.400384)57:0.0395019)1:0.35901)46:0.0866197)55:0.0744123,((CrassostreaG_EKC42816:0.512953,(CrassostreaG_EKC25305:5e-09,(CniHydraV_rna23985:0.546189,CrassostreaG_EKC36474:6e-09)33:0.00790103)0:5e-09)1:0.454876,CniHydraV_rna24135:1.12302)80:0.156851)39:0.0499769)94:0.090983)89:0.0479197,(((CniAcroporaM_amil.1.2.21409.m1:0.608704,CniMontiporaC_g25258.t1:1.18078)79:0.390111,CniAcroporaM_amil.1.2.20013.m1:0.228692)82:0.267009,(((((((CniDiscosoma_evm.model.scaffold_85.53:0.247064,(((CniMontiporaC_g15460.t1:0,CniMontiporaC_g21831.t1:0)0:0.00784296,CniMontiporaC_g50291.t1:0.0916619)99:0.11826,(CniPocilloporaA_rna15980:5e-09,CniPocilloporaD_rna-XM_027192347.1:5e-09)99:0.13454)61:0.0339267)94:0.0936837,CniDiscosoma_evm.model.scaffold_229.19:0.348977)99:0.247079,((((((CniExaiptasiaP_rna-XM_028656838.1:0.142679,(CniMontiporaC_g10357.t1:0.115744,(CniAmplexidiscus_evm.model.scaffold_525.10:0.0423823,CniMontiporaC_g28038.t1:0.0184584)64:0.011654)96:0.0830514)47:0.0560718,(CniActiniaT_rna-XM_031694634.1:0.138839,CniMergedstylophoraP_Spis22369:0.454831)85:0.0467567)1:0.315407,(((CniExaiptasiaP_rna-XM_021047190.1:0.187732,((((CniMontiporaC_adi2mcaRNA37121_R6:0.0454185,(((CniActiniaT_rna-XM_031719018.1:0.189391,CniMergedstylophoraP_Spis3455:0.159385)97:0.0896499,(CniMontiporaC_adi2mcaRNA37121_R4:0.00919864,CniMontiporaC_g553.t1:5e-09)76:0.00347575)69:0.00242155,CniMontiporaC_g29668.t1:0.00863551)0:6e-09)0:5e-09,(CniMontiporaC_g67158.t1:0.033812,CniMontiporaC_g21892.t1:0.00867134)0:6e-09)77:0.00297459,CniMontiporaC_adi2mcaRNA37121_R5:0.0389887)80:0.00728838,CniAcroporaD_rna37121:0.031199)1:0.112255)63:0.028708,(CniDendronephthya_rna-XM_028561043.1:0.226256,((CniPoritesL_jamg1.model.Sc0000018.27:0.115185,CniDiscosoma_evm.model.scaffold_267.9:0.0084758)94:0.0473477,(((CniGalaxeaF_gfas1.m1.10827.m1:0.0568244,CniGalaxeaF_gfas1.m1.21798.m1:0.183981)66:0.0123261,(CniDiscosoma_evm.model.scaffold_522.10:0.0380004,((CniAcroporaD_rna9885:0.0542208,((CniAcroporaM_amil.1.2.21826.m1:0.0176569,CniAcroporaM_amil.1.2.13942.m1:0.0236879)74:0.00559697,CniAcroporaD_rna27929:0.0524639)67:0.00322904)99:0.0400722,(CniGoniastreaA_gasp1.m3.24314.m1:0.068928,(CniGoniastreaA_gasp1.m3.18104.m1:0.0145247,CniGoniastreaA_gasp1.m3.25852.m1:0.0178437)74:0.00405353)99:0.0439275)37:0.0086196)0:5e-09)72:0.0235117,(CniMontiporaC_adi2mcaRNA9885_R5:0.103904,(CniMontiporaC_g30129.t1:0.00269701,(CniMontiporaC_g61495.t1:0.0036941,(CniMontiporaC_g15488.t1:0.00733449,CniMontiporaC_g31166.t1:0.0178992)73:0.00341566)0:5e-09)54:0.00826043)99:0.0721408)91:0.0239627)1:0.124873)87:0.0428188)95:0.120533,(CaenorhabditisE_B0336.7a.1:1.57732,CniAcroporaM_amil.1.2.1760.m1:5e-09)88:0.4163)90:0.0749767)57:0.0690151,(CniGoniastreaA_gasp1.m1b.37124.m1:0.179788,(((CniMontiporaC_g67711.t1:0.0569615,(CniAmplexidiscus_evm.model.scaffold_927.5:0.00694556,CniGoniastreaA_gasp1.m3.11222.m1:0.0354701)9:0.00336545)0:6e-09,(CniMontiporaC_g4484.t1:0.0153754,(CniMontiporaC_g2202.t1:8e-09,CniMontiporaC_g67710.t1:0.0379825)14:0.00328516)0:5e-09)0:5e-09,CniMontiporaC_g50796.t1:0.0607866)81:0.00911396)1:0.336568)13:0.0528621,(CniAureliaA_scaffold1763.g5.t1:0.325845,(CniHydraV_rna24778:0.0156064,(CniHydraV_rna13955:0.00954661,(CniHydraV_rna23911:0.0468598,(CniHydraV_rna10175:0.00401336,(CniHydraV_rna9595:0.00617483,(CniHydraV_rna19529:0.0203886,(CniHydraV_rna998:0.0136478,(CniHydraV_rna4207:0.0168296,CniHydraV_rna22924:0.00389149)0:5e-09)0:5e-09)2:0.000417701)87:0.0159034)0:5e-09)0:5e-09)56:0.00114906)1:0.423651)99:0.152925)24:0.0466215,((((((CniHydraV_rna5744:5e-09,CniHydraV_rna24515:0.00209575)34:0.000432473,(CniHydraV_rna6135:0.0774232,CniHydraV_rna25032:5e-09)56:0.00957662)0:5e-09,CniHydraV_rna19398:5e-09)71:0.0108107,(CniHydraV_rna13254:0.0644696,CniHydraV_rna14549:0.0967482)78:0.0278919)1:0.362171,(((CniMergedstylophoraP_rna21000:0.040958,CniMergedstylophoraP_rna35408:0.0820969)99:0.176574,((CniPocilloporaA_rna10476:5e-09,CniPocilloporaD_rna-XM_027186828.1:5e-09)1:0.255745,(CniMergedstylophoraP_rna19423:5e-09,CniMergedstylophoraP_rna26743:5e-09)1:0.182549)94:0.0700415)96:0.0936227,((CniMontiporaC_g61227.t1:0.0311893,(CniMontiporaC_g66319.t1:0.027744,(CniMontiporaC_g20863.t1:0.0208435,CniFungiaSp_ffun1.m4.33192.m1:0.0908903)73:0.00418297)0:5e-09)83:0.0620001,(CniMontiporaC_g62450.t1:0.00831612,CniMontiporaC_g70159.t1:5e-09)1:0.4007)99:0.178353)94:0.0836023)1:0.183439,(CniAureliaA_scaffold4127.g1.t1:0.187414,CniAureliaA_scaffold463.g5.t1:0.237022)1:0.270017)44:0.0618798)93:0.131953)90:0.133295,CniAureliaA_scaffold887.g6.t1:0.840946)17:0.0560398,StrigamiaM_SMAR015000-RA:1.20744)53:0.132574,(((AmphimedonQ_rna5976:5e-09,AmphimedonQ_rna30156:0.0272072)1:0.839874,((CniFungiaSp_ffun1.m4.8120.m1:1.54298,(CniHydraV_rna4436:0.252744,(CniHydraV_rna9485:5e-09,(CniAcroporaM_amil.1.2.21165.m1:0.0536716,CniAcroporaM_amil.1.2.21163.m1:0.0485698)95:0.536651)43:0.464652)40:0.0785179)43:0.0982375,CniDendronephthya_rna-XM_028551728.1:0.592794)25:0.0850696)86:0.14412,(((((CniExaiptasiaP_rna-XM_021054464.1:0.0770612,CniActiniaT_rna-XM_031706276.1:0.231372)99:0.130822,(CniNemvArnau_v1g209502:0.328175,(CniExaiptasiaP_rna-XM_021055232.2:5e-09,(CniRenillaM_g11412.t1:0.10565,CniRenillaM_g18644.t1:0.0271388)88:0.0278713)1:0.197889)88:0.0755281)97:0.0999857,((CniDiscosoma_evm.model.scaffold_670.6:0.0345033,(CniAcroporaT_aten_0.1.m1.23252.m1:1.36553,(CniDiscosoma_evm.model.scaffold_2975.1:5e-09,CniDiscosoma_evm.model.scaffold_779.5:0.142182)82:0.0174725)0:5e-09)1:0.268417,CniExaiptasiaP_rna-XM_021048739.1:0.252601)91:0.0971243)1:0.309103,((((((CniFungiaSp_ffun1.m4.22702.m1:0.0174626,((CniDiscosoma_evm.model.scaffold_178.9:0.0994929,CniGalaxeaF_gfas1.m1.11819.m1:0.0398044)97:0.08246,CniGoniastreaA_gasp1.m3.28215.m1:0.102361)65:0.0102718)1:0.336107,(CniPoritesL_plut2.m8.10461.m1:0.0703515,(CniAcroporaT_aten_0.1.m1.27399.m1:0.0687882,(CniPoritesL_plut2.m8.32825.m1:0.195014,(CniAcroporaM_amil.1.2.13539.m1:0.0274891,(CniPoritesL_plut2.m8.22140.m1:0.0446129,((CniAcroporaT_aten_0.1.m1.21322.m1:1.62805,CniGoniastreaA_gasp1.m1b.11760.m1:5e-09)42:0.0691926,CniFungiaSp_ffun1.m4.14288.m1:0.0350676)81:0.0214868)84:0.0273501)76:0.0151532)94:0.146996)65:0.0676616)54:0.056369)53:0.0242729,CniDiscosoma_evm.model.scaffold_483.7:0.0784088)88:0.0851925,((CniAcroporaD_rna21876:0.0119894,CniAcroporaM_amil.1.2.20051.m1:0.234659)93:0.126525,((CniExaiptasiaP_rna-XM_021057338.1:0.181237,(CniExaiptasiaP_rna-XM_021044961.1:0.126797,(CniPocilloporaD_rna-XM_027192259.1:5e-09,(CniPocilloporaA_rna1572:6e-09,CniMergedstylophoraP_rna1490:0.00621984)0:5e-09)99:0.103896)96:0.0803363)77:0.0430691,((CniPoritesL_jamg1.model.Sc0000526.29:0.0919452,(CniMontiporaC_g34061.t1:0.0810185,CniOrbicellaF_rna26633:0.0965898)0:5e-09)99:0.102493,CniExaiptasiaP_rna-XM_021059315.2:0.273512)68:0.0406739)99:0.0906952)33:0.0364187)99:0.144562,((CniMontiporaC_g17246.t1:5e-09,(CniPoritesL_plut2.m8.29316.m1:0.236735,(((((CniMontiporaC_g15836.t1:0.00865462,(CniAcroporaT_aten_0.1.m1.19462.m1:1.21551,CniGoniastreaA_gasp1.m3.22402.m1:1.0506)87:0.419645)0:3.9693e-05,((CniMontiporaC_g66271.t1:0.100191,CniMontiporaC_g10634.t1:0.0632822)82:0.00986437,(CniMontiporaC_g10797.t1:0.0233861,CniMontiporaC_g5620.t1:0.0114624)94:0.0299769)95:0.0200865)31:0.00281637,CniMontiporaC_g36455.t1:0.0695599)0:5e-09,((CniMontiporaC_g17821.t1:5e-09,CniMontiporaC_g7212.t1:0.00976377)0:5e-09,(CniMontiporaC_g13111.t1:0.00566224,CniMontiporaC_g7689.t1:5e-09)0:5e-09)91:0.00262255)0:5e-09,CniMontiporaC_g17247.t1:0.00880511)99:0.106384)83:0.0689898)97:0.101364,((CniHydraV_rna19828:1.54049,CniActiniaT_rna-XM_031701148.1:0.139281)33:0.0880686,CniActiniaT_rna-XM_031693184.1:0.0590673)94:0.0901498)99:0.15239)98:0.178037,StrongylocentrotusP_rna31483:0.290311)66:0.0236241)76:0.0605116,((CniHydraV_rna11643:0.228406,((((CniHydraV_rna516:0.0242827,(CniHydraV_rna9536:0.00283621,CniHydraV_rna21392:0.00162137)91:0.00400169)48:0.000225308,((CniHydraV_rna21769:0.0431207,CniHydraV_rna17233:0.00797511)0:5e-09,((((CniHydraV_rna21456:0.0726149,CniHydraV_rna6006:0.0325559)77:0.0439044,CniHydraV_rna22665:0.0146931)72:0.0046152,((CniHydraV_rna14193:0.00406105,CniHydraV_rna9672:0.0382421)75:0.0039049,(CniHydraV_rna11438:0.00314381,(CniHydraV_rna16066:0.00592239,CniHydraV_rna13543:0.0370327)75:0.00290823)0:5e-09)0:5e-09)0:5e-09,CniHydraV_rna204:0.00231631)0:5e-09)80:0.00236037)84:0.00222028,CniHydraV_rna17234:5e-09)1:0.235181,((CniHydraV_rna18388:0.103356,(CniHydraV_rna18755:0.0669923,CniHydraV_rna24315:0.0758806)81:0.0277613)67:0.00754653,(CniHydraV_rna17225:0.0103672,(CniHydraV_rna13552:0.268319,CniHydraV_rna19629:5e-09)73:0.0107714)0:5e-09)1:0.289435)32:0.0654795)96:0.106397,((CniAureliaA_scaffold1217.g3.t1:0.152638,CniAureliaA_scaffold3761.g1.t1:0.174797)95:0.0924938,(CniAureliaA_scaffold1352.g2.t1:0.168081,CniAureliaA_scaffold1449.g4.t1:0.601288)16:0.113442)98:0.139024)1:0.26558)97:0.109096)90:0.0708989)96:0.0707227,((((AcanthasterP_rna36087:0.113196,(StrongylocentrotusP_rna20128:0.0265176,StrongylocentrotusP_rna33329:0.121777)1:0.185515)99:0.181648,((CniExaiptasiaP_rna-XM_028658796.1:0.321448,LottiaG_LotgiT143544:0.1536)98:0.289364,((((((CniAcroporaM_amil.1.2.24067.m1:0.00665289,(CniAcroporaT_aten_0.1.m1.37384.m1:0.0288753,(CniAcroporaT_aten_0.1.m1.37168.m1:0.00554961,CniAcroporaD_rna5137:0.00579658)0:8e-09)74:0.00128342)0:1.8516e-05,CniAcroporaT_aten_0.1.m1.8305.m1:0.0132884)81:0.00324328,CniGoniastreaA_gasp1.m3.26063.m1:0.040428)14:0.00440333,CniAmplexidiscus_evm.model.scaffold_496.18:0.0259606)1:0.133354,(((CniOrbicellaF_rna5823:0.073194,CniAcroporaM_amil.1.2.11608.m1:0.0432608)99:0.0832916,CniMontiporaC_adi2mcaRNA5137_R2:0.087732)74:0.00482742,CniGoniastreaA_gasp1.m3.5600.m1:0.0442132)99:0.113265)99:0.227281,((CniMontiporaC_g9529.t1:0.00708086,CniMontiporaC_adi2mcaRNA5137_R4:5e-09)91:0.0717868,CniGoniastreaA_gasp1.m3.30233.m1:0.430657)66:0.0581159)94:0.123022)93:0.104593)99:0.133533,(((CniHydraV_rna12634:5e-09,CniHydraV_rna24105:0.0786306)1:0.437565,(((CniGoniastreaA_gasp1.m3.12542.m1:1.11264,CniMontiporaC_g35717.t1:0.303522)78:0.218749,((CniAcroporaM_amil.1.2.26284.m1:0.151507,(CniAmplexidiscus_evm.model.scaffold_507.18:0.058339,(CniGoniastreaA_gasp1.m3.24462.m1:0.171862,(CniGoniastreaA_gasp1.m3.7241.m1:0.00917226,CniGoniastreaA_gasp1.m3.12891.m1:0.0261084)0:5e-09)41:0.0211877)82:0.067011)11:0.0282645,CniExaiptasiaP_rna-XM_021061178.2:0.121578)88:0.099125)97:0.154122,(CniFungiaSp_ffun1.m4.29988.m1:0.346294,((((CniFungiaSp_ffun1.m4.25273.m1:0.0108734,((CniGoniastreaA_gasp1.m3.31200.m1:0.00973941,CniGoniastreaA_gasp1.m3.29131.m1:0.0462717)0:6e-09,CniGoniastreaA_gasp1.m3.8584.m1:0.0640434)93:0.00771636)0:5e-09,((CniMontiporaC_g68526.t1:0.128864,CniFungiaSp_ffun1.m4.20830.m1:0.0125365)0:5e-09,CniGalaxeaF_gfas1.m1.23831.m1:2.44311)0:5e-09)88:0.00958728,((CniMontiporaC_g16395.t1:0.0395661,CniMontiporaC_g50121.t1:0.00694713)98:0.0464391,(CniAcroporaM_amil.1.2.20266.m1:0.019039,CniAcroporaT_aten_0.1.m1.31959.m1:0.0233025)42:0.000825122)76:0.00424327)0:5e-09,CniMontiporaC_g65021.t1:0.542539)1:0.28223)1:0.182714)86:0.0770401)72:0.0358013,((CniHydraV_rna12385:0.00943772,(CniHydraV_rna15744:5e-09,(CniHydraV_rna19643:0.00980571,(CniHydraV_rna24748:0.0144609,(CniHydraV_rna10210:0.00598786,(CniHydraV_rna17907:0.0259966,(CniHydraV_rna13250:0.0119011,CniHydraV_rna1188:0.024715)0:5e-09)0:5e-09)0:5e-09)0:5e-09)0:5e-09)74:0.00430609)1:0.431181,(((((CniHydraV_rna24366:0.0272238,((CniHydraV_rna23820:5e-09,CniHydraV_rna23281:0.0150725)0:5e-09,(CniHydraV_rna24424:0.0216861,CniHydraV_rna6801:5e-09)0:5e-09)83:0.00634992)0:5e-09,CniHydraV_rna9920:0.0287296)0:5e-09,CniHydraV_rna15649:0.0351572)62:0.00315341,CniHydraV_rna17731:0.0196851)99:0.294069,(CniMontiporaC_g45948.t1:0.0886392,CniMontiporaC_g28734.t1:0.103813)99:0.494307)38:0.10833)1:0.332137)75:0.0556086)99:0.236686,((DanioR_ENSDART00000162064:5e-09,(DanioR_ENSDART00000104361:0.00174008,DanioR_ENSDART00000193044:0.00527694)59:0.0027889)1:0.641859,((CrassostreaG_EKC36138:0.298856,(StrongylocentrotusP_rna31063:0.0983946,StrongylocentrotusP_rna31218:0.143694)1:0.386959)79:0.0886497,LottiaG_LotgiT116280:0.34581)79:0.0939438)96:0.167519)91:0.0619169)90:0.0692001)73:0.0429354)89:0.0554923)94:0.0690971,((((LottiaG_LotgiT107508:1.15365,CniMergedstylophoraP_rna26082:0.920581)73:0.229891,(((((CniPocilloporaA_rna14780:0,CniPocilloporaD_rna-XM_027191135.1:0)0:0.304247,(CniActiniaT_rna-XM_031716869.1:0.20638,(CniExaiptasiaP_rna-XM_021037759.1:0.135879,(CniExaiptasiaP_rna-XM_021055529.2:0.0697254,(CniMergedstylophoraP_rna34568:0.129099,CniMergedstylophoraP_rna32522:0.0515802)99:0.0959381)93:0.0591959)66:0.054807)97:0.0843264)47:0.0363868,CniActiniaT_rna-XM_031697811.1:0.653416)88:0.100565,((CniActiniaT_rna-XM_031703975.1:0.176716,(CniActiniaT_rna-XM_031701656.1:0.00245384,(CniActiniaT_rna-XM_031696001.1:0.0816467,CniActiniaT_rna-XM_031718651.1:0.019081)0:5e-09)1:0.244719)98:0.130554,(CniExaiptasiaP_rna-XM_021047767.2:0.275901,((CniPocilloporaA_rna893:5e-09,CniPocilloporaD_rna-XM_027185288.1:5e-09)99:0.104757,(((((CniAcroporaD_rna38847:0.0605903,(CniAcroporaD_rna25282:0.0240426,CniAcroporaD_rna2324:0.00469189)81:0.027179)70:0.01545,((CniAcroporaD_rna2323:0.0897151,(CniMontiporaC_g26180.t1:0.040612,CniMontiporaC_adi2mcaRNA25282_R4:0.0329942)97:0.0615299)15:0.0204476,CniMontiporaC_adi2mcaRNA25282_R1:0.108432)20:0.0147862)77:0.0189266,CniOrbicellaF_rna36710:0.0575212)98:0.0910622,((((CniMergedstylophoraP_Spis15808:0.502207,(CniMontiporaC_adi2mcaRNA25282_R2:0.0359455,(CniMontiporaC_adi2mcaRNA21298_R7:0.0326735,CniMontiporaC_g62911.t1:0.0476322)62:0.00926255)99:0.19092)86:0.0462237,((CniAmplexidiscus_evm.model.scaffold_715.6:0.141165,CniMontiporaC_g3477.t1:0.179276)86:0.069552,CniPoritesL_jamg1.model.Sc0000044.7:0.106368)94:0.0482224)94:0.0510385,((CniAcroporaD_rna21298:0.0116367,CniAcroporaD_rna41329:0.0323156)98:0.0593899,(CniMergedstylophoraP_rna20943:0.0738977,(CniMontiporaC_adi2mcaRNA21298_R9:0.0304512,(CniMontiporaC_g22694.t1:0.0149493,(CniMontiporaC_adi2mcaRNA21297_R3:0.0491942,CniAmplexidiscus_evm.model.scaffold_640.4:0.0400082)59:0.00628011)83:0.0356383)91:0.0389352)92:0.0446953)95:0.0495477)90:0.0280248,(CniActiniaT_rna-XM_031697479.1:0.428052,((CniAmplexidiscus_evm.model.scaffold_236.14:0.432552,CniAcroporaD_rna21297:0.247897)99:0.35894,(((CniPocilloporaA_rna18302:5e-09,CniPocilloporaD_rna-XM_027194737.1:5e-09)94:0.0518891,(LottiaG_LotgiT98628:0.294363,((CniMontiporaC_g21953.t1:5e-09,(CniMontiporaC_g3472.t1:0.0696988,CniMontiporaC_adi2mcaRNA2323_R8:0.0156728)83:0.0270346)78:0.0261921,CniAmplexidiscus_evm.model.scaffold_715.7:0.0658616)0:9e-09)13:0.0985024)99:0.203128,(CniAcroporaM_amil.1.2.2265.m1:1.81695,CniDiscosoma_evm.model.scaffold_521.8:0.0203923)30:0.170116)18:0.022497)79:0.0713802)20:0.0284611)65:0.0237413)99:0.0577899,(CniAcroporaD_rna18697:0.0031603,(CniOrbicellaF_rna230:0,CniOrbicellaF_rna231:0)0:0.0537099)95:0.0346426)82:0.0313852)99:0.130656)76:0.0491319)96:0.0673308)99:0.198927,LingulaA_rna-XM_013525611.1:0.552648)67:0.0680512)75:0.0720774,((((CrassostreaG_EKC31107:0.101759,CniPoritesL_plut2.m8.20780.m1:1.0962)57:0.217263,CniHydraV_rna17580:0.560989)0:5e-09,CrassostreaG_EKC34529:0.412847)1:0.322887,((((CrassostreaG_EKC39238:0.373638,((LottiaG_LotgiT153335:0.0160462,(LottiaG_LotgiT162015:5e-09,(LottiaG_LotgiT176584:0.0504514,CniAcroporaT_aten_0.1.m1.20526.m1:0.700885)0:0.00148083)1:0.149106)1:0.264379,((CrassostreaG_EKC27243:0.00456899,CrassostreaG_EKC23117:0.0108294)1:0.20831,(CrassostreaG_EKC41963:0.00872179,(CrassostreaG_EKC42483:0.051522,CrassostreaG_EKC26603:0.00332517)85:0.0341223)98:0.130902)95:0.0981602)64:0.0485668)41:0.0617072,(LottiaG_LotgiT107764:5e-09,LottiaG_LotgiT145305:0.0417519)98:0.115739)95:0.140677,StrigamiaM_SMAR000744-RA:0.738536)0:0.00933153,LottiaG_LotgiT158703:0.465002)0:5e-09)99:0.289405)77:0.0933913,((((LingulaA_rna-XM_013524680.1:0.421626,CniExaiptasiaP_rna-XM_021051686.1:0.515612)24:0.0689018,(CniExaiptasiaP_rna-XM_021058960.1:0.320706,CniFungiaSp_ffun1.m4.25162.m1:0.898446)71:0.267104)87:0.0799239,(((CniDendronephthya_rna-XM_028560231.1:0.0396517,(CniDendronephthya_rna-XM_028561660.1:5e-09,(CniDendronephthya_rna-XM_028554818.1:0.00644534,CniDendronephthya_rna-XM_028560954.1:0.0890901)0:0.00667791)18:0.00222747)1:0.264587,((((CniMergedstylophoraP_rna3055:0,CniMergedstylophoraP_rna26809:0,CniMergedstylophoraP_rna31251:0,CniMergedstylophoraP_rna34466:0)0:6e-09,(CniMergedstylophoraP_rna10841:0.0927811,CniMergedstylophoraP_rna30385:0.0248192)58:0.00272806)1:0.17483,((CniExaiptasiaP_rna-XM_021043173.2:5e-09,CniExaiptasiaP_rna-XM_021049818.1:0.0887147)1:0.169317,((((CniGalaxeaF_gfas1.m1.20956.m1:0.136257,((CniMontiporaC_g23565.t1:0.12309,CniAmplexidiscus_evm.model.scaffold_111.1:0.130147)41:0.0140149,CniMontiporaC_g52305.t1:0.104879)53:0.043932)89:0.0497063,(CniMontiporaC_g19199.t1:0.0102916,CniMontiporaC_adi2mcaRNA21119_R9:0.00298793)84:0.00902352)95:0.0286538,((CniAcroporaT_aten_0.1.m1.26101.m1:0.0292198,(CniAcroporaT_aten_0.1.m1.29116.m1:0.0295765,(CniAcroporaT_aten_0.1.m1.29124.m1:0.0105037,(CniAcroporaT_aten_0.1.m1.17124.m1:0.02581,CniAcroporaM_amil.1.2.22808.m1:0.0945267)16:0.0037313)6:0.000656152)75:0.00331416)71:0.00279412,CniAcroporaM_amil.1.2.11890.m1:0.0132659)98:0.0272193)69:0.011377,CniGoniastreaA_gasp1.m3.21551.m1:0.180214)99:0.0847933)98:0.0936649)90:0.0601872,(CniMergedstylophoraP_rna25534:0.107762,((CniMontiporaC_g46798.t1:0.399916,((CniMontiporaC_g11685.t1:0.00310545,(CniMontiporaC_g30400.t1:5e-09,((CniMontiporaC_g30040.t1:0.00153671,CniMontiporaC_g25406.t1:0.00307181)0:6e-09,(CniMontiporaC_adi2mcaRNA21119_R6:0.0241554,CniMontiporaC_g43783.t1:0.00162312)0:0.00162226)82:0.00153568)0:5e-09)0:5e-09,(CniMontiporaC_g41060.t1:0.0716966,CniMontiporaC_g4184.t1:0.0015364)0:5e-09)80:0.00864774)89:0.0158244,((CniAcroporaM_amil.1.2.19685.m1:0.0104024,(CniAcroporaD_rna8865:0.0549046,CniAcroporaD_rna21119:0.00319289)42:0.00160537)98:0.0265417,CniAmplexidiscus_evm.model.scaffold_769.7:0.0861092)86:0.011188)0:5e-09)1:0.227092)67:0.0452185)94:0.0603965,((((CniAmplexidiscus_evm.model.scaffold_689.9:0.0225933,(((((CniMontiporaC_g58762.t1:0.0125589,CniMontiporaC_g45098.t1:0.00301741)0:5e-09,CniMontiporaC_g42496.t1:0.00301461)93:0.00303753,CniMontiporaC_g62251.t1:0.00609598)0:5e-09,CniMontiporaC_adi2mcaRNA23649_R5:0.00480552)97:0.0116443,(((CniAcroporaT_aten_0.1.m1.17227.m1:0.037188,(CniAcroporaT_aten_0.1.m1.36992.m1:0.00321559,CniAcroporaD_rna34704:0.117816)41:0.00381998)80:0.0127015,(CniAcroporaD_rna23649:0.00393361,CniAcroporaD_rna38833:0.113579)92:0.00922486)76:0.00212672,CniDiscosoma_evm.model.scaffold_467.8:0.0152787)95:0.0119656)68:0.0124846)44:0.0100496,CniOrbicellaF_rna25688:0.0283542)87:0.0298693,CniGoniastreaA_gasp1.m1b.5705.m1:0.070655)1:0.253665,((CniPoritesL_plut2.m8.30206.m1:0.0494744,((CniGoniastreaA_gasp1.m3.24766.m1:0.0084021,CniGoniastreaA_gasp1.m3.28473.m1:0.0567003)0:5e-09,CniGoniastreaA_gasp1.m3.9355.m1:0.00681818)99:0.0318356)71:0.0156628,((CniAcroporaT_aten_0.1.m1.25396.m1:0.266602,CniAcroporaT_aten_0.1.m1.21837.m1:5e-09)98:0.0395733,CniMontiporaC_g64991.t1:0.0735767)73:0.00399628)1:0.217226)95:0.0921936)99:0.181692)99:0.19867,DanioR_ENSDART00000099417:0.87412)92:0.128933)94:0.0924028)80:0.0437674,((StrigamiaM_SMAR005884-RA:0.740614,(CniAcroporaM_amil.1.2.10114.m1:0.90169,CrassostreaG_EKC39566:5e-09)67:0.455706)80:0.226678,(((DanioR_ENSDART00000060193:0.282024,(XenopusT_rna-XM_031896444.1:0.971505,(Human_ENST00000054650:0.0510077,MusM_ENSMUST00000036680:0.136338)99:0.632114)36:0.037778)77:0.241018,BotrylloidesL_Boleac.CG.SB_v3.S496.g10682.01.t:0.925945)81:0.191955,((AcanthasterP_rna35020:1.22143,CniXenia_Xe_024343-T1:0.48498)82:0.291707,((CniExaiptasiaP_rna-XM_021055352.2:0.532244,(CniDendronephthya_rna-XM_028541659.1:0.855177,ApisM_GB49500-RA:0.833841)87:0.232432)86:0.181091,((CniHydraV_rna5365:0.56381,(CniAcroporaT_aten_0.1.m1.30355.m1:0.123619,CniAcroporaT_aten_0.1.m1.31678.m1:0.0467266)99:0.927605)30:0.110437,(CniHydraV_rna794:0.00395134,CniHydraV_rna24654:0.0416975)96:0.286374)91:0.177298)15:0.0322027)37:0.0504682)82:0.0723188)88:0.103062)29:0.0255087)52:0.030878,((CniRenillaM_g18076.t1:0.00577072,CniRenillaM_g18753.t1:0.171859)1:1.50688,(((((((CniHydraV_rna19982:0.811873,((((CniDendronephthya_rna-XM_028551788.1:0.0493689,CniDendronephthya_rna-XM_028561540.1:0.10455)99:0.162538,(CniDendronephthya_rna-XM_028559740.1:0.174139,(CniDendronephthya_rna-XM_028559734.1:0.175532,(CniDendronephthya_rna-XM_028550990.1:0.00192794,CniDendronephthya_rna-XM_028560571.1:0.00144633)1:0.156274)79:0.0470366)99:0.163255)91:0.0859077,(CniDendronephthya_rna-XM_028551386.1:0.353092,(CniDendronephthya_rna-XM_028551380.1:0.173271,CniDendronephthya_rna-XM_028557047.1:0.0949828)66:0.0370373)99:0.193222)99:0.111507,((((CniAureliaA_scaffold2516.g3.t1:0.213783,CniAureliaA_scaffold577.g4.t1:0.178678)99:0.140851,(CniRenillaM_g4739.t1:0.320367,(CniDendronephthya_rna-XM_028562561.1:0.003716,(CniDendronephthya_rna-XM_028563063.1:0.00210437,((CniDendronephthya_rna-XM_028562514.1:0,CniDendronephthya_rna-XM_028562764.1:0,CniDendronephthya_rna-XM_028562983.1:0,CniDendronephthya_rna-XM_028563121.1:0)0:5e-09,(CniDendronephthya_rna-XM_028562747.1:0,CniDendronephthya_rna-XM_028562860.1:0)0:0.00028333)0:6e-09)41:0.00109094)1:0.242903)91:0.0644765)66:0.0629896,((CniActiniaT_rna-XM_031705559.1:0.142118,(CniMergedstylophoraP_rna9702:0.0510328,(CniExaiptasiaP_rna-XM_028660555.1:0.0079455,(CniExaiptasiaP_rna-XM_021040378.1:0.00296291,CniExaiptasiaP_rna-XM_021048808.1:0.00334172)86:0.0207382)96:0.0579807)97:0.0667304)1:0.158835,(CniAureliaA_scaffold1726.g3.t1:0.0898702,CniAureliaA_scaffold2073.g2.t1:0.0344083)1:0.246572)68:0.0289163)99:0.109253,(((((CrassostreaG_EKC30939:1.31774,CniHydraV_rna23197:6e-09)29:0.0366996,CniHydraV_rna15082:0.0167587)0:5e-09,((CniHydraV_rna10937:0.0140707,CniHydraV_rna21562:0.00321932)59:0.00191474,((CniHydraV_rna4178:0.102486,(CniHydraV_rna21898:0.074554,(CniHydraV_rna2709:0.000556669,CniMergedstylophoraP_rna32677:1.38651)14:0.0324722)84:0.0102185)79:0.0179266,(CniHydraV_rna11893:0.0213699,CniHydraV_rna829:0.0312024)0:5e-09)90:0.0120638)0:5e-09)90:0.26233,CniXenia_Xe_026448-T1:1.68757)44:0.0756443,CniHydraV_rna20595:0.263879)51:0.0612374)13:0.0334953)47:0.0480642)11:0.0222183,(((((((CniFungiaSp_ffun1.m4.8435.m1:0.275319,CniAmplexidiscus_evm.model.scaffold_1225.2:0.0811055)44:0.00416007,CniAcroporaD_rna3909:0.0114315)91:0.0536191,((CniMontiporaC_g40101.t1:5e-09,CniMontiporaC_g61209.t1:0.00474819)1:0.152393,(CniMontiporaC_g10129.t1:5e-09,CniMontiporaC_g20136.t1:0.00380319)76:0.0165317)49:0.0370996)1:0.479705,((CniActiniaT_rna-XM_031710069.1:0.457621,((CniAcroporaD_rna1481:0.0525546,CniAcroporaD_rna29630:0.023392)95:0.0798941,(CniExaiptasiaP_rna-XM_028661825.1:5e-09,CniExaiptasiaP_rna-XM_021055837.1:0.0499816)99:0.0917438)99:0.34322)51:0.0403109,((CniMontiporaC_g34260.t1:0.400792,(CniActiniaT_rna-XM_031695829.1:0.0363526,CniActiniaT_rna-XM_031709266.1:0.0549593)98:0.274406)71:0.0995653,CniGalaxeaF_gfas1.m1.11025.m1:0.597823)89:0.169252)95:0.156456)99:0.276622,(CniMontiporaC_g58005.t1:0.240456,(CniMontiporaC_g35771.t1:0.00328027,(CniAcroporaT_aten_0.1.m1.17037.m1:0.00579117,(((CniMontiporaC_g65028.t1:0.0131266,(CniMontiporaC_g54646.t1:0.00506621,((CniMontiporaC_g35611.t1:0,CniMontiporaC_g51379.t1:0)0:5e-09,CniMontiporaC_g39210.t1:0.00168637)0:5e-09)0:6e-09)4:0.000130955,CniMontiporaC_g16264.t1:0.0032526)98:0.0338958,((((CniAcroporaT_aten_0.1.m1.23103.m1:0.0404781,CniAcroporaT_aten_0.1.m1.4814.m1:5e-09)99:0.0853169,CniAcroporaT_aten_0.1.m1.33439.m1:0.00392999)0:0.00111544,(CniAmplexidiscus_evm.model.scaffold_467.12:0.348973,CniAcroporaT_aten_0.1.m1.35776.m1:0.0592124)83:0.0458383)98:0.0769373,CniAcroporaT_aten_0.1.m1.18643.m1:0.0790922)99:0.0704252)99:0.0541171)69:0.0015797)94:0.109306)1:0.523995)0:0.0434075,(CniExaiptasiaP_rna-XM_021056816.1:0.385131,(CniDendronephthya_rna-XM_028538701.1:0.145212,CniDendronephthya_rna-XM_028551789.1:0.180681)1:0.264907)99:0.206743)0:0.0660592,(CniHydraV_rna15770:0.400304,CniRenillaM_g15847.t1:0.238227)1:0.323794)99:0.319227)94:0.0866354,(((((((CniExaiptasiaP_rna-XM_021042947.1:0.0837868,CniActiniaT_rna-XM_031699164.1:0.115174)1:0.193561,((((CniAcroporaD_rna29889:5e-09,(CniAcroporaT_aten_0.1.m1.1709.m1:0.0158974,(CniAcroporaM_amil.1.2.21888.m1:0.233342,CniAcroporaM_amil.1.2.21889.m1:0.116407)99:0.186148)77:0.0226645)89:0.0184089,(CniMontiporaC_adi2mcaRNA29889_R1:0.0155715,(CniMontiporaC_g69769.t1:0.0120166,CniMontiporaC_g32589.t1:0.0291352)69:0.00789083)75:0.00581402)70:0.0076954,CniMontiporaC_g8588.t1:0.0406369)1:0.166432,((CniMontiporaC_adi2mcaRNA29889_R2:0.0692666,CniMontiporaC_adi2mcaRNA29889_R7:0.0341582)3:0.00541551,(CniMontiporaC_g56448.t1:0.0738378,(CniMontiporaC_g50194.t1:0.0119044,(CniMontiporaC_g38470.t1:0.0949016,(CniMontiporaC_g52908.t1:0,CniMontiporaC_g1747.t1:0)0:5e-09)74:0.0384648)80:0.0332333)97:0.129928)99:0.104442)38:0.0510025)0:5e-09,CniMontiporaC_g38468.t1:0.423959)88:0.044731,CniActiniaT_rna-XM_031698940.1:0.349582)82:0.0521942,(((CniMontiporaC_g51927.t1:0.221623,(CniPoritesL_jamg1.model.Sc0000037.156:0.116459,CniPoritesL_jamg1.model.Sc0000037.157:0.0662679)99:0.371767)89:0.0957608,(CniAcroporaD_rna17249:0.0597134,CniMergedstylophoraP_rna7068:0.265524)94:0.183206)17:0.0343221,(((CniMontiporaC_g57852.t1:0.133548,CniMontiporaC_g68459.t1:0.031233)76:0.0183691,(((CniGalaxeaF_gfas1.m1.4561.m1:0.0504388,CniGoniastreaA_gasp1.m3.3968.m1:0.0139699)59:0.0124722,CniGoniastreaA_gasp1.m3.20649.m1:0.505194)96:0.0985156,(CniGoniastreaA_gasp1.m3.25518.m1:0.0227815,CniPoritesL_jamg1.model.Sc0000584.17:0.0111194)0:5e-09)77:0.00738133)43:0.0356546,(CniAcroporaD_rna36236:0.158298,CniMergedstylophoraP_rna8154:0.132055)92:0.0697278)97:0.097149)99:0.103593)95:0.185524,(CniDiscosoma_evm.model.scaffold_755.2:1.6985,(CniRenillaM_g14299.t1:0.803546,(CniAcroporaM_amil.1.2.10056.m1:0.12334,CniMontiporaC_g65979.t1:0.378141)90:0.371842)63:0.316682)96:1.03536)59:0.049731,(LingulaA_rna-XM_013528091.2:0.179353,(((LingulaA_rna-XM_013538549.1:0.0341319,LingulaA_rna-XM_013530364.1:0.0477573)1:0.194183,LingulaA_rna-XM_013547890.1:0.255158)99:0.107641,CniExaiptasiaP_rna-XM_021061548.1:0.268154)11:0.0285441)1:0.251467)97:0.0891877)83:0.065652,CniAureliaA_scaffold326.g7.t1:0.643205)81:0.0936035,((XenopusT_rna-XM_031906467.1:0.213888,OphiophagusH_rna-gnl|NaturalisBC|L345_01095.mrna:0.474504)67:0.103149,OphiophagusH_rna-gnl|NaturalisBC|L345_15720.mrna:0.344662)1:0.795253)65:0.0556485,(((((CrassostreaG_EKC33206:0.241363,((LottiaG_LotgiT153356:0.0223756,(LottiaG_LotgiT163243:0.0490238,LottiaG_LotgiT163257:0.0384723)55:0.00790128)1:0.48474,LottiaG_LotgiT98636:0.130049)22:0.0505735)99:0.167619,LingulaA_rna-XM_013564950.1:0.310689)99:0.175723,(CrassostreaG_EKC22033:0.293389,LingulaA_rna-XM_013536068.1:0.301958)88:0.120506)1:0.489744,(((AmphimedonQ_rna7969:0.266867,AmphimedonQ_rna9138:0.262771)99:0.210259,(((AmphimedonQ_rna103:0.0841034,AmphimedonQ_rna28778:0.00547726)94:0.35429,CniGoniastreaA_gasp1.m1b.34542.m1:0.896201)37:0.0713347,CniAcroporaM_amil.1.2.21892.m1:0.620532)20:0.134521)75:0.0752439,(((CniMergedstylophoraP_rna11736:0.255447,(CniDiscosoma_evm.model.scaffold_652.5:0.133258,(CniMergedstylophoraP_rna29313:0.11344,CniMergedstylophoraP_Spis20281:0.140478)96:0.1086)86:0.0384415)99:0.117692,(((CniMergedstylophoraP_rna10394:5e-09,(CniMergedstylophoraP_rna16728:0,CniMergedstylophoraP_rna33266:0)0:6e-09)1:0.260187,(((CniMontiporaC_g50519.t1:0.0441679,((CniMontiporaC_adi2mcaRNA32123_R7:0,CniMontiporaC_adi2mcaRNA32123_R9:0)0:0.0198904,(CniMontiporaC_adi2mcaRNA32123_R6:0.0341316,(CniMontiporaC_adi2mcaRNA32123_R2:0.00617847,(CniMontiporaC_adi2mcaRNA32123_R4:0.0186739,(CniMontiporaC_adi2mcaRNA32123_R1:0.00200466,CniMontiporaC_adi2mcaRNA32123_R3:0.00306439)91:0.00399837)0:5e-09)84:0.00149762)0:5e-09)0:5e-09)71:0.00282046,CniMontiporaC_adi2mcaRNA32123_R5:0.030437)1:0.0943526,((CniMontiporaC_g7489.t1:0.0796057,(CniAcroporaM_amil.1.2.19517.m1:0.0914622,(CniAcroporaT_aten_0.1.m1.18793.m1:0.0958688,CniAcroporaM_amil.1.2.17832.m1:0.0534807)0:5e-09)91:0.0320246)76:0.0136436,CniMergedstylophoraP_rna17306:0.0740595)93:0.037933)1:0.125805)1:0.110275,(CniMergedstylophoraP_Spis21831:0.429135,((CniMergedstylophoraP_rna26121:0.0410227,CniMergedstylophoraP_rna30429:0.0302911)1:0.122937,(((CniAcroporaD_rna32123:5e-09,(CniAcroporaM_amil.1.2.23697.m1:5e-09,CniAcroporaM_amil.1.2.11767.m1:0.0144389)98:0.0186764)96:0.0219156,((CniMergedstylophoraP_Spis21792:0.137488,(CniGoniastreaA_gasp1.m3.4506.m1:0.0210727,(CniGoniastreaA_gasp1.m3.4290.m1:0.0653346,CniGoniastreaA_gasp1.m3.16857.m1:0.0608245)61:0.00535078)89:0.0306329)55:0.0451256,(CniGoniastreaA_gasp1.m1b.18041.m1:0.0765827,CniGoniastreaA_gasp1.m1b.3610.m1:0.332305)82:0.0255214)79:0.0147513)1:0.102122,((CniAcroporaM_amil.1.2.8470.m1:0.0514951,CniAcroporaM_amil.1.2.25014.m1:0.0224543)99:0.203477,((CniExaiptasiaP_rna-XM_021049812.1:5e-09,CniExaiptasiaP_rna-XM_021060937.2:5e-09)99:0.170158,(CniDiscosoma_evm.model.scaffold_396.13:0.0645192,(CniDiscosoma_evm.model.scaffold_193.23:0.0122392,CniAmplexidiscus_evm.model.scaffold_673.3:0.047768)64:0.0288614)1:0.406142)63:0.0263416)78:0.0323463)13:0.031636)89:0.0534284)71:0.0397219)29:0.043964)99:0.168719,(CniAcroporaM_amil.1.2.16493.m1:0.449111,((((CniMontiporaC_adi2mcaRNA24587_R3:0.00363717,CniMontiporaC_adi2mcaRNA24587_R5:0.00630372)97:0.0184514,((CniMontiporaC_g13783.t1:0.0854207,(CniAcroporaD_rna24587:0.0157275,CniAcroporaM_amil.1.2.12981.m1:0.300304)68:0.0258399)87:0.0130011,(CniMontiporaC_g60296.t1:0.0300329,(((CniGoniastreaA_gasp1.m3.20081.m1:0.0309374,CniGoniastreaA_gasp1.m3.12013.m1:0.0252807)82:0.0157453,CniGalaxeaF_gfas1.m1.11636.m1:0.0783298)94:0.0231214,(((CniMontiporaC_g21428.t1:0.121798,CniFungiaSp_ffun1.m4.16238.m1:0.264338)85:0.069123,(CniAcroporaT_aten_0.1.m1.37272.m1:0.0233363,(CniAcroporaM_amil.1.2.17500.m1:0.078732,CniAcroporaM_amil.1.2.18202.m1:0.0109033)99:0.0491748)23:0.0138251)55:0.00453508,(CniPoritesL_plut2.m8.22411.m1:0.0224912,(CniAmplexidiscus_evm.model.scaffold_49.12:0.0779314,(((((CniAcroporaT_aten_0.1.m1.6056.m1:0.00699212,(CniAcroporaT_aten_0.1.m1.21024.m1:5e-09,(CniAcroporaT_aten_0.1.m1.32649.m1:0.00348112,CniAcroporaT_aten_0.1.m1.4266.m1:0.0141431)0:5e-09)50:5e-09)83:0.00840427,((CniAcroporaT_aten_0.1.m1.8556.m1:0.00423189,(CniAcroporaT_aten_0.1.m1.13868.m1:0.094126,CniAcroporaT_aten_0.1.m1.38073.m1:5e-09)84:0.0040279)0:5e-09,((CniAcroporaT_aten_0.1.m1.983.m1:0,CniAcroporaT_aten_0.1.m1.6367.m1:0,CniAcroporaT_aten_0.1.m1.19331.m1:0,CniAcroporaT_aten_0.1.m1.28068.m1:0)0:5e-09,(CniAcroporaT_aten_0.1.m1.37883.m1:0.00348364,CniAcroporaT_aten_0.1.m1.30861.m1:0.00348281)0:5e-09)0:6e-09)87:0.0103061)96:0.0439335,CniAcroporaT_aten_0.1.m1.18319.m1:0.0388807)98:0.170597,(CniAcroporaT_aten_0.1.m1.31471.m1:0.0307572,(CniAcroporaT_aten_0.1.m1.391.m1:0.00498786,CniGalaxeaF_gfas1.m1.22922.m1:1.81957)76:0.0348229)0:6e-09)81:0.0168264,(CniMontiporaC_g49956.t1:0.0299002,(CniAcroporaT_aten_0.1.m1.24531.m1:0.288143,CniMontiporaC_g13782.t1:0.066986)0:5e-09)86:0.0179758)0:6e-09)3:0.0359393)63:0.0128386)87:0.0290505)91:0.0276832)61:0.00831829)0:5e-09)62:0.00450779,CniDiscosoma_evm.model.scaffold_177.28:0.0329516)15:0.0154077,CniDiscosoma_evm.model.scaffold_311.10:0.0710851)40:0.042114)99:0.314355)99:0.13512)94:0.0895414)3:0.0255796,CniExaiptasiaP_rna-XM_021055751.1:0.710931)93:0.0935014)99:0.11926,((((CniPoritesL_plut2.m8.22141.m1:5e-09,CniPoritesL_plut2.m8.31727.m1:1.16037)71:0.381302,CniXenia_Xe_018004-T1:1.34265)79:0.305501,((((CniPocilloporaA_rna894:5e-09,CniPocilloporaD_rna-XM_027185300.1:5e-09)99:0.818375,(BotrylloidesL_Boleac.CG.SB_v3.S645.g12733.01.t:0.751717,(CniMontiporaC_g44552.t1:0.91382,CniPoritesL_plut2.m8.8983.m1:1.06533)4:0.120732)86:0.319673)70:0.25711,(((((CniAcroporaT_aten_0.1.m1.24965.m1:0.795804,((CniAcroporaM_amil.1.2.25575.m1:0.342214,CniXenia_Xe_010894-T1:0.838304)54:0.232997,(AcanthasterP_rna9479:1.40156,CniAcroporaM_amil.1.2.12822.m1:0.862164)78:0.492449)31:0.163329)0:0.00922584,CniMergedstylophoraP_Spis9558:1.16808)13:0.0469858,CniMontiporaC_g54683.t1:0.745047)52:0.0856615,((((CniAcroporaT_aten_0.1.m1.24519.m1:0.285691,CniMontiporaC_g24696.t1:0.158848)99:0.631873,(CniDiscosoma_evm.model.scaffold_727.6:0.632001,CniMontiporaC_g65589.t1:0.776954)69:0.23919)79:0.339753,((CniAcroporaM_amil.1.2.21107.m1:0.338978,(CniAcroporaM_amil.1.2.14790.m1:0.257144,CniAcroporaM_amil.1.2.23672.m1:0.474279)32:0.0722852)97:0.635081,(CniFungiaSp_ffun1.m4.7836.m1:0.355887,CniPoritesL_plut2.m8.24611.m1:1.14371)50:0.722318)85:0.425235)49:0.0988506,((AmphimedonQ_rna14671:0.406027,(CniOrbicellaF_rna1635:0.505025,CniExaiptasiaP_rna-XM_028662377.1:0.28355)84:0.189997)98:0.719117,(CniMontiporaC_g7027.t1:0.587843,CniAcroporaM_amil.1.2.21821.m1:1.13549)82:0.345418)79:0.297247)0:5e-09)19:0.0326702,(CniMergedstylophoraP_Spis3038:0.275411,(CniAcroporaM_amil.1.2.17568.m1:0.330338,(CniAcroporaM_amil.1.2.17719.m1:0.762036,CniMontiporaC_g38959.t1:5e-09)99:0.441173)71:0.159637)1:1.60632)46:0.102153)46:0.0287531,(((CniAcroporaM_amil.1.2.17642.m1:0.522267,CniFungiaSp_ffun1.m2b.18918.m1:1.9464)38:0.204291,CniHydraV_rna22011:1.27704)87:0.290031,(CniGoniastreaA_gasp1.m3.6010.m1:0.696742,((((AmphibalanusA_rna-gnl|WGS_VIIS|FJT64_023931-RA_mrna:5e-09,AmphibalanusA_rna-gnl|WGS_VIIS|FJT64_025553-RB_mrna:5e-09)94:0.00663609,((AmphibalanusA_rna-gnl|WGS_VIIS|FJT64_012270-RA_mrna:5e-09,AmphibalanusA_rna-gnl|WGS_VIIS|FJT64_012302-RA_mrna:0.00112325)90:0.0129399,AmphibalanusA_rna-gnl|WGS_VIIS|FJT64_021367-RB_mrna:0.0125037)97:0.0213727)88:0.0185507,AmphibalanusA_rna-gnl|WGS_VIIS|FJT64_012789-RA_mrna:5e-09)79:0.00906799,AmphibalanusA_rna-gnl|WGS_VIIS|FJT64_026082-RA_mrna:0.00733679)1:1.42517)41:0.091474)97:0.395924)56:0.0874072)84:0.126164,((((CniExaiptasiaP_rna-XM_021043862.2:1.03085,(CniGoniastreaA_gasp1.m3.14769.m1:1.09288,((CniFungiaSp_ffun1.m4.5974.m1:0.00910938,CniFungiaSp_ffun1.m4.14852.m1:0.00861161)1:1.09862,(CniAcroporaM_amil.1.2.23677.m1:0.175234,(CniMergedstylophoraP_rna33762:0.150101,(CniAcroporaD_rna28449:0.0452127,CniAcroporaM_amil.1.2.18556.m1:0.17099)76:0.0191369)86:0.0606185)99:0.568179)13:0.0594546)52:0.201258)87:0.221699,((CrassostreaG_EKC24336:0.469089,(StrongylocentrotusP_rna25904:0.939074,(DanioR_ENSDART00000109729:0.321438,DanioR_ENSDART00000078086:0.122294)99:0.774399)11:0.141845)73:0.18894,CniAureliaA_scaffold1746.g4.t1:1.15289)0:0.00116193)0:0.0860807,((((CniAureliaA_scaffold730.g7.t1:1.27898,(CniPoritesL_plut2.m8.15616.m1:0.693698,CniXenia_Xe_022660-T1:0.30799)99:1.07267)49:0.16469,CniAcroporaT_aten_0.1.m1.37701.m1:0.59301)52:0.0844264,((((CniHydraV_rna4593:1.12724,CniMontiporaC_g66239.t1:0.00790061)0:0.123494,((CniGoniastreaA_gasp1.m3.15178.m1:2.1582,CniMontiporaC_g65998.t1:6e-09)1:0.245187,(CniMontiporaC_g31597.t1:0.0408447,CniOrbicellaF_rna22223:0.232144)40:0.0209031)27:0.0313985)1:0.462189,(LottiaG_LotgiT125704:0.394321,(LottiaG_LotgiT96811:0.0321203,(CniPoritesL_plut2.m8.1837.m1:1.02993,LottiaG_LotgiT119836:6e-09)26:0.062171)99:0.214002)79:0.0985091)96:0.160948,((CniFungiaSp_ffun1.m4.23933.m1:1.43037,((((((((((CniAcroporaM_amil.1.2.5170.m1:0.0416223,CniAcroporaT_aten_0.1.m1.29622.m1:0.113254)75:0.00658841,(CniAcroporaT_aten_0.1.m1.20513.m1:0.0258329,(CniAcroporaT_aten_0.1.m1.26258.m1:0.0126976,CniAcroporaT_aten_0.1.m1.29096.m1:0.0106698)37:0.0023148)75:0.00395781)0:5e-09,CniAcroporaD_rna9774:0.0366336)1:0.115656,((CniExaiptasiaP_rna-XM_021050082.2:0.0527566,CniExaiptasiaP_rna-XM_028661751.1:0.00642225)1:0.118878,CniExaiptasiaP_rna-XM_021048677.2:0.00786288)85:0.0343178)1:0.100215,(CniActiniaT_rna-XM_031702439.1:0.0342007,(CniActiniaT_rna-XM_031702432.1:0.16626,(CniExaiptasiaP_rna-XM_021053058.2:0.000976307,CniExaiptasiaP_rna-XM_021053380.2:5e-09)98:0.0598444)0:0.00321323)97:0.0646638)98:0.0647725,CniActiniaT_rna-XM_031694277.1:0.125032)19:0.0171107,(((((CniMontiporaC_adi2mcaRNA33626_R7:0.0177973,((CniFungiaSp_ffun1.m2b.26567.m1:5e-09,(CniFungiaSp_ffun1.m2b.1990.m1:0.0110158,CniFungiaSp_ffun1.m4.16323.m1:0.00705041)85:0.0129741)74:0.0298452,(CniFungiaSp_ffun1.m4.23949.m1:0.492099,(CniAcroporaM_amil.1.2.9859.m1:0.0766787,CniAcroporaM_amil.1.2.19592.m1:0.226259)87:0.0988576)78:0.0860958)86:0.0350099)98:0.105049,CniActiniaT_rna-XM_031719636.1:0.344271)88:0.0538064,((CniActiniaT_rna-XM_031693368.1:0.189718,CniAcroporaT_aten_0.1.m1.6195.m1:2.0405)58:0.0106714,((CniMergedstylophoraP_rna20434:0.169541,(CniAcroporaT_aten_0.1.m1.23781.m1:0.144975,CniAcroporaT_aten_0.1.m1.26745.m1:0.285611)77:0.10532)99:0.283846,((((CniPoritesL_jamg1.model.xfSc0000124.2:0.143582,CniPoritesL_plut2.m8.23402.m1:0.254296)79:0.0316975,(CniMergedstylophoraP_rna22334:0.0317053,(CniMergedstylophoraP_rna33089:0.045757,(CniMergedstylophoraP_Spis2320:0.0530046,CniMergedstylophoraP_Spis17572:0.0289519)61:0.00703287)89:0.0170879)98:0.059912)96:0.0500681,(CniAcroporaM_amil.1.2.19654.m1:0.572672,(((((CniMontiporaC_adi2mcaRNA33626_R6:0.0185431,(CniMontiporaC_adi2mcaRNA33626_R2:0.0054858,CniMontiporaC_adi2mcaRNA33626_R1:0.00508717)22:0.00169663)0:6e-09,CniMontiporaC_adi2mcaRNA33626_R0:0.00508595)0:5e-09,CniMontiporaC_adi2mcaRNA33626_R5:0.0184711)0:5e-09,(CniAcroporaD_rna33626:0.00553748,CniAcroporaM_amil.1.2.21411.m1:0.0570683)94:0.00974788)99:0.0510104,(((((CniAcroporaT_aten_0.1.m1.22989.m1:0.0288385,(CniAcroporaT_aten_0.1.m1.25594.m1:0.00335406,CniAcroporaT_aten_0.1.m1.14520.m1:0.0225129)87:0.00350847)0:5e-09,((CniAcroporaT_aten_0.1.m1.19763.m1:5e-09,(CniAcroporaM_amil.1.2.17695.m1:2.6939e-05,CniMontiporaC_adi2mcaRNA39475_R5:0.0612918)87:0.0177514)90:0.00517015,CniAcroporaT_aten_0.1.m1.37343.m1:0.00695145)0:5e-09)91:6e-09,(CniAcroporaD_rna27673:5e-09,CniAcroporaT_aten_0.1.m1.26922.m1:0.00173237)0:5e-09)81:0.00180278,(CniAcroporaM_amil.1.2.19652.m1:0.0138339,CniAcroporaM_amil.1.2.4805.m1:0.328518)64:0.00613744)0:5e-09,CniMontiporaC_adi2mcaRNA33626_R3:0.00334752)1:0.0557486)0:0.010803)77:0.010672)89:0.0406068,CniFungiaSp_ffun1.m4.16941.m1:0.314216)86:0.0400187)92:0.0534829)32:0.0278959)81:0.0339609,(((CniMergedstylophoraP_rna29935:0.0901297,(CniMergedstylophoraP_Spis16293:0.358749,CniAcroporaM_amil.1.2.23297.m1:0.430374)98:0.375622)88:0.116522,CniActiniaT_rna-XM_031719638.1:0.102978)48:0.039397,((CniAcroporaD_rna41490:0.100177,((CniGalaxeaF_gfas1.m1.13058.m1:0.0542808,CniGalaxeaF_gfas1.m1.10299.m1:0.0443913)75:0.00361069,CniGalaxeaF_gfas1.m1.16794.m1:5e-09)92:0.00810351)23:0.00250525,(((CniAcroporaT_aten_0.1.m1.28354.m1:0.408815,CniAcroporaM_amil.1.2.10979.m1:0.0454024)19:0.00980215,(CniGoniastreaA_gasp1.m3.18270.m1:0.175559,(CniGalaxeaF_gfas1.m1.18126.m1:1.11278,CniMontiporaC_adi2mcaRNA41490_R5:5e-09)96:0.172798)84:0.0349159)77:0.00605346,(CniAcroporaT_aten_0.1.m1.35184.m1:0.0204589,(CniAcroporaT_aten_0.1.m1.20330.m1:0.00784523,(CniAcroporaT_aten_0.1.m1.32143.m1:0.0930148,CniGoniastreaA_gasp1.m3.31475.m1:0.0539754)79:0.0160084)9:0.00502155)70:0.00196985)88:0.0111904)1:0.128296)1:0.19912)90:0.0446864,((((CniMontiporaC_adi2mcaRNA39475_R9:0.0845668,(CniMontiporaC_adi2mcaRNA16553_R2:5e-09,(CniMontiporaC_adi2mcaRNA33626_R9:0.00662388,(CniMontiporaC_adi2mcaRNA33626_R8:0.0025394,CniMontiporaC_adi2mcaRNA39475_R0:0.00429468)77:0.00281172)0:6e-09)70:0.0115667)97:0.0660465,((CniMergedstylophoraP_rna33264:5e-09,(CniPocilloporaA_rna25470:5e-09,(CniMergedstylophoraP_rna35294:0.0588824,CniPocilloporaD_rna-XM_027201942.1:5e-09)0:5e-09)88:0.00468393)95:0.0450406,CniGalaxeaF_gfas1.m1.22583.m1:0.370399)80:0.0266954)9:0.0079042,(CniMontiporaC_adi2mcaRNA39475_R8:0.17749,(CniAcroporaD_rna18402:0.00775478,CniAcroporaD_rna39475:5e-09)56:0.00251838)1:0.131589)99:0.082545,(((CniFungiaSp_ffun1.m2b.3537.m1:0.0199893,((CniGoniastreaA_gasp1.m3.3972.m1:0.112337,(CniMontiporaC_g45615.t1:0.668741,(CniAcroporaM_amil.1.2.11450.m1:0.349961,CniAcroporaT_aten_0.1.m1.6639.m1:0.439748)96:1.02113)81:0.817787)65:0.0843649,(CniGoniastreaA_gasp1.m3.25212.m1:0.00731237,(((CniFungiaSp_ffun1.m4.24088.m1:0.0541956,(((CniAcroporaD_rna18707:0.0513774,(CniAcroporaT_aten_0.1.m1.36678.m1:0.0539517,((((CniAcroporaT_aten_0.1.m1.14837.m1:0.00304331,((CniAcroporaT_aten_0.1.m1.21937.m1:0,CniAcroporaT_aten_0.1.m1.24244.m1:0,CniAcroporaT_aten_0.1.m1.28749.m1:0)0:5e-09,(CniAcroporaT_aten_0.1.m1.13699.m1:0.039171,CniAcroporaT_aten_0.1.m1.13812.m1:5e-09)82:0.0117561)0:5e-09)0:5e-09,CniAcroporaT_aten_0.1.m1.30974.m1:0.00311295)0:5e-09,CniAcroporaT_aten_0.1.m1.24162.m1:5e-09)0:0.0204369,StrigamiaM_SMAR010522-RA:2.59536)79:0.0218799)85:0.0182908)77:0.0180459,(CrassostreaG_EKC29520:1.31717,CniMontiporaC_adi2mcaRNA18707_R5:0.0984167)0:5e-09)0:6e-09,(CniAcroporaT_aten_0.1.m1.33515.m1:0.770934,CniAcroporaT_aten_0.1.m1.13696.m1:0.037405)0:5e-09)86:0.0555517)15:0.0475324,CniOrbicellaF_rna28144:0.0324625)96:0.0663416,(CniMergedstylophoraP_rna10071:5e-09,(CniMergedstylophoraP_rna8932:0,CniMergedstylophoraP_rna34773:0)0:5e-09)92:0.0115038)64:0.00443106)78:0.0194734)60:0.00115296)74:0.0063221,(CniOrbicellaF_rna28142:0.0166028,CniOrbicellaF_rna28143:0.0169991)97:0.0377396)99:0.121104,(((CniPocilloporaA_rna26138:5e-09,CniPocilloporaD_rna-XM_027202615.1:5e-09)1:0.2706,((CniAcroporaM_amil.1.2.12446.m1:0.174424,CniGoniastreaA_gasp1.m3.23784.m1:0.243073)64:0.044807,(CniMontiporaC_adi2mcaRNA25571_R0:0.0444485,(CniAcroporaT_aten_0.1.m1.13860.m1:0.0506182,(CniAcroporaD_rna25571:0.00372294,(CniPoritesL_plut2.m8.33529.m1:0.298915,CniFungiaSp_ffun1.m4.19779.m1:0.122824)83:0.0269038)64:0.00386175)1:0.250984)99:0.408494)67:0.142935)98:0.260023,(((((CniGoniastreaA_gasp1.m3.6968.m1:0.10242,(CniGoniastreaA_gasp1.m1b.22709.m1:0.0508929,(CniGoniastreaA_gasp1.m3.26618.m1:0.0112585,CniMergedstylophoraP_Spis15897:2.46647)54:0.00728221)83:0.0573168)99:0.174496,(CniGoniastreaA_gasp1.m3.23790.m1:0.024184,CniGalaxeaF_gfas1.m1.8489.m1:0.00715741)78:0.0129675)1:0.136781,((((CniMergedstylophoraP_rna2998:0.0263437,(CniMontiporaC_adi2mcaRNA30141_R5:0,CniMontiporaC_adi2mcaRNA30141_R4:0,CniMontiporaC_adi2mcaRNA30141_R6:0)0:0.016626)83:0.00627146,((((CniAcroporaT_aten_0.1.m1.13968.m1:5e-09,(CniAcroporaT_aten_0.1.m1.37220.m1:0.00553001,CniAcroporaT_aten_0.1.m1.11506.m1:0.0083075)76:0.00268703)73:0.00258578,CniAcroporaT_aten_0.1.m1.26114.m1:0.00560897)92:0.0185794,CniAcroporaT_aten_0.1.m1.24544.m1:0.182151)88:0.0265874,(CniAcroporaT_aten_0.1.m1.35317.m1:0.0507934,(CniGalaxeaF_gfas1.m1.11514.m1:0.0254575,(CniMergedstylophoraP_rna17:0.00272737,CniMergedstylophoraP_rna16274:0.00987928)99:0.0539061)97:0.0555384)0:5e-09)95:0.0387221)67:0.00242601,(CniAcroporaM_amil.1.2.23305.m1:0.0709298,(CniAcroporaM_amil.1.2.22723.m1:0.025025,(CniAcroporaM_amil.1.2.23304.m1:0.00984332,(CniAcroporaM_amil.1.2.23503.m1:0.0151589,CniAcroporaM_amil.1.2.23981.m1:0.0025583)74:0.00736202)79:0.0058235)0:5e-09)78:0.00448286)73:0.00665346,(((CniXenia_Xe_006194-T1:0.324423,CniAcroporaT_aten_0.1.m1.25367.m1:0.5981)20:0.0171397,(CniAcroporaT_aten_0.1.m1.17393.m1:0.521127,CniXenia_Xe_029135-T1:5e-09)50:0.0494172)24:0.0385657,CniAcroporaM_amil.1.2.15657.m1:0.203582)80:0.0304025)99:0.0752247)93:0.0330253,(((CniAcroporaM_amil.1.2.23465.m1:0.369381,(CniMontiporaC_adi2mcaRNA30141_R1:0.0351322,(CniAcroporaM_amil.1.2.3407.m1:0.100682,CniAcroporaM_amil.1.2.17916.m1:0.172169)95:0.0529978)64:0.00360409)14:0.00547442,CniAcroporaM_amil.1.2.23462.m1:0.269547)0:6e-09,CniAcroporaD_rna30141:0.004097)1:0.101445)92:0.0290924,(((CniAcroporaT_aten_0.1.m1.32062.m1:0.0724465,(((CniMontiporaC_adi2mcaRNA30141_R7:0,CniMontiporaC_adi2mcaRNA30141_R8:0)0:0.00335372,CniMontiporaC_adi2mcaRNA16554_R9:0.0149305)39:0.00228734,CniAcroporaD_rna24075:0.0267232)33:0.00327631)77:0.00463244,((CniAcroporaT_aten_0.1.m1.37893.m1:0.0524118,CniAcroporaT_aten_0.1.m1.30990.m1:0.0389302)99:0.0635521,CniAcroporaT_aten_0.1.m1.21787.m1:0.027534)87:0.0106898)1:0.0773849,((CniMergedstylophoraP_rna26151:0.0313766,CniAcroporaD_rna6056:0.1438)76:0.00731706,(CniGoniastreaA_gasp1.m3.16632.m1:5e-09,CniGoniastreaA_gasp1.m3.21070.m1:0.00406549)98:0.0463585)97:0.0361303)98:0.0400799)42:0.0303208)77:0.0422084)54:0.0430996)95:0.0475613)74:0.0469563)53:0.0657866,(CniGalaxeaF_gfas1.m1.9281.m1:5e-09,(CniGalaxeaF_gfas1.m1.10979.m1:6e-09,(CniHydraV_rna18624:5e-09,CniHydraV_rna23553:0.0468229)1:1.16754)30:0.00616988)1:0.331834)29:0.0551864,(((((CniAcroporaT_aten_0.1.m1.37283.m1:0.022557,((CniAcroporaT_aten_0.1.m1.28394.m1:0.340774,CniAcroporaT_aten_0.1.m1.37470.m1:0.019378)0:0.00413262,CniAcroporaM_amil.1.2.26145.m1:0.262337)0:8e-09)0:6e-09,(CniAcroporaT_aten_0.1.m1.23320.m1:0.0206459,((CniAcroporaD_rna23778:0,CniAcroporaD_rna37345:0)0:5e-09,CniAcroporaD_rna35752:0.00262091)95:0.00797761)0:5e-09)97:0.196735,(CniAcroporaM_amil.1.2.25707.m1:1.06289,CniAcroporaM_amil.1.2.23640.m1:1.23126)68:0.154706)63:0.0748356,CniAcroporaM_amil.1.2.26144.m1:0.265728)82:0.0762655,((CniMontiporaC_adi2mcaRNA16554_R0:0.141657,(((((CniAcroporaT_aten_0.1.m1.20533.m1:5e-09,CniAcroporaT_aten_0.1.m1.30365.m1:0.00542647)0:5e-09,CniAcroporaT_aten_0.1.m1.30367.m1:5e-09)84:0.00163876,(CniAcroporaT_aten_0.1.m1.24539.m1:0.00515028,(CniAcroporaT_aten_0.1.m1.10312.m1:5e-09,CniAcroporaT_aten_0.1.m1.24311.m1:0.00165149)92:0.00165287)0:5e-09)99:0.0230706,(CniAcroporaT_aten_0.1.m1.23724.m1:0.0460666,(((CniAcroporaT_aten_0.1.m1.31894.m1:0.0719605,CniAcroporaT_aten_0.1.m1.24574.m1:0.04808)86:0.0143959,(CniAcroporaM_amil.1.2.23681.m1:0.214197,((CniAcroporaT_aten_0.1.m1.33842.m1:0.116477,CniAcroporaT_aten_0.1.m1.38009.m1:0.101452)0:5e-09,CniAcroporaT_aten_0.1.m1.37485.m1:0.0863081)91:0.0382576)79:0.0185459)75:0.00559237,(CniAcroporaT_aten_0.1.m1.37484.m1:0.0644085,CniAcroporaT_aten_0.1.m1.38358.m1:0.0498298)1:0.117354)27:0.00259338)0:5e-09)89:0.0121753,((CniAcroporaM_amil.1.2.18680.m1:0.072284,CniAcroporaD_rna18406:0.0536959)0:6e-09,((CniAcroporaD_rna16554:0.0285986,(CniAcroporaT_aten_0.1.m1.34730.m1:0.00499379,CniAcroporaT_aten_0.1.m1.32960.m1:0.0102522)76:0.00263046)80:0.00471188,(CniAcroporaM_amil.1.2.18550.m1:0.109282,CniAcroporaD_rna16553:0.0363319)49:0.0160032)82:0.00847072)42:0.00533753)83:0.0225402)1:0.212034,(((CniMergedstylophoraP_rna27538:0.125516,((CniAcroporaM_amil.1.2.16706.m1:0.0696068,(CniAcroporaT_aten_0.1.m1.24987.m1:0.00364242,(CniAcroporaT_aten_0.1.m1.13491.m1:0.00556877,((CniAcroporaT_aten_0.1.m1.26751.m1:0.201995,(CniAcroporaM_amil.1.2.26420.m1:0.0974178,CniGoniastreaA_gasp1.m3.13374.m1:0.0938473)95:0.0982176)37:0.0255294,CniAcroporaT_aten_0.1.m1.23789.m1:0.0041166)85:0.0187619)0:5e-09)83:0.0273196)0:5e-09,(CniAcroporaM_amil.1.2.26418.m1:0.0380028,CniAmplexidiscus_evm.model.scaffold_582.7:0.0805017)36:0.00537867)82:0.0337517)99:0.131335,StrongylocentrotusP_rna37641:0.245774)97:0.0873327,(CniExaiptasiaP_rna-XM_021043497.2:0.0521445,(((CniMergedstylophoraP_rna21158:0,CniMergedstylophoraP_rna21659:0,CniMergedstylophoraP_rna27383:0,CniMergedstylophoraP_rna30033:0,CniMergedstylophoraP_rna31480:0,CniMergedstylophoraP_rna31810:0,CniMergedstylophoraP_rna32222:0)0:5e-09,CniMergedstylophoraP_rna35057:5e-09)51:5e-09,(CniMergedstylophoraP_rna27384:5e-09,(CniMergedstylophoraP_rna27385:0.00498224,CniMergedstylophoraP_rna25955:0.00857999)80:0.00531656)0:5e-09)1:0.159453)99:0.114416)79:0.0475102)86:0.05467)84:0.0395226)1:0.27326,(((CrassostreaG_EKC35596:0.241543,(CrassostreaG_EKC33680:0.207802,CrassostreaG_EKC19353:0.511515)97:0.274439)75:0.0845151,(CrassostreaG_EKC32365:0.162843,CrassostreaG_EKC21791:0.467703)97:0.14177)1:0.240575,((AcanthasterP_rna25319:0.36263,AcanthasterP_rna32655:0.175849)1:0.87801,(BotrylloidesL_Boleac.CG.SB_v3.S1155.g01359.01.t:0.381882,(CniDendronephthya_rna-XM_028538642.1:0.270694,(CniRenillaM_g16680.t1:0.00688372,(((CniRenillaM_g19140.t1:0.00311167,(CniRenillaM_g10425.t1:5e-09,CniRenillaM_g14839.t1:0.0637319)88:0.00155617)0:5e-09,(CniRenillaM_g11104.t1:0.00155643,CniRenillaM_g11167.t1:0.00155493)0:5e-09)83:5e-09,(CniRenillaM_g19340.t1:0.00155794,CniRenillaM_g14882.t1:0.00155393)42:0.00155745)74:0.00213896)1:0.24889)92:0.116102)98:0.220532)84:0.0917081)71:0.101911)99:0.266278)0:6e-09,(((CniAcroporaM_amil.1.2.18138.m1:0.961638,AcanthasterP_rna19281:0.78519)49:0.135476,(ApisM_GB50168-RA:0.878513,(CniAcroporaT_aten_0.1.m1.25696.m1:0.987422,(CniAcroporaT_aten_0.1.m1.6697.m1:0.850109,StrigamiaM_SMAR005454-RA:0.840177)72:0.580832)75:0.478374)65:0.120948)71:0.12199,(CniHydraV_rna16376:0.971388,CniGoniastreaA_gasp1.m3.26996.m1:0.699665)86:0.520111)24:0.0473373)73:0.0414194)18:0.0238855)14:0.014889,(((CniFungiaSp_ffun1.m2b.35520.m1:0.390978,CniGoniastreaA_gasp1.m1b.39374.m1:0.673178)61:0.342832,LottiaG_LotgiT96841:0.250112)76:0.156071,(CniGoniastreaA_gasp1.m3.3994.m1:1.10205,(CniRenillaM_g14995.t1:0.0570223,CniRenillaM_g22766.t1:0.00176007)99:0.55948)72:0.245594)82:0.181546)42:0.0618522)55:0.0350728,((((((CniExaiptasiaP_rna-XM_021043829.1:0.220967,CniExaiptasiaP_rna-XM_028659093.1:0.205263)95:0.161641,(CniActiniaT_rna-XM_031700516.1:0.442979,(CniExaiptasiaP_rna-XM_028661451.1:0.338731,(CniAcroporaT_aten_0.1.m1.30654.m1:1.21799,LottiaG_LotgiT77036:6e-09)21:0.264137)89:0.0751238)57:0.0438861)1:0.35563,(((((((CniMontiporaC_adi2mcaRNA25779_R2:0.0697488,((CniAcroporaD_rna33517:0.0110626,(CniAcroporaD_rna11503:5e-09,(CniAcroporaD_rna25779:0.00624992,(CniAcroporaD_rna10899:0.041901,CniAcroporaD_rna11504:0.0043525)53:0.0102699)21:0.00149901)0:8e-09)0:6e-09,CniAcroporaD_rna7437:0.0433283)95:0.0181527)11:0.00901008,CniMontiporaC_adi2mcaRNA25779_R0:0.0482681)1:0.11833,(CniMergedstylophoraP_rna9324:0.0724011,(CniPoritesL_jamg1.model.Sc0000198.21:5e-09,CniPoritesL_jamg1.model.xfSc0000589.2:0.00163665)75:0.0156396)99:0.0922782)1:0.178597,((CniMontiporaC_adi2mcaRNA25779_R3:0.00516165,(CniMontiporaC_adi2mcaRNA11115_R3:0.064134,(CniDiscosoma_evm.model.scaffold_607.2:0.061169,(CniDiscosoma_evm.model.scaffold_249.7:0.0772923,CniMontiporaC_g56288.t1:0.0614697)72:0.00325485)75:0.0048566)80:0.00760234)1:0.221026,((CniAcroporaD_rna40935:0.0662604,CniAmplexidiscus_evm.model.scaffold_224.13:0.0252125)96:0.101037,(CniExaiptasiaP_rna-XM_021048233.2:0.159898,(CniExaiptasiaP_rna-XM_021052707.1:0.100539,(CniAcroporaD_rna11801:0.0598743,(CniAcroporaD_rna11115:0.0408314,CniAcroporaD_rna33681:0.0638275)79:0.0552851)98:0.0629081)96:0.0625414)84:0.0596738)1:0.151354)82:0.0787585)18:0.0294371,((((CniAcroporaD_rna14704:0.0857312,CniMergedstylophoraP_rna22533:0.099178)77:0.0953804,CniAcroporaM_amil.1.2.15507.m1:0.0177345)1:0.357532,CniActiniaT_rna-XM_031704903.1:0.188154)90:0.0750638,((CniMontiporaC_adi2mcaRNA10065_R8:0.720334,(CniExaiptasiaP_rna-XM_028660922.1:0.168923,(CniMergedstylophoraP_rna32316:5e-09,(CniMergedstylophoraP_rna17632:0.0467038,CniMergedstylophoraP_rna19362:6e-09)0:5e-09)98:0.110363)63:0.0834306)78:0.068193,((CniMergedstylophoraP_rna34051:0.140275,(CniActiniaT_rna-XM_031697314.1:0.00864582,(CniActiniaT_rna-XM_031711270.1:5e-09,CniActiniaT_rna-XM_031703203.1:0.0451643)0:5e-09)1:0.0974019)99:0.105425,((CniMergedstylophoraP_rna30334:0.0580647,((CniMergedstylophoraP_rna8349:0.00451186,(CniMergedstylophoraP_rna25946:0,CniMergedstylophoraP_rna32837:0,CniMergedstylophoraP_rna34959:0,CniMergedstylophoraP_rna35514:0)0:5e-09)0:5e-09,CniMergedstylophoraP_rna22706:5e-09)95:0.032271)99:0.0768369,((CniGoniastreaA_gasp1.m3.2439.m1:1.47929,CniMontiporaC_g22184.t1:5e-09)20:0.0326376,(((CniAcroporaD_rna10065:0.0115516,CniAcroporaD_rna589:5e-09)0:5e-09,CniAcroporaD_rna37900:0.00307728)85:0.0063748,CniAmplexidiscus_evm.model.scaffold_774.5:0.0390891)95:0.0236234)92:0.0337172)1:0.194951)99:0.107994)96:0.0787535)95:0.0713815)93:0.0724528,((((CniAcroporaD_rna9234:0.0299521,CniAcroporaD_rna31176:0.010893)86:0.0118578,((CniMontiporaC_g50517.t1:0.229106,CniMontiporaC_adi2mcaRNA9234_R4:0.0299237)77:0.00679641,((CniMontiporaC_adi2mcaRNA25779_R5:0.00788912,(CniMontiporaC_adi2mcaRNA13376_R2:0.00935892,CniMontiporaC_adi2mcaRNA25779_R4:5e-09)0:6e-09)90:0.00380861,(CniAcroporaD_rna13376:0.00480345,(CniMontiporaC_g22081.t1:0.0958667,CniMontiporaC_adi2mcaRNA9234_R2:0.0612268)80:0.00815876)76:0.00272108)70:0.00187129)73:0.0025893)99:0.0647129,(CniAmplexidiscus_evm.model.scaffold_302.7:0.0856609,(CniPoritesL_jamg1.model.Sc0000461.9:5e-09,CniPoritesL_jamg1.model.Sc0000571.2:0.108718)99:0.0564871)92:0.0400304)1:0.225391,((CniGoniastreaA_gasp1.m3.5688.m1:0.15136,(CniMontiporaC_g12958.t1:0.0455833,(CniMontiporaC_adi2mcaRNA25779_R6:0.0052911,CniMontiporaC_adi2mcaRNA25779_R7:0.0177642)79:0.0045236)83:0.0126142)76:0.0166038,(CniAmplexidiscus_evm.model.scaffold_422.19:1.76296,CniMontiporaC_adi2mcaRNA10065_R9:6e-09)99:0.0888)1:0.300893)1:0.14327)93:0.097397,((CniXenia_Xe_006532-T1:0.994004,((CniMontiporaC_g34259.t1:0.318963,((CniAcroporaD_rna34453:0.00403889,CniAcroporaD_rna37916:0.078525)90:0.0222659,(CniAmplexidiscus_evm.model.scaffold_676.2:0.0534438,CniMontiporaC_adi2mcaRNA34453_R5:0.0855164)41:0.0159233)99:0.157488)51:0.0709399,((CniAcroporaD_rna14611:0.0231944,(((CniMontiporaC_adi2mcaRNA6187_R4:0.00357269,(CniMontiporaC_adi2mcaRNA6187_R5:0.00196948,CniMontiporaC_adi2mcaRNA14611_R5:0.0164502)86:0.00411871)1:0.0335962,((CniMontiporaC_adi2mcaRNA6187_R7:0.0792184,((CniMontiporaC_g46980.t1:5e-09,CniMontiporaC_g29643.t1:0.00154342)91:0.00154644,CniMontiporaC_g13129.t1:0.00309181)0:5e-09)91:0.0035651,CniMontiporaC_g12268.t1:0.015817)0:5e-09)88:0.0081969,((CniAcroporaD_rna25297:0.0428918,CniAcroporaD_rna7894:0.0339706)73:0.00734235,(CniAcroporaD_rna6187:5e-09,CniAcroporaD_rna35753:5e-09)97:0.0192708)0:5e-09)75:0.00622874)1:0.232349,((CniAcroporaD_rna645:0.171522,(((CniOrbicellaF_rna26481:0.0123227,CniMontiporaC_g39124.t1:0.0175429)67:0.00246231,CniAmplexidiscus_evm.model.scaffold_323.20:0.0364655)0:5e-09,(CniDiscosoma_evm.model.scaffold_797.4:0.0080109,((CniMergedstylophoraP_Spis14711:0.00164599,((CniMergedstylophoraP_rna13770:0,CniMergedstylophoraP_rna19983:0,CniMergedstylophoraP_rna20009:0,CniMergedstylophoraP_rna31783:0)0:5e-09,(CniMergedstylophoraP_rna34795:0.00422439,CniMergedstylophoraP_rna33723:0.00156971)0:1.96e-07)92:5e-09)98:0.011062,(CniMontiporaC_g42730.t1:0.0196823,(CniMontiporaC_adi2mcaRNA16421_R6:0.0148643,CniMontiporaC_g44509.t1:0.0378837)1:0.059772)0:5e-09)0:5e-09)0:5e-09)78:0.00547278)99:0.125292,((CniAcroporaD_rna16421:0.153368,(CniExaiptasiaP_rna-XM_021053271.1:0.18046,CniExaiptasiaP_rna-XM_028661453.1:0.216718)0:6e-09)99:0.0966892,((CniAmplexidiscus_evm.model.scaffold_913.5:0.0728984,(CniAcroporaD_rna24917:0.0111914,(CniAcroporaT_aten_0.1.m1.32657.m1:0.0360039,(CniAcroporaT_aten_0.1.m1.32669.m1:0.00436061,CniDiscosoma_evm.model.scaffold_58.38:1.15771)72:0.0481066)99:0.14579)75:0.00391048)73:0.0091746,CniAcroporaD_rna34494:5e-09)99:0.110424)37:0.0144834)99:0.111907)50:0.0644225)15:0.0788239)26:0.0435448,CniDiscosoma_evm.model.scaffold_313.11:0.638673)83:0.108083)1:0.258755)98:0.154791,(((((BotrylloidesL_Boleac.CG.SB_v3.S1725.g03759.01.t:0.253777,(CniGoniastreaA_gasp1.m3.25772.m1:0.239726,CniGoniastreaA_gasp1.m1b.42899.m1:0.016102)99:0.403708)99:0.430446,(((((CniGoniastreaA_gasp1.m3.25568.m1:0.152176,CniGoniastreaA_gasp1.m3.19777.m1:0.0303592)92:0.234501,CniGoniastreaA_gasp1.m3.8993.m1:0.131903)93:0.0591195,(CniGoniastreaA_gasp1.m3.23859.m1:0.0818122,CniGoniastreaA_gasp1.m3.28915.m1:0.251174)81:0.0605552)52:0.0072061,(CniGoniastreaA_gasp1.m3.5585.m1:0.204083,CniMontiporaC_g33824.t1:0.0200285)84:0.0470501)73:0.0210423,CniMontiporaC_g51734.t1:0.0684041)1:0.874553)92:0.24399,CniDendronephthya_rna-XM_028560267.1:0.711487)92:0.194274,(CniAcroporaD_rna26848:0.048668,(CniDiscosoma_evm.model.scaffold_848.4:6e-09,CniMergedstylophoraP_rna29209:5e-09)62:0.0566809)1:0.437169)93:0.142933,(((((DanioR_ENSDART00000102518:0.386312,(DanioR_ENSDART00000053883:0.200922,DanioR_ENSDART00000133293:0.0871353)98:0.113575)1:0.450339,((((CniExaiptasiaP_rna-XM_021057901.1:0.325006,((CniMergedstylophoraP_rna27791:0.0762188,(CniPoritesL_plut2.m8.17385.m1:0.160972,((CniPoritesL_jamg1.model.xpSc0007356.1:0.00766605,(CniPoritesL_plut2.m8.11027.m1:6e-09,(CniHydraV_rna11793:0.0172781,CniHydraV_rna14962:0.0390916)1:1.21071)98:0.133525)53:0.00294091,(CniAcroporaT_aten_0.1.m1.24176.m1:0.0230381,(CniPoritesL_plut2.m8.29339.m1:0.00173642,((CniAcroporaM_amil.1.2.3123.m1:0.0109146,CniAcroporaM_amil.1.2.25527.m1:0.0456633)98:0.161896,((CniAcroporaM_amil.1.2.19408.m1:0.0958968,CniPoritesL_plut2.m8.22536.m1:0.00590351)93:0.0338675,(CniAcroporaT_aten_0.1.m1.30624.m1:0.00791553,(CniAcroporaT_aten_0.1.m1.20798.m1:5e-09,CniAcroporaT_aten_0.1.m1.24817.m1:0.00903889)75:0.00264887)93:0.0112174)0:5e-09)91:0.0138451)0:5e-09)0:6e-09)57:0.0110696)2:0.0008651)99:0.135477,((CniGoniastreaA_gasp1.m3.25088.m1:0.170812,(((CniAcroporaT_aten_0.1.m1.21344.m1:0.0104686,CniAcroporaT_aten_0.1.m1.37257.m1:0.0178463)93:0.0336085,(CniAcroporaT_aten_0.1.m1.8338.m1:0.142672,(CniAcroporaT_aten_0.1.m1.30789.m1:2.28387,CniGoniastreaA_gasp1.m1b.33214.m1:5e-09)87:0.133379)45:0.0180859)65:0.0246916,CniAcroporaT_aten_0.1.m1.37251.m1:5e-09)84:0.0272635)81:0.0223803,(CniAcroporaT_aten_0.1.m1.8336.m1:0.0744424,CniFungiaSp_ffun1.m4.33158.m1:0.113359)84:0.0166115)99:0.102693)97:0.0687451)79:0.06126,(CniMontiporaC_g47543.t1:0.413346,(((CniMontiporaC_g59459.t1:0.0568576,((CniMontiporaC_g33382.t1:5e-09,CrassostreaG_EKC30850:1.60377)35:0.0275708,(CniMontiporaC_g4815.t1:0.0108793,CniMontiporaC_g41810.t1:0.0119382)78:0.013557)86:0.0204368)1:0.162624,(CniFungiaSp_ffun1.m4.1648.m1:0.124787,((CniAcroporaT_aten_0.1.m1.36518.m1:0.0650704,(CniGoniastreaA_gasp1.m3.27290.m1:0.0660594,(CniGoniastreaA_gasp1.m3.26231.m1:5e-09,CniGoniastreaA_gasp1.m3.31178.m1:0.0702073)76:0.0200655)99:0.133161)87:0.0704522,CniGoniastreaA_gasp1.m3.31847.m1:0.100437)64:0.0204765)93:0.048343)93:0.0727183,(CniGoniastreaA_gasp1.m3.8690.m1:0.12473,(CniGoniastreaA_gasp1.m1b.31811.m1:0.127163,((CniGoniastreaA_gasp1.m3.31582.m1:0.0181229,(((CniAcroporaT_aten_0.1.m1.3454.m1:0.293968,CniGoniastreaA_gasp1.m3.22484.m1:0.00483069)27:0.0720363,(CniDiscosoma_evm.model.scaffold_804.4:0.960055,CniGoniastreaA_gasp1.m3.16389.m1:5e-09)33:0.198857)26:0.0460073,CniGoniastreaA_gasp1.m3.18123.m1:0.0596651)62:0.0186882)0:5e-09,CniGoniastreaA_gasp1.m3.4701.m1:0.0673952)59:0.0320216)62:0.0431916)83:0.0471238)84:0.0462971)91:0.0703525)99:0.113262,((((CniMontiporaC_g71406.t1:5e-09,(CniMontiporaC_adi2mcaRNA37117_R9:0.0081618,CniAcroporaM_amil.1.2.18140.m1:0.340516)38:0.00285959)82:0.0209712,(((CniAcroporaM_amil.1.2.19560.m1:0.0898299,(CniAcroporaT_aten_0.1.m1.12690.m1:0.0597988,CniAcroporaT_aten_0.1.m1.13550.m1:0.0802436)77:0.00352111)89:0.0108423,((CniGoniastreaA_gasp1.m3.18719.m1:0.182751,CniGoniastreaA_gasp1.m3.2073.m1:0.0366731)68:0.00754891,(((CniGoniastreaA_gasp1.m3.24824.m1:0.00726234,CniGoniastreaA_gasp1.m1b.35449.m1:0.045032)85:0.0373454,(CniMontiporaC_g35355.t1:0.0389369,CniMontiporaC_g36056.t1:0.0701079)96:0.0573482)83:0.0529551,(CniGoniastreaA_gasp1.m3.5619.m1:0.00270124,CniGoniastreaA_gasp1.m3.30900.m1:5e-09)86:0.0332504)0:5e-09)95:0.0171923)92:0.0168735,((((CniMontiporaC_g35725.t1:0.0122669,CniMontiporaC_g15888.t1:0.00824087)95:0.0235503,CniDiscosoma_evm.model.scaffold_112.34:0.135885)87:0.0137487,CniMontiporaC_g36003.t1:0.0341477)0:5e-09,(CniAcroporaM_amil.1.2.23223.m1:1.08724,(CniMontiporaC_g11220.t1:0.0153288,CniMontiporaC_g71407.t1:5e-09)0:6e-09)0:0.00833539)81:0.00791565)92:0.0611905)97:0.0666543,(CniOrbicellaF_rna19624:0.0866309,(CniFungiaSp_ffun1.m2b.37083.m1:0.0462243,(CniFungiaSp_ffun1.m4.24858.m1:0.156973,CniAmplexidiscus_evm.model.scaffold_59.3:0.0907614)72:0.00410298)97:0.0434348)99:0.0625875)1:0.16913,(((CniMontiporaC_adi2mcaRNA37117_R3:0.0198468,(CniAcroporaD_rna37117:0.0312444,(CniFungiaSp_ffun1.m2b.41239.m1:6e-09,CniAcroporaT_aten_0.1.m1.3448.m1:0.0546655)93:0.0538558)86:0.020325)75:0.00407627,(((CniMontiporaC_adi2mcaRNA37117_R7:0.0180206,CniMontiporaC_adi2mcaRNA37117_R6:0.00580956)99:0.0241706,(CniMontiporaC_adi2mcaRNA37117_R2:0.0161284,(CniAcroporaM_amil.1.2.26117.m1:0.116914,CniMontiporaC_g28382.t1:0.00625913)70:0.00550351)77:0.00485931)0:5e-09,(CniGoniastreaA_gasp1.m3.189.m1:0.059342,(CniGoniastreaA_gasp1.m3.20460.m1:0.0167624,(CniFungiaSp_ffun1.m4.9414.m1:0.0375035,CniFungiaSp_ffun1.m4.13791.m1:0.0248948)99:0.0396677)92:0.0244705)80:0.0130946)73:0.00485686)91:0.0311606,(CniGoniastreaA_gasp1.m1b.20396.m1:0.105629,CniOrbicellaF_rna11984:0.0569798)92:0.0437999)1:0.192028)1:0.222299)91:0.166816,CniGoniastreaA_gasp1.m3.21443.m1:0.6352)88:0.110655)79:0.0270703,((CniExaiptasiaP_rna-XM_028659320.1:0.694264,((((CniFungiaSp_ffun1.m4.30375.m1:0.101804,(CniHydraV_rna16252:0.231283,CniHydraV_rna5470:5e-09)0:6e-09)98:0.93805,CniExaiptasiaP_rna-XM_028658970.1:0.259988)36:0.0664154,AcanthasterP_rna7347:1.28237)39:0.105557,((((CniAcroporaM_amil.1.2.18060.m1:0.396496,(CniDiscosoma_evm.model.scaffold_360.14:0.176707,(CniGoniastreaA_gasp1.m3.2395.m1:0.0160432,CniGoniastreaA_gasp1.m3.14101.m1:0.165766)99:0.343376)61:0.105439)75:0.283388,CniMergedstylophoraP_rna35792:0.464429)65:0.130839,DrosophilaM_FBtr0078893:1.39267)91:0.545317,(CniExaiptasiaP_rna-XM_021060953.2:0.0064535,CniExaiptasiaP_rna-XM_028658856.1:0.0277242)91:0.272244)89:0.325228)84:0.125543)66:0.0778505,(CniAcroporaT_aten_0.1.m1.12962.m1:0.041573,(CniAcroporaM_amil.1.2.12831.m1:0.066255,(CniMontiporaC_g13234.t1:0.0628759,(((CniFungiaSp_ffun1.m4.22278.m1:5e-09,((CniFungiaSp_ffun1.m2b.7501.m1:0,CniFungiaSp_ffun1.m2b.27099.m1:0)0:0.0477128,CniFungiaSp_ffun1.m4.27053.m1:0.075418)0:5e-09)99:0.071106,CniMontiporaC_g30011.t1:0.0165975)68:0.00933454,((CniMontiporaC_g30547.t1:0.00375839,CniMontiporaC_g33328.t1:0.00730295)0:5e-09,CniMontiporaC_g35496.t1:0.0241146)83:0.0161771)68:0.00851796)99:0.259621)92:0.0724722)1:0.392165)88:0.0977313)36:0.0426905,(((CniAcroporaM_amil.1.2.12823.m1:0.979821,(DanioR_ENSDART00000171301:0.480278,DanioR_ENSDART00000155557:0.614745)1:0.68634)0:5e-09,((CniExaiptasiaP_rna-XM_021040796.2:0.337978,(((CniMergedstylophoraP_rna26813:0.0205102,CniMergedstylophoraP_rna32326:0.271573)98:0.248313,((((CniAcroporaD_rna35631:1.10217,CniActiniaT_rna-XM_031703656.1:5e-09)98:0.204714,(CniAcroporaM_amil.1.2.26541.m1:0.0349214,CniAcroporaT_aten_0.1.m1.36976.m1:0.00856055)99:0.170329)99:0.177493,CniActiniaT_rna-XM_031700225.1:0.203906)78:0.0632056,CniAcroporaD_rna29252:0.198029)34:0.0362734)71:0.0147193,((CniDiscosoma_evm.model.scaffold_17.1:0.164446,((CniGoniastreaA_gasp1.m3.21409.m1:0.107464,((CniFungiaSp_ffun1.m2b.37933.m1:1.00666,(CniPocilloporaA_rna18686:5e-09,CniPocilloporaD_rna-XM_027195107.1:5e-09)89:0.121336)76:0.0507742,((CniMergedstylophoraP_rna16078:5e-09,CniMergedstylophoraP_rna14014:5e-09)0:5e-09,CniMergedstylophoraP_rna22052:5e-09)72:0.0119964)74:0.0199861)54:0.00962168,CniAmplexidiscus_evm.model.scaffold_1041.4:0.0510036)13:0.012363)1:0.186159,((((CniActiniaT_rna-XM_031697880.1:0.0362334,(CniMergedstylophoraP_rna29397:0.0948601,CniMergedstylophoraP_Spis8347:0.066087)95:0.0586389)72:0.0100093,((CniMergedstylophoraP_rna5081:5e-09,CniMergedstylophoraP_rna34689:5e-09)77:0.00303478,(CniMergedstylophoraP_rna33361:5e-09,(CniMergedstylophoraP_rna18047:0,CniMergedstylophoraP_rna32851:0)0:5e-09)61:0.00172922)1:0.139302)94:0.0584486,(((CniAcroporaD_rna7700:0.00902467,((CniMontiporaC_adi2mcaRNA7699_R3:0.0170805,CniMontiporaC_adi2mcaRNA7699_R0:0.045226)90:0.0366778,(CniAcroporaD_rna7699:6e-09,CniAcroporaT_aten_0.1.m1.13681.m1:0.844774)0:0.0186132)79:0.0790225)89:0.0575423,((CniActiniaT_rna-XM_031697666.1:0.0358751,(CniDiscosoma_evm.model.scaffold_783.3:0.167451,CniExaiptasiaP_rna-XM_021053422.1:0.116852)87:0.0288521)9:0.00910453,((CniXenia_Xe_006379-T1:0.00573175,CniXenia_Xe_001543-T1:5e-09)99:0.047418,(CniXenia_Xe_006528-T1:5e-09,CniXenia_Xe_025957-T1:1.43338)46:0.00485258)1:0.225255)71:0.0382919)1:0.0928811,(CniNemvArnau_v1g218220:0.0194735,(CniExaiptasiaP_rna-XM_028663576.1:0.144513,CniNemvArnau_v1g240014:0.194639)83:0.0488933)1:0.173499)44:0.0236492)89:0.0482089,(CniMontiporaC_adi2mcaRNA7699_R8:0.200765,(((CniOrbicellaF_rna36165:0.030202,CniOrbicellaF_rna5606:0.0148595)95:0.0803202,CniGoniastreaA_gasp1.m1b.20854.m1:0.0692766)91:0.0468899,(CniFungiaSp_ffun1.m4.22769.m1:5e-09,CniGoniastreaA_gasp1.m3.22947.m1:0.865941)47:0.196116)93:0.0734194)99:0.23795)85:0.0613373)96:0.0476301)95:0.0623221)99:0.107692,(CniActiniaT_rna-XM_031715444.1:0.297939,LingulaA_rna-XM_013532252.1:0.318004)97:0.14461)37:0.0758898)70:0.0519869,(BotrylloidesL_Boleac.CG.SB_v3.S153.g03122.01.t:0.905722,(((XenopusT_rna-XM_002940540.4:0.602284,(AcanthasterP_rna27154:0.689241,AcanthasterP_rna27817:0.876485)39:0.0685855)77:0.134649,((AcanthasterP_rna28881:0.552769,AcanthasterP_rna19714:0.610473)86:0.0886504,AcanthasterP_rna23726:0.570464)61:0.0871333)88:0.0768837,(CniMergedstylophoraP_rna8593:0.0202302,CniMergedstylophoraP_rna16724:5e-09)1:0.476662)93:0.085976)14:0.00456737)84:0.0296014)88:0.0505418,(((((CniGoniastreaA_gasp1.m3.12597.m1:9e-09,(CniAcroporaM_amil.1.2.17888.m1:0.0571769,CniPoritesL_plut2.m8.23367.m1:0.0770999)98:0.881168)99:0.669196,(((CniMontiporaC_g35622.t1:0.0739104,CniMontiporaC_adi2mcaRNA17364_R4:0.0398836)67:0.00848685,(CniMontiporaC_adi2mcaRNA17364_R6:0.0137791,CniMontiporaC_g18029.t1:0.00921429)99:0.0405174)89:0.0695847,CniOrbicellaF_rna24742:0.13745)35:0.0464101)96:0.133067,((CniMontiporaC_g50198.t1:0.0170345,(CniAcroporaM_amil.1.2.19594.m1:0.11484,(CniGalaxeaF_gfas1.m1.23078.m1:0.0326302,(CniAcroporaT_aten_0.1.m1.19367.m1:0.0105705,CniAcroporaT_aten_0.1.m1.28476.m1:0.0317853)99:0.0856208)81:0.0255312)96:0.108788)1:0.262995,(((((CniMergedstylophoraP_Spis8340:0.416794,CniGalaxeaF_gfas1.m1.10334.m1:0.658775)78:0.0774432,CniGoniastreaA_gasp1.m3.3549.m1:0.387957)97:0.142347,((CniGalaxeaF_gfas1.m1.22141.m1:0.099081,(CniMergedstylophoraP_rna25517:0.054828,(CniGalaxeaF_gfas1.m1.22165.m1:0.18445,CniPoritesL_plut2.m8.22347.m1:0.0768273)99:0.237396)18:0.00791245)79:0.0106154,(((CniFungiaSp_ffun1.m4.27779.m1:0.122834,(CniAcroporaM_amil.1.2.15523.m1:0.0849838,(CniAcroporaT_aten_0.1.m1.25697.m1:5e-09,(CniAmplexidiscus_evm.model.scaffold_633.2:0.382367,CniFungiaSp_ffun1.m2b.10000.m1:0.0783696)48:0.505626)1:0.347658)64:0.031748)0:6e-09,(((CniAcroporaM_amil.1.2.11112.m1:0.119641,CniMergedstylophoraP_rna8923:0.0139645)0:5e-09,((CniAcroporaD_rna27392:0.00428965,(CniAcroporaM_amil.1.2.17470.m1:5e-09,(CniAcroporaD_rna34707:5e-09,(CniGoniastreaA_gasp1.m1b.43982.m1:0.25021,CniGoniastreaA_gasp1.m1b.43544.m1:0.00636503)1:1.7721)62:0.00420574)0:5e-09)0:5e-09,CniAcroporaM_amil.1.2.15518.m1:0.0696715)82:0.0095428)87:0.00711698,(((CniAcroporaT_aten_0.1.m1.23296.m1:0.0790929,CniAcroporaT_aten_0.1.m1.17176.m1:0.0090601)0:5e-09,CniAcroporaT_aten_0.1.m1.18201.m1:5e-09)81:6e-09,CniAcroporaT_aten_0.1.m1.25093.m1:0.00553831)98:0.0167224)92:0.0122932)88:0.0103934,(((CniAureliaA_scaffold897.g11.t1:1.83156,CniOrbicellaF_rna13719:0.0464566)74:0.112502,(CniFungiaSp_ffun1.m4.30176.m1:0.0579548,(((CniFungiaSp_ffun1.m2b.12987.m1:0.0886119,CniFungiaSp_ffun1.m2b.9281.m1:0.0333018)66:0.0339353,((CniMontiporaC_g23348.t1:0.00364066,(CniMontiporaC_g71466.t1:0,CniMontiporaC_g33536.t1:0)0:5e-09)1:0.0936486,(CniGoniastreaA_gasp1.m3.4768.m1:0.0337552,CniGoniastreaA_gasp1.m3.22707.m1:0.0117843)78:0.00376433)95:0.0207387)0:5e-09,CniFungiaSp_ffun1.m4.33031.m1:0.0187797)80:0.0165103)97:0.0456518)73:0.00559941,(CniGoniastreaA_gasp1.m3.25610.m1:0.0670323,(CniGoniastreaA_gasp1.m3.6637.m1:0.374116,(CniGoniastreaA_gasp1.m3.31644.m1:0.0965345,CniGoniastreaA_gasp1.m1b.18888.m1:0.190187)0:5e-09)71:0.0227139)97:0.019766)76:0.0122988)85:0.023051)92:0.0375084)67:0.0105718,CniPoritesL_jamg1.model.Sc0000465.16:0.0537736)97:0.0899131,CniAcroporaD_rna17364:0.17575)81:0.0460662)62:0.0534251)8:0.0106038,(CniExaiptasiaP_rna-XM_028661806.1:0.116412,((CniPocilloporaA_rna13828:0,CniPocilloporaD_rna-XM_027190180.1:0)0:5e-09,(CniMergedstylophoraP_rna18798:5e-09,(CniMergedstylophoraP_rna28260:5e-09,CniMergedstylophoraP_rna12434:0.00662271)0:5e-09)1:5e-09)1:0.130178)99:0.110689)99:0.324698,LottiaG_LotgiT98629:0.339955)83:0.0851232)13:0.0528404)85:0.0791059)79:0.0540328,(((CniActiniaT_rna-XM_031714414.1:0.252085,CniAcroporaM_amil.1.2.18889.m1:0.507441)96:0.219426,((CniExaiptasiaP_rna-XM_021042482.1:0.179407,((((CniFungiaSp_ffun1.m4.32729.m1:0.0114294,(CniFungiaSp_ffun1.m2b.32712.m1:0.0106612,CniFungiaSp_ffun1.m4.33127.m1:0.0551202)0:5e-09)99:0.0812702,((CniAcroporaM_amil.1.2.18307.m1:0.061383,CniAcroporaM_amil.1.2.24215.m1:0.00599545)99:0.0904147,(CniGoniastreaA_gasp1.m3.23348.m1:0.0114585,(CniGoniastreaA_gasp1.m3.4291.m1:5e-09,(((CniDiscosoma_evm.model.scaffold_321.28:0.0242407,CniDiscosoma_evm.model.scaffold_640.5:0.0484397)73:0.0040371,CniGoniastreaA_gasp1.m3.30274.m1:5e-09)0:5e-09,CniGoniastreaA_gasp1.m3.11116.m1:0.0775371)90:0.00515479)0:5e-09)80:0.0106855)96:0.0422317)96:0.0635552,((CniGalaxeaF_gfas1.m1.23001.m1:0.0825717,CniGalaxeaF_gfas1.m1.23969.m1:0.0786024)95:0.043472,(((((((CniAcroporaT_aten_0.1.m1.26266.m1:0.045796,(CniAcroporaD_rna2768:0.0385493,CniAcroporaD_rna29914:0.0354345)69:0.00607997)0:5e-09,CniMontiporaC_g21210.t1:0.145012)0:5e-09,CniAcroporaM_amil.1.2.10952.m1:0.0322193)74:0.00290158,(CniMontiporaC_adi2mcaRNA29914_R6:0.0222909,(CniAcroporaT_aten_0.1.m1.23725.m1:0.800144,CniMontiporaC_adi2mcaRNA29914_R5:5e-09)94:0.0464526)93:0.0204457)61:0.00505305,(CniAcroporaT_aten_0.1.m1.17386.m1:0.082905,CniAcroporaT_aten_0.1.m1.27672.m1:0.014157)55:0.00743753)72:0.00288022,(CniAcroporaM_amil.1.2.19370.m1:0.0461276,((CniMontiporaC_g8046.t1:0.0064777,CniMontiporaC_g60837.t1:0.00270787)69:0.00225267,CniMontiporaC_adi2mcaRNA2768_R7:0.0123001)88:0.00818243)70:0.00192185)0:5e-09,CniAcroporaM_amil.1.2.25001.m1:0.0162157)99:0.0660759)99:0.0739215)98:0.0766608,((CniMergedstylophoraP_rna30926:0.0899998,(CniAcroporaM_amil.1.2.25884.m1:0.0108042,(CniAcroporaM_amil.1.2.23196.m1:0.0879612,(CniAcroporaT_aten_0.1.m1.26617.m1:0.0871374,CniAcroporaT_aten_0.1.m1.4770.m1:0.0157795)90:0.018348)13:0.0032794)99:0.134339)96:0.0815861,(CniAcroporaT_aten_0.1.m1.38066.m1:5e-09,(CniAcroporaT_aten_0.1.m1.4223.m1:0.0336527,(((((CniMontiporaC_g63761.t1:0.0111062,CniMontiporaC_g6232.t1:0.0937135)96:0.0155032,(CniAcroporaT_aten_0.1.m1.38065.m1:0.0269568,CniAcroporaT_aten_0.1.m1.9333.m1:0.0311008)94:0.0180103)1:0.0895332,CniAmplexidiscus_evm.model.scaffold_619.2:0.0786415)76:0.00336529,(((CniMergedstylophoraP_rna31450:0,CniMergedstylophoraP_rna31982:0,CniMergedstylophoraP_rna34682:0)0:5e-09,(CniMergedstylophoraP_rna3134:0.00561608,CniMergedstylophoraP_Spis17195:0.0592743)74:0.00441044)0:5e-09,(CniMergedstylophoraP_rna16077:6e-09,CniMergedstylophoraP_rna34637:0.0867454)0:0.00154165)1:0.0471349)82:0.00709618,(CniAcroporaM_amil.1.2.11053.m1:0.0340136,(CniAcroporaM_amil.1.2.23088.m1:0.0146303,CniAcroporaD_rna29225:0.00526685)66:0.00155756)94:0.0139942)15:0.00303987)0:5e-09)1:0.121359)99:0.0751702)84:0.0654318)99:0.207858,(((((((((CniMontiporaC_g12114.t1:5e-09,CniMontiporaC_adi2mcaRNA22261_R0:0.00160944)0:6e-09,CniMontiporaC_adi2mcaRNA22261_R1:0.00160813)0:6e-09,(CniMontiporaC_g64668.t1:0.0209247,CniMontiporaC_adi2mcaRNA22261_R4:0.0118279)75:0.00294995)90:0.00321705,CniMontiporaC_g40365.t1:0.0048247)0:5e-09,CniMontiporaC_adi2mcaRNA22261_R8:0.0364083)0:5e-09,(((CniMontiporaC_g42079.t1:0.0756455,(CniAcroporaM_amil.1.2.24464.m1:0.130225,CniMontiporaC_g68698.t1:5e-09)61:0.0087642)0:5e-09,CniMontiporaC_adi2mcaRNA22261_R6:0.013518)16:0.00189003,(CniMontiporaC_adi2mcaRNA22261_R7:0.0105449,CniMontiporaC_adi2mcaRNA22261_R9:0.0090156)99:0.0192724)36:0.00168082)1:0.107173,(((CniFungiaSp_ffun1.m4.30018.m1:0.073353,(CniGoniastreaA_gasp1.m3.9107.m1:0.101736,CniOrbicellaF_rna17992:0.0911049)0:5e-09)2:0.00910261,(CniAcroporaD_rna22261:6e-09,(CniAcroporaM_amil.1.2.17864.m1:0.0056522,CniAmplexidiscus_evm.model.scaffold_146.36:0.0955764)0:5e-09)97:0.023399)1:0.0170276,CniMergedstylophoraP_rna36351:0.0378411)76:0.0233668)1:0.176896,((CniExaiptasiaP_rna-XM_021044951.2:0.0187109,(CniExaiptasiaP_rna-XM_021059152.2:5e-09,(CniExaiptasiaP_rna-XM_021042954.2:0.00171309,CniExaiptasiaP_rna-XM_021055909.1:0.0206193)0:5e-09)65:0.00276012)1:0.277769,(CniActiniaT_rna-XM_031713472.1:0.174967,(CniAcroporaM_amil.1.2.18888.m1:0.381103,((CniAcroporaM_amil.1.2.5245.m1:5e-09,CniAcroporaM_amil.1.2.10950.m1:0.0053264)94:0.011329,(((CniAmplexidiscus_evm.model.scaffold_786.4:0.00827902,(CniMontiporaC_g14795.t1:0.00485589,((CniMontiporaC_g66709.t1:0.0218927,CniMontiporaC_g26679.t1:0.0288417)76:0.00211986,(CniMontiporaC_g23608.t1:0.0251514,CniMontiporaC_g51459.t1:0.043888)82:0.00558306)73:0.00167282)0:5e-09)0:5e-09,(CniDiscosoma_evm.model.scaffold_577.10:0.0189639,CniMontiporaC_g37810.t1:0.0149531)0:5e-09)0:5e-09,CniMontiporaC_g57788.t1:0.0154596)85:0.00497361)37:0.0420611)98:0.141783)99:0.127888)97:0.0698926)57:0.0665387,((((CniFungiaSp_ffun1.m4.20229.m1:0.202791,CniFungiaSp_ffun1.m4.20664.m1:0.0748197)1:0.18409,((((CniMontiporaC_g58871.t1:0.0495421,CniMontiporaC_g43759.t1:0.136567)0:5e-09,CniMontiporaC_g43657.t1:0.0109691)60:0.00359692,CniMontiporaC_g51836.t1:0.00925483)86:0.0214037,(CniFungiaSp_ffun1.m4.4462.m1:0.256395,(((CniGoniastreaA_gasp1.m1b.33086.m1:0.0906326,(CniGoniastreaA_gasp1.m3.19201.m1:0.104843,(CniGoniastreaA_gasp1.m3.30403.m1:0.427859,CniMergedstylophoraP_Spis16545:0.238029)0:6e-09)26:0.146903)94:0.0634957,CniMergedstylophoraP_Spis14595:0.0763713)0:5e-09,((CniAcroporaT_aten_0.1.m1.25572.m1:0.101481,CniAcroporaT_aten_0.1.m1.25460.m1:0.0567053)86:0.0117314,(CniAmplexidiscus_evm.model.scaffold_1313.1:0.0704213,((((CniGoniastreaA_gasp1.m3.964.m1:0.00235451,((CniMontiporaC_g51835.t1:0.0620417,(((CniFungiaSp_ffun1.m4.33226.m1:0.0335417,CniFungiaSp_ffun1.m4.25539.m1:0.0868023)0:5e-09,CniFungiaSp_ffun1.m4.25913.m1:0.0345562)83:0.0113369,CniFungiaSp_ffun1.m4.30621.m1:0.130372)95:0.0360054)82:0.0133446,CniGoniastreaA_gasp1.m3.25450.m1:0.0437519)82:0.0384849)0:0.00285991,(CniGoniastreaA_gasp1.m3.3869.m1:0.143386,CniGoniastreaA_gasp1.m3.30401.m1:0.0184237)98:0.100612)55:0.0206693,CniGoniastreaA_gasp1.m3.28000.m1:0.0585956)81:0.0387415,CniGoniastreaA_gasp1.m3.22800.m1:0.197024)11:0.00180886)72:0.0158988)0:0.00952408)78:0.0092716)0:5e-09)81:0.0177267)1:0.116883,(((CniAcroporaM_amil.1.2.22691.m1:0.175206,CniGoniastreaA_gasp1.m3.29382.m1:0.191385)72:0.00930562,((CniAcroporaT_aten_0.1.m1.6871.m1:0.0122669,(CniAcroporaT_aten_0.1.m1.13634.m1:0.0473291,CniAcroporaD_rna39118:0.0316314)62:0.0064132)73:0.0272848,(CniGoniastreaA_gasp1.m3.25807.m1:0.004088,(CniGoniastreaA_gasp1.m3.3739.m1:0.10158,(CniGoniastreaA_gasp1.m3.10957.m1:0.0722822,CniGoniastreaA_gasp1.m3.24988.m1:0.0037315)92:0.048911)54:0.0362064)85:0.0666443)99:0.0984987)41:0.0045899,(CniAcroporaM_amil.1.2.24257.m1:6e-09,CniAureliaA_scaffold667.g8.t1:0.854392)99:0.451395)93:0.0600624)85:0.0471666,CniExaiptasiaP_rna-XM_021055447.1:0.171426)98:0.100201)94:0.110357)95:0.225744)90:0.19632,(CniActiniaT_rna-XM_031692713.1:0.471265,(CrassostreaG_EKC20561:0.426855,LingulaA_rna-XM_024077011.1:0.580755)13:0.0666624)97:0.181429)99:0.220421)17:0.0343789,(((CniExaiptasiaP_rna-XM_021055871.1:0.275318,(CniMergedstylophoraP_Spis15079:0.284405,(CniMergedstylophoraP_rna14970:0.0240876,(CniMontiporaC_g60433.t1:0.17238,CniMergedstylophoraP_rna27543:0.02313)29:0.0359554)99:0.193907)99:0.252379)94:0.129032,((CniFungiaSp_ffun1.m4.15682.m1:0.289565,CniFungiaSp_ffun1.m4.25399.m1:0.43105)99:0.837789,((((((CniExaiptasiaP_rna-XM_028659168.1:0.250252,((CniExaiptasiaP_rna-XM_021036191.1:5e-09,CniExaiptasiaP_rna-XM_021036192.1:0.00934361)1:0.198482,(CniExaiptasiaP_rna-XM_021049452.2:0.0596546,(CniExaiptasiaP_rna-XM_028660530.1:0.00374356,CniExaiptasiaP_rna-XM_021056854.1:0.0909959)1:0.157668)4:0.022361)92:0.0551846)99:0.127598,((((CniGoniastreaA_gasp1.m1b.33555.m1:0.405457,(CniGoniastreaA_gasp1.m3.22995.m1:0.22543,(CniFungiaSp_ffun1.m4.26573.m1:0.121423,(CniPocilloporaA_rna7948:5e-09,CniPocilloporaD_rna-XM_027184235.1:5e-09)99:0.127039)79:0.0500562)89:0.0962742)83:0.0753278,(CniPocilloporaD_rna-XM_027184238.1:5e-09,CniPocilloporaA_rna7949:5e-09)89:0.0312255)95:0.0569208,(((CniGalaxeaF_gfas1.m1.9952.m1:0.13302,CniFungiaSp_ffun1.m4.22525.m1:0.158141)82:0.0519679,(CniPoritesL_jamg1.model.xpSc0007104.14:0.0204876,(CniAcroporaM_amil.1.2.4401.m1:0.771885,CniDiscosoma_evm.model.scaffold_916.2:0.242724)86:0.131185)96:0.0603762)93:0.0521502,(CniAcroporaT_aten_0.1.m1.22515.m1:0.0109444,(CniAcroporaT_aten_0.1.m1.21155.m1:0.0131304,(CniAcroporaT_aten_0.1.m1.37796.m1:0.021293,CniAcroporaT_aten_0.1.m1.34064.m1:0.020746)65:0.00755616)16:0.00623278)1:0.28149)97:0.0952009)98:0.0929741,((CniPoritesL_jamg1.model.Sc0000040.147:0.140148,(((((CniMontiporaC_adi2mcaRNA5394_R3:0.0214997,(CniDiscosoma_evm.model.scaffold_153.18:0.0538493,CniDiscosoma_evm.model.scaffold_680.4:0.00149925)90:0.00777589)99:0.0243662,(CniAcroporaT_aten_0.1.m1.23520.m1:0.0896347,CniAcroporaM_amil.1.2.15494.m1:0.0783999)0:5e-09)71:0.00204304,((CniAcroporaD_rna5394:0.0124213,CniAcroporaM_amil.1.2.17208.m1:0.0283165)96:0.0111224,(CniAcroporaT_aten_0.1.m1.23649.m1:0.0743989,CniAcroporaT_aten_0.1.m1.33569.m1:0.066108)99:0.0293062)70:0.00150441)0:5e-09,((((((CniAcroporaT_aten_0.1.m1.18382.m1:0.0020414,((CniAcroporaT_aten_0.1.m1.10091.m1:5e-09,CniAcroporaT_aten_0.1.m1.3763.m1:0.0620524)0:5e-09,CniAcroporaT_aten_0.1.m1.6616.m1:0.0137197)76:0.00455195)94:0.091646,CniAcroporaT_aten_0.1.m1.26116.m1:0.0115544)60:0.00617283,(CniAcroporaT_aten_0.1.m1.28017.m1:5e-09,CniAcroporaT_aten_0.1.m1.3756.m1:0.057226)55:0.0121322)0:5e-09,CniAcroporaT_aten_0.1.m1.26971.m1:0.0476126)93:0.0147422,CniAcroporaT_aten_0.1.m1.34953.m1:0.0723905)0:5e-09,CniAcroporaT_aten_0.1.m1.1571.m1:0.0657721)99:0.037718)89:0.0226097,CniGalaxeaF_gfas1.m1.22417.m1:0.0934557)1:0.158933)95:0.0599809,(((CniFungiaSp_ffun1.m4.14328.m1:0.175914,(CniGoniastreaA_gasp1.m3.3219.m1:0,CniGoniastreaA_gasp1.m3.14393.m1:0)0:0.0246506)99:0.168118,(CniPoritesL_plut2.m8.27681.m1:0.115699,(((CniAcroporaM_amil.1.2.25917.m1:0.108379,(((CniAcroporaD_rna18961:0.037687,CniAcroporaM_amil.1.2.8641.m1:0.0131197)91:0.0110806,(CniAcroporaT_aten_0.1.m1.25942.m1:0.0191611,CniAcroporaT_aten_0.1.m1.29082.m1:0.0599273)92:0.0113611)41:0.00283663,CniAcroporaM_amil.1.2.18262.m1:0.0706435)86:0.0128633)71:0.00234727,CniAcroporaM_amil.1.2.17559.m1:0.0360402)0:5e-09,CniAcroporaM_amil.1.2.22811.m1:0.0969492)94:0.0651848)95:0.0885631)96:0.0628855,(CniGoniastreaA_gasp1.m3.20226.m1:0.15167,(CniFungiaSp_ffun1.m4.23381.m1:1.16601,CniGoniastreaA_gasp1.m3.24215.m1:5e-09)48:0.0401456)1:0.280163)94:0.0638736)96:0.0691905)18:0.0522689)16:0.0410787,(((CniActiniaT_rna-XM_031694288.1:0.0899835,CniActiniaT_rna-XM_031706251.1:5e-09)99:0.123141,(CniMergedstylophoraP_Spis321:0.303178,(((CniFungiaSp_ffun1.m2b.10743.m1:5e-09,CniMergedstylophoraP_Spis15586:1.03038)0:0.0843443,CniFungiaSp_ffun1.m2b.15178.m1:0.174698)78:0.16276,BotrylloidesL_Boleac.CG.SB_v3.S859.g14787.01.t:1.0188)72:0.156283)74:0.107338)96:0.0791638,(CniExaiptasiaP_rna-XM_021044128.1:0.036777,(CniMergedstylophoraP_rna7111:0.0726965,(CniMergedstylophoraP_rna25280:5e-09,CniMergedstylophoraP_rna35486:0.0303973)5:0.000763243)1:0.174796)95:0.0818956)93:0.0661946)99:0.106944,((((((CniAcroporaD_rna38618:0.115649,(CniAmplexidiscus_evm.model.scaffold_471.1:0.102396,(CniAcroporaT_aten_0.1.m1.9377.m1:0.0304762,CniFungiaSp_ffun1.m4.12674.m1:0.0681301)97:0.143147)99:0.194381)96:0.121689,(CniExaiptasiaP_rna-XM_028659522.1:0.194975,CniExaiptasiaP_rna-XM_028662475.1:0.295026)99:0.117416)97:0.0679481,(((CniGoniastreaA_gasp1.m3.7999.m1:0.00832825,CniGoniastreaA_gasp1.m3.17700.m1:0.0133274)78:0.0161212,(CniFungiaSp_ffun1.m4.26143.m1:0.0955994,CniFungiaSp_ffun1.m4.22403.m1:0.0619331)80:0.014636)1:0.572701,(((((CniMontiporaC_g23772.t1:0,CniMontiporaC_g11441.t1:0)0:0.0136909,CniMontiporaC_g43360.t1:0.016752)69:0.00191196,((CniAcroporaD_rna10771:0.00700818,CniAcroporaD_rna10772:0.0134778)0:5e-09,CniAcroporaD_rna39682:0.148905)94:0.0226206)57:0.00615558,((CniGoniastreaA_gasp1.m1b.13736.m1:5e-09,CniMorbakkaV_scaffold104.g18.t1:1.58798)79:0.0562018,CniMontiporaC_g57980.t1:0.0782654)0:5e-09)83:0.0411459,(CniMontiporaC_adi2mcaRNA10772_R4:0.136536,CniGoniastreaA_gasp1.m1b.43079.m1:1.95146)84:0.0641322)1:0.374035)98:0.219219)74:0.0203489,((CniAmplexidiscus_evm.model.scaffold_318.16:0.00339472,CniAmplexidiscus_evm.model.scaffold_706.2:0.106703)99:0.133591,(CniMergedstylophoraP_rna31625:0.0808028,CniMergedstylophoraP_rna8156:0.41691)85:0.0899172)98:0.125583)73:0.0513732,(((CniDiscosoma_evm.model.scaffold_1654.1:0.220896,CniAcroporaT_aten_0.1.m1.24458.m1:2.40811)0:6e-09,((CniAmplexidiscus_evm.model.scaffold_841.3:0.125969,CniDiscosoma_evm.model.scaffold_275.36:0.0552849)0:0.000422985,CniAmplexidiscus_evm.model.scaffold_320.8:0.00157643)99:0.10102)98:0.161222,(CniAcroporaM_amil.1.2.23764.m1:0.731885,DanioR_ENSDART00000159315:0.469031)87:0.346865)33:0.077215)55:0.0467713,((((CniGoniastreaA_gasp1.m3.30152.m1:0.325599,((CniOrbicellaF_rna24441:0.0538719,CniGoniastreaA_gasp1.m3.22778.m1:0.212365)1:0.570725,(((CniAcroporaM_amil.1.2.13903.m1:5e-09,CniAcroporaM_amil.1.2.26146.m1:0.529853)16:0.0534018,CniAcroporaT_aten_0.1.m1.9501.m1:0.097761)98:0.111345,(CniFungiaSp_ffun1.m2b.1660.m1:0.187835,CniGoniastreaA_gasp1.m3.19699.m1:0.160773)60:0.0480503)78:0.0303143)86:0.0548002)95:0.0937102,(((CniMergedstylophoraP_rna7501:0.0283384,CniMontiporaC_g59445.t1:0.154606)94:0.0597403,(CniAcroporaD_rna38481:0.0137437,CniAcroporaD_rna38482:0.00812335)1:0.0598998)0:5e-09,CniMontiporaC_g67260.t1:0.0611203)84:0.0432785)83:0.0485473,CniAcroporaD_rna25059:0.214904)98:0.0693993,(CniOrbicellaF_rna24440:0.0917794,((CniDiscosoma_evm.model.scaffold_210.36:0.00428255,CniDiscosoma_evm.model.scaffold_461.3:6e-09)1:0.115221,(CniAmplexidiscus_evm.model.scaffold_323.14:0.0326654,CniDiscosoma_evm.model.scaffold_675.4:0.0233586)0:5e-09)99:0.120599)98:0.0930456)1:0.156919)77:0.0400263)78:0.0450604,(((((((CniMontiporaC_adi2mcaRNA10777_R0:5e-09,(((CniAcroporaD_rna18553:0.0422291,CniAcroporaD_rna10777:0.004696)35:0.00685349,CniOrbicellaF_rna7652:0.113159)83:0.0101852,CniMontiporaC_adi2mcaRNA10777_R1:0.00263814)0:5e-09)85:0.0383601,CniFungiaSp_ffun1.m4.9895.m1:0.539702)94:0.11239,(((CniFungiaSp_ffun1.m4.8889.m1:0.0205349,(CniFungiaSp_ffun1.m4.15667.m1:0.0387375,(CniFungiaSp_ffun1.m4.9521.m1:0.0335353,CniFungiaSp_ffun1.m4.33474.m1:0.0489101)91:0.0176451)76:0.0126257)90:0.0360462,(((CniMontiporaC_g5277.t1:0.0102184,((CniMontiporaC_g66287.t1:0.0178008,CniAcroporaM_amil.1.2.12626.m1:0.0349098)0:5e-09,CniMontiporaC_g69973.t1:0.0844767)79:0.012135)31:0.0322336,CniGoniastreaA_gasp1.m1b.2665.m1:0.0523199)93:0.0539333,CniFungiaSp_ffun1.m2b.12101.m1:0.295654)0:6e-09)98:0.171902,CniGoniastreaA_gasp1.m3.24143.m1:0.057334)96:0.196822)93:0.0697454,CniExaiptasiaP_rna-XM_021057490.1:0.310804)99:0.087203,(((CniAcroporaD_rna29296:0.122509,(CniXenia_Xe_025951-T1:1.77542,(CniAcroporaD_rna16566:0.0516929,CniAcroporaM_amil.1.2.15026.m1:0.144007)51:0.133578)34:0.0833117)94:0.0896661,(((CniMergedstylophoraP_Spis21288:0.230709,(CniMergedstylophoraP_Spis12259:0.430896,CniAcroporaM_amil.1.2.24052.m1:0.682175)74:0.0749306)67:0.0708378,CniExaiptasiaP_rna-XM_021058288.1:0.158968)96:0.108533,(CniDiscosoma_evm.model.scaffold_149.30:0.0592294,(CniDiscosoma_evm.model.scaffold_193.20:0.233811,CniMontiporaC_g15118.t1:0.193483)88:0.202405)81:0.128394)40:0.0393578)99:0.0851079,((((CniDiscosoma_evm.model.scaffold_183.38:0.0283897,(CniAmplexidiscus_evm.model.scaffold_821.8:0.0395259,(CniAmplexidiscus_evm.model.scaffold_1009.5:0.111074,CniDiscosoma_evm.model.scaffold_179.22:0.0515108)40:0.0481979)82:0.0126668)99:0.0654006,(CniOrbicellaF_rna14431:5e-09,(CniOrbicellaF_rna14427:0.0146818,CniOrbicellaF_rna14430:0.121262)56:0.0112036)89:0.0376662)1:0.0817683,((CniAcroporaM_amil.1.2.18227.m1:0.98322,CniDiscosoma_evm.model.scaffold_149.32:0.186031)90:0.197114,(CniFungiaSp_ffun1.m4.1941.m1:0.0514214,(((CniAmplexidiscus_evm.model.scaffold_432.3:0.0681568,CniMontiporaC_adi2mcaRNA16566_R8:0.0683071)96:0.0524316,(CniDiscosoma_evm.model.scaffold_344.10:0.0438884,CniAcroporaM_amil.1.2.10073.m1:0.230692)46:0.00821874)94:0.028363,CniAmplexidiscus_evm.model.scaffold_846.12:0.0350985)85:0.0242357)97:0.069962)53:0.0477897)97:0.0647699,((CniDiscosoma_evm.model.scaffold_85.52:0.000977019,(CniDiscosoma_evm.model.scaffold_416.6:0.0112759,(CniAcroporaT_aten_0.1.m1.29227.m1:0.0214509,((((CniMontiporaC_adi2mcaRNA32413_R0:0,CniMontiporaC_adi2mcaRNA32413_R1:0)0:5e-09,CniMontiporaC_adi2mcaRNA32413_R2:0.00205251)76:0.00206331,CniAcroporaD_rna32413:0.00203931)86:0.00842851,((CniAcroporaM_amil.1.2.26203.m1:0.0128141,(CniGoniastreaA_gasp1.m3.12135.m1:0.00793773,CniAcroporaT_aten_0.1.m1.28732.m1:0.00797451)0:6e-09)46:0.0104615,CniAcroporaT_aten_0.1.m1.31642.m1:0.0399681)93:0.0567117)78:0.03318)72:0.0135447)83:0.0272984)1:0.0914546,((CniGoniastreaA_gasp1.m3.24702.m1:0.0528124,CniGoniastreaA_gasp1.m3.31192.m1:0.139355)99:0.189666,(((CniDiscosoma_evm.model.scaffold_213.25:0.0494555,CniGoniastreaA_gasp1.m3.19274.m1:0.0764142)0:6e-09,CniAcroporaM_amil.1.2.13277.m1:0.047513)0:5e-09,(CniDiscosoma_evm.model.scaffold_213.26:0.358338,((CniAmplexidiscus_evm.model.scaffold_66.7:0.00410269,CniAmplexidiscus_evm.model.scaffold_355.29:0.0199515)97:0.0373698,((CniMontiporaC_adi2mcaRNA32413_R4:0.0113706,(CniMontiporaC_adi2mcaRNA32413_R7:0.0279493,CniMontiporaC_g24653.t1:0.317398)76:0.00626187)73:0.0123486,(CniAcroporaD_rna12158:0.00671701,CniAcroporaD_rna31542:0.0167017)94:0.0164034)90:0.0322523)0:5e-09)88:0.0144579)77:0.0125009)88:0.0320407)1:0.12773)99:0.0922881)98:0.0694085)63:0.030275,CniExaiptasiaP_rna-XM_021040377.2:0.336829)70:0.0679007,(((CniMergedstylophoraP_rna615:0.250431,(CniExaiptasiaP_rna-XM_021061367.1:0.116677,CniActiniaT_rna-XM_031711229.1:0.154558)99:0.0960543)99:0.0852005,(((((CniMontiporaC_g43201.t1:0.109414,(((CniGalaxeaF_gfas1.m1.12348.m1:0.0389172,CniGalaxeaF_gfas1.m1.8961.m1:0.255129)26:0.0463607,CniGalaxeaF_gfas1.m1.5869.m1:0.0899769)91:0.0461869,(CniGoniastreaA_gasp1.m3.1269.m1:0.0236285,(CniGoniastreaA_gasp1.m3.2256.m1:0.00499313,CniGoniastreaA_gasp1.m3.28102.m1:0.00487792)84:0.0186637)79:0.0170254)88:0.0513287)88:0.0229586,CniOrbicellaF_rna22827:0.149167)60:0.0222335,(CniFungiaSp_ffun1.m4.21626.m1:0.0463331,(CniFungiaSp_ffun1.m4.14401.m1:6e-09,CniXenia_Xe_013314-T1:1.7685)64:0.181755)97:0.0949781)1:0.0892798,(CniDiscosoma_evm.model.scaffold_66.26:0.0294625,(CniAmplexidiscus_evm.model.scaffold_456.17:0.0726889,(CniMergedstylophoraP_rna29457:0.0440728,CniMergedstylophoraP_rna31579:0.0403093)93:0.0352098)85:0.0821772)0:0.000159884)98:0.0801818,CniMergedstylophoraP_rna28081:0.16069)1:0.185588)34:0.0363638,((CniMergedstylophoraP_Spis7504:0.564699,(CniExaiptasiaP_rna-XM_021045539.2:0.142199,(CniActiniaT_rna-XM_031708232.1:0.00424346,CniActiniaT_rna-XM_031715546.1:0.00140098)1:0.125961)32:0.0328474)98:0.131828,(CniNemvArnau_NVE21419:0.241071,CniNemvArnau_NVE20728:0.0333498)95:0.123095)91:0.0544141)21:0.0277224)98:0.0763005)97:0.0803283,((CniGoniastreaA_gasp1.m1b.17711.m1:0.334034,CniAcroporaT_aten_0.1.m1.11417.m1:0.305793)1:0.479097,(((CniDiscosoma_evm.model.scaffold_365.2:0.577533,(CniRenillaM_g14889.t1:0.113514,(CniRenillaM_g5610.t1:0.0424892,CniRenillaM_g8866.t1:0.0129612)98:0.192865)1:0.725959)83:0.201553,(((CniMergedstylophoraP_rna15093:0.0698467,(CniFungiaSp_ffun1.m4.22402.m1:0.00863775,(CniFungiaSp_ffun1.m4.15575.m1:0.048189,(CniMergedstylophoraP_rna34744:0.188602,(CniFungiaSp_ffun1.m2b.7635.m1:0.0418205,CniFungiaSp_ffun1.m4.24678.m1:0.0817444)89:0.0769985)72:0.0506611)86:0.0674537)93:0.0449852)97:0.120241,(CniMontiporaC_g31254.t1:0.0412237,(CniAcroporaM_amil.1.2.3192.m1:0.0177142,(CniAcroporaM_amil.1.2.24853.m1:0.00207548,(CniAcroporaM_amil.1.2.2351.m1:0.00267006,(CniAcroporaT_aten_0.1.m1.21896.m1:0.0026671,CniAcroporaT_aten_0.1.m1.11631.m1:0.0024894)93:0.0102755)1:0.0563039)84:0.00789276)95:0.0340101)1:0.271962)97:0.109342,CniMergedstylophoraP_Spis14562:0.407744)95:0.117838)22:0.0500651,((CniGalaxeaF_gfas1.m1.10614.m1:0.477994,(((CniMergedstylophoraP_rna22992:0.00141771,(CniMergedstylophoraP_rna30168:0.0154133,(CniMergedstylophoraP_rna9068:0.00141951,CniMergedstylophoraP_rna30167:5e-09)0:5e-09)0:5e-09)99:0.123802,CniAcroporaT_aten_0.1.m1.9439.m1:0.345737)78:0.0400325,(((CniAcroporaM_amil.1.2.19432.m1:0.323955,((CniGoniastreaA_gasp1.m3.1911.m1:0.0429529,(CniGoniastreaA_gasp1.m1b.14078.m1:0.371939,CniGoniastreaA_gasp1.m3.5613.m1:0.135732)84:0.0998095)98:0.102381,(CniGoniastreaA_gasp1.m3.4018.m1:0.0692932,(CniGoniastreaA_gasp1.m3.15247.m1:0.031764,((CniGoniastreaA_gasp1.m3.15864.m1:0.0125542,CniGoniastreaA_gasp1.m1b.44439.m1:0.19676)1:0.165036,(CniGoniastreaA_gasp1.m1b.19301.m1:0.369586,CniGoniastreaA_gasp1.m3.29550.m1:0.258117)91:0.0659519)88:0.031547)95:0.0531576)99:0.162574)99:0.144487)86:0.0197542,(CniMontiporaC_adi2mcaRNA13980_R0:0.0876228,(CniAcroporaT_aten_0.1.m1.11415.m1:0.354313,(CniAcroporaD_rna13980:0.0258215,(CniAcroporaM_amil.1.2.10118.m1:0.0323967,CniAcroporaT_aten_0.1.m1.28210.m1:0.222642)75:0.0132827)85:0.0142778)98:0.0607284)65:0.00524666)89:0.0195996,CniOrbicellaF_rna22180:0.0582541)99:0.13305)86:0.0361632)91:0.0542729,((CniExaiptasiaP_rna-XM_021037849.1:0.00131884,CniExaiptasiaP_rna-XM_028662514.1:0.00783496)1:0.171766,((CniExaiptasiaP_rna-XM_021053913.1:0.00128834,CniExaiptasiaP_rna-XM_021054465.2:0.00261717)82:0.119552,CniFungiaSp_ffun1.m4.18613.m1:0.815017)75:0.112314)99:0.128867)99:0.129906)41:0.0119949)91:0.0604796)83:0.107267)38:0.0575301)74:0.124519,(((((CniHydraV_rna10230:0.252412,(CniMorbakkaV_scaffold1.g192.t1:0.00292881,CniMorbakkaV_scaffold21.g63.t1:0.0030231)95:0.0770817)1:0.222725,((CniDendronephthya_rna-XM_028555810.1:0.219549,(CniHydraV_rna23068:0.237841,(CniHydraV_rna22503:5e-09,(((CniHydraV_rna24902:5e-09,(CniHydraV_rna1986:0.00156782,CniHydraV_rna1202:0.00627035)77:0.00262058)0:6e-09,CniHydraV_rna25050:0.0140369)0:6e-09,CniHydraV_rna24781:0.0578197)88:0.00390892)1:0.27506)34:0.0566126)70:0.0655406,(((CniMorbakkaV_scaffold163.g12.t1:0,CniMorbakkaV_scaffold189.g40.t1:0,CniMorbakkaV_scaffold47.g141.t1:0)0:5e-09,((CniMorbakkaV_scaffold24.g70.t1:5e-09,(CniMorbakkaV_scaffold242.g7.t1:0,CniMorbakkaV_scaffold434.g11.t1:0)0:5e-09)89:0.295553,(CniMorbakkaV_scaffold259.g12.t1:0.107718,(((CniMorbakkaV_scaffold47.g32.t1:0.00346516,((CniMorbakkaV_scaffold177.g14.t1:0,CniMorbakkaV_scaffold309.g13.t1:0)0:5e-09,(CniMorbakkaV_scaffold119.g29.t4:0.0246119,CniMorbakkaV_scaffold1.g20.t1:0.00173055)0:6e-09)18:6e-09)0:6e-09,(((((CniMorbakkaV_scaffold135.g11.t1:0,CniMorbakkaV_scaffold154.g7.t1:0,CniMorbakkaV_scaffold213.g26.t1:0,CniMorbakkaV_scaffold230.g26.t1:0,CniMorbakkaV_scaffold290.g30.t1:0,CniMorbakkaV_scaffold3.g9.t1:0,CniMorbakkaV_scaffold32.g99.t1:0,CniMorbakkaV_scaffold349.g20.t1:0,CniMorbakkaV_scaffold529.g4.t1:0,CniMorbakkaV_scaffold66.g45.t1:0,CniMorbakkaV_scaffold95.g32.t1:0)0:5e-09,CniMorbakkaV_scaffold421.g2.t1:0.00152844)0:5e-09,((CniMorbakkaV_scaffold635.g3.t1:0.0017044,(CniMorbakkaV_scaffold472.g16.t1:0.00305844,((((CniMorbakkaV_scaffold17.g34.t1:0.00152392,((CniMorbakkaV_scaffold1.g375.t1:0,CniMorbakkaV_scaffold6.g187.t1:0)0:5e-09,(CniMorbakkaV_scaffold234.g39.t1:0.00152683,CniMorbakkaV_scaffold28.g6.t1:0.0015257)0:5e-09)0:5e-09)0:5e-09,(CniMorbakkaV_scaffold312.g2.t1:0.00305239,CniMorbakkaV_scaffold277.g21.t1:0.0030512)0:5e-09)93:0.00152891,(CniMorbakkaV_scaffold10.g79.t1:0,CniMorbakkaV_scaffold13.g70.t1:0,CniMorbakkaV_scaffold134.g43.t1:0,CniMorbakkaV_scaffold17.g46.t1:0,CniMorbakkaV_scaffold245.g27.t1:0,CniMorbakkaV_scaffold4.g49.t1:0)0:5e-09)0:6e-09,CniMorbakkaV_scaffold53.g16.t1:0.00152892)0:5e-09)0:6e-09)0:5e-09,((CniMorbakkaV_scaffold9.g2.t1:6e-09,(CniMorbakkaV_scaffold50.g30.t1:0.00172856,CniMorbakkaV_scaffold147.g48.t1:0.00421916)61:0.000405456)91:0.00153121,(((CniMorbakkaV_scaffold7.g122.t1:0,CniMorbakkaV_scaffold84.g30.t1:0)0:6e-09,CniMorbakkaV_scaffold50.g8.t1:0.00307913)90:0.00306514,(CniMorbakkaV_scaffold13.g101.t1:0.00152871,(CniMorbakkaV_scaffold182.g15.t1:0.00306267,(CniMorbakkaV_scaffold193.g24.t1:0.00306493,CniMorbakkaV_scaffold133.g4.t1:0.0112771)0:5e-09)0:5e-09)0:5e-09)0:5e-09)0:5e-09)0:5e-09)75:0.0179542,CniMorbakkaV_scaffold11.g126.t2:0.0169121)55:0.0326678,CniMorbakkaV_scaffold88.g5.t1:0.000853221)59:0.0392191)92:0.0340642,(CniMorbakkaV_scaffold135.g34.t1:0.0785186,CniMorbakkaV_scaffold186.g23.t1:0.16083)93:0.0688285)15:0.0287474)29:0.0344009)9:0.00365793)0:1.1e-08,CniMorbakkaV_scaffold4.g87.t1:5e-09)99:0.284968)52:0.0718598)92:0.102257,(((CniGalaxeaF_gfas1.m1.20413.m1:0.014487,(CniGoniastreaA_gasp1.m3.8565.m1:0.000980352,(CniGoniastreaA_gasp1.m3.30759.m1:0.0238623,(CniGoniastreaA_gasp1.m3.13990.m1:5e-09,CniGoniastreaA_gasp1.m3.14366.m1:0.00157447)0:0.000273297)9:0.00193008)92:0.0188972)68:0.0168667,CniMergedstylophoraP_rna31135:0.082933)54:0.12135,CniFungiaSp_ffun1.m4.2077.m1:0.399665)93:0.265219)1:0.301772,(((CniExaiptasiaP_rna-XM_021053786.1:0.291764,(CniDiscosoma_evm.model.scaffold_179.31:0.00868945,(CniAmplexidiscus_evm.model.scaffold_716.2:0.0165069,(CniMontiporaC_adi2mcaRNA33155_R2:0.0409431,(CniAcroporaD_rna33155:0.0223715,CniAcroporaM_amil.1.2.24601.m1:0.302182)84:0.0167675)96:0.0311624)1:0.0631606)99:0.221366)98:0.223696,CniFungiaSp_ffun1.m4.19777.m1:0.939197)82:0.112674,(CniHydraV_rna17725:0.263471,(((CniMorbakkaV_scaffold99.g66.t1:0.0215245,(CniMorbakkaV_scaffold107.g59.t1:0.00575688,CniMorbakkaV_scaffold8.g137.t1:0.71272)64:0.0054044)0:6e-09,(CniMorbakkaV_scaffold16.g26.t1:0,CniMorbakkaV_scaffold166.g2.t1:0,CniMorbakkaV_scaffold180.g74.t1:0,CniMorbakkaV_scaffold242.g30.t1:0,CniMorbakkaV_scaffold299.g10.t1:0,CniMorbakkaV_scaffold324.g12.t1:0,CniMorbakkaV_scaffold41.g20.t1:0)0:5e-09)0:5e-09,CniMorbakkaV_scaffold280.g6.t1:5e-09)1:0.252517)1:0.464259)76:0.122459)96:0.121327,((((((CniFungiaSp_ffun1.m2b.27325.m1:0.162523,CniGoniastreaA_gasp1.m3.21554.m1:0.0338036)71:0.00636958,(CniOrbicellaF_rna1128:0.0495041,(CniGoniastreaA_gasp1.m3.4612.m1:0.0404917,CniAcroporaD_rna33520:0.0226514)70:0.00448828)0:5e-09)98:0.0701836,(CniAcroporaT_aten_0.1.m1.13883.m1:0.118739,((CniAcroporaT_aten_0.1.m1.16625.m1:0.245334,((CniMontiporaC_g27602.t1:0.0157179,(CniMontiporaC_g9245.t1:0.00315823,CniPoritesL_plut2.m8.33013.m1:0.117635)84:0.00900829)94:0.0179251,CniMontiporaC_adi2mcaRNA33520_R3:0.0402746)0:5e-09)70:0.00221706,(((CniMontiporaC_g64270.t1:0.0133238,(CniAcroporaM_amil.1.2.17200.m1:0.13996,CniAcroporaM_amil.1.2.22885.m1:0.065513)99:0.114906)77:0.00808794,CniMontiporaC_g50181.t1:0.0635411)0:5e-09,(CniMontiporaC_adi2mcaRNA33520_R4:0.0156975,(CniMontiporaC_adi2mcaRNA33520_R8:0.0229706,CniMontiporaC_adi2mcaRNA33520_R5:0.0154381)0:5e-09)87:0.0034428)82:0.00318584)84:0.0201259)95:0.0594662)72:0.0526748,CniAcroporaT_aten_0.1.m1.26781.m1:0.310291)56:0.207194,CniActiniaT_rna-XM_031699665.1:0.446295)98:0.217041,(ApisM_GB49690-RA:1.09533,(CniAureliaA_scaffold1058.g2.t1:0.807218,DrosophilaM_FBtr0289976:1.04081)80:0.357339)78:0.13906)77:0.0853379)69:0.0438306)96:0.108699)99:0.106977)89:0.0320784)8:0.0268659)53:0.0232078)0:0.00878114)93:0.0390189)79:0.0168947)87:0.0452184)85:0.0979772)20:0.0287784)40:0.0636284)78:0.030363)78:0.0505988)98:0.173111)29:0.0573218)68:0.0863783)1:2.30928)1:0.12505)0;
