# Supplementary material for: Evolution of Protein-Mediated Biomineralization in Scleractinian Corals
Source: Front Genet. 2021 Feb 2;12:618517. doi: 10.3389/fgene.2021.618517 (PMC7902050; doi:10.3389/fgene.2021.618517)
Supplement: Supplementary file 2 [file Data_Sheet_2.ZIP › tree.biomin.OG0000020.tree.txt]

(FungScedosporiumA_KEZ45462:0.417309,(AcanthasterP_rna20375:0.657707,((CniFungiaSp_ffun1.m4.23852.m1:0.365606,CniMergedstylophoraP_rna8860:0.178216)99:0.266709,(((CniGalaxeaF_gfas1.m1.2141.m1:0.0973989,((((CniAcroporaD_rna14202:0.00980557,CniAcroporaD_rna13770:0.0118012)0:6e-09,(CniAcroporaT_aten_0.1.m1.207.m1:0.0113593,CniAcroporaM_amil.1.2.5263.m1:0.0578178)31:0.00400478)1:0.182894,CniMontiporaC_adi2mcaRNA16122_R3:0.17508)99:0.0790297,CniPoritesL_plut2.m8.1319.m1:0.296756)94:0.0473737)98:0.0631214,(CniGoniastreaA_gasp1.m3.4667.m1:0.0284487,CniOrbicellaF_rna17860:0.0405623)1:0.169402)1:0.213311,(MnemiopsisL_ML00717a-RA:1.25039,((((CniActiniaT_rna-XM_031714127.1:0.0404411,CniActiniaT_rna-XM_031714129.1:0.0955073)1:0.326405,(CniExaiptasiaP_rna-XM_021060018.2:0.25803,(CniExaiptasiaP_rna-XM_028657969.1:0.185108,CniActiniaT_rna-XM_031714125.1:0.105304)31:0.0477941)96:0.0886657)89:0.054261,(((((CniMergedstylophoraP_rna23803:0.123414,((CniFungiaSp_ffun1.m4.14293.m1:0.060693,(((CniAmplexidiscus_evm.model.scaffold_1162.1:0.23405,(CniPoritesL_plut2.m8.7169.m1:0.0814351,(CniMergedstylophoraP_rna8852:0.0653408,(CniPocilloporaA_rna7686:5e-09,CniPocilloporaD_rna-XM_027183989.1:5e-09)99:0.057881)94:0.113037)41:0.0456697)81:0.0611238,((CniFungiaSp_ffun1.m4.20197.m1:0.0992127,CniGoniastreaA_gasp1.m3.20051.m1:0.32626)0:0.0159684,CniFungiaSp_ffun1.m4.32270.m1:0.107132)86:0.0378438)1:0.227043,(CniGoniastreaA_gasp1.m3.20052.m1:0.0155646,((CniGoniastreaA_gasp1.m3.20049.m1:0.00829766,CniGoniastreaA_gasp1.m3.20047.m1:0.00862852)60:0.00289552,(CniGoniastreaA_gasp1.m3.20048.m1:5e-09,CniGoniastreaA_gasp1.m3.20050.m1:0.0155832)89:0.0280213)39:0.00663661)1:0.0783826)97:0.0439064)92:0.0574539,CniPoritesL_plut2.m8.7166.m1:0.0779752)31:0.025619)96:0.0926067,(CniGoniastreaA_gasp1.m3.20054.m1:0.762795,CniOrbicellaF_rna14921:0.149664)88:0.0952656)95:0.080601,(((CniDiscosoma_evm.model.scaffold_16.116:0.254602,(((CniMergedstylophoraP_rna22358:0.0395806,(CniPocilloporaA_rna14742:5e-09,CniPocilloporaD_rna-XM_027191091.1:5e-09)97:0.0294499)1:0.0986331,(CniFungiaSp_ffun1.m4.19451.m1:0.0938082,CniOrbicellaF_rna10922:0.0949939)49:0.0171919)99:0.0832541,((CniGalaxeaF_gfas1.m1.15803.m1:0.0652308,((CniAcroporaM_amil.1.2.10457.m1:0.0334837,CniAcroporaT_aten_0.1.m1.834.m1:0.0895341)87:0.026223,CniMontiporaC_g54963.t1:0.0462059)96:0.04374)20:0.0147624,(CniPoritesL_plut2.m8.456.m1:0.0214669,(BotrylloidesL_Boleac.CG.SB_v3.S230.g05462.01.t:1.50112,CniPoritesL_plut2.m8.459.m1:5e-09)98:0.128405)98:0.128628)94:0.0342738)1:0.22552)99:0.102914,((((CniMontiporaC_adi2mcaRNA36878_R3:0.0276512,CniMontiporaC_g59630.t1:0.0221651)1:0.248421,(CniAcroporaT_aten_0.1.m1.28539.m1:0.0130169,(CniAcroporaM_amil.1.2.18142.m1:0.0214701,(CniAcroporaD_rna7445:0.00968571,CniAcroporaM_amil.1.2.18146.m1:0.250537)85:0.0450667)76:0.038672)1:0.158099)97:0.0699352,(CniGalaxeaF_gfas1.m1.9514.m1:0.164268,(CniFungiaSp_ffun1.m4.33940.m1:0.0984567,((CniMergedstylophoraP_rna22359:0.067891,(CniPocilloporaA_rna14743:5e-09,CniPocilloporaD_rna-XM_027191090.1:5e-09)99:0.0641205)1:0.159826,(CniOrbicellaF_rna10921:0.0259622,(CniGoniastreaA_gasp1.m3.4053.m1:0.00745765,CniGoniastreaA_gasp1.m3.4052.m1:0.00527819)94:0.0424011)98:0.0869144)60:0.053188)89:0.0362834)0:0.0197486)19:0.0236582,CniPoritesL_plut2.m8.8809.m1:0.103237)92:0.0425407)37:0.0179261,((CniAcroporaT_aten_0.1.m1.8842.m1:0.184974,(CniAcroporaD_rna20922:5e-09,CniAcroporaM_amil.1.2.19599.m1:5e-09)88:0.038868)99:0.259901,(CniMontiporaC_adi2mcaRNA16122_R0:0.137434,(CniAcroporaD_rna36603:0.0332074,(CniAcroporaD_rna16123:0.00836894,(CniAcroporaM_amil.1.2.14255.m1:0.0293151,CniAcroporaM_amil.1.2.14254.m1:0.00665956)0:5e-09)81:0.0136846)1:0.21257)99:0.143448)98:0.119814)23:0.0190447)97:0.079244,((CniExaiptasiaP_rna-XM_028659331.1:0.106296,(CniNemvArnau_v1g229711:0.15116,(CniActiniaT_rna-XM_031696202.1:0.0440108,CniActiniaT_rna-XM_031711706.1:0.0704676)46:0.0320108)94:0.0820723)99:0.086192,(((CniNemvArnau_v1g105460:6e-09,CniNemvArnau_NVE23588:5e-09)1:0.32022,CniNemvArnau_v1g170524:0.135241)12:0.0602696,((CniNemvArnau_v1g36983:0.0312948,CniNemvArnau_v1g144191:0.0116974)99:0.159118,CniNemvArnau_NVE23603:0.0846073)92:0.0687586)61:0.0480742)93:0.0496045)89:0.0585404,((CniNemvArnau_v1g101093:0.274288,(CniExaiptasiaP_rna-XM_021045485.2:0.477601,CniActiniaT_rna-XM_031711698.1:0.17427)92:0.0796013)0:0.0319858,(CniExaiptasiaP_rna-XM_021045813.2:0.266595,CniNemvArnau_v1g110126:0.255025)99:0.151864)84:0.0331153)99:0.0898069)23:0.0366493,((((((CniActiniaT_rna-XM_031694342.1:0.215468,CniExaiptasiaP_rna-XM_021060687.2:0.348006)86:0.0403751,CniNemvArnau_v1g93430:0.34945)92:0.0495578,((((CniPocilloporaA_rna9443:5e-09,CniPocilloporaD_rna-XM_027185770.1:5e-09)1:0.117613,(CniFungiaSp_ffun1.m4.4466.m1:0.0835278,(CniGoniastreaA_gasp1.m3.674.m1:0.0369057,(CniOrbicellaF_rna26240:5e-09,CniOrbicellaF_rna26241:6e-09)99:0.0483511)99:0.0538119)92:0.0235933)98:0.0398425,(CniPoritesL_plut2.m8.4009.m1:0.0926964,(CniAmplexidiscus_evm.model.scaffold_154.29:0.189368,CniDiscosoma_evm.model.scaffold_2210.1:0.0454436)1:0.132652)75:0.0273899)53:0.0224132,(CniGalaxeaF_gfas1.m1.5769.m1:0.164964,(CniMontiporaC_g29747.t1:0.099332,(CniAcroporaD_rna25844:0.0150295,CniAcroporaT_aten_0.1.m1.1161.m1:0.0311491)1:0.129704)98:0.0568112)83:0.0282079)1:0.174631)96:0.1198,(CniNemvArnau_v1g109239:5e-09,CniNemvArnau_NVE18839:5e-09)1:0.439398)1:0.0538061,(CniMorbakkaV_scaffold243.g7.t1:0.529678,CniDendronephthya_rna-XM_028535280.1:0.420201)99:0.271096)95:0.175274,(((((CniExaiptasiaP_rna-XM_021040968.2:0.259892,CniActiniaT_rna-XM_031717838.1:0.176998)1:0.219086,(CniNemvArnau_v1g229125:0.269778,((CniNemvArnau_v1g218669:0.0095747,(CniNemvArnau_v1g151670:5e-09,CniNemvArnau_v1g218670:0.00923448)88:0.0538881)1:0.473121,(((CniPocilloporaA_rna16814:5e-09,CniPocilloporaD_rna-XM_027193176.1:5e-09)1:0.204178,(CniMergedstylophoraP_Spis10666:0.106113,(CniPocilloporaA_rna16815:5e-09,CniPocilloporaD_rna-XM_027193214.1:5e-09)99:0.0696016)96:0.0677913)98:0.0833573,((((CniFungiaSp_ffun1.m4.29530.m1:0.0717455,CniFungiaSp_ffun1.m4.29528.m1:0.0512982)95:0.0595028,(CniFungiaSp_ffun1.m4.31174.m1:0.00340207,CniFungiaSp_ffun1.m4.28902.m1:0.102013)96:0.0615096)92:0.0412724,(CniPoritesL_plut2.m8.11231.m1:0.237302,(CniFungiaSp_ffun1.m4.25136.m1:0.0348211,CniFungiaSp_ffun1.m4.29527.m1:0.115494)1:0.280938)82:0.0698871)95:0.0434898,(CniMergedstylophoraP_Spis10668:0.597942,(((((CniMontiporaC_g46223.t1:0.0874928,CniMontiporaC_g46224.t1:0.13629)12:0.0355567,(CniAcroporaM_amil.1.2.10836.m1:0.0313085,CniAcroporaT_aten_0.1.m1.12074.m1:0.0562462)1:0.148158)93:0.0543641,(CniGalaxeaF_gfas1.m1.14371.m1:0.0833015,CniGalaxeaF_gfas1.m1.14383.m1:0.23379)87:0.0358448)89:0.0311857,(CniExaiptasiaP_rna-XM_021042313.2:0.0452141,CniActiniaT_rna-XM_031710702.1:0.0937231)97:0.0463676)98:0.0587481,((((((CniMontiporaC_g46219.t1:0.00923444,CniMontiporaC_g46222.t1:5e-09)1:0.0796743,(CniAcroporaT_aten_0.1.m1.12079.m1:0.0562133,(CniAcroporaD_rna28682:0.0125743,CniAcroporaM_amil.1.2.10843.m1:0.0195499)85:0.0302639)1:0.0987512)93:0.0353155,CniPoritesL_plut2.m8.11229.m1:0.152006)1:0.109405,((CniGoniastreaA_gasp1.m3.4693.m1:0.0469587,((CniMergedstylophoraP_rna16771:0.050514,(CniPocilloporaA_rna16813:5e-09,CniPocilloporaD_rna-XM_027193194.1:5e-09)91:0.0237741)1:0.165315,CniOrbicellaF_rna15545:0.0923732)50:0.043388)99:0.105222,(CniMergedstylophoraP_rna16772:0.145047,CniExaiptasiaP_rna-XM_021042331.2:0.140076)87:0.0430906)7:0.0242911)77:0.0248952,CniGalaxeaF_gfas1.m1.14373.m1:0.115324)18:0.0200332,((CniPocilloporaA_rna16812:5e-09,CniPocilloporaD_rna-XM_027193195.1:5e-09)1:0.153746,((CniOrbicellaF_rna377:0.0643568,CniOrbicellaF_rna380:0.0784719)99:0.128371,(CniFungiaSp_ffun1.m4.25137.m1:0.112387,CniFungiaSp_ffun1.m4.29529.m1:0.0641521)97:0.0548798)86:0.025161)92:0.0323171)77:0.0213887)0:5e-09)89:0.0294301)64:0.0295273)96:0.1055)94:0.0921611)14:0.0289806)80:0.0583755,(CniActiniaT_rna-XM_031711206.1:0.579013,(((((CniGoniastreaA_gasp1.m3.6981.m1:0.0756405,CniOrbicellaF_rna26779:0.0558745)93:0.0535151,(CniFungiaSp_ffun1.m4.13590.m1:0.258871,CniGalaxeaF_gfas1.m1.2044.m1:0.680749)89:0.0902744)82:0.016998,(((CniPocilloporaA_rna2464:5e-09,CniPocilloporaD_rna-XM_027201367.1:5e-09)99:0.145786,(CniMergedstylophoraP_rna25030:0.120714,(CniPocilloporaA_rna1943:5e-09,CniPocilloporaD_rna-XM_027195870.1:5e-09)99:0.125435)75:0.0184894)1:0.439587,(CniMergedstylophoraP_rna33134:0.0320701,(CniPocilloporaA_rna14911:5e-09,CniPocilloporaD_rna-XM_027191242.1:5e-09)94:0.0354274)86:0.0476954)0:5e-09)95:0.14256,CniAmplexidiscus_evm.model.scaffold_922.2:0.0329408)99:0.339821,CniNemvArnau_v1g124911:0.332344)58:0.0573491)45:0.0755925)97:0.0811414,((((CniFungiaSp_ffun1.m4.19796.m1:0.177886,CniPoritesL_plut2.m8.1324.m1:0.284745)99:0.238091,(((CniMontiporaC_adi2mcaRNA23564_R8:0.179312,(CniAcroporaT_aten_0.1.m1.28580.m1:0.143332,(CniAcroporaM_amil.1.2.18251.m1:0.0504538,(CniAcroporaD_rna23894:5e-09,CniXenia_Xe_013790-T1:1.99689)50:0.0633194)41:0.00213258)1:0.143321)90:0.0525274,(((CniMergedstylophoraP_rna22548:0.0769353,(CniPocilloporaA_rna10783:5e-09,CniPocilloporaD_rna-XM_027187117.1:5e-09)99:0.067642)99:0.105313,CniDiscosoma_evm.model.scaffold_38.72:0.28899)87:0.0346993,(CniPoritesL_plut2.m8.8775.m1:0.177664,(CniGalaxeaF_gfas1.m1.15875.m1:0.206664,(CniFungiaSp_ffun1.m4.7648.m1:0.104505,(CniGoniastreaA_gasp1.m3.9876.m1:0.130032,(CniOrbicellaF_rna18633:0,CniOrbicellaF_rna18634:0)0:0.0830362)99:0.100801)91:0.034332)14:0.0149036)75:0.0202942)57:0.0320536)1:0.394244,(((((CniFungiaSp_ffun1.m4.7196.m1:0.092138,CniFungiaSp_ffun1.m4.21017.m1:0.105825)98:0.0589982,(CniGoniastreaA_gasp1.m3.8524.m1:0.19094,(CniFungiaSp_ffun1.m4.23581.m1:0.0743895,(CniFungiaSp_ffun1.m4.23585.m1:0.0434712,CniFungiaSp_ffun1.m4.23583.m1:0.0813803)99:0.0771539)98:0.0900623)82:0.0399374)73:0.0374629,((CniPoritesL_plut2.m8.8804.m1:0.122579,(CniGalaxeaF_gfas1.m1.9512.m1:0.00308543,CniGalaxeaF_gfas1.m1.9511.m1:0.00339374)99:0.118476)99:0.112004,((CniGoniastreaA_gasp1.m3.4050.m1:0.0869695,(CniGoniastreaA_gasp1.m3.4059.m1:0.0949731,CniGoniastreaA_gasp1.m3.4056.m1:0.128709)80:0.0352648)97:0.0457558,CniFungiaSp_ffun1.m4.21885.m1:0.123826)5:0.0275525)31:0.0404373)94:0.0867971,((CniPoritesL_plut2.m8.1347.m1:0.73361,(CniMergedstylophoraP_rna36340:0.0326834,(CniMergedstylophoraP_rna22360:0.0189402,CniMergedstylophoraP_rna35891:0.0278357)76:0.00874961)83:0.0463512)79:0.0533458,(CniPocilloporaA_rna14744:5e-09,CniPocilloporaD_rna-XM_027191092.1:5e-09)99:0.11299)1:0.180073)80:0.0659887,(((((CniFungiaSp_ffun1.m4.6813.m1:0.00137966,CniFungiaSp_ffun1.m4.6800.m1:0.084932)85:0.0777451,CniFungiaSp_ffun1.m4.6812.m1:0.109927)85:0.052795,(CniFungiaSp_ffun1.m4.6796.m1:0.187175,AmphibalanusA_rna-gnl|WGS_VIIS|FJT64_004355-RA_mrna:1.61226)9:0.0801768)96:0.0904402,(CniFungiaSp_ffun1.m4.6654.m1:0.354623,(CniFungiaSp_ffun1.m4.6780.m1:0.176806,CniFungiaSp_ffun1.m4.21638.m1:0.283971)91:0.104478)88:0.0483828)76:0.0889355,AcanthasterP_rna2483:1.15225)88:0.173815)99:0.23297)90:0.099727)3:0.0196756,(((((CniMontiporaC_adi2mcaRNA4861_R1:0.00939099,CniMontiporaC_adi2mcaRNA4861_R0:0.0724111)1:0.262238,(CniMontiporaC_adi2mcaRNA4861_R2:0.0554271,CniMontiporaC_adi2mcaRNA4862_R1:0.0276003)97:0.0985772)1:0.462245,((CniAcroporaT_aten_0.1.m1.36626.m1:0.0394919,(CniAcroporaM_amil.1.2.10172.m1:0.0208488,(CniAcroporaD_rna24332:0.00322902,CniAcroporaD_rna24333:0.00664687)99:0.0417047)99:0.0838745)49:0.0733908,(CniAcroporaD_rna24331:0.19093,((CniAcroporaD_rna4870:0.196089,(CniAcroporaM_amil.1.2.20891.m1:0.0747473,(CniAcroporaT_aten_0.1.m1.31424.m1:0.081719,(CniAcroporaM_amil.1.2.20887.m1:0.0784122,CniAcroporaM_amil.1.2.5566.m1:0.208098)61:0.0446804)94:0.0330707)83:0.0541453)89:0.0373329,(CniAcroporaD_rna41394:0.0491462,CniAcroporaT_aten_0.1.m1.5317.m1:0.265615)99:0.082268)96:0.0545361)99:0.246094)1:0.519735)98:0.271989,(((CniPoritesL_plut2.m8.10620.m1:0.319828,((CniMontiporaC_g9252.t1:0.188842,((CniAcroporaT_aten_0.1.m1.5925.m1:0.247225,(CniAcroporaT_aten_0.1.m1.5918.m1:0.0494126,(CniAcroporaM_amil.1.2.20661.m1:0.0556864,(CniAcroporaD_rna11480:0.037918,(CniAcroporaD_rna11483:0.0419476,CniAcroporaM_amil.1.2.20659.m1:0.00636911)82:0.0148857)75:0.00875937)89:0.0235988)91:0.031164)87:0.0466621,((CniAcroporaD_rna11489:0.0106581,(CniAcroporaD_rna11492:5e-09,CniAcroporaM_amil.1.2.20660.m1:5e-09)84:0.0136592)88:0.0431681,CniAcroporaT_aten_0.1.m1.5913.m1:0.321152)82:0.021132)91:0.105378)99:0.260881,CniGalaxeaF_gfas1.m1.19711.m1:0.153785)98:0.130941)95:0.109222,((CniPoritesL_plut2.m8.8782.m1:0.0829798,(CniFungiaSp_ffun1.m4.17491.m1:0.118022,(CniOrbicellaF_rna18631:0.22645,((CniOrbicellaF_rna18632:5e-09,CniOrbicellaF_rna28093:1.44483)84:0.0260805,CniGoniastreaA_gasp1.m3.9882.m1:0.0215312)29:0.00423093)85:0.0325165)97:0.0919363)1:0.584675,CniFungiaSp_ffun1.m4.23509.m1:0.429259)86:0.11483)73:0.0525132,((CniFungiaSp_ffun1.m4.9425.m1:0.968416,CniGoniastreaA_gasp1.m3.2435.m1:0.0770289)86:0.153035,((((CniPoritesL_plut2.m8.7315.m1:0.0407624,CniPoritesL_plut2.m8.7301.m1:0.0177933)82:0.0102236,CniPoritesL_plut2.m8.7311.m1:0.0275055)96:0.0155171,(CniPoritesL_plut2.m8.33358.m1:0.410632,(((CniPoritesL_plut2.m8.14924.m1:0.0433104,CniPoritesL_plut2.m8.14939.m1:0.0758857)99:0.0654184,(CniPoritesL_plut2.m8.33017.m1:0.027751,(CniPoritesL_plut2.m8.14914.m1:0.0309187,CniPoritesL_plut2.m8.14909.m1:0.0721873)96:0.0156272)99:0.0306378)83:0.00675376,CniPoritesL_plut2.m8.7322.m1:0.0302189)44:0.00643462)53:0.00193489)1:0.163493,((CniFungiaSp_ffun1.m4.3388.m1:0.231984,(((CniGoniastreaA_gasp1.m3.23938.m1:0.0243836,CniGoniastreaA_gasp1.m3.23939.m1:0.0260768)94:0.0226456,(CniGoniastreaA_gasp1.m3.30848.m1:0.130071,(CniGoniastreaA_gasp1.m3.11140.m1:0.0566037,CniGoniastreaA_gasp1.m3.21756.m1:0.121693)79:0.0196594)59:0.024557)99:0.0775082,((CniFungiaSp_ffun1.m4.3394.m1:0.3929,(CniGoniastreaA_gasp1.m3.11139.m1:0.013503,CniGoniastreaA_gasp1.m3.29474.m1:0.0252428)99:0.0714277)62:0.0116496,(CniGoniastreaA_gasp1.m3.11143.m1:0.0794205,CniOrbicellaF_rna2351:0.189042)97:0.097104)80:0.0408252)91:0.0223876)97:0.0485088,((CniFungiaSp_ffun1.m4.28210.m1:0.241553,(CniFungiaSp_ffun1.m4.3389.m1:0.31784,CniGoniastreaA_gasp1.m3.11135.m1:0.15837)45:0.0396172)96:0.109599,(CniOrbicellaF_rna9132:0.0705079,(CniGoniastreaA_gasp1.m3.2429.m1:0.0077217,CniGoniastreaA_gasp1.m3.2428.m1:0.0165099)99:0.0547779)99:0.0993747)34:0.0197069)94:0.0511485)99:0.227602)77:0.0611873)89:0.0760469)95:0.0933219,(CniNemvArnau_v1g85362:0.245225,(CniNemvArnau_v1g8383:5e-09,CniNemvArnau_v1g227960:5e-09)1:0.219532)91:0.0616306)89:0.0633416)92:0.059702,(((((CniDiscosoma_evm.model.scaffold_5194.1:6e-09,CniOrbicellaF_rna12067:2.10379)48:0.0165311,CniDiscosoma_evm.model.scaffold_38.70:5e-09)98:0.033883,CniAmplexidiscus_evm.model.scaffold_7.125:0.0502919)1:0.414965,((((CniPocilloporaA_rna7695:5e-09,CniPocilloporaD_rna-XM_027184003.1:5e-09)99:0.167118,(CniFungiaSp_ffun1.m4.22918.m1:0.132123,CniFungiaSp_ffun1.m4.30193.m1:0.112541)97:0.0886341)1:0.349603,(CniAmplexidiscus_evm.model.scaffold_7.101:0.0366216,CniDiscosoma_evm.model.scaffold_38.96:0.0688346)1:0.347624)69:0.10119,(CniExaiptasiaP_rna-XM_028661399.1:0.132337,(CniActiniaT_rna-XM_031698725.1:0.0270971,CniActiniaT_rna-XM_031704421.1:0.00227929)99:0.138578)99:0.163143)63:0.0857317)98:0.128109,(((((((CniGoniastreaA_gasp1.m3.19088.m1:0.377671,CniOrbicellaF_rna27095:0.156445)82:0.0591578,(CniPocilloporaA_rna423:5e-09,CniPocilloporaD_rna-XM_027180441.1:5e-09)97:0.10378)24:0.032308,(CniFungiaSp_ffun1.m4.20941.m1:0.17424,CniFungiaSp_ffun1.m4.20943.m1:0.147642)54:0.0319205)1:0.234632,(CniPoritesL_plut2.m8.1321.m1:0.0872645,((CniMergedstylophoraP_rna5452:0.0423677,(CniPocilloporaA_rna7150:5e-09,CniPocilloporaD_rna-XM_027183471.1:5e-09)99:0.0486051)99:0.0625786,(CniGoniastreaA_gasp1.m3.4664.m1:0.0805885,(CniFungiaSp_ffun1.m4.22921.m1:0.00285777,CniFungiaSp_ffun1.m4.22923.m1:6e-09)1:0.104272)95:0.0481048)86:0.0607033)98:0.0609805)79:0.0268088,(CniGalaxeaF_gfas1.m1.2134.m1:0.127591,(CniGalaxeaF_gfas1.m1.2137.m1:0.00833627,CniGalaxeaF_gfas1.m1.2136.m1:0.0699852)1:0.148644)99:0.0818109)97:0.076178,(CniFungiaSp_ffun1.m4.22916.m1:0.165566,(((CniFungiaSp_ffun1.m4.11690.m1:0.107369,CniOrbicellaF_rna21960:0.0732256)98:0.103254,((CniGoniastreaA_gasp1.m3.15447.m1:0.0558253,(CniFungiaSp_ffun1.m4.11689.m1:0.063166,CniOrbicellaF_rna21961:0.0325438)69:0.0485792)93:0.0515145,(CniAmplexidiscus_evm.model.scaffold_7.25:0.11832,(CniAmplexidiscus_evm.model.scaffold_7.24:0.0911042,CniDiscosoma_evm.model.scaffold_16.55:6e-09)1:0.207462)97:0.0693797)90:0.0439194)72:0.056873,((((CniGoniastreaA_gasp1.m3.25691.m1:0.0199203,CniOrbicellaF_rna21959:0.00278138)1:0.0925265,(CniMergedstylophoraP_rna20471:0.0179265,(CniPocilloporaA_rna26027:5e-09,CniPocilloporaD_rna-XM_027202513.1:5e-09)99:0.0458706)1:0.0896663)83:0.022452,CniFungiaSp_ffun1.m4.11688.m1:0.269287)74:0.0493616,((CniGalaxeaF_gfas1.m1.6839.m1:0.0893483,((CniAcroporaD_rna23564:0.0025716,(CniAcroporaM_amil.1.2.20781.m1:0.108246,CniAcroporaT_aten_0.1.m1.22.m1:5e-09)65:0.00224812)1:0.167244,CniMontiporaC_g39268.t1:0.0816098)93:0.0340868)52:0.0144084,CniPoritesL_plut2.m8.2322.m1:0.208199)80:0.023932)1:0.206232)1:0.266674)79:0.034266)75:0.0446856,(CniPoritesL_plut2.m8.1325.m1:0.370056,((CniFungiaSp_ffun1.m4.19794.m1:0.00650508,CniFungiaSp_ffun1.m4.19795.m1:0.0260101)98:0.049614,(CniOrbicellaF_rna17867:0.00881806,(CniOrbicellaF_rna17866:5e-09,CniOrbicellaF_rna17865:0.102541)73:0.00963044)1:0.128031)87:0.0307501)1:0.207664)1:0.160615)85:0.0507906)98:0.065901)98:0.0596784,((BotrylloidesL_Boleac.CG.SB_v3.S329.g07791.01.t:0.978737,(CniPoritesL_plut2.m8.23652.m1:0.245403,CniPoritesL_plut2.m8.23655.m1:0.331433)99:0.589117)92:0.352448,((((CniFungiaSp_ffun1.m4.19312.m1:0.139469,CniPoritesL_plut2.m8.21611.m1:0.247097)1:0.253507,((CniFungiaSp_ffun1.m4.23854.m1:0.0943491,CniOrbicellaF_rna378:0.0849793)93:0.10729,((((CniFungiaSp_ffun1.m4.19318.m1:0.250108,CniFungiaSp_ffun1.m4.21439.m1:0.0384357)63:0.0265572,((CniGoniastreaA_gasp1.m3.20061.m1:0.0148868,CniOrbicellaF_rna16475:0.105483)88:0.0311786,(CniGoniastreaA_gasp1.m3.20062.m1:0.0792593,CniGoniastreaA_gasp1.m3.20063.m1:0.0744487)95:0.0708617)92:0.0594007)94:0.107151,(CniAmplexidiscus_evm.model.scaffold_96.33:0.081656,CniDiscosoma_evm.model.scaffold_43.96:0.0597502)1:0.185319)2:0.0510492,(CniPocilloporaA_rna16811:5e-09,CniPocilloporaD_rna-XM_027193175.1:5e-09)1:0.244461)98:0.141118)87:0.102112)1:0.310643,(((CniDiscosoma_evm.model.scaffold_31.35:0.13223,((CniGalaxeaF_gfas1.m1.15481.m1:0.133127,CniPoritesL_plut2.m8.10697.m1:0.135769)96:0.0795734,((CniGoniastreaA_gasp1.m3.3916.m1:0.0292858,CniOrbicellaF_rna15855:0.0254575)95:0.0309255,(CniFungiaSp_ffun1.m4.28128.m1:0.0609165,(CniMergedstylophoraP_rna16430:0.0611982,(CniPocilloporaA_rna7093:5e-09,CniPocilloporaD_rna-XM_027183405.1:5e-09)97:0.0317113)1:0.072678)74:0.0133715)86:0.0356745)91:0.0575837)90:0.0959485,(CniActiniaT_rna-XM_031699816.1:0.18749,CniNemvArnau_v1g108942:0.257053)90:0.098554)1:0.361182,(((CniOrbicellaF_rna2510:0.077673,CniPoritesL_plut2.m8.24391.m1:0.337643)99:0.142541,(CniNemvArnau_v1g1857:0.246963,(CniExaiptasiaP_rna-XM_028659392.1:0.233581,CniActiniaT_rna-XM_031713543.1:0.133856)85:0.0455062)86:0.0431059)1:0.541206,CniAureliaA_scaffold19.g27.t1:0.63038)84:0.156411)95:0.238599)13:0.0240563,((((((CniMorbakkaV_scaffold4.g26.t1:0.414862,StrigamiaM_SMAR008490-RA:1.23133)86:0.197482,(CniMorbakkaV_scaffold11.g128.t1:0.95236,(((CniMorbakkaV_scaffold285.g15.t1:0.22412,CniMorbakkaV_scaffold4.g86.t1:0.295449)99:0.250637,(CniHydraV_rna14916:0.312787,CniHydraV_rna14917:0.256466)1:0.357506)0:0.029207,(CniMorbakkaV_scaffold11.g119.t1:0.746151,(CniAureliaA_scaffold919.g2.t1:0.172095,CniAureliaA_scaffold919.g3.t3:0.0908414)99:0.47762)91:0.256673)68:0.0875841)46:0.0722733)69:0.061822,CniMorbakkaV_scaffold2941.g1.t1:0.45632)48:0.120577,((((CniFungiaSp_ffun1.m4.20007.m1:0.122583,(CniAcroporaT_aten_0.1.m1.9114.m1:0.037322,(CniAcroporaM_amil.1.2.22094.m1:0.224649,CniAcroporaD_rna30114:0.111828)78:0.0391091)99:0.126143)1:0.459662,(((CniDendronephthya_rna-XM_028546928.1:0.225848,CniRenillaM_g20819.t1:0.334184)1:0.35242,((CniFungiaSp_ffun1.m4.19793.m1:0.14467,CniPoritesL_plut2.m8.31429.m1:0.466932)99:0.216953,(((((CniPocilloporaA_rna7694:5e-09,CniPocilloporaD_rna-XM_027184002.1:5e-09)77:0.00687944,(CniPocilloporaA_rna7693:5e-09,CniPocilloporaD_rna-XM_027184001.1:5e-09)96:0.0211918)99:0.103754,(CniOrbicellaF_rna17868:5e-09,CniOrbicellaF_rna17869:0.118684)1:0.238239)47:0.0623068,((CniPoritesL_plut2.m8.8781.m1:0.137102,(CniFungiaSp_ffun1.m4.7647.m1:0.113642,((((CniAcroporaT_aten_0.1.m1.28579.m1:0.0140076,CniAcroporaT_aten_0.1.m1.28581.m1:0.0136457)59:0.0117336,(CniAcroporaM_amil.1.2.18248.m1:0.0557578,CniAcroporaT_aten_0.1.m1.28574.m1:0.0462173)95:0.0195514)93:0.0156754,CniAcroporaD_rna26271:0.0486664)27:0.0033161,(CniAcroporaD_rna23893:0.00383886,(CniAcroporaD_rna23889:0.0305093,(CniAcroporaD_rna39549:0.0225276,CniAcroporaM_amil.1.2.26562.m1:0.112185)79:0.0419436)1:0.220962)30:0.00944179)1:0.201211)64:0.0281894)88:0.0316271,CniDiscosoma_evm.model.scaffold_38.71:0.145794)98:0.0764316)98:0.115283,((CniDendronephthya_rna-XM_028550720.1:0.128306,CniXenia_Xe_016560-T1:0.156546)1:0.400908,(CniRenillaM_g12700.t1:0.043647,(CniRenillaM_g3233.t1:0.147189,CniRenillaM_g13358.t1:0.10139)20:0.0667233)1:0.494157)90:0.142819)14:0.0148713)81:0.0544285)88:0.0794589,(((CniGalaxeaF_gfas1.m1.9597.m1:0.13321,((CniMergedstylophoraP_rna23804:0.157619,CniPoritesL_plut2.m8.7168.m1:0.0897847)43:0.0378089,((CniGoniastreaA_gasp1.m3.4660.m1:0.23437,CniOrbicellaF_rna17847:0.06725)99:0.178088,(CniMergedstylophoraP_rna8851:0.0393493,(CniPocilloporaA_rna7685:5e-09,CniPocilloporaD_rna-XM_027183995.1:5e-09)98:0.0396257)98:0.0589454)86:0.0426269)94:0.0620859)97:0.0826916,((CniMontiporaC_adi2mcaRNA16125_R0:0.191317,(CniAcroporaM_amil.1.2.14252.m1:0.0338964,(CniAcroporaD_rna16125:0.00340034,(CniAcroporaD_rna36601:0,CniAcroporaD_rna36605:0)0:0.00770744)98:0.0633073)87:0.0707114)90:0.0787923,CniNemvArnau_v1g124644:0.439262)90:0.101991)99:0.153929,CniFungiaSp_ffun1.m4.19797.m1:0.576676)76:0.0251362)84:0.0203939)52:0.0261615,(((CniXenia_Xe_016561-T1:0.190229,(CniDendronephthya_rna-XM_028550722.1:0.189949,(CniRenillaM_g22480.t1:0.0321399,CniRenillaM_g23492.t1:0.0849837)1:0.323757)10:0.0623889)1:0.623882,(((((CniDiscosoma_evm.model.scaffold_294.16:0.0691972,(CniDiscosoma_evm.model.scaffold_294.15:0.0512194,CniAmplexidiscus_evm.model.scaffold_105.38:0.0416634)81:0.0154859)99:0.119107,((CniGalaxeaF_gfas1.m1.13879.m1:0.17599,(((CniAcroporaM_amil.1.2.20127.m1:0.0160428,CniAcroporaT_aten_0.1.m1.1816.m1:5e-09)99:0.0330815,(CniAcroporaD_rna13045:0.0436567,(CniAcroporaD_rna13046:0.00589106,CniAcroporaM_amil.1.2.16149.m1:0.00594015)92:0.0308157)89:0.0273326)1:0.0712934,CniMontiporaC_adi2mcaRNA13045_R0:0.2285)96:0.0557366)59:0.0304203,(CniPoritesL_plut2.m8.10484.m1:0.149175,((CniFungiaSp_ffun1.m4.26190.m1:0.111482,(CniGoniastreaA_gasp1.m3.22961.m1:0.0241308,CniOrbicellaF_rna30954:0.0479893)1:0.0953484)34:0.0381371,(CniMergedstylophoraP_rna23837:0.0330644,(CniPocilloporaA_rna4792:5e-09,CniPocilloporaD_rna-XM_027181053.1:5e-09)99:0.0396618)1:0.144469)97:0.103263)79:0.0936252)76:0.0559962)1:0.199528,(CniNemvArnau_v1g99932:0.188237,(CniActiniaT_rna-XM_031709200.1:0.178314,(CniExaiptasiaP_rna-XM_021042532.2:0.028352,CniExaiptasiaP_rna-XM_021042529.2:0.0493168)1:0.245607)47:0.0675694)93:0.0662051)84:0.0524367,((CniOrbicellaF_rna379:1.45604,CniNemvArnau_NVE14049:0.183117)69:0.119793,CniDiscosoma_evm.model.scaffold_294.17:0.229833)99:0.161455)57:0.107773,(((CniGoniastreaA_gasp1.m3.22350.m1:0.101979,(CniFungiaSp_ffun1.m4.23322.m1:0.109893,(CniMergedstylophoraP_rna16919:0.0652277,(CniPocilloporaA_rna15266:5e-09,CniPocilloporaD_rna-XM_027191622.1:5e-09)96:0.0302325)1:0.118358)15:0.0095118)95:0.0891574,(CniMontiporaC_g23722.t1:0.285622,CniPoritesL_plut2.m8.10486.m1:0.197787)20:0.0479064)99:0.230577,CniActiniaT_rna-XM_031718903.1:0.396438)66:0.0727242)1:0.386948)74:0.100026,(CniPoritesL_plut2.m8.21283.m1:0.356618,(CniPoritesL_plut2.m8.21286.m1:0.178661,(CniFungiaSp_ffun1.m4.16628.m1:0.0955394,(CniPocilloporaA_rna11982:5e-09,CniPocilloporaD_rna-XM_027188309.1:5e-09)1:0.148656)45:0.0377324)93:0.114991)1:0.437965)58:0.083773)91:0.0655984,((((CniHydraV_rna19060:0.71699,(CniExaiptasiaP_rna-XM_028662947.1:0.266908,CniActiniaT_rna-XM_031712554.1:0.269066)86:0.0908752)44:0.104538,(CniMorbakkaV_scaffold6.g157.t1:0.31433,(CniMorbakkaV_scaffold6.g155.t1:0.24109,((CniMorbakkaV_scaffold779.g2.t1:0.182261,(CniMorbakkaV_scaffold779.g1.t1:5e-09,CniMorbakkaV_scaffold2621.g1.t1:0.0158278)85:0.023105)99:0.146805,(CniMorbakkaV_scaffold6.g158.t1:0.189211,CniMorbakkaV_scaffold848.g1.t1:0.686097)54:0.153074)95:0.10099)71:0.0974944)99:0.171463)86:0.0393163,(CniAureliaA_scaffold495.g4.t1:0.277046,CniAureliaA_scaffold65.g20.t1:0.249047)99:0.223106)98:0.110149,(((CniMorbakkaV_scaffold4209.g1.t1:0.719633,CniHydraV_rna16539:0.728547)46:0.1086,CniHydraV_rna8410:0.47289)91:0.197165,(((CniAureliaA_scaffold23.g30.t1:0.0599863,CniAureliaA_scaffold23.g31.t1:0.183029)99:0.208005,CniAureliaA_scaffold612.g9.t1:0.417337)71:0.0581514,((CniMorbakkaV_scaffold217.g21.t1:0.418406,((CniHydraV_rna22567:0.0557455,(CniHydraV_rna2113:0.0611183,CniHydraV_rna7159:0.240719)23:0.0301245)99:0.16709,(CniHydraV_rna10013:0.274938,(CniHydraV_rna10016:0.10633,CniHydraV_rna18286:0.0625921)92:0.0705305)97:0.0989737)98:0.137152)87:0.0836023,(CniMorbakkaV_scaffold217.g22.t2:0.359614,CniMorbakkaV_scaffold217.g24.t1:0.271907)96:0.552722)7:0.0300436)95:0.104788)84:0.0745292)73:0.0521686)93:0.0462575)39:0.0356696,(((DanioR_ENSDART00000075351:0.115099,XenopusT_rna-XM_002940444.4:0.143858)1:0.604454,((((Human_ENST00000293636:0.0579991,MusM_ENSMUST00000023775:0.0803849)1:0.142624,(XenopusT_rna-XM_002933692.3:0.176927,((XenopusT_rna-XM_031897183.1:0.0495957,XenopusT_rna-NM_001011493.1:0.0680864)85:0.0399039,(XenopusT_rna-NM_001011481.1:0.0688158,XenopusT_rna-NM_001030498.1:0.0579771)1:0.116228)63:0.0521647)97:0.0830409)86:0.0614407,((DanioR_ENSDART00000034564:0.00551603,DanioR_ENSDART00000140896:5e-09)1:0.497279,(DanioR_ENSDART00000190667:0.11296,((DanioR_ENSDART00000106082:0.0918963,DanioR_ENSDART00000132049:0.0898348)1:0.132633,(DanioR_ENSDART00000034545:0.0960902,(DanioR_ENSDART00000034586:0.0236434,DanioR_ENSDART00000147073:5e-09)91:0.090862)60:0.0191358)76:0.0296571)79:0.0377728)94:0.0997402)98:0.160167,((DanioR_ENSDART00000009028:0.195182,(((XenopusT_rna-XM_004920100.4:0.0058685,(XenopusT_rna-XM_004920101.3:0.0402498,XenopusT_rna-XM_031905506.1:0.0268533)2:0.0142835)1:0.240589,(((Human_ENST00000337107:0.00653448,Human_ENST00000290122:0.0557963)95:0.0618023,(MusM_ENSMUST00000024200:0.0957803,MusM_ENSMUST00000102522:0.0076301)98:0.0789873)99:0.103544,(OphiophagusH_rna-gnl|NaturalisBC|L345_15018.mrna:0.123066,(OphiophagusH_rna-gnl|NaturalisBC|L345_14992.mrna:0.54635,OphiophagusH_rna-gnl|NaturalisBC|L345_17593.mrna:0.095715)84:0.0629154)99:0.142834)71:0.0553084)86:0.055981,XenopusT_rna-NM_001011421.1:0.157204)95:0.108588)67:0.064744,(((Human_ENST00000375949:0.076059,MusM_ENSMUST00000037059:0.151748)1:0.245838,(XenopusT_rna-NM_001008076.1:0.217001,(DanioR_ENSDART00000061481:0.110995,DanioR_ENSDART00000136765:0.193633)45:0.0644158)90:0.0548299)82:0.064317,((XenopusT_rna-XM_018090263.2:0.114106,(XenopusT_rna-XM_031905456.1:0.134342,(XenopusT_rna-XM_031905454.1:0.100186,XenopusT_rna-XM_031906580.1:0.139071)98:0.0849143)93:0.0471943)1:0.236318,(MusM_ENSMUST00000102481:0.202778,(Human_ENST00000359621:0.0176323,Human_ENST00000375910:0.085269)97:0.0577821)96:0.0907203)91:0.0583611)42:0.0456794)52:0.0915117)89:0.206648)98:0.301718,((CniMorbakkaV_scaffold2.g25.t1:0.389025,CniMorbakkaV_scaffold66.g17.t1:0.741976)86:0.142485,(((CniMorbakkaV_scaffold1390.g1.t1:0.316856,(CniMorbakkaV_scaffold2.g27.t1:0.411076,CniMorbakkaV_scaffold2.g26.t1:0.266285)90:0.145981)64:0.0714791,(CniMorbakkaV_scaffold384.g23.t1:0.36905,(CniMorbakkaV_scaffold36.g100.t1:0.202832,(CniMorbakkaV_scaffold535.g15.t1:0.086502,CniMorbakkaV_scaffold93.g41.t2:0.137084)99:0.135993)66:0.0376487)98:0.15382)14:0.0894274,(CniAureliaA_scaffold141.g22.t1:0.128293,(CniAureliaA_scaffold141.g24.t2:0.15427,(CniAureliaA_scaffold141.g25.t1:0.0228462,CniAureliaA_scaffold141.g23.t1:0.169302)0:5e-09)94:0.069346)1:0.272161)89:0.0693577)99:0.232069)59:0.0998947)95:0.09226,(((OphiophagusH_rna-gnl|NaturalisBC|L345_11406.mrna:0.908726,(((((CniNemvArnau_v1g124717:0.327827,(CniExaiptasiaP_rna-XM_021059936.2:0.131979,CniActiniaT_rna-XM_031718031.1:0.183968)99:0.247567)97:0.191897,(CniNemvArnau_v1g140545:0.283703,CniActiniaT_rna-XM_031718466.1:0.291109)84:0.0638515)97:0.150515,(CniMergedstylophoraP_Spis24969:1.27914,(((LingulaA_rna-XM_013549329.1:0.0039088,LingulaA_rna-XM_013546341.1:0.0270765)1:0.830991,LingulaA_rna-XM_024075568.1:0.715277)57:0.145918,(BotrylloidesL_Boleac.CG.SB_v3.S5.g10766.01.t:0.94418,CrassostreaG_EKC21072:1.56165)0:0.00197097)78:0.149476)73:0.0693206)71:0.056724,(CniNemvArnau_v1g151138:0.0189699,CniNemvArnau_v1g15207:5e-09)1:0.691508)69:0.0312914,(((CniPoritesL_plut2.m8.5016.m1:0.219706,(CniMergedstylophoraP_rna13457:0.14258,(CniMergedstylophoraP_rna13458:0.0221555,CniMergedstylophoraP_rna13460:0.136079)97:0.0570891)84:0.0634963)1:0.567324,((CniNemvArnau_v1g203037:0.452269,((CniExaiptasiaP_rna-XM_021059922.2:0.209094,(CniActiniaT_rna-XM_031694703.1:0.258056,((CniActiniaT_rna-XM_031718029.1:0.146141,(CniExaiptasiaP_rna-XM_021059899.2:0.168859,(CniExaiptasiaP_rna-XM_021059988.2:0.0875386,CniExaiptasiaP_rna-XM_021059911.2:0.0581848)98:0.0784059)89:0.0411105)94:0.0427885,(CniNemvArnau_v1g124772:0.213869,(CniNemvArnau_v1g25219:0.0318468,(CniNemvArnau_v1g25829:5e-09,CniNemvArnau_v1g145088:0.0150308)99:0.116595)93:0.0911118)98:0.113628)55:0.0224781)51:0.0300421)99:0.110262,(((CniActiniaT_rna-XM_031715454.1:0.215049,(CniActiniaT_rna-XM_031715452.1:0.163755,(CniExaiptasiaP_rna-XM_021050709.2:0.222427,(CniExaiptasiaP_rna-XM_021039518.2:5e-09,CniExaiptasiaP_rna-XM_021050711.2:5e-09)1:0.2322)99:0.1613)37:0.0417899)96:0.0646166,(CniExaiptasiaP_rna-XM_028661300.1:0.191875,CniActiniaT_rna-XM_031715453.1:0.108788)92:0.0418358)96:0.0595234,(CniMontiporaC_adi2mcaRNA5279_R4:0.420165,((((((CniMergedstylophoraP_rna29070:0.047564,(CniPocilloporaA_rna4636:5e-09,CniPocilloporaD_rna-XM_027180945.1:5e-09)97:0.0624048)1:0.221301,(CniGalaxeaF_gfas1.m1.10049.m1:0.0753997,CniMontiporaC_adi2mcaRNA5281_R8:0.126732)97:0.119158)99:0.134296,((CniMergedstylophoraP_rna29071:0.0136371,(CniPocilloporaA_rna4635:5e-09,CniPocilloporaD_rna-XM_027180977.1:5e-09)97:0.0277402)1:0.0917474,(CniFungiaSp_ffun1.m4.30449.m1:0.0445801,(CniGoniastreaA_gasp1.m3.16285.m1:0.0982078,CniOrbicellaF_rna14653:0.0193259)83:0.0190136)80:0.0292965)99:0.0908482)53:0.0229213,(CniAmplexidiscus_evm.model.scaffold_201.23:0.0160406,CniDiscosoma_evm.model.scaffold_174.6:0.0274817)1:0.151283)97:0.0658895,(CniMontiporaC_adi2mcaRNA5281_R6:0.231527,CniOrbicellaF_rna14654:0.182102)99:0.343428)7:0.013141,(CniFungiaSp_ffun1.m4.20010.m1:0.308706,(((((CniAmplexidiscus_evm.model.scaffold_201.25:0.111089,(CniDiscosoma_evm.model.scaffold_855.3:5e-09,(CniDiscosoma_evm.model.scaffold_174.30:0.0188099,CniDiscosoma_evm.model.scaffold_855.1:5e-09)0:5e-09)84:0.0157201)1:0.168616,(CniFungiaSp_ffun1.m4.30450.m1:0.0368724,((CniGoniastreaA_gasp1.m3.1185.m1:0.0281001,CniOrbicellaF_rna2862:0.0134048)97:0.0637636,(CniMergedstylophoraP_rna29074:0.0370863,(CniPocilloporaA_rna4632:5e-09,CniPocilloporaD_rna-XM_027180897.1:5e-09)88:0.0105793)1:0.121836)27:0.0128765)99:0.0895492)29:0.015113,CniFungiaSp_ffun1.m4.29238.m1:0.0376808)77:0.0284559,(CniMergedstylophoraP_rna29075:0.0818548,(CniPocilloporaA_rna4631:5e-09,CniPocilloporaD_rna-XM_027180969.1:5e-09)99:0.0823787)1:0.124775)89:0.0309032,(((CniGalaxeaF_gfas1.m1.6216.m1:0.117923,(CniMontiporaC_adi2mcaRNA36021_R0:0.106075,(CniAcroporaT_aten_0.1.m1.9126.m1:0.0114486,(CniAcroporaD_rna36021:0.0121441,CniAcroporaM_amil.1.2.10787.m1:0.0134237)90:0.0127039)1:0.139364)1:0.0744724)99:0.0983968,((CniGoniastreaA_gasp1.m3.1187.m1:0.0574978,CniOrbicellaF_rna2861:0.0363037)99:0.0746335,(CniFungiaSp_ffun1.m4.28291.m1:0.0811214,(CniPoritesL_plut2.m8.6047.m1:0.114801,CniPoritesL_plut2.m8.6051.m1:0.0539834)54:0.0389686)99:0.0813829)14:0.0446615)99:0.0718654,((CniPocilloporaA_rna4633:0,CniPocilloporaD_rna-XM_027180978.1:0)0:0.0568676,CniMergedstylophoraP_rna29073:0.0659431)99:0.0990321)73:0.0241964)77:0.0326295)60:0.0343953)73:0.0629001)98:0.0912103)92:0.057112)82:0.0276561)96:0.0723871,(((((CniMergedstylophoraP_rna9088:0.0556328,(CniPocilloporaA_rna23756:5e-09,CniPocilloporaD_rna-XM_027200181.1:5e-09)99:0.034994)99:0.06551,((CniOrbicellaF_rna19244:0.0482178,(CniFungiaSp_ffun1.m4.2911.m1:0.145357,CniGoniastreaA_gasp1.m3.15130.m1:0.0987733)85:0.0659332)91:0.0279944,(CniGalaxeaF_gfas1.m1.16084.m1:0.0952591,(CniPoritesL_plut2.m8.10772.m1:0.09762,(CniMontiporaC_adi2mcaRNA5281_R9:0.107607,(CniMontiporaC_g15384.t1:0.0047919,CniMontiporaC_g21183.t1:5e-09)0:5e-09)97:0.0804651)67:0.0233372)99:0.0792283)67:0.00914726)1:0.218669,(CniNemvArnau_v1g83864:0.224111,(CniExaiptasiaP_rna-XM_028658210.1:0.14218,CniActiniaT_rna-XM_031715895.1:0.118596)95:0.133826)99:0.173909)1:0.246042,((((((CniGalaxeaF_gfas1.m1.5528.m1:0.0792648,(((CniFungiaSp_ffun1.m4.32510.m1:0.0632434,CniGoniastreaA_gasp1.m3.12516.m1:0.0995884)0:5e-09,(CniFungiaSp_ffun1.m4.13743.m1:0.111156,(CniMergedstylophoraP_rna28336:0.0509414,(CniPocilloporaA_rna15045:5e-09,CniPocilloporaD_rna-XM_027191409.1:5e-09)93:0.0270174)1:0.106507)24:0.0274327)92:0.0546254,(CniDiscosoma_evm.model.scaffold_367.6:0.157257,CniPoritesL_plut2.m8.19010.m1:0.128299)46:0.0199306)96:0.077209)1:0.120678,(CniActiniaT_rna-XM_031718338.1:0.19058,(CniExaiptasiaP_rna-XM_028660141.1:0.184471,CniNemvArnau_v1g26281:0.149451)89:0.0834759)84:0.0520395)81:0.027408,CniNemvArnau_v1g2158:0.230156)83:0.017824,(((((((CniDendronephthya_rna-XM_028542184.1:0.0621953,CniDendronephthya_rna-XM_028542183.1:0.263277)99:0.0753489,CniDendronephthya_rna-XM_028542182.1:0.0850443)92:0.038826,CniActiniaT_rna-XM_031718340.1:0.0907963)80:0.029658,((CniExaiptasiaP_rna-XM_021051385.2:0.0653071,(CniExaiptasiaP_rna-XM_021043395.1:5e-09,CniExaiptasiaP_rna-XM_028660891.1:0.0686131)98:0.0831699)97:0.079598,CniNemvArnau_v1g105779:0.158512)78:0.0500333)54:0.0241152,CniExaiptasiaP_rna-XM_021041541.1:0.22394)78:0.0150726,((CniActiniaT_rna-XM_031718336.1:0.0685706,CniActiniaT_rna-XM_031718986.1:0.192563)92:0.03109,(CniExaiptasiaP_rna-XM_021041642.2:0.134787,CniExaiptasiaP_rna-XM_028658167.1:0.0605084)93:0.0390375)78:0.0157382)49:0.0211941,((CniAmplexidiscus_evm.model.scaffold_94.13:0.195546,((CniAcroporaT_aten_0.1.m1.8294.m1:0.0745124,(CniAcroporaD_rna5278:0.00728959,CniAcroporaM_amil.1.2.21118.m1:0.00412912)74:0.00466429)98:0.0598131,CniMontiporaC_adi2mcaRNA5280_R0:0.170443)19:0.0195079)73:0.0308434,((CniMergedstylophoraP_rna28337:0.0687106,(CniPocilloporaA_rna15047:5e-09,CniPocilloporaD_rna-XM_027191404.1:5e-09)1:0.0888966)83:0.0160983,((((((CniFungiaSp_ffun1.m4.13745.m1:0.142546,CniFungiaSp_ffun1.m4.13744.m1:0.120165)80:0.0437009,CniPoritesL_plut2.m8.19009.m1:0.0567953)81:0.0204595,CniPoritesL_plut2.m8.19008.m1:0.131715)75:0.0259032,(((CniGoniastreaA_gasp1.m3.12513.m1:0.0742925,(CniOrbicellaF_rna10587:0.0398174,CniOrbicellaF_rna10585:0.0652297)88:0.0318877)81:0.0359657,CniGoniastreaA_gasp1.m3.12508.m1:0.36422)78:0.0407668,CniPoritesL_plut2.m8.19007.m1:0.0517863)21:0.0361386)89:0.0455834,((CniFungiaSp_ffun1.m4.13741.m1:0.127015,CniOrbicellaF_rna10582:0.0657508)87:0.0437511,(CniMergedstylophoraP_rna28338:0.104554,(CniPocilloporaA_rna15051:5e-09,CniPocilloporaD_rna-XM_027191410.1:5e-09)96:0.0454129)1:0.159014)81:0.0437358)94:0.0600038,(CniPocilloporaA_rna15050:5e-09,CniPocilloporaD_rna-XM_027191407.1:5e-09)1:0.150657)61:0.0184484)95:0.0503089)23:0.029806)72:0.0244891)93:0.047661,(CniMontiporaC_adi2mcaRNA36021_R2:0.127432,((CniAcroporaT_aten_0.1.m1.8293.m1:0.0214152,((CniAcroporaM_amil.1.2.21119.m1:0.0100427,(CniAcroporaD_rna5283:5e-09,CniAcroporaD_rna5284:0.0372108)38:0.00282438)98:0.0390687,(CniAcroporaT_aten_0.1.m1.8282.m1:0.23033,CniAcroporaM_amil.1.2.21116.m1:0.057213)57:0.00150268)66:0.0137573)1:0.221834,(CniMontiporaC_g26366.t1:0.0335384,CniMontiporaC_g26367.t1:0.0384519)95:0.0665754)93:0.0683563)1:0.309751)85:0.0490592,((CniNemvArnau_v1g101334:0.359805,((CniAmplexidiscus_evm.model.scaffold_94.14:0.235551,(CniMergedstylophoraP_rna28342:0.267312,(CniMergedstylophoraP_rna8791:0.146253,(CniPocilloporaA_rna15043:5e-09,CniPocilloporaD_rna-XM_027191411.1:5e-09)82:0.0177366)99:0.164273)81:0.0307407)49:0.0500577,((CniPocilloporaA_rna15044:5e-09,CniPocilloporaD_rna-XM_027191392.1:5e-09)1:0.214802,(CniFungiaSp_ffun1.m4.3299.m1:0.0952483,(CniFungiaSp_ffun1.m4.15237.m1:0.101674,(CniFungiaSp_ffun1.m4.3300.m1:0.089071,CniFungiaSp_ffun1.m4.3297.m1:0.0395992)89:0.0780189)1:0.227204)99:0.17977)97:0.0998999)20:0.0116622)7:0.0234178,(((((CniGalaxeaF_gfas1.m1.5525.m1:0.0563754,(CniGalaxeaF_gfas1.m1.21422.m1:0.0597196,AmphibalanusA_rna-gnl|WGS_VIIS|FJT64_009144-RA_mrna:2.28296)74:0.179417)88:0.109056,CniGalaxeaF_gfas1.m1.11769.m1:0.0457156)85:0.0448275,((CniMergedstylophoraP_rna8790:0.0728604,(CniPocilloporaA_rna15041:5e-09,CniPocilloporaD_rna-XM_027191412.1:5e-09)95:0.0397937)98:0.145316,CniMergedstylophoraP_rna28334:0.358594)89:0.0913556)95:0.129411,((CniFungiaSp_ffun1.m4.29932.m1:0.16439,CniFungiaSp_ffun1.m4.29931.m1:0.0406347)1:0.261743,(CniFungiaSp_ffun1.m4.13742.m1:0.000836623,CniMorbakkaV_scaffold594.g4.t1:0.720478)30:0.0475201)96:0.0929427)83:0.0710102,(CniGoniastreaA_gasp1.m3.12517.m1:0.624891,CniExaiptasiaP_rna-XM_028658295.1:0.198408)97:0.356928)76:0.0619206)38:0.0177387)96:0.113451)60:0.055443,(((CniAmplexidiscus_evm.model.scaffold_94.11:0.282855,CniFungiaSp_ffun1.m4.13736.m1:0.201236)97:0.184365,(CniGoniastreaA_gasp1.m3.12497.m1:0.157727,((CniFungiaSp_ffun1.m4.13739.m1:0.156222,(CniGoniastreaA_gasp1.m3.12506.m1:0.0442429,CniOrbicellaF_rna10577:0.0861715)99:0.102187)77:0.0628413,(CniGoniastreaA_gasp1.m3.12504.m1:0.275442,(CniOrbicellaF_rna10574:0.109507,((CniGoniastreaA_gasp1.m3.12500.m1:0.159587,(CniOrbicellaF_rna10572:5e-09,CniOrbicellaF_rna10573:0.00812436)95:0.06527)84:0.0355777,CniOrbicellaF_rna10575:0.11738)94:0.0758228)87:0.0786942)79:0.0189725)97:0.0908333)99:0.240412)89:0.0750732,(((((CniActiniaT_rna-XM_031700599.1:0.683202,CniActiniaT_rna-XM_031712228.1:0.234628)96:0.190328,CniExaiptasiaP_rna-XM_021061411.2:1.05023)81:0.0765596,((((CniExaiptasiaP_rna-XM_021039599.2:0.670759,(CniExaiptasiaP_rna-XM_021061038.2:0,CniExaiptasiaP_rna-XM_021061039.2:0)0:0.807058)74:0.235153,CniExaiptasiaP_rna-XM_021061612.2:0.532951)39:0.113555,CniExaiptasiaP_rna-XM_028657874.1:0.654471)81:0.0902709,((CniExaiptasiaP_rna-XM_021060169.2:0.243186,(CniExaiptasiaP_rna-XM_021044149.1:0.0930175,CniExaiptasiaP_rna-XM_021060104.2:0.0702027)84:0.0824278)99:0.24858,CniActiniaT_rna-XM_031718341.1:0.41649)69:0.0772771)76:0.0540396)94:0.09019,(CniExaiptasiaP_rna-XM_028658169.1:0.315564,CniActiniaT_rna-XM_031718342.1:0.194683)1:0.4181)46:0.0505599,CniNemvArnau_v1g129447:0.366592)71:0.0693201)33:0.05913)83:0.0877369)59:0.0307487)82:0.0306567,(((CniPoritesL_plut2.m8.18456.m1:0.170596,(CniPoritesL_plut2.m8.1917.m1:0.123581,(((CniPocilloporaA_rna22660:5e-09,CniPocilloporaD_rna-XM_027199125.1:5e-09)96:0.109785,CniFungiaSp_ffun1.m2b.21996.m1:0.513037)61:0.0171056,((CniFungiaSp_ffun1.m4.17869.m1:0.114001,CniFungiaSp_ffun1.m4.31244.m1:0.0559694)8:0.0149205,(CniFungiaSp_ffun1.m4.17870.m1:0.0849527,CniFungiaSp_ffun1.m4.34051.m1:0.216476)1:0.129205)92:0.0360256)89:0.0600187)89:0.04471)99:0.21346,CniPoritesL_plut2.m8.25845.m1:0.651065)68:0.112569,((CniFungiaSp_ffun1.m4.18801.m1:0.283275,(CniFungiaSp_ffun1.m4.32723.m1:0.0814211,(CniPocilloporaA_rna22662:5e-09,CniPocilloporaD_rna-XM_027199206.1:5e-09)99:0.113443)97:0.0866938)1:0.26139,(((CniExaiptasiaP_rna-XM_021050696.2:0.200434,CniActiniaT_rna-XM_031718536.1:0.126429)99:0.134877,(CniActiniaT_rna-XM_031718528.1:0.178222,(CniExaiptasiaP_rna-XM_028660672.1:0.163686,CniExaiptasiaP_rna-XM_028660673.1:0.130021)1:0.170489)51:0.0271945)1:0.177272,((CniExaiptasiaP_rna-XM_021050956.1:0.696787,(CniNemvArnau_v1g229839:0.150143,CniNemvArnau_NVE1470:0.233076)97:0.266152)89:0.15245,(((CniNemvArnau_v1g112440:0.313072,(CniActiniaT_rna-XM_031706021.1:0.217715,CniActiniaT_rna-XM_031706020.1:0.341216)98:0.122098)65:0.0310965,(CniNemvArnau_v1g8402:5e-09,(CniNemvArnau_v1g209768:5e-09,CniNemvArnau_v1g226010:5e-09)0:5e-09)1:0.412373)83:0.0448452,(CniNemvArnau_v1g87287:0.425335,CniNemvArnau_v1g199428:0.202203)90:0.0614927)59:0.0328343)48:0.0515425)71:0.0367383)88:0.0748387)99:0.197911)93:0.0852651)97:0.115822)68:0.0973599,((CniActiniaT_rna-XM_031719341.1:0.635015,(CniNemvArnau_v1g214505:0.359225,(CniExaiptasiaP_rna-XM_021048684.2:0.294109,CniActiniaT_rna-XM_031719336.1:0.232255)99:0.300807)90:0.163371)96:0.231122,(((((CniActiniaT_rna-XM_031719343.1:0.371975,(CniPoritesL_plut2.m8.19011.m1:0.167995,((CniGalaxeaF_gfas1.m1.5523.m1:0.178096,(CniMontiporaC_g48026.t1:0.139564,(CniAcroporaT_aten_0.1.m1.8286.m1:0.0144808,(CniAcroporaD_rna5271:0.0226627,CniAcroporaM_amil.1.2.21121.m1:5e-09)94:0.0320282)99:0.0940152)97:0.0996398)88:0.0560516,((CniMontiporaC_g60149.t1:0.169545,(CniAcroporaT_aten_0.1.m1.8452.m1:0.030424,(CniAcroporaD_rna14622:0.0139104,CniAcroporaM_amil.1.2.12646.m1:0.0197558)85:0.0314652)1:0.17468)1:0.192992,(CniGoniastreaA_gasp1.m3.12509.m1:0.15667,(CniMergedstylophoraP_rna8784:0.0360247,(CniPocilloporaA_rna15038:5e-09,CniPocilloporaD_rna-XM_027191401.1:5e-09)97:0.0471956)1:0.18745)61:0.0473536)74:0.0311196)0:0.0595397)1:0.276157)45:0.0543495,CniNemvArnau_v1g14817:0.453236)90:0.116409,((CniFungiaSp_ffun1.m4.7536.m1:0.172403,(CniFungiaSp_ffun1.m4.7538.m1:0.174753,CniFungiaSp_ffun1.m4.7537.m1:0.183019)94:0.056634)89:0.0566161,((CniGoniastreaA_gasp1.m3.12511.m1:0.0804709,(CniOrbicellaF_rna10591:0.040244,CniOrbicellaF_rna10592:5e-09)95:0.0609663)98:0.117816,(CniMergedstylophoraP_rna8785:0.108435,(CniPocilloporaA_rna15039:5e-09,CniPocilloporaD_rna-XM_027191419.1:5e-09)99:0.0793372)1:0.189856)10:0.0552889)1:0.416265)80:0.051005,((CniActiniaT_rna-XM_031702624.1:0.271524,CniNemvArnau_v1g105271:0.251084)92:0.132057,(CniActiniaT_rna-XM_031699624.1:0.427193,(CniExaiptasiaP_rna-XM_021060717.2:0.231185,(CniExaiptasiaP_rna-XM_028663594.1:0.154416,CniExaiptasiaP_rna-XM_021060716.2:0.407635)91:0.161159)1:0.535059)68:0.180645)95:0.140064)56:0.0272022,((CniAmplexidiscus_evm.model.scaffold_94.15:0.0504006,CniDiscosoma_evm.model.scaffold_367.7:0.0609853)1:0.227546,((CniPoritesL_plut2.m8.19006.m1:0.179452,(CniFungiaSp_ffun1.m4.29285.m1:0.0832032,((CniMergedstylophoraP_rna8787:0.0386453,(CniPocilloporaA_rna15040:5e-09,CniPocilloporaD_rna-XM_027191414.1:5e-09)91:0.0144172)1:0.0935046,(CniGoniastreaA_gasp1.m3.12519.m1:0.103912,CniOrbicellaF_rna10590:0.0350199)98:0.0575766)16:0.0174121)95:0.079283)32:0.0474706,(CniMontiporaC_adi2mcaRNA5277_R0:0.0955449,(CniAcroporaT_aten_0.1.m1.8288.m1:0.0444134,(CniAcroporaD_rna5276:0.00674388,CniAcroporaM_amil.1.2.21120.m1:0.00945416)90:0.0135013)1:0.167346)98:0.0928689)91:0.0987455)1:0.228066)93:0.108837)99:0.235562)97:0.149361,(((CniMorbakkaV_scaffold46.g6.t1:0.511383,(CniMorbakkaV_scaffold594.g5.t1:0.184249,(CniMorbakkaV_scaffold1000.g1.t1:0.295309,CniMorbakkaV_scaffold594.g1.t1:5e-09)97:0.221926)1:0.749369)46:0.16247,CniMorbakkaV_scaffold338.g15.t1:0.90146)81:0.255496,((((AcanthasterP_rna25773:0.61698,CniRenillaM_g21630.t1:0.835521)16:0.175396,((((XenopusT_rna-NM_001011477.1:0.0986626,XenopusT_rna-NM_001015686.1:0.0709539)99:0.115491,(OphiophagusH_rna-gnl|NaturalisBC|L345_14322.mrna:0.492887,(BotrylloidesL_Boleac.CG.SB_v3.S172.g03753.01.t:0.0294196,(BotrylloidesL_Boleac.CG.SB_v3.S172.g03752.01.t:0.125191,BotrylloidesL_Boleac.CG.SB_v3.S172.g03754.01.t:0.170416)19:0.0328052)99:0.538068)74:0.0715795)44:0.0252356,((MusM_ENSMUST00000034435:0.0989858,(Human_ENST00000303037:0.0182046,Human_ENST00000361017:0.0184244)79:0.0190356)1:0.203408,((XenopusT_rna-XM_004913508.2:5e-09,(XenopusT_rna-XM_002944631.4:0.00297755,XenopusT_rna-XM_002935356.4:0.021231)79:0.00596378)1:0.197286,(DanioR_ENSDART00000058067:0.180177,(DanioR_ENSDART00000022139:0.0611581,DanioR_ENSDART00000193469:0.0403217)96:0.0567816)80:0.0456595)88:0.0556903)88:0.0401172)91:0.0619539,((DanioR_ENSDART00000170715:0.242077,(DanioR_ENSDART00000128922:0.361377,DanioR_ENSDART00000099425:0.0470821)81:0.0546344)91:0.0905164,(OphiophagusH_rna-gnl|NaturalisBC|L345_10551.mrna:0.401718,(Human_ENST00000574481:0.059555,MusM_ENSMUST00000034368:0.0564969)99:0.155801)96:0.105985)88:0.0615706)1:0.39538)42:0.0721166,CniPoritesL_plut2.m8.1919.m1:1.72666)46:0.059882,((((((AmphimedonQ_rna3573:1.10847,(CniHydraV_rna5877:0.79402,(CniAureliaA_scaffold337.g19.t1:0.561257,CniMorbakkaV_scaffold248.g26.t2:0.785664)99:0.518062)60:0.0921345)91:0.22377,(((ApisM_GB41410-RA:1.21521,(CniAureliaA_scaffold1105.g11.t4:0.128932,CniAureliaA_scaffold1105.g11.t1:5e-09)1:1.10297)86:0.177274,((StrongylocentrotusP_rna10912:0.638786,((DrosophilaM_FBtr0082902:0.555066,DrosophilaM_FBtr0332309:0.529241)1:0.622391,((((Human_ENST00000266542:0.0995261,MusM_ENSMUST00000049124:0.106597)1:0.414677,XenopusT_rna-XM_031906390.1:0.410251)90:0.18766,DanioR_ENSDART00000169973:0.897871)64:0.158444,((DanioR_ENSDART00000149130:0.813705,(MusM_ENSMUST00000074898:0.0788982,(Human_ENST00000357763:0.0122619,Human_ENST00000540303:0.0484443)93:0.0751315)98:0.43451)99:0.596854,OphiophagusH_rna-gnl|NaturalisBC|L345_16676.mrna:0.645687)0:6e-09)67:0.103912)11:0.105848)88:0.18899,(((CniDendronephthya_rna-XM_028539113.1:0.29704,CniRenillaM_g20326.t1:0.329496)1:0.297938,(((CniAmplexidiscus_evm.model.scaffold_589.1:0.0530885,CniDiscosoma_evm.model.scaffold_100.37:0.0520042)1:0.100314,((CniPoritesL_plut2.m8.18109.m1:0.201974,(CniGalaxeaF_gfas1.m1.20573.m1:0.0950897,(CniMontiporaC_g56853.t1:0.161361,(CniAcroporaT_aten_0.1.m1.15605.m1:0.0198373,(CniAcroporaD_rna26099:0.00525117,CniAcroporaM_amil.1.2.3633.m1:0.00681617)72:0.0142606)1:0.127786)1:0.0827654)94:0.0491825)99:0.0585264,((CniMergedstylophoraP_rna18995:0.0441523,(CniPocilloporaA_rna13926:5e-09,CniPocilloporaD_rna-XM_027190276.1:5e-09)1:0.0544927)1:0.100874,(CniFungiaSp_ffun1.m4.31706.m1:0.0717881,(CniFungiaSp_ffun1.m4.2794.m1:0.127469,(CniGoniastreaA_gasp1.m3.16079.m1:0.0509111,CniOrbicellaF_rna36347:0.0353826)94:0.043808)58:0.0182698)98:0.0417365)93:0.0478798)9:0.0238327)99:0.143645,(CniNemvArnau_v1g41116:0.224612,(CniActiniaT_rna-XM_031709906.1:0.240109,CniExaiptasiaP_rna-XM_021050717.1:0.376454)91:0.0810896)91:0.0646917)95:0.107405)1:0.304257,(((CniAureliaA_scaffold170.g20.t1:0.479007,(CniRenillaM_g17101.t1:0.861063,CniXenia_Xe_008036-T1:0.299818)96:0.256048)99:0.306018,(CniAureliaA_scaffold807.g9.t1:0.488956,CniHydraV_rna17896:0.675952)91:0.434832)20:0.104182,((CniAmplexidiscus_evm.model.scaffold_303.19:0.260555,(((CniMergedstylophoraP_rna1799:0.0711162,(CniPocilloporaA_rna16390:5e-09,CniPocilloporaD_rna-XM_027192759.1:5e-09)98:0.0308076)1:0.13057,(CniFungiaSp_ffun1.m4.10096.m1:0.12537,(CniGoniastreaA_gasp1.m3.20285.m1:0.0768438,CniOrbicellaF_rna18173:0.0339038)1:0.0874749)99:0.0526001)99:0.099736,(CniGalaxeaF_gfas1.m1.15816.m1:0.239328,(CniMontiporaC_adi2mcaRNA809_R0:0.120451,(CniAcroporaT_aten_0.1.m1.19700.m1:0.0254107,(CniAcroporaM_amil.1.2.2068.m1:0.0550215,CniAcroporaD_rna809:0.00959033)59:0.00691313)1:0.171052)99:0.0848158)91:0.0611977)95:0.153786)1:0.518716,((CniActiniaT_rna-XM_031710139.1:0.30807,(CniExaiptasiaP_rna-XM_028661947.1:0.367659,(CniExaiptasiaP_rna-XM_028663555.1:0.140736,CniExaiptasiaP_rna-XM_028663557.1:0.0510786)79:0.0834085)1:0.278116)1:0.226866,(((CniPoritesL_plut2.m8.28869.m1:0.515261,CniGalaxeaF_gfas1.m1.20487.m1:0.383895)94:0.369475,(((CniPoritesL_plut2.m8.29712.m1:0.290863,(CniPoritesL_plut2.m8.29710.m1:0.227725,CniPoritesL_plut2.m8.14545.m1:0.261164)37:0.0877476)53:0.0784345,(((((CniGoniastreaA_gasp1.m3.18930.m1:0.116993,CniGoniastreaA_gasp1.m3.18935.m1:0.0244759)1:0.245123,(CniFungiaSp_ffun1.m4.29641.m1:0.149571,CniFungiaSp_ffun1.m4.33445.m1:0.183918)93:0.125232)99:0.178629,((CniPoritesL_plut2.m8.9165.m1:0.101778,CniPoritesL_plut2.m8.29683.m1:0.203038)1:0.460327,(CniPoritesL_plut2.m8.25578.m1:0.230066,CniPoritesL_plut2.m8.31314.m1:0.142264)99:0.222523)45:0.0768927)99:0.151736,((BotrylloidesL_Boleac.CG.SB_v3.S467.g10231.01.t:0.237936,(CniFungiaSp_ffun1.m4.28480.m1:0.32854,CniGoniastreaA_gasp1.m3.26847.m1:0.260608)76:0.159518)86:0.311319,((((CniFungiaSp_ffun1.m4.28475.m1:0.143326,CniFungiaSp_ffun1.m4.20355.m1:0.26159)98:0.0943362,(CniFungiaSp_ffun1.m4.20354.m1:0.0298408,CniFungiaSp_ffun1.m4.28474.m1:5e-09)1:0.135203)80:0.0186991,CniGoniastreaA_gasp1.m3.26841.m1:0.223437)93:0.0461068,((CniPocilloporaA_rna15896:5e-09,CniPocilloporaD_rna-XM_027192282.1:5e-09)1:0.0958259,CniMergedstylophoraP_rna13724:0.161731)1:0.179852)62:0.0604906)86:0.0444629)91:0.0384233,(((((CniFungiaSp_ffun1.m4.10107.m1:0.0565159,CniFungiaSp_ffun1.m4.29638.m1:0.0866579)75:0.0404285,CniFungiaSp_ffun1.m4.15281.m1:0.125739)86:0.0373053,CniFungiaSp_ffun1.m4.10114.m1:0.0414309)96:0.04039,(CniGoniastreaA_gasp1.m3.16733.m1:0.051272,(CniOrbicellaF_rna29880:0.0276559,(CniOrbicellaF_rna29882:0.341902,(CniGoniastreaA_gasp1.m3.31628.m1:0.0550608,(CniGoniastreaA_gasp1.m3.16732.m1:0.114873,(CniGoniastreaA_gasp1.m3.16739.m1:0.0146788,(CniGoniastreaA_gasp1.m3.16743.m1:0.0171644,CniGoniastreaA_gasp1.m3.31629.m1:0.111481)96:0.0591413)85:0.0278209)78:0.0239774)82:0.0449846)98:0.12914)94:0.0235693)99:0.0451276)99:0.0530647,(CniMergedstylophoraP_rna32756:0.140298,CniMergedstylophoraP_rna32761:0.0543305)1:0.103736)99:0.0692776)90:0.0400978)42:0.0273845,((CniGalaxeaF_gfas1.m1.12403.m1:0.133767,CniAcroporaD_rna32697:0.765454)69:0.114862,(CniMontiporaC_adi2mcaRNA33119_R0:0.132099,(((CniAcroporaD_rna33119:0.0159699,CniAcroporaM_amil.1.2.2071.m1:0.0628536)54:0.0053934,CniAcroporaM_amil.1.2.2084.m1:0.0671221)58:0.0123597,CniAcroporaT_aten_0.1.m1.19696.m1:0.0389822)1:0.134337)99:0.124335)81:0.0232473)98:0.135852)31:0.0228943,((CniExaiptasiaP_rna-XM_021037493.2:0.269445,((CniNemvArnau_v1g95672:0.0170593,CniNemvArnau_v1g125541:0.0163111)1:0.40028,CniActiniaT_rna-XM_031718846.1:0.155608)77:0.040791)89:0.065134,(CniActiniaT_rna-XM_031718844.1:0.236146,(CniExaiptasiaP_rna-XM_028660217.1:5e-09,CniExaiptasiaP_rna-XM_021060590.2:6e-09)1:0.417979)99:0.113583)98:0.0958195)78:0.0858085)60:0.0368364)99:0.141265)64:0.0595044)97:0.124061)82:0.0591187)86:0.065234,(((((CniGoniastreaA_gasp1.m3.4287.m1:0.134786,CniOrbicellaF_rna1044:0.075818)99:0.458894,(CniMergedstylophoraP_rna17075:0.15395,(CniPocilloporaA_rna1215:5e-09,CniPocilloporaD_rna-XM_027188788.1:5e-09)99:0.249234)91:0.226209)1:0.843292,((((((((XenopusT_rna-XM_002937384.4:0.320741,XenopusT_rna-XM_002940662.3:0.246191)96:0.165911,((Human_ENST00000264553:0.154413,MusM_ENSMUST00000020549:0.197922)1:0.500552,(Human_ENST00000613411:0.160769,MusM_ENSMUST00000169684:0.124742)1:0.49374)17:0.109745)75:0.109648,(Human_ENST00000233997:0.563038,(XenopusT_rna-NM_001006846.1:0.326567,((Human_ENST00000590230:0.141972,MusM_ENSMUST00000046091:0.133496)99:0.213241,(Human_ENST00000234347:0.164632,MusM_ENSMUST00000006679:0.233049)97:0.146295)92:0.169482)18:0.0686226)99:0.428825)96:0.194515,(((CniAureliaA_scaffold23.g33.t1:1.76923,XenopusT_rna-NM_001251879.1:0.106874)77:0.29406,OphiophagusH_rna-gnl|NaturalisBC|L345_13384.mrna:0.410457)96:0.321005,(DanioR_ENSDART00000057825:0.68088,(XenopusT_rna-NM_203989.1:0.429012,(OphiophagusH_rna-gnl|NaturalisBC|L345_05224.mrna:0.3465,(Human_ENST00000592860:0.113747,MusM_ENSMUST00000061653:0.275184)96:0.165575)91:0.13062)58:0.114164)93:0.17125)15:0.0345874)93:0.131419,(XenopusT_rna-XM_012952786.3:0.508132,((XenopusT_rna-XM_002941109.5:0.462433,XenopusT_rna-XM_002941113.5:0.512798)98:0.231585,((Human_ENST00000231009:0.154079,MusM_ENSMUST00000038212:0.132251)1:0.505155,((Human_ENST00000274306:0.19112,MusM_ENSMUST00000023897:0.146153)99:0.275962,OphiophagusH_rna-gnl|NaturalisBC|L345_01353.mrna:0.273763)0:0.0101476)92:0.0802019)0:0.0245008)99:0.156544)0:0.0430954,(((DanioR_ENSDART00000078384:0.117106,DanioR_ENSDART00000140581:0.0759834)1:0.308324,(DanioR_ENSDART00000078399:0.142506,DanioR_ENSDART00000135798:0.0814259)94:0.163522)1:0.392457,(XenopusT_rna-NM_001114041.1:0.765178,(DanioR_ENSDART00000183958:0.74336,(((Human_ENST00000250378:0.0991871,MusM_ENSMUST00000022834:0.20365)98:0.162069,(MusM_ENSMUST00000043249:0.043023,((MusM_ENSMUST00000089555:0.0220565,MusM_ENSMUST00000095798:0.0183991)1:0.223645,(MusM_ENSMUST00000022836:0.0978336,MusM_ENSMUST00000015576:0.280184)43:0.0462323)91:0.0491295)99:0.179822)99:0.228853,(MusM_ENSMUST00000015594:0.400322,((Human_ENST00000216336:0.172136,MusM_ENSMUST00000015583:0.189873)95:0.138217,((Human_ENST00000216338:0.202884,Human_ENST00000216341:0.136831)80:0.0540186,(MusM_ENSMUST00000015581:0.168372,(MusM_ENSMUST00000015585:0.189692,((MusM_ENSMUST00000015578:0.0722786,(MusM_ENSMUST00000089549:0.0127581,MusM_ENSMUST00000082093:0.0625587)99:0.0891253)73:0.0337182,(MusM_ENSMUST00000022757:0.113604,MusM_ENSMUST00000015587:0.193258)84:0.0203379)99:0.249648)71:0.102238)96:0.0931935)93:0.105472)88:0.0930509)94:0.141406)80:0.119912)87:0.143142)8:0.0321301)93:0.117838)0:0.0452439,((DanioR_ENSDART00000190812:0.359986,((DanioR_ENSDART00000140829:0.312795,(((DanioR_ENSDART00000143679:0.231017,(((DanioR_ENSDART00000133682:0.12018,DanioR_ENSDART00000131487:0.115279)80:0.0339911,(DanioR_ENSDART00000133595:0.0835968,(((DanioR_ENSDART00000144053:0.107322,DanioR_ENSDART00000132929:0.0647048)95:0.0433126,(((DanioR_ENSDART00000153630:0.0578987,DanioR_ENSDART00000155144:0.0627851)12:0.0125288,(DanioR_ENSDART00000138284:0.113021,DanioR_ENSDART00000132386:0.110336)84:0.042234)89:0.0259162,DanioR_ENSDART00000136943:0.140658)74:0.0259777)51:0.0168357,(DanioR_ENSDART00000136197:0.110938,DanioR_ENSDART00000144963:0.084129)92:0.0419119)33:0.00937429)91:0.0267439)89:0.036406,DanioR_ENSDART00000144494:0.171653)0:0.0314093)78:0.0192602,DanioR_ENSDART00000105489:0.159987)85:0.0322332,DanioR_ENSDART00000141371:0.167255)36:0.0220876)93:0.0545419,((DanioR_ENSDART00000078804:0.187334,DanioR_ENSDART00000136576:0.348902)95:0.0677827,(DanioR_ENSDART00000156818:0.283032,(DanioR_ENSDART00000146748:0.289736,DanioR_ENSDART00000160855:0.224609)79:0.076771)79:0.0337778)4:0.0344349)99:0.176458)85:0.102297,DanioR_ENSDART00000189174:0.594766)99:0.311022)77:0.065713,(DanioR_ENSDART00000187993:0.0850447,DanioR_ENSDART00000058489:0.0328)1:0.773111)80:0.0649559)66:0.0438952,((LottiaG_LotgiT135638:0.503329,StrigamiaM_SMAR013552-RA:0.444248)99:0.627586,((DrosophilaM_FBtr0072357:0.661168,DrosophilaM_FBtr0305066:0.788819)99:0.451705,((OphiophagusH_rna-gnl|NaturalisBC|L345_11729.mrna:0.494359,(Human_ENST00000456570:0.0786782,MusM_ENSMUST00000146299:0.0757482)99:0.280317)1:0.374931,((XenopusT_rna-XM_031891487.1:0.430614,(DanioR_ENSDART00000018062:0.517694,XenopusT_rna-XM_002942973.4:0.457942)76:0.11019)81:0.0948138,(DanioR_ENSDART00000100784:0.201796,(CniOrbicellaF_rna17859:6e-09,DanioR_ENSDART00000077593:0.0915325)0:0.112196)1:0.228976)99:0.299638)98:0.253601)47:0.10998)57:0.0244234)92:0.0503344,(((BotrylloidesL_Boleac.CG.SB_v3.S131.g02246.01.t:0.921023,CrassostreaG_EKC25752:0.872734)87:0.324265,(CaenorhabditisE_F15B9.5a.1:0.551919,(CniAcroporaM_amil.1.2.18152.m1:0.704744,MnemiopsisL_ML106614a-RA:0.243883)99:0.877119)97:0.771696)58:0.133311,(DrosophilaM_FBtr0070864:1.91275,(DrosophilaM_FBtr0077803:0.707078,OphiophagusH_rna-gnl|NaturalisBC|L345_10377.mrna:0.839873)95:0.44102)85:0.270188)83:0.164598)60:0.0146042)68:0.0574515)95:0.129634,((((AcanthasterP_rna10186:0.267976,(StrongylocentrotusP_rna32941:0.0122556,StrongylocentrotusP_rna36022:0.00160013)99:0.300534)1:1.07684,(LottiaG_LotgiT218353:0.50903,(CrassostreaG_EKC19144:0.059501,CniNemvArnau_v1g49419:0.234065)87:0.322967)99:0.420376)86:0.197395,((((StrongylocentrotusP_rna30049:0.0237726,(StrongylocentrotusP_rna1785:0.124715,StrongylocentrotusP_rna10955:0.0409045)64:0.0160091)1:0.842123,StrongylocentrotusP_rna13182:0.79451)13:0.116096,(((((OphiophagusH_rna-gnl|NaturalisBC|L345_15934.mrna:0.489002,(Human_ENST00000218099:0.0663782,MusM_ENSMUST00000033477:0.0675323)99:0.160723)95:0.0934859,XenopusT_rna-NM_001011223.1:0.230553)99:0.116348,(DanioR_ENSDART00000100329:0.264367,DanioR_ENSDART00000017179:0.33642)99:0.134797)95:0.102218,((((Human_ENST00000375581:0.114242,MusM_ENSMUST00000033820:0.150138)1:0.225136,(OphiophagusH_rna-gnl|NaturalisBC|L345_00768.mrna:0.297879,XenopusT_rna-NM_001079351.1:0.210212)74:0.0706931)97:0.0981827,(DanioR_ENSDART00000165402:0.357265,(DanioR_ENSDART00000013209:0.302087,DanioR_ENSDART00000003463:0.349309)96:0.0985509)98:0.103358)99:0.166096,(DanioR_ENSDART00000124837:0.339098,(XenopusT_rna-NM_001015728.1:0.27477,(Human_ENST00000375559:0.123269,MusM_ENSMUST00000033821:0.0742146)1:0.217028)94:0.076834)99:0.155718)60:0.0410435)99:0.406219,StrigamiaM_SMAR010255-RA:0.658504)76:0.0624762)74:0.0860417,((((((DanioR_ENSDART00000020921:0.285511,XenopusT_rna-NM_001126817.1:0.36512)1:0.669511,(((((CniOrbicellaF_rna35927:0.125501,(CniPoritesL_plut2.m8.15032.m1:0.308493,CniMergedstylophoraP_rna13086:0.191965)67:0.0439933)86:0.0799467,(CniFungiaSp_ffun1.m4.23283.m1:0.487899,(CniAcroporaD_rna7117:0.00903549,CniAcroporaM_amil.1.2.25187.m1:0.0245946)1:0.356884)69:0.061311)98:0.198912,CniNemvArnau_v1g164017:0.458367)96:0.203838,(DanioR_ENSDART00000052325:0.297769,(XenopusT_rna-NM_001015797.1:0.202468,(OphiophagusH_rna-gnl|NaturalisBC|L345_05886.mrna:0.197795,(Human_ENST00000311907:0.0618922,MusM_ENSMUST00000028681:0.0870988)98:0.127096)82:0.0530554)90:0.0557852)1:0.369351)98:0.207198,((DanioR_ENSDART00000136682:0.00510534,DanioR_ENSDART00000132496:0.026598)1:0.375361,(XenopusT_rna-NM_001015759.1:0.252474,(Human_ENST00000409048:0.149272,MusM_ENSMUST00000234651:0.125466)1:0.255952)90:0.116947)1:0.428938)70:0.141192)0:1.5e-08,(CniFungiaSp_ffun1.m4.23727.m1:0.974245,(CniXenia_Xe_013345-T1:0.390656,(CniDendronephthya_rna-XM_028547354.1:0.352713,CniRenillaM_g2470.t1:0.152684)82:0.12992)91:0.229979)1:0.605871)45:0.0648742,((LottiaG_LotgiT164015:0.811767,(AcanthasterP_rna28370:0.497458,StrongylocentrotusP_rna25873:0.614254)95:0.183332)99:0.410646,(AcanthasterP_rna7463:0.984344,(StrongylocentrotusP_rna18288:0.0453773,(((StrongylocentrotusP_rna9182:0.0891065,StrongylocentrotusP_rna3982:0.111811)97:0.0253424,StrongylocentrotusP_rna29245:0.0624535)55:0.00439014,StrongylocentrotusP_rna7132:0.0457322)94:0.0505086)1:0.949947)22:0.0397673)89:0.213272)23:0.0156584,MusM_ENSMUST00000033822:1.15892)81:0.0621284,(OphiophagusH_rna-gnl|NaturalisBC|L345_18329.mrna:0.798551,(DrosophilaM_FBtr0309271:0.314497,ApisM_GB41408-RA:0.179978)94:0.490022)76:0.183811)87:0.0706913)85:0.0686761)0:6e-09,(CniAureliaA_scaffold138.g24.t1:0.24937,(CniMorbakkaV_scaffold323.g1.t1:0.151655,(CniMorbakkaV_scaffold211.g1.t1:5e-09,StrongylocentrotusP_rna11610:0.393893)91:0.0991625)87:0.168184)99:0.696934)86:0.0732567)63:0.041331,((CniPoritesL_plut2.m8.7950.m1:1.03781,BotrylloidesL_Boleac.CG.SB_v3.S14.g02590.01.t:1.0597)86:0.327167,((DanioR_ENSDART00000189909:2.24589,(ApisM_GB40567-RA:0.73284,LingulaA_rna-XM_013554479.1:0.374762)96:0.42493)43:0.201916,(ApisM_GB45336-RA:0.926627,(AcanthasterP_rna23599:0.169757,(AcanthasterP_rna33224:0.0585204,AcanthasterP_rna33230:0.102878)99:0.118569)99:0.634832)86:0.260305)71:0.0479459)80:0.0907247)78:0.067611,((((((((CniNemvArnau_v1g155328:5e-09,(CniNemvArnau_v1g3218:0.0136806,CniNemvArnau_v1g127472:0.0249027)0:5e-09)1:0.28377,(CniNemvArnau_v1g127469:0.00758645,CniNemvArnau_v1g143608:0.00597652)1:0.332197)98:0.188701,(((CniPoritesL_plut2.m8.4044.m1:0.150467,(CniGalaxeaF_gfas1.m1.2313.m1:0.131218,(CniMontiporaC_g32315.t1:0.0971971,(CniAcroporaT_aten_0.1.m1.30202.m1:0.0161404,(CniAcroporaD_rna1335:0.00904552,CniAcroporaM_amil.1.2.438.m1:0.00561504)98:0.0124274)1:0.0960298)1:0.0786421)96:0.0402016)99:0.0524359,(((((CniOrbicellaF_rna14190:0.0136969,CniOrbicellaF_rna14191:0.0786315)90:0.0684823,CniOrbicellaF_rna14189:0.0112568)87:0.00873473,CniGoniastreaA_gasp1.m3.17337.m1:0.0438674)99:0.041353,((CniFungiaSp_ffun1.m4.31164.m1:0.0591089,MnemiopsisL_ML03618a-RA:5.98925)0:0.000980224,CniFungiaSp_ffun1.m4.30337.m1:0.0910885)73:0.0184055)1:0.0515602,(CniMergedstylophoraP_rna2193:0.0682152,((CniPocilloporaA_rna22816:5e-09,CniPocilloporaD_rna-XM_027199216.1:5e-09)99:0.026359,((CniPocilloporaA_rna22814:0,CniPocilloporaD_rna-XM_027199221.1:0)0:0.00481612,(CniPocilloporaA_rna22815:5e-09,CniPocilloporaD_rna-XM_027199156.1:5e-09)99:0.0468471)23:0.00262714)99:0.0333311)1:0.117813)96:0.0432365)93:0.0701107,((CniAmplexidiscus_evm.model.scaffold_42.33:0.0406178,CniDiscosoma_evm.model.scaffold_764.1:0.0651079)70:0.0164086,CniDiscosoma_evm.model.scaffold_86.59:0.0662243)99:0.135289)98:0.163643)94:0.153905,(CniNemvArnau_v1g127465:0.216291,(CniExaiptasiaP_rna-XM_028661165.1:0.164353,CniActiniaT_rna-XM_031703085.1:0.212055)98:0.206396)1:0.4894)97:0.231711,(((((((((CniGalaxeaF_gfas1.m1.9163.m1:0.161478,CniMergedstylophoraP_rna3936:0.239539)17:0.0658692,(CniAcroporaM_amil.1.2.2693.m1:0.172941,CniMontiporaC_g62839.t1:0.0922199)95:0.0716668)21:0.0494303,((CniOrbicellaF_rna29811:0.164486,CniGoniastreaA_gasp1.m3.30511.m1:0.0507457)92:0.0630377,CniFungiaSp_ffun1.m4.19873.m1:0.339429)10:0.0142792)99:0.266381,(CniNemvArnau_v1g198217:0.442348,(CniExaiptasiaP_rna-XM_021042257.2:0.29525,CniActiniaT_rna-XM_031719436.1:0.315465)97:0.178688)94:0.157782)1:0.408778,(((((((CniMergedstylophoraP_rna4553:0.0590241,(CniPocilloporaA_rna18880:5e-09,CniPocilloporaD_rna-XM_027195265.1:5e-09)99:0.0762351)1:0.132371,(CniGoniastreaA_gasp1.m3.13779.m1:0.0392374,CniOrbicellaF_rna27180:0.0278524)99:0.0665108)24:0.0163217,CniFungiaSp_ffun1.m4.24338.m1:0.0811404)98:0.0538513,(CniPoritesL_plut2.m8.10890.m1:0.175353,(CniGalaxeaF_gfas1.m1.16479.m1:0.100531,(CniMontiporaC_g26386.t1:0.110186,(CniAcroporaT_aten_0.1.m1.5578.m1:0.00515681,(CniAcroporaD_rna2382:0.00254476,CniAcroporaM_amil.1.2.5144.m1:0.00519113)89:0.0109011)1:0.100655)98:0.0641328)26:0.0355245)76:0.0156909)95:0.073794,(CniAmplexidiscus_evm.model.scaffold_39.42:0.0597268,CniDiscosoma_evm.model.scaffold_80.85:0.0708936)99:0.121377)99:0.1864,(CniNemvArnau_v1g111870:0.308299,(CniExaiptasiaP_rna-XM_021047384.2:0.245482,CniActiniaT_rna-XM_031700315.1:0.164593)89:0.104382)99:0.170275)1:0.248948,((CniGalaxeaF_gfas1.m1.21758.m1:0.842529,CniActiniaT_rna-XM_031696160.1:0.398236)80:0.126766,((((CniNemvArnau_v1g130234:0.146692,(CniActiniaT_rna-XM_031698925.1:0.150062,CniExaiptasiaP_rna-XM_021039289.2:0.206028)94:0.0972637)98:0.12479,(((CniNemvArnau_v1g154800:0.000140698,CniNemvArnau_v1g230861:0.00624445)1:0.355169,(CniExaiptasiaP_rna-XM_028657541.1:0.172183,CniActiniaT_rna-XM_031713147.1:0.173842)99:0.126391)83:0.0732225,(((CniGalaxeaF_gfas1.m1.11811.m1:0.620653,(CniPoritesL_plut2.m8.13106.m1:0.105863,(CniMergedstylophoraP_rna14158:0.147104,(CniFungiaSp_ffun1.m4.28032.m1:0.10968,(CniGoniastreaA_gasp1.m3.3802.m1:0.0562172,CniOrbicellaF_rna35967:0.0230376)97:0.0596154)62:0.0379293)98:0.0841014)63:0.0234294)0:1.5e-08,(CniAmplexidiscus_evm.model.scaffold_103.13:0.0681408,CniDiscosoma_evm.model.scaffold_212.16:0.0523381)99:0.113037)81:0.0421664,((CniMontiporaC_g7537.t1:0.0522751,CniMontiporaC_g727.t1:5e-09)99:0.0822881,((CniAcroporaT_aten_0.1.m1.4001.m1:0.0189041,(CniAcroporaM_amil.1.2.17383.m1:5e-09,CniAcroporaD_rna13789:0.0341714)83:0.018784)95:0.102956,CniAcroporaM_amil.1.2.17382.m1:0.121058)97:0.143439)1:0.24645)98:0.12419)1:0.234449)24:0.0360496,((CniFungiaSp_ffun1.m4.19770.m1:0.0643934,(((CniGalaxeaF_gfas1.m1.10951.m1:0.141774,CniPoritesL_plut2.m8.17661.m1:0.16831)52:0.0344268,(CniMergedstylophoraP_rna3173:0.0516608,(CniPocilloporaA_rna25953:5e-09,CniPocilloporaD_rna-XM_027202436.1:5e-09)91:0.0267306)99:0.0855638)44:0.0234007,(CniAmplexidiscus_evm.model.scaffold_103.12:0.220876,(CniOrbicellaF_rna11996:0.0740002,CniGoniastreaA_gasp1.m3.27842.m1:0.124036)53:0.028239)74:0.0113385)51:0.028402)0:0.047778,((CniFungiaSp_ffun1.m4.5503.m1:0.0736487,(CniFungiaSp_ffun1.m4.5502.m1:0.211576,CniFungiaSp_ffun1.m4.5501.m1:0.105942)96:0.0775755)41:0.0211362,CniFungiaSp_ffun1.m4.5498.m1:0.145696)72:0.0488587)1:0.153915)93:0.0833979,(((CniExaiptasiaP_rna-XM_021056415.2:0.316507,CniActiniaT_rna-XM_031696176.1:0.22023)99:0.165849,CniActiniaT_rna-XM_031705787.1:0.332746)65:0.0745676,((CniExaiptasiaP_rna-XM_021060256.2:0.364456,(CniExaiptasiaP_rna-XM_021050220.2:0.025133,CniExaiptasiaP_rna-XM_021052741.2:0.0888654)99:0.231145)98:0.174075,(CniNemvArnau_NVE7722:0.235778,CniNemvArnau_NVE7750:0.169955)1:0.256483)46:0.0740199)86:0.056544)61:0.0688198)78:0.0547629)82:0.0877762)27:0.0689029,((((CniPoritesL_plut2.m8.13107.m1:0.211412,(CniGalaxeaF_gfas1.m1.6442.m1:0.112229,(CniAcroporaD_rna4620:0.0197241,(CniAcroporaM_amil.1.2.22028.m1:0.0165375,CniAcroporaT_aten_0.1.m1.30106.m1:0.0603429)94:0.0399549)1:0.347478)4:0.0651844)98:0.102654,((CniGoniastreaA_gasp1.m3.3801.m1:0.0762826,CniOrbicellaF_rna35969:0.0299454)98:0.0846366,(CniMergedstylophoraP_rna4275:0.0822603,(CniPocilloporaA_rna23159:5e-09,CniPocilloporaD_rna-XM_027199600.1:5e-09)98:0.0587934)1:0.201727)93:0.0755814)46:0.0533804,(CniAmplexidiscus_evm.model.scaffold_103.14:0.0717257,CniDiscosoma_evm.model.scaffold_212.18:0.0515164)1:0.244292)99:0.272283,(CniNemvArnau_v1g88458:0.217719,(CniActiniaT_rna-XM_031708009.1:0.263281,CniExaiptasiaP_rna-XM_028661891.1:0.394763)80:0.0863767)97:0.168989)1:0.281063)58:0.0583218,(CniDendronephthya_rna-XM_028540550.1:0.240265,CniXenia_Xe_011756-T1:0.292515)1:0.43992)72:0.0792082,((CniDendronephthya_rna-XM_028550581.1:0.125837,(CniXenia_Xe_019833-T1:0.143073,(CniXenia_Xe_019733-T1:0.0401162,CniXenia_Xe_019857-T1:5e-09)97:0.105781)99:0.184642)1:0.433256,(((CniAmplexidiscus_evm.model.scaffold_225.18:0.026529,CniDiscosoma_evm.model.scaffold_75.38:0.0288413)1:0.14899,((((CniMergedstylophoraP_rna22752:0.00528979,CniMergedstylophoraP_rna24976:0.0242222)98:0.0382852,(CniPocilloporaA_rna20643:5e-09,CniPocilloporaD_rna-XM_027197039.1:5e-09)99:0.0589301)1:0.158083,(CniFungiaSp_ffun1.m4.15300.m1:0.149287,(CniGoniastreaA_gasp1.m3.15826.m1:0.0304979,CniOrbicellaF_rna16165:0.0243653)99:0.0484601)94:0.0367205)98:0.0483118,(CniPoritesL_plut2.m8.12143.m1:0.184036,(CniGalaxeaF_gfas1.m1.2719.m1:0.164048,(CniMontiporaC_g38109.t1:0.10933,(CniAcroporaT_aten_0.1.m1.36907.m1:0.0577392,(CniAcroporaD_rna180:0.0082513,CniAcroporaM_amil.1.2.737.m1:0.00232228)92:0.0144575)1:0.106147)1:0.0931015)49:0.036633)92:0.0395657)97:0.0704447)99:0.134515,(CniNemvArnau_v1g109826:0.180133,(CniActiniaT_rna-XM_031703623.1:0.199766,CniExaiptasiaP_rna-XM_021038278.2:0.262122)90:0.0785188)98:0.137574)92:0.0927121)1:0.320545)91:0.103179,((CniHydraV_rna2506:0.789811,(CniHydraV_rna1445:0.230967,CniHydraV_rna5318:0.719619)91:0.305355)67:0.26457,BotrylloidesL_Boleac.CG.SB_v3.S21.g04872.01.t:1.21897)53:0.130959)77:0.0835662)92:0.088915,(DrosophilaM_FBtr0088666:0.678638,CniMorbakkaV_scaffold206.g19.t1:1.00437)88:0.205917)93:0.0961554,((((CniRenillaM_g11224.t1:1.27241,(CniRenillaM_g6305.t1:0.347009,(CniDendronephthya_rna-XM_028536463.1:0.245555,CniXenia_Xe_009718-T1:0.291523)98:0.292971)95:0.289014)31:0.214628,(CniXenia_Xe_018256-T1:0.0993109,((((CniXenia_Xe_001681-T1:0.0353483,(CniXenia_Xe_001694-T1:0.0513766,CniXenia_Xe_001673-T1:0.0723312)90:0.0263747)99:0.0277567,(CniXenia_Xe_001680-T1:0.0520528,(CniXenia_Xe_001836-T1:0.0941439,CniXenia_Xe_001810-T1:0.0096415)38:0.00447407)1:0.0586666)1:0.0565632,(CniXenia_Xe_001816-T1:0.0144025,CniXenia_Xe_001835-T1:0.0105052)60:0.00328314)93:0.0155708,CniXenia_Xe_001849-T1:0.0447181)93:0.0941364)1:0.56909)94:0.232259,((LingulaA_rna-XM_013527998.1:0.695393,((LingulaA_rna-XM_013531109.1:0.00319742,LingulaA_rna-XM_013564942.1:0.00717399)1:0.483801,(CniRenillaM_g22541.t1:0.23776,CniXenia_Xe_013911-T1:0.31752)95:0.190504)91:0.139989)72:0.126239,StrongylocentrotusP_rna36407:1.14801)75:0.0751862)1:0.396085,(((BotrylloidesL_Boleac.CG.SB_v3.S127.g01998.01.t:1.12364,((StrongylocentrotusP_rna12759:0.152544,(StrongylocentrotusP_rna19147:0.206214,StrongylocentrotusP_rna19148:0.0950063)73:0.0873398)1:0.53066,(StrongylocentrotusP_rna13710:0.556546,((StrongylocentrotusP_rna424:0.23908,StrongylocentrotusP_rna21289:0.0459447)99:0.187597,((StrongylocentrotusP_rna9021:0.0970241,(StrongylocentrotusP_rna13707:0.229377,StrongylocentrotusP_rna13706:0.15702)50:0.0350634)96:0.0701485,(StrongylocentrotusP_rna13708:0.00233267,StrongylocentrotusP_rna13709:0.0219528)1:0.140283)98:0.146732)36:0.0955415)99:0.407075)6:0.120453)29:0.121574,(((CniMorbakkaV_scaffold207.g8.t1:0.920986,BotrylloidesL_Boleac.CG.SB_v3.S383.g08765.01.t:0.60723)99:0.214503,(AcanthasterP_rna30461:0.560059,ApisM_GB40572-RA:0.16322)96:0.239703)96:0.228189,((AmphibalanusA_rna-gnl|WGS_VIIS|FJT64_014461-RA_mrna:0.331858,MnemiopsisL_ML077636a-RA:1.01584)1:1.08158,(StrigamiaM_SMAR006002-RA:0.388464,(CniGoniastreaA_gasp1.m3.5931.m1:1.34194,CniMorbakkaV_scaffold734.g2.t1:0.741837)13:0.131591)99:0.61186)73:0.149566)97:0.29749)85:0.114029,(StrigamiaM_SMAR009524-RA:1.18377,(CniAcroporaT_aten_0.1.m1.28548.m1:0.568112,(MnemiopsisL_ML216323a-RA:0.2396,MnemiopsisL_ML142413a-RA:0.258811)68:0.0861592)1:1.11222)65:0.082763)61:0.095705)51:0.0667871)86:0.0893435,((CniAureliaA_scaffold659.g18.t1:0.346551,CniPoritesL_plut2.m8.16167.m1:1.40178)83:0.356785,(AmphibalanusA_rna-gnl|WGS_VIIS|FJT64_015275-RA_mrna:0.792292,(CniDendronephthya_rna-XM_028536663.1:0.652665,(OphiophagusH_rna-gnl|NaturalisBC|L345_13951.mrna:0.618969,CniXenia_Xe_005497-T1:0.199476)1:0.742283)1:0.758376)20:0.0617933)78:0.220791)55:0.0403602)69:0.0795803,(((((((CrassostreaG_EKC23687:0.82463,(((AcanthasterP_rna640:0.27495,StrongylocentrotusP_rna12342:0.243137)99:0.556477,(AcanthasterP_rna634:0.518228,(AcanthasterP_rna12269:0.465468,(AcanthasterP_rna260:0.669792,(StrongylocentrotusP_rna40314:0.647921,(AcanthasterP_rna631:0.24063,AcanthasterP_rna632:0.176116)98:0.165844)3:0.0431218)82:0.0752253)85:0.095776)98:0.309581)82:0.142796,(LottiaG_LotgiT147055:0.0629121,(LottiaG_LotgiT68977:0.00531351,BotrylloidesL_Boleac.CG.SB_v3.S33.g07850.01.t:0.767928)11:0.0499386)99:0.412053)63:0.120912)94:0.157399,(((CniNemvArnau_v1g112683:0.449169,(CniExaiptasiaP_rna-XM_028663510.1:0.162372,CniActiniaT_rna-XM_031697621.1:0.231546)92:0.190432)99:0.31625,(((CniXenia_Xe_012101-T1:0.0953984,(CniDendronephthya_rna-XM_028542957.1:0.0687069,CniRenillaM_g11002.t1:0.328754)50:0.0401465)99:0.400452,(((CniFungiaSp_ffun1.m4.19294.m1:0.126748,(CniDiscosoma_evm.model.scaffold_202.8:0.150991,(CniGoniastreaA_gasp1.m3.4546.m1:0.180397,CniOrbicellaF_rna26412:0.00955887)92:0.0568027)60:0.0148556)67:0.0343348,((CniPocilloporaA_rna16739:5e-09,CniPocilloporaD_rna-XM_027193124.1:5e-09)1:0.126561,(CniPoritesL_plut2.m8.4856.m1:0.136588,(CniGalaxeaF_gfas1.m1.7723.m1:0.0592076,(CniAcroporaD_rna29024:0.00394402,(CniAcroporaT_aten_0.1.m1.1279.m1:0.0154115,CniAcroporaM_amil.1.2.942.m1:0.0184009)12:0.00378834)99:0.112386)94:0.0566111)95:0.0534641)14:0.0175459)99:0.24518,(CniExaiptasiaP_rna-XM_021044593.2:0.229807,(CniExaiptasiaP_rna-XM_021057955.2:0.431803,CniActiniaT_rna-XM_031699580.1:0.18292)33:0.0647216)1:0.291417)93:0.131397)99:0.288146,CniMorbakkaV_scaffold294.g13.t1:0.539831)35:0.0944576)91:0.17396,((CniNemvArnau_v1g85345:0.0681363,(CniExaiptasiaP_rna-XM_021061123.2:0.1102,CniActiniaT_rna-XM_031712331.1:0.0870049)95:0.0647001)37:0.0718271,((((CniPocilloporaA_rna5541:5e-09,CniPocilloporaD_rna-XM_027181755.1:5e-09)1:0.124764,(CniAmplexidiscus_evm.model.scaffold_348.12:0.0158339,CniDiscosoma_evm.model.scaffold_10.108:0.0377406)1:0.127628)84:0.0184351,(CniGoniastreaA_gasp1.m3.17685.m1:0.0245434,(CniOrbicellaF_rna34980:0.0138171,CniOrbicellaF_rna34981:5e-09)91:0.00967065)1:0.0595731)21:0.0223212,CniFungiaSp_ffun1.m4.31446.m1:0.0459847)99:0.133147)1:0.591354)87:0.218668)68:0.0448639,((((((StrigamiaM_SMAR012522-RA:0.128569,StrigamiaM_SMAR008000-RA:0.096787)1:0.283135,(DrosophilaM_FBtr0113167:0.523495,ApisM_GB56027-RA:0.255594)98:0.169224)99:0.202694,(((CrassostreaG_EKC23466:0.267384,LottiaG_LotgiT179982:0.232401)94:0.109396,(CniExaiptasiaP_rna-XM_028663590.1:1.11807,CrassostreaG_EKC43198:0.371431)57:0.128486)95:0.103576,LingulaA_rna-XM_013530852.1:0.383807)95:0.11876)98:0.412008,(BotrylloidesL_Boleac.CG.SB_v3.S589.g11979.01.t:1.11492,StrigamiaM_SMAR008492-RA:2.07503)37:0.0544803)75:0.0974198,((LingulaA_rna-XM_013549289.1:1.3382,AmphibalanusA_rna-gnl|WGS_VIIS|FJT64_017265-RA_mrna:0.456263)76:0.216394,((AmphibalanusA_rna-gnl|WGS_VIIS|FJT64_009888-RA_mrna:0.71568,(AmphibalanusA_rna-gnl|WGS_VIIS|FJT64_024744-RA_mrna:0.340743,(AmphibalanusA_rna-gnl|WGS_VIIS|FJT64_022718-RA_mrna:0.0877378,AmphibalanusA_rna-gnl|WGS_VIIS|FJT64_008238-RA_mrna:0.0895948)1:0.377747)88:0.191538)94:0.31334,AmphibalanusA_rna-gnl|WGS_VIIS|FJT64_009332-RA_mrna:0.804498)56:0.0958447)88:0.150307)26:0.0499748,((CniAureliaA_scaffold62.g4.t1:0.0394237,CniAureliaA_scaffold686.g8.t3:0.0166018)1:0.642022,CniAureliaA_scaffold19.g1.t1:0.451562)98:0.439144)92:0.12917)92:0.0902008,((((ApisM_GB48471-RA:1.3297,((((CniDendronephthya_rna-XM_028535609.1:0.227545,CniXenia_Xe_013224-T1:0.303992)1:0.486975,(BotrylloidesL_Boleac.CG.SB_v3.S132.g02285.01.t:1.1905,(StrongylocentrotusP_rna5033:1.59299,LottiaG_LotgiT157956:1.12868)70:0.126622)80:0.1759)70:0.0185083,((CniAmplexidiscus_evm.model.scaffold_5.143:0.0478223,CniDiscosoma_evm.model.scaffold_46.16:0.0308918)94:0.0937752,(CniGalaxeaF_gfas1.m1.3897.m1:0.173717,(CniMergedstylophoraP_rna7787:0.0621969,(CniPocilloporaA_rna4763:5e-09,CniPocilloporaD_rna-XM_027181023.1:5e-09)97:0.0513683)87:0.0641529)70:0.0868979)1:0.809097)85:0.0913359,((Human_ENST00000612000:0.0891537,MusM_ENSMUST00000106755:0.119811)1:0.779481,(AmphibalanusA_rna-gnl|WGS_VIIS|FJT64_023828-RA_mrna:0.32826,(AmphibalanusA_rna-gnl|WGS_VIIS|FJT64_016299-RA_mrna:0.00236326,AmphibalanusA_rna-gnl|WGS_VIIS|FJT64_023829-RA_mrna:5e-09)1:0.477625)99:0.522956)66:0.169823)4:0.0652225)48:0.0417779,AcanthasterP_rna5333:1.1251)74:0.0310125,(StrigamiaM_SMAR004271-RA:0.984224,(CniMontiporaC_g32813.t1:0.502358,((CniAmplexidiscus_evm.model.scaffold_281.14:0.079435,CniDiscosoma_evm.model.scaffold_171.3:0.0303273)1:1.03123,(((CniAmplexidiscus_evm.model.scaffold_143.35:0.0271615,CniDiscosoma_evm.model.scaffold_9.128:0.0396716)1:0.166856,((((CniPocilloporaA_rna7028:5e-09,CniPocilloporaD_rna-XM_027183268.1:5e-09)95:0.0130066,(CniMergedstylophoraP_rna3889:0.0195544,CniMergedstylophoraP_rna3890:0.0200271)97:0.0371537)1:0.0923938,(CniFungiaSp_ffun1.m4.9556.m1:0.0822459,(CniGoniastreaA_gasp1.m3.30131.m1:0.048103,CniOrbicellaF_rna21605:0.00526698)97:0.0407503)99:0.0522955)94:0.0228277,((CniGalaxeaF_gfas1.m1.21251.m1:0.0718885,(CniMontiporaC_adi2mcaRNA3824_R0:0.134154,(CniAcroporaT_aten_0.1.m1.474.m1:0.0142172,(CniAcroporaD_rna3824:0.00752436,CniAcroporaM_amil.1.2.8299.m1:0.00403295)91:0.01199)1:0.109427)95:0.0529838)80:0.0201938,CniPoritesL_plut2.m8.16973.m1:0.0845942)12:0.0205031)90:0.039137)1:0.324469,(((((CniAmplexidiscus_evm.model.scaffold_143.34:0.0313713,CniDiscosoma_evm.model.scaffold_9.130:0.294408)99:0.0832988,(CniAmplexidiscus_evm.model.scaffold_143.33:0.0521306,CniDiscosoma_evm.model.scaffold_9.131:0.0462163)1:0.32694)86:0.0456905,(CniPoritesL_plut2.m8.16964.m1:0.290592,CniPoritesL_plut2.m8.16967.m1:0.171542)1:0.343255)82:0.0272671,(CniOrbicellaF_rna21599:0.124255,CniOrbicellaF_rna21604:0.137059)91:0.0606353)22:0.0403005,(CniGalaxeaF_gfas1.m1.21489.m1:0.387158,CniPoritesL_plut2.m8.16972.m1:0.197015)32:0.0530522)99:0.129997)93:0.172711)78:0.120478)84:0.0663255)89:0.119477)91:0.0762075,((DanioR_ENSDART00000144762:0.979054,(StrigamiaM_SMAR012580-RA:0.952614,CniNemvArnau_v1g210516:0.535012)96:0.264638)56:0.0188136,((((((((CniGalaxeaF_gfas1.m1.16187.m1:0.217484,CniPoritesL_plut2.m8.17909.m1:0.218729)99:0.164311,(((CniPocilloporaA_rna10424:0,CniPocilloporaD_rna-XM_027186750.1:0)0:0.0598018,CniMergedstylophoraP_rna17767:0.0660667)1:0.152679,(CniFungiaSp_ffun1.m4.557.m1:0.170514,(CniGoniastreaA_gasp1.m3.17295.m1:0.0680445,(CniAureliaA_scaffold1472.g5.t1:0.99122,CniOrbicellaF_rna11334:5e-09)1:0.143347)99:0.0792753)93:0.062262)9:0.0279112)1:0.45894,((((CniFungiaSp_ffun1.m4.12792.m1:0.142864,CniFungiaSp_ffun1.m4.12796.m1:0.204604)97:0.107101,((CniFungiaSp_ffun1.m4.12793.m1:0.0801404,CniFungiaSp_ffun1.m4.24595.m1:0.112775)99:0.132652,((CniOrbicellaF_rna28098:0.120597,(CniOrbicellaF_rna28096:0.0543725,(CniGoniastreaA_gasp1.m3.6065.m1:0.0409765,CniGoniastreaA_gasp1.m3.6066.m1:0.109196)53:0.0383226)92:0.0328865)91:0.0347729,((((CniGoniastreaA_gasp1.m3.6061.m1:0.0573767,((CniGoniastreaA_gasp1.m3.6063.m1:0.0176179,CniGoniastreaA_gasp1.m3.6064.m1:0.0239224)83:0.00867487,(CniGoniastreaA_gasp1.m3.6056.m1:0.0179922,CniGoniastreaA_gasp1.m3.29451.m1:0.0152633)87:0.0167084)11:0.0134511)95:0.0281586,(CniOrbicellaF_rna28095:0.128606,(CniOrbicellaF_rna28092:0.0322938,(CniOrbicellaF_rna28087:0.0426679,(CniOrbicellaF_rna28090:5e-09,CniOrbicellaF_rna28091:0.00682916)73:0.0126057)98:0.0365749)19:0.0153364)68:0.0202309)83:0.0345554,(CniGoniastreaA_gasp1.m3.6060.m1:0.124088,CniOrbicellaF_rna28094:0.0971456)78:0.048142)99:0.119644,CniGoniastreaA_gasp1.m3.6073.m1:0.348339)29:0.0355889)99:0.0935173)91:0.0502432)95:0.0700172,CniFungiaSp_ffun1.m4.22325.m1:0.201714)98:0.104149,(((CniDendronephthya_rna-XM_028553119.1:0.31187,CniRenillaM_g13838.t1:0.357509)99:0.191028,(CniFungiaSp_ffun1.m4.25440.m1:0.186523,CniFungiaSp_ffun1.m4.30471.m1:0.183324)1:0.282172)20:0.0628182,(((CniNemvArnau_v1g236044:0.216661,CniActiniaT_rna-XM_031707173.1:0.0880377)0:0.0359161,(CniExaiptasiaP_rna-XM_021057027.2:0.0351464,CniExaiptasiaP_rna-XM_021057031.2:0.438618)96:0.0967129)1:0.219214,(((CniGalaxeaF_gfas1.m1.8775.m1:0.146157,(CniMontiporaC_g33876.t1:0.143624,(CniAcroporaM_amil.1.2.4913.m1:0.0251107,CniAcroporaT_aten_0.1.m1.1404.m1:0.0252705)1:0.151962)1:0.160992)79:0.0939847,((((CniMergedstylophoraP_rna32251:0.0498414,(CniPocilloporaA_rna26648:5e-09,CniPocilloporaD_rna-XM_027203075.1:5e-09)92:0.0195261)1:0.142554,CniPoritesL_plut2.m8.19758.m1:0.186986)80:0.0360989,(CniFungiaSp_ffun1.m4.9260.m1:0.0523613,(CniFungiaSp_ffun1.m4.25588.m1:0.351495,(CniGoniastreaA_gasp1.m3.925.m1:0.0987282,CniOrbicellaF_rna2938:0.0723985)99:0.0945632)78:0.0180185)97:0.0621272)54:0.0437763,(CniAmplexidiscus_evm.model.scaffold_84.13:0.062217,CniDiscosoma_evm.model.scaffold_495.4:0.0481227)99:0.133161)19:0.0384628)96:0.0813782,(((CniGoniastreaA_gasp1.m3.25753.m1:0.0312235,CniFungiaSp_ffun1.m4.5578.m1:0.0858934)70:0.0209047,((CniMergedstylophoraP_rna32144:0.027952,(CniPocilloporaA_rna20488:5e-09,CniPocilloporaD_rna-XM_027196893.1:5e-09)1:0.154675)99:0.0695121,(CniGoniastreaA_gasp1.m3.25752.m1:0.0274506,CniOrbicellaF_rna9051:0.0297488)99:0.0652732)41:0.0153142)78:0.0317013,(CniPoritesL_plut2.m8.26951.m1:0.143067,CniMontiporaC_adi2mcaRNA31020_R2:0.249149)75:0.0285121)98:0.0854217)32:0.034252)97:0.109731)78:0.0580352)74:0.0744659)75:0.0723302,((CniDendronephthya_rna-XM_028547459.1:0.0136463,CniDendronephthya_rna-XM_028560488.1:0.0111699)1:0.481591,(CniMorbakkaV_scaffold85.g17.t1:0.25359,(CniHydraV_rna7131:0.156427,(CniHydraV_rna13958:0.168851,CniHydraV_rna20890:0.194827)78:0.0675031)98:0.171903)1:0.288376)97:0.16509)20:0.0863838,(((CniExaiptasiaP_rna-XM_021056998.2:0.167797,(CniExaiptasiaP_rna-XM_021056999.2:0.144387,((CniExaiptasiaP_rna-XM_021057039.2:0.144835,CniExaiptasiaP_rna-XM_028662605.1:0.211004)62:0.0857943,(CniExaiptasiaP_rna-XM_021057002.2:0.207572,(CniExaiptasiaP_rna-XM_028662596.1:0.118937,CniExaiptasiaP_rna-XM_028662604.1:0.0467688)98:0.0710763)93:0.0709202)51:0.0374976)8:0.0140692)96:0.0647471,CniExaiptasiaP_rna-XM_021057000.2:0.126084)1:0.154814,((CniExaiptasiaP_rna-XM_021057056.2:0.173208,CniExaiptasiaP_rna-XM_021057018.2:0.0750113)1:0.145905,((CniExaiptasiaP_rna-XM_021057014.2:0.0878311,(CniExaiptasiaP_rna-XM_021057013.2:0.0530652,CniExaiptasiaP_rna-XM_021057045.2:0.0118873)96:0.0800151)99:0.131385,(CniExaiptasiaP_rna-XM_021057034.2:0.177305,(CniExaiptasiaP_rna-XM_028662597.1:0.228456,CniExaiptasiaP_rna-XM_021057058.2:0.0422812)93:0.0367813)89:0.0507824)99:0.123853)50:0.0184875)99:0.192623)78:0.0902892,(CniNemvArnau_v1g97944:0.00404175,CniNemvArnau_v1g200868:5e-09)1:0.668988)42:0.0679481,((((CniXenia_Xe_009688-T1:0.144796,(CniXenia_Xe_009695-T1:0.236057,CniXenia_Xe_009696-T1:0.106462)92:0.0737987)99:0.117807,(CniRenillaM_g3953.t1:0.356396,(CniDendronephthya_rna-XM_028540756.1:0.0848372,CniDendronephthya_rna-XM_028540613.1:0.0653824)99:0.125275)51:0.0424783)99:0.508425,(CniXenia_Xe_009652-T1:0.596293,BotrylloidesL_Boleac.CG.SB_v3.S101.g00457.01.t:0.87785)40:0.142363)98:0.268742,((((CniAcroporaT_aten_0.1.m1.1622.m1:0.0208149,(CniAcroporaD_rna31020:5e-09,CniAcroporaM_amil.1.2.1698.m1:0.00876648)82:0.0166646)1:0.271312,(((CniMergedstylophoraP_rna4329:0.0980621,(CniPocilloporaA_rna9787:5e-09,CniPocilloporaD_rna-XM_027186058.1:5e-09)91:0.0303107)1:0.246258,(CniGoniastreaA_gasp1.m3.21575.m1:0.0817102,CniOrbicellaF_rna15151:0.0800451)99:0.11734)79:0.0363336,CniPoritesL_plut2.m8.531.m1:1.06458)22:0.0460785)99:0.216754,(((CniAmplexidiscus_evm.model.scaffold_216.9:0.0250895,CniDiscosoma_evm.model.scaffold_87.37:0.0391208)99:0.146434,(CniFungiaSp_ffun1.m4.8080.m1:0.0950151,(CniGalaxeaF_gfas1.m1.1298.m1:0.12978,(CniAcroporaT_aten_0.1.m1.1632.m1:0.0437879,(CniAcroporaD_rna31021:0.00638951,CniAcroporaM_amil.1.2.1701.m1:5e-09)75:0.00758827)99:0.109727)82:0.0621804)93:0.0745578)1:0.358926,(((CniMergedstylophoraP_rna4327:0.0418434,(CniPocilloporaA_rna9786:5e-09,CniPocilloporaD_rna-XM_027186056.1:5e-09)98:0.037866)99:0.105278,(CniGoniastreaA_gasp1.m3.31663.m1:0.327687,((CniMontiporaC_adi2mcaRNA31015_R0:0.113103,(CniAcroporaT_aten_0.1.m1.1623.m1:0.0266103,(CniAcroporaD_rna31015:0.0254044,CniAcroporaM_amil.1.2.1699.m1:0.0438459)59:0.00684369)1:0.167283)1:0.126288,((CniGalaxeaF_gfas1.m1.1307.m1:0.136284,CniPoritesL_plut2.m8.530.m1:0.16834)96:0.0707241,(CniFungiaSp_ffun1.m4.8078.m1:0.169459,(CniAmplexidiscus_evm.model.scaffold_216.8:0.0599497,CniDiscosoma_evm.model.scaffold_87.38:0.0364448)1:0.113886)67:0.0337456)1:0.22351)32:0.0144649)82:0.0427169)99:0.138971,(CniNemvArnau_v1g85993:0.361683,(CniExaiptasiaP_rna-XM_021036528.2:0.192561,CniActiniaT_rna-XM_031704617.1:0.187502)87:0.066846)99:0.165444)0:0.0964465)37:0.0791513)1:0.369996,((((CniFungiaSp_ffun1.m4.9559.m1:0.0428179,(((CniOrbicellaF_rna21608:0.0183198,(CniMergedstylophoraP_rna3887:0.0518969,(CniPocilloporaA_rna7025:5e-09,CniPocilloporaD_rna-XM_027183284.1:5e-09)99:0.0648767)1:0.154662)99:0.0913609,CniGoniastreaA_gasp1.m3.30127.m1:0.0287624)97:0.0495201,((CniOrbicellaF_rna21606:0,CniOrbicellaF_rna21607:0)0:5e-09,(CniDiscosoma_evm.model.scaffold_9.126:0.210119,(CniPocilloporaA_rna7027:5e-09,CniPocilloporaD_rna-XM_027183269.1:5e-09)99:0.147182)1:0.183673)80:0.0594917)98:0.0410869)97:0.0539682,(CniAmplexidiscus_evm.model.scaffold_143.36:0.0193511,CniDiscosoma_evm.model.scaffold_9.125:0.0543967)1:0.162352)79:0.0570851,CniPoritesL_plut2.m8.16969.m1:0.119924)1:0.337311,((CniAmplexidiscus_evm.model.scaffold_143.37:0.0289267,CniDiscosoma_evm.model.scaffold_9.124:0.0390401)98:0.110676,((CniGoniastreaA_gasp1.m3.30129.m1:0.0667155,CniOrbicellaF_rna21610:0.054965)99:0.0644949,(CniGalaxeaF_gfas1.m1.22364.m1:0.148173,(CniMergedstylophoraP_rna3886:0.0439695,(CniPocilloporaA_rna7024:5e-09,CniPocilloporaD_rna-XM_027183319.1:5e-09)1:0.071935)98:0.0858213)35:0.0246097)68:0.0484582)1:0.453673)99:0.322049)93:0.1035)83:0.0774419)96:0.146078,(CniAureliaA_scaffold170.g27.t3:0.899309,(CniAureliaA_scaffold1659.g1.t1:0.766015,LingulaA_rna-XM_024075598.1:0.968283)58:0.136967)82:0.165654)88:0.0914162)7:0.0652807)49:0.0397795)85:0.067401,((((Human_ENST00000547058:0.114321,MusM_ENSMUST00000063523:0.256702)97:0.342261,MusM_ENSMUST00000122181:0.894771)92:0.415002,OphiophagusH_rna-gnl|NaturalisBC|L345_17687.mrna:0.668245)87:0.371039,((((((LottiaG_LotgiT159258:0.799605,(LottiaG_LotgiT203730:1.13373,(LottiaG_LotgiT229778:0.744435,(LottiaG_LotgiT236875:0.460871,LottiaG_LotgiT236876:0.529887)16:0.124844)95:0.334712)52:0.201746)83:0.104943,XenopusT_rna-XM_031893370.1:1.10525)77:0.0437942,(BotrylloidesL_Boleac.CG.SB_v3.S13.g02137.01.t:0.760687,CniMorbakkaV_scaffold195.g26.t1:0.976666)74:0.0838913)97:0.22184,(((((StrongylocentrotusP_rna39094:1.34765,(DrosophilaM_FBtr0086061:0.498518,ApisM_GB50290-RA:0.46634)99:0.646998)71:0.154321,AmphibalanusA_rna-gnl|WGS_VIIS|FJT64_018277-RA_mrna:1.14141)72:0.182676,(((ApisM_GB52597-RA:0.945349,(DrosophilaM_FBtr0081004:0.499987,OphiophagusH_rna-gnl|NaturalisBC|L345_12220.mrna:0.476449)80:0.310255)7:0.216073,((DrosophilaM_FBtr0080474:0.762634,(DrosophilaM_FBtr0088725:0.325858,DrosophilaM_FBtr0088705:0.406839)98:0.263023)98:0.29317,((((AmphibalanusA_rna-gnl|WGS_VIIS|FJT64_024324-RA_mrna:0.387466,(DrosophilaM_FBtr0081942:0.379436,ApisM_GB46203-RA:0.229381)99:0.351707)96:0.179818,(AmphibalanusA_rna-gnl|WGS_VIIS|FJT64_025112-RA_mrna:0.980586,(ApisM_GB41710-RA:0.376458,AmphibalanusA_rna-gnl|WGS_VIIS|FJT64_016929-RA_mrna:0.50641)73:0.0918703)79:0.101716)74:0.0887425,StrigamiaM_SMAR004214-RA:0.58453)40:0.0676321,(((AmphibalanusA_rna-gnl|WGS_VIIS|FJT64_009146-RA_mrna:0.271919,(AmphibalanusA_rna-gnl|WGS_VIIS|FJT64_017941-RA_mrna:5e-09,AmphibalanusA_rna-gnl|WGS_VIIS|FJT64_012748-RA_mrna:0.00756578)1:0.34405)99:0.155965,((AmphibalanusA_rna-gnl|WGS_VIIS|FJT64_011137-RA_mrna:0.210174,AmphibalanusA_rna-gnl|WGS_VIIS|FJT64_006661-RC_mrna:0.547933)97:0.224747,((((AmphibalanusA_rna-gnl|WGS_VIIS|FJT64_020794-RA_mrna:0.117913,AmphibalanusA_rna-gnl|WGS_VIIS|FJT64_002956-RA_mrna:6e-09)1:0.406541,(AmphibalanusA_rna-gnl|WGS_VIIS|FJT64_004352-RA_mrna:0.0037699,AmphibalanusA_rna-gnl|WGS_VIIS|FJT64_009143-RA_mrna:0.0265248)1:0.321678)76:0.0715772,AmphibalanusA_rna-gnl|WGS_VIIS|FJT64_017020-RA_mrna:0.211352)82:0.067489,(AmphibalanusA_rna-gnl|WGS_VIIS|FJT64_017019-RA_mrna:0.247071,AmphibalanusA_rna-gnl|WGS_VIIS|FJT64_013897-RA_mrna:0.322156)99:0.133199)96:0.0982197)2:0.0447618)95:0.113159,(DrosophilaM_FBtr0301804:0.597865,(DrosophilaM_FBtr0344857:0.351695,ApisM_GB52598-RA:0.241087)69:0.0934998)77:0.0753571)92:0.101592)99:0.360785)41:0.0461869)27:0.0306139,DrosophilaM_FBtr0077854:0.746201)88:0.118419)49:0.0333723,DrosophilaM_FBtr0071387:1.12431)71:0.0575654,CaenorhabditisE_F48A9.3.1:1.5838)56:0.04001)64:0.0293578,((LottiaG_LotgiT183243:0.821335,(CniAureliaA_scaffold907.g3.t3:0.490751,DrosophilaM_FBtr0344981:0.326562)99:0.434255)69:0.392757,((BotrylloidesL_Boleac.CG.SB_v3.S4.g09031.01.t:0.600395,(CrassostreaG_EKC33048:0.349634,LottiaG_LotgiT95390:0.543877)98:0.202025)88:0.146337,(BotrylloidesL_Boleac.CG.SB_v3.S638.g12657.01.t:0.55808,(BotrylloidesL_Boleac.CG.SB_v3.S33.g07853.01.t:0.213875,(BotrylloidesL_Boleac.CG.SB_v3.S33.g07849.01.t:0.229441,(BotrylloidesL_Boleac.CG.SB_v3.S33.g07852.01.t:0.531258,BotrylloidesL_Boleac.CG.SB_v3.S33.g07851.01.t:0.153446)98:0.148012)90:0.14907)1:0.862573)56:0.137114)99:0.338175)99:0.322191)46:0.0197051,CrassostreaG_EKC42033:1.00262)63:0.0435588)76:0.0460301)0:0.0515511,((CniAcroporaT_aten_0.1.m1.34125.m1:1.45665,(LingulaA_rna-XM_013524572.1:0.672183,(CniAureliaA_scaffold1292.g5.t1:0.571889,CniDiscosoma_evm.model.scaffold_212.17:0.312672)89:0.304278)0:5e-09)89:0.192591,(AcanthasterP_rna13506:0.83536,AmphibalanusA_rna-gnl|WGS_VIIS|FJT64_015788-RA_mrna:1.14917)85:0.224257)86:0.158155)58:0.00581908,((((BotrylloidesL_Boleac.CG.SB_v3.S321.g07659.01.t:0.73088,((CrassostreaG_EKC36146:0.369966,(LingulaA_rna-XM_024074704.1:0.0169338,LingulaA_rna-XM_013565026.1:5e-09)1:0.652282)94:0.250553,(BotrylloidesL_Boleac.CG.SB_v3.S417.g09427.01.t:0.916503,(CrassostreaG_EKC19777:0.541498,LottiaG_LotgiT135842:0.497641)78:0.327334)54:0.215318)55:0.133293)90:0.159882,((((LottiaG_LotgiT135463:0.306753,LottiaG_LotgiT84942:6e-09)1:0.662825,((BotrylloidesL_Boleac.CG.SB_v3.S750.g13853.01.t:1.68434,Human_ENST00000593325:0.0459283)6:0.0870101,CrassostreaG_EKC18481:0.477042)61:0.17128)96:0.281415,((LingulaA_rna-XM_013539462.1:0.0203621,LingulaA_rna-XM_013557187.1:5e-09)1:0.479575,(CrassostreaG_EKC42667:0.345743,LottiaG_LotgiT214033:0.455995)52:0.109259)1:0.557288)32:0.152999,((BotrylloidesL_Boleac.CG.SB_v3.S101.g00438.01.t:1.26302,((Human_ENST00000315170:0.193331,MusM_ENSMUST00000051097:0.168585)1:0.88211,(BotrylloidesL_Boleac.CG.SB_v3.S28.g06592.01.t:1.55792,(BotrylloidesL_Boleac.CG.SB_v3.S4.g09035.01.t:0.626769,DrosophilaM_FBtr0346092:0.690461)94:0.58548)73:0.196421)77:0.0723101)67:0.0678782,DrosophilaM_FBtr0070163:1.59271)88:0.1761)0:5e-09)70:0.0394692,((LottiaG_LotgiT229657:0.665402,(CrassostreaG_EKC34397:0.599654,LottiaG_LotgiT111620:0.229096)94:0.255032)99:0.578343,((((DrosophilaM_FBtr0073214:0.755641,(BotrylloidesL_Boleac.CG.SB_v3.S665.g12921.01.t:0.734821,StrongylocentrotusP_rna141:0.720653)0:0.0623194)79:0.0812324,(BotrylloidesL_Boleac.CG.SB_v3.S75.g13831.01.t:0.267936,(BotrylloidesL_Boleac.CG.SB_v3.S212.g04974.01.t:0.139446,OphiophagusH_rna-gnl|NaturalisBC|L345_17286.mrna:1.26421)52:0.239065)99:1.05506)85:0.13183,(((Human_ENST00000216139:0.136199,MusM_ENSMUST00000023295:0.140561)1:0.531196,(((XenopusT_rna-XM_031895105.1:0.189131,(XenopusT_rna-XM_031905710.1:5e-09,(XenopusT_rna-XM_018090964.2:0.00177222,(XenopusT_rna-XM_018090962.2:0,XenopusT_rna-XM_018090963.2:0)0:6e-09)85:0.00177568)1:0.236152)1:0.287351,((XenopusT_rna-XM_031904527.1:0.00704269,XenopusT_rna-XM_031904074.1:0.0138225)1:0.287467,((XenopusT_rna-XM_031902026.1:0.358445,(XenopusT_rna-XM_031896664.1:0.156554,(XenopusT_rna-XM_031896655.1:0.0855143,XenopusT_rna-XM_031896349.1:0.00306651)1:0.19203)83:0.0615691)96:0.165874,XenopusT_rna-NM_001044466.1:0.399627)99:0.196802)91:0.12077)89:0.102211,(XenopusT_rna-XM_031896213.1:0.31612,(XenopusT_rna-XM_031904571.1:0.253283,(XenopusT_rna-XM_031904201.1:6e-09,(XenopusT_rna-XM_031904647.1:5e-09,(XenopusT_rna-XM_031904536.1:5e-09,XenopusT_rna-XM_018094807.2:0.00644588)89:0.00321867)99:0.022034)1:0.245158)99:0.142849)99:0.257553)99:0.301373)98:0.208987,((XenopusT_rna-XM_031895644.1:0.575863,((Human_ENST00000398458:0.170341,MusM_ENSMUST00000096200:0.239119)1:0.371919,(OphiophagusH_rna-gnl|NaturalisBC|L345_09079.mrna:0.314956,OphiophagusH_rna-gnl|NaturalisBC|L345_17357.mrna:0.54099)78:0.0736261)97:0.219018)96:0.220069,(DanioR_ENSDART00000109041:0.353519,(XenopusT_rna-XM_031896188.1:0.222964,(OphiophagusH_rna-gnl|NaturalisBC|L345_10267.mrna:0.203684,(Human_ENST00000284885:0.0757917,MusM_ENSMUST00000023566:0.134691)1:0.169738)53:0.0546532)99:0.156505)1:0.520225)44:0.0845777)74:0.0640902)76:0.0897308,(((DanioR_ENSDART00000122379:0.359422,(Human_ENST00000351270:0.109773,MusM_ENSMUST00000078284:0.0660332)99:0.30649)1:0.392498,((OphiophagusH_rna-gnl|NaturalisBC|L345_12771.mrna:0.300021,(OphiophagusH_rna-gnl|NaturalisBC|L345_12776.mrna:0.260425,(XenopusT_rna-XM_002939223.5:0.302549,(Human_ENST00000511533:0.0924019,MusM_ENSMUST00000030985:0.0531688)1:0.184288)79:0.0613247)53:0.0621928)1:0.535735,((XenopusT_rna-XM_018092213.2:0.400808,(Human_ENST00000253496:0.110237,MusM_ENSMUST00000021948:0.13061)99:0.266856)1:0.428414,(((OphiophagusH_rna-gnl|NaturalisBC|L345_07533.mrna:0.367097,(DanioR_ENSDART00000147275:0.346542,XenopusT_rna-XM_012959126.3:0.263042)94:0.0768571)83:0.0648545,(Human_ENST00000220809:0.0773788,MusM_ENSMUST00000033941:0.0893858)90:0.0733158)1:0.522352,(DanioR_ENSDART00000171563:0.452784,(DanioR_ENSDART00000110064:0.552734,((Human_ENST00000372764:0.13892,MusM_ENSMUST00000022368:0.161748)1:0.347362,OphiophagusH_rna-gnl|NaturalisBC|L345_08212.mrna:0.364702)96:0.240335)93:0.196849)94:0.154359)86:0.106061)63:0.0888868)74:0.0890763)89:0.140405,(AmphibalanusA_rna-gnl|WGS_VIIS|FJT64_022908-RA_mrna:1.16452,(BotrylloidesL_Boleac.CG.SB_v3.S9.g15111.01.t:2.02745,(DanioR_ENSDART00000162791:0.353756,(OphiophagusH_rna-gnl|NaturalisBC|L345_08303.mrna:0.193626,(Human_ENST00000222390:0.020898,MusM_ENSMUST00000199581:0.0435538)82:0.0853575)99:0.238515)87:0.495492)50:0.234043)30:0.112307)91:0.113142)56:0.076586)0:0.0186138)97:0.160824,(((((AcanthasterP_rna13504:1.11528,((((Human_ENST00000005995:0.18637,MusM_ENSMUST00000024928:0.175608)95:0.0873187,(Human_ENST00000399677:0.185531,MusM_ENSMUST00000024926:0.281588)98:0.156959)1:0.54186,(((StrigamiaM_SMAR004967-RA:0.280037,((DrosophilaM_FBtr0088665:0.262833,ApisM_GB52706-RA:0.125622)99:0.166698,AmphibalanusA_rna-gnl|WGS_VIIS|FJT64_026295-RA_mrna:0.258289)14:0.0509713)1:0.73536,(ApisM_GB47933-RA:0.9432,AmphibalanusA_rna-gnl|WGS_VIIS|FJT64_015428-RA_mrna:1.06491)36:0.103702)85:0.120578,(Human_ENST00000161006:0.12054,MusM_ENSMUST00000041649:0.101506)1:0.695567)51:0.0664378)86:0.119289,(XenopusT_rna-XM_031893649.1:0.746023,((((XenopusT_rna-XM_002934404.5:0.307183,(OphiophagusH_rna-gnl|NaturalisBC|L345_12272.mrna:0.35943,((Human_ENST00000403665:0.0581772,MusM_ENSMUST00000034064:0.111147)1:0.171399,(Human_ENST00000511608:0.108474,MusM_ENSMUST00000026907:0.0990052)1:0.133975)85:0.0700422)62:0.0820881)1:0.587751,((XenopusT_rna-XM_004913889.3:0.225323,(OphiophagusH_rna-gnl|NaturalisBC|L345_00872.mrna:0.177224,(Human_ENST00000381792:0.0514595,MusM_ENSMUST00000017086:0.0661123)1:0.138905)99:0.108498)1:0.39071,((DanioR_ENSDART00000165867:0.373628,DanioR_ENSDART00000091096:0.292642)98:0.176489,(DanioR_ENSDART00000189097:0.324064,(OphiophagusH_rna-gnl|NaturalisBC|L345_05125.mrna:0.129714,(Human_ENST00000452346:0.0327467,MusM_ENSMUST00000114562:0.0388724)1:0.131166)97:0.166835)99:0.201101)95:0.0946917)99:0.204124)97:0.15436,((((((DanioR_ENSDART00000044097:0.422869,(XenopusT_rna-XM_012956480.2:0.167062,(Human_ENST00000262626:0.0324779,MusM_ENSMUST00000039435:0.0584974)99:0.175869)25:0.0619652)1:0.329693,(DanioR_ENSDART00000189840:0.252876,(Human_ENST00000299882:0.0784642,MusM_ENSMUST00000165088:0.101834)1:0.433912)94:0.168837)96:0.164177,((CniExaiptasiaP_rna-XM_028658264.1:1.11483,(Human_ENST00000618855:0.128633,MusM_ENSMUST00000034599:0.0749895)79:0.192096)63:0.286414,(DanioR_ENSDART00000162645:1.3143,XenopusT_rna-XM_004916389.4:0.461196)82:0.156514)89:0.0910881)70:0.0855682,((DanioR_ENSDART00000053218:0.432624,((Human_ENST00000433957:0.0514598,MusM_ENSMUST00000114549:0.0336132)99:0.185719,XenopusT_rna-XM_031896468.1:0.279482)97:0.136784)79:0.0573416,(DanioR_ENSDART00000132843:0.40636,OphiophagusH_rna-gnl|NaturalisBC|L345_14875.mrna:0.369614)98:0.236896)98:0.215103)88:0.149183,((XenopusT_rna-XM_002932904.5:0.657195,(DanioR_ENSDART00000164596:0.327835,DanioR_ENSDART00000084839:0.273305)98:0.313974)96:0.251499,(DanioR_ENSDART00000172306:0.4311,((Human_ENST00000398585:0.0979888,MusM_ENSMUST00000000395:0.0799873)1:0.331355,(XenopusT_rna-XM_004912208.4:0.255252,((XenopusT_rna-XM_031896543.1:0.0753827,(XenopusT_rna-XM_002942955.5:0.0907763,(XenopusT_rna-XM_031896542.1:0.0728002,XenopusT_rna-XM_031896346.1:0.0694711)96:0.0372475)47:0.0420522)1:0.166066,(XenopusT_rna-XM_031896540.1:0.260692,((((XenopusT_rna-XM_031896539.1:0.013408,(XenopusT_rna-XM_031896538.1:0.0671737,XenopusT_rna-XM_031896177.1:0.0948556)22:0.054456)16:0.0110222,XenopusT_rna-XM_031896179.1:0.071484)95:0.0861665,XenopusT_rna-XM_031896178.1:0.122388)98:0.0767771,(XenopusT_rna-XM_004912205.4:0.0852838,((XenopusT_rna-XM_031896175.1:0.108299,XenopusT_rna-XM_031896537.1:0.103404)92:0.0688237,(XenopusT_rna-XM_018091388.2:0.141993,(XenopusT_rna-XM_031896176.1:0.0957626,XenopusT_rna-XM_031896534.1:0.0219195)99:0.0931243)95:0.0568036)92:0.0454104)84:0.0586849)1:0.244263)45:0.0373775)97:0.0894007)25:0.0525879)64:0.0709811)99:0.281185)49:0.136492)96:0.127279,((BotrylloidesL_Boleac.CG.SB_v3.S5.g10777.01.t:0.759046,DrosophilaM_FBtr0085531:0.840745)85:0.194674,(DanioR_ENSDART00000145551:0.495174,(XenopusT_rna-XM_012955168.3:0.193346,(OphiophagusH_rna-gnl|NaturalisBC|L345_13967.mrna:0.267981,(Human_ENST00000648592:0.076452,MusM_ENSMUST00000105333:0.0841399)1:0.118661)83:0.0538862)1:0.400651)99:0.202514)86:0.0699234)95:0.0968095)31:0.0514461,(((((Human_ENST00000283916:0.112082,MusM_ENSMUST00000031175:0.197031)1:0.296959,((((OphiophagusH_rna-gnl|NaturalisBC|L345_11185.mrna:0.371852,(Human_ENST00000334830:0.107257,MusM_ENSMUST00000101073:0.161862)1:0.261115)22:0.025088,(Human_ENST00000356291:0.0373133,MusM_ENSMUST00000116553:0.0566858)1:0.361934)85:0.0449473,MusM_ENSMUST00000134179:0.440277)89:0.0657861,((Human_ENST00000332644:0.313929,MusM_ENSMUST00000038448:0.259825)1:0.17069,MusM_ENSMUST00000059424:0.412532)64:0.041814)4:0.0429773)80:0.161456,(Human_ENST00000305363:0.0870222,MusM_ENSMUST00000161306:0.099506)99:0.358108)87:0.184502,(DanioR_ENSDART00000162353:0.369907,(OphiophagusH_rna-gnl|NaturalisBC|L345_09143.mrna:0.319444,XenopusT_rna-NM_001032337.1:0.245926)94:0.239031)1:0.836618)49:0.104472,(Human_ENST00000445164:0.011209,MusM_ENSMUST00000034597:0.0998479)1:1.02526)88:0.150504)75:0.0319833)64:0.0215648)68:0.0193502)43:0.0177929,(((StrongylocentrotusP_rna27428:0.717346,AcanthasterP_rna19929:0.516148)97:0.365061,StrigamiaM_SMAR012628-RA:1.0312)81:0.304521,(DanioR_ENSDART00000132635:0.877927,(((CniMorbakkaV_scaffold348.g2.t1:0.067424,CniMorbakkaV_scaffold771.g4.t1:0.176764)1:0.877264,(MusM_ENSMUST00000022537:0.617724,(Human_ENST00000328655:0.2225,MusM_ENSMUST00000089338:0.270384)99:0.359968)99:0.34488)80:0.130135,(AcanthasterP_rna27074:0.763906,LottiaG_LotgiT104147:0.798764)75:0.114619)76:0.0816291)34:0.0626156)87:0.116497)85:0.0572934,((((BotrylloidesL_Boleac.CG.SB_v3.S467.g10232.01.t:0.239363,BotrylloidesL_Boleac.CG.SB_v3.S821.g14538.01.t:0.134797)1:0.654985,((LingulaA_rna-XM_024075959.1:0.0148108,LingulaA_rna-XM_013562051.2:6e-09)1:0.755151,(DanioR_ENSDART00000045816:0.193421,(OphiophagusH_rna-gnl|NaturalisBC|L345_06467.mrna:0.253058,(XenopusT_rna-XM_002938570.5:0.208636,(Human_ENST00000308192:0.0745137,MusM_ENSMUST00000014578:0.0905121)1:0.155013)43:0.0343466)73:0.0382973)1:0.512895)87:0.228806)33:0.0541367,(((XenopusT_rna-XM_031905652.1:0.264911,XenopusT_rna-NM_001011209.1:0.16536)15:0.0639026,(((DanioR_ENSDART00000148846:0.0191724,DanioR_ENSDART00000149466:0.0100326)1:0.204069,((DanioR_ENSDART00000136367:0.321845,(DanioR_ENSDART00000058945:0.0679564,DanioR_ENSDART00000128910:0.243329)90:0.121813)96:0.142512,(XenopusT_rna-NM_001004941.1:0.280255,(XenopusT_rna-NM_001011293.1:0.330818,((XenopusT_rna-NM_001011204.1:0.044821,XenopusT_rna-NM_001011251.1:0.0155141)98:0.0883526,(XenopusT_rna-NM_001346571.1:0.00900437,(XenopusT_rna-NM_001011435.2:5e-09,XenopusT_rna-NM_001346569.1:0.0279974)97:0.0372609)99:0.0979161)96:0.113846)78:0.0333865)99:0.229382)96:0.121494)87:0.0388371,((DanioR_ENSDART00000077661:0.190523,((MusM_ENSMUST00000031931:0.0592563,((MusM_ENSMUST00000076638:0.00654119,MusM_ENSMUST00000166306:0.000142071)99:0.167736,MusM_ENSMUST00000073642:0.196694)85:0.0406368)97:0.0518171,((MusM_ENSMUST00000072103:0.0219853,(MusM_ENSMUST00000070380:0.0629276,((((MusM_ENSMUST00000096003:0.00677717,MusM_ENSMUST00000095999:0.0033362)90:0.00843795,(MusM_ENSMUST00000049079:0.00686363,MusM_ENSMUST00000031910:0.00681312)59:0.00178483)99:0.0394242,MusM_ENSMUST00000064324:0.00811348)86:0.0074957,MusM_ENSMUST00000031913:0.00315641)91:0.0143743)28:0.0180674)98:0.0655368,(Human_ENST00000361005:0.0938817,(Human_ENST00000486171:0.0549114,Human_ENST00000633969:0.0378051)9:0.00519794)99:0.103432)96:0.0593608)94:0.0557417)50:0.0247176,((XenopusT_rna-NM_001015792.1:0.046988,OphiophagusH_rna-gnl|NaturalisBC|L345_16931.mrna:0.423225)73:0.0310217,(XenopusT_rna-XM_031905658.1:0.1773,(((XenopusT_rna-XM_031905032.1:0.0101238,XenopusT_rna-XM_031905653.1:5e-09)69:0.00334291,(XenopusT_rna-XM_031905657.1:0.00332052,XenopusT_rna-XM_031905655.1:0.00672152)92:0.0101159)94:0.0346968,((XenopusT_rna-XM_018090269.2:0.00759662,(XenopusT_rna-XM_031905654.1:0.0293166,(XenopusT_rna-XM_031905656.1:6e-09,(XenopusT_rna-NM_001011202.1:5e-09,XenopusT_rna-XM_004919930.4:0.00660569)92:0.00326121)92:0.0145893)95:0.0232288)96:0.0255623,XenopusT_rna-XM_012954619.2:6e-09)93:0.0393876)91:0.0445537)95:0.0599749)91:0.0401939)95:0.0714777)21:0.0396983)1:0.283129,((XenopusT_rna-XM_031906583.1:0.372821,(DanioR_ENSDART00000167863:0.236351,DanioR_ENSDART00000188916:0.178393)80:0.115187)99:0.443975,(DanioR_ENSDART00000191015:0.300915,DanioR_ENSDART00000074385:0.17782)1:0.3804)72:0.0359314)99:0.227552)49:0.0343511,DanioR_ENSDART00000012659:0.867812)85:0.0650703)74:0.0364359,((((AcanthasterP_rna17883:0.55831,(StrongylocentrotusP_rna23610:0.0227358,StrongylocentrotusP_rna33490:0.105741)1:0.6815)84:0.254801,CniNemvArnau_v1g145863:1.03079)21:0.0252916,((DanioR_ENSDART00000164080:0.0986147,((Human_ENST00000273857:0.0466653,MusM_ENSMUST00000005352:0.0846542)99:0.0886687,(OphiophagusH_rna-gnl|NaturalisBC|L345_11467.mrna:0.142965,XenopusT_rna-XM_004911209.4:0.0989518)85:0.0307668)98:0.114816)1:0.674091,AcanthasterP_rna17908:0.813752)49:0.272824)94:0.213873,(((((ApisM_GB41407-RA:0.903751,AmphibalanusA_rna-gnl|WGS_VIIS|FJT64_026816-RA_mrna:0.651928)86:0.194272,((CniMorbakkaV_scaffold145.g26.t1:0.378603,(CniAureliaA_scaffold150.g5.t1:0.334586,CniAureliaA_scaffold334.g14.t1:0.516366)88:0.139536)98:0.168723,(CniHydraV_rna17087:0.70736,(CniMorbakkaV_scaffold45.g4.t1:1.12471,AmphibalanusA_rna-gnl|WGS_VIIS|FJT64_025013-RA_mrna:0.955609)23:0.163129)66:0.0913047)82:0.0658355)75:0.0663828,((LottiaG_LotgiT184009:0.604972,(CrassostreaG_EKC23685:0.026448,CrassostreaG_EKC23686:5e-09)1:0.520394)89:0.162184,((BotrylloidesL_Boleac.CG.SB_v3.S50.g10839.01.t:0.94599,CniNemvArnau_v1g107554:1.03567)20:0.155666,((CniExaiptasiaP_rna-XM_021046112.2:0.221671,CniActiniaT_rna-XM_031706467.1:0.108337)1:0.697511,((CniMergedstylophoraP_rna6216:0.137342,(CniPocilloporaA_rna8245:5e-09,CniPocilloporaD_rna-XM_027184566.1:5e-09)98:0.103657)99:0.349139,((CniFungiaSp_ffun1.m4.1320.m1:0.0550685,(CniFungiaSp_ffun1.m4.1324.m1:0.0733932,CniFungiaSp_ffun1.m4.1332.m1:0.0202803)97:0.0697451)97:0.124326,(CniFungiaSp_ffun1.m4.3275.m1:0.155947,(CniFungiaSp_ffun1.m4.21685.m1:0.0432629,CniFungiaSp_ffun1.m4.21684.m1:0.107584)96:0.131256)99:0.218385)68:0.110555)99:0.545756)16:0.161239)88:0.161521)31:0.0693554)92:0.10804,(((LingulaA_rna-XM_013531096.1:0.024978,LingulaA_rna-XM_013565028.1:0.0174142)1:0.902784,(((LottiaG_LotgiT159254:0.994652,LingulaA_rna-XM_013536531.1:0.480343)29:0.131231,((LingulaA_rna-XM_013534893.1:0.323448,(LingulaA_rna-XM_013534892.1:0.001245,LingulaA_rna-XM_013560440.2:0.000999614)92:0.0410907)1:0.352239,CrassostreaG_EKC26355:0.403658)1:0.159768)94:0.0867684,((LingulaA_rna-XM_013554117.2:0.862831,(CniRenillaM_g2426.t1:0.312491,(CniDendronephthya_rna-XM_028538496.1:0.207325,CniXenia_Xe_021708-T1:0.382578)99:0.253408)99:0.374549)89:0.19815,(CaenorhabditisE_K07B1.1.3:0.720794,((CniHydraV_rna789:0.488237,CniMorbakkaV_scaffold24.g116.t3:0.466332)97:0.103739,(CniDendronephthya_rna-XM_028548114.1:0.49745,(CniExaiptasiaP_rna-XM_028656781.1:0.453969,(CniGoniastreaA_gasp1.m3.2383.m1:0.122341,(CniAcroporaD_rna16333:0.141998,CniGalaxeaF_gfas1.m1.23408.m1:0.0988795)77:0.0365019)99:0.221921)99:0.195421)99:0.137793)91:0.118755)94:0.131793)77:0.0564671)41:0.0929292)62:0.236886,OphiophagusH_rna-gnl|NaturalisBC|L345_14326.mrna:1.15145)47:0.05356)91:0.11554,(((((AcanthasterP_rna16829:0.587609,LottiaG_LotgiT106924:0.667034)97:0.254882,(DrosophilaM_FBtr0070861:0.503497,DrosophilaM_FBtr0070862:0.321127)1:0.671107)0:5e-09,((AcanthasterP_rna13549:0.327396,StrongylocentrotusP_rna3918:0.301365)99:0.284609,((CrassostreaG_EKC35609:0.297686,AmphibalanusA_rna-gnl|WGS_VIIS|FJT64_003456-RA_mrna:0.325566)29:0.215465,AmphibalanusA_rna-gnl|WGS_VIIS|FJT64_024538-RA_mrna:1.19362)58:0.0809257)90:0.137169)87:0.0736122,((XenopusT_rna-XM_031898662.1:0.728807,(Human_ENST00000318184:0.415988,OphiophagusH_rna-gnl|NaturalisBC|L345_08024.mrna:0.323813)99:0.439958)94:0.264529,((CniDendronephthya_rna-XM_028535616.1:0.699348,CniXenia_Xe_024971-T1:0.60441)97:0.261963,CniAureliaA_scaffold1153.g3.t1:0.760555)75:0.0522394)80:0.0511695)63:0.0669122,((BotrylloidesL_Boleac.CG.SB_v3.S516.g11046.01.t:0.9467,ApisM_GB48080-RA:1.00247)93:0.321279,(AmphibalanusA_rna-gnl|WGS_VIIS|FJT64_019499-RA_mrna:0.153811,(AmphibalanusA_rna-gnl|WGS_VIIS|FJT64_018985-RA_mrna:0.0129267,AmphibalanusA_rna-gnl|WGS_VIIS|FJT64_004998-RA_mrna:0.000819598)99:0.243623)1:0.747257)47:0.121815)70:0.0321548)28:0.0876012)90:0.0883606)28:0.0363589,((((((((AmphibalanusA_rna-gnl|WGS_VIIS|FJT64_024392-RA_mrna:0.207585,(AmphibalanusA_rna-gnl|WGS_VIIS|FJT64_000856-RA_mrna:0.205631,(AmphibalanusA_rna-gnl|WGS_VIIS|FJT64_020348-RA_mrna:0.00370709,AmphibalanusA_rna-gnl|WGS_VIIS|FJT64_023797-RA_mrna:0.0119506)99:0.196211)91:0.129418)99:0.246416,((AmphibalanusA_rna-gnl|WGS_VIIS|FJT64_020347-RA_mrna:0.0064326,AmphibalanusA_rna-gnl|WGS_VIIS|FJT64_023796-RA_mrna:5e-09)1:0.421112,(AmphibalanusA_rna-gnl|WGS_VIIS|FJT64_006235-RA_mrna:0.316505,(AmphibalanusA_rna-gnl|WGS_VIIS|FJT64_017736-RA_mrna:0.0103032,((AmphibalanusA_rna-gnl|WGS_VIIS|FJT64_017737-RA_mrna:0.00583682,((AmphibalanusA_rna-gnl|WGS_VIIS|FJT64_017739-RA_mrna:0,AmphibalanusA_rna-gnl|WGS_VIIS|FJT64_020012-RA_mrna:0)0:5e-09,(AmphibalanusA_rna-gnl|WGS_VIIS|FJT64_020011-RA_mrna:0.00287548,(AmphibalanusA_rna-gnl|WGS_VIIS|FJT64_020013-RA_mrna:0.0240858,AmphibalanusA_rna-gnl|WGS_VIIS|FJT64_020014-RA_mrna:5e-09)0:5e-09)0:6e-09)0:5e-09)77:0.00293502,AmphibalanusA_rna-gnl|WGS_VIIS|FJT64_017740-RA_mrna:0.00289614)61:0.00143925)1:0.339628)82:0.132248)92:0.135072)1:0.466897,(((((((AmphibalanusA_rna-gnl|WGS_VIIS|FJT64_020538-RA_mrna:0.00685732,AmphibalanusA_rna-gnl|WGS_VIIS|FJT64_022019-RA_mrna:0.012289)1:0.830552,(ApisM_GB55007-RA:1.03019,(AmphibalanusA_rna-gnl|WGS_VIIS|FJT64_017954-RA_mrna:0.60075,(LottiaG_LotgiT159257:0.692506,AmphibalanusA_rna-gnl|WGS_VIIS|FJT64_027470-RA_mrna:0.624399)63:0.184303)47:0.0950532)93:0.176836)72:0.0398729,(((ApisM_GB49552-RA:0.720593,((DrosophilaM_FBtr0301213:0.324254,ApisM_GB44149-RA:0.264799)1:0.477978,(StrigamiaM_SMAR009761-RA:0.606844,StrigamiaM_SMAR011880-RA:0.631476)76:0.147573)80:0.172994)63:0.125167,(((StrongylocentrotusP_rna9816:0.154884,StrongylocentrotusP_rna9817:0.0971888)99:0.0678326,StrongylocentrotusP_rna9813:0.200138)0:5e-09,(StrongylocentrotusP_rna17778:0.44438,(StrongylocentrotusP_rna13026:0.0336183,StrongylocentrotusP_rna4267:0.0867769)43:0.00792383)85:0.0159199)1:1.11426)78:0.0493959,(DrosophilaM_FBtr0081173:1.08543,((((CniAcroporaT_aten_0.1.m1.28541.m1:1.35066,(AmphibalanusA_rna-gnl|WGS_VIIS|FJT64_023608-RA_mrna:5e-09,AmphibalanusA_rna-gnl|WGS_VIIS|FJT64_013102-RA_mrna:0.0102804)93:0.81126)78:0.247678,((AmphibalanusA_rna-gnl|WGS_VIIS|FJT64_024959-RA_mrna:0.000297601,AmphibalanusA_rna-gnl|WGS_VIIS|FJT64_004523-RA_mrna:0.00394409)1:1.16524,(((AmphibalanusA_rna-gnl|WGS_VIIS|FJT64_027339-RA_mrna:0.0138717,AmphibalanusA_rna-gnl|WGS_VIIS|FJT64_027919-RA_mrna:0.00629548)1:0.60063,(((AmphibalanusA_rna-gnl|WGS_VIIS|FJT64_007448-RA_mrna:0.92729,(AmphibalanusA_rna-gnl|WGS_VIIS|FJT64_014378-RA_mrna:0.353957,(((AmphibalanusA_rna-gnl|WGS_VIIS|FJT64_001644-RA_mrna:0.0172433,AmphibalanusA_rna-gnl|WGS_VIIS|FJT64_025667-RA_mrna:0.0241759)48:0.0173967,(AmphibalanusA_rna-gnl|WGS_VIIS|FJT64_000410-RA_mrna:0.0201414,(AmphibalanusA_rna-gnl|WGS_VIIS|FJT64_022381-RA_mrna:5e-09,(AmphibalanusA_rna-gnl|WGS_VIIS|FJT64_022380-RA_mrna:0.00926901,AmphibalanusA_rna-gnl|WGS_VIIS|FJT64_000408-RA_mrna:0.0124033)1:0.107526)78:0.00994753)99:0.176009)90:0.0642392,((AmphibalanusA_rna-gnl|WGS_VIIS|FJT64_015682-RA_mrna:0.00990274,((AmphibalanusA_rna-gnl|WGS_VIIS|FJT64_021496-RA_mrna:0.00776784,AmphibalanusA_rna-gnl|WGS_VIIS|FJT64_007594-RA_mrna:0.0118233)97:0.0389835,(AmphibalanusA_rna-gnl|WGS_VIIS|FJT64_021497-RA_mrna:0.0317949,((AmphibalanusA_rna-gnl|WGS_VIIS|FJT64_007592-RA_mrna:0.00883818,(AmphibalanusA_rna-gnl|WGS_VIIS|FJT64_021498-RA_mrna:0.00975378,AmphibalanusA_rna-gnl|WGS_VIIS|FJT64_007593-RA_mrna:0.0150185)95:0.0105285)62:0.00193845,(AmphibalanusA_rna-gnl|WGS_VIIS|FJT64_007590-RA_mrna:0.00722164,AmphibalanusA_rna-gnl|WGS_VIIS|FJT64_007591-RA_mrna:0.00630252)87:0.00608628)44:0.00864361)89:0.0153929)98:0.07647)62:0.0447609,(AmphibalanusA_rna-gnl|WGS_VIIS|FJT64_006535-RA_mrna:0.0923535,(AmphibalanusA_rna-gnl|WGS_VIIS|FJT64_025818-RA_mrna:0.056142,AmphibalanusA_rna-gnl|WGS_VIIS|FJT64_025819-RA_mrna:0.0239341)94:0.0597653)98:0.0950156)96:0.0711954)89:0.106743)91:0.124054)96:0.191902,(AmphibalanusA_rna-gnl|WGS_VIIS|FJT64_019858-RA_mrna:0.500751,(AmphibalanusA_rna-gnl|WGS_VIIS|FJT64_011330-RA_mrna:0.65282,((AmphibalanusA_rna-gnl|WGS_VIIS|FJT64_013490-RA_mrna:0.0371239,(AmphibalanusA_rna-gnl|WGS_VIIS|FJT64_005262-RA_mrna:0.0214445,AmphibalanusA_rna-gnl|WGS_VIIS|FJT64_005929-RA_mrna:0.00269994)96:0.0518816)1:0.278016,((AmphibalanusA_rna-gnl|WGS_VIIS|FJT64_015875-RA_mrna:5e-09,AmphibalanusA_rna-gnl|WGS_VIIS|FJT64_011214-RA_mrna:5e-09)99:0.219487,(AmphibalanusA_rna-gnl|WGS_VIIS|FJT64_022491-RA_mrna:0.0838438,(AmphibalanusA_rna-gnl|WGS_VIIS|FJT64_011212-RA_mrna:0.0398146,AmphibalanusA_rna-gnl|WGS_VIIS|FJT64_011213-RA_mrna:0.00869984)1:0.121752)86:0.113399)95:0.138703)97:0.149143)17:0.0653024)29:0.0423588)85:0.097929,(AmphibalanusA_rna-gnl|WGS_VIIS|FJT64_001810-RA_mrna:0.0350601,AmphibalanusA_rna-gnl|WGS_VIIS|FJT64_002791-RA_mrna:0.0932547)1:0.602623)4:0.0137087)92:0.15345,(AmphibalanusA_rna-gnl|WGS_VIIS|FJT64_003988-RA_mrna:0.795465,(AmphibalanusA_rna-gnl|WGS_VIIS|FJT64_008743-RA_mrna:0.605555,(AmphibalanusA_rna-gnl|WGS_VIIS|FJT64_000003-RA_mrna:5e-09,AmphibalanusA_rna-gnl|WGS_VIIS|FJT64_017649-RA_mrna:5e-09)99:0.354023)89:0.211703)87:0.140006)33:0.111526)66:0.0730386)2:0.0655937,(((((((AmphibalanusA_rna-gnl|WGS_VIIS|FJT64_004649-RA_mrna:0.266457,AmphibalanusA_rna-gnl|WGS_VIIS|FJT64_013031-RA_mrna:0.235853)45:0.0720489,AmphibalanusA_rna-gnl|WGS_VIIS|FJT64_000047-RA_mrna:0.521976)93:0.0712908,AmphibalanusA_rna-gnl|WGS_VIIS|FJT64_000014-RA_mrna:0.423566)6:0.0266879,(AmphibalanusA_rna-gnl|WGS_VIIS|FJT64_020539-RA_mrna:0.461249,((AmphibalanusA_rna-gnl|WGS_VIIS|FJT64_015873-RA_mrna:0.00768068,AmphibalanusA_rna-gnl|WGS_VIIS|FJT64_011216-RA_mrna:0.00299955)1:0.277229,((AmphibalanusA_rna-gnl|WGS_VIIS|FJT64_015872-RA_mrna:5e-09,AmphibalanusA_rna-gnl|WGS_VIIS|FJT64_011217-RA_mrna:0.00182168)1:0.281847,(AmphibalanusA_rna-gnl|WGS_VIIS|FJT64_007024-RA_mrna:0.233979,(AmphibalanusA_rna-gnl|WGS_VIIS|FJT64_015871-RA_mrna:0.00344886,AmphibalanusA_rna-gnl|WGS_VIIS|FJT64_011218-RA_mrna:5e-09)1:0.250831)54:0.0554848)97:0.0880901)99:0.174045)94:0.11131)65:0.0383379,AmphibalanusA_rna-gnl|WGS_VIIS|FJT64_009330-RA_mrna:0.393434)83:0.0767497,ApisM_GB45701-RA:0.72094)99:0.23704,(DrosophilaM_FBtr0300381:1.10497,(((DrosophilaM_FBtr0339181:0.326654,(DrosophilaM_FBtr0085638:0.213812,DrosophilaM_FBtr0335452:0.421999)99:0.272272)93:0.149487,((DrosophilaM_FBtr0082966:0.564573,(DrosophilaM_FBtr0445313:0.412785,DrosophilaM_FBtr0083083:0.320285)56:0.0905698)98:0.191393,ApisM_GB45700-RA:0.490792)97:0.237565)92:0.155816,DrosophilaM_FBtr0085114:0.808131)40:0.113509)71:0.115999)83:0.0901597)64:0.0700162,StrigamiaM_SMAR005050-RA:0.868774)24:0.0184101)82:0.0567546)77:0.0501244)68:0.0536391,StrigamiaM_SMAR004518-RA:1.17739)91:0.117933,((((DrosophilaM_FBtr0085639:0.763012,CaenorhabditisE_F31D4.6.1:1.43326)36:0.0452296,DrosophilaM_FBtr0073215:0.927588)82:0.155447,(AmphibalanusA_rna-gnl|WGS_VIIS|FJT64_009569-RA_mrna:0.575046,(((AmphibalanusA_rna-gnl|WGS_VIIS|FJT64_009570-RA_mrna:0.491447,(AmphibalanusA_rna-gnl|WGS_VIIS|FJT64_013014-RA_mrna:0.0134704,AmphibalanusA_rna-gnl|WGS_VIIS|FJT64_014004-RA_mrna:0.0407987)1:0.321025)7:0.0654634,(AmphibalanusA_rna-gnl|WGS_VIIS|FJT64_009431-RA_mrna:0.429534,AmphibalanusA_rna-gnl|WGS_VIIS|FJT64_009572-RA_mrna:0.486005)71:0.0754142)87:0.132806,(AmphibalanusA_rna-gnl|WGS_VIIS|FJT64_009339-RA_mrna:0.0904415,AmphibalanusA_rna-gnl|WGS_VIIS|FJT64_011397-RA_mrna:0.127304)1:0.572528)99:0.320995)99:0.258493)82:0.0718654,(StrigamiaM_SMAR007569-RA:0.393348,((StrigamiaM_SMAR006981-RA:0.562165,StrigamiaM_SMAR014410-RA:0.74362)85:0.141802,StrigamiaM_SMAR007568-RA:0.464558)88:0.143609)99:0.229344)66:0.105078)49:0.00681206,(((AmphibalanusA_rna-gnl|WGS_VIIS|FJT64_018480-RA_mrna:0.0122372,AmphibalanusA_rna-gnl|WGS_VIIS|FJT64_022039-RA_mrna:5e-09)1:1.11597,StrigamiaM_SMAR010931-RA:0.669744)0:0.0870225,CniAcroporaM_amil.1.2.7165.m1:0.187985)6:0.255862)23:0.0304034,(((AmphibalanusA_rna-gnl|WGS_VIIS|FJT64_027481-RA_mrna:0.51895,(DrosophilaM_FBtr0075712:0.234755,ApisM_GB41409-RA:0.159135)1:0.30742)89:0.103237,((DrosophilaM_FBtr0077376:0.260385,DrosophilaM_FBtr0333039:0.287189)1:0.354322,(DrosophilaM_FBtr0071720:0.554817,(ApisM_GB41399-RA:0.376999,(DrosophilaM_FBtr0071744:0.382175,DrosophilaM_FBtr0071743:0.258033)91:0.0919344)60:0.0677186)86:0.0947522)90:0.0982846)98:0.164136,((((((((AmphibalanusA_rna-gnl|WGS_VIIS|FJT64_010148-RA_mrna:0.0445525,(AmphibalanusA_rna-gnl|WGS_VIIS|FJT64_004497-RA_mrna:5e-09,AmphibalanusA_rna-gnl|WGS_VIIS|FJT64_004498-RA_mrna:0.00159954)97:0.0359363)1:0.197197,((AmphibalanusA_rna-gnl|WGS_VIIS|FJT64_024919-RA_mrna:0.0719344,(AmphibalanusA_rna-gnl|WGS_VIIS|FJT64_014108-RA_mrna:0.118465,(AmphibalanusA_rna-gnl|WGS_VIIS|FJT64_008038-RA_mrna:0,AmphibalanusA_rna-gnl|WGS_VIIS|FJT64_014107-RA_mrna:0)0:0.00886849)92:0.0210528)1:0.117996,((AmphibalanusA_rna-gnl|WGS_VIIS|FJT64_025538-RA_mrna:0.0556648,AmphibalanusA_rna-gnl|WGS_VIIS|FJT64_025539-RA_mrna:0.0562904)97:0.053729,AmphibalanusA_rna-gnl|WGS_VIIS|FJT64_012754-RA_mrna:0.197675)95:0.0582404)95:0.0800897)1:0.222829,(((AmphibalanusA_rna-gnl|WGS_VIIS|FJT64_006726-RA_mrna:0.006425,AmphibalanusA_rna-gnl|WGS_VIIS|FJT64_012321-RA_mrna:0.00149078)1:0.0930059,((AmphibalanusA_rna-gnl|WGS_VIIS|FJT64_001914-RA_mrna:5e-09,AmphibalanusA_rna-gnl|WGS_VIIS|FJT64_006980-RA_mrna:0.00480818)93:0.0118746,(AmphibalanusA_rna-gnl|WGS_VIIS|FJT64_006985-RA_mrna:0.00713233,(AmphibalanusA_rna-gnl|WGS_VIIS|FJT64_001913-RA_mrna:5e-09,AmphibalanusA_rna-gnl|WGS_VIIS|FJT64_013595-RA_mrna:0.031601)90:0.00917185)99:0.025595)94:0.0335843)98:0.0787068,(AmphibalanusA_rna-gnl|WGS_VIIS|FJT64_006534-RA_mrna:0.0714384,AmphibalanusA_rna-gnl|WGS_VIIS|FJT64_008587-RA_mrna:0.197832)1:0.173969)91:0.0675145)45:0.0962933,(AmphibalanusA_rna-gnl|WGS_VIIS|FJT64_001522-RA_mrna:0.0289771,(AmphibalanusA_rna-gnl|WGS_VIIS|FJT64_018631-RA_mrna:0.0563029,(AmphibalanusA_rna-gnl|WGS_VIIS|FJT64_024471-RA_mrna:5e-09,(AmphibalanusA_rna-gnl|WGS_VIIS|FJT64_024470-RA_mrna:0.0174711,AmphibalanusA_rna-gnl|WGS_VIIS|FJT64_024472-RA_mrna:0.00306907)93:0.0215678)99:0.0836162)98:0.197516)99:0.306162)87:0.0951557,(AmphibalanusA_rna-gnl|WGS_VIIS|FJT64_005086-RA_mrna:0.0175975,AmphibalanusA_rna-gnl|WGS_VIIS|FJT64_009362-RA_mrna:0.0139919)1:0.534847)87:0.108154,(((AmphibalanusA_rna-gnl|WGS_VIIS|FJT64_018306-RA_mrna:0.00219119,AmphibalanusA_rna-gnl|WGS_VIIS|FJT64_024486-RA_mrna:0.0226154)99:0.57528,((AmphibalanusA_rna-gnl|WGS_VIIS|FJT64_001709-RA_mrna:0.0624834,AmphibalanusA_rna-gnl|WGS_VIIS|FJT64_018775-RA_mrna:0.115736)92:0.607168,StrigamiaM_SMAR011888-RA:0.885717)95:0.562828)79:0.134251,(AmphibalanusA_rna-gnl|WGS_VIIS|FJT64_024008-RA_mrna:0.435854,(AmphibalanusA_rna-gnl|WGS_VIIS|FJT64_018381-RA_mrna:0.100522,(AmphibalanusA_rna-gnl|WGS_VIIS|FJT64_025172-RA_mrna:0.0211837,AmphibalanusA_rna-gnl|WGS_VIIS|FJT64_000488-RA_mrna:0.0126142)1:0.188369)99:0.299848)97:0.221135)92:0.223766)50:0.0666973,(AmphibalanusA_rna-gnl|WGS_VIIS|FJT64_017722-RA_mrna:0.829417,((DrosophilaM_FBtr0110773:0.670487,DrosophilaM_FBtr0076829:0.837818)23:0.194147,((AcanthasterP_rna14938:0.0711558,(AcanthasterP_rna14937:0.167691,AcanthasterP_rna14936:0.148767)91:0.0664581)98:0.202807,((AcanthasterP_rna14951:0.128227,AcanthasterP_rna14952:0.116287)90:0.0634503,(AcanthasterP_rna14946:0.433214,((AcanthasterP_rna14948:0.241032,(AcanthasterP_rna14945:0.106897,(AcanthasterP_rna14944:0.094696,(AcanthasterP_rna14942:0.0430885,AcanthasterP_rna36219:0.0147293)1:0.144757)95:0.0513769)92:0.081275)76:0.0472756,(AcanthasterP_rna14949:0.0666798,AcanthasterP_rna14950:0.0780408)1:0.125749)42:0.0213765)91:0.0513628)99:0.165314)99:0.326372)84:0.108242)49:0.106281)88:0.072673,StrigamiaM_SMAR011637-RA:0.679302)39:0.0899501)92:0.0643501)39:0.0220615)83:0.0349775,(((AmphibalanusA_rna-gnl|WGS_VIIS|FJT64_008013-RA_mrna:6e-09,AmphibalanusA_rna-gnl|WGS_VIIS|FJT64_008041-RA_mrna:0.00539136)1:0.950025,(AmphibalanusA_rna-gnl|WGS_VIIS|FJT64_000496-RA_mrna:0.483979,(DrosophilaM_FBtr0331694:0.596948,AmphibalanusA_rna-gnl|WGS_VIIS|FJT64_004545-RA_mrna:0.525582)97:0.232676)89:0.2628)99:0.464019,(AmphibalanusA_rna-gnl|WGS_VIIS|FJT64_024597-RA_mrna:0.382161,AmphibalanusA_rna-gnl|WGS_VIIS|FJT64_009333-RA_mrna:0.611687)1:1.0415)0:8e-09)73:0.00718214,((((DanioR_ENSDART00000140780:0.39569,XenopusT_rna-XM_031900502.1:0.552638)99:0.49221,((AmphibalanusA_rna-gnl|WGS_VIIS|FJT64_002832-RA_mrna:0.00249997,AmphibalanusA_rna-gnl|WGS_VIIS|FJT64_026187-RA_mrna:0.00247091)1:0.339061,((DrosophilaM_FBtr0301193:0.200009,ApisM_GB54762-RA:0.245176)99:0.195847,StrigamiaM_SMAR004968-RA:0.251519)25:0.0750263)1:0.569717)75:0.233022,DrosophilaM_FBtr0110866:0.809866)79:0.165005,(BotrylloidesL_Boleac.CG.SB_v3.S81.g14430.01.t:0.859342,(StrigamiaM_SMAR004269-RA:0.0985982,StrigamiaM_SMAR004270-RA:0.0751935)1:1.1048)84:0.221034)79:0.0850977)87:0.0275437,((((CniFungiaSp_ffun1.m4.23285.m1:2.05678,(((((((((MusM_ENSMUST00000077354:0.0876562,(MusM_ENSMUST00000074359:0.0304535,MusM_ENSMUST00000075162:0.0463225)98:0.0485999)87:0.0322133,((MusM_ENSMUST00000007156:0.0757885,((MusM_ENSMUST00000072204:0.0885344,(MusM_ENSMUST00000048945:0.0399705,MusM_ENSMUST00000005933:0.101612)78:0.0176671)1:0.109208,(MusM_ENSMUST00000085455:0.0277638,(MusM_ENSMUST00000079859:0.0546047,MusM_ENSMUST00000073713:0.0457524)40:0.0182204)94:0.0317799)45:0.0173433)73:0.0302443,MusM_ENSMUST00000077528:0.117641)90:0.0305442)71:0.0224954,(MusM_ENSMUST00000085450:0.0761072,(MusM_ENSMUST00000078835:0.0729436,MusM_ENSMUST00000081399:0.0422704)98:0.0506147)87:0.0241864)98:0.147672,(Human_ENST00000301420:0.139967,(Human_ENST00000598145:0.161439,Human_ENST00000325321:0.0770107)1:0.249976)92:0.0907234)1:0.437111,(XenopusT_rna-XM_002941019.4:0.27847,(XenopusT_rna-XM_031906465.1:0.0857872,XenopusT_rna-XM_002941020.3:0.0804172)1:0.289356)99:0.219024)85:0.0904097,((OphiophagusH_rna-gnl|NaturalisBC|L345_01814.mrna:0.129873,OphiophagusH_rna-gnl|NaturalisBC|L345_07470.mrna:0.229208)1:0.805158,(((((Human_ENST00000391802:0.131539,MusM_ENSMUST00000056329:0.140832)1:0.373031,(((Human_ENST00000595793:0.0956131,MusM_ENSMUST00000066834:0.116035)1:0.310918,(Human_ENST00000594641:0.143563,MusM_ENSMUST00000107966:0.26092)1:0.42442)75:0.0699955,((Human_ENST00000391809:0.103086,MusM_ENSMUST00000048444:0.191259)97:0.159459,(Human_ENST00000324041:0.131088,MusM_ENSMUST00000007161:0.212904)1:0.433402)99:0.226719)7:0.0577321)80:0.0950586,((Human_ENST00000391806:0.158908,MusM_ENSMUST00000085461:0.154204)1:0.394688,((Human_ENST00000594211:0.075009,MusM_ENSMUST00000005891:0.150555)1:0.31078,(Human_ENST00000594768:0.0859533,MusM_ENSMUST00000080211:0.108615)99:0.206709)98:0.14855)70:0.0506898)85:0.0544008,(OphiophagusH_rna-gnl|NaturalisBC|L345_12217.mrna:0.618437,(Human_ENST00000598239:0.127871,MusM_ENSMUST00000068625:0.13133)99:0.355442)79:0.102003)42:0.041549,(((Human_ENST00000358789:0.144968,MusM_ENSMUST00000014058:0.182189)1:0.52059,(Human_ENST00000595820:0.133406,MusM_ENSMUST00000032955:0.152406)1:0.360136)94:0.13492,((Human_ENST00000250351:0.258412,MusM_ENSMUST00000107970:0.118575)98:0.268666,(CniAureliaA_scaffold161.g13.t1:0.290165,CniMorbakkaV_scaffold296.g2.t1:0.453484)1:0.740913)39:0.108776)51:0.0687981)39:0.0444838)75:0.0291341)96:0.146945,(CrassostreaG_EKC29130:0.758865,StrongylocentrotusP_rna1871:1.51646)90:0.41051)69:0.0587122,(BotrylloidesL_Boleac.CG.SB_v3.S2.g04557.01.t:0.350332,BotrylloidesL_Boleac.CG.SB_v3.S230.g05461.01.t:0.479678)99:0.690738)38:0.0663733,CrassostreaG_EKC41997:0.844132)31:0.0308608)53:0.0430124,((StrigamiaM_SMAR011638-RA:0.776053,(((Human_ENST00000449534:0.0893492,MusM_ENSMUST00000044533:0.06534)95:0.523473,CniPoritesL_plut2.m8.23656.m1:2.54735)0:6e-09,(XenopusT_rna-XM_018094391.2:0.583076,(CniGalaxeaF_gfas1.m1.2.m1:1.31096,DanioR_ENSDART00000075152:0.175674)42:0.0827838)68:0.144735)97:0.243506)24:0.189297,(DrosophilaM_FBtr0112764:0.895098,((AmphibalanusA_rna-gnl|WGS_VIIS|FJT64_016784-RA_mrna:0.185617,(AmphibalanusA_rna-gnl|WGS_VIIS|FJT64_024957-RA_mrna:0.0025057,(AmphibalanusA_rna-gnl|WGS_VIIS|FJT64_004524-RA_mrna:0.00875052,AmphibalanusA_rna-gnl|WGS_VIIS|FJT64_024958-RA_mrna:0.0042853)78:0.00323845)99:0.296271)99:0.554205,(AmphibalanusA_rna-gnl|WGS_VIIS|FJT64_025570-RA_mrna:0.982454,(AmphibalanusA_rna-gnl|WGS_VIIS|FJT64_020736-RA_mrna:6e-09,AmphibalanusA_rna-gnl|WGS_VIIS|FJT64_011817-RA_mrna:0.0111292)99:0.475185)89:0.215794)87:0.16542)48:0.0647031)92:0.165718)57:0.0476739,(((BotrylloidesL_Boleac.CG.SB_v3.S315.g07523.01.t:0.725546,(BotrylloidesL_Boleac.CG.SB_v3.S4.g09033.01.t:0.278195,BotrylloidesL_Boleac.CG.SB_v3.S315.g07524.01.t:0.481961)81:0.243205)98:0.461144,((DrosophilaM_FBtr0082705:0.965265,(DrosophilaM_FBtr0082716:0.61656,((DrosophilaM_FBtr0309258:0.305611,DrosophilaM_FBtr0300071:0.452974)99:0.441763,DrosophilaM_FBtr0332628:0.512721)96:0.322378)31:0.090333)95:0.298055,(DrosophilaM_FBtr0299531:0.79778,ApisM_GB41093-RA:0.762726)97:0.34143)62:0.131545)34:0.111674,BotrylloidesL_Boleac.CG.SB_v3.S16.g03344.01.t:0.945112)84:0.103646)89:0.0725183,(((BotrylloidesL_Boleac.CG.SB_v3.S212.g04973.01.t:0.409593,(BotrylloidesL_Boleac.CG.SB_v3.S212.g04976.01.t:0.213705,BotrylloidesL_Boleac.CG.SB_v3.S212.g04978.01.t:0.162181)1:0.276602)1:0.534719,((((BotrylloidesL_Boleac.CG.SB_v3.S619.g12431.01.t:0.881251,((LottiaG_LotgiT193307:0.384484,(BotrylloidesL_Boleac.CG.SB_v3.S38.g08694.01.t:1.12667,BotrylloidesL_Boleac.CG.SB_v3.S67.g12960.01.t:0.186712)96:0.48006)84:0.14601,LottiaG_LotgiT226539:0.497308)25:0.0275278)68:0.0533296,(((LottiaG_LotgiT168364:0.012954,(LottiaG_LotgiT196330:0.0120589,LottiaG_LotgiT227729:0.0330414)70:0.00396465)72:0.00292753,LottiaG_LotgiT196328:5e-09)99:0.317191,(LottiaG_LotgiT225501:0.273223,LottiaG_LotgiT172806:0.421037)95:0.23904)70:0.0765293)94:0.123275,((LottiaG_LotgiT108162:0.50365,LottiaG_LotgiT207774:0.28391)99:0.351318,(CrassostreaG_EKC18230:0.518732,CrassostreaG_EKC33268:0.324682)94:0.145498)54:0.0560503)90:0.106603,CrassostreaG_EKC43199:0.5013)98:0.223756)77:0.129774,(CaenorhabditisE_C43G2.5a.1:1.24603,BotrylloidesL_Boleac.CG.SB_v3.S670.g12998.01.t:1.202)65:0.186161)36:0.0415912)54:0.0273062)60:0.0507829,((((StrongylocentrotusP_rna19493:0.675406,(StrongylocentrotusP_rna23209:0.227886,(((StrongylocentrotusP_rna24884:6e-09,(AmphibalanusA_rna-gnl|WGS_VIIS|FJT64_005150-RA_mrna:1.30095,StrongylocentrotusP_rna10021:2e-08)1:0.0446867)60:0.00580347,StrongylocentrotusP_rna24886:0.0178883)1:0.518737,(StrongylocentrotusP_rna2393:0.0194234,(StrongylocentrotusP_rna2394:0.023071,StrongylocentrotusP_rna5775:0.000418383)0:0.000782964)1:0.392896)39:0.0736324)99:0.415369)82:0.151397,(AcanthasterP_rna8444:0.865878,ApisM_GB54517-RA:1.247)8:0.202895)86:0.10929,((StrongylocentrotusP_rna12126:0.67251,(StrongylocentrotusP_rna29413:0.809103,StrongylocentrotusP_rna16448:0.435052)85:0.146721)86:0.189976,(StrongylocentrotusP_rna174:0.836457,AcanthasterP_rna13505:0.763506)67:0.100342)59:0.0816794)98:0.162029,(StrongylocentrotusP_rna31698:1.08577,(AmphibalanusA_rna-gnl|WGS_VIIS|FJT64_026188-RA_mrna:1.01453,AmphibalanusA_rna-gnl|WGS_VIIS|FJT64_012650-RA_mrna:0.806974)71:0.280037)84:0.184988)88:0.10245)91:0.035264,(((((((((((Human_ENST00000455694:0.240163,MusM_ENSMUST00000061343:0.205246)99:0.313508,(BotrylloidesL_Boleac.CG.SB_v3.S315.g07528.01.t:0.354873,(BotrylloidesL_Boleac.CG.SB_v3.S315.g07525.01.t:0.165137,(BotrylloidesL_Boleac.CG.SB_v3.S315.g07526.01.t:0.29692,BotrylloidesL_Boleac.CG.SB_v3.S315.g07527.01.t:0.160096)95:0.0656786)90:0.124361)1:0.816135)43:0.12378,((Human_ENST00000442359:0.20638,MusM_ENSMUST00000011391:0.215062)1:0.642938,(MusM_ENSMUST00000203968:0.425523,(MusM_ENSMUST00000027299:0.329634,MusM_ENSMUST00000047840:0.315658)98:0.235334)99:0.465235)75:0.0805957)80:0.136607,((MusM_ENSMUST00000234765:0.467781,(MusM_ENSMUST00000061481:0.294236,Human_ENST00000366757:0.203582)1:0.489292)42:0.0906041,(((Human_ENST00000234798:0.137734,MusM_ENSMUST00000024999:0.130733)99:0.379389,MusM_ENSMUST00000176403:0.8084)68:0.0546287,((MusM_ENSMUST00000153118:0.165669,(MusM_ENSMUST00000234477:0.155154,(Human_ENST00000211076:0.0927924,(Human_ENST00000611196:0.00576951,Human_ENST00000461509:0.00328492)89:0.0330012)89:0.0865494)75:0.0621167)97:0.168133,(MusM_ENSMUST00000037453:0.398482,(MusM_ENSMUST00000024993:0.388218,MusM_ENSMUST00000234259:0.529033)91:0.134606)93:0.154529)98:0.183144)93:0.139737)82:0.110737)88:0.120608,(AcanthasterP_rna22175:1.07892,(XenopusT_rna-XM_004911076.4:0.499751,XenopusT_rna-XM_018097307.2:0.315521)99:0.317568)75:0.0608649)70:0.0637006,((BotrylloidesL_Boleac.CG.SB_v3.S60.g12229.01.t:1.0666,OphiophagusH_rna-gnl|NaturalisBC|L345_09581.mrna:0.396169)88:0.226243,((StrigamiaM_SMAR006426-RA:1.26188,(AmphibalanusA_rna-gnl|WGS_VIIS|FJT64_003474-RA_mrna:0.265399,AmphibalanusA_rna-gnl|WGS_VIIS|FJT64_005134-RA_mrna:0.467525)1:0.830754)46:0.0371229,((DrosophilaM_FBtr0344008:0.421577,(((AmphibalanusA_rna-gnl|WGS_VIIS|FJT64_009654-RA_mrna:0.0449075,AmphibalanusA_rna-gnl|WGS_VIIS|FJT64_009836-RA_mrna:0.0178585)1:0.223041,(AmphibalanusA_rna-gnl|WGS_VIIS|FJT64_002253-RA_mrna:0.0033562,AmphibalanusA_rna-gnl|WGS_VIIS|FJT64_001194-RA_mrna:0.0750831)1:0.128128)97:0.100574,(ApisM_GB50586-RA:0.230829,StrigamiaM_SMAR012577-RA:0.332703)77:0.0674748)94:0.205121)97:0.20177,StrigamiaM_SMAR012578-RA:0.992532)97:0.268428)12:0.107316)44:0.0735062)77:0.0580449,((OphiophagusH_rna-gnl|NaturalisBC|L345_05541.mrna:0.511695,(Human_ENST00000280606:0.0154287,MusM_ENSMUST00000121394:0.136035)1:0.539128)99:0.383051,(((Human_ENST00000429665:0.23867,MusM_ENSMUST00000035715:0.248194)94:0.127228,(MusM_ENSMUST00000077549:0.542546,MusM_ENSMUST00000098345:0.326249)93:0.132305)97:0.409473,AmphibalanusA_rna-gnl|WGS_VIIS|FJT64_013933-RA_mrna:1.82555)20:0.0310589)87:0.0965885)30:0.0310252,((BotrylloidesL_Boleac.CG.SB_v3.S55.g11523.01.t:0.582098,(BotrylloidesL_Boleac.CG.SB_v3.S55.g11513.01.t:0.253779,BotrylloidesL_Boleac.CG.SB_v3.S55.g11515.01.t:0.335579)98:0.178759)1:1.00393,((((((XenopusT_rna-NM_001016980.2:0.552179,((Human_ENST00000317508:0.13546,MusM_ENSMUST00000206124:0.0752001)99:0.206905,(CniDiscosoma_evm.model.scaffold_5087.1:0.202562,OphiophagusH_rna-gnl|NaturalisBC|L345_12839.mrna:0.0121945)1:0.581023)64:0.0977494)70:0.106225,(XenopusT_rna-XM_004918345.2:0.171398,XenopusT_rna-XM_031893706.1:0.109579)1:0.389651)68:0.0965102,((XenopusT_rna-XM_002939695.4:0.0527591,XenopusT_rna-XM_031893375.1:0.052592)1:0.232932,(((XenopusT_rna-XM_002939693.5:0.103928,XenopusT_rna-XM_031893373.1:0.21545)97:0.0979859,(XenopusT_rna-XM_031893525.1:0.0769607,XenopusT_rna-XM_031893367.1:0.321172)1:0.261693)98:0.155971,((XenopusT_rna-XM_031893526.1:0.243933,XenopusT_rna-XM_031893527.1:0.497479)81:0.102865,XenopusT_rna-XM_031893790.1:0.324736)94:0.115286)73:0.0774883)97:0.121659)62:0.0415021,((XenopusT_rna-XM_031893377.1:0.1129,(XenopusT_rna-XM_031893379.1:0.220939,(XenopusT_rna-NM_001005710.1:0.0431742,XenopusT_rna-XM_031893378.1:0.0818436)90:0.0532169)75:0.0325672)1:0.138827,(XenopusT_rna-XM_031893376.1:0.173315,(DrosophilaM_FBtr0082790:1.12273,XenopusT_rna-NM_001016055.3:8e-09)92:0.159891)95:0.0746939)1:0.217296)23:0.0579053,((XenopusT_rna-XM_031892711.1:0.164954,XenopusT_rna-NM_001001228.1:0.222305)1:0.238285,(MusM_ENSMUST00000061725:0.457605,(Human_ENST00000302641:0.0730035,MusM_ENSMUST00000059482:0.141393)1:0.474662)48:0.098112)80:0.0636368)99:0.126302,((Human_ENST00000293851:0.0981777,MusM_ENSMUST00000059906:0.0910133)1:0.560559,(CaenorhabditisE_C07G1.1.1:0.932285,((Human_ENST00000268281:0.0697874,MusM_ENSMUST00000094026:0.0955066)1:0.632568,((XenopusT_rna-XM_012966443.3:0.222161,(Human_ENST00000278742:0.0800503,MusM_ENSMUST00000034478:0.0587442)1:0.164115)96:0.0914927,(DanioR_ENSDART00000121994:0.259937,DanioR_ENSDART00000147860:0.262549)99:0.144731)1:0.434871)3:0.105656)46:0.0269926)27:0.156739)26:0.0244002)18:0.0541472)67:0.033743,((LottiaG_LotgiT66705:0.416272,(LottiaG_LotgiT135908:0.338384,LottiaG_LotgiT56436:0.496307)93:0.194309)97:0.323315,LottiaG_LotgiT143960:1.04892)96:0.345478)53:0.0239841,(((DrosophilaM_FBtr0076984:0.662227,AmphibalanusA_rna-gnl|WGS_VIIS|FJT64_025047-RA_mrna:0.48414)1:0.737585,(XenopusT_rna-XM_031893646.1:0.529813,(BotrylloidesL_Boleac.CG.SB_v3.S7.g13272.01.t:0.86257,(XenopusT_rna-XM_031893520.1:0.456816,(XenopusT_rna-XM_031893645.1:0.326971,(XenopusT_rna-XM_002941463.3:0.368174,((XenopusT_rna-XM_012970764.2:0.190314,XenopusT_rna-XM_002939678.5:0.161677)1:0.160424,(XenopusT_rna-XM_031893372.1:0.208386,(XenopusT_rna-XM_031893371.1:0.23115,XenopusT_rna-XM_031893418.1:0.053076)98:0.154166)98:0.112913)83:0.0435302)77:0.0410918)88:0.146934)99:0.360048)0:8e-09)87:0.0895621)52:0.0829876,((ApisM_GB49946-RA:0.288897,StrigamiaM_SMAR012579-RA:0.353429)99:0.344094,(AmphibalanusA_rna-gnl|WGS_VIIS|FJT64_003463-RA_mrna:0.297054,DrosophilaM_FBtr0073260:0.246393)96:0.167643)1:0.62368)86:0.0819046)80:0.02792,((((((((MnemiopsisL_ML086439a-RA:0.344645,StrigamiaM_SMAR009702-RA:0.544382)79:0.481504,LottiaG_LotgiT100801:0.79063)39:0.333307,(CniGalaxeaF_gfas1.m1.14382.m1:0.351051,CrassostreaG_EKC24146:0.869347)72:0.256657)62:0.0888538,(CniAureliaA_scaffold561.g3.t1:5e-09,OphiophagusH_rna-gnl|NaturalisBC|L345_18028.mrna:0.138616)91:0.842378)80:0.170966,((StrigamiaM_SMAR006662-RA:0.46322,(DrosophilaM_FBtr0083327:0.424447,ApisM_GB41178-RA:0.383204)96:0.198202)99:0.442359,(((LottiaG_LotgiT109254:0.638224,(CrassostreaG_EKC29960:0.540112,((LingulaA_rna-XM_013566310.1:0.0602628,LingulaA_rna-XM_013566292.1:0.107444)1:0.635486,(LingulaA_rna-XM_013532100.1:0.423323,LingulaA_rna-XM_013558056.1:0.295632)92:0.138431)21:0.0219625)60:0.179871)20:0.12836,LingulaA_rna-XM_013542486.2:0.608277)46:0.0527092,LottiaG_LotgiT105275:0.693873)87:0.0870736)88:0.0805476)77:0.039061,(CrassostreaG_EKC34247:0.96842,(LingulaA_rna-XM_013527494.2:0.796449,(BotrylloidesL_Boleac.CG.SB_v3.S38.g08693.01.t:1.1535,(CrassostreaG_EKC37284:0.412796,LottiaG_LotgiT153888:0.514696)95:0.294761)7:0.14125)81:0.161815)85:0.167497)91:0.100315,(LingulaA_rna-XM_013536106.1:1.30177,(CniMorbakkaV_scaffold278.g6.t1:1.2033,(CniDendronephthya_rna-XM_028549516.1:0.315325,CniRenillaM_g21930.t1:0.446276)1:0.795147)37:0.12631)9:0.161733)35:0.0430648,(((AcanthasterP_rna14527:0.403953,(AcanthasterP_rna14526:0.348588,AcanthasterP_rna26601:0.193538)97:0.220898)1:0.513012,((((DanioR_ENSDART00000074848:0.41274,(DanioR_ENSDART00000161644:0.273548,((DanioR_ENSDART00000078807:0.304271,((DanioR_ENSDART00000171627:0.0520496,(DanioR_ENSDART00000155354:0.116601,DanioR_ENSDART00000104453:0.149802)84:0.0508921)1:0.406708,(DanioR_ENSDART00000139213:0.319139,(DanioR_ENSDART00000067841:0.288316,(DanioR_ENSDART00000079323:0.137719,(DanioR_ENSDART00000162248:0.0638744,DanioR_ENSDART00000162027:0.0936471)99:0.12589)1:0.235449)13:0.046841)92:0.0892603)53:0.103838)92:0.105482,(DanioR_ENSDART00000156328:0.256489,(DanioR_ENSDART00000004240:0.124874,(DanioR_ENSDART00000003716:0.0289021,DanioR_ENSDART00000154232:0.0510431)99:0.107641)88:0.0630974)99:0.151481)32:0.0552689)11:0.0396845)97:0.136949,(DanioR_ENSDART00000106650:0.235027,DanioR_ENSDART00000106572:0.511671)1:0.332052)87:0.101062,(BotrylloidesL_Boleac.CG.SB_v3.S131.g02245.01.t:1.01913,(DanioR_ENSDART00000059298:0.370236,DanioR_ENSDART00000029262:0.327372)99:0.334633)77:0.114223)92:0.102273,(AmphibalanusA_rna-gnl|WGS_VIIS|FJT64_016968-RA_mrna:0.812743,AmphibalanusA_rna-gnl|WGS_VIIS|FJT64_014003-RA_mrna:0.622292)93:0.246927)80:0.0532681)67:0.0652206,(((CrassostreaG_EKC18480:0.697751,(CniAcroporaD_rna5007:0.195179,(CniDiscosoma_evm.model.scaffold_7.68:0.232501,CniPoritesL_plut2.m8.14311.m1:0.262362)67:0.0941556)1:0.689222)93:0.250711,(((StrigamiaM_SMAR005776-RA:0.536167,(((DrosophilaM_FBtr0112560:0.240067,ApisM_GB50648-RA:0.293276)97:0.178387,(AmphibalanusA_rna-gnl|WGS_VIIS|FJT64_008590-RA_mrna:0.506832,(StrigamiaM_SMAR006677-RA:0.169122,StrigamiaM_SMAR006247-RA:0.142489)1:0.349214)98:0.217138)95:0.206499,ApisM_GB50028-RA:1.35784)12:0.113601)62:0.0921812,(StrigamiaM_SMAR004964-RA:0.837666,AmphibalanusA_rna-gnl|WGS_VIIS|FJT64_014738-RA_mrna:0.633118)40:0.297774)96:0.227547,(BotrylloidesL_Boleac.CG.SB_v3.S821.g14539.01.t:0.747842,DrosophilaM_FBtr0336996:0.196906)97:0.890633)29:0.0251041)74:0.0545345,((((((AmphibalanusA_rna-gnl|WGS_VIIS|FJT64_006899-RA_mrna:0.245975,(DrosophilaM_FBtr0273385:0.341202,ApisM_GB50650-RA:0.327317)99:0.146413)96:0.0911505,(StrigamiaM_SMAR005534-RA:0.785501,StrigamiaM_SMAR004877-RA:0.264214)86:0.172562)1:0.346237,((DrosophilaM_FBtr0074945:0.38709,ApisM_GB50013-RA:0.347974)1:0.668166,((AmphibalanusA_rna-gnl|WGS_VIIS|FJT64_004075-RA_mrna:0.407475,(DrosophilaM_FBtr0305556:0.37815,ApisM_GB46726-RA:0.164553)1:0.437094)99:0.23893,(AmphibalanusA_rna-gnl|WGS_VIIS|FJT64_007491-RA_mrna:0.111934,(AmphibalanusA_rna-gnl|WGS_VIIS|FJT64_022600-RA_mrna:5e-09,AmphibalanusA_rna-gnl|WGS_VIIS|FJT64_007492-RA_mrna:0.0202548)97:0.172759)1:0.978477)0:5e-09)87:0.0552039)80:0.0381378,((((StrigamiaM_SMAR006848-RA:0.597352,StrigamiaM_SMAR006849-RA:0.379423)99:0.519318,(StrigamiaM_SMAR005278-RA:0.495067,(StrigamiaM_SMAR011887-RA:0.430582,(StrigamiaM_SMAR007984-RA:0.116807,StrigamiaM_SMAR009095-RA:0.210078)96:0.325928)19:0.108516)80:0.0761766)27:0.0267303,StrigamiaM_SMAR011650-RA:0.623724)95:0.147373,(DrosophilaM_FBtr0082613:1.19864,((DrosophilaM_FBtr0088794:0.550766,(DrosophilaM_FBtr0088799:0.49368,DrosophilaM_FBtr0088798:0.376047)96:0.17411)78:0.10786,(ApisM_GB44120-RA:0.190773,ApisM_GB48510-RA:0.256657)99:0.27939)98:0.456728)21:0.0751152)95:0.14633)64:0.0518703,(StrigamiaM_SMAR014592-RA:0.517929,(LingulaA_rna-XM_024076543.1:0.12488,LingulaA_rna-XM_013547945.2:0.017577)99:0.720861)98:0.641053)0:0.0568833,((((XenopusT_rna-XM_012966697.3:0.519958,((CrassostreaG_EKC42034:0.430241,(LottiaG_LotgiT175076:0.255943,LottiaG_LotgiT175074:0.734402)76:0.172553)94:0.152755,CaenorhabditisE_ZK546.15.1:0.808539)82:0.0830541)91:0.14396,(Human_ENST00000602090:1.81156,(((StrigamiaM_SMAR010212-RA:0.129279,StrigamiaM_SMAR001810-RA:0.0711974)1:0.738656,(LottiaG_LotgiT125418:0.26174,(LottiaG_LotgiT122275:0.201251,(LottiaG_LotgiT122304:0.246395,LottiaG_LotgiT122334:0.131602)94:0.102989)57:0.0471244)99:0.526841)86:0.196086,((LingulaA_rna-XM_013525278.2:0.445299,(LingulaA_rna-XM_013531902.1:0.294035,(LingulaA_rna-XM_013560286.1:0.289,(LingulaA_rna-XM_013527234.1:0.0423016,LingulaA_rna-XM_013527205.1:0.0772171)98:0.122766)98:0.191533)30:0.0887888)1:0.397304,(LingulaA_rna-XM_013539077.1:0.4257,(LingulaA_rna-XM_024076991.1:0.166344,(LingulaA_rna-XM_024076992.1:0.16191,LingulaA_rna-XM_024076993.1:0.0405535)33:0.0101827)1:0.408516)96:0.207633)82:0.0865131)67:0.0962605)39:0.0493768)82:0.0598106,((DrosophilaM_FBtr0070257:0.704472,DrosophilaM_FBtr0070863:0.466651)98:0.371171,(DanioR_ENSDART00000168011:0.273348,DanioR_ENSDART00000162470:0.383381)1:0.574661)84:0.121204)84:0.0611069,((((DrosophilaM_FBtr0074193:0.67374,(BotrylloidesL_Boleac.CG.SB_v3.S370.g08557.01.t:0.158269,(BotrylloidesL_Boleac.CG.SB_v3.S18.g03938.01.t:0.1217,BotrylloidesL_Boleac.CG.SB_v3.S18.g03936.01.t:0.266931)4:0.0486535)1:0.535743)92:0.192328,(AmphibalanusA_rna-gnl|WGS_VIIS|FJT64_025207-RA_mrna:1.06869,AmphibalanusA_rna-gnl|WGS_VIIS|FJT64_010617-RA_mrna:0.5457)96:0.414354)84:0.107364,(((((((DrosophilaM_FBtr0083600:0.617071,(BotrylloidesL_Boleac.CG.SB_v3.S497.g10686.01.t:0.580741,(DrosophilaM_FBtr0345717:0.0776192,DrosophilaM_FBtr0302854:0.151227)94:0.131526)96:0.223216)95:0.166352,(DrosophilaM_FBtr0078099:0.549736,(DrosophilaM_FBtr0078098:0.482815,DrosophilaM_FBtr0078052:0.775532)44:0.129832)90:0.212131)89:0.0903297,((ApisM_GB40137-RA:0.347288,ApisM_GB40138-RA:0.616361)82:0.17674,ApisM_GB40136-RA:0.542761)93:0.154263)99:0.212953,(((ApisM_GB47402-RA:0.946224,(DrosophilaM_FBtr0077064:0.720036,DrosophilaM_FBtr0076005:0.740479)34:0.147206)66:0.161371,(ApisM_GB50761-RA:0.439091,ApisM_GB40926-RA:0.427712)81:0.163349)0:0.103435,(((DrosophilaM_FBtr0082560:0.51886,(DrosophilaM_FBtr0302311:0.287202,DrosophilaM_FBtr0082621:0.308302)99:0.371797)99:0.364677,(DrosophilaM_FBtr0083406:0.529461,((DrosophilaM_FBtr0083418:0.549982,(DrosophilaM_FBtr0346149:0.687471,(DrosophilaM_FBtr0113401:0.287383,DrosophilaM_FBtr0083402:0.379834)88:0.123563)73:0.0706578)77:0.0418934,(DrosophilaM_FBtr0303413:0.585371,(DrosophilaM_FBtr0083405:0.524112,(DrosophilaM_FBtr0300060:0.510308,DrosophilaM_FBtr0083404:0.523212)97:0.271875)30:0.0647105)18:0.0858532)74:0.0617617)98:0.256548)0:0.0644637,ApisM_GB45565-RA:0.833425)0:0.0550092)81:0.0963345)71:0.0808831,ApisM_GB52186-RA:0.78466)51:0.0387479,((((((DrosophilaM_FBtr0074364:0.119534,DrosophilaM_FBtr0077183:0.248955)99:0.450664,((DrosophilaM_FBtr0077272:0.0858425,DrosophilaM_FBtr0077271:0.0806498)97:0.342491,DrosophilaM_FBtr0074321:0.929554)67:0.0958831)94:0.162227,DrosophilaM_FBtr0077039:0.775425)22:0.0440146,((DrosophilaM_FBtr0074363:0.549336,DrosophilaM_FBtr0339830:0.494043)95:0.272454,DrosophilaM_FBtr0074361:0.979578)78:0.102507)92:0.133581,DrosophilaM_FBtr0073103:1.06286)70:0.0808092,(((MnemiopsisL_ML1541127a-RA:0.207242,MnemiopsisL_ML1541128a-RA:0.160002)99:0.655565,MnemiopsisL_ML35171a-RA:0.52265)97:0.341607,(MnemiopsisL_ML398319a-RA:0.819966,((MnemiopsisL_ML033911a-RA:0.375606,MnemiopsisL_ML00576a-RA:0.550589)89:0.146758,MnemiopsisL_ML06704a-RA:0.613705)88:0.148541)88:0.1836)99:0.48823)73:0.0571555)85:0.0486927,((((DrosophilaM_FBtr0077563:0.43597,DrosophilaM_FBtr0345312:0.361462)99:0.318309,(ApisM_GB48081-RA:0.582505,ApisM_GB41097-RA:0.454166)83:0.118044)34:0.0475499,(ApisM_GB50026-RA:0.517688,(ApisM_GB50027-RA:5e-09,ApisM_GB50314-RA:0.00343161)1:0.516189)95:0.17254)87:0.138172,((((((DrosophilaM_FBtr0077802:0.725993,(DrosophilaM_FBtr0335163:0.501571,DrosophilaM_FBtr0088125:0.566095)39:0.0856689)87:0.0935421,(DrosophilaM_FBtr0077804:0.527108,(DrosophilaM_FBtr0077753:0.223979,DrosophilaM_FBtr0080642:0.193764)97:0.258026)99:0.282881)72:0.0854236,(((DrosophilaM_FBtr0088161:0.0255415,(DrosophilaM_FBtr0088122:0.0624035,((DrosophilaM_FBtr0088159:0,DrosophilaM_FBtr0088123:0,DrosophilaM_FBtr0088124:0)0:0.00302034,DrosophilaM_FBtr0088158:5e-09)98:0.0415612)77:0.0269281)95:0.0993817,(DrosophilaM_FBtr0088160:0.262158,(DrosophilaM_FBtr0345635:0.26213,DrosophilaM_FBtr0088162:0.438182)99:0.307242)66:0.111315)81:0.0886833,DrosophilaM_FBtr0087664:0.352172)95:0.162019)97:0.156292,DrosophilaM_FBtr0100495:0.686297)86:0.0634011,((BotrylloidesL_Boleac.CG.SB_v3.S4.g09071.01.t:0.505513,(BotrylloidesL_Boleac.CG.SB_v3.S19.g04246.01.t:0.162396,BotrylloidesL_Boleac.CG.SB_v3.S21.g04893.01.t:0.184972)97:0.238138)1:0.530909,(DrosophilaM_FBtr0100421:0.569688,(DrosophilaM_FBtr0073104:0.601774,(DrosophilaM_FBtr0073102:0.731498,DrosophilaM_FBtr0100678:0.406389)7:0.0830626)86:0.121321)99:0.284828)54:0.0463206)66:0.0518787,(((DrosophilaM_FBtr0088164:0.662669,ApisM_GB48079-RA:0.50618)53:0.05864,(DrosophilaM_FBtr0290122:0.437364,(DrosophilaM_FBtr0076828:0.233601,DrosophilaM_FBtr0076827:0.179574)1:0.647455)93:0.229909)59:0.0500243,((DrosophilaM_FBtr0331940:0.568547,DrosophilaM_FBtr0088163:0.481462)93:0.18258,(DrosophilaM_FBtr0087291:0.895288,DrosophilaM_FBtr0088121:0.486367)75:0.122518)87:0.0922068)86:0.0745509)5:0.0415982)94:0.0861759)83:0.0311289)0:0.0197608,(((DrosophilaM_FBtr0070295:0.393037,(DrosophilaM_FBtr0082058:0.173573,DrosophilaM_FBtr0082057:0.0623592)1:0.480192)76:0.280368,CniExaiptasiaP_rna-XM_028663413.1:1.31921)76:0.0927282,((ApisM_GB51631-RA:0.718324,DrosophilaM_FBtr0308811:0.690361)90:0.200529,(StrigamiaM_SMAR000952-RA:0.58317,StrigamiaM_SMAR000900-RA:0.580969)82:0.135533)95:0.190247)85:0.142743)75:0.0428381)36:0.0650807)97:0.0952787)0:0.0391015)90:0.055042)81:0.0579626)93:0.0418098)96:0.054115)66:0.0372681)87:0.0440932)86:0.0495903)85:0.113005)81:0.0642128)33:0.0162603)1:0.164139)85:0.0612826)91:0.0456748)95:0.0697219)52:0.0613442)37:0.0291538)75:0.0582714)25:0.0468302)18:0.0580988)93:0.433304)1:0.417309)0;
