# Supplementary material for: Evolution of Protein-Mediated Biomineralization in Scleractinian Corals
Source: Front Genet. 2021 Feb 2;12:618517. doi: 10.3389/fgene.2021.618517 (PMC7902050; doi:10.3389/fgene.2021.618517)
Supplement: Supplementary file 2 [file Data_Sheet_2.ZIP › tree.biomin.OG0000026.tree.txt]

((FungYarrowiaL_CAG79774:0.461196,SalpingoecaR_rna-gnl|WGS_ACSY|mrna_PTSG_11062T0:0.462586)99:0.16258,((CniFungiaSp_ffun1.m4.26649.m1:1.53448,XenopusT_rna-XM_031898093.1:5e-09)92:0.565072,((AmphibalanusA_rna-gnl|WGS_VIIS|FJT64_002966-RA_mrna:0.493348,ApisM_GB50295-RA:0.903156)26:0.181872,(StrongylocentrotusP_rna37193:1.06481,(CniFungiaSp_ffun1.m4.21126.m1:1.33797,(CniXenia_Xe_005111-T1:1.45863,((((StrongylocentrotusP_rna13415:1.43786,(CniXenia_Xe_027977-T1:1.85906,(StrongylocentrotusP_rna36781:0.708872,MnemiopsisL_ML05963a-RA:1.18655)50:0.396181)42:0.271558)37:0.19379,(((XenopusT_rna-XM_002933867.5:0.320669,(OphiophagusH_rna-gnl|NaturalisBC|L345_11325.mrna:0.382326,(Human_ENST00000360906:0.0925742,MusM_ENSMUST00000234086:0.145313)1:0.227251)77:0.0929341)1:1.10389,((AcanthasterP_rna25146:0.472223,(AcanthasterP_rna17447:0.343084,(AcanthasterP_rna17446:0.325979,(AcanthasterP_rna4610:0.231255,AcanthasterP_rna17450:0.212826)1:0.116472)93:0.0456525)97:0.113254)1:0.620618,(AcanthasterP_rna5645:1.50154,((AcanthasterP_rna26716:0.652373,(AcanthasterP_rna16121:0.525111,(AcanthasterP_rna11416:0.406302,(AcanthasterP_rna22056:0.129197,AcanthasterP_rna22060:0.151519)1:0.506283)52:0.0723433)1:0.337262)99:0.235797,(AcanthasterP_rna27980:0.636012,(AcanthasterP_rna34005:0.216988,AcanthasterP_rna34007:0.271424)1:0.554173)99:0.320919)59:0.129393)62:0.0738051)99:0.178779)18:0.0766155,(((((CniAcroporaM_amil.1.2.7526.m1:0.436592,((CniGoniastreaA_gasp1.m3.23668.m1:0.133197,CniOrbicellaF_rna15016:0.170031)1:0.123078,((((CniPoritesL_plut2.m8.24360.m1:0.0483283,(CniPoritesL_plut2.m8.23346.m1:2.61871,CniPoritesL_plut2.m8.24357.m1:1.1e-08)8:0.0413284)1:0.0897588,CniPoritesL_jamg1.model.Sc0000590.2:0.126574)97:0.0542244,(CniPoritesL_plut2.m8.11673.m1:0.108253,CniPoritesL_plut2.m8.24361.m1:0.2951)95:0.0514623)1:0.210084,CniPoritesL_jamg1.model.Sc0000039.40:0.497066)99:0.111439)76:0.0395661)98:0.0931157,((((CniGoniastreaA_gasp1.m3.7196.m1:0.15507,CniOrbicellaF_rna15006:0.105749)96:0.0649756,(CniGoniastreaA_gasp1.m3.7192.m1:0.0728588,(CniGoniastreaA_gasp1.m3.7193.m1:0.0739797,CniGoniastreaA_gasp1.m3.7195.m1:0.0798325)84:0.027223)91:0.0388879)1:0.137461,(CniFungiaSp_ffun1.m2b.37455.m1:0.236658,((CniGoniastreaA_gasp1.m1b.35384.m1:0.15826,(CniGoniastreaA_gasp1.m1b.10855.m1:0.193724,CniOrbicellaF_rna13114:0.10966)33:0.0169565)73:0.0291551,((CniGoniastreaA_gasp1.m1b.36941.m1:0.120591,((CniGoniastreaA_gasp1.m1b.40223.m1:0.112277,CniGoniastreaA_gasp1.m3.26697.m1:0.087664)89:0.0137063,(CniGoniastreaA_gasp1.m1b.31236.m1:0.0896905,(CniGoniastreaA_gasp1.m1b.36949.m1:0.133144,CniGoniastreaA_gasp1.m1b.36954.m1:0.032214)99:0.108429)58:0.0216529)39:0.0168112)92:0.0438575,CniOrbicellaF_rna13117:0.206236)17:0.0242522)1:0.0835306)98:0.0562341)84:0.0552703,(CniMergedstylophoraP_rna17346:0.144392,(CniXenia_Xe_019157-T1:1.53454,CniMergedstylophoraP_Spis1045:5e-09)99:0.156064)1:0.273062)99:0.123933)1:0.649949,((CniMergedstylophoraP_rna7766:0.265876,(AcanthasterP_rna1980:0.153598,(CniPocilloporaA_rna7560:0,CniPocilloporaD_rna-XM_027183858.1:0)0:0.0433938)37:0.161359)1:0.316248,((CniFungiaSp_ffun1.m4.22178.m1:0.345914,(CniFungiaSp_ffun1.m2b.27426.m1:0.267896,(CniMontiporaC_g9674.t1:0.0377977,CniMontiporaC_g65304.t1:0.00613234)1:0.385102)95:0.0739477)1:0.196745,((((CniPocilloporaA_rna23539:0,CniPocilloporaD_rna-XM_027199965.1:0)0:0.149483,(CniMergedstylophoraP_rna34029:0.0918259,(CniMergedstylophoraP_Spis25577:0.102699,(CniMergedstylophoraP_Spis20677:0.0744007,(CniMergedstylophoraP_rna34404:0.0913536,(CniMergedstylophoraP_Spis25582:0.107934,CniMergedstylophoraP_rna32164:0.0907104)46:0.0152522)78:0.0195396)80:0.0172531)86:0.0204484)99:0.0869783)1:0.169031,((CniGoniastreaA_gasp1.m1b.26496.m1:0.15965,CniOrbicellaF_rna11650:0.111964)1:0.103602,(CniGoniastreaA_gasp1.m1b.14501.m1:0.202166,(CniGoniastreaA_gasp1.m1b.38924.m1:0.0479549,CniGoniastreaA_gasp1.m3.28052.m1:0.0550184)1:0.189897)98:0.0796647)1:0.108366)98:0.0919591,(CniGalaxeaF_gfas1.m1.11546.m1:0.360061,CniGalaxeaF_gfas1.m1.11823.m1:0.20262)95:0.121034)99:0.0956157)93:0.125747)1:0.412152)1:0.247148,(((StrongylocentrotusP_rna26439:0.661386,((StrongylocentrotusP_rna8659:0.0913457,StrongylocentrotusP_rna8665:0.026945)1:0.4873,(AcanthasterP_rna9867:0.100198,(AcanthasterP_rna9865:0.108965,(AcanthasterP_rna9857:0.120765,AcanthasterP_rna9864:0.122517)94:0.0485109)95:0.0561227)1:0.252064)98:0.174999)1:0.584436,((LingulaA_rna-XM_024074682.1:0.135629,(LingulaA_rna-XM_024076904.1:5e-09,(LingulaA_rna-XM_024074277.1:0.0745582,LingulaA_rna-XM_024076905.1:0.102737)99:0.2455)41:0.0169014)1:0.995216,(StrongylocentrotusP_rna35137:0.777211,(StrongylocentrotusP_rna644:0.139007,(StrongylocentrotusP_rna28280:0.134956,((StrongylocentrotusP_rna643:0.0961305,StrongylocentrotusP_rna19311:0.0975322)91:0.0312981,StrongylocentrotusP_rna2635:0.134356)66:0.0133398)82:0.0423635)1:0.629162)99:0.372522)96:0.281155)45:0.13677,((StrongylocentrotusP_rna8827:0.85313,(StrongylocentrotusP_rna1913:0.0925124,(StrongylocentrotusP_rna24041:0.0699802,(StrongylocentrotusP_rna14835:0.0717776,StrongylocentrotusP_rna38414:0.0749695)12:0.00759201)0:5e-09)1:0.882576)94:0.237975,((((CniFungiaSp_ffun1.m4.3516.m1:0.0664663,(CniOrbicellaF_rna31232:0.0704981,(CniMergedstylophoraP_rna30318:0.0485141,(CniPocilloporaA_rna4083:5e-09,CniPocilloporaD_rna-XM_027180333.1:5e-09)1:0.0480627)1:0.128078)30:0.019527)99:0.0566462,(CniGalaxeaF_gfas1.m1.2667.m1:0.116666,(CniMontiporaC_g3744.t1:0.00527687,CniMontiporaC_adi2mcaRNA29598_R2:0.0130597)1:0.135954)1:0.0664908)1:0.273067,(((CniAmplexidiscus_evm.model.scaffold_58.20:0.0485433,CniDiscosoma_evm.model.scaffold_166.8:0.0377312)1:0.163316,(((CniMergedstylophoraP_rna22739:0.0342287,(CniPocilloporaA_rna26390:5e-09,CniPocilloporaD_rna-XM_027202898.1:5e-09)1:0.0453086)1:0.0986873,(CniFungiaSp_ffun1.m4.3490.m1:0.0828576,(CniGoniastreaA_gasp1.m3.27793.m1:0.0501215,CniOrbicellaF_rna31247:0.0319053)1:0.047925)31:0.0122237)98:0.0431295,(CniPoritesL_plut2.m8.10043.m1:0.126528,((CniMontiporaC_g41489.t1:0.00594579,CniMontiporaC_g19964.t1:0.00788361)1:0.0892372,(CniAcroporaT_aten_0.1.m1.3935.m1:0.0210997,(CniAcroporaD_rna29598:0.00208251,CniAcroporaM_amil.1.2.15133.m1:5e-09)95:0.0120863)1:0.119406)1:0.0754415)93:0.0395899)99:0.0935924)1:0.165442,(CniNemvArnau_v1g214133:0.299204,(CniExaiptasiaP_rna-XM_021037657.2:0.208144,CniActiniaT_rna-XM_031706173.1:0.209561)99:0.157139)99:0.195706)98:0.131157)99:0.280411,((CniPoritesL_plut2.m8.4784.m1:0.51129,FungScedosporiumA_KEZ46021:0.47891)1:1.16034,(CrassostreaG_EKC35145:0.423724,LottiaG_LotgiT152683:0.607353)1:0.780217)93:0.279296)97:0.157303)99:0.300255)62:0.121801)0:0.0626374,(((AcanthasterP_rna29169:0.622482,(AcanthasterP_rna3186:0.410073,AcanthasterP_rna4992:0.432647)52:0.0771657)96:0.106238,(CniMontiporaC_g53816.t1:2.6656,((AcanthasterP_rna35854:0.281978,(AcanthasterP_rna34865:0.255973,AcanthasterP_rna36050:0.278965)98:0.068865)99:0.0879002,(AcanthasterP_rna34875:0.294326,(AcanthasterP_rna34868:0.204283,AcanthasterP_rna34870:0.319063)73:0.0517881)1:0.192027)80:0.0288811)0:0.135867)1:0.580565,((AcanthasterP_rna3112:0.589996,(((AcanthasterP_rna35579:0.289371,AcanthasterP_rna35581:0.320878)1:0.254032,AcanthasterP_rna35591:0.439706)11:0.0374045,((AcanthasterP_rna32556:0.160671,(AcanthasterP_rna32551:0.0818609,(AcanthasterP_rna31086:0.0735897,AcanthasterP_rna36049:0.102772)40:0.0109716)99:0.0775604)1:0.139131,((AcanthasterP_rna8371:0.179052,AcanthasterP_rna8373:0.15692)99:0.126631,((AcanthasterP_rna19443:0.242539,((AcanthasterP_rna18847:0.183358,AcanthasterP_rna21825:0.303121)99:0.0785044,((AcanthasterP_rna18842:0.123676,AcanthasterP_rna11729:0.261627)90:0.0334681,AcanthasterP_rna18908:0.262993)76:0.0307625)81:0.0376615)1:0.0942267,AcanthasterP_rna10338:0.327402)96:0.0406943)21:0.0187401)1:0.122141)92:0.0762323)61:0.0594148,(AcanthasterP_rna20913:0.711822,(AcanthasterP_rna22334:0.226242,(AcanthasterP_rna35623:0.194585,AcanthasterP_rna36060:0.234012)97:0.0682379)1:0.245083)98:0.111873)1:0.409142)1:0.220666)26:0.0380749)99:0.173203)37:0.0327083,(LingulaA_rna-XM_013554567.1:0.825785,(AcanthasterP_rna10331:0.913364,AcanthasterP_rna3189:0.841463)39:0.10093)1:0.520225)67:0.0607938,((((AcanthasterP_rna8432:0.885058,AmphimedonQ_rna6582:0.788586)1:0.500138,(((AmphimedonQ_rna26001:0.190248,((AmphimedonQ_rna1811:0.0380599,AmphimedonQ_rna26896:0.050342)1:0.0928021,(AmphimedonQ_rna3484:0.0784229,AmphimedonQ_rna27111:0.176316)88:0.0487258)95:0.0596579)1:0.314138,(((AmphimedonQ_rna22323:0.158534,(AmphimedonQ_rna9556:0.195237,(AmphimedonQ_rna9560:0.0575684,AmphimedonQ_rna28320:0.0675839)99:0.098588)7:0.0365762)1:0.117948,(AmphimedonQ_rna30842:0.151045,(AmphimedonQ_rna9561:0.209505,AmphimedonQ_rna13182:0.238045)99:0.102066)84:0.0215879)81:0.0618231,(CniDendronephthya_rna-XM_028541299.1:1.74144,AmphimedonQ_rna9557:5e-09)1:0.170637)98:0.207646)99:0.492724,((CrassostreaG_EKC29920:1.1485,(CniMontiporaC_adi2mcaRNA35928_R7:0.281923,(((CniMontiporaC_adi2mcaRNA35928_R4:0.0695828,CniMontiporaC_adi2mcaRNA17384_R9:0.051747)98:0.0745345,(CniMontiporaC_adi2mcaRNA35928_R2:0.214503,CniMontiporaC_adi2mcaRNA17384_R8:0.137771)96:0.0503841)63:0.0207345,CniMontiporaC_adi2mcaRNA35928_R1:0.188086)19:0.0454388)96:0.443302)94:0.406182,((LingulaA_rna-XM_013565644.1:0.336181,LingulaA_rna-XM_013545231.2:1.27793)27:0.207852,(CniXenia_Xe_005110-T1:1.13154,AmphimedonQ_rna9562:0.784277)86:0.331525)99:0.662136)99:0.751612)99:0.682512)82:0.128674,(AcanthasterP_rna14123:1.29567,(BotrylloidesL_Boleac.CG.SB_v3.S46.g10118.01.t:0.775009,(BotrylloidesL_Boleac.CG.SB_v3.S693.g13213.01.t:0.463881,CniDendronephthya_rna-XM_028559044.1:0.604992)99:0.474043)1:0.651206)64:0.167303)46:0.140831,(((CniMontiporaC_g63319.t1:1.48235,CniDendronephthya_rna-XM_028540770.1:0.789881)81:0.255951,(LingulaA_rna-XM_013531721.1:2.06288,((CniAcroporaT_aten_0.1.m1.2721.m1:0.825255,(SalpingoecaR_rna-gnl|WGS_ACSY|mrna_PTSG_11408T0:0.797745,(FungScedosporiumA_KEZ43423:0.413429,MonosigaB_rna-XM_001746123.1:0.624942)99:0.328813)51:0.179353)1:1.01537,((((((StrigamiaM_SMAR010499-RA:0.210132,StrigamiaM_SMAR000559-RA:0.304037)99:0.078092,StrigamiaM_SMAR000383-RA:0.394756)99:0.098378,(((StrigamiaM_SMAR011281-RA:0.455115,((StrigamiaM_SMAR009938-RA:0.165895,StrigamiaM_SMAR003617-RA:0.123344)1:0.127994,(StrigamiaM_SMAR001031-RA:0.146891,StrigamiaM_SMAR006502-RA:0.151568)99:0.0822643)99:0.13395)3:0.0464385,StrigamiaM_SMAR001714-RA:0.435404)87:0.0388186,StrigamiaM_SMAR010310-RA:0.432611)88:0.0418769)59:0.0429579,((StrigamiaM_SMAR009296-RA:0.275251,StrigamiaM_SMAR005328-RA:0.340565)97:0.0924173,(StrigamiaM_SMAR012837-RA:0.255575,StrigamiaM_SMAR007745-RA:0.348127)94:0.102559)98:0.0800422)21:0.0535524,(StrigamiaM_SMAR010279-RA:0.141218,StrigamiaM_SMAR002357-RA:0.23926)99:0.28369)99:0.168946,((StrigamiaM_SMAR003856-RA:0.224687,StrigamiaM_SMAR003538-RA:0.24032)1:0.407557,((StrigamiaM_SMAR010830-RA:0.15401,StrigamiaM_SMAR008848-RA:0.191885)1:0.416447,StrigamiaM_SMAR000661-RA:1.02411)77:0.125207)99:0.160623)99:0.3676)97:0.350562)49:0.277856)90:0.160278,((((StrigamiaM_SMAR003941-RA:1.31922,(((CniOrbicellaF_rna24714:0.303684,CniPoritesL_jamg1.model.Sc0000065.54:0.365781)1:0.49412,AmphimedonQ_rna24701:0.633746)95:0.275703,FungScedosporiumA_KEZ41493:0.823187)1:0.531578)76:0.12419,(LingulaA_rna-XM_013563547.1:0.964685,((LingulaA_rna-XM_013552617.1:1.22789,(LingulaA_rna-XM_013557164.2:0.562611,LingulaA_rna-XM_013541082.1:0.750845)94:0.174473)98:0.241975,(AmphimedonQ_rna5913:0.709815,CniActiniaT_rna-XM_031698479.1:0.853381)1:0.626589)89:0.190564)71:0.112732)77:0.119646,(((((CniPocilloporaA_rna12984:0,CniPocilloporaD_rna-XM_027189348.1:0)0:0.287573,(CniFungiaSp_ffun1.m2b.29492.m1:0.198987,CniOrbicellaF_rna34265:0.218135)1:0.389419)88:0.0944503,(((CniAcroporaT_aten_0.1.m1.16201.m1:0.167524,CniAcroporaT_aten_0.1.m1.32840.m1:0.115947)99:0.0830922,((CniAcroporaT_aten_0.1.m1.16223.m1:0.119396,CniAcroporaT_aten_0.1.m1.33615.m1:0.164585)56:0.0214648,CniAcroporaT_aten_0.1.m1.16203.m1:0.172512)10:0.0170502)1:0.266209,((CniAcroporaM_amil.1.2.17935.m1:0.069737,CniAcroporaT_aten_0.1.m1.38078.m1:0.0784772)1:0.298647,((CniAcroporaM_amil.1.2.26008.m1:0.109526,(CniAcroporaM_amil.1.2.15942.m1:0.139213,((CniAcroporaM_amil.1.2.15816.m1:0.0561434,CniAcroporaM_amil.1.2.18074.m1:0.0315211)75:0.0480515,CniAcroporaT_aten_0.1.m1.7117.m1:0.12007)44:0.0129358)84:0.0260498)93:0.0401311,(CniAcroporaM_amil.1.2.24286.m1:0.131618,(CniAcroporaD_rna19295:0.0777817,CniAcroporaM_amil.1.2.19570.m1:0.0396793)1:0.199551)93:0.0450544)99:0.125988)99:0.178314)99:0.188228)99:0.330223,(CniExaiptasiaP_rna-XM_021057173.1:0.349367,LingulaA_rna-XM_013553350.1:0.359406)1:0.724517)1:0.472646,(CniActiniaT_rna-XM_031715778.1:0.471317,CniActiniaT_rna-XM_031715776.1:0.893809)1:0.672288)71:0.0665721)87:0.0658208,((((((CniAcroporaT_aten_0.1.m1.32911.m1:1.22758,(CniNemvArnau_v1g217272:0.0985279,CniNemvArnau_NVE16717:5e-09)1:2.09173)78:0.28462,((StrigamiaM_SMAR003852-RA:1.15372,((CniExaiptasiaP_rna-XM_021046716.2:0.366778,CniXenia_Xe_019686-T1:5e-09)23:0.582197,(CniDendronephthya_rna-XM_028540652.1:1.00553,(AmphimedonQ_rna8970:0.281564,AmphimedonQ_rna12842:0.257524)1:0.675126)1:0.790182)15:0.160236)31:0.0359013,((CniExaiptasiaP_rna-XM_028659569.1:0.47243,CniExaiptasiaP_rna-XM_028661907.1:0.43237)97:0.29215,CniExaiptasiaP_rna-XM_021050846.2:0.888602)98:0.381745)62:0.0536732)0:0.0171656,((((((CniNemvArnau_v1g224392:0.52424,((CniNemvArnau_NVE16670:0.0201767,(CniNemvArnau_v1g248040:0.0183285,CniNemvArnau_NVE16707:0.0103675)91:0.0121788)0:6e-09,(((CniNemvArnau_NVE6803:0.0198165,CniNemvArnau_NVE16671:0.03314)97:0.103976,(CniNemvArnau_v1g223305:0.182903,(CniNemvArnau_v1g248041:0.00385077,CniNemvArnau_v1g219383:0.0564418)99:0.112034)70:0.0430316)87:0.0122339,(CniNemvArnau_v1g248790:0.229715,CniNemvArnau_NVE7291:0.0193105)76:0.00601456)85:0.00488919)99:0.751845)99:0.604954,(((CniNemvArnau_v1g220102:0.00526197,CniNemvArnau_v1g225373:0.0653289)75:0.0156098,(CniNemvArnau_NVE16990:0.00793514,CniNemvArnau_NVE16989:0.0309095)84:0.0248078)1:0.88639,((CniNemvArnau_v1g242728:0.246224,CniNemvArnau_NVE6009:0.462688)1:0.363074,((CniNemvArnau_v1g248679:0.0434162,(CniNemvArnau_NVE13847:0.177246,(CniNemvArnau_v1g240601:0.0475109,(CniNemvArnau_v1g240600:0.0714711,CniNemvArnau_NVE13848:0.0530398)97:0.0364509)86:0.0119049)86:0.00926912)1:0.431067,((CniNemvArnau_v1g247590:5e-09,CniNemvArnau_NVE10785:5e-09)1:0.353739,(CniNemvArnau_v1g221057:0.128061,((CniNemvArnau_v1g233709:0.0907552,CniNemvArnau_NVE7413:0.0491706)94:0.0814256,(CniNemvArnau_NVE19187:0.0388987,(CniNemvArnau_v1g224472:5e-09,(CniXenia_Xe_019186-T1:0.213547,CniXenia_Xe_018899-T1:5e-09)92:0.246609)54:0.134921)90:0.0467585)11:0.0337228)1:0.340552)96:0.0955045)83:0.0753252)98:0.160881)80:0.312904)99:0.338753,(((((CniActiniaT_rna-XM_031701048.1:0.434014,((CniExaiptasiaP_rna-XM_021043210.2:0.539945,(CniExaiptasiaP_rna-XM_021039669.2:0.34579,((CniExaiptasiaP_rna-XM_021046659.2:0.132919,CniExaiptasiaP_rna-XM_028659449.1:0.116167)85:0.0639924,(CniExaiptasiaP_rna-XM_021055582.2:0.125894,CniExaiptasiaP_rna-XM_028657730.1:0.0744954)95:0.0868149)89:0.0928159)1:0.394193)1:0.664438,(((((CniActiniaT_rna-XM_031717721.1:0.0507058,CniActiniaT_rna-XM_031719109.1:0.111319)73:0.00928562,(CniActiniaT_rna-XM_031693174.1:0.0426422,CniActiniaT_rna-XM_031697321.1:0.0370203)1:0.176499)22:0.0070026,CniActiniaT_rna-XM_031711004.1:0.0484372)80:0.0080156,(CniActiniaT_rna-XM_031717723.1:0.0802187,CniActiniaT_rna-XM_031696114.1:0.0510352)98:0.019311)59:0.0491988,(CniActiniaT_rna-XM_031693120.1:0.124858,CniActiniaT_rna-XM_031717719.1:0.152974)99:0.121852)40:0.125835)99:0.185519)42:0.0646384,(((((CniExaiptasiaP_rna-XM_028663151.1:0.0353934,(CniExaiptasiaP_rna-XM_021053248.2:0.00993263,(CniExaiptasiaP_rna-XM_021058967.2:0.0576416,(CniExaiptasiaP_rna-XM_021040916.2:0.01724,CniExaiptasiaP_rna-XM_021055999.2:0.00531412)41:0.00927101)4:0.0138976)86:0.0147029)1:0.104254,(((CniExaiptasiaP_rna-XM_021057198.2:0.0769147,CniExaiptasiaP_rna-XM_021040919.2:0.0868219)78:0.0386427,(((CniExaiptasiaP_rna-XM_028661439.1:0.00795938,(CniExaiptasiaP_rna-XM_021048600.2:0.0452659,CniExaiptasiaP_rna-XM_028661434.1:0.00582707)76:0.00379514)99:0.0516964,(CniExaiptasiaP_rna-XM_021050045.1:0.0357071,(CniExaiptasiaP_rna-XM_028657866.1:0.0187045,CniExaiptasiaP_rna-XM_021052811.2:0.0377399)98:0.0411674)91:0.0195953)92:0.0196879,(CniExaiptasiaP_rna-XM_028656759.1:0.111118,CniExaiptasiaP_rna-XM_021051829.2:0.094978)97:0.0226934)97:0.047664)91:0.026904,(CniExaiptasiaP_rna-XM_028662120.1:0.069256,CniExaiptasiaP_rna-XM_021057636.2:0.187978)20:0.037658)98:0.0433715)98:0.102006,CniExaiptasiaP_rna-XM_028662055.1:0.237933)87:0.0638532,CniExaiptasiaP_rna-XM_021062136.2:0.377827)1:0.312583,CniActiniaT_rna-XM_031702447.1:0.556068)75:0.11404)1:0.438329,(CniExaiptasiaP_rna-XM_021058643.2:0.3107,CniActiniaT_rna-XM_031715399.1:0.365564)1:0.521599)99:0.326879,CniExaiptasiaP_rna-XM_021037025.2:1.10359)57:0.0591712,CniActiniaT_rna-XM_031701856.1:1.18341)57:0.104748)82:0.0813285,CniActiniaT_rna-XM_031708121.1:1.31007)52:0.130131,((CniDiscosoma_evm.model.scaffold_57.52:1.30757,((((CniActiniaT_rna-XM_031707098.1:0.716214,(CniActiniaT_rna-XM_031694207.1:0.11958,(CniActiniaT_rna-XM_031697580.1:0.0098108,CniActiniaT_rna-XM_031697583.1:0.00523673)95:0.131157)1:0.76468)59:0.192225,(CniActiniaT_rna-XM_031702011.1:0.647435,CniAcroporaT_aten_0.1.m1.30973.m1:0.715513)94:0.342584)25:0.153855,(CniAmplexidiscus_evm.model.scaffold_57.39:0.0957971,CniDiscosoma_evm.model.scaffold_48.27:0.124841)1:1.24312)49:0.166015,(((((((CniMontiporaC_g52641.t1:0.254488,(CniGalaxeaF_gfas1.m1.3346.m1:0.101442,CniGalaxeaF_gfas1.m1.3340.m1:0.190549)99:0.150261)1:0.268205,((CniPoritesL_plut2.m8.20527.m1:0.348146,(((CniPoritesL_plut2.m8.12052.m1:0.161052,CniPoritesL_plut2.m8.20525.m1:0.113161)99:0.0747903,(CniPoritesL_plut2.m8.12057.m1:0.141354,CniPoritesL_plut2.m8.20523.m1:0.305923)92:0.0393727)94:0.0528837,(CniPoritesL_plut2.m8.33397.m1:0.262446,CniPoritesL_plut2.m8.12056.m1:0.265994)98:0.0862044)75:0.0408777)69:0.0588066,(CniPoritesL_plut2.m8.12058.m1:0.56686,CniPoritesL_plut2.m8.20526.m1:0.137147)95:0.0770429)1:0.323275)99:0.24654,(CniFungiaSp_ffun1.m4.1112.m1:0.306938,((((CniGoniastreaA_gasp1.m1b.34216.m1:0.182731,CniGoniastreaA_gasp1.m1b.41376.m1:0.12292)92:0.0474954,(((CniGoniastreaA_gasp1.m3.26015.m1:0.146606,CniGoniastreaA_gasp1.m1b.36022.m1:0.122563)93:0.0414358,CniGoniastreaA_gasp1.m3.17507.m1:0.121631)80:0.0152087,CniOrbicellaF_rna6803:0.100665)85:0.0355908)99:0.119467,CniFungiaSp_ffun1.m4.1116.m1:0.240972)95:0.0829306,((CniMergedstylophoraP_Spis11915:0.295438,CniMergedstylophoraP_Spis14485:0.4265)41:0.080585,(CniPocilloporaD_rna-XM_027179774.1:5e-09,(CniPocilloporaA_rna474:5e-09,(CniMergedstylophoraP_rna32313:0.413248,CniMergedstylophoraP_rna34711:0.439513)96:0.432783)0:5e-09)1:0.221436)99:0.149107)82:0.0427218)99:0.150817)63:0.0770075,(((CniFungiaSp_ffun1.m4.24635.m1:0.153499,(CniOrbicellaF_rna29668:0.305744,(CniDendronephthya_rna-XM_028546270.1:0.465971,CniOrbicellaF_rna14278:0.0279564)34:0.368623)23:0.0836329)90:0.0821377,(CniMergedstylophoraP_rna16672:0.13105,CniMergedstylophoraP_rna27388:0.146342)1:0.289886)9:0.0610817,(CniOrbicellaF_rna14285:0.527738,CniOrbicellaF_rna4457:0.181469)97:0.151116)95:0.087358)1:0.18164,CniFungiaSp_ffun1.m2b.40851.m1:0.353676)94:0.119059,(CniGalaxeaF_gfas1.m1.631.m1:0.45147,(((((((CniFungiaSp_ffun1.m4.814.m1:0.158856,(CniFungiaSp_ffun1.m4.13063.m1:0.0203887,(CniFungiaSp_ffun1.m4.33784.m1:0.0829959,CniFungiaSp_ffun1.m4.26528.m1:0.0690174)36:0.0103102)1:0.104143)84:0.0277288,(CniFungiaSp_ffun1.m4.13064.m1:0.124094,CniFungiaSp_ffun1.m4.32554.m1:0.194993)95:0.037965)99:0.099529,((CniPocilloporaA_rna18544:5e-09,CniPocilloporaD_rna-XM_027194991.1:5e-09)1:0.357848,(CniMergedstylophoraP_rna13558:0.553933,(CniMergedstylophoraP_rna15497:0.248789,((CniPocilloporaA_rna2257:0,CniPocilloporaD_rna-XM_027199173.1:0)0:0.0696483,(CniPocilloporaA_rna2256:5e-09,CniPocilloporaD_rna-XM_027199163.1:5e-09)99:0.122505)95:0.0884155)99:0.181917)62:0.0458732)98:0.111454)86:0.0417686,((((((((CniOrbicellaF_rna1915:0.116111,CniOrbicellaF_rna1917:0.152387)68:0.0283323,(CniOrbicellaF_rna35154:0.204341,(CniGoniastreaA_gasp1.m1b.34151.m1:0.0573512,CniGoniastreaA_gasp1.m1b.34149.m1:0.0556133)96:0.0555434)55:0.0323828)99:0.0870723,CniFungiaSp_ffun1.m2b.16007.m1:0.22758)78:0.0161591,CniOrbicellaF_rna1911:0.162089)83:0.0286025,((CniFungiaSp_ffun1.m4.9112.m1:0.143584,CniFungiaSp_ffun1.m4.9113.m1:0.114323)95:0.0478327,CniMergedstylophoraP_rna28660:0.498548)77:0.0305883)71:0.0211989,(CniGoniastreaA_gasp1.m3.24834.m1:0.429075,((CniFungiaSp_ffun1.m4.11545.m1:0.169888,(CniMontiporaC_g56136.t1:5e-09,(CniAcroporaD_rna1990:0.028806,CniAcroporaD_rna1991:0.0352919)96:0.488205)38:0.430139)79:0.0382529,(CniFungiaSp_ffun1.m2b.30008.m1:0.340269,CniMergedstylophoraP_rna25211:0.429488)81:0.0539896)88:0.0875019)46:0.0687504)74:0.0323836,(CniFungiaSp_ffun1.m4.11546.m1:0.215544,(CniFungiaSp_ffun1.m4.9111.m1:0.117745,CniFungiaSp_ffun1.m4.11548.m1:0.152494)88:0.0430495)97:0.0650578)97:0.0620338,(((CniFungiaSp_ffun1.m4.11544.m1:0.104492,(CniFungiaSp_ffun1.m4.13096.m1:8e-09,(CniPocilloporaA_rna25168:5e-09,CniPocilloporaD_rna-XM_027201561.1:5e-09)1:2.45671)51:0.288418)94:0.119795,CniFungiaSp_ffun1.m4.9118.m1:0.169737)35:0.0348026,CniFungiaSp_ffun1.m4.5495.m1:0.318994)71:0.0384676)92:0.0458525)85:0.0377328,CniFungiaSp_ffun1.m2b.41960.m1:0.409592)4:0.0178825,(CniOrbicellaF_rna6450:0.233914,(CniPoritesL_plut2.m8.7562.m1:0.333749,CniPoritesL_plut2.m8.20745.m1:0.54518)82:0.0525089)0:0.0236473)47:0.023583,((CniFungiaSp_ffun1.m4.8446.m1:0.278593,CniPoritesL_plut2.m8.14036.m1:0.801665)20:0.0350861,(((CniPoritesL_plut2.m8.152.m1:0.112588,CniPoritesL_plut2.m8.33413.m1:0.0209039)77:0.0179821,(CniPoritesL_plut2.m8.26066.m1:0.0114712,CniPoritesL_plut2.m8.26063.m1:0.0058689)1:0.21778)70:0.066996,CniPoritesL_plut2.m8.26064.m1:0.072456)1:0.348359)88:0.0638823)85:0.0674908)96:0.112588)1:0.395809,(CniMergedstylophoraP_rna34837:0.764801,(CniDiscosoma_evm.model.scaffold_60.1:0.516284,CniFungiaSp_ffun1.m4.27964.m1:0.628021)98:0.39143)86:0.289494)81:0.140749)42:0.0868664)88:0.115838,((((CniXenia_Xe_017286-T1:0.229133,CniXenia_Xe_017314-T1:0.181649)1:0.325911,(((CniXenia_Xe_018888-T1:0.162557,(((((((CniXenia_Xe_025141-T1:0.142214,((CniXenia_Xe_018921-T1:0.0918589,(CniXenia_Xe_019024-T1:0.055757,CniXenia_Xe_019128-T1:0.147052)1:0.206778)51:0.0183894,((CniXenia_Xe_025106-T1:0.0435226,CniXenia_Xe_025125-T1:0.0144038)1:0.118149,(CniXenia_Xe_018962-T1:0.0341272,CniXenia_Xe_019071-T1:0.150045)1:0.19035)99:0.165881)29:0.0605966)1:0.116339,(CniXenia_Xe_018942-T1:0.141405,((CniXenia_Xe_019057-T1:0.0801601,CniXenia_Xe_019178-T1:0.171143)97:0.0727852,(CniXenia_Xe_018898-T1:0.0671693,CniXenia_Xe_019095-T1:0.123948)85:0.0118662)88:0.0235875)10:0.00969364)9:0.010682,((CniXenia_Xe_018877-T1:0.0332844,CniXenia_Xe_019140-T1:0.0391959)1:0.0715917,((CniXenia_Xe_019175-T1:0.0654717,CniXenia_Xe_025101-T1:0.0605991)97:0.0627117,CniXenia_Xe_018820-T1:0.115042)82:0.0126789)97:0.0201279)0:0.00334912,((CniXenia_Xe_019305-T1:0.0845911,(CniXenia_Xe_019170-T1:0.0904537,CniXenia_Xe_019208-T1:0.0903312)99:0.0240137)0:0.00494006,(CniXenia_Xe_018965-T1:0.114706,CniXenia_Xe_018951-T1:0.29512)0:0.0188932)82:0.00694793)98:0.0164788,((((((CniXenia_Xe_018996-T1:0.114388,CniXenia_Xe_019314-T1:0.129429)1:0.0408125,((CniXenia_Xe_019075-T1:0.100899,(CniXenia_Xe_018848-T1:0.0936544,(CniXenia_Xe_019222-T1:0.0962802,(CniXenia_Xe_018866-T1:0.070904,CniXenia_Xe_019204-T1:0.0801115)93:0.0111858)32:0.00542507)98:0.0105136)98:0.0129985,((((CniXenia_Xe_025138-T1:0.108036,(CniXenia_Xe_025128-T1:0.0260744,(CniXenia_Xe_018961-T1:0.0113469,CniXenia_Xe_019160-T1:0.0329909)90:0.0245152)1:0.201802)80:0.0219542,CniXenia_Xe_018917-T1:0.0995932)16:0.0120344,(CniXenia_Xe_018960-T1:0.0988267,(CniXenia_Xe_010009-T1:0.113999,(CniXenia_Xe_018817-T1:0.121897,CniXenia_Xe_018859-T1:0.0734125)83:0.0351054)32:0.0144705)29:0.0132143)32:0.0120772,((((CniXenia_Xe_019081-T1:0.0112464,CniXenia_Xe_019124-T1:0.021399)1:0.0905783,CniXenia_Xe_019197-T1:0.100388)92:0.0140718,(((CniXenia_Xe_018926-T1:0.110956,CniXenia_Xe_019144-T1:0.069049)96:0.0268159,((CniXenia_Xe_019025-T1:0.0449935,(CniXenia_Xe_018945-T1:0.0621516,CniXenia_Xe_019021-T1:0.130945)80:0.108995)99:0.0487573,CniXenia_Xe_025151-T1:0.0852754)94:0.0233362)75:0.0115506,(CniXenia_Xe_018944-T1:0.0633127,CniXenia_Xe_025134-T1:0.0753453)98:0.0342261)16:0.0114101)81:0.0137828,(CniXenia_Xe_018860-T1:0.193118,CniXenia_Xe_018950-T1:0.112123)95:0.0247363)94:0.0139909)91:0.0120341)0:0.00770655)1:0.0331622,(CniXenia_Xe_018980-T1:0.0544818,CniXenia_Xe_019149-T1:0.0756974)1:0.0469473)96:0.0114786,((((CniXenia_Xe_019019-T1:0.0354754,CniXenia_Xe_019121-T1:0.0404027)1:0.080134,(((CniXenia_Xe_019154-T1:0.0954795,(CniXenia_Xe_019110-T1:0.0957809,CniXenia_Xe_025146-T1:0.0852768)97:0.0163717)98:0.0139207,((CniXenia_Xe_018982-T1:0.0993562,CniXenia_Xe_018984-T1:0.111956)1:0.0358031,((CniXenia_Xe_025144-T1:0.0699885,((CniXenia_Xe_018998-T1:0.0790593,CniXenia_Xe_019308-T1:0.0683187)93:0.0157576,CniXenia_Xe_018885-T1:0.12054)14:0.00661237)98:0.0181079,(CniXenia_Xe_018939-T1:0.122517,(CniXenia_Xe_018968-T1:0.0573506,CniXenia_Xe_025154-T1:0.0932945)1:0.0562314)70:0.0129542)99:0.0210537)89:0.0138861)31:0.00413721,(CniXenia_Xe_019041-T1:0.0718284,(CniXenia_Xe_018818-T1:0.109588,CniXenia_Xe_018842-T1:0.224475)98:0.0975587)99:0.0291739)50:0.0094687)72:0.00729759,(((CniXenia_Xe_019188-T1:0.137458,(CniXenia_Xe_018854-T1:0.0912854,CniXenia_Xe_025148-T1:0.128096)86:0.0159187)21:0.00943934,(CniXenia_Xe_000274-T1:0.106193,((CniXenia_Xe_018909-T1:0.0998918,(CniXenia_Xe_018862-T1:0.0683182,CniXenia_Xe_019142-T1:0.0521568)95:0.0354452)77:0.0151599,(CniXenia_Xe_018976-T1:0.136977,CniXenia_Xe_019224-T1:0.0942627)80:0.006842)92:0.0112854)91:0.0142987)98:0.0127965,(CniXenia_Xe_018891-T1:0.0238,CniXenia_Xe_025102-T1:0.0407618)92:0.0657279)98:0.0123353)1:0.025574,((CniXenia_Xe_025112-T1:0.0792627,(((CniXenia_Xe_019199-T1:0.00880472,CniXenia_Xe_019293-T1:0.0458236)99:0.0548267,(CniXenia_Xe_019104-T1:5e-09,CniXenia_Xe_019227-T1:0.0683461)1:0.121336)85:0.0349345,(CniXenia_Xe_019065-T1:0.130365,CniXenia_Xe_019005-T1:0.154912)93:0.0207775)83:0.0160831)78:0.0153812,((CniXenia_Xe_006319-T1:0.251656,((CniXenia_Xe_019080-T1:0.0645889,CniXenia_Xe_019056-T1:0.0916247)85:0.0287918,(CniXenia_Xe_018970-T1:0.0489748,(CniXenia_Xe_019033-T1:0.0148556,(CniXenia_Xe_019090-T1:0.00483031,CniXenia_Xe_019112-T1:0.0199413)96:0.028311)99:0.0187081)1:0.0506531)75:0.00651092)92:0.0107944,((CniXenia_Xe_019052-T1:0.00659006,CniXenia_Xe_019067-T1:0.0182033)1:0.21205,CniXenia_Xe_019201-T1:0.0929545)94:0.0379141)98:0.013806)89:0.00912256)71:0.00455345)94:0.00681145,(CniXenia_Xe_018959-T1:0.12016,(CniXenia_Xe_019093-T1:0.105434,CniXenia_Xe_025122-T1:0.0789374)97:0.0320525)0:5e-09)82:0.00811461,(CniXenia_Xe_019061-T1:0.110297,CniXenia_Xe_018991-T1:0.0969762)99:0.0312108)41:0.00664103)25:0.0113458,(((CniXenia_Xe_018933-T1:0.126102,CniXenia_Xe_019217-T1:0.0853671)49:0.02211,(CniXenia_Xe_018896-T1:0.079648,(CniXenia_Xe_019051-T1:0.0426214,CniXenia_Xe_019066-T1:0.0508619)99:0.0416429)97:0.0225806)90:0.00946337,(CniXenia_Xe_019037-T1:0.130788,CniXenia_Xe_019118-T1:0.105258)97:0.0190083)96:0.0109803)93:0.0654015,(CniXenia_Xe_018954-T1:0.281341,(((CniXenia_Xe_013648-T1:0.0886239,(CniXenia_Xe_013641-T1:0.0286207,(CniXenia_Xe_013647-T1:0.0417491,CniXenia_Xe_013645-T1:0.0425038)92:0.0211934)12:0.017716)99:0.0685855,(CniXenia_Xe_013642-T1:0.0701427,CniXenia_Xe_013646-T1:0.0528652)88:0.0319326)1:0.225551,(((((CniXenia_Xe_010861-T1:0.0695857,(CniXenia_Xe_010209-T1:0.074111,(CniXenia_Xe_010214-T1:0.0603415,CniXenia_Xe_010226-T1:0.0702326)9:0.0129434)78:0.0110075)1:0.0299088,(CniXenia_Xe_010216-T1:0.0468597,CniXenia_Xe_010233-T1:0.0229378)1:0.0448034)0:0.0156947,CniXenia_Xe_010219-T1:0.0792539)1:0.160152,((CniXenia_Xe_010206-T1:0.0112937,CniXenia_Xe_010863-T1:0.00913446)1:0.100748,(CniXenia_Xe_010865-T1:0.0333405,(CniXenia_Xe_010866-T1:0.0265271,CniXenia_Xe_010203-T1:0.0498299)73:0.0127806)1:0.0951433)98:0.041795)86:0.0444003,(CniXenia_Xe_010211-T1:0.0822459,CniXenia_Xe_010858-T1:0.0310655)1:0.29074)85:0.0386814)98:0.0640147)95:0.0381782)70:0.0661808)99:0.183655,((CniXenia_Xe_006312-T1:0.180989,CniXenia_Xe_029058-T1:1.81718)81:0.358216,(CniXenia_Xe_018897-T1:0.516844,CniXenia_Xe_018873-T1:0.0513615)89:0.0843435)38:0.0069309)99:0.232302,(((CniXenia_Xe_019022-T1:0.0554406,(CniAcroporaT_aten_0.1.m1.18545.m1:0.299463,CniXenia_Xe_018920-T1:0.0415284)0:0.0552061)88:0.0180593,CniXenia_Xe_025137-T1:0.0909654)0:0.0273241,CniXenia_Xe_019004-T1:0.0608638)98:0.0750987)87:0.0272543)98:0.0768962,((CniDendronephthya_rna-XM_028554852.1:0.449968,((((CniDendronephthya_rna-XM_028554739.1:0.0214431,CniDendronephthya_rna-XM_028554723.1:0.0225423)99:0.0311961,(((CniDendronephthya_rna-XM_028554767.1:0.0520656,CniDendronephthya_rna-XM_028558587.1:0.0595922)94:0.0158106,(CniDendronephthya_rna-XM_028558589.1:0.0756303,(CniDendronephthya_rna-XM_028558571.1:0.0261417,CniDendronephthya_rna-XM_028560524.1:0.0109237)1:0.0756589)96:0.014558)88:0.00449188,(CniDendronephthya_rna-XM_028560529.1:0.0871386,((CniDendronephthya_rna-XM_028560528.1:0.0654615,(CniDendronephthya_rna-XM_028560534.1:0.0439115,CniDendronephthya_rna-XM_028558584.1:0.0756226)61:0.0099636)88:0.00677146,CniDendronephthya_rna-XM_028560514.1:0.0879363)80:0.00311398)8:0.00274643)77:0.00846637)66:0.00850324,(CniDendronephthya_rna-XM_028558570.1:0.0635109,CniDendronephthya_rna-XM_028560519.1:0.0520036)93:0.0296336)1:0.147573,(((CniDendronephthya_rna-XM_028547564.1:0.300653,CniDendronephthya_rna-XM_028547659.1:0.0374451)29:0.0166763,(CniDendronephthya_rna-XM_028547689.1:0.0494989,CniDendronephthya_rna-XM_028547710.1:0.460351)78:0.0286829)88:0.021137,((CniDendronephthya_rna-XM_028547562.1:0.0718414,(((((CniDendronephthya_rna-XM_028556302.1:0.0605095,(((CniDendronephthya_rna-XM_028547652.1:0.0594334,(CniDendronephthya_rna-XM_028547560.1:0.0382817,CniDendronephthya_rna-XM_028556303.1:0.0311338)87:0.00971776)90:0.00853593,(CniDendronephthya_rna-XM_028547561.1:0.0602977,CniDendronephthya_rna-XM_028556286.1:0.0605169)30:0.00613982)77:0.00220782,CniDendronephthya_rna-XM_028547624.1:0.083944)87:0.00429034)84:0.00550089,CniDendronephthya_rna-XM_028556311.1:0.13368)64:0.00216578,((((CniDendronephthya_rna-XM_028556306.1:0.0673959,CniDendronephthya_rna-XM_028556287.1:0.0607528)92:0.015171,CniDendronephthya_rna-XM_028556283.1:0.0733305)88:0.00664116,CniDendronephthya_rna-XM_028562172.1:0.0476699)86:0.00655498,CniDendronephthya_rna-XM_028556264.1:0.0305391)85:0.00597701)76:0.00470462,(CniDendronephthya_rna-XM_028556309.1:0.0357088,CniDendronephthya_rna-XM_028562174.1:0.0139559)75:0.00792126)77:0.00850692,CniDendronephthya_rna-XM_028562179.1:0.0878481)67:0.00695294)95:0.0230863,CniDendronephthya_rna-XM_028547688.1:0.107492)77:0.0147613)1:0.105623)98:0.109899)1:0.590529,(CniXenia_Xe_009206-T1:0.769362,(((CniDendronephthya_rna-XM_028562186.1:0.190745,(((((((CniDendronephthya_rna-XM_028560714.1:0.0694205,(CniDendronephthya_rna-XM_028556416.1:0.0761059,(CniDendronephthya_rna-XM_028546318.1:0.0175116,CniDendronephthya_rna-XM_028556407.1:0.0398675)1:0.0441755)55:0.00609459)88:0.0127024,((CniDendronephthya_rna-XM_028546343.1:0.122621,CniDendronephthya_rna-XM_028560718.1:0.0668954)49:0.0177224,CniDendronephthya_rna-XM_028560724.1:0.0805562)38:0.0163367)91:0.0153424,(CniDendronephthya_rna-XM_028561130.1:0.0623041,(CniDendronephthya_rna-XM_028546332.1:0.0826102,CniDendronephthya_rna-XM_028556383.1:0.0944635)68:0.00903174)1:0.0297711)96:0.0160718,((((CniDendronephthya_rna-XM_028546431.1:0.0969864,(CniDendronephthya_rna-XM_028546295.1:0.145226,CniDendronephthya_rna-XM_028546340.1:0.115481)82:0.0178188)8:0.00673483,(CniDendronephthya_rna-XM_028546292.1:0.113587,CniDendronephthya_rna-XM_028556378.1:0.0832207)92:0.0139807)73:0.0154088,(CniDendronephthya_rna-XM_028560717.1:0.134484,(CniDendronephthya_rna-XM_028546329.1:0.0884814,CniDendronephthya_rna-XM_028556400.1:0.0996786)97:0.0249911)49:0.00838085)75:0.012789,((CniDendronephthya_rna-XM_028546335.1:0.0904526,CniDendronephthya_rna-XM_028546336.1:0.103212)97:0.0208839,((CniDendronephthya_rna-XM_028546296.1:0.0710883,CniDendronephthya_rna-XM_028556410.1:0.0805091)96:0.0209977,(CniDendronephthya_rna-XM_028546346.1:0.0753566,CniDendronephthya_rna-XM_028546268.1:0.071193)88:0.0114877)52:0.0111265)90:0.0134561)43:0.011764)73:0.0184585,(((((CniDendronephthya_rna-XM_028546297.1:0.0292594,(CniDendronephthya_rna-XM_028556397.1:0.0416148,CniDendronephthya_rna-XM_028556384.1:0.0806058)1:0.595079)88:0.031114,(CniDendronephthya_rna-XM_028556398.1:0.186265,(CniDendronephthya_rna-XM_028546321.1:0.0531756,CniDendronephthya_rna-XM_028560712.1:0.118899)94:0.0219081)85:0.0320181)98:0.0655683,(((CniDendronephthya_rna-XM_028546338.1:0.0566298,CniDendronephthya_rna-XM_028546323.1:0.0617363)91:0.0147144,(CniDendronephthya_rna-XM_028546293.1:0.0792537,CniDendronephthya_rna-XM_028556404.1:0.059842)99:0.0340602)73:0.00172037,CniDendronephthya_rna-XM_028556399.1:0.0848178)81:0.00614084)74:0.00354658,CniDendronephthya_rna-XM_028560713.1:0.106683)8:0.00993121,CniDendronephthya_rna-XM_028546314.1:0.127611)59:0.0180534)1:0.062697,(CniDendronephthya_rna-XM_028551402.1:0.212784,CniDendronephthya_rna-XM_028561679.1:0.194326)97:0.0373824)0:0.0163865,CniDendronephthya_rna-XM_028561683.1:0.288403)99:0.0593924)96:0.0764446,(CniDendronephthya_rna-XM_028546457.1:0.520057,CniDendronephthya_rna-XM_028556419.1:0.477506)92:0.168763)99:0.0831805,(CniDendronephthya_rna-XM_028554523.1:0.35748,CniDendronephthya_rna-XM_028554525.1:0.246211)1:0.13708)1:0.386446)22:0.136934)1:0.277789)1:0.189887,(((((((CniAcroporaD_rna30884:0.416143,CniPoritesL_plut2.m8.17297.m1:0.5404)99:0.526519,(FungScedosporiumA_KEZ40794:0.811746,CniActiniaT_rna-XM_031704382.1:0.677287)99:0.370129)99:0.481893,(CniPocilloporaA_rna18265:5e-09,CniPocilloporaD_rna-XM_027194669.1:5e-09)1:0.618833)71:0.169264,CniPoritesL_plut2.m8.30472.m1:0.789789)90:0.269327,((((((CniGoniastreaA_gasp1.m3.29202.m1:0.18498,CniOrbicellaF_rna7252:0.543626)83:0.200799,CniFungiaSp_ffun1.m4.33160.m1:0.355273)99:0.478888,StrongylocentrotusP_rna2634:1.34019)40:0.136392,CniGoniastreaA_gasp1.m3.5266.m1:0.0727627)74:0.0953772,(((CniOrbicellaF_rna25726:0.103132,((CniOrbicellaF_rna1830:0.119295,((CniOrbicellaF_rna1831:0.0870149,CniGoniastreaA_gasp1.m3.31108.m1:0.108404)97:0.0312721,(CniGoniastreaA_gasp1.m3.31109.m1:0.0328571,(CniGoniastreaA_gasp1.m1b.40638.m1:0.000232465,CniGoniastreaA_gasp1.m1b.40636.m1:0.000253546)1:0.0661523)1:0.155424)78:0.0134781)1:0.0475373,(((CniAcroporaT_aten_0.1.m1.35123.m1:0.0321133,(((((((((CniAcroporaT_aten_0.1.m1.35133.m1:0.0520831,CniAcroporaT_aten_0.1.m1.18542.m1:0.115904)90:0.0271831,((CniAcroporaD_rna30603:0.024933,CniAcroporaM_amil.1.2.9139.m1:0.03282)1:0.0335273,(((CniAcroporaT_aten_0.1.m1.32912.m1:0.0403305,CniAcroporaM_amil.1.2.9136.m1:0.0496745)41:0.0015036,CniAcroporaM_amil.1.2.9137.m1:0.0542002)65:0.00627394,CniAcroporaM_amil.1.2.9140.m1:0.0707788)33:0.00372106)0:6e-09)45:0.00211031,(((CniAcroporaM_amil.1.2.17525.m1:0.0528333,(CniAcroporaM_amil.1.2.9141.m1:0.0383957,(CniAcroporaD_rna30606:0.0313132,CniAcroporaT_aten_0.1.m1.37682.m1:0.0449636)79:0.00821257)97:0.0251224)79:0.00676384,CniAcroporaT_aten_0.1.m1.37677.m1:0.0766122)23:0.002559,(CniAcroporaT_aten_0.1.m1.32887.m1:0.0516024,((CniAcroporaT_aten_0.1.m1.32882.m1:0.0331986,(CniAcroporaM_amil.1.2.9080.m1:0.0435035,CniAcroporaM_amil.1.2.9119.m1:0.0399856)78:0.00244208)91:0.00784461,CniAcroporaT_aten_0.1.m1.32901.m1:0.0721297)77:0.00608823)78:0.00291078)87:0.00360166)86:0.00373152,(((CniAcroporaM_amil.1.2.9125.m1:0.0283007,(CniAcroporaT_aten_0.1.m1.32892.m1:0.0426035,CniAcroporaD_rna30596:0.0605426)99:0.014718)80:0.00497785,CniAcroporaD_rna32676:0.0824329)82:0.00259415,(CniAcroporaT_aten_0.1.m1.32877.m1:0.0491471,(CniAcroporaT_aten_0.1.m1.32886.m1:0.00682458,CniAcroporaT_aten_0.1.m1.32910.m1:0.0203915)1:0.0445725)78:0.00673484)94:0.00548091)77:0.00284083,CniAcroporaM_amil.1.2.9134.m1:0.0699374)54:0.000405008,(CniAcroporaM_amil.1.2.17522.m1:0.0706028,(((CniAcroporaD_rna30601:0.0567624,CniAcroporaT_aten_0.1.m1.32891.m1:0.0264042)98:0.0314574,CniAcroporaM_amil.1.2.9126.m1:0.0619768)99:0.015873,((CniAcroporaM_amil.1.2.9138.m1:0.0821273,((CniAcroporaD_rna29675:0.0657915,(CniAcroporaT_aten_0.1.m1.32884.m1:0.0537922,CniAcroporaM_amil.1.2.9127.m1:0.079453)85:0.0180697)61:0.00444487,CniAcroporaT_aten_0.1.m1.37674.m1:0.231338)60:0.00543004)93:0.00812683,(CniAcroporaM_amil.1.2.9130.m1:0.0863797,CniAcroporaM_amil.1.2.9133.m1:0.0461985)93:0.0439849)45:0.00529598)70:0.00494828)82:0.00387617)55:0.0026534,(((CniAcroporaT_aten_0.1.m1.35122.m1:0.102678,(CniAcroporaT_aten_0.1.m1.32913.m1:0.0338866,CniAcroporaT_aten_0.1.m1.35143.m1:0.0834335)85:0.0113774)99:0.0184895,(CniAcroporaM_amil.1.2.17523.m1:0.0754579,CniAcroporaM_amil.1.2.17524.m1:0.0588401)75:0.00425547)28:0.00195087,(((CniAcroporaT_aten_0.1.m1.18546.m1:0.0387927,CniAcroporaT_aten_0.1.m1.32885.m1:0.0406614)73:0.00744565,CniAcroporaT_aten_0.1.m1.35131.m1:0.0911031)75:0.0170543,((CniAcroporaD_rna30591:6e-09,CniAcroporaT_aten_0.1.m1.37681.m1:0.0150215)1:0.0849348,CniAcroporaD_rna30600:0.070558)92:0.0157879)1:0.0328709)26:0.00297979)89:0.00778591,(CniAcroporaM_amil.1.2.9118.m1:0.0706894,CniAcroporaM_amil.1.2.9081.m1:0.057215)84:0.00906517)17:0.00321332,CniAcroporaM_amil.1.2.9079.m1:0.0590434)86:0.01448)1:0.126038,((CniOrbicellaF_rna1829:0.106855,CniGoniastreaA_gasp1.m3.18824.m1:0.0372601)76:0.015856,CniOrbicellaF_rna1839:0.0943732)93:0.0197485)99:0.019239,((((CniGoniastreaA_gasp1.m3.18815.m1:0.0882092,CniGoniastreaA_gasp1.m3.29122.m1:0.0428952)85:0.0196775,CniGoniastreaA_gasp1.m1b.25417.m1:0.128547)92:0.0250035,((CniOrbicellaF_rna1834:0.0230594,(CniOrbicellaF_rna1832:5e-09,CniOrbicellaF_rna1833:0.0261546)99:0.0371502)1:0.0697628,((CniGoniastreaA_gasp1.m1b.7058.m1:0.0933233,CniGoniastreaA_gasp1.m3.31107.m1:0.0932653)98:0.017109,(CniGoniastreaA_gasp1.m3.18827.m1:0.0447854,((CniAcroporaD_rna39434:5e-09,CniPoritesL_plut2.m8.17295.m1:2.25416)11:0.0599096,(CniAcroporaD_rna29464:0.018176,CniAcroporaM_amil.1.2.25211.m1:5e-09)90:0.0279292)97:0.0272767)1:0.0760815)99:0.0177911)99:0.0309915)31:0.00897851,((CniGoniastreaA_gasp1.m3.5270.m1:0.079864,CniGoniastreaA_gasp1.m3.18826.m1:0.0645113)1:0.061508,(CniGoniastreaA_gasp1.m3.25624.m1:0.13574,CniOrbicellaF_rna25732:0.120154)99:0.0466309)70:0.0171551)59:0.0125097)96:0.015827)67:0.0157663)37:0.00702915,(CniGoniastreaA_gasp1.m1b.7066.m1:0.0692475,CniNemvArnau_NVE12419:3.34495)33:0.122524)1:0.0886244,(((CniMergedstylophoraP_rna10432:0.0757042,(CniPocilloporaA_rna25167:5e-09,CniPocilloporaD_rna-XM_027201604.1:5e-09)99:0.0387934)1:0.314451,(CniFungiaSp_ffun1.m4.6024.m1:0.184861,CniFungiaSp_ffun1.m4.6031.m1:0.193838)26:0.0190872)55:0.0304403,((CniFungiaSp_ffun1.m4.6022.m1:0.219035,CniFungiaSp_ffun1.m4.6025.m1:0.170262)63:0.029232,((CniFungiaSp_ffun1.m4.6027.m1:0.129758,CniFungiaSp_ffun1.m4.6021.m1:0.135356)98:0.0243979,CniFungiaSp_ffun1.m4.6034.m1:0.15041)45:0.0195774)99:0.032349)96:0.0391387)72:0.0451422)82:0.0242459,((CniPoritesL_plut2.m8.24337.m1:0.280271,((CniPoritesL_plut2.m8.14633.m1:0.190256,CniPoritesL_plut2.m8.33174.m1:0.200836)1:0.144523,(CniGalaxeaF_gfas1.m1.23283.m1:0.315016,((((((CniAcroporaT_aten_0.1.m1.22714.m1:0.12024,(CniAcroporaD_rna40586:0.00262233,CniAcroporaM_amil.1.2.10009.m1:0.00333016)95:0.0712413)85:0.026433,CniAcroporaD_rna4190:0.0776391)35:0.0121436,(CniAcroporaT_aten_0.1.m1.22759.m1:0.162129,CniAcroporaD_rna35097:0.0987697)84:0.0160513)0:0.00540354,(((CniAcroporaD_rna11001:0.0646839,CniAcroporaT_aten_0.1.m1.22713.m1:0.0699998)99:0.0300527,(CniAcroporaD_rna35086:0.09349,CniAcroporaM_amil.1.2.10019.m1:0.0724927)81:0.0128159)60:0.00259879,((((CniAcroporaD_rna35089:0.0308852,CniAcroporaM_amil.1.2.10008.m1:0.0445276)1:0.0623903,CniAcroporaD_rna20007:0.0986455)96:0.0129973,(CniAcroporaT_aten_0.1.m1.22719.m1:0.097885,(CniAcroporaD_rna22802:0.0842119,CniAcroporaD_rna39399:0.0836769)65:0.0101368)57:0.00823186)49:0.00648371,((CniAcroporaD_rna10991:0.0714753,CniAcroporaM_amil.1.2.4620.m1:0.0753188)87:0.00857421,(CniAcroporaT_aten_0.1.m1.22724.m1:0.0987472,CniAcroporaM_amil.1.2.9995.m1:0.0660004)51:0.0114758)93:0.0173132)85:0.00587714)61:0.00687416)70:0.0115003,(CniAcroporaD_rna4201:0.0485694,(CniAcroporaD_rna35126:0.0347398,CniAcroporaM_amil.1.2.10017.m1:0.0202253)99:0.0432031)73:0.0218961)1:0.189671,((CniMontiporaC_g30072.t1:0.138647,(CniMontiporaC_g30073.t1:0.0842442,((CniMontiporaC_g30076.t1:0.0741406,CniMontiporaC_g30071.t1:0.0910266)92:0.0237866,(CniMontiporaC_g30079.t1:0.0443949,CniMontiporaC_g30085.t1:0.0549189)1:0.0677709)99:0.0227657)76:0.0153878)1:0.0610536,(((CniMontiporaC_g25216.t1:0.0648348,CniMontiporaC_g53819.t1:0.0184068)66:0.00652317,(CniMontiporaC_g53809.t1:5e-09,CniMontiporaC_g25215.t1:0.0597319)98:0.0190217)1:0.0965964,((CniMontiporaC_g25219.t1:0.0498378,CniMontiporaC_g53808.t1:0.0202919)1:0.0989934,((CniMontiporaC_g25213.t1:5e-09,CniMontiporaC_g53823.t1:5e-09)1:0.0985232,(CniMontiporaC_adi2mcaRNA4201_R8:0.116829,(CniMontiporaC_g53811.t1:0.0541374,((CniMontiporaC_g53812.t1:0.0215034,CniMontiporaC_g53824.t1:0.009228)1:0.0364346,(CniMontiporaC_adi2mcaRNA35126_R3:0.0619726,CniMontiporaC_g53825.t1:0.00602934)99:0.0332423)97:0.0164119)1:0.0462489)1:0.0449243)96:0.0249375)68:0.0164944)96:0.0222625)1:0.182874)1:0.146092)75:0.0449261)56:0.0483549)82:0.0447565,((((((CniPoritesL_plut2.m8.24338.m1:0.0849128,(CniPoritesL_plut2.m8.24341.m1:0.0738726,(CniPoritesL_plut2.m8.24869.m1:0.0751675,(CniPoritesL_plut2.m8.24874.m1:0.0382432,CniPoritesL_plut2.m8.24870.m1:5e-09)66:0.0441854)99:0.0231446)35:0.00936227)58:0.0113585,CniPoritesL_plut2.m8.24871.m1:0.0928857)1:0.0768593,(CniPoritesL_plut2.m8.24872.m1:0.115727,CniPoritesL_plut2.m8.31375.m1:0.120996)44:0.0256293)1:0.320416,(((((CniGoniastreaA_gasp1.m3.9030.m1:0.0450772,(CniGoniastreaA_gasp1.m3.10500.m1:0.0199575,CniGoniastreaA_gasp1.m3.10499.m1:0.0902875)95:0.0456039)16:0.0131248,(CniGoniastreaA_gasp1.m1b.14050.m1:0.0580806,((CniGoniastreaA_gasp1.m1b.14044.m1:5e-09,CniMergedstylophoraP_rna36480:1.07152)99:0.0921685,CniGoniastreaA_gasp1.m1b.14045.m1:0.0399252)64:0.0137032)98:0.0308664)72:0.0206687,CniGoniastreaA_gasp1.m3.10494.m1:0.0932232)90:0.0361821,CniGoniastreaA_gasp1.m3.10496.m1:0.13383)1:0.122245,(((CniAcroporaM_amil.1.2.9129.m1:0.292625,CniFungiaSp_ffun1.m4.7757.m1:0.00352475)56:0.122554,CniFungiaSp_ffun1.m4.28324.m1:0.177295)89:0.0792779,(CniFungiaSp_ffun1.m4.10992.m1:0.139351,CniFungiaSp_ffun1.m4.20864.m1:0.107453)98:0.0599781)12:0.0186037)1:0.0739667)99:0.0576899,((CniMergedstylophoraP_rna19758:0.0924418,(CniPocilloporaA_rna18130:5e-09,CniPocilloporaD_rna-XM_027194538.1:5e-09)1:0.0945072)1:0.30444,(((CniMergedstylophoraP_rna19764:0.085934,(CniPocilloporaA_rna18132:5e-09,CniPocilloporaD_rna-XM_027194539.1:5e-09)1:0.0584507)1:0.19571,((CniPocilloporaA_rna21196:0,CniPocilloporaD_rna-XM_027197612.1:0)0:0.0798619,CniMergedstylophoraP_rna19769:0.0915777)1:0.238932)77:0.0424186,CniMergedstylophoraP_rna19766:0.292598)87:0.039089)59:0.0359755)83:0.0271685,((((CniAcroporaD_rna17612:0.0762413,((CniAcroporaM_amil.1.2.21755.m1:0.137613,CniAcroporaT_aten_0.1.m1.12452.m1:0.0485185)81:0.0173893,(CniAcroporaM_amil.1.2.21754.m1:0.0260363,((((CniAcroporaD_rna17617:0.00663531,CniAcroporaM_amil.1.2.21753.m1:0.0164711)98:0.0239088,CniAcroporaD_rna17621:0.0292134)86:0.0109782,(CniAcroporaM_amil.1.2.21756.m1:0.0481652,CniAcroporaD_rna24695:0.0465236)95:0.0173434)92:0.0139727,CniAcroporaT_aten_0.1.m1.12449.m1:0.045215)99:0.0108106)1:0.0540236)25:0.0183185)1:0.31312,((CniPoritesL_plut2.m8.33297.m1:0.359792,(CniPoritesL_plut2.m8.17292.m1:0.256619,((CniPoritesL_plut2.m8.11828.m1:0.201224,((CniPoritesL_plut2.m8.17296.m1:0.0501798,CniPoritesL_plut2.m8.33504.m1:0.0307988)1:0.124057,((((CniPoritesL_plut2.m8.23345.m1:0.0835864,(CniPoritesL_plut2.m8.17303.m1:0.100512,CniPoritesL_plut2.m8.17301.m1:0.105131)91:0.0210409)88:0.0239149,(CniPoritesL_plut2.m8.23342.m1:0.0948654,(CniPoritesL_plut2.m8.23344.m1:0.0753836,CniPoritesL_plut2.m8.17299.m1:0.0432596)98:0.0383443)62:0.0177015)90:0.0410682,CniPoritesL_plut2.m8.17291.m1:0.16401)24:0.0281639,CniPoritesL_plut2.m8.23347.m1:0.143189)25:0.0257947)1:0.0752821)77:0.0235881,CniPoritesL_plut2.m8.17302.m1:0.226569)99:0.0388518)96:0.0450814)86:0.0285681,(CniGalaxeaF_gfas1.m1.7060.m1:0.250178,(CniMontiporaC_g49528.t1:0.0903261,(CniAcroporaT_aten_0.1.m1.19551.m1:0.0204644,(CniAcroporaD_rna9945:0.00212413,CniAcroporaM_amil.1.2.4158.m1:0.00255233)99:0.0152618)1:0.0806346)1:0.210178)99:0.0622193)98:0.0490492)1:0.0581754,((CniPocilloporaA_rna7369:0,CniPocilloporaD_rna-XM_027183667.1:0)0:0.2549,(((CniGoniastreaA_gasp1.m3.14996.m1:0.089692,CniOrbicellaF_rna6182:0.0817746)1:0.176759,(((CniGoniastreaA_gasp1.m3.29679.m1:0.101817,(CniOrbicellaF_rna7193:0.0536389,CniOrbicellaF_rna7190:0.067938)1:0.0992976)99:0.0580616,CniGoniastreaA_gasp1.m1b.9011.m1:0.241771)1:0.0637116,(CniOrbicellaF_rna7197:0.225755,((CniGoniastreaA_gasp1.m3.6778.m1:0.0719642,CniGoniastreaA_gasp1.m3.14992.m1:0.150999)91:0.0381565,(CniGoniastreaA_gasp1.m3.27857.m1:0.060043,(CniGoniastreaA_gasp1.m3.31863.m1:0.0413208,CniGoniastreaA_gasp1.m3.27854.m1:0.0804451)11:0.0289117)99:0.056408)12:0.0206794)1:0.0642687)99:0.0487981)78:0.0310783,(((CniFungiaSp_ffun1.m4.11000.m1:0.105697,(CniFungiaSp_ffun1.m4.10997.m1:0.0764013,(CniFungiaSp_ffun1.m2b.25667.m1:0.090839,(CniFungiaSp_ffun1.m4.20861.m1:0.00379584,CniFungiaSp_ffun1.m4.20869.m1:0.00304705)99:0.131753)1:0.211908)17:0.0292856)94:0.0201213,CniFungiaSp_ffun1.m4.11001.m1:0.139606)1:0.0720007,(CniFungiaSp_ffun1.m4.10991.m1:0.158336,(CniFungiaSp_ffun1.m4.10999.m1:0.0718825,CniFungiaSp_ffun1.m4.33260.m1:0.0985408)1:0.0831193)98:0.0376078)1:0.0601067)93:0.0317266)86:0.0247083)1:0.0549389,((CniPoritesL_plut2.m8.19051.m1:0.285437,(CniFungiaSp_ffun1.m4.10977.m1:0.116112,(CniFungiaSp_ffun1.m4.10982.m1:0.137583,(CniGoniastreaA_gasp1.m3.14995.m1:0.0445757,CniOrbicellaF_rna6183:0.0352552)97:0.0549165)50:0.0186403)1:0.0888887)1:0.149766,((((CniFungiaSp_ffun1.m4.23433.m1:0.198206,(CniFungiaSp_ffun1.m4.21117.m1:0.00696174,CniFungiaSp_ffun1.m4.23432.m1:0.0248654)1:0.0790892)93:0.0447054,(((CniFungiaSp_ffun1.m4.28320.m1:0.0493965,CniFungiaSp_ffun1.m4.28327.m1:0.0486236)98:0.0471128,CniFungiaSp_ffun1.m4.23422.m1:0.197134)99:0.034503,(CniFungiaSp_ffun1.m4.28318.m1:0.140058,CniFungiaSp_ffun1.m4.20863.m1:0.133682)70:0.0186937)87:0.0160596)1:0.0997481,(CniMergedstylophoraP_rna19775:0.0875128,(CniPocilloporaA_rna3568:5e-09,CniPocilloporaD_rna-XM_027179786.1:5e-09)1:0.0902012)1:0.211386)1:0.195304,(((CniPoritesL_plut2.m8.24866.m1:0.0754661,(CniPoritesL_plut2.m8.19044.m1:0.204992,((CniPoritesL_plut2.m8.24865.m1:0.0432389,(CniPoritesL_plut2.m8.24867.m1:0.0307178,CniPoritesL_plut2.m8.24334.m1:0.0164206)87:0.0168097)1:0.0633652,(CniPoritesL_plut2.m8.24335.m1:5e-09,CniMergedstylophoraP_rna10437:0.571438)97:0.191358)91:0.052082)94:0.0305874)91:0.0280053,CniPoritesL_plut2.m8.24332.m1:0.191903)1:0.22863,((((CniGoniastreaA_gasp1.m1b.24634.m1:0.235836,((CniFungiaSp_ffun1.m4.28325.m1:0.0979569,(CniFungiaSp_ffun1.m4.28330.m1:0.00958044,CniFungiaSp_ffun1.m4.30639.m1:0.0142305)92:0.0551352)95:0.0675909,(CniFungiaSp_ffun1.m4.28326.m1:0.00875488,CniFungiaSp_ffun1.m2b.38550.m1:0.00396782)1:0.107437)73:0.0122136)90:0.0322061,(CniFungiaSp_ffun1.m4.28328.m1:0.262306,CniFungiaSp_ffun1.m4.23423.m1:0.185054)96:0.0315346)95:0.0310766,((((CniGalaxeaF_gfas1.m1.18402.m1:0.304119,CniGoniastreaA_gasp1.m1b.24615.m1:0.268192)96:0.0633835,(CniFungiaSp_ffun1.m2b.35470.m1:0.0880975,(CniFungiaSp_ffun1.m4.30638.m1:0.0116571,(CniFungiaSp_ffun1.m4.28331.m1:0.00704763,LingulaA_rna-XM_013525785.1:1.5179)0:0.00242971)1:0.0703209)1:0.124782)90:0.0632371,((((((CniOrbicellaF_rna7199:0.0343378,CniOrbicellaF_rna7203:0.0407998)99:0.036354,((CniGalaxeaF_gfas1.m1.20968.m1:0.0523366,(CniMontiporaC_g38273.t1:0.0465515,CniMontiporaC_adi2mcaRNA40011_R1:0.0454253)1:0.0243878)92:0.0141665,CniGoniastreaA_gasp1.m3.18254.m1:0.090484)98:0.0225679)99:0.0250778,(CniGoniastreaA_gasp1.m3.18253.m1:0.0856772,CniGoniastreaA_gasp1.m3.18259.m1:0.0585621)1:0.0491046)1:0.0867454,(CniGoniastreaA_gasp1.m3.18264.m1:0.0377995,(CniGoniastreaA_gasp1.m3.18261.m1:0.00793214,CniGoniastreaA_gasp1.m1b.24631.m1:0.036751)97:0.0656548)99:0.13799)95:0.0328108,CniOrbicellaF_rna7198:0.179783)57:0.0115617,(CniGoniastreaA_gasp1.m3.18260.m1:0.0371599,CniGoniastreaA_gasp1.m3.18265.m1:0.0573042)1:0.163017)89:0.0247892)93:0.0205396,CniFungiaSp_ffun1.m4.30637.m1:0.443953)0:5e-09)98:0.0370733,((CniMergedstylophoraP_rna19777:0.319691,(CniPocilloporaA_rna21197:5e-09,CniPocilloporaD_rna-XM_027197611.1:5e-09)1:0.261087)1:0.0905634,((CniMergedstylophoraP_rna19772:0.0920982,((CniPocilloporaA_rna21199:0,CniPocilloporaD_rna-XM_027197614.1:0)0:0.0303787,(CniPocilloporaA_rna21198:5e-09,CniPocilloporaD_rna-XM_027197613.1:5e-09)1:0.05831)99:0.0529839)1:0.175837,(CniAcroporaT_aten_0.1.m1.30363.m1:0.295545,(CniAcroporaD_rna40011:0.0113921,CniAcroporaM_amil.1.2.16539.m1:0.0053683)97:0.0413773)1:0.177122)1:0.117567)99:0.0534852)99:0.06049)1:0.113779)1:0.0915704)1:0.0951479)1:0.0549402)99:0.0633288)99:0.0687647)99:0.165679)84:0.0625915,((CniNemvArnau_v1g221055:0.01141,CniNemvArnau_NVE7401:0.0148876)98:0.152981,(CniNemvArnau_v1g221655:0.0306064,CniNemvArnau_v1g207004:0.0362684)99:0.187646)1:0.992068)90:0.0750593,(((((CniAmplexidiscus_evm.model.scaffold_143.17:0.039511,CniDiscosoma_evm.model.scaffold_9.146:0.0281609)1:0.475165,(CniAmplexidiscus_evm.model.scaffold_152.17:0.070682,CniDiscosoma_evm.model.scaffold_31.36:0.0763547)1:0.585654)98:0.181574,AmphimedonQ_rna9804:1.08901)99:0.179116,((CniAmplexidiscus_evm.model.scaffold_1.245:0.0499282,CniDiscosoma_evm.model.scaffold_2.21:0.0452788)1:0.277833,(((CniGoniastreaA_gasp1.m1b.12044.m1:0.069548,CniOrbicellaF_rna25809:0.0192639)1:0.0961867,(CniMergedstylophoraP_rna667:0.0883845,(CniPocilloporaA_rna560:5e-09,CniPocilloporaD_rna-XM_027181433.1:5e-09)1:0.0613998)1:0.185895)94:0.0395801,(CniPoritesL_plut2.m8.15580.m1:0.174909,(CniGalaxeaF_gfas1.m1.12040.m1:0.226151,((CniAcroporaD_rna1993:5e-09,(CniAcroporaT_aten_0.1.m1.3089.m1:0.0666685,CniAcroporaM_amil.1.2.7859.m1:0.0145573)29:0.0200545)1:0.195648,(CniMontiporaC_g38604.t1:0.00650874,CniMontiporaC_g40398.t1:0.00891534)1:0.0941406)99:0.0779728)85:0.033401)99:0.065285)99:0.0857248)1:0.545582)99:0.185393,((((CniExaiptasiaP_rna-XM_021037753.2:0.167168,CniExaiptasiaP_rna-XM_021040577.1:0.122117)1:0.245516,(CniExaiptasiaP_rna-XM_028658334.1:0.0401702,CniExaiptasiaP_rna-XM_028658396.1:0.0293723)1:0.362085)99:0.0987682,((CniActiniaT_rna-XM_031711718.1:0.0551543,CniActiniaT_rna-XM_031711709.1:0.0729648)1:0.260038,(CniExaiptasiaP_rna-XM_021051745.2:0.146364,(CniExaiptasiaP_rna-XM_021049792.2:0.157587,(CniExaiptasiaP_rna-XM_021049807.2:0.08181,(CniExaiptasiaP_rna-XM_021049790.2:0.0870857,CniExaiptasiaP_rna-XM_021051739.1:0.102815)52:0.0236379)1:0.0781984)0:0.0328314)1:0.428198)30:0.0547718)99:0.151574,(((CniActiniaT_rna-XM_031700127.1:0.166062,(CniActiniaT_rna-XM_031718979.1:0.099855,(CniActiniaT_rna-XM_031696681.1:0.097082,(CniActiniaT_rna-XM_031702124.1:0.0987577,(CniActiniaT_rna-XM_031696760.1:0.0770636,CniActiniaT_rna-XM_031697972.1:0.0935179)94:0.0331196)97:0.0240685)8:0.00973145)1:0.114465)1:0.185301,(CniActiniaT_rna-XM_031700101.1:0.349808,CniActiniaT_rna-XM_031713001.1:0.442005)38:0.0476997)63:0.0795604,CniActiniaT_rna-XM_031700111.1:0.350396)1:0.172602)1:0.748511)75:0.136974)63:0.0609858)1:0.13375)97:0.0957976)52:0.0573005,((StrongylocentrotusP_rna29048:0.914537,(CniDendronephthya_rna-XM_028536023.1:0.372646,CrassostreaG_EKC21567:0.479823)98:0.31508)1:0.638964,(CniPoritesL_plut2.m8.5234.m1:0.62533,(CniMontiporaC_g21421.t1:0.107752,CniMontiporaC_g54375.t1:0.301005)1:0.771887)1:0.855047)86:0.255611)36:0.0549824)67:0.0568003,((((Human_ENST00000463306:0.0569521,MusM_ENSMUST00000121869:0.0927563)1:1.45062,(((StrigamiaM_SMAR012747-RA:1.65395,(CniXenia_Xe_019699-T1:1.74655,(CniOrbicellaF_rna33162:0.314932,((((((((((CniFungiaSp_ffun1.m4.4518.m1:0.0715216,CniFungiaSp_ffun1.m4.33653.m1:0.106622)1:0.133475,((CniOrbicellaF_rna33168:0.0531251,(CniGalaxeaF_gfas1.m1.17542.m1:0.0754199,CniGoniastreaA_gasp1.m1b.13089.m1:0.117886)42:0.0229284)95:0.0308892,(CniGoniastreaA_gasp1.m3.9759.m1:0.221162,(CniGoniastreaA_gasp1.m3.28265.m1:0.0879342,(CniAcroporaM_amil.1.2.7215.m1:0.0453619,CniAcroporaT_aten_0.1.m1.12138.m1:0.0668257)1:0.0781849)89:0.0182717)96:0.0297751)1:0.0968938)99:0.0646787,(CniMergedstylophoraP_rna9227:0.207796,CniMergedstylophoraP_rna9229:0.177332)1:0.180779)99:0.0757291,(((CniGalaxeaF_gfas1.m1.19171.m1:0.139362,(CniGoniastreaA_gasp1.m1b.7454.m1:0.0596474,(((CniMontiporaC_g16115.t1:0.000917842,CniMontiporaC_g1257.t1:5e-09)99:0.0300981,(CniAcroporaM_amil.1.2.7569.m1:0.0259862,(CniAcroporaD_rna39494:0.00561159,CniAcroporaT_aten_0.1.m1.13944.m1:0.0258205)1:0.0236118)99:0.0256439)82:0.0124111,CniGoniastreaA_gasp1.m3.5564.m1:0.0668232)81:0.0169901)82:0.0199446)1:0.0783555,(CniPoritesL_plut2.m8.10237.m1:0.0881593,CniPoritesL_plut2.m8.10236.m1:0.050461)1:0.115929)80:0.0186535,(CniGalaxeaF_gfas1.m1.984.m1:0.166452,(CniGoniastreaA_gasp1.m3.24448.m1:0.0559652,CniMontiporaC_g24283.t1:0.0524507)1:0.132663)1:0.0718557)1:0.126009)92:0.0351979,CniGalaxeaF_gfas1.m1.3492.m1:0.315516)1:0.202429,(((CniFungiaSp_ffun1.m2b.5536.m1:5e-09,CniFungiaSp_ffun1.m2b.5545.m1:0.0124353)1:0.159122,(CniFungiaSp_ffun1.m4.4525.m1:0.169361,CniFungiaSp_ffun1.m2b.33333.m1:5e-09)99:0.0864378)1:0.169264,((((CniMergedstylophoraP_Spis21437:0.135331,(CniPocilloporaA_rna14624:5e-09,CniPocilloporaD_rna-XM_027190974.1:5e-09)1:0.0946014)1:0.104405,(CniMergedstylophoraP_rna32311:0.352388,(CniPoritesL_plut2.m8.27413.m1:2.10095,(((CniMergedstylophoraP_Spis23502:0.0284983,CniMergedstylophoraP_rna35898:0.0291481)1:0.0959176,(CniPocilloporaA_rna13430:5e-09,CniPocilloporaD_rna-XM_027189748.1:5e-09)1:0.0746536)46:0.0213227,CniMergedstylophoraP_rna11636:0.105984)81:0.0175676)7:0.0543163)98:0.0522638)1:0.100923,(CniFungiaSp_ffun1.m4.32628.m1:0.135347,(CniOrbicellaF_rna33169:0.067731,(CniGoniastreaA_gasp1.m3.9766.m1:0.0682542,CniGoniastreaA_gasp1.m3.9764.m1:0.0871614)94:0.0233446)1:0.086409)98:0.0464457)99:0.0599342,(CniPoritesL_plut2.m8.7799.m1:0.272341,((CniMontiporaC_g35468.t1:0.0680498,(CniMontiporaC_g69814.t1:0.0651899,(CniMontiporaC_g35469.t1:0.0524372,CniMontiporaC_g69813.t1:0.0497318)1:0.0385383)91:0.0210561)1:0.115916,(CniAcroporaT_aten_0.1.m1.14336.m1:0.0969726,((CniAcroporaD_rna31860:0.0501756,CniAcroporaT_aten_0.1.m1.14337.m1:0.0449015)1:0.0543201,(CniAcroporaD_rna38272:0.0955239,(CniAcroporaT_aten_0.1.m1.14338.m1:0.0240839,(CniAcroporaM_amil.1.2.10756.m1:0.0211646,CniAcroporaD_rna38274:0.0415399)5:0.00730137)99:0.0350761)68:0.00937541)90:0.0249105)1:0.178199)1:0.105351)1:0.142234)0:0.0347082)1:0.120715)92:0.0363196,(CniPoritesL_plut2.m8.5132.m1:0.534076,(CniDiscosoma_evm.model.scaffold_0.183:0.43666,(CniAmplexidiscus_evm.model.scaffold_24.44:0.0578763,CniDiscosoma_evm.model.scaffold_0.182:0.0534556)1:0.364817)27:0.0581364)42:0.0283972)98:0.0460962,(CniFungiaSp_ffun1.m4.11793.m1:0.434849,(CniFungiaSp_ffun1.m4.32629.m1:0.186396,(CniFungiaSp_ffun1.m4.4523.m1:0.0629481,CniFungiaSp_ffun1.m4.27094.m1:0.0770659)1:0.28291)80:0.0566646)97:0.0421031)71:0.0197156,(((((CniFungiaSp_ffun1.m4.26810.m1:0.141682,CniFungiaSp_ffun1.m4.32631.m1:0.145724)6:0.0182984,(CniFungiaSp_ffun1.m2b.5542.m1:0.103866,CniFungiaSp_ffun1.m4.32632.m1:0.143673)1:0.1442)99:0.111817,((CniGoniastreaA_gasp1.m1b.27159.m1:0.0474532,CniOrbicellaF_rna33161:0.0821183)99:0.17655,((CniOrbicellaF_rna33167:0.10799,(CniGoniastreaA_gasp1.m3.9765.m1:0.0972679,CniGoniastreaA_gasp1.m3.28274.m1:0.118537)1:0.0657225)87:0.0364556,(CniGoniastreaA_gasp1.m3.28270.m1:0.0203019,CniGoniastreaA_gasp1.m3.28271.m1:0.180868)99:0.218609)61:0.00856394)85:0.0414625)64:0.0565664,CniFungiaSp_ffun1.m4.4527.m1:0.40331)98:0.0906392,((((((CniPocilloporaA_rna13431:5e-09,CniPocilloporaD_rna-XM_027189782.1:5e-09)1:0.217591,(CniMergedstylophoraP_rna11637:0.125601,CniMergedstylophoraP_Spis21431:0.121968)98:0.0750743)94:0.0787093,CniGoniastreaA_gasp1.m3.20119.m1:0.374359)96:0.0931152,(CniGoniastreaA_gasp1.m3.25125.m1:0.0970219,(CniOrbicellaF_rna33165:0.0831398,CniOrbicellaF_rna33166:0.0474965)16:0.0135935)1:0.140167)72:0.0264146,(((CniPoritesL_jamg1.model.xfSc0000023.10:0.0691964,CniPoritesL_jamg1.model.xfSc0000023.13:0.0697035)1:0.283422,((CniMontiporaC_g39881.t1:0.0661036,(CniMontiporaC_g39880.t1:0.0221176,CniMontiporaC_g39883.t1:0.054838)98:0.0596853)1:0.233808,((CniMontiporaC_g69827.t1:0.0700775,(CniMontiporaC_g69829.t1:0.0285903,(CniMontiporaC_g35065.t1:0.00552624,CniMontiporaC_g69830.t1:0.00843498)78:0.0110201)99:0.0589017)99:0.146124,CniAcroporaD_rna7456:0.218442)97:0.107166)1:0.179472)99:0.076515,((((((CniAcroporaD_rna13982:0.0405596,((CniAcroporaM_amil.1.2.255.m1:0.039715,CniAcroporaM_amil.1.2.264.m1:0.0309202)1:0.135101,CniAcroporaM_amil.1.2.263.m1:0.0379406)78:0.0112863)1:0.149659,(CniAcroporaM_amil.1.2.10758.m1:0.281423,((((((CniAcroporaT_aten_0.1.m1.14340.m1:0.0374735,CniAcroporaT_aten_0.1.m1.14347.m1:0.0276321)95:0.0502135,(CniAcroporaD_rna7459:0.0230362,(CniAcroporaM_amil.1.2.10749.m1:0.0653589,CniAcroporaM_amil.1.2.10748.m1:0.124525)55:0.0555803)98:0.0498848)85:0.00999944,CniAcroporaD_rna40367:0.0687057)1:0.0361349,(CniAcroporaT_aten_0.1.m1.14335.m1:0.0687141,(CniAcroporaM_amil.1.2.10757.m1:0.0660394,CniAcroporaM_amil.1.2.10755.m1:0.0617911)98:0.0493394)96:0.0283746)34:0.00724271,CniAcroporaD_rna40366:0.117076)93:0.0137352,(((CniAcroporaD_rna7458:0.0577043,(CniAcroporaD_rna40365:0.00378455,(CniOrbicellaF_rna13576:0.138213,CniOrbicellaF_rna13575:0.0216602)1:2.01918)13:0.0678587)15:0.0195635,(CniAcroporaD_rna7457:0.0397173,CniAcroporaT_aten_0.1.m1.14348.m1:0.0525454)99:0.0521045)93:0.0235184,(CniAcroporaD_rna38277:0.0541505,(CniAcroporaD_rna7462:0.0812594,CniAcroporaD_rna7463:0.0425538)1:0.0432399)96:0.0213056)98:0.0249397)75:0.0369915)94:0.0767322)1:0.205693,(CniMontiporaC_g35054.t1:0.0849709,(CniMontiporaC_g35052.t1:0.133091,(((CniMontiporaC_g35459.t1:0.0965693,((CniMontiporaC_adi2mcaRNA40367_R7:0.0608749,CniMontiporaC_g69816.t1:0.0185168)1:0.0358738,CniMontiporaC_g35460.t1:0.0656434)78:0.00551332)93:0.0220921,((CniMontiporaC_g35050.t1:0.0137866,(CniMontiporaC_g35464.t1:0.00180152,CniMontiporaC_g69817.t1:5e-09)98:0.0158654)1:0.0586786,(CniMontiporaC_g35049.t1:0.0569016,CniMontiporaC_adi2mcaRNA13982_R2:0.0406034)1:0.0358431)94:0.0163764)95:0.0134285,(((CniMontiporaC_g35051.t1:0.0717727,((CniMontiporaC_g35056.t1:0.0691175,(CniMontiporaC_g35053.t1:0.03668,CniMontiporaC_adi2mcaRNA7455_R3:0.045899)99:0.038761)44:0.00938111,CniMontiporaC_g35060.t1:0.0732135)43:0.0110977)93:0.00957602,(CniMontiporaC_g35055.t1:0.0563559,(CniMontiporaC_g35059.t1:0.130773,(CniMontiporaC_adi2mcaRNA40367_R5:0.0272006,CniMontiporaC_g69828.t1:0.0108696)98:0.0326835)73:0.0153782)1:0.0362557)90:0.013514,CniMontiporaC_g35463.t1:0.208357)30:0.00691827)85:0.0112693)96:0.0214169)1:0.101622)99:0.0695925,(CniAcroporaD_rna7455:0.155691,(CniMontiporaC_g35066.t1:0.0374906,CniMontiporaC_g69831.t1:0.0116405)1:0.0861108)1:0.108265)1:0.149696,((CniGalaxeaF_gfas1.m1.3487.m1:0.0888621,CniGalaxeaF_gfas1.m1.20148.m1:0.189219)73:0.0599544,(CniGalaxeaF_gfas1.m1.7911.m1:0.0418012,CniGoniastreaA_gasp1.m3.23274.m1:0.0564851)1:0.117027)1:0.104116)99:0.0570171,CniPoritesL_plut2.m8.7800.m1:0.323852)91:0.0430755)1:0.084915)99:0.0453116,((((CniPocilloporaA_rna13432:5e-09,CniPocilloporaD_rna-XM_027189783.1:5e-09)1:0.213768,(CniMergedstylophoraP_rna33128:0.274327,((CniPocilloporaD_rna-XM_027183170.1:5e-09,(CniPocilloporaA_rna6882:5e-09,CniMergedstylophoraP_Spis21204:1.24838)0:5e-09)99:0.0659875,(CniPocilloporaA_rna6881:5e-09,CniPocilloporaD_rna-XM_027183160.1:5e-09)1:0.0947784)63:0.0264446)44:0.0301052)1:0.167918,(((CniPocilloporaA_rna13433:0,CniPocilloporaD_rna-XM_027189790.1:0)0:0.139282,(((CniMergedstylophoraP_rna11638:0.0901381,((CniMergedstylophoraP_rna34709:0.0226059,CniMergedstylophoraP_rna35899:0.0317803)1:0.0786167,CniMergedstylophoraP_rna32315:0.042098)95:0.0274407)22:0.0152077,CniMergedstylophoraP_Spis23499:0.106655)87:0.0131053,(CniPocilloporaA_rna13436:5e-09,CniPocilloporaD_rna-XM_027189791.1:5e-09)1:0.0957792)73:0.0464633)93:0.0481134,CniMergedstylophoraP_rna33129:0.228267)1:0.107592)1:0.0864392,((((CniFungiaSp_ffun1.m4.4520.m1:0.104442,(CniFungiaSp_ffun1.m4.4522.m1:0.0513127,CniFungiaSp_ffun1.m4.26639.m1:0.0486573)87:0.0250989)99:0.0839382,((CniFungiaSp_ffun1.m4.4526.m1:0.0662725,(CniFungiaSp_ffun1.m4.4521.m1:5e-09,CniFungiaSp_ffun1.m4.26641.m1:0.15584)99:0.105102)99:0.0707784,(CniFungiaSp_ffun1.m4.4524.m1:0.0304424,CniFungiaSp_ffun1.m4.26640.m1:0.0346862)1:0.1537)86:0.0275501)91:0.0315511,CniFungiaSp_ffun1.m4.27095.m1:0.337253)30:0.0287217,(CniFungiaSp_ffun1.m4.4528.m1:0.326304,(((CniGoniastreaA_gasp1.m3.28273.m1:0.0775455,CniGoniastreaA_gasp1.m3.28272.m1:0.0871434)65:0.00977861,(CniGoniastreaA_gasp1.m3.28268.m1:0.0505157,((CniGoniastreaA_gasp1.m1b.34594.m1:0.0654564,(CniGoniastreaA_gasp1.m3.9236.m1:0.035939,CniGoniastreaA_gasp1.m3.9240.m1:0.0413839)99:0.0242192)82:0.0104383,CniGoniastreaA_gasp1.m3.9760.m1:0.120747)93:0.0140547)97:0.0277069)99:0.0372438,(CniGoniastreaA_gasp1.m3.9767.m1:0.176926,CniOrbicellaF_rna33164:0.100732)85:0.0373761)99:0.0939192)80:0.0250891)89:0.0277364)97:0.0333569)1:0.0751283)89:0.0322126)91:0.0977917,CniGoniastreaA_gasp1.m3.9762.m1:0.353473)72:0.0575883)27:0.0424488)5:0.0935697)13:0.034861,(CniActiniaT_rna-XM_031709120.1:0.806371,(((CniDendronephthya_rna-XM_028541144.1:0.245771,CniDendronephthya_rna-XM_028541257.1:0.199544)6:0.0189406,((CniDendronephthya_rna-XM_028541143.1:0.201129,((CniDendronephthya_rna-XM_028541287.1:0.267436,CniDendronephthya_rna-XM_028541151.1:0.239487)1:0.11737,(CniDendronephthya_rna-XM_028541147.1:0.0279379,CniDendronephthya_rna-XM_028541150.1:0.0237475)1:0.639643)91:0.0231088)30:0.00605432,((CniDendronephthya_rna-XM_028541295.1:0.203863,(CniDendronephthya_rna-XM_028541332.1:0.0367256,CniDendronephthya_rna-XM_028541154.1:0.0394779)1:0.174748)99:0.0638476,(CniDendronephthya_rna-XM_028541267.1:0.159254,CniDendronephthya_rna-XM_028541361.1:0.148909)1:0.075389)95:0.0159423)37:0.0152904)1:0.360883,(CniDendronephthya_rna-XM_028560212.1:0.366477,((CniDendronephthya_rna-XM_028549330.1:0.222927,CniDendronephthya_rna-XM_028549331.1:0.270885)97:0.0675145,(CniDendronephthya_rna-XM_028556054.1:0.326728,CniDendronephthya_rna-XM_028556055.1:0.223924)99:0.0917587)97:0.0885018)1:0.301141)1:0.295324)1:0.533612)99:0.185836,(CniMergedstylophoraP_rna26837:0.0922674,(CniMergedstylophoraP_rna26839:0.110165,(CniMergedstylophoraP_rna32833:0.357843,(CniMergedstylophoraP_rna26838:0.0728422,CniMergedstylophoraP_rna32836:0.0631964)99:0.0868189)91:0.0691168)96:0.0480429)1:0.620329)1:0.344001)15:0.0459925,((CniFungiaSp_ffun1.m4.28329.m1:1.53987,(CniExaiptasiaP_rna-XM_021044461.2:0.995413,StrigamiaM_SMAR012380-RA:1.11081)26:0.43273)96:0.731504,(((CniActiniaT_rna-XM_031708980.1:1.47895,((CrassostreaG_EKC20191:0.335377,CrassostreaG_EKC22882:0.446093)1:0.648395,(((CrassostreaG_EKC23482:0.761685,CrassostreaG_EKC31860:0.374797)89:0.128465,(CrassostreaG_EKC38357:0.139439,CrassostreaG_EKC22121:0.274708)99:0.222291)86:0.15681,CrassostreaG_EKC25000:0.371066)1:0.604526)89:0.196299)87:0.302805,(((LingulaA_rna-XM_013548860.1:0.241686,(((LingulaA_rna-XM_013528489.1:0.302903,LingulaA_rna-XM_013539722.1:0.347257)80:0.0457799,(LingulaA_rna-XM_013523990.1:0.123213,(LingulaA_rna-XM_013536930.1:0.0624031,LingulaA_rna-XM_013526582.1:0.0676062)23:0.0242225)1:0.133048)1:0.269538,LingulaA_rna-XM_013523979.1:0.0244509)95:0.103289)78:0.044655,((LingulaA_rna-XM_013542918.1:0.124315,(LingulaA_rna-XM_013552168.1:0.071902,LingulaA_rna-XM_013560560.1:0.105149)19:0.0497032)99:0.368413,(LingulaA_rna-XM_013533563.2:0.237376,LingulaA_rna-XM_013526583.1:0.380345)26:0.0544928)73:0.0818646)1:0.358859,((CniMontiporaC_g39882.t1:0.0983162,(LingulaA_rna-XM_013536758.2:0.495987,(LingulaA_rna-XM_013544058.1:0.0848648,LingulaA_rna-XM_013559340.1:0.123798)98:0.238205)7:0.101678)0:0.0731178,(LingulaA_rna-XM_013532462.2:0.0015931,LingulaA_rna-XM_013530159.2:0.0059594)1:0.976806)95:0.24634)1:0.609977)25:0.0712292,(((((CrassostreaG_EKC34686:0.428125,CrassostreaG_EKC31297:0.271154)97:0.140482,(CrassostreaG_EKC20863:0.461406,((CrassostreaG_EKC32414:0.50636,(CrassostreaG_EKC38474:0.137555,CrassostreaG_EKC29935:0.217473)98:0.214105)40:0.0776796,CrassostreaG_EKC37633:0.506358)85:0.0515913)5:0.0144779)94:0.149212,CrassostreaG_EKC23269:0.4242)98:0.390129,FungScedosporiumA_KEZ39856:1.20758)86:0.275453,((AcanthasterP_rna30208:0.945946,(CniPoritesL_plut2.m8.31373.m1:0.634663,StrongylocentrotusP_rna1861:0.852813)95:0.282319)97:0.657273,StrigamiaM_SMAR012288-RA:1.66124)48:0.245963)99:0.49189)74:0.0506052)75:0.0385924)78:0.0614524,(((((CniPoritesL_plut2.m8.23343.m1:0.61563,(CniGalaxeaF_gfas1.m1.12852.m1:0.340138,CniMontiporaC_g30077.t1:0.59443)24:0.0404294)39:0.0288828,((((((CniFungiaSp_ffun1.m4.20860.m1:0,CniFungiaSp_ffun1.m4.20866.m1:0)0:2.04689,CniGoniastreaA_gasp1.m1b.9007.m1:0.260493)81:0.0518563,((((CniFungiaSp_ffun1.m2b.9399.m1:0.224705,CniFungiaSp_ffun1.m4.10996.m1:0.285613)91:0.0403198,(CniOrbicellaF_rna7192:0.246237,((CniGoniastreaA_gasp1.m1b.12068.m1:0.0880492,CniGoniastreaA_gasp1.m1b.14051.m1:0.0844362)93:0.104887,(CniOrbicellaF_rna13705:0.122828,CniOrbicellaF_rna13708:0.114473)84:0.0568485)1:0.286384)19:0.049829)97:0.0600431,((CniOrbicellaF_rna4773:0.117203,CniOrbicellaF_rna4775:0.180733)1:0.206237,CniFungiaSp_ffun1.m2b.7378.m1:0.638168)61:0.057224)6:0.0317249,CniOrbicellaF_rna7196:0.27115)2:0.0340787)96:0.089569,(CniPoritesL_plut2.m8.14634.m1:0.631506,(CniFungiaSp_ffun1.m2b.7380.m1:0.0781182,CniFungiaSp_ffun1.m2b.16721.m1:0.106635)1:0.401862)94:0.144197)41:0.0486626,CniFungiaSp_ffun1.m4.20865.m1:0.513179)93:0.06632,(CniMergedstylophoraP_rna10434:0.340535,((CniPocilloporaA_rna25170:5e-09,CniPocilloporaD_rna-XM_027201562.1:5e-09)1:0.298154,(CniMergedstylophoraP_rna10433:0.150045,CniMergedstylophoraP_rna10438:0.0791101)1:0.13509)1:0.240281)1:0.171843)68:0.0305514)1:1.11534,XenopusT_rna-XM_012958237.2:1.16574)77:0.148454,(CniGoniastreaA_gasp1.m3.5013.m1:0.567103,StrigamiaM_SMAR011685-RA:0.920658)1:0.481128)83:0.096634,((CniGoniastreaA_gasp1.m3.1099.m1:0.702663,CniMergedstylophoraP_Spis14916:1.18329)58:0.206005,(CniAureliaA_scaffold1227.g3.t1:1.18349,CniMergedstylophoraP_rna13775:0.590757)78:0.107675)88:0.119987)91:0.0995883)22:0.051008)1:0.156252,(((((CniXenia_Xe_019573-T1:0.0334712,((CniXenia_Xe_009272-T1:1.53114,CniXenia_Xe_019520-T1:5e-09)98:0.170822,CniXenia_Xe_019540-T1:0.0782062)62:0.0362863)1:0.235496,(((CniXenia_Xe_024607-T1:0.192982,(CniXenia_Xe_024577-T1:0.0159325,CniXenia_Xe_024598-T1:0.0320683)1:0.133347)98:0.0562966,(CniXenia_Xe_019626-T1:0.16461,(((((CniXenia_Xe_013674-T1:0.0105057,(CniXenia_Xe_019458-T1:5e-09,CrassostreaG_EKC41311:1.44136)34:0.409735)95:0.0959419,CniXenia_Xe_019708-T1:0.0096583)78:0.057959,CniXenia_Xe_019698-T1:0.0306461)97:0.0156098,CniXenia_Xe_014456-T1:0.036326)96:0.02044,(((CniXenia_Xe_014455-T1:0.0326568,CniXenia_Xe_019709-T1:0.0362775)99:0.021769,CniXenia_Xe_013673-T1:0.0441674)59:0.00581919,(CniXenia_Xe_019513-T1:0.0262778,(CniXenia_Xe_019485-T1:0.0694893,CniXenia_Xe_019559-T1:0.0419183)47:0.00755769)86:0.0112185)12:0.0116958)87:0.0248627)1:0.270668)99:0.0513601,((CniXenia_Xe_019514-T1:0.10829,((((((CniMontiporaC_g53807.t1:1.35565,CniXenia_Xe_002897-T1:6e-09)99:0.100653,CniXenia_Xe_019711-T1:0.0371568)1:0.0878532,(CniXenia_Xe_019689-T1:0.0863296,CniXenia_Xe_019541-T1:0.0915916)85:0.0219956)40:0.0127813,CniXenia_Xe_019470-T1:0.0867666)45:0.0129955,(CniXenia_Xe_019628-T1:0.395308,((CniXenia_Xe_019640-T1:0.128616,(CniXenia_Xe_019590-T1:0.123398,(CniXenia_Xe_019468-T1:0.0759669,CniXenia_Xe_019486-T1:0.0768266)65:0.0237481)92:0.0105608)99:0.0353676,(((CniXenia_Xe_028982-T1:0.120978,CniXenia_Xe_019545-T1:0.136662)98:0.0262048,((CniXenia_Xe_019466-T1:0.102445,CniXenia_Xe_019581-T1:0.113495)76:0.0194057,CniXenia_Xe_019560-T1:0.177559)50:0.0135285)78:0.00414945,CniXenia_Xe_019721-T1:0.192748)87:0.0105099)68:0.00767418)90:0.0124631)27:0.0191944,(CniXenia_Xe_019898-T1:0.363461,(CniXenia_Xe_019719-T1:0.0568822,(CniXenia_Xe_019702-T1:0.0751942,CniXenia_Xe_019601-T1:0.0582828)96:0.0613611)98:0.0534835)15:0.0192273)31:0.00610501)94:0.0153023,(CniXenia_Xe_013670-T1:0.1008,CniXenia_Xe_019572-T1:0.252335)16:0.0107719)1:0.055203)87:0.068485)85:0.100883,CniXenia_Xe_001182-T1:0.622207)1:0.67393,(CniXenia_Xe_024585-T1:0.00324709,(CniXenia_Xe_024591-T1:0.0086708,(CniPocilloporaA_rna18174:5e-09,CniPocilloporaD_rna-XM_027194571.1:5e-09)99:0.230046)0:0.000527695)1:0.268189)97:0.119589,((AcanthasterP_rna34867:0.40339,AcanthasterP_rna9069:0.312424)58:0.0953926,(AcanthasterP_rna30209:0.471641,AcanthasterP_rna35855:0.569341)87:0.131793)1:1.29323)81:0.0741251)72:0.0867864,((CniGalaxeaF_gfas1.m1.12577.m1:0.101295,CniGalaxeaF_gfas1.m1.22810.m1:8e-09)1:1.91279,((((CniDiscosoma_evm.model.scaffold_92.26:0.11073,(CniDiscosoma_evm.model.scaffold_872.2:0.136155,(CniDiscosoma_evm.model.scaffold_124.36:0.28745,CniDiscosoma_evm.model.scaffold_124.38:0.0811384)95:0.0608209)81:0.0296121)1:0.494977,(CniDiscosoma_evm.model.scaffold_124.34:0.115754,(CniAcroporaT_aten_0.1.m1.29891.m1:0.473072,CniDiscosoma_evm.model.scaffold_124.35:6e-09)30:0.0157241)90:0.0598028)79:0.125105,((((CniGalaxeaF_gfas1.m1.3234.m1:0.317134,(CniFungiaSp_ffun1.m4.22176.m1:0.262714,CniOrbicellaF_rna33144:0.197731)52:0.060338)1:0.327073,((CniMergedstylophoraP_rna23567:0.0985246,(CniPocilloporaA_rna2126:5e-09,CniPocilloporaD_rna-XM_027197816.1:5e-09)1:0.0977623)1:0.231332,(((CniOrbicellaF_rna32979:0.119812,((CniGoniastreaA_gasp1.m1b.15397.m1:0.167689,CniGoniastreaA_gasp1.m1b.15401.m1:0.125214)99:0.0751446,(CniOrbicellaF_rna36446:0.170329,(CniGoniastreaA_gasp1.m3.30685.m1:0.109027,(CniGoniastreaA_gasp1.m1b.11219.m1:0.135973,(CniGoniastreaA_gasp1.m1b.25874.m1:0.0743192,(CniGoniastreaA_gasp1.m3.30684.m1:0.132728,CniGoniastreaA_gasp1.m1b.25876.m1:0.0497503)93:0.0222903)90:0.015747)87:0.0216244)1:0.044978)99:0.0621978)1:0.0637316)99:0.0995997,(CniPoritesL_plut2.m8.32816.m1:2.63953,((CniFungiaSp_ffun1.m4.4081.m1:0.139443,(CniFungiaSp_ffun1.m2b.36886.m1:0.100986,CniFungiaSp_ffun1.m2b.36418.m1:0.0516451)99:0.104253)19:0.0420744,(CniFungiaSp_ffun1.m2b.4991.m1:0.139655,CniFungiaSp_ffun1.m4.4082.m1:0.0921842)1:0.0997205)11:0.0719857)9:0.00880883)1:0.205438,(CniFungiaSp_ffun1.m4.15473.m1:0.135086,CniOrbicellaF_rna3825:0.133787)99:0.0460565)53:0.0321628)1:0.401284)66:0.0827486,((CniFungiaSp_ffun1.m4.24728.m1:0.180776,(CniOrbicellaF_rna5604:0.094302,(CniGoniastreaA_gasp1.m1b.43901.m1:0.0755688,CniGoniastreaA_gasp1.m3.31277.m1:0.0496486)73:0.0220052)99:0.0592972)99:0.0674633,(((CniPocilloporaA_rna23951:0,CniPocilloporaD_rna-XM_027200376.1:0)0:0.0627199,CniMergedstylophoraP_rna15645:0.107663)1:0.113808,(CniMergedstylophoraP_rna15640:0.116214,CniMergedstylophoraP_rna15646:0.0719936)1:0.152314)1:0.108746)1:0.535452)82:0.0781202,(CniAmplexidiscus_evm.model.scaffold_304.19:0.192076,((CniAmplexidiscus_evm.model.scaffold_86.29:0.136119,(CniDiscosoma_evm.model.scaffold_334.15:0.127573,CniDiscosoma_evm.model.scaffold_413.1:0.138538)8:0.0160965)16:0.014365,(((CniAmplexidiscus_evm.model.scaffold_1025.3:0.0630043,(CniAmplexidiscus_evm.model.scaffold_1558.3:0.10874,CniAmplexidiscus_evm.model.scaffold_1086.1:0.0404096)80:0.0271177)84:0.024481,(((((CniAmplexidiscus_evm.model.scaffold_1173.1:0.0896475,CniAmplexidiscus_evm.model.scaffold_123.14:0.106682)72:0.0177541,(CniAmplexidiscus_evm.model.scaffold_123.13:0.0959437,CniAmplexidiscus_evm.model.scaffold_123.12:0.0705051)56:0.0183904)23:0.00444448,CniAmplexidiscus_evm.model.scaffold_1558.1:0.0834227)92:0.0125027,((CniAmplexidiscus_evm.model.scaffold_304.22:0.103846,CniAmplexidiscus_evm.model.scaffold_711.1:0.0707351)79:0.0133816,(CniAmplexidiscus_evm.model.scaffold_770.3:0.126843,CniAmplexidiscus_evm.model.scaffold_1558.2:0.113228)72:0.00808815)91:0.0126562)81:0.00771308,(((CniAmplexidiscus_evm.model.scaffold_530.1:0.288004,CniAmplexidiscus_evm.model.scaffold_304.17:0.23196)49:0.187386,CniMergedstylophoraP_rna26547:1.71627)52:0.0411169,CniAmplexidiscus_evm.model.scaffold_711.2:0.0792017)48:0.13537)41:0.00738671)91:0.0123857,(CniAmplexidiscus_evm.model.scaffold_882.1:0.0946677,CniAmplexidiscus_evm.model.scaffold_1025.1:0.120525)60:0.016064)99:0.0449485)94:0.0484066)1:0.397004)1:0.417951)98:0.146391,(((((((((CniMontiporaC_adi2mcaRNA9101_R6:0.0734249,((CniMontiporaC_adi2mcaRNA25341_R8:0.0435763,(CniMontiporaC_adi2mcaRNA25340_R7:0.053594,CniMontiporaC_adi2mcaRNA9101_R5:0.0868837)94:0.0257971)93:0.0245255,CniMontiporaC_adi2mcaRNA25340_R9:0.0604031)74:0.0190995)96:0.0265273,(CniMontiporaC_adi2mcaRNA9101_R9:0.126913,CniMontiporaC_adi2mcaRNA39503_R6:0.0947968)95:0.0363281)1:0.0815038,CniMontiporaC_adi2mcaRNA39503_R7:0.183404)50:0.0274683,CniMontiporaC_adi2mcaRNA25340_R5:0.137838)56:0.0196429,(CniMontiporaC_adi2mcaRNA31154_R9:0.129612,((((CniMontiporaC_adi2mcaRNA560_R4:0.0359622,CniMontiporaC_adi2mcaRNA35928_R5:0.127684)95:0.0383844,CniMontiporaC_adi2mcaRNA17372_R6:0.0607561)87:0.0124559,(CniMontiporaC_adi2mcaRNA35928_R3:0.0475464,CniMontiporaC_adi2mcaRNA25340_R8:0.0174812)95:0.0224912)1:0.0601021,(CniMontiporaC_adi2mcaRNA22656_R5:0.243978,CniMontiporaC_adi2mcaRNA38563_R5:0.12046)99:0.101194)98:0.0361566)94:0.0200041)1:0.159238,(((CniAcroporaD_rna31595:0.0945349,(CniAcroporaT_aten_0.1.m1.38274.m1:0.166623,(CniAcroporaD_rna40490:0.0613114,CniAcroporaM_amil.1.2.18752.m1:0.0989513)96:0.108752)96:0.0939048)1:0.447694,(CniAcroporaD_rna35628:0.173318,((CniMontiporaC_adi2mcaRNA572_R0:0.051398,(CniMontiporaC_g5900.t1:0.0838848,CniMontiporaC_g5901.t1:0.075121)96:0.0347239)1:0.195617,((CniAcroporaD_rna572:0.0177835,CniAcroporaT_aten_0.1.m1.22367.m1:0.0343214)93:0.0605741,CniAcroporaM_amil.1.2.2347.m1:0.100547)91:0.110705)63:0.277481)98:0.355832)99:0.470022,(((((CniAcroporaM_amil.1.2.19739.m1:0.0790883,((CniAcroporaM_amil.1.2.25906.m1:0.18648,(CniAcroporaT_aten_0.1.m1.9884.m1:0.118758,CniAcroporaT_aten_0.1.m1.9880.m1:0.0450857)99:0.175018)91:0.127142,(CniAcroporaM_amil.1.2.19604.m1:0.10195,CniAcroporaT_aten_0.1.m1.9918.m1:0.0430296)72:0.020529)61:0.0369987)92:0.113947,((CniHydraV_rna370:1.26066,CniOrbicellaF_rna25729:0.709046)90:0.243831,((CniAcroporaM_amil.1.2.19123.m1:0.0166871,(CniAcroporaM_amil.1.2.14193.m1:0.0807011,(CniAcroporaM_amil.1.2.24173.m1:0.00451578,(CniAcroporaD_rna560:5e-09,(CniXenia_Xe_024586-T1:0.0144342,CniXenia_Xe_024592-T1:0.00567721)1:0.681658)36:0.0115557)85:0.0516678)1:0.242423)98:0.111786,(((CniAcroporaM_amil.1.2.18598.m1:0.130929,(CniAcroporaD_rna21283:0.0524003,CniAcroporaM_amil.1.2.24174.m1:0.140874)99:0.124439)94:0.0784902,(((CniAcroporaM_amil.1.2.24647.m1:0.115072,CniAcroporaM_amil.1.2.24062.m1:0.157082)83:0.0688888,(((CniAcroporaM_amil.1.2.24260.m1:0.11383,(CniAcroporaD_rna35928:0.0988201,CniAcroporaM_amil.1.2.26597.m1:0.120733)99:0.077268)94:0.0357185,((CniAcroporaM_amil.1.2.11038.m1:0.125602,(CniAcroporaD_rna17384:0.0841661,CniAcroporaD_rna9626:0.0566728)92:0.0509901)1:0.229898,(CniAcroporaM_amil.1.2.25834.m1:5e-09,CniAcroporaM_amil.1.2.25835.m1:0.074193)1:0.141729)95:0.0466019)90:0.0647611,(CniAcroporaT_aten_0.1.m1.30961.m1:0.114322,CniAcroporaM_amil.1.2.5251.m1:0.119053)89:0.0333828)87:0.0616434)15:0.0531617,(CniAcroporaM_amil.1.2.25690.m1:0.107153,(CniAcroporaM_amil.1.2.11039.m1:0.270708,(CniAcroporaT_aten_0.1.m1.30960.m1:0.119156,CniAcroporaT_aten_0.1.m1.30963.m1:0.118408)99:0.131976)92:0.0640016)61:0.00323445)20:0.0348755)99:0.307313,((CniAcroporaD_rna17374:0.0620234,CniAcroporaM_amil.1.2.18651.m1:0.063856)17:0.0772821,CniAcroporaM_amil.1.2.18649.m1:0.105252)90:0.0981826)86:0.103882)94:0.0867243)42:0.0751505)80:0.0818975,((((CniAcroporaD_rna24567:0.0492942,CniAcroporaM_amil.1.2.19240.m1:0.0955717)97:0.176501,(CniAcroporaM_amil.1.2.18998.m1:0.0543688,CniAcroporaD_rna38564:0.0906503)53:0.0321253)91:0.0855017,((CniAcroporaT_aten_0.1.m1.35456.m1:0.161559,(CniAcroporaM_amil.1.2.18365.m1:0.0808282,(CniAcroporaD_rna25326:0.0547435,CniAcroporaM_amil.1.2.24403.m1:0.00641308)97:0.0697406)89:0.0407364)53:0.0165146,((CniAcroporaM_amil.1.2.24463.m1:0.0549352,CniAcroporaT_aten_0.1.m1.35480.m1:0.0409051)1:0.0512328,(((((CniAcroporaM_amil.1.2.18956.m1:0.104334,(CniAcroporaM_amil.1.2.20356.m1:0.0593852,(((((CniAcroporaT_aten_0.1.m1.30949.m1:0.00831846,CniAcroporaT_aten_0.1.m1.31073.m1:0.029318)1:0.208409,(CniMontiporaC_adi2mcaRNA9101_R1:0.11013,((CniMontiporaC_adi2mcaRNA9101_R0:0.0599602,(CniMontiporaC_adi2mcaRNA9101_R3:0.115704,CniMontiporaC_adi2mcaRNA9101_R4:0.107147)95:0.0333876)1:0.0903802,(CniMontiporaC_adi2mcaRNA9101_R2:0.0944116,CniMontiporaC_adi2mcaRNA24563_R5:0.0658035)93:0.0218265)92:0.066007)99:0.0716057)95:0.0269915,(((CniAcroporaD_rna10174:0.0662351,(CniAcroporaM_amil.1.2.16522.m1:0.106467,(CniAcroporaD_rna37131:0.11842,(CniAcroporaM_amil.1.2.14194.m1:0.0232176,CniAcroporaD_rna40875:0.0496918)51:0.0155856)1:0.144232)69:0.079011)1:0.121,CniAcroporaT_aten_0.1.m1.37650.m1:0.192545)46:0.0332482,(CniAcroporaD_rna2878:0.0730283,((CniAcroporaT_aten_0.1.m1.37940.m1:5e-09,CniAcroporaT_aten_0.1.m1.31066.m1:0.0306654)1:0.0317752,(CniAcroporaM_amil.1.2.18648.m1:0.027103,CniAcroporaD_rna17373:0.037479)92:0.0150529)99:0.0285836)1:0.0736046)80:0.0161227)84:0.0234614,(CniAcroporaM_amil.1.2.5252.m1:0.149643,(CniAcroporaD_rna9101:0.0671225,CniAcroporaT_aten_0.1.m1.31062.m1:0.0330765)1:0.107885)92:0.0193906)98:0.0429862,((CniAcroporaM_amil.1.2.24015.m1:0.225373,(CniAcroporaT_aten_0.1.m1.30958.m1:0.0565138,(CniAcroporaM_amil.1.2.19126.m1:0.17503,CniAcroporaD_rna8873:0.0241859)99:0.0595929)96:0.0353167)1:0.0461791,CniAcroporaM_amil.1.2.15075.m1:0.219037)81:0.0187222)88:0.0271326)77:0.00822483)94:0.0134617,CniAcroporaT_aten_0.1.m1.4195.m1:0.131927)99:0.0275841,((CniAcroporaD_rna25305:0.0604264,(CniAcroporaT_aten_0.1.m1.9869.m1:0.0164646,(CniAcroporaD_rna25343:0.00714217,CniAcroporaM_amil.1.2.15251.m1:0.0264803)98:0.0149164)99:0.0720591)94:0.0432054,((((CniAcroporaM_amil.1.2.25971.m1:0.108072,(CniAcroporaD_rna24560:0.0724694,CniAcroporaD_rna38563:0.0912292)92:0.0294692)94:0.0269327,((CniAcroporaM_amil.1.2.25905.m1:0.0617976,(CniAcroporaM_amil.1.2.13020.m1:0.0954414,CniAcroporaM_amil.1.2.19297.m1:0.0677864)66:0.0137079)91:0.0126617,CniAcroporaM_amil.1.2.26034.m1:0.100457)50:0.0133967)90:0.0137619,((((((CniAcroporaM_amil.1.2.19602.m1:0.077152,(CniAcroporaD_rna30436:0.0420762,((CniAcroporaD_rna35950:0.558467,((CniAcroporaD_rna31160:0.0459104,CniAcroporaM_amil.1.2.24261.m1:0.010502)97:0.0350168,CniAcroporaD_rna24572:0.0433354)42:0.00290716)82:0.0143536,(CniAcroporaM_amil.1.2.18363.m1:0.05016,CniAcroporaT_aten_0.1.m1.33215.m1:0.0484021)34:0.0102587)16:0.00501079)99:0.0209065)0:0.00326642,((CniAcroporaM_amil.1.2.24063.m1:0.110342,CniAcroporaM_amil.1.2.24834.m1:0.0629918)93:0.0283298,CniAcroporaM_amil.1.2.18370.m1:0.0630891)32:0.00224701)96:0.0213886,(CniAcroporaD_rna30457:0.0224575,CniAcroporaM_amil.1.2.18491.m1:0.00576859)1:0.0998975)31:0.0138601,((CniAcroporaT_aten_0.1.m1.4208.m1:0.087241,CniAcroporaT_aten_0.1.m1.9925.m1:0.130621)96:0.0463922,CniAcroporaT_aten_0.1.m1.31089.m1:0.0913923)1:0.0972254)0:0.0198541,((((CniAcroporaM_amil.1.2.18367.m1:0.0816276,CniAcroporaT_aten_0.1.m1.31083.m1:0.0964531)64:0.0177999,CniAcroporaD_rna39498:0.0623216)86:0.0115286,(CniAcroporaD_rna35935:0.0772987,CniAcroporaM_amil.1.2.18997.m1:0.0709219)11:0.00877746)84:0.0183104,CniAcroporaD_rna22985:0.11789)62:0.0233349)65:0.0215581,(CniAcroporaD_rna39497:0.0711809,CniAcroporaT_aten_0.1.m1.36199.m1:0.0772147)99:0.0247956)84:0.0118921)99:0.0436187,(CniAcroporaD_rna24084:0.258372,(CniAcroporaD_rna34470:5e-09,CniAcroporaD_rna34479:0.00138165)1:0.105477)64:0.0119742)82:0.00672755)51:0.00758649)88:0.022726,(((CniAcroporaM_amil.1.2.24496.m1:0.0788345,CniAcroporaT_aten_0.1.m1.4215.m1:0.14892)96:0.0275692,((((CniAcroporaM_amil.1.2.14831.m1:0.0928679,((CniAcroporaT_aten_0.1.m1.9889.m1:0.0261259,CniAcroporaT_aten_0.1.m1.35479.m1:0.0217864)1:0.0533174,(CniAcroporaT_aten_0.1.m1.31080.m1:0.0666994,(CniAcroporaT_aten_0.1.m1.9906.m1:0.0238723,CniAcroporaT_aten_0.1.m1.35487.m1:0.0405027)1:0.0425823)96:0.0190297)29:0.00462218)91:0.00827777,(CniAcroporaM_amil.1.2.18364.m1:0.0865226,CniAcroporaD_rna31154:0.083673)97:0.0234544)76:0.0074046,(((CniAcroporaT_aten_0.1.m1.35460.m1:0.0807687,CniAcroporaT_aten_0.1.m1.35494.m1:0.0393168)86:0.00945491,(CniAcroporaD_rna35939:0.0989739,CniAcroporaD_rna39504:0.0655786)95:0.0290962)50:0.0182225,CniAcroporaM_amil.1.2.18724.m1:0.243234)73:0.00582723)46:0.00308986,CniAcroporaD_rna22970:0.112631)99:0.0355998)87:0.013593,CniAcroporaT_aten_0.1.m1.9890.m1:0.0861458)60:0.00217051)53:0.0134626,((CniAcroporaT_aten_0.1.m1.9908.m1:0.10758,CniAcroporaM_amil.1.2.18769.m1:0.0747111)42:0.0182973,CniAcroporaD_rna21131:0.141825)84:0.0167266)68:0.0171637)98:0.027669)81:0.0123167)67:0.0131845,CniAcroporaM_amil.1.2.19603.m1:0.150331)98:0.0515781)1:0.103645,((CniAcroporaM_amil.1.2.16789.m1:0.395856,(CniAcroporaT_aten_0.1.m1.21461.m1:0.456068,CniAcroporaT_aten_0.1.m1.36078.m1:0.359035)90:0.158267)80:0.115596,(CniAcroporaD_rna17383:0.130983,(CniAcroporaD_rna8478:0.1161,CniAcroporaM_amil.1.2.17320.m1:0.0697247)75:0.0638649)1:0.202972)88:0.045964)93:0.0411754,(((((CniAcroporaD_rna34721:0.0631206,CniAcroporaT_aten_0.1.m1.11602.m1:0.0513716)1:0.349396,((CniAcroporaD_rna15980:0.0860257,(CniAcroporaM_amil.1.2.11149.m1:0.045278,(CniAcroporaT_aten_0.1.m1.11656.m1:0.0045709,CniAcroporaT_aten_0.1.m1.27019.m1:0.0240364)98:0.0404495)98:0.0419583)70:0.00634993,(CniAcroporaM_amil.1.2.12047.m1:0.119794,CniAcroporaT_aten_0.1.m1.11688.m1:0.105505)79:0.0279079)82:0.0347954)94:0.0685177,CniAcroporaM_amil.1.2.23790.m1:0.14606)43:0.021563,(CniAcroporaD_rna35973:0.0852652,(CniAcroporaD_rna29980:0.0674905,CniAcroporaT_aten_0.1.m1.11507.m1:0.1054)47:0.0226043)49:0.0130636)17:0.041596,(CniAcroporaD_rna33035:0.20758,CniAcroporaD_rna40122:0.0175921)37:0.0237785)1:0.471531)1:0.0485975)77:0.0289313)99:0.0863723,((((((((CniPoritesL_plut2.m8.25894.m1:0.104857,(CniPoritesL_plut2.m8.25698.m1:0.182241,(((((CniPoritesL_plut2.m8.15143.m1:0.0289617,CniPoritesL_plut2.m8.26033.m1:0.0387479)91:0.0114919,CniPoritesL_plut2.m8.24127.m1:0.0566432)79:0.00937016,CniPoritesL_plut2.m8.24126.m1:0.0865535)4:0.001013,CniPoritesL_plut2.m8.28850.m1:0.0120438)85:0.0255234,CniPoritesL_plut2.m8.26035.m1:0.0772232)70:0.0103535)92:0.0172715)99:0.0284403,((CniPoritesL_plut2.m8.16390.m1:0.0113464,CniPoritesL_plut2.m8.16388.m1:0.0181119)98:0.0966796,(CniPoritesL_plut2.m8.25414.m1:0.0484934,CniPoritesL_plut2.m8.25410.m1:0.0350047)99:0.088538)76:0.029014)1:0.0565112,CniPoritesL_plut2.m8.24054.m1:0.241777)12:0.020814,(CniPoritesL_plut2.m8.1633.m1:0.315687,CniPoritesL_plut2.m8.1634.m1:0.185356)89:0.040583)1:0.147205,CniPoritesL_plut2.m8.1631.m1:0.388736)95:0.0498244,(CniGalaxeaF_gfas1.m1.16641.m1:0.239697,(CniMontiporaC_adi2mcaRNA17384_R1:0.436781,(CniMontiporaC_g9543.t1:0.0102632,CniMontiporaC_g67290.t1:0.00917158)1:0.405961)89:0.272689)91:0.158789)84:0.0356401,((CniGalaxeaF_gfas1.m1.10822.m1:0.0304556,CniGalaxeaF_gfas1.m1.14892.m1:0.0401098)7:0.0164508,(CniGalaxeaF_gfas1.m1.12061.m1:0.0974504,CniGalaxeaF_gfas1.m1.9846.m1:0.0584854)60:0.0405028)1:0.176471)99:0.0490913,((((((CniFungiaSp_ffun1.m4.14750.m1:0.189077,(CniFungiaSp_ffun1.m4.14747.m1:0.129896,(CniFungiaSp_ffun1.m4.29707.m1:0.118523,CniFungiaSp_ffun1.m4.27121.m1:0.103244)12:0.0115132)99:0.0307833)99:0.0434455,(CniOrbicellaF_rna7460:0.172188,((CniGoniastreaA_gasp1.m3.23764.m1:0.0768028,CniOrbicellaF_rna7461:0.0651546)80:0.0102248,((CniGoniastreaA_gasp1.m3.23766.m1:0.18201,(CniGoniastreaA_gasp1.m3.356.m1:0.22329,CniGoniastreaA_gasp1.m3.31535.m1:0.0710307)96:0.0488497)71:0.0166501,((CniFungiaSp_ffun1.m4.30002.m1:2.05706,CniGoniastreaA_gasp1.m3.28609.m1:1.2e-08)1:0.150751,(CniGoniastreaA_gasp1.m3.16959.m1:0.0965323,CniGoniastreaA_gasp1.m3.23765.m1:0.119406)82:0.0134007)22:0.0041532)12:0.00838278)98:0.0487036)1:0.0527814)99:0.0439945,(((((CniPocilloporaA_rna2018:0,CniPocilloporaD_rna-XM_027196748.1:0)0:0.0292108,((CniPocilloporaA_rna3679:5e-09,CniPocilloporaD_rna-XM_027179909.1:5e-09)98:0.079426,(CniPocilloporaA_rna3678:0,CniPocilloporaD_rna-XM_027179908.1:0)0:0.0837425)66:0.029717)96:0.0505571,(CniDendronephthya_rna-XM_028559043.1:1.04277,(CniPocilloporaD_rna-XM_027179910.1:5e-09,CniPocilloporaA_rna3680:5e-09)53:5e-09)99:0.0883614)99:0.0629795,(CniMergedstylophoraP_rna32052:0.188372,(((CniMergedstylophoraP_rna25721:0.115835,CniMergedstylophoraP_rna36073:0.146822)74:0.00973227,CniMergedstylophoraP_rna25701:0.0658134)93:0.0129072,CniMergedstylophoraP_rna25723:0.119646)72:0.00916173)92:0.0172356)1:0.0637794,(((CniMergedstylophoraP_rna29830:5e-09,CniMergedstylophoraP_rna32049:0.837767)92:0.312526,((CniPocilloporaA_rna3681:5e-09,CniPocilloporaD_rna-XM_027179907.1:5e-09)99:0.113372,(CniMergedstylophoraP_rna32050:0.486973,(CniMergedstylophoraP_rna35846:0.00680578,CniMergedstylophoraP_rna35845:0.075564)90:0.0876215)76:0.0543431)90:0.0735315)48:0.100155,(((CniPocilloporaA_rna9532:0,CniPocilloporaD_rna-XM_027185861.1:0)0:0.0935639,CniMergedstylophoraP_rna33547:0.123472)43:0.0157801,(((CniMergedstylophoraP_rna9893:0.129259,CniMergedstylophoraP_rna33548:0.115573)64:0.0304821,CniMergedstylophoraP_rna29825:0.114517)34:0.0134213,(StrigamiaM_SMAR003609-RA:2.39589,CniMergedstylophoraP_rna9894:6e-09)1:0.357073)65:0.00640416)89:0.0323789)90:0.0368867)1:0.169163)1:0.0789432,((((CniFungiaSp_ffun1.m4.18256.m1:0.135006,((((CniFungiaSp_ffun1.m4.18245.m1:0.103129,CniFungiaSp_ffun1.m4.23007.m1:0.191197)91:0.0345743,((CniFungiaSp_ffun1.m2b.381.m1:0.0530055,(CniFungiaSp_ffun1.m4.23016.m1:0.00672699,CniFungiaSp_ffun1.m4.30837.m1:0.000352239)1:0.25415)99:0.132265,(CniFungiaSp_ffun1.m4.18257.m1:0.202437,CniFungiaSp_ffun1.m4.23006.m1:0.0901015)24:0.012978)27:0.00935379)99:0.0310439,(CniFungiaSp_ffun1.m4.288.m1:0.0801497,CniFungiaSp_ffun1.m4.23008.m1:0.158556)57:0.0140537)99:0.0520664,(CniFungiaSp_ffun1.m4.18251.m1:0.101032,CniFungiaSp_ffun1.m4.33730.m1:0.0821956)99:0.125845)8:0.018311)80:0.0281775,(((CniFungiaSp_ffun1.m4.20613.m1:0.136024,(CniFungiaSp_ffun1.m4.29878.m1:0.215783,CniFungiaSp_ffun1.m4.30229.m1:0.150006)68:0.0415457)1:0.15976,((((CniFungiaSp_ffun1.m4.20606.m1:0.0428831,(CniFungiaSp_ffun1.m4.20611.m1:0.0742949,CniFungiaSp_ffun1.m4.30230.m1:0.0872069)98:0.147717)63:0.0725797,CniFungiaSp_ffun1.m4.23348.m1:0.109209)0:0.000564952,CniFungiaSp_ffun1.m4.17473.m1:0.14021)52:0.0186797,(CniFungiaSp_ffun1.m4.20608.m1:0.135719,CniFungiaSp_ffun1.m4.26650.m1:0.11918)75:0.0261929)1:0.0746108)93:0.0533756,(CniFungiaSp_ffun1.m4.18918.m1:0.203817,CniOrbicellaF_rna6493:0.408645)99:0.278555)87:0.0664413)99:0.0439201,(((CniGoniastreaA_gasp1.m3.5034.m1:0.0800259,CniGoniastreaA_gasp1.m3.5033.m1:0.00570457)1:0.103696,(CniGoniastreaA_gasp1.m3.5031.m1:0.047927,CniGoniastreaA_gasp1.m3.29335.m1:0.0944103)84:0.0347877)1:0.156769,((CniGoniastreaA_gasp1.m3.12751.m1:0.0667371,(CniGoniastreaA_gasp1.m3.6462.m1:0.0392333,CniGoniastreaA_gasp1.m3.6463.m1:0.00670449)1:0.625896)62:0.0257223,CniGoniastreaA_gasp1.m3.12752.m1:0.12144)1:0.117182)93:0.0379811)73:0.0341986,((((CniMergedstylophoraP_rna29271:0.124536,(CniMergedstylophoraP_rna14980:0.208652,(CniMergedstylophoraP_rna14976:0.0323755,CniMergedstylophoraP_rna34228:0.0531435)98:0.0923495)61:0.0244886)69:0.0301217,(CniPocilloporaA_rna18173:5e-09,CniPocilloporaD_rna-XM_027194573.1:5e-09)1:0.137055)88:0.0421578,((CniMergedstylophoraP_rna31583:0.223619,CniMergedstylophoraP_rna32729:0.238496)80:0.0569953,((CniMergedstylophoraP_Spis19729:0.296593,CniMergedstylophoraP_Spis24621:0.209415)1:0.572511,CniMergedstylophoraP_rna36200:0.135009)94:0.235157)53:0.0433959)1:0.135828,(CniMergedstylophoraP_rna21574:0.0690615,(CniPocilloporaA_rna20407:5e-09,CniPocilloporaD_rna-XM_027196830.1:5e-09)1:0.0675072)1:0.270467)94:0.0562805)99:0.0560525)17:0.0246451,((CniMergedstylophoraP_rna28512:0.278057,(((CniPocilloporaA_rna11896:5e-09,CniPocilloporaD_rna-XM_027188221.1:5e-09)1:0.100769,(((CniMergedstylophoraP_rna8261:0.0891872,CniMergedstylophoraP_Spis22941:0.0799807)88:0.0316937,(CniMergedstylophoraP_rna34078:0.104934,CniMergedstylophoraP_rna35775:0.127033)91:0.026032)84:0.00929587,CniMergedstylophoraP_rna8259:0.191463)86:0.0125058)1:0.199223,(CniGoniastreaA_gasp1.m3.9610.m1:0.0869796,CniOrbicellaF_rna9432:0.0578996)1:0.119038)7:0.038762)99:0.216521,(CniPocilloporaA_rna5158:0,CniPocilloporaD_rna-XM_027181435.1:0)0:0.619838)86:0.122616)0:0.0277155,((CniPoritesL_plut2.m8.1668.m1:0.264675,CniPoritesL_plut2.m8.9179.m1:0.188243)79:0.029342,(((((CniPoritesL_plut2.m8.9195.m1:0.0633687,(CniPoritesL_plut2.m8.14374.m1:1.06106,CniPoritesL_plut2.m8.33156.m1:5e-09)98:0.160599)96:0.0952571,CniPoritesL_plut2.m8.9186.m1:0.159939)80:0.0483451,(((CniPoritesL_plut2.m8.9196.m1:0.0627472,CniPoritesL_plut2.m8.9155.m1:0.152396)78:0.0175265,(CniPoritesL_plut2.m8.9193.m1:0.141517,(CniPoritesL_plut2.m8.9190.m1:0.0983521,(CniPoritesL_plut2.m8.9183.m1:0.0683223,CniPoritesL_plut2.m8.9204.m1:0.104704)92:0.0255613)92:0.0227234)93:0.0222405)59:0.0093019,(CniPoritesL_plut2.m8.9184.m1:0.0862953,CniPoritesL_jamg1.model.Sc0000103.77:0.111421)82:0.0110258)89:0.0267982)58:0.00221965,CniPoritesL_jamg1.model.Sc0000103.75:0.154636)73:0.0151787,CniPoritesL_plut2.m8.9189.m1:0.266528)96:0.041647)1:0.198363)98:0.0542498)0:0.0616972)98:0.0815086,((((((CniFungiaSp_ffun1.m4.19085.m1:0.348998,((CniPoritesL_plut2.m8.24352.m1:0.922756,(((CniMergedstylophoraP_rna28992:0.225836,(CniMergedstylophoraP_rna34877:0.217518,(CniPocilloporaA_rna21595:0,CniPocilloporaD_rna-XM_027198011.1:0)0:0.110658)86:0.0403357)68:0.0374702,(CniPocilloporaA_rna23338:5e-09,CniPocilloporaD_rna-XM_027199773.1:5e-09)1:0.389897)1:0.119135,((CniFungiaSp_ffun1.m4.10764.m1:0.186766,(CniOrbicellaF_rna13578:0.113532,(CniGoniastreaA_gasp1.m3.23342.m1:0.0273025,(CniGoniastreaA_gasp1.m3.23338.m1:0.0393981,CniGoniastreaA_gasp1.m3.23346.m1:0.0204585)11:0.0064201)98:0.0592365)1:0.109913)1:0.102904,((CniPoritesL_plut2.m8.24349.m1:0.0452522,(CniPoritesL_jamg1.model.xpSc0007170.7:0.0489046,CniPoritesL_plut2.m8.24346.m1:0.0898296)84:0.0266161)1:0.188163,(CniPoritesL_plut2.m8.26813.m1:0.122743,CniPoritesL_plut2.m8.26831.m1:0.0988592)1:0.0715565)1:0.131922)95:0.0721031)0:0.0308091)51:0.0456778,((CniGalaxeaF_gfas1.m1.11175.m1:0.287333,(CniGalaxeaF_gfas1.m1.23635.m1:0.275587,((CniAcroporaM_amil.1.2.24718.m1:0.349471,((CniAcroporaD_rna22597:0.267748,(((CniAcroporaD_rna7709:0.0768085,(CniAcroporaD_rna5497:0.060147,CniAcroporaM_amil.1.2.19311.m1:0.0605643)85:0.0303519)14:0.0296001,(CniAcroporaD_rna26225:0.065682,CniAcroporaD_rna35404:0.139185)94:0.0250513)99:0.0546366,(CniAcroporaD_rna35704:0.121554,(CniAcroporaM_amil.1.2.24466.m1:0.10231,(CniAcroporaM_amil.1.2.19308.m1:0.110871,CniAcroporaD_rna19302:0.101244)32:0.00654516)75:0.0168909)5:0.0205957)1:0.126251)99:0.102574,((((((((CniAcroporaD_rna37212:0.126784,(CniAcroporaM_amil.1.2.22825.m1:0.0616289,(CniAcroporaD_rna22801:0.0672178,CniAcroporaD_rna37403:0.13122)91:0.0212832)1:0.100339)81:0.0164942,(CniAcroporaM_amil.1.2.4873.m1:0.128232,((CniAcroporaM_amil.1.2.22817.m1:0.0852263,CniAcroporaT_aten_0.1.m1.26978.m1:0.0731027)1:0.105259,CniAcroporaT_aten_0.1.m1.26969.m1:0.0872544)98:0.0413039)99:0.0414056)56:0.0218876,CniAcroporaM_amil.1.2.15882.m1:0.166478)92:0.023207,(CniAcroporaD_rna38778:0.0318125,CniAcroporaM_amil.1.2.23031.m1:0.0398382)1:0.119838)66:0.0172485,(CniAcroporaM_amil.1.2.3762.m1:0.195969,(((CniAcroporaD_rna34738:0.103511,CniAcroporaM_amil.1.2.4577.m1:0.0858662)98:0.0515503,(CniAcroporaD_rna38951:0.112478,CniAcroporaD_rna38953:0.105799)95:0.0401453)61:0.0287519,CniAcroporaD_rna37835:0.135083)98:0.0555679)56:0.0225285)91:0.0212584,(CniAcroporaM_amil.1.2.16964.m1:0.123428,CniAcroporaM_amil.1.2.19842.m1:0.191304)93:0.0245919)87:0.0272604,(((CniAcroporaD_rna27659:0.0830834,(CniAcroporaM_amil.1.2.22378.m1:0.129191,((CniAcroporaD_rna32119:0.0571894,CniAcroporaM_amil.1.2.22379.m1:0.0408679)99:0.0402419,CniAcroporaD_rna35712:0.102513)95:0.0326128)43:0.024509)1:0.0906587,(CniAcroporaT_aten_0.1.m1.17268.m1:0.150722,CniAcroporaM_amil.1.2.19473.m1:0.120334)10:0.0176913)1:0.0793792,CniAcroporaM_amil.1.2.15447.m1:0.180336)57:0.0244573)6:0.0250447,(CniAcroporaM_amil.1.2.6621.m1:0.513746,CniAcroporaD_rna35852:0.099613)71:0.0712014)1:0.142211)93:0.0511887)99:0.0909524,(CniMontiporaC_adi2mcaRNA38951_R6:0.178747,(CniMontiporaC_g50645.t1:0.342551,CniMontiporaC_adi2mcaRNA17358_R6:0.119139)70:0.0596337)1:0.0974605)1:0.146786)81:0.0551053)81:0.0390064,(CniPoritesL_plut2.m8.32633.m1:0.418146,CniPoritesL_plut2.m8.5840.m1:0.236084)99:0.0998186)97:0.0586368)1:0.204372)99:0.0655522,(CniMergedstylophoraP_rna26688:0.263946,(CniMergedstylophoraP_rna29266:0.260947,((CniMergedstylophoraP_Spis19099:0.228382,CniMergedstylophoraP_rna32732:0.152174)96:0.0583882,(CniMergedstylophoraP_rna29277:0.269895,CniMergedstylophoraP_rna29281:0.166379)96:0.061657)48:0.0294678)99:0.0819361)1:0.161722)63:0.0434339,((CniGalaxeaF_gfas1.m1.11575.m1:0.0263438,CniGalaxeaF_gfas1.m1.12918.m1:0.0852737)1:0.302876,(CniPoritesL_plut2.m8.33368.m1:0.381404,CniAcroporaT_aten_0.1.m1.37671.m1:0.417583)26:0.0730858)97:0.084673)99:0.113392,((CniPoritesL_plut2.m8.1635.m1:0.193941,CniPoritesL_plut2.m8.16394.m1:0.384481)1:0.239311,(CniAcroporaM_amil.1.2.20049.m1:0.504425,CniAcroporaT_aten_0.1.m1.36385.m1:0.284052)1:0.174341)92:0.0788521)98:0.0917345,((((CniMontiporaC_adi2mcaRNA22656_R6:0.522766,(CniAcroporaD_rna28542:0.140669,(((((((CniAcroporaM_amil.1.2.16210.m1:0.0545733,CniAcroporaM_amil.1.2.22640.m1:0.122847)70:0.0163314,CniAcroporaD_rna40032:0.321852)95:0.0436011,((CniAcroporaD_rna17361:0.0497451,CniAcroporaM_amil.1.2.22629.m1:0.00602879)98:0.039186,CniAcroporaD_rna17362:0.062352)67:0.03002)94:0.0262408,(CniAcroporaD_rna36817:0.0132443,CniAcroporaT_aten_0.1.m1.19107.m1:0.0809074)97:0.0646729)95:0.0302279,(((CniAcroporaD_rna17359:0.0904121,((CniAcroporaD_rna8689:0.0176701,CniAcroporaM_amil.1.2.17577.m1:0.00537148)1:0.0763786,CniAcroporaD_rna33447:0.0714922)95:0.032666)48:0.0114033,(CniAcroporaT_aten_0.1.m1.19155.m1:0.00190259,CniAcroporaT_aten_0.1.m1.36254.m1:0.00291127)1:0.106487)95:0.0247662,(((CniAcroporaM_amil.1.2.17472.m1:0.125722,((CniAcroporaD_rna30236:0.110117,CniAcroporaD_rna30237:0.0577262)86:0.047664,(CniAcroporaM_amil.1.2.17576.m1:0.116457,(CniAcroporaD_rna7586:0.0922148,CniAcroporaD_rna17363:0.0505058)99:0.0481391)74:0.0150639)99:0.0517776)80:0.0256961,((CniAcroporaD_rna32369:0.145662,(CniAcroporaT_aten_0.1.m1.19120.m1:0.146914,(CniAcroporaD_rna33444:0.100781,CniAcroporaD_rna36901:0.0567058)88:0.034317)1:0.0797903)1:0.0825138,(CniAcroporaT_aten_0.1.m1.19134.m1:0.0851196,CniAcroporaT_aten_0.1.m1.37543.m1:0.102094)1:0.100171)58:0.0357003)98:0.0441418,CniAcroporaD_rna13316:0.19111)1:0.063949)99:0.098199)1:0.130658,(CniAcroporaD_rna21562:0.122385,(CniAcroporaT_aten_0.1.m1.19158.m1:0.026528,CniAcroporaT_aten_0.1.m1.36253.m1:0.0196168)1:0.171518)14:0.0420271)98:0.0297798,(((CniAcroporaD_rna13308:0.0370652,(CniAcroporaD_rna39994:0.0201028,CniAcroporaT_aten_0.1.m1.23446.m1:0.0231176)94:0.0146155)1:0.112572,((CniAcroporaD_rna22656:5e-09,CniAcroporaM_amil.1.2.13860.m1:0.00302108)1:0.133938,CniAcroporaM_amil.1.2.22635.m1:0.184179)77:0.0164149)97:0.0305356,CniMontiporaC_adi2mcaRNA22656_R0:0.121434)97:0.0371245)61:0.0206865)1:0.214669)94:0.0858367,((((CniOrbicellaF_rna6218:0.18823,(CniGoniastreaA_gasp1.m3.20431.m1:0.157611,((CniPocilloporaA_rna15865:5e-09,CniPocilloporaD_rna-XM_027192238.1:5e-09)1:0.0519298,(CniMontiporaC_adi2mcaRNA22656_R3:0.0806296,(CniMontiporaC_adi2mcaRNA22656_R2:0.0446361,CniMontiporaC_adi2mcaRNA22656_R1:0.0283443)97:0.0140544)99:0.0354119)1:0.120278)1:0.093751)1:0.128282,((CniFungiaSp_ffun1.m4.19506.m1:0.156614,(((CniPocilloporaA_rna15864:0,CniPocilloporaD_rna-XM_027192249.1:0)0:0.102248,CniMergedstylophoraP_rna8673:0.132725)1:0.171073,(((CniPocilloporaA_rna18934:5e-09,CniPocilloporaD_rna-XM_027195333.1:5e-09)1:0.0845959,(CniMergedstylophoraP_rna12042:0.0805216,CniMergedstylophoraP_rna12038:0.150883)57:0.0244406)1:0.186611,(CniMergedstylophoraP_rna33727:0.228053,(CniMergedstylophoraP_rna2188:0.0605159,CniMergedstylophoraP_rna34043:0.0403889)1:0.124921)1:0.235588)99:0.0724136)99:0.0709317)89:0.0377601,(CniMontiporaC_adi2mcaRNA22656_R4:0.0779245,CniOrbicellaF_rna6212:0.0885713)1:0.0931947)1:0.0619871)42:0.0229868,(CniOrbicellaF_rna6215:0.139266,(CniGoniastreaA_gasp1.m3.2955.m1:0.0986392,CniGoniastreaA_gasp1.m3.2956.m1:0.101092)1:0.0782214)1:0.0819429)1:0.106296,(CniGalaxeaF_gfas1.m1.12173.m1:0.26363,(CniPoritesL_plut2.m8.20023.m1:0.247859,((CniPoritesL_plut2.m8.20033.m1:0.1036,CniPoritesL_plut2.m8.30167.m1:0.0849551)1:0.0958235,CniPoritesL_plut2.m8.30166.m1:0.204607)18:0.0257112)99:0.0554774)99:0.0617088)35:0.076142)99:0.289604,CniOrbicellaF_rna7127:1.12748)91:0.174077,CniOrbicellaF_rna7129:0.607078)84:0.0895284)1:0.166829,(CniPoritesL_jamg1.model.Sc0000099.57:0.398819,StrigamiaM_SMAR003390-RA:1.18969)1:0.664519)49:0.0423912)68:0.0778724,((((((CniMergedstylophoraP_Spis24794:0.167862,((CniMergedstylophoraP_Spis2047:0.00346899,CniMergedstylophoraP_Spis2048:5e-09)1:0.54119,(CniMergedstylophoraP_rna35426:0.312371,(CniMergedstylophoraP_Spis14751:0.185148,CniMergedstylophoraP_rna34943:0.0446348)99:0.201242)86:0.0635121)50:0.0652428)1:0.278031,(CniGoniastreaA_gasp1.m3.25791.m1:0.0605482,(CniGoniastreaA_gasp1.m3.27136.m1:0.0256436,CniGoniastreaA_gasp1.m3.31515.m1:0.019221)96:0.0490334)1:0.521037)98:0.225695,(CniPoritesL_plut2.m8.6730.m1:0.115029,((CniPoritesL_plut2.m8.6729.m1:0.142576,(CniPoritesL_plut2.m8.6733.m1:0.0760758,CniPoritesL_plut2.m8.6728.m1:0.307521)1:0.0933383)98:0.0836033,(CniPoritesL_plut2.m8.6734.m1:0.0551623,CniPoritesL_plut2.m8.6745.m1:0.0257177)1:0.182425)97:0.227115)1:0.552189)96:0.180607,(CniGoniastreaA_gasp1.m3.8190.m1:0.529466,(((((((CniMergedstylophoraP_rna19233:0.113846,(CniPocilloporaA_rna6226:5e-09,CniPocilloporaD_rna-XM_027182503.1:5e-09)1:0.0935992)1:0.09686,((CniPocilloporaA_rna3981:5e-09,(CniPocilloporaD_rna-XM_027180248.1:5e-09,CniXenia_Xe_005889-T1:2.68124)0:5e-09)1:0.264146,(CniMergedstylophoraP_rna4050:0.142547,((CniMergedstylophoraP_rna4052:0.0866987,CniMergedstylophoraP_rna4053:0.0775964)95:0.018697,((CniMergedstylophoraP_rna34086:0.148551,CniMergedstylophoraP_rna4051:0.103109)37:0.0158895,CniMergedstylophoraP_rna4049:0.14533)41:0.00599735)96:0.0264016)99:0.0942777)44:0.0118454)92:0.0337002,(((CniMergedstylophoraP_rna28141:0.0935386,(CniPocilloporaA_rna12401:5e-09,CniPocilloporaD_rna-XM_027188755.1:5e-09)1:0.0698626)1:0.15696,(((CniMergedstylophoraP_rna35965:0.0949061,CniMergedstylophoraP_rna28295:0.103812)93:0.0344251,CniMergedstylophoraP_rna19239:0.0808485)95:0.109697,CniMergedstylophoraP_rna19234:0.257017)88:0.057169)89:0.0341963,((CniFungiaSp_ffun1.m4.1712.m1:0.139884,((((CniFungiaSp_ffun1.m4.22094.m1:0.0275405,CniFungiaSp_ffun1.m4.27704.m1:0.0265886)1:0.131899,(CniFungiaSp_ffun1.m4.22090.m1:0.00479023,CniFungiaSp_ffun1.m4.27702.m1:0.0110189)1:0.227645)98:0.0746739,((CniFungiaSp_ffun1.m4.27703.m1:0.0435944,CniFungiaSp_ffun1.m4.33092.m1:0.13009)35:0.0169916,(CniFungiaSp_ffun1.m4.22089.m1:0.0863606,(CniFungiaSp_ffun1.m4.18684.m1:0.0900675,CniFungiaSp_ffun1.m4.33091.m1:0.0668566)78:0.0184396)45:0.00507745)99:0.046579)96:0.0259627,((CniGoniastreaA_gasp1.m3.31552.m1:0.0878594,CniGoniastreaA_gasp1.m3.16759.m1:0.0566655)69:0.0206363,CniGoniastreaA_gasp1.m3.24189.m1:0.0978284)99:0.106615)98:0.0442715)95:0.0414266,(CniFungiaSp_ffun1.m4.30226.m1:0.131812,(CniFungiaSp_ffun1.m4.29099.m1:0.0659744,(CniFungiaSp_ffun1.m4.19192.m1:0.0555497,CniFungiaSp_ffun1.m4.30227.m1:0.0651339)11:0.00900563)99:0.0516383)1:0.239074)1:0.0772083)45:0.0192763)61:0.116607,(((CniPocilloporaA_rna9688:5e-09,CniPocilloporaD_rna-XM_027186006.1:5e-09)99:0.133822,(CniPocilloporaA_rna25512:5e-09,CniPocilloporaD_rna-XM_027201982.1:5e-09)99:0.0760322)93:0.0510538,(((CniPocilloporaA_rna6230:0,CniPocilloporaD_rna-XM_027182506.1:0)0:0.54405,(CniPocilloporaA_rna6231:5e-09,CniPocilloporaD_rna-XM_027182507.1:5e-09)91:0.048065)58:0.0433132,(CniPocilloporaA_rna25513:5e-09,CniPocilloporaD_rna-XM_027201981.1:5e-09)98:0.0389702)96:0.0544554)94:0.0777248)17:0.0822312,CniMergedstylophoraP_Spis22956:0.217368)92:0.170575,CniMergedstylophoraP_Spis22359:0.398676)87:0.10378,(CniMergedstylophoraP_rna31487:0.534795,CniMergedstylophoraP_rna19222:0.384343)87:0.09003)93:0.100397)43:0.0610884)63:0.0500504,CniPoritesL_plut2.m8.4643.m1:0.327756)90:0.0851717,(CniMergedstylophoraP_rna26724:1.05258,((((((CniGoniastreaA_gasp1.m3.8571.m1:0.100327,(CniGoniastreaA_gasp1.m3.29612.m1:0.0282431,(CniGoniastreaA_gasp1.m3.29062.m1:0.0401366,(CniGoniastreaA_gasp1.m3.8572.m1:0.0625853,CniGoniastreaA_gasp1.m3.8577.m1:0.0835937)35:0.0178075)89:0.0528136)99:0.268365)1:0.278145,(CniFungiaSp_ffun1.m4.30153.m1:0.117159,(CniOrbicellaF_rna24715:0.202037,(CniGoniastreaA_gasp1.m1b.27828.m1:0.38653,CniOrbicellaF_rna24716:0.12818)90:0.0615803)87:0.0727239)99:0.208522)99:0.269717,(CniMergedstylophoraP_rna23595:0.320254,(CniOrbicellaF_rna26555:0.0954719,(CniGoniastreaA_gasp1.m3.1968.m1:0.0716254,CniGoniastreaA_gasp1.m3.1959.m1:0.0380822)84:0.0288312)1:0.22569)1:0.591396)59:0.10529,(((CniMergedstylophoraP_rna27281:0.0314865,CniMergedstylophoraP_Spis17738:0.0684985)1:0.491571,((CniFungiaSp_ffun1.m4.21529.m1:0.0844261,CniFungiaSp_ffun1.m4.17527.m1:0.0508355)99:0.18021,(CniFungiaSp_ffun1.m4.29874.m1:0.48675,((((CniPoritesL_plut2.m8.24124.m1:0.0775416,((CniPoritesL_plut2.m8.24110.m1:0.174881,CniPoritesL_plut2.m8.24118.m1:0.196805)41:0.0165723,((((CniPoritesL_plut2.m8.2153.m1:0.0717722,CniPoritesL_plut2.m8.24111.m1:0.0734386)1:0.184965,(CniPoritesL_plut2.m8.2152.m1:0.12861,CniPoritesL_plut2.m8.24113.m1:0.115546)87:0.052878)39:0.0101168,(CniPoritesL_plut2.m8.21823.m1:0.20241,CniPoritesL_plut2.m8.23611.m1:0.226296)81:0.0207851)97:0.0256004,(CniPoritesL_plut2.m8.24109.m1:0.17617,(CniPoritesL_plut2.m8.2155.m1:0.100254,CniPoritesL_plut2.m8.24117.m1:0.0644052)95:0.0772094)98:0.0367583)53:0.0130597)62:0.0050462)1:0.252588,(((((CniGoniastreaA_gasp1.m3.3578.m1:0.11508,(CniOrbicellaF_rna26692:0.00398152,CniOrbicellaF_rna26691:5e-09)99:0.0467737)1:0.0559784,((((CniGoniastreaA_gasp1.m3.7654.m1:0.105208,CniGoniastreaA_gasp1.m3.7656.m1:0.168606)30:0.0155416,CniOrbicellaF_rna460:0.192292)77:0.0067996,(((CniOrbicellaF_rna462:0.0121378,CniOrbicellaF_rna464:0.217281)94:0.0682899,CniOrbicellaF_rna465:0.0768705)88:0.0207614,CniOrbicellaF_rna463:0.0813936)77:0.0119923)51:0.00524632,(CniGoniastreaA_gasp1.m3.7659.m1:0.143886,CniOrbicellaF_rna456:0.0789318)94:0.0246805)92:0.0166869)98:0.0268041,(CniOrbicellaF_rna21970:0.0677545,CniGoniastreaA_gasp1.m1b.20792.m1:0.991685)88:0.0475579)1:0.0837211,((CniFungiaSp_ffun1.m4.10665.m1:0.125443,(((CniFungiaSp_ffun1.m4.10666.m1:0.0264575,CniFungiaSp_ffun1.m4.30506.m1:0.0225606)94:0.0457938,(CniFungiaSp_ffun1.m2b.31130.m1:0.057743,CniFungiaSp_ffun1.m4.10670.m1:0.0841525)84:0.0203389)81:0.0331047,((CniFungiaSp_ffun1.m4.10657.m1:0.107743,CniFungiaSp_ffun1.m4.17999.m1:0.0951038)90:0.0535214,((CniFungiaSp_ffun1.m4.25014.m1:0.0459843,CniFungiaSp_ffun1.m4.25018.m1:0.105029)90:0.0426834,(CniFungiaSp_ffun1.m4.10656.m1:0.0413764,CniFungiaSp_ffun1.m4.14807.m1:0.0465621)98:0.0481015)61:0.01541)98:0.0262501)78:0.0127029)43:0.0170566,CniFungiaSp_ffun1.m2b.13025.m1:0.152814)93:0.0470376)99:0.0701209,(((CniMergedstylophoraP_rna27284:0.043053,(CniPocilloporaA_rna25421:5e-09,CniPocilloporaD_rna-XM_027201890.1:5e-09)99:0.104208)99:0.126049,(((CniPocilloporaA_rna20172:5e-09,CniPocilloporaD_rna-XM_027196588.1:5e-09)1:0.127298,CniMergedstylophoraP_rna27287:0.177913)33:0.0199612,CniMergedstylophoraP_rna4810:0.201293)99:0.0789897)1:0.187548,(CniGoniastreaA_gasp1.m3.16557.m1:0.226354,(CniFungiaSp_ffun1.m4.17526.m1:0.160038,CniFungiaSp_ffun1.m4.17529.m1:0.151927)84:0.0247832)39:0.0221272)99:0.062453)96:0.0329209)93:0.0468907,((CniMergedstylophoraP_rna27280:0.0744731,(CniPocilloporaA_rna25419:5e-09,CniPocilloporaD_rna-XM_027201872.1:5e-09)1:0.0724053)1:0.203006,(CniFungiaSp_ffun1.m4.17525.m1:0.132213,CniGoniastreaA_gasp1.m3.16556.m1:0.149646)99:0.0649295)1:0.151238)31:0.0339103,(((((CniMergedstylophoraP_rna3694:0.070064,(CniPocilloporaA_rna10809:5e-09,CniPocilloporaD_rna-XM_027187165.1:5e-09)1:0.051853)1:0.170875,(((((CniXenia_Xe_019621-T1:0.268152,CniPocilloporaD_rna-XM_027191602.1:5e-09)0:6e-09,CniPocilloporaA_rna15235:5e-09)1:0.128302,(CniPocilloporaA_rna15236:5e-09,CniPocilloporaD_rna-XM_027191603.1:5e-09)1:0.0655803)80:0.0266551,((CniMergedstylophoraP_Spis2423:0.354644,CniMergedstylophoraP_rna3681:0.103326)95:0.0825713,CniMergedstylophoraP_rna3685:0.0796409)4:0.0250402)1:0.20646,((CniMergedstylophoraP_rna3689:0.201153,CniMergedstylophoraP_rna35020:0.499033)98:0.232106,CniMergedstylophoraP_rna24560:0.539317)84:0.102624)94:0.0886544)87:0.0317198,(CniFungiaSp_ffun1.m4.8494.m1:0.0852888,CniFungiaSp_ffun1.m4.8495.m1:0.0694783)99:0.156781)87:0.0714584,(CniGoniastreaA_gasp1.m3.24552.m1:0.526089,(CniPoritesL_plut2.m8.26054.m1:0.198746,(CniGalaxeaF_gfas1.m1.13319.m1:0.18996,(CniMontiporaC_adi2mcaRNA36783_R0:0.147203,(CniAcroporaT_aten_0.1.m1.10506.m1:0.0305173,(CniAcroporaD_rna36783:0.0172643,CniAcroporaM_amil.1.2.5467.m1:0.00768412)1:0.0374375)1:0.194838)1:0.113763)96:0.135797)96:0.135637)98:0.149519)1:0.111355,((CniGalaxeaF_gfas1.m1.17250.m1:0.317185,(CniPoritesL_plut2.m8.2139.m1:0.23858,(CniPoritesL_plut2.m8.2142.m1:0.0824818,(CniPoritesL_plut2.m8.2137.m1:0.0386694,CniPoritesL_plut2.m8.2138.m1:0.0955293)91:0.0521946)1:0.13598)99:0.120917)1:0.213554,((CniMergedstylophoraP_rna607:0.497689,(CniMergedstylophoraP_rna606:0.161431,(CniPocilloporaA_rna3362:5e-09,CniPocilloporaD_rna-XM_027204759.1:5e-09)99:0.143148)86:0.0647545)98:0.0984606,(CniFungiaSp_ffun1.m4.27888.m1:0.264406,(CniOrbicellaF_rna31942:0.230476,CniFungiaSp_ffun1.m4.27889.m1:0.238246)50:0.0368948)56:0.0343732)90:0.020976)95:0.0363131)1:0.116257)73:0.0193597)78:0.0224863)26:0.0367566)99:0.184042,((CniPoritesL_plut2.m8.6735.m1:0.0343741,CniPoritesL_plut2.m8.6747.m1:0.0431645)1:0.264906,(CniFungiaSp_ffun1.m4.8855.m1:0.128523,(CniGoniastreaA_gasp1.m3.29578.m1:0.103114,(CniOrbicellaF_rna24711:0.0422208,(CniGoniastreaA_gasp1.m1b.40769.m1:0.0636084,CniGoniastreaA_gasp1.m1b.41236.m1:0.0665449)99:0.0305491)87:0.0355721)99:0.102085)99:0.127983)1:0.860301)98:0.148388)99:0.252706,CniMergedstylophoraP_rna27282:0.96267)84:0.0989093,((CniFungiaSp_ffun1.m4.17547.m1:0.662117,CniGalaxeaF_gfas1.m1.8499.m1:0.562901)17:0.106221,((CniGalaxeaF_gfas1.m1.17249.m1:0.491338,CniGoniastreaA_gasp1.m3.31683.m1:0.406219)31:0.0369255,(CniMergedstylophoraP_rna27516:0.278989,(CniOrbicellaF_rna30472:0.0908934,(CniOrbicellaF_rna30466:5e-09,CniOrbicellaF_rna30467:0.063687)1:0.093353)1:0.201023)99:0.276311)93:0.146622)83:0.102986)39:0.0673685)39:0.0666269)99:0.130559)15:0.0329826)65:0.0429249)99:0.150885)71:0.090368)57:0.0473266)90:0.0903002)72:0.0732442)60:0.210218)87:0.483313)57:0.227316)99:0.300754)16:0.11565)99:0.16258)0;
