# Supplementary material for: Evolution of Protein-Mediated Biomineralization in Scleractinian Corals
Source: Front Genet. 2021 Feb 2;12:618517. doi: 10.3389/fgene.2021.618517 (PMC7902050; doi:10.3389/fgene.2021.618517)
Supplement: Supplementary file 2 [file Data_Sheet_2.ZIP › tree.biomin.OG0000027.tree.txt]

((((((CniAmplexidiscus_evm.model.scaffold_292.7:0.207231,CniPoritesL_plut2.m8.12388.m1:0.141013)1:0.711379,(CniPocilloporaA_rna11555:5e-09,CniPocilloporaD_rna-XM_027187883.1:5e-09)1:0.350598)94:0.12714,(LottiaG_LotgiT235294:1.11962,(CniGoniastreaA_gasp1.m3.9720.m1:0.407308,((CniFungiaSp_ffun1.m4.27475.m1:0.1459,CniFungiaSp_ffun1.m4.27484.m1:0.135564)1:0.600887,CniOrbicellaF_rna36180:0.226365)97:0.274957)86:0.194398)89:0.143272)73:0.0286558,((StrongylocentrotusP_rna12887:0.0612875,StrongylocentrotusP_rna36269:0.0155534)69:0.0466756,(StrongylocentrotusP_rna12959:0.0553515,StrongylocentrotusP_rna5948:0.193379)71:0.0141353)1:0.51855)88:0.0814305,(((((StrongylocentrotusP_rna2391:0.177865,(StrongylocentrotusP_rna2392:0.115253,StrongylocentrotusP_rna13969:0.336835)99:0.235697)1:0.395342,(StrongylocentrotusP_rna40864:0.64262,MnemiopsisL_ML09775a-RA:0.92813)80:0.178405)93:0.177384,(((CaenorhabditisE_C26G2.2a.1:0.540517,MonosigaB_rna-XM_001749088.1:0.531115)1:0.579435,(StrongylocentrotusP_rna29153:0.695221,(AcanthasterP_rna34486:0.14657,AcanthasterP_rna34487:0.315467)98:0.236062)32:0.0197344)72:0.0636743,(((AcanthasterP_rna35970:0.284875,(AcanthasterP_rna35688:0.0045656,AcanthasterP_rna36195:6e-09)1:0.270946)1:0.508135,((((AcanthasterP_rna26541:0.47537,(AmphimedonQ_rna13507:0.0167762,AmphimedonQ_rna28577:0.0111134)1:0.603866)71:0.134113,AcanthasterP_rna26670:0.613501)99:0.529332,StrongylocentrotusP_rna1984:0.665006)50:0.0718561,StrongylocentrotusP_rna1327:0.802383)45:0.039102)90:0.142918,((AcanthasterP_rna34708:0.333801,(AcanthasterP_rna6344:0.0790067,AcanthasterP_rna6346:0.0970965)1:0.312229)99:0.197721,AcanthasterP_rna13851:0.678969)63:0.09162)21:0.0296919)0:0.0220778)64:0.0503946,((StrongylocentrotusP_rna27323:0.0253285,StrongylocentrotusP_rna24837:0.0127113)1:0.715339,(CniNemvArnau_v1g141947:6e-09,CniNemvArnau_v1g138616:0.0180903)1:0.437832)0:0.105391)0:0.026252,(((((XenopusT_rna-XM_031893522.1:0.61917,(BotrylloidesL_Boleac.CG.SB_v3.S171.g03724.01.t:0.0309896,BotrylloidesL_Boleac.CG.SB_v3.S1394.g02565.01.t:0.00276505)99:0.485438)90:0.209997,(((CniExaiptasiaP_rna-XM_021056159.2:0.420262,CniActiniaT_rna-XM_031700257.1:0.119642)94:0.295529,StrongylocentrotusP_rna33320:0.783406)84:0.208999,(CniGalaxeaF_gfas1.m1.10078.m1:0.560028,StrongylocentrotusP_rna28175:0.818167)84:0.196528)33:0.142725)83:0.125861,(((((LingulaA_rna-XM_013527619.1:0.781108,((LingulaA_rna-XM_013556458.1:0.0188396,LingulaA_rna-XM_013544254.2:0.0208623)1:0.132777,(LingulaA_rna-XM_013565166.1:0.0518171,LingulaA_rna-XM_013544255.2:0.0881587)95:0.0526092)92:0.18761)99:0.207474,LingulaA_rna-XM_013553890.2:0.389665)1:0.438459,((CniMergedstylophoraP_rna35716:0.278101,DrosophilaM_FBtr0307052:0.438441)1:0.829125,(CniMergedstylophoraP_rna32106:0.481519,(CaenorhabditisE_Y57E12B.4.1:0.473415,StrongylocentrotusP_rna595:0.421369)68:0.202985)99:0.449532)89:0.113696)71:0.050775,(CniAureliaA_scaffold435.g19.t1:0.239338,LottiaG_LotgiT233072:0.365178)1:0.669111)72:0.0596222,((((CniAmplexidiscus_evm.model.scaffold_201.4:0.0156875,CniDiscosoma_evm.model.scaffold_174.26:0.103784)99:0.0795782,(CniAmplexidiscus_evm.model.scaffold_1123.2:0.0849911,CniDiscosoma_evm.model.scaffold_174.27:0.0359562)99:0.0583278)1:0.377165,(CniPoritesL_plut2.m8.6018.m1:0.235431,(CniMergedstylophoraP_rna12671:0.20136,(CniFungiaSp_ffun1.m4.27510.m1:0.146539,(CniOrbicellaF_rna29366:0.0533942,(CniGoniastreaA_gasp1.m3.6075.m1:0.0405562,CniOrbicellaF_rna29365:0.0744784)86:0.0175642)1:0.0908045)72:0.0417648)89:0.0671623)1:0.200542)1:0.293816,CniExaiptasiaP_rna-XM_028658110.1:0.935578)98:0.137196)1:0.325133)71:0.0373073,(((CniActiniaT_rna-XM_031717323.1:0.401232,(CniMontiporaC_g29791.t1:0.489448,(CniExaiptasiaP_rna-XM_021052240.2:0.23601,CniExaiptasiaP_rna-XM_021057201.2:0.199197)78:0.234617)59:0.183566)78:0.11657,((((CniMontiporaC_g38614.t1:0.353335,LingulaA_rna-XM_013526146.1:0.546542)47:0.0942734,DanioR_ENSDART00000082368:0.355903)1:0.0740396,(LingulaA_rna-XM_013530907.1:0.238929,(LingulaA_rna-XM_013530915.1:0.203488,LingulaA_rna-XM_024076114.1:0.1137)81:0.0886617)99:0.375598)98:0.356528,(StrongylocentrotusP_rna2426:0.581355,(CrassostreaG_EKC33241:0.738148,(CrassostreaG_EKC33247:0.0223148,CrassostreaG_EKC22764:0.0463482)97:0.486866)77:0.251688)96:0.399725)85:0.184914)46:0.119208,LingulaA_rna-XM_013526933.2:0.466837)75:0.220602)55:0.0549077,(((StrongylocentrotusP_rna35138:0.0207507,StrongylocentrotusP_rna38310:0.012789)1:1.34679,StrongylocentrotusP_rna28011:0.46206)82:0.157317,((((((((DanioR_ENSDART00000162139:0.591641,(FungYarrowiaL_CAG78415:0.305271,MnemiopsisL_ML065715a-RA:0.457023)99:0.231099)1:0.33426,((OphiophagusH_rna-gnl|NaturalisBC|L345_04414.mrna:0.349879,MnemiopsisL_ML45007a-RA:0.534619)1:0.52348,(CniExaiptasiaP_rna-XM_021037827.1:1.04003,(FungScedosporiumA_KEZ38811:0.649783,(LingulaA_rna-XM_013554146.1:0.751194,LingulaA_rna-XM_013550250.1:0.573376)90:0.156406)40:0.159948)79:0.0908493)37:0.0696814)83:0.10203,(fungRhodotorulaT_POY76636:0.86273,(MonosigaB_rna-XM_001746942.1:0.783291,((((CniPoritesL_jamg1.model.Sc0000148.2:0.429981,FungYarrowiaL_CAG79733:0.40559)99:0.265516,MonosigaB_rna-XM_001744746.1:0.866022)33:0.122933,(FungYarrowiaL_CAG83883:0.593359,CrassostreaG_EKC18225:0.597205)99:0.293681)84:0.104567,(AmphibalanusA_rna-gnl|WGS_VIIS|FJT64_023794-RA_mrna:0.00856611,(AmphibalanusA_rna-gnl|WGS_VIIS|FJT64_020346-RA_mrna:6e-09,AmphibalanusA_rna-gnl|WGS_VIIS|FJT64_023795-RA_mrna:0.012349)69:0.0154618)1:1.23846)63:0.0543643)96:0.188321)49:0.0525942)1:0.408599,(((AmphibalanusA_rna-gnl|WGS_VIIS|FJT64_004088-RA_mrna:0.841951,SalpingoecaR_rna-gnl|WGS_ACSY|mrna_PTSG_00804T0:0.609363)78:0.19291,(fungRhodotorulaT_POY72524:0.88768,((fungRhodotorulaT_POY73553:0.48898,((CniAcroporaD_rna34011:0.102564,CniAcroporaM_amil.1.2.17449.m1:0.309115)1:1.18937,(Human_ENST00000588899:0.45092,Human_ENST00000304887:5e-09)26:0.319364)22:0.0326344)97:0.186954,BotrylloidesL_Boleac.CG.SB_v3.S34.g07986.01.t:0.532783)98:0.25665)43:0.0878903)87:0.183028,CniDendronephthya_rna-XM_028552935.1:1.02885)23:0.0787293)55:0.0361266,(((OphiophagusH_rna-gnl|NaturalisBC|L345_14384.mrna:0.612499,MonosigaB_rna-XM_001747028.1:0.655351)94:0.24957,FungSchizosaccharomycesP_SPAC29B12.08.1:0.680502)74:0.212283,CniHydraV_rna23098:1.15528)69:0.0812646)42:0.0632298,StrongylocentrotusP_rna19121:0.626958)20:0.0303144,(CniAureliaA_scaffold340.g18.t1:0.531142,FungYarrowiaL_CAG80973:0.51604)99:0.356244)78:0.0414763,(StrongylocentrotusP_rna18072:0.385996,CniExaiptasiaP_rna-XM_028661489.1:0.286224)1:0.590165)93:0.0841304)59:0.0396453)99:0.139649)26:0.0648241)88:0.0400255,(((((((StrigamiaM_SMAR000599-RA:0.376968,CniActiniaT_rna-XM_031711779.1:0.525994)1:0.888621,((BotrylloidesL_Boleac.CG.SB_v3.S90.g15198.01.t:0.522411,(FungSchizosaccharomycesP_SPBC25B2.07c.1:0.21502,AmphimedonQ_rna16715:6e-09)0:0.243155)99:0.483254,AmphimedonQ_rna2665:0.62251)47:0.103272)35:0.061995,(LingulaA_rna-XM_013558568.2:0.753782,CniAmplexidiscus_evm.model.scaffold_315.7:0.999078)70:0.141928)77:0.0504602,(CniMergedstylophoraP_Spis2803:1.08539,(((((CniAcroporaM_amil.1.2.11740.m1:0.164009,((CniAcroporaM_amil.1.2.25325.m1:0.070498,(CniAcroporaT_aten_0.1.m1.29291.m1:0.045519,StrongylocentrotusP_rna30188:5e-09)26:0.230523)73:0.0215722,(CniAcroporaM_amil.1.2.11734.m1:0.128145,CniAcroporaM_amil.1.2.25323.m1:0.0668466)89:0.0635571)45:0.035453)80:0.0427716,CniAcroporaM_amil.1.2.17145.m1:0.0742296)28:0.0456565,((CniAcroporaT_aten_0.1.m1.29318.m1:0.110092,(CniAcroporaM_amil.1.2.11739.m1:0.0441167,(CniAcroporaD_rna22697:0.0139467,(CniAcroporaM_amil.1.2.9932.m1:0.121886,CniAcroporaM_amil.1.2.24662.m1:0.116359)90:0.142271)85:0.0615593)94:0.0869153)65:0.0164881,(CniAcroporaT_aten_0.1.m1.29357.m1:0.0252084,CniAcroporaT_aten_0.1.m1.38130.m1:0.0279378)99:0.105753)90:0.0612612)99:0.276601,(((((CniAcroporaT_aten_0.1.m1.29283.m1:0.124567,(CniAcroporaM_amil.1.2.18473.m1:0.151386,CniAcroporaT_aten_0.1.m1.16875.m1:0.0168084)99:0.116655)99:0.128864,(CniAcroporaM_amil.1.2.16599.m1:0.146546,CniAcroporaT_aten_0.1.m1.16778.m1:0.1685)88:0.0321301)84:0.0298434,((CniAcroporaM_amil.1.2.25746.m1:0.0534333,((CniAcroporaT_aten_0.1.m1.29333.m1:0.104254,((CniAcroporaM_amil.1.2.22782.m1:0.217384,((CniAcroporaM_amil.1.2.23098.m1:0.252536,(CniAcroporaM_amil.1.2.19833.m1:0.0378007,CniAcroporaM_amil.1.2.24476.m1:0.0270555)33:0.00395411)49:0.0210035,CniAcroporaM_amil.1.2.9762.m1:0.0822442)76:0.016148)76:0.00558757,(CniAcroporaM_amil.1.2.9785.m1:0.0368299,((((CniAcroporaM_amil.1.2.17634.m1:0.0428497,(((CniAcroporaD_rna8895:0.151508,(CniAcroporaD_rna35455:0.00262103,CniAcroporaM_amil.1.2.22938.m1:0.210603)62:0.0600849)0:0.00271266,(CniAcroporaT_aten_0.1.m1.23452.m1:0.0192362,CniAcroporaT_aten_0.1.m1.30716.m1:0.0211057)84:0.00648657)24:0.00617286,(CniAcroporaM_amil.1.2.13857.m1:0.0516539,CniAcroporaM_amil.1.2.24198.m1:0.0209045)99:0.0343375)12:0.00370987)35:0.00563367,((CniAcroporaM_amil.1.2.9933.m1:0.0665157,CniAcroporaD_rna27775:0.0635888)85:0.0455887,CniAcroporaT_aten_0.1.m1.28762.m1:0.0553858)99:0.0489157)97:0.0124577,((((CniAcroporaT_aten_0.1.m1.33826.m1:0.0269767,(CniAcroporaT_aten_0.1.m1.33318.m1:0.0283105,((CniAcroporaT_aten_0.1.m1.30796.m1:0.00292984,CniAcroporaT_aten_0.1.m1.33759.m1:0.00613279)96:0.020602,CniAcroporaT_aten_0.1.m1.36916.m1:0.0717269)85:0.0164443)79:0.0173547)96:0.0230096,(CniAcroporaT_aten_0.1.m1.32765.m1:0.0352339,CniAcroporaT_aten_0.1.m1.35725.m1:0.0418664)98:0.0251438)94:0.0108506,((CniAcroporaM_amil.1.2.12847.m1:0.030949,(CniAcroporaT_aten_0.1.m1.30665.m1:0.0965483,CniAcroporaT_aten_0.1.m1.32085.m1:0.213465)90:0.0605221)89:0.0444066,((CniAcroporaD_rna34467:0.0554802,(CniAcroporaM_amil.1.2.17128.m1:0.0661763,CniAcroporaM_amil.1.2.12527.m1:0.194627)76:0.02815)98:0.0644246,CniAcroporaT_aten_0.1.m1.29308.m1:0.10413)35:0.00774161)41:0.021113)89:0.013787,CniAcroporaT_aten_0.1.m1.29341.m1:0.135054)90:0.0131524)69:0.00723703,CniAcroporaT_aten_0.1.m1.24432.m1:0.0515984)88:0.0123703)89:0.012059)1:0.0652224)80:0.0271435,CniAcroporaT_aten_0.1.m1.8844.m1:0.308052)70:0.00611462)85:0.0280923,(((CniAcroporaM_amil.1.2.11615.m1:0.169929,CniAcroporaM_amil.1.2.11622.m1:0.0685821)99:0.0934722,(((CniAcroporaM_amil.1.2.19454.m1:0.0407056,CniAcroporaT_aten_0.1.m1.17441.m1:0.12042)96:0.119141,(CniAcroporaM_amil.1.2.26294.m1:0.0768995,CniAcroporaM_amil.1.2.4624.m1:0.0117449)78:0.0561233)89:0.0483871,CniAcroporaM_amil.1.2.18538.m1:0.0560962)86:0.044104)98:0.111647,(((CniAcroporaM_amil.1.2.9765.m1:0.357065,(((CniAcroporaT_aten_0.1.m1.29306.m1:0.0451319,CniAcroporaT_aten_0.1.m1.32710.m1:0.0334119)99:0.0594818,(CniAcroporaM_amil.1.2.16925.m1:0.120654,((((CniAcroporaT_aten_0.1.m1.33927.m1:0.0488807,(CniAcroporaT_aten_0.1.m1.32086.m1:0.0263654,CniAcroporaT_aten_0.1.m1.32770.m1:0.0591102)93:0.100206)91:0.0609121,CniAcroporaT_aten_0.1.m1.29285.m1:0.129756)83:0.0338433,CniAcroporaT_aten_0.1.m1.28747.m1:0.112619)93:0.0775074,CniAcroporaM_amil.1.2.22936.m1:0.113387)38:0.0408286)60:0.0498802)43:0.0144895,(((CniAcroporaM_amil.1.2.25597.m1:0.114195,((CniAcroporaT_aten_0.1.m1.32099.m1:0.233519,CniAcroporaM_amil.1.2.24674.m1:0.0349653)47:0.026593,((CniAcroporaM_amil.1.2.14501.m1:0.0901997,CniAcroporaM_amil.1.2.12524.m1:0.25414)97:0.248056,(CniAcroporaM_amil.1.2.17129.m1:0.0208406,CniActiniaT_rna-XM_031703184.1:1.14466)48:0.0263167)59:0.00655486)95:0.0422161)84:0.0364304,((CniAcroporaT_aten_0.1.m1.29350.m1:0.0969551,CniAcroporaT_aten_0.1.m1.33320.m1:0.0713423)85:0.0175716,(CniAcroporaT_aten_0.1.m1.30668.m1:0.197768,(CniAcroporaD_rna10178:0.0555438,(CniAcroporaD_rna38673:0.0932719,CniAcroporaD_rna16995:0.277672)65:0.0077793)93:0.0763382)71:0.0122637)88:0.00896276)25:0.00399107,(((((CniAcroporaT_aten_0.1.m1.33678.m1:0.041098,(CniAcroporaT_aten_0.1.m1.32300.m1:0.127995,((CniAcroporaT_aten_0.1.m1.28777.m1:0.00464366,CniAcroporaT_aten_0.1.m1.33787.m1:0.0123042)97:0.0458873,CniAcroporaT_aten_0.1.m1.36295.m1:0.0555472)16:0.0183092)72:0.0217411)89:0.0303942,CniAcroporaM_amil.1.2.16516.m1:0.112087)33:0.0109596,CniAcroporaT_aten_0.1.m1.30666.m1:0.187273)9:0.0282894,(((CniAcroporaT_aten_0.1.m1.32305.m1:0.0536617,CniAcroporaM_amil.1.2.19669.m1:0.0383624)73:0.0116185,(CniAcroporaM_amil.1.2.19987.m1:0.0883052,(CniAcroporaD_rna20076:0.0614546,(CniAcroporaD_rna36921:0.0219625,CniAcroporaM_amil.1.2.17141.m1:0.0525176)99:0.0750828)99:0.0547037)87:0.0095369)1:0.190258,(CniAcroporaM_amil.1.2.12849.m1:0.251265,CniAcroporaM_amil.1.2.17639.m1:0.169067)67:0.0361578)63:0.0556632)98:0.0801593,((CniAcroporaT_aten_0.1.m1.31823.m1:0.0402583,CniAcroporaT_aten_0.1.m1.36918.m1:0.0479685)99:0.0294134,CniAcroporaM_amil.1.2.14513.m1:0.108276)80:0.00544464)75:0.00524935)98:0.0263635)84:0.0186456)95:0.0384383,((((CniAcroporaT_aten_0.1.m1.17437.m1:0.149137,(CniAcroporaM_amil.1.2.13951.m1:5e-09,CniAcroporaM_amil.1.2.18669.m1:0.174227)99:0.163832)69:0.0202887,(CniAcroporaT_aten_0.1.m1.28748.m1:0.152707,CniAcroporaT_aten_0.1.m1.28807.m1:0.484613)81:0.149917)13:0.0414773,CniAcroporaT_aten_0.1.m1.31831.m1:0.202258)6:0.0497179,(CniAcroporaT_aten_0.1.m1.17434.m1:0.0644764,(CniAcroporaM_amil.1.2.4625.m1:0.014974,((CniAcroporaT_aten_0.1.m1.17460.m1:0.0837268,(CniAcroporaM_amil.1.2.23708.m1:0.0637283,CniAcroporaT_aten_0.1.m1.17469.m1:0.0461069)1:0.120828)0:6e-09,CniAcroporaD_rna13390:0.0411899)98:0.0812969)89:0.145435)99:0.221063)99:0.237049)71:0.0131071,(((CniAcroporaT_aten_0.1.m1.32433.m1:0.0694905,(CniAcroporaM_amil.1.2.4628.m1:0.0355948,CniAcroporaT_aten_0.1.m1.28801.m1:0.053057)46:0.015043)96:0.0264554,((CniAcroporaM_amil.1.2.4623.m1:0.0412222,(((CniAcroporaM_amil.1.2.23710.m1:0.0764198,CniAcroporaM_amil.1.2.24433.m1:0.0744274)83:0.03196,CniAcroporaM_amil.1.2.19868.m1:0.126001)81:0.023929,(CniAcroporaM_amil.1.2.22980.m1:0.142443,CniAcroporaM_amil.1.2.19135.m1:0.0756259)65:0.0134682)94:0.0590601)72:0.00928453,(CniAcroporaM_amil.1.2.22976.m1:0.0436201,(CniAcroporaD_rna26243:0.162597,CniAcroporaM_amil.1.2.22979.m1:0.0344623)88:0.0500544)90:0.0363454)80:0.0135826)90:0.0224721,CniAcroporaM_amil.1.2.19214.m1:0.108165)95:0.0466964)35:0.0605683)96:0.0478122)95:0.0538726)91:0.0683013,((((CniFungiaSp_ffun1.m4.26964.m1:0.360944,(((CniGoniastreaA_gasp1.m3.29989.m1:0.103072,(CniGoniastreaA_gasp1.m3.3423.m1:0.1058,(StrongylocentrotusP_rna4632:5e-09,StrongylocentrotusP_rna16354:5e-09)1:1.45583)73:0.101509)42:0.0111327,(CniFungiaSp_ffun1.m4.4038.m1:0.111243,(CniFungiaSp_ffun1.m4.12476.m1:0.1368,CniFungiaSp_ffun1.m4.28078.m1:0.292942)91:0.179241)98:0.130584)79:0.0360606,CniFungiaSp_ffun1.m4.28866.m1:0.226526)94:0.103587)85:0.0739724,(((CniGalaxeaF_gfas1.m1.8877.m1:0.0533126,(CniGalaxeaF_gfas1.m1.12276.m1:0.0800462,CniGalaxeaF_gfas1.m1.12104.m1:0.0383263)8:0.0117717)99:0.0834449,((CniGalaxeaF_gfas1.m1.11989.m1:0.0654328,CniGalaxeaF_gfas1.m1.12377.m1:0.0457481)0:0.0587444,AmphibalanusA_rna-gnl|WGS_VIIS|FJT64_011945-RA_mrna:1.18116)48:0.0322926)98:0.10417,(CniPoritesL_plut2.m8.27381.m1:0.292847,CniPoritesL_plut2.m8.25168.m1:0.0678466)1:0.284039)32:0.0052443)32:0.0483901,(((CniPocilloporaA_rna740:5e-09,CniPocilloporaD_rna-XM_027183724.1:5e-09)1:0.117174,((((CniMergedstylophoraP_rna35681:0.047399,CniMergedstylophoraP_Spis24800:0.0466027)98:0.0405566,CniMergedstylophoraP_rna34450:0.054354)28:0.0099479,(CniMergedstylophoraP_rna27124:0.0650408,CniMergedstylophoraP_rna31122:0.0414129)95:0.0419978)85:0.0249597,(CniMergedstylophoraP_rna36265:0.072077,(CniMergedstylophoraP_rna31943:0.0591784,CniMergedstylophoraP_rna35109:0.21476)75:0.0295609)95:0.0526468)99:0.0816913)1:0.186242,((CniFungiaSp_ffun1.m4.26015.m1:0.284671,CniFungiaSp_ffun1.m4.32781.m1:0.167)28:0.0304826,(CniOrbicellaF_rna4276:0.0732917,(CniOrbicellaF_rna4268:0.135208,(CniGalaxeaF_gfas1.m1.11199.m1:1.16574,CniOrbicellaF_rna7736:1.1e-08)16:0.184844)15:0.0375678)99:0.107585)82:0.0385463)99:0.111967)1:0.15152,(((((CniMontiporaC_g69030.t1:5e-09,CniMontiporaC_g1108.t1:0.103398)1:0.295145,CniMontiporaC_g59025.t1:0.15234)90:0.100356,CniMontiporaC_adi2mcaRNA34467_R2:0.0513124)91:0.0734184,(CniMontiporaC_adi2mcaRNA26243_R0:0.094836,(CniMontiporaC_g1107.t1:0.0569462,(CniMontiporaC_g5731.t1:0.0322293,CniMontiporaC_g69029.t1:0.0109827)94:0.040512)81:0.0190511)56:0.0207303)91:0.041843,((CniMontiporaC_g24538.t1:0.01241,CniMontiporaC_g24596.t1:0.0156507)97:0.0295352,(CniMontiporaC_adi2mcaRNA20076_R1:0.139655,(CniMontiporaC_adi2mcaRNA39662_R8:0.0323517,CniMontiporaC_g65136.t1:0.142212)98:0.0909161)4:0.00844644)97:0.0546738)1:0.277855)1:0.210139)97:0.166437,(CniAcroporaT_aten_0.1.m1.8858.m1:0.122305,CniAcroporaM_amil.1.2.11730.m1:0.307698)97:0.137659)63:0.0984086)1:0.568397,(((CniGalaxeaF_gfas1.m1.12291.m1:0.233383,(((CniGalaxeaF_gfas1.m1.22083.m1:0.248803,(CniAcroporaM_amil.1.2.25319.m1:0.5728,CniGalaxeaF_gfas1.m1.22151.m1:0.0136183)29:0.121351)87:0.0593995,(CniGalaxeaF_gfas1.m1.11638.m1:0.113049,((CniGalaxeaF_gfas1.m1.11200.m1:0.0834581,CniGalaxeaF_gfas1.m1.11201.m1:0.0750728)96:0.04496,CniGalaxeaF_gfas1.m1.21647.m1:0.14436)90:0.0326219)95:0.0412254)95:0.0438389,((CniGalaxeaF_gfas1.m1.22703.m1:0.0458511,(CniGalaxeaF_gfas1.m1.22394.m1:0.0106229,CniGalaxeaF_gfas1.m1.12292.m1:0.196045)19:0.0152908)1:0.183442,(CniGalaxeaF_gfas1.m1.8936.m1:0.177479,(CniGalaxeaF_gfas1.m1.22301.m1:0.0590737,CniGalaxeaF_gfas1.m1.12516.m1:0.0963095)99:0.17943)63:0.0114502)98:0.063765)95:0.0451356)73:0.041146,(CniGalaxeaF_gfas1.m1.8937.m1:0.28135,CniPoritesL_plut2.m8.9578.m1:0.319288)85:0.0431572)1:0.119439,(CniPoritesL_plut2.m8.9581.m1:0.392144,((CniPoritesL_plut2.m8.9575.m1:0.0976972,(CniPoritesL_plut2.m8.31045.m1:0.0119131,(CniPoritesL_plut2.m8.9570.m1:0.0240017,LottiaG_LotgiT168453:2.91654)0:8e-09)34:0.023325)1:0.203431,((CniPoritesL_plut2.m8.9582.m1:0.132288,CniPoritesL_plut2.m8.283.m1:1.34404)10:0.0158945,((CniPoritesL_plut2.m8.9580.m1:0.0134175,CniPoritesL_plut2.m8.33336.m1:0.0710305)62:0.047228,CniPoritesL_plut2.m8.33565.m1:0.134006)74:0.0801412)96:0.0781363)99:0.117597)69:0.0782098)99:0.149877)26:0.0957892)40:0.0328896)56:0.081219,(((((CniNemvArnau_v1g49345:5e-09,CniNemvArnau_v1g151550:0.00140732)0:0.036559,CniNemvArnau_v1g208577:0.0129697)1:0.446215,((StrongylocentrotusP_rna82:0.464454,(StrongylocentrotusP_rna37088:0.123481,((StrongylocentrotusP_rna3317:0.0151445,(StrongylocentrotusP_rna24491:0.120136,StrongylocentrotusP_rna33381:0.0987327)1:0.32012)26:0.0145851,(StrongylocentrotusP_rna7692:0.176628,StrongylocentrotusP_rna37089:0.0731524)75:0.0467674)83:0.0366804)1:0.380598)97:0.361569,CniActiniaT_rna-XM_031702020.1:0.347536)85:0.205191)92:0.149658,((CniMontiporaC_g38623.t1:0.242445,((((BotrylloidesL_Boleac.CG.SB_v3.S736.g13699.01.t:0.0247665,BotrylloidesL_Boleac.CG.SB_v3.S282.g06672.01.t:0.0557802)1:0.159316,((BotrylloidesL_Boleac.CG.SB_v3.S282.g06673.01.t:0.143421,BotrylloidesL_Boleac.CG.SB_v3.S335.g07936.01.t:0.176371)96:0.0703111,(BotrylloidesL_Boleac.CG.SB_v3.S761.g13940.01.t:0.0691507,BotrylloidesL_Boleac.CG.SB_v3.S761.g13941.01.t:0.0144175)1:0.311282)72:0.0408797)93:0.0652465,BotrylloidesL_Boleac.CG.SB_v3.S961.g15617.01.t:0.369575)1:0.187593,((CniGoniastreaA_gasp1.m3.31557.m1:0.0777147,CniOrbicellaF_rna26585:0.111474)92:0.0712559,CniGoniastreaA_gasp1.m3.4152.m1:0.387761)1:0.306184)26:0.0385837)0:0.0151064,(((((CniMontiporaC_g9601.t1:0.0405544,(CniMontiporaC_g33765.t1:0.170927,CniMontiporaC_adi2mcaRNA30376_R9:0.0373231)81:0.0228691)99:0.14427,(CniMontiporaC_adi2mcaRNA30370_R1:0.206797,CniMontiporaC_adi2mcaRNA33949_R2:0.0162094)93:0.0527945)82:0.0189435,(CniMontiporaC_adi2mcaRNA33949_R0:0.01414,CniMontiporaC_adi2mcaRNA33949_R1:0.016059)99:0.0431126)1:0.168115,(((((CniAcroporaT_aten_0.1.m1.24661.m1:0.0352282,(CniAcroporaM_amil.1.2.23241.m1:0.0495677,CniAcroporaT_aten_0.1.m1.24672.m1:0.0262031)87:0.0175468)27:0.0227194,(CniAcroporaT_aten_0.1.m1.24653.m1:0.040223,(CniAcroporaT_aten_0.1.m1.24669.m1:0.0763,(CniAcroporaD_rna30376:0.0194176,CniAcroporaD_rna30377:0.0603493)99:0.0567055)95:0.0229806)94:0.025518)99:0.158179,((CniAcroporaT_aten_0.1.m1.24603.m1:0.040424,CniAcroporaM_amil.1.2.17535.m1:0.0804112)28:0.0154192,((CniAcroporaT_aten_0.1.m1.24595.m1:0.216571,(CniAcroporaD_rna40681:0.00274861,CniAcroporaM_amil.1.2.17536.m1:0.00308908)98:0.0351946)74:0.00357098,CniAcroporaD_rna18892:0.0204011)99:0.0724209)99:0.0880471)77:0.0754032,CniAcroporaD_rna1694:0.178721)40:0.0406258,((CniAcroporaM_amil.1.2.19175.m1:0.0354909,(((CniAcroporaT_aten_0.1.m1.29831.m1:0.0417341,(CniAcroporaT_aten_0.1.m1.29839.m1:0.0247814,CniAcroporaT_aten_0.1.m1.29853.m1:0.019545)98:0.0709776)52:0.0182071,AmphimedonQ_rna14302:0.96429)80:0.0421702,(CniAcroporaM_amil.1.2.19176.m1:0.0209224,(CniAcroporaD_rna32141:0.0144338,CniAcroporaM_amil.1.2.19174.m1:0.00705205)98:0.0339323)94:0.0238121)91:0.0238024)1:0.0842643,(((((CniAcroporaD_rna39693:0.0399573,CniAcroporaM_amil.1.2.17445.m1:0.0236058)98:0.044933,CniAcroporaM_amil.1.2.17456.m1:0.062849)0:0.0101798,CniAcroporaD_rna30057:0.0312031)61:0.0050431,(CniAcroporaT_aten_0.1.m1.13472.m1:0.0177683,(CniAcroporaT_aten_0.1.m1.13479.m1:0.0442663,((CniAcroporaD_rna34015:0.0151028,(CniAcroporaD_rna33953:0.0278097,CniAcroporaM_amil.1.2.26456.m1:0.019123)94:0.0563472)83:0.02616,CniAcroporaM_amil.1.2.17451.m1:0.0231845)84:0.0148903)80:0.00477447)43:0.00979003)79:0.0167429,(CniAcroporaD_rna33949:0.0446092,CniAcroporaM_amil.1.2.19763.m1:0.0106434)58:0.013577)93:0.0206864)92:0.0600042)1:0.160266)63:0.0204246,(CniGalaxeaF_gfas1.m1.10215.m1:0.213212,(((((((CniFungiaSp_ffun1.m4.17211.m1:0.168975,(CniFungiaSp_ffun1.m4.17213.m1:0.141544,(AmphimedonQ_rna26473:0.561106,CniGoniastreaA_gasp1.m3.31797.m1:0.126983)84:0.069335)84:0.0306789)1:0.168135,((CniFungiaSp_ffun1.m4.12899.m1:0.135304,(CniFungiaSp_ffun1.m4.1363.m1:0.0934255,CniFungiaSp_ffun1.m4.12884.m1:0.0640174)99:0.0663656)95:0.0429043,(CniOrbicellaF_rna23527:0.211852,(CniFungiaSp_ffun1.m4.31880.m1:0.0936133,(CniFungiaSp_ffun1.m4.12246.m1:0.116972,CniFungiaSp_ffun1.m4.33184.m1:0.177602)35:0.0219875)72:0.0099928)85:0.0463116)99:0.0803533)81:0.029702,((((StrongylocentrotusP_rna38441:0.685716,(StrongylocentrotusP_rna24565:0.452904,FungScedosporiumA_KEZ44380:1.30141)99:0.710559)74:0.346464,(AcanthasterP_rna1476:0.559513,AcanthasterP_rna1745:0.548113)1:0.869729)73:0.131152,(CniFungiaSp_ffun1.m4.30485.m1:0.18148,((CniGoniastreaA_gasp1.m3.28426.m1:0.151272,CniOrbicellaF_rna31387:0.0472629)99:0.0963335,(((CniGoniastreaA_gasp1.m3.15088.m1:0.0532692,(CniGoniastreaA_gasp1.m3.15082.m1:0.0411087,CniGoniastreaA_gasp1.m3.25890.m1:0.0263576)94:0.0513522)45:0.0149882,CniGoniastreaA_gasp1.m3.23638.m1:0.109207)99:0.0691186,((CniGoniastreaA_gasp1.m3.27051.m1:0.0770361,(StrongylocentrotusP_rna38524:0.743158,CniGoniastreaA_gasp1.m3.27050.m1:0.0237772)30:0.0451383)92:0.0826097,(CniNemvArnau_v1g94840:0.45945,(StrongylocentrotusP_rna8178:0.39717,StrongylocentrotusP_rna22191:0.663839)92:0.376377)77:0.238822)35:0.038859)42:0.0360054)86:0.0473339)93:0.0924025)95:0.142057,((((((CniFungiaSp_ffun1.m4.33275.m1:0.289916,CniFungiaSp_ffun1.m4.1371.m1:0.207107)98:0.181915,CniOrbicellaF_rna36191:0.236032)71:0.12199,(CniGoniastreaA_gasp1.m3.21055.m1:0.0773154,(CniGoniastreaA_gasp1.m3.21065.m1:0.0316276,CniGoniastreaA_gasp1.m3.25016.m1:0.0444898)94:0.0367635)98:0.0968212)95:0.0714029,(CniGoniastreaA_gasp1.m3.9714.m1:0.0681361,CniGoniastreaA_gasp1.m3.25017.m1:0.175336)90:0.0491637)81:0.0544654,CniOrbicellaF_rna33680:0.139738)82:0.0390097,(CaenorhabditisE_C06B8.7.1:1.151,(CniMergedstylophoraP_rna35624:0.134442,CniMergedstylophoraP_rna36655:0.0828304)78:0.106048)20:0.101241)83:0.0443024)56:0.0364766)68:0.0339544,CniOrbicellaF_rna25489:0.191219)0:0.0325966,(((StrongylocentrotusP_rna40562:0.332946,AcanthasterP_rna22146:0.326623)99:0.272757,((LingulaA_rna-XM_013526960.2:0.0716047,(LingulaA_rna-XM_013550247.1:0.0138979,LingulaA_rna-XM_013527390.1:0.0083184)1:0.214285)1:0.549094,CaenorhabditisE_W04B5.3b.1:0.767814)47:0.0943927)99:0.421096,fungRhodotorulaT_POY74872:0.983478)76:0.238997)0:0.0162091,(CniPoritesL_plut2.m8.20451.m1:0.0515813,(StrongylocentrotusP_rna3022:1.41202,CniPoritesL_plut2.m8.20461.m1:0.0507858)75:0.0534836)1:0.122302)15:0.0113858,((CniPoritesL_plut2.m8.9832.m1:0.22783,(CniPoritesL_plut2.m8.3577.m1:0.0717414,LingulaA_rna-XM_013559368.2:0.834074)31:0.137799)87:0.11775,CniGalaxeaF_gfas1.m1.22745.m1:0.164989)92:0.113561)61:0.0298696)91:0.0197629)1:0.319346)31:0.0317627)27:0.0117876,(AcanthasterP_rna29155:0.681568,CniNemvArnau_v1g9501:5e-09)94:0.540516)55:0.00388796)97:0.0550857,(MnemiopsisL_ML091222a-RA:0.966206,((CniActiniaT_rna-XM_031698764.1:0.217061,CniActiniaT_rna-XM_031710826.1:0.106234)1:0.206742,(((((((CniPoritesL_plut2.m8.20421.m1:0.0808815,(CniPoritesL_plut2.m8.31249.m1:0.0501914,(CniPoritesL_plut2.m8.31250.m1:0.0762312,(CniPoritesL_plut2.m8.20416.m1:0.0431732,CniPoritesL_plut2.m8.20418.m1:0.181853)94:0.159302)98:0.257918)70:0.0737634)99:0.202635,CniPoritesL_plut2.m8.20420.m1:0.139355)89:0.0478398,CniPoritesL_plut2.m8.20419.m1:0.08444)63:0.0588729,CniPoritesL_plut2.m8.6293.m1:0.105061)96:0.139749,CniPoritesL_plut2.m8.14915.m1:0.374142)94:0.112485,(((CniGalaxeaF_gfas1.m1.7524.m1:0.281963,(CniGalaxeaF_gfas1.m1.11649.m1:0.0424302,(CniGalaxeaF_gfas1.m1.7523.m1:0.0723338,CniGalaxeaF_gfas1.m1.19313.m1:0.12726)95:0.118081)99:0.083453)99:0.127965,CniPoritesL_plut2.m8.320.m1:0.654615)53:0.0403935,(((CniGalaxeaF_gfas1.m1.22722.m1:0.0768908,(CniGalaxeaF_gfas1.m1.12149.m1:0.0898261,CniGalaxeaF_gfas1.m1.12445.m1:0.0664583)85:0.0257767)67:0.0142423,CniGalaxeaF_gfas1.m1.22581.m1:0.333996)1:0.186766,(CniPoritesL_plut2.m8.318.m1:0.0326999,CniPoritesL_plut2.m8.25902.m1:0.0939179)1:0.162066)62:0.0817832)16:0.022456)98:0.0705458,CniPoritesL_plut2.m8.14916.m1:0.366178)78:0.04988)80:0.0482973)86:0.0719997)3:0.0193578,((((AmphimedonQ_rna10706:0.689747,((DanioR_ENSDART00000135122:0.476968,OphiophagusH_rna-gnl|NaturalisBC|L345_06874.mrna:0.462627)81:0.0431605,(((OphiophagusH_rna-gnl|NaturalisBC|L345_04963.mrna:0.663002,MusM_ENSMUST00000208921:0.295639)1:0.26143,(CniExaiptasiaP_rna-XM_028660056.1:1.44232,(Human_ENST00000416109:0.301291,MusM_ENSMUST00000112541:0.245519)99:0.256533)86:0.138935)69:0.0538293,DanioR_ENSDART00000157591:0.324725)9:0.0161104)98:0.081174)92:0.0652644,((((((StrongylocentrotusP_rna17837:0.134342,((StrongylocentrotusP_rna28577:0.00554882,(StrongylocentrotusP_rna17420:0.0639252,StrongylocentrotusP_rna31695:0.0046436)99:0.0343938)90:0.0802787,(StrongylocentrotusP_rna17838:0.000498504,StrongylocentrotusP_rna31694:0.057949)1:0.110286)99:0.101712)1:0.287834,(LingulaA_rna-XM_013565756.1:0.386737,((XenopusT_rna-XM_002941449.5:0.164407,(OphiophagusH_rna-gnl|NaturalisBC|L345_00485.mrna:0.141903,(Human_ENST00000354914:0.0460649,MusM_ENSMUST00000022610:0.0460994)1:0.170499)37:0.0304661)98:0.190189,DanioR_ENSDART00000152373:0.277604)99:0.43324)94:0.322445)32:0.0570612,CniDendronephthya_rna-XM_028543544.1:0.546552)38:0.0685836,(((LingulaA_rna-XM_013558724.1:0.674971,((CrassostreaG_EKC24107:0.420188,(CrassostreaG_EKC28203:0.387495,((CrassostreaG_EKC37154:0.147495,CrassostreaG_EKC35420:0.0705939)1:0.0945465,(CrassostreaG_EKC33148:0.220231,(CrassostreaG_EKC35761:0.0689034,(CrassostreaG_EKC28204:0.141326,CrassostreaG_EKC26619:0.113385)91:0.108093)98:0.123617)84:0.0293016)76:0.0489615)97:0.137944)95:0.182037,CrassostreaG_EKC42052:1.384)57:0.0587072)77:0.0460851,CniNemvArnau_v1g85477:0.459827)75:0.0899857,((CniNemvArnau_v1g205390:1.10086,MnemiopsisL_ML008117a-RA:1.82482)69:0.26643,(AmphimedonQ_rna17530:0.718019,CniNemvArnau_v1g57580:0.419365)99:0.304821)83:0.168661)93:0.108809)74:0.0232645,((((((CaenorhabditisE_T20F5.5.1:1.38738,(CrassostreaG_EKC17492:0.628838,MnemiopsisL_ML17212a-RA:0.280239)99:0.525774)63:0.105977,(fungRhodotorulaT_POY70731:0.57097,MonosigaB_rna-XM_001742163.1:0.615209)99:0.489595)87:0.156439,(((((StrongylocentrotusP_rna27653:0.130845,StrongylocentrotusP_rna2214:0.0804681)88:0.0321751,StrongylocentrotusP_rna2215:0.149071)1:0.164485,AcanthasterP_rna12580:0.278421)96:0.0437549,(AcanthasterP_rna34707:0.435195,(StrongylocentrotusP_rna2753:5e-09,StrongylocentrotusP_rna19634:5e-09)1:0.492216)73:0.0523703)95:0.0660318,((((CrassostreaG_EKC28923:0.232918,CrassostreaG_EKC23091:0.100284)99:0.553642,CrassostreaG_EKC33553:0.0856357)74:0.0909929,(CniFungiaSp_ffun1.m4.29435.m1:0.278873,(CniFungiaSp_ffun1.m4.14006.m1:0.195175,CniFungiaSp_ffun1.m4.20576.m1:0.144681)94:0.16906)98:0.39689)70:0.223143,CrassostreaG_EKC30254:0.598208)77:0.152623)78:0.0338633)0:6e-09,((AcanthasterP_rna20703:0.118176,AcanthasterP_rna20704:0.0749115)99:0.0595038,(AcanthasterP_rna22073:0.0402475,AcanthasterP_rna22071:0.0361827)1:0.0754396)1:0.375583)99:0.0601296,((CniGalaxeaF_gfas1.m1.21846.m1:0.920644,StrongylocentrotusP_rna25125:0.284473)49:0.168865,(((StrongylocentrotusP_rna5426:0.375445,(((StrongylocentrotusP_rna21448:0.0929371,(StrongylocentrotusP_rna19279:5e-09,(StrongylocentrotusP_rna10596:0.00816015,CniNemvArnau_v1g141105:0.416979)0:1.4e-08)99:0.10353)24:0.0130121,StrongylocentrotusP_rna21449:0.07208)96:0.0459858,StrongylocentrotusP_rna5514:0.0940924)4:0.0244014)99:0.123178,(StrongylocentrotusP_rna12551:0.0779727,(StrongylocentrotusP_rna37113:0.0493241,((StrongylocentrotusP_rna36387:0.165978,(StrongylocentrotusP_rna2127:0.040054,(Human_ENST00000262776:0.120015,MusM_ENSMUST00000043722:0.179297)1:1.23253)68:0.0123385)82:0.00679557,(StrongylocentrotusP_rna5726:0.0177621,StrongylocentrotusP_rna26635:0.00405057)99:0.0480994)76:0.0115417)99:0.0776093)1:0.161074)65:0.0266454,(((StrongylocentrotusP_rna19069:0.0219549,StrongylocentrotusP_rna19071:0.0187511)1:0.509024,((StrongylocentrotusP_rna19057:0.396748,StrongylocentrotusP_rna27515:0.502495)99:0.395835,((StrongylocentrotusP_rna21576:5e-09,(StrongylocentrotusP_rna19064:0.0232165,StrongylocentrotusP_rna27516:0.00197023)83:0.00460458)1:0.336882,(StrongylocentrotusP_rna19062:0.0343672,(StrongylocentrotusP_rna19063:0.0544116,StrongylocentrotusP_rna37114:0.101778)60:0.0159253)98:0.192223)99:0.388902)95:0.211897)62:0.0918159,(StrongylocentrotusP_rna36035:0.123164,(StrongylocentrotusP_rna2810:0.116168,StrongylocentrotusP_rna36036:0.0423275)53:0.0365852)1:0.608045)99:0.213204)96:0.0540305)97:0.0553903)31:0.0305472,(StrongylocentrotusP_rna18654:0.872205,((((StrongylocentrotusP_rna18607:0.39593,(StrongylocentrotusP_rna1669:0.00416976,StrongylocentrotusP_rna24778:0.00367886)1:0.386369)89:0.0903821,(((StrongylocentrotusP_rna29553:0.369957,(StrongylocentrotusP_rna5403:0.121859,(StrongylocentrotusP_rna29556:0.040351,(StrongylocentrotusP_rna29557:0.0321923,(StrongylocentrotusP_rna29558:0.0467892,(StrongylocentrotusP_rna29555:0.0581337,StrongylocentrotusP_rna37116:0.113549)98:0.059649)62:0.015045)15:0.0350879)1:0.179362)85:0.0971291)86:0.0492349,StrongylocentrotusP_rna5402:0.401674)86:0.0721201,((((StrongylocentrotusP_rna14789:0.132319,StrongylocentrotusP_rna23677:0.149318)93:0.0708564,(StrongylocentrotusP_rna9077:0.0538977,StrongylocentrotusP_rna9078:0.17086)1:0.173036)76:0.0402907,(StrongylocentrotusP_rna23675:0.224381,(StrongylocentrotusP_rna14784:0.110287,StrongylocentrotusP_rna14786:0.0303956)1:0.244665)38:0.0586937)54:0.0254947,((((StrongylocentrotusP_rna9074:0.00518073,StrongylocentrotusP_rna10327:6e-09)1:0.0474585,(StrongylocentrotusP_rna7526:0.0914405,(StrongylocentrotusP_rna31213:0.0233767,StrongylocentrotusP_rna37118:0.0360776)97:0.0954214)86:0.068577)1:0.121548,StrongylocentrotusP_rna9075:0.205084)1:0.0536449,(((StrongylocentrotusP_rna9071:0.191693,StrongylocentrotusP_rna23676:0.140065)36:0.0278866,((StrongylocentrotusP_rna35577:0.180666,((StrongylocentrotusP_rna30326:0.22288,(StrongylocentrotusP_rna7584:0.12082,StrongylocentrotusP_rna18606:0.114135)84:0.0811348)98:0.116484,StrongylocentrotusP_rna14790:0.165557)70:0.0167345)81:0.0318792,(((StrongylocentrotusP_rna14787:0.172879,StrongylocentrotusP_rna14788:0.167197)97:0.0594536,StrongylocentrotusP_rna20902:0.245732)53:0.0204035,StrongylocentrotusP_rna31212:0.233651)49:0.0227001)93:0.0361261)43:0.0228467,((((StrongylocentrotusP_rna32823:0.100272,StrongylocentrotusP_rna2817:0.350786)77:0.0447285,(StrongylocentrotusP_rna9072:0.0235204,StrongylocentrotusP_rna14785:0.151217)1:0.180384)92:0.0407662,StrongylocentrotusP_rna14782:0.151246)20:0.0142702,(((StrongylocentrotusP_rna21698:0.442464,(StrongylocentrotusP_rna29554:0.0727795,StrongylocentrotusP_rna37115:0.276941)74:0.0975395)99:0.156369,StrongylocentrotusP_rna9073:0.255182)95:0.089727,(StrongylocentrotusP_rna7525:0.125381,StrongylocentrotusP_rna35578:0.289533)80:0.0511739)70:0.0426537)94:0.0341854)65:0.0216174)29:0.0147354)62:0.035505)99:0.0962833)99:0.149649,(((StrongylocentrotusP_rna19225:0.102311,StrongylocentrotusP_rna26349:0.0393391)94:0.0303978,(StrongylocentrotusP_rna26348:0.0165814,StrongylocentrotusP_rna36065:0.0660099)67:0.0147608)1:0.259272,(StrongylocentrotusP_rna17843:0.413718,StrongylocentrotusP_rna36064:0.166114)38:0.0611425)1:0.339635)97:0.106306,(((((StrongylocentrotusP_rna22968:0.0185433,StrongylocentrotusP_rna30783:0.0151726)1:0.636169,(StrongylocentrotusP_rna1309:0.198787,StrongylocentrotusP_rna1310:0.0302878)1:0.341307)96:0.090875,(StrongylocentrotusP_rna9437:0.0890819,((StrongylocentrotusP_rna15339:0.125339,((StrongylocentrotusP_rna9742:0.0450802,StrongylocentrotusP_rna23680:0.00832194)99:0.0414341,((StrongylocentrotusP_rna25857:0.119319,(StrongylocentrotusP_rna38258:0.0178318,(StrongylocentrotusP_rna7108:0.00272794,StrongylocentrotusP_rna23186:0.282601)82:0.0166136)99:0.117043)87:0.0386495,(StrongylocentrotusP_rna9743:0.0954979,(StrongylocentrotusP_rna25245:0.327408,(StrongylocentrotusP_rna8233:0.0529577,StrongylocentrotusP_rna37349:0.0529319)87:0.0552952)88:0.0425229)91:0.0206577)72:0.0040267)87:0.0368161)63:0.0441492,StrongylocentrotusP_rna17573:0.0534236)53:0.0501286)94:0.0926832)79:0.0971561,StrongylocentrotusP_rna29792:0.12799)99:0.299324,CrassostreaG_EKC27267:0.546398)70:0.0525274)0:0.00203013)96:0.120077)39:0.0294606)93:0.0459098,((CniNemvArnau_v1g90440:0.519978,(DanioR_ENSDART00000193370:6e-09,(CniActiniaT_rna-XM_031715745.1:0.193348,AmphibalanusA_rna-gnl|WGS_VIIS|FJT64_010445-RA_mrna:5e-09)86:1.1346)31:0.34961)74:0.134646,(((AcanthasterP_rna24989:0.282896,(AcanthasterP_rna24990:0.202362,AcanthasterP_rna24991:0.102792)99:0.113155)1:0.19739,(CniFungiaSp_ffun1.m4.4480.m1:0.815718,(AcanthasterP_rna13679:0.46924,(CniActiniaT_rna-XM_031693433.1:0.658132,(CniActiniaT_rna-XM_031706492.1:0.0316723,CniActiniaT_rna-XM_031709344.1:0.0543511)1:0.43189)87:0.119396)98:0.121641)0:8e-09)93:0.0581957,((AcanthasterP_rna26672:0.897027,(StrongylocentrotusP_rna39816:5e-09,StrongylocentrotusP_rna40398:0.175649)1:0.484562)79:0.144602,((CniNemvArnau_v1g153111:1.03499,(((LingulaA_rna-XM_024075348.1:0.289533,LingulaA_rna-XM_024077742.1:0.0647261)71:0.0123741,LingulaA_rna-XM_024075993.1:0.102894)78:0.0223731,LingulaA_rna-XM_013565804.1:0.141592)0:0.00428412)0:8e-09,((LingulaA_rna-XM_024077042.1:0.128386,(LingulaA_rna-XM_024077510.1:0.0730501,(LingulaA_rna-XM_024075994.1:0.0190127,LingulaA_rna-XM_013551200.1:0.0964316)1:0.226806)1:0.196857)99:0.0869564,((LingulaA_rna-XM_024075995.1:0.0954954,LingulaA_rna-XM_024075996.1:0.129707)77:0.03961,(LingulaA_rna-XM_024077047.1:0.111397,LingulaA_rna-XM_013564742.1:0.12393)99:0.0790973)97:0.0461468)19:0.023565)1:0.208249)98:0.123751)98:0.0679014)61:0.0108815)96:0.0272216)99:0.0458136,((((CrassostreaG_EKC31569:0.431126,LottiaG_LotgiT129408:0.473317)99:0.146489,(((((StrongylocentrotusP_rna7914:0.02689,StrongylocentrotusP_rna1351:0.0796083)83:0.0135999,(StrongylocentrotusP_rna22210:0.00532094,StrongylocentrotusP_rna30341:0.0226992)99:0.0454245)27:0.0251081,StrongylocentrotusP_rna7911:0.0766968)1:0.221191,((StrongylocentrotusP_rna21854:0.194108,StrongylocentrotusP_rna28814:0.146896)88:0.0470882,(StrongylocentrotusP_rna20760:0.0708661,(StrongylocentrotusP_rna20759:0.024978,(StrongylocentrotusP_rna28839:0.120752,StrongylocentrotusP_rna28838:0.0400585)99:0.033562)99:0.0642903)90:0.0614958)55:0.0495069)1:0.278523,(StrongylocentrotusP_rna23525:0.644717,((StrongylocentrotusP_rna4844:0.143191,(StrongylocentrotusP_rna18591:0.0497893,StrongylocentrotusP_rna24281:0.059817)0:0.0167195)99:0.13344,((StrongylocentrotusP_rna22401:0.0805189,StrongylocentrotusP_rna34513:0.016517)1:0.246242,(StrongylocentrotusP_rna27472:0.0726321,StrongylocentrotusP_rna27473:0.171126)9:0.054712)53:0.0366395)89:0.136005)95:0.132291)98:0.106546)92:0.0456893,((((((((DanioR_ENSDART00000085774:0.132768,DanioR_ENSDART00000021556:0.119352)1:0.167389,(XenopusT_rna-XM_002935766.5:0.249918,(DanioR_ENSDART00000088653:0.261638,(XenopusT_rna-XM_002934254.5:0.145922,(OphiophagusH_rna-gnl|NaturalisBC|L345_03934.mrna:0.101299,(Human_ENST00000296498:0.0411322,MusM_ENSMUST00000029603:0.104232)99:0.0804824)80:0.0343688)99:0.0847439)1:0.201668)83:0.0915014)1:0.433279,(StrongylocentrotusP_rna12343:0.0165282,StrongylocentrotusP_rna28964:0.00693821)1:0.965101)88:0.110342,((CniNemvArnau_v1g40063:0.571168,(BotrylloidesL_Boleac.CG.SB_v3.S332.g07896.01.t:0.959646,(CniExaiptasiaP_rna-XM_028663083.1:0.515747,CniActiniaT_rna-XM_031697677.1:0.4385)72:0.220791)61:0.184001)77:0.0860306,((StrongylocentrotusP_rna38680:0.341339,StrongylocentrotusP_rna31541:0.283361)99:0.444511,CniDendronephthya_rna-XM_028549490.1:1.06343)78:0.10362)56:0.067979)50:0.0354971,(OphiophagusH_rna-gnl|NaturalisBC|L345_18152.mrna:0.758404,(((CniNemvArnau_v1g109513:0.704442,((CniNemvArnau_v1g89606:0.0371721,(((CniNemvArnau_v1g89742:0,CniNemvArnau_v1g89514:0)0:0.103573,CniNemvArnau_v1g89435:0.0871261)0:5e-09,CniNemvArnau_v1g89672:0.153424)89:0.0330893)95:0.0390495,CniNemvArnau_v1g89464:5e-09)77:0.115788)80:0.0534333,((AmphimedonQ_rna16575:0.630415,((MnemiopsisL_ML06405a-RA:0.103905,MnemiopsisL_ML01645a-RA:0.0286019)84:0.0833865,MnemiopsisL_ML06404a-RA:0.0976088)1:0.98749)70:0.0523722,(AmphimedonQ_rna29943:0.0145423,(AmphimedonQ_rna16237:0.0100011,AmphimedonQ_rna31129:0.0196466)31:0.0168808)1:1.18739)94:0.201205)82:0.0708006,((CniNemvArnau_v1g48576:0.0804104,CniNemvArnau_NVE20378:0.666636)28:0.120903,AcanthasterP_rna34779:0.704359)0:0.00601111)30:0.0712711)85:0.188698)39:0.0625027,(((LottiaG_LotgiT125182:0.561981,(CniActiniaT_rna-XM_031699453.1:0.448795,CniActiniaT_rna-XM_031702664.1:0.701185)98:0.35989)87:0.134056,(AmphimedonQ_rna16716:0.563197,(((StrongylocentrotusP_rna39727:0.395002,StrongylocentrotusP_rna8224:0.512993)94:0.154239,StrongylocentrotusP_rna10986:0.52625)98:0.344212,(CniPoritesL_plut2.m8.33338.m1:0.290996,(CniGalaxeaF_gfas1.m1.8938.m1:0.30915,CniGalaxeaF_gfas1.m1.12850.m1:0.32791)81:0.284672)92:0.531075)9:0.032526)53:0.129914)41:0.0746817,((CniDendronephthya_rna-XM_028539057.1:0.141808,LingulaA_rna-XM_013555068.1:0.918703)87:0.282553,((((StrongylocentrotusP_rna6659:0.39743,(CrassostreaG_EKC37667:0.218774,LingulaA_rna-XM_013536947.1:0.69273)75:0.0822557)91:0.168482,(CniPoritesL_plut2.m8.7317.m1:0.152239,(CniPoritesL_plut2.m8.7321.m1:0.0527929,CniPoritesL_plut2.m8.14933.m1:0.243103)91:0.0982612)1:0.735193)32:0.0725137,(((CniGoniastreaA_gasp1.m3.10705.m1:0.0666398,CniOrbicellaF_rna20531:0.0717905)98:0.0887714,CniFungiaSp_ffun1.m4.13840.m1:0.195755)75:0.0632254,((CniMergedstylophoraP_rna11691:0.0877381,(CniPocilloporaA_rna27188:5e-09,CniPocilloporaD_rna-XM_027203691.1:5e-09)1:0.113173)1:0.163011,CniGalaxeaF_gfas1.m1.4136.m1:0.262474)71:0.0338151)1:0.685181)0:6e-09,StrongylocentrotusP_rna9076:1.3001)78:0.0801641)85:0.0829816)96:0.0877727)66:0.0387924,(DrosophilaM_FBtr0273329:1.73461,((((Human_ENST00000389623:0.0903123,MusM_ENSMUST00000057612:0.126858)1:0.774536,(CniNemvArnau_v1g60847:0.326475,(CniDiscosoma_evm.model.scaffold_302.5:0.170414,CniMontiporaC_adi2mcaRNA3939_R1:0.270383)1:0.777857)19:0.034686)87:0.125916,(LingulaA_rna-XM_013552293.1:0.799429,((CniExaiptasiaP_rna-XM_021056162.2:0.190286,CniActiniaT_rna-XM_031699201.1:0.121036)1:0.865392,(StrongylocentrotusP_rna29154:0.833672,(LingulaA_rna-XM_013555073.1:0.167032,(LingulaA_rna-XM_013551174.1:0.012194,LingulaA_rna-XM_013555063.1:0.0176177)99:0.222643)99:0.446093)81:0.200229)94:0.206148)0:6e-09)64:0.0657266,(((MnemiopsisL_ML02231a-RA:0.249311,(MnemiopsisL_ML006919a-RA:0.251511,MnemiopsisL_ML096926a-RA:0.452661)92:0.132933)98:0.145069,((MnemiopsisL_ML231810a-RA:0.341306,MnemiopsisL_ML02423a-RA:0.508055)99:0.186741,MnemiopsisL_ML005015a-RA:0.366824)97:0.143857)1:0.999899,(((StrongylocentrotusP_rna14074:0.00778582,StrongylocentrotusP_rna40399:0.0191489)1:0.555557,(StrongylocentrotusP_rna7479:0.822719,((StrongylocentrotusP_rna6656:0.62616,LottiaG_LotgiT131920:0.568063)0:1.1e-08,StrongylocentrotusP_rna15211:1.34096)83:0.125112)67:0.0697747)0:6e-09,(StrongylocentrotusP_rna18573:0.282367,(StrongylocentrotusP_rna18574:0.0197547,(StrongylocentrotusP_rna18575:0.044398,StrongylocentrotusP_rna1438:0.0224845)8:0.00766968)1:0.237653)1:0.502601)94:0.0970527)0:0.0228311)0:6e-09)96:0.0784032)70:0.0530525,((AcanthasterP_rna23125:1.01396,CniAcroporaT_aten_0.1.m1.22686.m1:0.404842)81:0.267876,((((AcanthasterP_rna21703:0.605749,((StrongylocentrotusP_rna9384:0.120922,StrongylocentrotusP_rna25870:0.00848182)95:0.0556453,((StrongylocentrotusP_rna26005:0.0680383,StrongylocentrotusP_rna9381:0.0592376)64:0.0324435,(StrongylocentrotusP_rna9385:6e-09,(StrongylocentrotusP_rna9383:0.111986,StrongylocentrotusP_rna9382:0.0355286)1:0.252955)99:0.0506603)78:0.03273)1:0.599911)97:0.208519,LingulaA_rna-XM_013563877.1:1.01036)82:0.117127,((CrassostreaG_EKC26300:0.61824,XenopusT_rna-XM_031893834.1:0.732991)1:0.411073,CniActiniaT_rna-XM_031700530.1:0.982067)1:0.650172)56:0.0189077,((((((CniAcroporaD_rna11746:0.00959794,(CniAcroporaD_rna41899:0.00444828,CniAcroporaM_amil.1.2.15304.m1:0.00640952)87:0.00429495)1:0.0231148,CniAcroporaT_aten_0.1.m1.9088.m1:0.0235198)1:0.214806,(CniMontiporaC_adi2mcaRNA11746_R1:0.075839,CniMontiporaC_g37578.t1:0.0593402)1:0.219415)99:0.0699396,((((CniGoniastreaA_gasp1.m3.6082.m1:0.0686993,(CniGoniastreaA_gasp1.m3.6081.m1:0.0657174,CniOrbicellaF_rna29371:0.0662054)89:0.0354746)1:0.110923,(CniMergedstylophoraP_rna12659:0.0724454,(CniPocilloporaA_rna24297:5e-09,CniPocilloporaD_rna-XM_027200679.1:5e-09)1:0.0662908)1:0.152355)34:0.0620077,CniFungiaSp_ffun1.m4.27504.m1:0.135789)89:0.0466805,CniPoritesL_plut2.m8.6020.m1:0.176661)99:0.059049)1:0.624191,(CniNemvArnau_v1g130928:0.380941,(AmphimedonQ_rna4010:1.37251,(CniExaiptasiaP_rna-XM_021051525.2:0.611706,(CniActiniaT_rna-XM_031706199.1:0.239104,(CniNemvArnau_v1g199744:0.012862,CniNemvArnau_v1g156273:0.00781004)1:0.37522)99:0.210141)70:0.0942771)23:0.0390325)82:0.0647072)75:0.0445655,(StrongylocentrotusP_rna6657:0.437692,(CniRenillaM_g16029.t1:0.683856,(LingulaA_rna-XM_013534530.2:5e-09,LingulaA_rna-XM_013556052.1:0.0126821)1:0.619526)98:0.240454)88:0.216712)93:0.0921885)45:0.0526784)52:0.0136051)91:0.0447443)39:0.0280728,((((LingulaA_rna-XM_013563876.1:0.787236,(CniDendronephthya_rna-XM_028539063.1:0.134776,CniDendronephthya_rna-XM_028539065.1:0.132583)1:0.443634)73:0.109686,((((((CniActiniaT_rna-XM_031699845.1:0.206209,(CniActiniaT_rna-XM_031718284.1:0.194634,(CniActiniaT_rna-XM_031712481.1:0.0723673,CniActiniaT_rna-XM_031718282.1:0.125436)93:0.0605431)95:0.0711312)90:0.0596437,((StrongylocentrotusP_rna34697:1.7192,CniActiniaT_rna-XM_031696518.1:5e-09)41:0.189869,CniActiniaT_rna-XM_031712480.1:0.162404)83:0.0494248)99:0.11931,(CniActiniaT_rna-XM_031692954.1:0.181273,CniActiniaT_rna-XM_031714353.1:0.224)98:0.103138)84:0.0546456,((CniActiniaT_rna-XM_031714349.1:0.283471,(CniActiniaT_rna-XM_031714350.1:0.467776,CniActiniaT_rna-XM_031714355.1:0.359135)83:0.0407845)88:0.0403955,CniActiniaT_rna-XM_031694523.1:0.517826)9:0.0279794)1:0.163323,(CniActiniaT_rna-XM_031712478.1:0.217869,CniActiniaT_rna-XM_031712479.1:0.371604)94:0.142751)0:0.0150214,((CniActiniaT_rna-XM_031704454.1:0.217832,CniActiniaT_rna-XM_031710359.1:0.3118)0:0.0479675,(CniActiniaT_rna-XM_031710364.1:0.271998,CniActiniaT_rna-XM_031716221.1:0.203393)99:0.328805)54:0.0711588)1:0.318774)79:0.0833392,AcanthasterP_rna23222:1.13059)38:0.0833479,((((AmphibalanusA_rna-gnl|WGS_VIIS|FJT64_001901-RA_mrna:0.190462,AmphibalanusA_rna-gnl|WGS_VIIS|FJT64_020349-RA_mrna:0.189822)1:1.55381,(StrongylocentrotusP_rna11035:0.8592,(((((((CniExaiptasiaP_rna-XM_021042184.1:0.0760568,CniExaiptasiaP_rna-XM_028662099.1:0.0972338)1:0.0652437,(CniExaiptasiaP_rna-XM_028662100.1:0.135883,(CniExaiptasiaP_rna-XM_028662363.1:0.0691311,(CniExaiptasiaP_rna-XM_028662361.1:0.154388,(((((AmphibalanusA_rna-gnl|WGS_VIIS|FJT64_002066-RA_mrna:5e-09,MnemiopsisL_ML20762a-RA:3.02204)45:0.391127,AmphibalanusA_rna-gnl|WGS_VIIS|FJT64_002067-RA_mrna:0.383647)1:1.12955,CniExaiptasiaP_rna-XM_028662364.1:5e-09)92:0.0682409,CniExaiptasiaP_rna-XM_028662366.1:0.0330621)84:0.012303,CniExaiptasiaP_rna-XM_028662362.1:0.114097)85:0.0186097)9:0.0142803)1:0.0459491)96:0.0298925)96:0.0251502,(CniExaiptasiaP_rna-XM_028662405.1:0.312977,((((CniExaiptasiaP_rna-XM_028659994.1:0.0464862,CniExaiptasiaP_rna-XM_028663723.1:5e-09)89:0.030849,(CniExaiptasiaP_rna-XM_021061892.1:0.0803406,CniExaiptasiaP_rna-XM_028662374.1:0.105676)74:0.00904392)79:0.00687691,(CniExaiptasiaP_rna-XM_021045178.1:0.0578573,CniExaiptasiaP_rna-XM_028661440.1:0.0243568)77:0.00622015)95:0.0764711,CniExaiptasiaP_rna-XM_028661315.1:0.150929)99:0.238422)87:0.142191)59:0.0043641,CniExaiptasiaP_rna-XM_028658340.1:0.193082)99:0.0425645,(CniExaiptasiaP_rna-XM_028662575.1:0.127222,((CniExaiptasiaP_rna-XM_028660059.1:0.306618,(CniFungiaSp_ffun1.m4.26073.m1:1.05767,CniExaiptasiaP_rna-XM_028662581.1:0.00196119)0:0.00193158)99:0.221912,CniExaiptasiaP_rna-XM_028662582.1:0.0484334)99:0.114407)99:0.0403631)77:0.0351369,CniExaiptasiaP_rna-XM_028663618.1:0.161389)99:0.350318,(AcanthasterP_rna7449:1.1266,AmphimedonQ_rna15388:0.650321)90:0.697946)40:0.0681647)33:0.105613)3:0.0117067,(CrassostreaG_EKC41336:0.537403,CrassostreaG_EKC32591:0.391363)1:1.26883)77:0.070503,((((CniDendronephthya_rna-XM_028553059.1:0.936965,(CniXenia_Xe_010157-T1:0.227502,(CniXenia_Xe_010129-T1:0.0540493,(CniXenia_Xe_010156-T1:0.110617,(CniXenia_Xe_010158-T1:0.0330049,CniXenia_Xe_010159-T1:0.0352096)48:0.0139677)99:0.0350878)1:0.169067)98:0.292646)36:0.158721,CniXenia_Xe_006051-T1:0.745563)38:0.101446,(((CniXenia_Xe_028034-T1:0.0526828,CniXenia_Xe_028042-T1:0.0375819)1:0.352733,((CniXenia_Xe_018771-T1:0.108377,(CniXenia_Xe_018756-T1:0.133354,CniXenia_Xe_018773-T1:0.054842)98:0.0901443)1:0.281313,(CniXenia_Xe_002016-T1:0.032777,CniXenia_Xe_002019-T1:0.501619)99:0.166001)10:0.0820527)1:0.314859,(((((CniDendronephthya_rna-XM_028547721.1:0.0156992,((CniDendronephthya_rna-XM_028547575.1:6e-09,AmphimedonQ_rna15403:1.84413)27:0.108491,CniDendronephthya_rna-XM_028553084.1:5e-09)97:0.032671)1:0.174791,(CniDendronephthya_rna-XM_028553087.1:0.112612,CniDendronephthya_rna-XM_028553089.1:0.141581)99:0.0801905)37:0.025442,(CniDendronephthya_rna-XM_028553090.1:0.0123669,CniDendronephthya_rna-XM_028553086.1:0.103085)1:0.125253)1:0.336909,((((CniDendronephthya_rna-XM_028539938.1:0.0382726,(CniDendronephthya_rna-XM_028539939.1:0.0976499,CniDendronephthya_rna-XM_028558256.1:0.055037)98:0.165212)1:0.287526,((CniDendronephthya_rna-XM_028539940.1:0.0363073,(CniDendronephthya_rna-XM_028539850.1:0.0334405,CniDendronephthya_rna-XM_028558257.1:0.0689529)17:0.00303451)70:0.00496748,(CniDendronephthya_rna-XM_028560633.1:0.0107096,CniDendronephthya_rna-XM_028539941.1:0.0877591)85:0.0127145)1:0.33335)99:0.173035,CniDendronephthya_rna-XM_028560639.1:0.173681)1:0.196657,((CniDendronephthya_rna-XM_028560174.1:0.308349,((CniDendronephthya_rna-XM_028556042.1:0.141197,(CniDendronephthya_rna-XM_028556041.1:0.00516739,CniDendronephthya_rna-XM_028560173.1:0.00990111)99:0.0829617)24:0.00523864,(((CniDendronephthya_rna-XM_028558450.1:0.145159,CniDendronephthya_rna-XM_028560809.1:0.0937725)68:0.0305097,(CniDendronephthya_rna-XM_028560816.1:0.0731323,(CniDendronephthya_rna-XM_028559731.1:6e-09,CniActiniaT_rna-XM_031712139.1:2.61118)83:0.241185)49:0.00625456)81:0.050773,CniDendronephthya_rna-XM_028560171.1:0.0812296)88:0.0365902)82:0.0438819)1:0.251949,((((CniDendronephthya_rna-XM_028543540.1:0.171702,CniDendronephthya_rna-XM_028543756.1:0.235935)96:0.0620911,((CniDendronephthya_rna-XM_028543545.1:0.043587,CniDendronephthya_rna-XM_028556147.1:0.0142265)1:0.253228,(CniDendronephthya_rna-XM_028543759.1:0.605148,CniDendronephthya_rna-XM_028543761.1:0.265905)0:0.0992539)14:0.0506049)73:0.0339118,(((CniDendronephthya_rna-XM_028543749.1:0.0192401,CniDendronephthya_rna-XM_028556150.1:0.0190751)1:0.212445,(CniDendronephthya_rna-XM_028556148.1:0.173144,(CniDendronephthya_rna-XM_028556149.1:0.153733,(CniDendronephthya_rna-XM_028543758.1:0.00907601,CniDendronephthya_rna-XM_028556122.1:5e-09)1:0.216417)99:0.0746964)85:0.0368134)93:0.047566,((CniDendronephthya_rna-XM_028543542.1:8e-09,BotrylloidesL_Boleac.CG.SB_v3.S1211.g01734.01.t:2.17395)15:0.0958227,CniDendronephthya_rna-XM_028556124.1:0.105926)1:0.157362)99:0.0708939)97:0.0485586,((((CniDendronephthya_rna-XM_028551485.1:0.0103395,CniDendronephthya_rna-XM_028560911.1:0.026839)1:0.135078,(CniDendronephthya_rna-XM_028551515.1:0.11572,CniDendronephthya_rna-XM_028560910.1:0.0620048)99:0.0542611)97:0.0490237,((CniDendronephthya_rna-XM_028551470.1:0.0136005,CniDendronephthya_rna-XM_028560909.1:0.0458027)1:0.158316,(CniDendronephthya_rna-XM_028551516.1:0.0220669,CniDendronephthya_rna-XM_028560906.1:0.0154894)1:0.135417)97:0.109931)1:0.110122,((((CniDendronephthya_rna-XM_028551506.1:0.0839399,CniDendronephthya_rna-XM_028551532.1:0.0262252)1:0.442038,((((CniDendronephthya_rna-XM_028551498.1:0.0890363,CniDendronephthya_rna-XM_028563098.1:0.101479)99:0.112103,((CniDendronephthya_rna-XM_028551504.1:0.15976,CniDendronephthya_rna-XM_028551513.1:0.14998)98:0.0444265,((((CniDendronephthya_rna-XM_028551491.1:0.00930932,(CniDendronephthya_rna-XM_028551492.1:0.0153663,CniDendronephthya_rna-XM_028551525.1:5e-09)98:0.0109803)1:0.0337813,CniDendronephthya_rna-XM_028551490.1:0.0521831)1:0.124982,(CniDendronephthya_rna-XM_028551497.1:0.0890578,(((CniDendronephthya_rna-XM_028551526.1:0.0623475,CniDendronephthya_rna-XM_028551494.1:0.0491519)1:0.0447837,(CniDendronephthya_rna-XM_028551523.1:0.0900968,CniDendronephthya_rna-XM_028551495.1:0.127006)80:0.013238)94:0.0169833,((CniDendronephthya_rna-XM_028551503.1:0.187281,OphiophagusH_rna-gnl|NaturalisBC|L345_06875.mrna:1.02976)25:0.0261982,CniDendronephthya_rna-XM_028551512.1:0.0746968)92:0.0575384)19:0.00457048)85:0.0146076)99:0.0364454,CniDendronephthya_rna-XM_028551496.1:0.163559)64:0.0199405)13:0.0151924)98:0.045624,(CniDendronephthya_rna-XM_028551536.1:0.0915788,CniDendronephthya_rna-XM_028551493.1:0.0943154)98:0.088996)99:0.0632756,(((CniDendronephthya_rna-XM_028551548.1:0.0646872,CniDendronephthya_rna-XM_028551541.1:0.0579189)1:0.105808,(CniDendronephthya_rna-XM_028559092.1:0.121672,(CniDendronephthya_rna-XM_028551575.1:0.0678941,CniDendronephthya_rna-XM_028551518.1:0.098457)68:0.0324126)1:0.176764)99:0.0562509,((CniDendronephthya_rna-XM_028551542.1:0.0527515,CniDendronephthya_rna-XM_028551545.1:0.0870292)1:0.140712,(CniDendronephthya_rna-XM_028551488.1:0.125495,(CniDendronephthya_rna-XM_028551468.1:0.0714483,CniDendronephthya_rna-XM_028551568.1:0.0868444)1:0.112168)99:0.0628664)83:0.020853)1:0.0825242)90:0.0580319)0:6e-09,CrassostreaG_EKC29205:1.53249)90:0.0483183,CniActiniaT_rna-XM_031708540.1:1.54841)0:0.000573929)92:0.0452826)61:0.0418051)97:0.0669614)2:0.0233921)98:0.0682304,((CniXenia_Xe_028423-T1:0.462068,(CniXenia_Xe_023410-T1:0.427931,(CniXenia_Xe_023681-T1:0.287574,CniXenia_Xe_023682-T1:0.323147)43:0.0860485)91:0.211796)94:0.279973,(((CniXenia_Xe_009693-T1:0.0659724,(CniXenia_Xe_009691-T1:0.0771483,CniXenia_Xe_009686-T1:0.198437)39:0.0183548)57:0.0316335,CniXenia_Xe_009692-T1:0.156203)1:0.0961395,(((CniXenia_Xe_023686-T1:0.0913062,CniXenia_Xe_023400-T1:0.176255)68:0.063288,CniXenia_Xe_023653-T1:0.245472)93:0.0629284,(((CniXenia_Xe_028274-T1:0.0828075,(CniXenia_Xe_016644-T1:0.0826208,(((CniXenia_Xe_023695-T1:0.0527969,(CniXenia_Xe_028109-T1:0.0742449,CniXenia_Xe_028403-T1:0.039363)78:0.0140374)28:0.00459467,(CniXenia_Xe_028251-T1:0.0529315,CniXenia_Xe_028392-T1:0.0322021)86:0.00615333)98:0.0118526,(CniXenia_Xe_028407-T1:0.0320412,CniXenia_Xe_028404-T1:0.115607)41:0.0114151)82:0.00461044)0:0.00732455)95:0.0205843,CniXenia_Xe_023708-T1:0.0887028)30:0.010345,((CniXenia_Xe_023395-T1:0.0868371,CniXenia_Xe_023406-T1:0.0487667)94:0.0128093,CniXenia_Xe_023398-T1:0.0773062)94:0.0151898)98:0.056442)99:0.07834)61:0.0383493)1:0.181098)99:0.113386)98:0.0893272)90:0.0634585,(((StrongylocentrotusP_rna23263:0.362343,((StrongylocentrotusP_rna38364:0.0527365,(((StrongylocentrotusP_rna38365:5e-09,ApisM_GB50441-RA:3.06527)99:0.116688,(StrongylocentrotusP_rna28491:0.0492701,StrongylocentrotusP_rna3992:0.0667599)90:0.0145945)78:0.00875974,(StrongylocentrotusP_rna11323:0.0680476,StrongylocentrotusP_rna28490:0.0295312)24:0.0100806)91:0.0240073)87:0.026823,(StrongylocentrotusP_rna1999:0.115741,StrongylocentrotusP_rna7027:0.181278)61:0.0232881)96:0.188214)99:0.380168,(CniRenillaM_g14970.t1:0.38868,(CrassostreaG_EKC40701:0.60393,OphiophagusH_rna-gnl|NaturalisBC|L345_16380.mrna:0.582057)85:0.138401)55:0.0868689)85:0.0745469,((CniActiniaT_rna-XM_031711312.1:0.584357,(DanioR_ENSDART00000112356:0.831212,CniNemvArnau_v1g43311:0.358261)76:0.140357)93:0.2484,AmphimedonQ_rna4579:1.15885)84:0.133919)40:0.0855063)93:0.072829)95:0.063242)95:0.065477)59:0.03131)84:0.0281198,(((StrigamiaM_SMAR006930-RA:1.23228,(((((CniRenillaM_g20099.t1:0.612905,AcanthasterP_rna20658:0.526001)99:0.184417,(CniNemvArnau_v1g224889:0.112242,CniNemvArnau_v1g133966:0.0893934)1:0.604094)95:0.123799,((StrongylocentrotusP_rna29489:1.24166,((AcanthasterP_rna5440:0.500672,CniNemvArnau_v1g114446:0.268482)59:0.171397,(CniPoritesL_plut2.m8.22853.m1:0.261884,StrongylocentrotusP_rna8167:0.682738)83:0.189881)67:0.14033)64:0.118589,(((LottiaG_LotgiT216664:0.400216,(CrassostreaG_EKC39974:0.389618,CrassostreaG_EKC23533:0.484294)99:0.0962158)1:0.233441,(CniAmplexidiscus_evm.model.scaffold_174.16:1.14922,AmphimedonQ_rna3357:0.563412)93:0.182766)99:0.110787,(AcanthasterP_rna1760:0.271881,StrongylocentrotusP_rna7478:0.310929)99:0.32863)92:0.0978176)70:0.0464776)70:0.0563694,((XenopusT_rna-XM_031902824.1:0.876472,((AcanthasterP_rna21927:0.694433,AcanthasterP_rna11444:0.635978)99:0.326111,(AmphimedonQ_rna832:0.00321782,AmphimedonQ_rna30531:5e-09)1:0.958258)59:0.141666)87:0.161706,(((MnemiopsisL_ML49751a-RA:1.44179,CniThelohanellusK_rna13121:1.35141)69:0.238578,(CniMergedstylophoraP_rna30485:0.122055,(CniPocilloporaA_rna3433:5e-09,CniPocilloporaD_rna-XM_027204832.1:5e-09)96:0.0492151)96:0.370595)73:0.195888,(((CniActiniaT_rna-XM_031710842.1:0.990791,(LottiaG_LotgiT155161:0.590516,(StrongylocentrotusP_rna10988:0.0178207,StrongylocentrotusP_rna36115:0.0225007)1:0.991045)92:0.308596)56:0.102732,AcanthasterP_rna7327:1.08321)82:0.174773,((CniNemvArnau_v1g201761:1.53936,(((CniDiscosoma_evm.model.scaffold_56.63:0.0883721,CniAmplexidiscus_evm.model.scaffold_17.65:0.045416)99:0.0578116,CniDiscosoma_evm.model.scaffold_56.62:0.165804)1:0.13493,((CniPoritesL_plut2.m8.8864.m1:0.257885,(CniGalaxeaF_gfas1.m1.6239.m1:0.158452,(CniMontiporaC_g35917.t1:0.143865,(CniAcroporaM_amil.1.2.11245.m1:0.0553891,CniAcroporaT_aten_0.1.m1.12287.m1:0.0350783)1:0.147175)1:0.112506)99:0.0590369)47:0.0347851,((CniFungiaSp_ffun1.m4.28647.m1:0.116714,(CniGoniastreaA_gasp1.m3.9690.m1:0.0879271,CniOrbicellaF_rna33701:0.037204)1:0.0643063)98:0.0541606,(CniMergedstylophoraP_rna19693:0.123239,(CniPocilloporaA_rna9153:5e-09,CniPocilloporaD_rna-XM_027185485.1:5e-09)99:0.0837289)1:0.21858)71:0.0380262)1:0.134245)82:0.0922226)53:0.0660189,(CniNemvArnau_v1g132323:0.355898,(CniExaiptasiaP_rna-XM_028657522.1:0.276487,CniActiniaT_rna-XM_031699401.1:0.21337)92:0.0857577)99:0.125696)99:0.324541)77:0.117401)87:0.134417)70:0.0505373)92:0.0513626,((((AcanthasterP_rna16803:0.235055,(AcanthasterP_rna16797:0.233884,(AcanthasterP_rna16794:0.0592045,AcanthasterP_rna16801:0.0931888)36:0.021721)18:0.0464844)1:0.272364,AcanthasterP_rna26669:1.02972)43:0.0571048,(AcanthasterP_rna28648:0.425143,AmphimedonQ_rna6837:0.440775)99:0.575582)81:0.0820286,((CrassostreaG_EKC17581:1.07268,(AmphimedonQ_rna20506:0.0212834,(AmphimedonQ_rna27802:0.00397668,(AmphimedonQ_rna20508:0.0101864,(AmphimedonQ_rna18164:5e-09,AmphimedonQ_rna29103:0.0175563)91:0.0214857)85:0.0136523)73:0.0297683)1:1.16937)84:0.27347,(((AmphimedonQ_rna17047:0.205729,((AmphimedonQ_rna23034:0.235914,(((AmphimedonQ_rna25608:0.023545,AmphimedonQ_rna17032:0.0114193)98:0.0474316,AmphimedonQ_rna4554:0.0575179)1:0.0984833,AmphimedonQ_rna23032:0.218892)30:0.0531786)93:0.0397207,AmphimedonQ_rna23033:0.282224)81:0.0530356)1:0.276679,(((((((AmphimedonQ_rna10458:0.0237383,AmphimedonQ_rna24634:0.0181422)4:0.00858097,AmphimedonQ_rna10448:0.0447977)28:0.011209,AmphimedonQ_rna10453:0.0502565)1:0.585415,(((AmphimedonQ_rna30078:0.144453,(AmphimedonQ_rna19417:0.166885,((AmphimedonQ_rna19414:0.152841,AmphimedonQ_rna6151:0.0196374)82:0.00865452,(AmphimedonQ_rna26381:0.0367784,AmphimedonQ_rna19415:0.0780039)78:0.00876962)27:0.0269062)22:0.0110756)1:0.0850677,((AmphimedonQ_rna6158:0.12827,((AmphimedonQ_rna6147:0.0104666,AmphimedonQ_rna24311:0.0123859)1:0.112179,(AmphimedonQ_rna6159:0.0194033,(AmphimedonQ_rna30850:0.0117775,(AmphimedonQ_rna25952:0.0201429,CniActiniaT_rna-XM_031713493.1:1.83996)0:0.00168456)69:0.00607542)99:0.0856755)99:0.0898349)30:0.0521803,(AmphimedonQ_rna19412:0.0631028,AmphimedonQ_rna19416:0.0334056)94:0.025975)92:0.0453764)90:0.113832,AmphimedonQ_rna5259:0.539976)52:0.0386526)78:0.0783466,(((AmphimedonQ_rna12390:0.287524,(AmphimedonQ_rna19941:0.207396,AmphimedonQ_rna15410:0.0942534)89:0.0501205)75:0.0514057,((AmphimedonQ_rna10929:0.00440064,AmphimedonQ_rna29213:5e-09)1:0.325399,AmphimedonQ_rna15401:0.0925936)89:0.0735426)87:0.124027,(AmphimedonQ_rna12389:0.122415,(AmphimedonQ_rna12392:0.0377495,(AmphimedonQ_rna24412:0.0937258,(AmphimedonQ_rna248:0.0257786,AmphimedonQ_rna255:0.0432647)94:0.0174131)94:0.0175548)1:0.120487)1:0.232138)99:0.140665)99:0.105008,(StrongylocentrotusP_rna40400:0.318028,StrongylocentrotusP_rna26076:0.635259)50:0.0772036)80:0.0823683,CrassostreaG_EKC25533:0.935421)84:0.0895417)1:0.133967,((((((AmphimedonQ_rna14636:0.394308,AmphimedonQ_rna23221:0.372167)1:0.195756,((AmphimedonQ_rna13611:0.250001,(((AmphimedonQ_rna2222:0.194623,AmphimedonQ_rna13612:0.34189)66:0.0740602,AmphimedonQ_rna2260:0.0859394)91:0.0866283,AmphimedonQ_rna2223:0.178956)99:0.153082)99:0.180906,AmphimedonQ_rna30751:0.566685)88:0.0569118)43:0.0520838,(AmphimedonQ_rna29519:0.492071,((((AmphimedonQ_rna2221:0.243949,AmphimedonQ_rna25022:0.103691)91:0.0602258,AmphimedonQ_rna13613:0.223586)1:0.177375,(((((AmphimedonQ_rna17171:0.0270973,AmphimedonQ_rna21300:0.00688659)85:0.0131433,(AmphimedonQ_rna29945:5e-09,AmphimedonQ_rna16922:0.0350557)43:0.00417295)1:0.0884457,(AmphimedonQ_rna28724:0.00758103,AmphimedonQ_rna5385:0.0170553)1:0.228882)1:0.127989,AmphimedonQ_rna7974:0.234816)1:0.0823939,(AmphimedonQ_rna12170:0.0175303,AmphimedonQ_rna27542:0.00124115)1:0.375127)92:0.0262724)33:0.0112502,((CniMergedstylophoraP_rna36756:3.31605,(((CniFungiaSp_ffun1.m4.4392.m1:1.86089,AmphimedonQ_rna25802:6e-09)1:0.063243,(((((AmphimedonQ_rna11429:0.0162874,AmphimedonQ_rna26320:0.0367017)98:0.0394596,(AmphimedonQ_rna26322:0.0530162,(AmphimedonQ_rna17794:0.0563383,(AmphimedonQ_rna19983:0.0459435,(AmphimedonQ_rna19980:0.00855888,AmphimedonQ_rna30525:0.0125259)99:0.0647911)14:0.0113999)61:0.00845658)0:8e-09)96:0.00921474,(AmphimedonQ_rna29381:0.0751507,((AmphimedonQ_rna25615:0.081607,(AmphimedonQ_rna11430:0.0299245,AmphimedonQ_rna27756:0.0333033)30:0.00636735)59:0.0175423,AmphimedonQ_rna11432:0.0616464)58:0.00494277)86:0.00965966)19:0.00448415,AmphimedonQ_rna29099:0.0613247)21:0.00250657,AmphimedonQ_rna28782:0.0689908)44:0.00297134)80:0.0122906,((AmphimedonQ_rna28239:0.0327445,(CniDendronephthya_rna-XM_028562469.1:1.45418,AmphimedonQ_rna26185:8e-09)20:0.0851298)76:0.010829,(AmphimedonQ_rna11433:0.0122181,(AmphimedonQ_rna26184:0.048116,(StrongylocentrotusP_rna17571:3.0855,AmphimedonQ_rna27091:0.00726505)0:9.1044e-05)90:0.0279384)1:0.036418)15:0.00886109)13:0.077619)12:0.0547591,(AmphimedonQ_rna23222:0.230904,AmphimedonQ_rna24739:0.227818)83:0.032852)1:0.0746062)98:0.111435)99:0.0915334)3:0.0379974,AmphimedonQ_rna17531:0.502353)98:0.105078,(CniActiniaT_rna-XM_031712524.1:1.75672,(AmphimedonQ_rna3084:0.683915,(((AmphimedonQ_rna72:0.308365,AmphimedonQ_rna29405:0.154722)99:0.46581,StrongylocentrotusP_rna40525:1.42408)32:0.08266,CniPoritesL_plut2.m8.9753.m1:0.445332)47:0.0446334)23:0.0197947)61:0.0219325)1:0.26517,((AmphimedonQ_rna3356:0.473355,(AmphimedonQ_rna4557:0.000175835,(CniAcroporaT_aten_0.1.m1.36624.m1:1.76047,AmphimedonQ_rna27551:1.1e-08)99:0.0468202)1:0.528209)1:0.302193,(((((((AmphimedonQ_rna28340:0.0323917,(AmphimedonQ_rna24767:0.0402605,AmphimedonQ_rna31026:0.127301)15:0.0169627)99:0.0601743,AmphimedonQ_rna835:0.0319597)1:0.193297,(AmphimedonQ_rna838:0.200231,AmphimedonQ_rna24488:0.14339)98:0.113148)99:0.308479,AmphimedonQ_rna4559:0.772227)64:0.099101,(AmphimedonQ_rna4201:0.173936,(AmphimedonQ_rna2461:0.101392,AmphimedonQ_rna30633:0.0406668)79:0.053866)1:0.664072)94:0.244593,((((AmphimedonQ_rna13369:0.309216,((StrongylocentrotusP_rna7693:1.05699,AmphimedonQ_rna13368:0.195541)89:0.0505584,AmphimedonQ_rna13367:0.233769)1:0.0925746)87:0.0461938,((AmphimedonQ_rna13370:0.00385777,AmphimedonQ_rna27715:0.0108872)1:0.233857,(AmphimedonQ_rna28140:0.0939379,(AmphimedonQ_rna13371:0.00629644,AmphimedonQ_rna29779:0.01282)99:0.0697206)1:0.210753)1:0.0903196)99:0.0614943,((AmphimedonQ_rna6287:0.176206,(AmphimedonQ_rna6285:0.162913,AmphimedonQ_rna6288:0.136507)78:0.026948)85:0.0406435,((AmphimedonQ_rna4628:0.0738292,AmphimedonQ_rna6954:0.0459227)99:0.0456966,(AmphimedonQ_rna6955:0.00833231,AmphimedonQ_rna30121:0.0197555)1:0.116266)1:0.123561)1:0.189401)65:0.0551452,AmphimedonQ_rna3358:0.305211)1:0.366863)4:0.0485354,((AmphimedonQ_rna17045:0.152477,(AmphimedonQ_rna30452:0.0411566,AmphimedonQ_rna17033:0.0210124)82:0.0413758)1:0.472827,AmphimedonQ_rna17048:0.726694)95:0.0903287)77:0.067381)82:0.0420961)99:0.0784499)64:0.0324311)79:0.0268736)95:0.0323723)64:0.00893403)0:0.0163443,(((StrongylocentrotusP_rna6658:0.419515,StrongylocentrotusP_rna21597:0.887835)0:8e-09,CrassostreaG_EKC32890:0.945446)72:0.169866,((StrongylocentrotusP_rna29109:0.0591954,((StrongylocentrotusP_rna29106:0.0545303,(StrongylocentrotusP_rna26099:0.154392,StrongylocentrotusP_rna13331:0.113608)98:0.0881976)78:0.0122959,(StrongylocentrotusP_rna29108:0.057695,(StrongylocentrotusP_rna6024:0.00279772,StrongylocentrotusP_rna29107:0.0101355)1:0.111844)89:0.0195048)68:0.0113339)99:0.320525,CniNemvArnau_v1g149922:1.12726)83:0.128623)96:0.193749)0:0.0252619,((((CniMontiporaC_adi2mcaRNA24330_R2:0.727692,StrongylocentrotusP_rna19054:0.393894)90:0.294672,((((LottiaG_LotgiT125167:0.126847,LottiaG_LotgiT125269:0.206687)1:0.404967,(StrongylocentrotusP_rna4269:0.121599,(StrongylocentrotusP_rna34733:0.247933,StrongylocentrotusP_rna34732:0.0296382)97:0.0562371)1:0.425865)92:0.115686,((((StrongylocentrotusP_rna39726:0.702111,((AmphibalanusA_rna-gnl|WGS_VIIS|FJT64_011532-RA_mrna:1.2847,(StrongylocentrotusP_rna5684:0.646623,(AcanthasterP_rna3064:0.345751,(AcanthasterP_rna13235:0.284177,AcanthasterP_rna13226:0.60527)43:0.104476)94:0.259121)61:0.132992)71:0.187194,((StrongylocentrotusP_rna9853:5e-09,(StrongylocentrotusP_rna38912:0.0111769,(StrongylocentrotusP_rna19116:5e-09,StrongylocentrotusP_rna9852:5e-09)89:0.00645089)99:0.022478)1:0.84739,(AmphimedonQ_rna10160:0.235835,AmphimedonQ_rna18771:0.393047)98:0.307392)86:0.179143)93:0.240863)48:0.0531308,(CniNemvArnau_v1g57493:0.0415699,(CniNemvArnau_v1g118215:0.0115973,CniNemvArnau_v1g147330:0.0697716)74:0.0259032)1:0.594804)71:0.0444014,AmphimedonQ_rna17590:0.65792)29:0.015434,(AmphimedonQ_rna24504:0.0696562,(AmphimedonQ_rna24589:0.0181693,AmphimedonQ_rna15101:0.0186394)78:0.0168346)1:0.927381)68:0.0577155)88:0.0566842,(((CrassostreaG_EKC30355:0.578409,(LottiaG_LotgiT106459:0.0754106,LottiaG_LotgiT106465:0.153808)99:0.20339)1:0.46433,(((AcanthasterP_rna31842:0.576538,(LingulaA_rna-XM_013564159.2:0.00797054,LingulaA_rna-XM_013558569.1:0.00552916)1:0.690288)88:0.289882,(AmphimedonQ_rna30261:1.44665,(StrongylocentrotusP_rna10899:1.4308,(StrongylocentrotusP_rna17546:0.610124,(AmphimedonQ_rna7909:0.380668,AmphimedonQ_rna7910:0.403416)1:0.429038)95:0.342021)11:0.0691791)81:0.243793)74:0.177921,StrongylocentrotusP_rna37112:1.09446)26:0.0299693)58:0.0561221,CniMergedstylophoraP_rna36341:0.457512)74:0.0576587)67:0.0149253)79:0.0351879,(((((((CniActiniaT_rna-XM_031712121.1:0.671382,((((CniGoniastreaA_gasp1.m3.5045.m1:5e-09,((CniNemvArnau_v1g114476:5e-09,CniNemvArnau_NVE21374:5e-09)99:0.239903,CniActiniaT_rna-XM_031694385.1:0.16861)92:0.0433827)0:5e-09,CniExaiptasiaP_rna-XM_021036929.2:0.299656)97:0.0824418,(CniActiniaT_rna-XM_031700059.1:0.258086,CniActiniaT_rna-XM_031694382.1:0.387705)71:0.057968)1:0.233437,(((CniFungiaSp_ffun1.m4.4841.m1:0.20741,(CniGoniastreaA_gasp1.m3.205.m1:0.0931833,CniOrbicellaF_rna11007:0.0456702)98:0.11357)90:0.0817621,((CniMontiporaC_g52529.t1:0.157705,(CniAcroporaT_aten_0.1.m1.21733.m1:0.034442,(CniAcroporaD_rna8951:0.0489511,CniAcroporaM_amil.1.2.8844.m1:0.0127516)99:0.0480299)1:0.15465)1:0.0959354,(CniGalaxeaF_gfas1.m1.16953.m1:0.13939,CniPoritesL_plut2.m8.11182.m1:0.21989)61:0.0419643)99:0.0734522)90:0.0684104,(CniAmplexidiscus_evm.model.scaffold_151.17:0.0895564,(CniDiscosoma_evm.model.scaffold_114.8:0.0303403,CniDiscosoma_evm.model.scaffold_114.7:0.0211467)89:0.0666275)99:0.196237)1:0.240474)68:0.096995)1:0.244491,((((CniAmplexidiscus_evm.model.scaffold_262.21:0.262523,((((CniFungiaSp_ffun1.m4.6661.m1:0.203754,CniOrbicellaF_rna6466:0.153825)99:0.069423,(CniFungiaSp_ffun1.m4.6674.m1:0.111552,(CniGoniastreaA_gasp1.m3.17457.m1:0.0582796,CniOrbicellaF_rna6463:0.0428095)1:0.0616979)80:0.0167363)96:0.0223994,(CniMergedstylophoraP_rna14212:0.0517435,(CniPocilloporaA_rna14577:5e-09,CniPocilloporaD_rna-XM_027190928.1:5e-09)1:0.0511738)1:0.156819)90:0.0452805,(CniPoritesL_plut2.m8.22804.m1:0.18431,(CniGalaxeaF_gfas1.m1.5773.m1:0.137714,(CniMontiporaC_adi2mcaRNA31660_R0:0.125788,(CniAcroporaT_aten_0.1.m1.36600.m1:0.0208488,(CniAcroporaD_rna31660:0.00477898,CniAcroporaM_amil.1.2.5573.m1:0.00744719)1:0.0220121)1:0.158059)1:0.102638)98:0.0397951)97:0.05506)96:0.0766066)1:0.218224,CniDiscosoma_evm.model.scaffold_42.73:0.644126)96:0.120021,(CniAmplexidiscus_evm.model.scaffold_45.34:0.0582806,CniDiscosoma_evm.model.scaffold_104.43:0.057493)1:0.689734)97:0.126069,((((((CniAcroporaT_aten_0.1.m1.868.m1:0.0183337,(CniAcroporaD_rna5982:0.00227116,CniAcroporaM_amil.1.2.12343.m1:0.0178605)98:0.0380068)1:0.103385,((CniAcroporaM_amil.1.2.10422.m1:0.0462594,(CniAcroporaM_amil.1.2.12342.m1:0.0832062,CniAcroporaD_rna5976:0.0145286)99:0.0370292)95:0.0416151,(CniAcroporaM_amil.1.2.12344.m1:0.259497,CniAcroporaT_aten_0.1.m1.866.m1:0.0948406)56:0.0417164)99:0.0410906)1:0.0635538,CniAcroporaT_aten_0.1.m1.867.m1:0.0719165)95:0.0371902,CniAcroporaM_amil.1.2.10421.m1:0.101034)1:0.155495,((CniGalaxeaF_gfas1.m1.11159.m1:0.0417017,((CniGalaxeaF_gfas1.m1.20124.m1:0.0463926,CniGalaxeaF_gfas1.m1.10400.m1:0.0590467)60:0.014518,CniGalaxeaF_gfas1.m1.10399.m1:0.0761485)28:0.0107036)1:0.220539,(((CniPoritesL_plut2.m8.2081.m1:0.0814297,CniPoritesL_plut2.m8.31332.m1:0.0830046)43:0.0147809,((CniPoritesL_plut2.m8.27751.m1:0.0662164,CniPoritesL_plut2.m8.27746.m1:0.0846852)38:0.0126785,(CniPoritesL_plut2.m8.27749.m1:0.135268,CniPoritesL_plut2.m8.27750.m1:0.0665358)92:0.0258244)96:0.0254619)1:0.216349,(((CniPocilloporaA_rna17607:5e-09,CniPocilloporaD_rna-XM_027193995.1:5e-09)1:0.127194,(CniMergedstylophoraP_rna32395:0.0646278,CniMergedstylophoraP_rna36050:0.054168)98:0.0584219)1:0.154107,(CniFungiaSp_ffun1.m4.4390.m1:0.16622,((CniFungiaSp_ffun1.m4.4388.m1:0.106417,CniFungiaSp_ffun1.m4.4394.m1:0.127502)3:0.0286621,((CniFungiaSp_ffun1.m4.4391.m1:0.0112537,(CniFungiaSp_ffun1.m4.4389.m1:0.0187487,CniFungiaSp_ffun1.m4.4380.m1:5e-09)80:0.00890184)1:0.166339,CniFungiaSp_ffun1.m4.4393.m1:0.199793)89:0.0822141)49:0.0233177)79:0.0294047)99:0.0694611)98:0.0590492)98:0.0849377)99:0.141439,(CniGalaxeaF_gfas1.m1.10398.m1:0.408363,(CniFungiaSp_ffun1.m4.34117.m1:0.274422,CniMontiporaC_adi2mcaRNA5978_R0:0.139438)20:0.037085)95:0.0992197)1:0.395118)93:0.135919)55:0.0559867,(LingulaA_rna-XM_013558605.1:1.25939,AcanthasterP_rna30215:1.00121)75:0.0931792)0:0.0413269,(AmphimedonQ_rna29858:0.0968868,((AmphimedonQ_rna12939:0.0462141,AmphimedonQ_rna30815:5e-09)88:0.117706,AmphimedonQ_rna27231:0.00759411)62:0.00851431)1:0.536677)64:0.0911158,(((AmphimedonQ_rna15027:0.390023,(AmphimedonQ_rna15025:5e-09,AmphimedonQ_rna15026:0.126122)98:0.211153)1:0.709316,(CniAmplexidiscus_evm.model.scaffold_26.37:0.0508174,CniDiscosoma_evm.model.scaffold_22.4:0.04932)1:0.763811)85:0.215222,((CrassostreaG_EKC22762:0.852887,MnemiopsisL_ML08603a-RA:0.606005)85:0.525767,(AcanthasterP_rna20670:0.486612,(AcanthasterP_rna25235:0.419058,StrongylocentrotusP_rna592:0.355887)97:0.219226)99:0.512113)41:0.0779912)78:0.105301)88:0.104181,(((((((DanioR_ENSDART00000136440:0.0962904,DanioR_ENSDART00000150478:0.0877933)1:0.0444614,(DanioR_ENSDART00000150247:0.0931556,(DanioR_ENSDART00000150566:0.0439518,DanioR_ENSDART00000135511:0.0373944)87:0.0282508)92:0.0356432)89:0.0283385,(DanioR_ENSDART00000150764:0.0132392,DanioR_ENSDART00000150307:0.00817977)1:0.073098)67:0.0186679,(DanioR_ENSDART00000150600:0.0875753,DanioR_ENSDART00000150760:0.108849)92:0.0322247)90:0.0176147,DanioR_ENSDART00000150250:0.0881374)1:0.431163,(Human_ENST00000359156:0.453877,(MusM_ENSMUST00000164583:0.243836,(Human_ENST00000640237:0.247675,MusM_ENSMUST00000209398:0.0971697)1:0.0998879)1:0.447754)94:0.119743)88:0.0673771,(XenopusT_rna-XM_031891743.1:0.0786033,XenopusT_rna-XM_031891744.1:0.0497482)1:1.01484)99:0.133081)69:0.0377147,(((((StrongylocentrotusP_rna22189:0.900059,((StrongylocentrotusP_rna4631:0.501363,(AmphibalanusA_rna-gnl|WGS_VIIS|FJT64_006282-RA_mrna:0.439862,(AmphibalanusA_rna-gnl|WGS_VIIS|FJT64_008573-RA_mrna:0.174113,((AmphibalanusA_rna-gnl|WGS_VIIS|FJT64_003069-RA_mrna:0.0041873,(AmphibalanusA_rna-gnl|WGS_VIIS|FJT64_008572-RA_mrna:0.0103245,AmphibalanusA_rna-gnl|WGS_VIIS|FJT64_020072-RA_mrna:0.168338)89:0.0384299)70:0.00418074,AmphibalanusA_rna-gnl|WGS_VIIS|FJT64_010347-RA_mrna:0.0054938)90:0.0695924)94:0.311468)99:0.93388)47:0.302922,(CniAmplexidiscus_evm.model.scaffold_118.6:0.875826,AmphibalanusA_rna-gnl|WGS_VIIS|FJT64_022520-RA_mrna:0.502535)99:0.618337)79:0.290703)78:0.150781,((CniDendronephthya_rna-XM_028543762.1:0.0158123,CniDendronephthya_rna-XM_028556126.1:0.00186393)95:0.421815,StrongylocentrotusP_rna1801:1.17983)78:0.259254)18:0.0331332,((((CniActiniaT_rna-XM_031716056.1:0.075576,((CniActiniaT_rna-XM_031707290.1:0.0565042,CniActiniaT_rna-XM_031707291.1:0.0855387)99:0.0603948,(CniActiniaT_rna-XM_031710362.1:0.0681587,(CniActiniaT_rna-XM_031694356.1:0.0232797,CniActiniaT_rna-XM_031716229.1:0.0457703)1:0.0371122)93:0.014938)38:0.0171467)1:0.677403,(((CniActiniaT_rna-XM_031709313.1:0.231241,(CniActiniaT_rna-XM_031709250.1:0.294046,CniActiniaT_rna-XM_031706497.1:0.331336)45:0.0393995)1:0.119529,(CniActiniaT_rna-XM_031709342.1:0.356756,(CniActiniaT_rna-XM_031694431.1:0.0816268,(CniActiniaT_rna-XM_031700993.1:0.0949801,CniActiniaT_rna-XM_031709308.1:0.0559502)97:0.0512013)1:0.234872)1:0.11795)99:0.0932083,((CniActiniaT_rna-XM_031706261.1:0,CniActiniaT_rna-XM_031706262.1:0)0:0.483,((((CniActiniaT_rna-XM_031714621.1:0.00475718,CniActiniaT_rna-XM_031699847.1:0.019887)1:0.122154,(CniActiniaT_rna-XM_031700341.1:0.0710136,(CniActiniaT_rna-XM_031699850.1:0.0528875,CniActiniaT_rna-XM_031699848.1:0.00664413)98:0.0481397)99:0.12718)93:0.0572215,(CniActiniaT_rna-XM_031697869.1:0.0909361,(CniActiniaT_rna-XM_031705539.1:0.0910744,((CniActiniaT_rna-XM_031699879.1:0.0794833,((CniActiniaT_rna-XM_031699919.1:0.139178,(CniActiniaT_rna-XM_031696008.1:0.0641673,(CniActiniaT_rna-XM_031705507.1:0.17777,CniActiniaT_rna-XM_031700930.1:0.0634655)78:0.0295105)86:0.0152645)43:0.00608187,(CniActiniaT_rna-XM_031701701.1:0.120364,(LottiaG_LotgiT167117:2.51218,CniActiniaT_rna-XM_031697867.1:1.1e-08)15:0.181988)78:0.0559518)72:0.00437129)79:0.0134611,CniActiniaT_rna-XM_031714635.1:0.11154)79:0.0117613)56:0.00273466)71:0.0315045)98:0.0909577,(CniActiniaT_rna-XM_031703438.1:0.0638711,CniActiniaT_rna-XM_031708428.1:0.237262)88:0.0465259)89:0.163251)96:0.278449)87:0.0412975)99:0.134357,StrongylocentrotusP_rna30782:1.20438)50:0.044967,(CniActiniaT_rna-XM_031707230.1:0.0478588,(CniActiniaT_rna-XM_031707228.1:0.0435171,CniActiniaT_rna-XM_031707225.1:0.0643782)88:0.0201531)1:0.987035)81:0.051741)83:0.0487224,((XenopusT_rna-XM_031890909.1:0.0224015,(XenopusT_rna-XM_031890923.1:0.0152315,XenopusT_rna-XM_031891745.1:0.0146468)72:0.0105829)1:0.674779,(((CniPoritesL_plut2.m8.9573.m1:0.0316536,(CniPoritesL_plut2.m8.9574.m1:0.0553406,CniPoritesL_plut2.m8.31046.m1:0.00816179)84:0.023341)1:0.468229,(((CniGalaxeaF_gfas1.m1.19195.m1:0.451261,((CniMergedstylophoraP_rna23831:0.122168,(CniPocilloporaA_rna4798:5e-09,CniPocilloporaD_rna-XM_027181056.1:5e-09)1:0.0888877)1:0.256555,(CniFungiaSp_ffun1.m4.13804.m1:0.197735,(CniOrbicellaF_rna16515:0.125805,(CniGoniastreaA_gasp1.m3.13260.m1:0.089648,CniOrbicellaF_rna16514:0.0973579)56:0.0218856)99:0.114228)98:0.0658502)94:0.0784078)1:0.254818,((CniFungiaSp_ffun1.m4.28247.m1:0.0888317,CniFungiaSp_ffun1.m4.30420.m1:0.0795674)1:0.372821,((CniFungiaSp_ffun1.m4.17731.m1:0.0924205,CniFungiaSp_ffun1.m4.17733.m1:0.144264)1:0.262752,(CniAmplexidiscus_evm.model.scaffold_60.45:0.139995,CniDiscosoma_evm.model.scaffold_44.12:0.384501)1:0.22717)98:0.0961465)90:0.0965845)26:0.066192,CniFungiaSp_ffun1.m4.17738.m1:0.50009)95:0.125325)56:0.0486307,LingulaA_rna-XM_013524273.1:1.00257)87:0.0914277)99:0.134667)99:0.075627,((AmphimedonQ_rna10707:5e-09,(AmphimedonQ_rna30512:0.0144917,AmphimedonQ_rna26488:0.00859731)90:0.0134242)1:0.773067,((((FungYarrowiaL_CAG82537:0.44859,LingulaA_rna-XM_024077809.1:0.334973)1:0.548787,AcanthasterP_rna7403:0.537646)15:0.0523256,CniAcroporaD_rna20332:0.801536)13:0.0497922,((CniDendronephthya_rna-XM_028550044.1:0.800329,(CniRenillaM_g15444.t1:0.104505,(CniRenillaM_g10611.t1:0.0380782,(CniRenillaM_g10609.t1:0.00866702,CniRenillaM_g10612.t1:0.00366217)80:0.0201292)1:0.183525)1:0.448641)99:0.336974,(CniActiniaT_rna-XM_031706961.1:1.01837,(CniNemvArnau_v1g108822:0.263828,CniNemvArnau_v1g92750:0.298006)43:0.107562)86:0.145644)12:0.0142629)51:0.076949)68:0.0528321)61:0.0377108)76:0.0376766)58:0.0317107,((((DanioR_ENSDART00000171075:1.02222,(LingulaA_rna-XM_013564936.1:0.510947,(CniDendronephthya_rna-XM_028556145.1:0.289761,OphiophagusH_rna-gnl|NaturalisBC|L345_12579.mrna:0.593007)91:0.589282)87:0.310572)64:0.155908,((CniActiniaT_rna-XM_031712147.1:0.0946147,(CniActiniaT_rna-XM_031693881.1:5e-09,CniActiniaT_rna-XM_031706098.1:5e-09)94:0.0659176)1:0.81165,AmphimedonQ_rna27801:0.363754)65:0.169059)91:0.184611,((((CniNemvArnau_v1g109213:0.0245558,(StrongylocentrotusP_rna29105:0.0721032,CniNemvArnau_v1g152446:0.00494431)56:0.0971428)99:0.237872,((CniNemvArnau_v1g117046:0.207008,CniActiniaT_rna-XM_031699436.1:0.262352)75:0.0517781,(CniOrbicellaF_rna12100:1.14896,CniNemvArnau_v1g46064:0.203327)0:5e-09)0:0.03672)67:0.0879706,LottiaG_LotgiT69892:0.376803)30:0.0869371,((((StrongylocentrotusP_rna17755:0.259405,((Human_ENST00000445506:0.125796,MusM_ENSMUST00000026021:0.127469)99:0.373463,XenopusT_rna-XM_012955668.3:0.346643)17:0.205354)47:0.290999,(StrongylocentrotusP_rna34535:0.726952,(((AmphimedonQ_rna6711:0.273389,(AmphimedonQ_rna6706:0.0787468,(AmphimedonQ_rna6708:0.0450653,AmphimedonQ_rna3141:0.931425)73:0.0342799)93:0.103925)94:0.351045,CniMergedstylophoraP_Spis25099:1.42327)0:0.0289326,(CniMergedstylophoraP_Spis18453:1.11213,(CrassostreaG_EKC27447:0.470192,(LingulaA_rna-XM_013554686.1:0.583551,((StrongylocentrotusP_rna34539:0.177893,(CniAcroporaM_amil.1.2.14502.m1:5e-09,DanioR_ENSDART00000150871:0.245333)83:1.27363)18:0.0703914,StrongylocentrotusP_rna34541:0.316108)81:0.185778)83:0.140674)14:0.0188749)75:0.13279)70:0.0552846)90:0.113435)63:0.101493,((CniAmplexidiscus_evm.model.scaffold_702.4:1.62361,((AcanthasterP_rna30214:0.854864,CniNemvArnau_v1g123439:0.306721)69:0.260701,(((LottiaG_LotgiT125281:0.464602,(MonosigaB_rna-XM_001746418.1:0.398946,(StrongylocentrotusP_rna25390:1.33913,MonosigaB_rna-XM_001744853.1:0.455803)0:0.124299)1:0.784961)76:0.184564,(((StrongylocentrotusP_rna6655:0.607443,(StrongylocentrotusP_rna3910:0.000853239,StrongylocentrotusP_rna9818:0.0259755)1:0.812409)80:0.148163,AmphimedonQ_rna20928:0.469104)99:0.508582,(LingulaA_rna-XM_013523702.2:1.10807,((DanioR_ENSDART00000101829:0.0596463,(DanioR_ENSDART00000055088:0.0608108,DanioR_ENSDART00000113309:0.0526818)87:0.039012)1:0.985644,((((((CniNemvArnau_v1g123397:0.183819,(CniExaiptasiaP_rna-XM_021048634.2:0.00383829,CniExaiptasiaP_rna-XM_021043601.2:5e-09)98:0.146398)83:0.0500332,CniActiniaT_rna-XM_031713984.1:0.231169)99:0.133239,(CniFungiaSp_ffun1.m4.14564.m1:0.244601,((((CniPocilloporaA_rna22820:5e-09,CniPocilloporaD_rna-XM_027199226.1:5e-09)87:0.0324559,CniMergedstylophoraP_rna2191:0.340305)97:0.0605153,(CniGoniastreaA_gasp1.m3.17348.m1:0.0449863,CniOrbicellaF_rna14186:0.0226032)99:0.0720859)72:0.0378076,((CniGalaxeaF_gfas1.m1.15292.m1:0.154569,(CniAmplexidiscus_evm.model.scaffold_42.31:0.0415231,CniDiscosoma_evm.model.scaffold_86.57:0.119361)1:0.157913)91:0.0533139,((CniMontiporaC_g63033.t1:0.0382275,CniMontiporaC_g63035.t1:0.0142267)1:0.254074,CniPoritesL_plut2.m8.20309.m1:0.101772)70:0.0252033)92:0.0395942)69:0.0338626)98:0.152052)99:0.151467,(CniActiniaT_rna-XM_031713983.1:0.150712,(CniExaiptasiaP_rna-XM_028660205.1:0.00751286,CniExaiptasiaP_rna-XM_021043604.2:5e-09)1:0.154502)99:0.153839)66:0.0621459,(CniAmplexidiscus_evm.model.scaffold_42.30:0.14792,((((CniPocilloporaA_rna22821:5e-09,CniPocilloporaD_rna-XM_027199242.1:5e-09)86:0.0133263,CniMergedstylophoraP_rna33149:0.0551445)99:0.0754944,((CniFungiaSp_ffun1.m4.14563.m1:0.0569895,(CniGoniastreaA_gasp1.m3.17343.m1:0.0319748,CniOrbicellaF_rna14185:0.0228023)99:0.052195)98:0.0528108,(CniGalaxeaF_gfas1.m1.15297.m1:0.10833,CniPoritesL_plut2.m8.20316.m1:0.0700813)68:0.034691)49:0.0227651)91:0.0370216,(CniMontiporaC_g63032.t1:5e-09,CniMontiporaC_g63034.t1:0.00369557)1:0.121201)56:0.0354517)99:0.19578)83:0.175491,((CniAcroporaM_amil.1.2.407.m1:0.263431,CniMontiporaC_g63023.t1:0.252494)98:0.12928,((CniPoritesL_plut2.m8.20306.m1:0.0485556,CniPoritesL_plut2.m8.20307.m1:0.0354462)99:0.149028,((CniMergedstylophoraP_rna2239:0.0697348,(CniPocilloporaA_rna22767:5e-09,CniPocilloporaD_rna-XM_027199236.1:5e-09)1:0.102078)1:0.117222,(CniFungiaSp_ffun1.m4.14562.m1:0.149757,(CniGoniastreaA_gasp1.m3.18620.m1:0.156936,(CniGoniastreaA_gasp1.m3.18619.m1:0.0503659,(CniOrbicellaF_rna14181:0.0255275,CniOrbicellaF_rna14182:0.138969)95:0.038596)92:0.0384614)80:0.0358298)96:0.0591838)98:0.102716)89:0.0756461)99:0.321855)98:0.30034)0:0.0404962)75:0.18447)91:0.275377)78:0.138814,((CniRenillaM_g21434.t1:0.325511,CniXenia_Xe_005091-T1:0.38272)1:0.97648,(CniNemvArnau_v1g143264:0.00595016,CniNemvArnau_v1g111652:0.0102316)94:0.316366)67:0.134591)1:0.0182537)33:0.100638)52:0.0380691,((AcanthasterP_rna20676:0.290657,(AcanthasterP_rna20665:0.0502402,AcanthasterP_rna20669:0.0562821)99:0.159848)1:0.547816,CniAmplexidiscus_evm.model.scaffold_277.24:0.21411)81:0.0748586)72:0.0731909)93:0.0924746,((((LottiaG_LotgiT104858:0.33097,(CrassostreaG_EKC24353:0.881057,CniActiniaT_rna-XM_031710710.1:0.910359)63:0.169445)0:0.057333,(AcanthasterP_rna7322:0.849203,(CniActiniaT_rna-XM_031712122.1:2.41558,LottiaG_LotgiT200156:0.585662)84:0.489964)7:0.0427365)88:0.111889,(OphiophagusH_rna-gnl|NaturalisBC|L345_13089.mrna:0.945276,(AcanthasterP_rna34392:0.75508,AcanthasterP_rna9760:0.502411)10:0.0258121)90:0.282658)0:0.0501629,(((AmphibalanusA_rna-gnl|WGS_VIIS|FJT64_005127-RA_mrna:0.055553,AmphibalanusA_rna-gnl|WGS_VIIS|FJT64_020073-RA_mrna:0.0227922)1:2.02639,((XenopusT_rna-XM_031905495.1:0.236636,(Human_ENST00000338354:0.122773,MusM_ENSMUST00000208311:0.258773)98:0.138022)89:0.0996026,DanioR_ENSDART00000132894:1.00615)1:0.410772)83:0.0925041,((((CniDendronephthya_rna-XM_028544166.1:5e-09,CniDendronephthya_rna-XM_028562632.1:0.00401943)1:1.27603,(StrongylocentrotusP_rna9049:1.39546,(((BotrylloidesL_Boleac.CG.SB_v3.S450.g09983.01.t:0.482508,((((OphiophagusH_rna-gnl|NaturalisBC|L345_17064.mrna:0.0490703,(XenopusT_rna-XM_031895200.1:0.135436,(Human_ENST00000264094:0.0218168,MusM_ENSMUST00000000707:0.0321458)1:0.142824)85:0.0328413)52:0.0262866,(DanioR_ENSDART00000129314:0.10394,DanioR_ENSDART00000154992:0.183506)96:0.0355462)1:0.18139,(((XenopusT_rna-NM_001142048.1:0.127663,(OphiophagusH_rna-gnl|NaturalisBC|L345_12355.mrna:0.227056,(Human_ENST00000389131:0.0468874,MusM_ENSMUST00000022660:0.0613035)1:0.0863075)94:0.0459882)74:0.0312006,DanioR_ENSDART00000144013:0.131671)31:0.0339273,DanioR_ENSDART00000064613:0.14301)1:0.0965928)66:0.0386676,(XenopusT_rna-XM_018095780.2:0.178828,((DanioR_ENSDART00000172919:0.168353,DanioR_ENSDART00000044963:0.125365)1:0.187562,(OphiophagusH_rna-gnl|NaturalisBC|L345_03263.mrna:0.218784,(Human_ENST00000260702:0.0592244,MusM_ENSMUST00000164786:0.0475528)1:0.118927)99:0.0766393)10:0.0383749)99:0.0793469)1:0.248418)95:0.125442,(AcanthasterP_rna16345:0.463301,StrongylocentrotusP_rna1534:0.369539)1:0.248435)56:0.0945475,(((CrassostreaG_EKC26652:0.486304,LottiaG_LotgiT193984:0.254794)99:0.270081,((DrosophilaM_FBtr0085810:0.535318,(AmphibalanusA_rna-gnl|WGS_VIIS|FJT64_008427-RA_mrna:0.00902053,AmphibalanusA_rna-gnl|WGS_VIIS|FJT64_010535-RA_mrna:6e-09)99:0.339145)69:0.0760787,((DrosophilaM_FBtr0071745:0.312762,ApisM_GB49476-RA:0.249924)93:0.115226,StrigamiaM_SMAR000812-RA:0.371038)26:0.0533412)98:0.130566)1:0.239535,(((CniDendronephthya_rna-XM_028535294.1:0.217236,CniRenillaM_g21955.t1:0.235258)1:0.449449,((((CniExaiptasiaP_rna-XM_021055248.2:0.248365,CniActiniaT_rna-XM_031700574.1:0.162968)74:0.0873655,CniExaiptasiaP_rna-XM_021049423.1:0.182768)97:0.130536,CniNemvArnau_v1g115829:0.187769)63:0.0713503,((CniGalaxeaF_gfas1.m1.7406.m1:0.188685,(CniAmplexidiscus_evm.model.scaffold_143.7:0.0368708,CniDiscosoma_evm.model.scaffold_9.81:0.048949)1:0.139558)97:0.0602134,(((CniAmplexidiscus_evm.model.scaffold_143.6:0.0801722,CniDiscosoma_evm.model.scaffold_9.80:0.03585)1:0.155814,((((CniGalaxeaF_gfas1.m1.7405.m1:0.132539,(CniMontiporaC_adi2mcaRNA27327_R0:0.077231,(CniAcroporaT_aten_0.1.m1.1180.m1:0.0757577,(CniAcroporaD_rna27327:0.0274359,CniAcroporaM_amil.1.2.1031.m1:0.00185409)96:0.0081731)1:0.0831763)99:0.055047)98:0.0304328,CniPoritesL_plut2.m8.3963.m1:0.169158)98:0.0220565,((CniFungiaSp_ffun1.m4.23451.m1:0.131356,(CniGoniastreaA_gasp1.m3.663.m1:0.03157,CniOrbicellaF_rna26258:0.0551753)1:0.0437977)99:0.0353597,(CniMergedstylophoraP_rna8583:0.0465813,(CniPocilloporaA_rna91:5e-09,CniPocilloporaD_rna-XM_027187471.1:5e-09)1:0.0542524)1:0.0960212)97:0.0300935)71:0.0186275,CniFungiaSp_ffun1.m4.4481.m1:0.048461)93:0.0501399)92:0.027248,((CniDiscosoma_evm.model.scaffold_9.79:0.0185688,(CniDiscosoma_evm.model.scaffold_9.78:0.0730496,(CniAmplexidiscus_evm.model.scaffold_143.5:0.0528323,CniDiscosoma_evm.model.scaffold_9.77:0.0572733)74:0.04371)58:0.0130538)99:0.0800198,(CniPoritesL_plut2.m8.3960.m1:0.210744,(((CniMergedstylophoraP_rna8582:0.0498724,(CniPocilloporaA_rna90:5e-09,CniPocilloporaD_rna-XM_027185915.1:5e-09)1:0.0490353)1:0.113425,(CniFungiaSp_ffun1.m4.23446.m1:0.0836805,(CniGoniastreaA_gasp1.m3.660.m1:0.06882,CniOrbicellaF_rna26260:0.0182789)1:0.0696679)98:0.0475117)6:0.0282472,(CniGalaxeaF_gfas1.m1.17639.m1:0.119442,((CniAcroporaT_aten_0.1.m1.1178.m1:0.0201283,(CniAcroporaD_rna27326:0.0141549,CniAcroporaM_amil.1.2.1034.m1:0.0197436)74:0.0126759)1:0.246052,CniMontiporaC_adi2mcaRNA27327_R1:0.141898)99:0.0768005)1:0.102819)24:0.0471055)98:0.0656183)99:0.0676477)95:0.0384351)1:0.151205)96:0.0627873)93:0.0640453,(DanioR_ENSDART00000146160:0.28598,(DanioR_ENSDART00000081910:0.274001,((DanioR_ENSDART00000125407:0.15944,(XenopusT_rna-XM_012965635.3:0.137054,(OphiophagusH_rna-gnl|NaturalisBC|L345_10324.mrna:0.105717,(Human_ENST00000639739:0.0544639,MusM_ENSMUST00000171470:0.0506844)97:0.0574452)97:0.0640575)83:0.0754463)99:0.164475,(XenopusT_rna-NM_001102831.1:0.147461,(DanioR_ENSDART00000127496:0.197614,(Human_ENST00000261921:0.0448281,MusM_ENSMUST00000061799:0.0179491)1:0.139463)96:0.109479)1:0.297781)96:0.150979)25:0.0755393)1:0.560725)58:0.0897859)82:0.0640933)26:0.049785)25:0.0322716)88:0.0663028,((((CniDendronephthya_rna-XM_028535288.1:0.127547,CniXenia_Xe_013934-T1:0.187483)1:0.498513,(CniHydraV_rna18090:0.55412,(CniHydraV_rna21225:0.620736,CniMorbakkaV_scaffold203.g33.t1:0.22946)98:0.142574)96:0.120367)99:0.18245,(LingulaA_rna-XM_013523554.2:0.405106,(AmphimedonQ_rna10875:0.235473,AmphimedonQ_rna10876:0.240056)1:0.436652)99:0.181825)0:0.00451505,CniAureliaA_scaffold267.g1.t1:0.657754)90:0.120786)1:0.261448,AmphimedonQ_rna472:1.41792)27:0.0154078)34:0.0446161)70:0.0484269)97:0.0831683)66:0.036649)66:0.0274513,(((((((((((((AcanthasterP_rna11653:0.162877,(AcanthasterP_rna11654:0.146081,((AcanthasterP_rna11651:0.0375283,AcanthasterP_rna11647:0.0761167)81:0.0181751,(AcanthasterP_rna11652:0.0566692,AcanthasterP_rna11649:0.12428)44:0.010494)82:0.0289001)90:0.0331031)99:0.101894,(AcanthasterP_rna26857:0.231156,AcanthasterP_rna33963:0.163615)99:0.115056)94:0.0748888,((AcanthasterP_rna2259:0.0357612,AcanthasterP_rna2260:0.217764)1:0.15765,(AcanthasterP_rna2314:0.140874,(AcanthasterP_rna2312:0.353578,AcanthasterP_rna29287:0.164845)56:0.04155)1:0.141483)99:0.137058)79:0.0895021,(AcanthasterP_rna13263:0.254948,AcanthasterP_rna13264:0.0996882)1:0.417692)85:0.32148,CniActiniaT_rna-XM_031712049.1:1.42753)52:0.0956957,(CniActiniaT_rna-XM_031692879.1:0.816475,(CniHydraV_rna14391:0.0962996,(CniHydraV_rna15738:0.0942733,CniHydraV_rna16430:0.0766924)82:0.0588334)99:0.522696)1:0.844575)55:0.0918318,(StrongylocentrotusP_rna11777:0.68773,(StrongylocentrotusP_rna34698:0.883482,LottiaG_LotgiT235293:0.650721)92:0.195903)99:0.371023)62:0.133823,(LottiaG_LotgiT89154:0.286133,((AcanthasterP_rna25594:0.968071,(AmphimedonQ_rna6144:0.323135,AmphimedonQ_rna6146:0.256929)94:0.416077)0:5e-09,StrongylocentrotusP_rna39958:0.483691)74:0.238251)9:0.105883)81:0.0673103,(XenopusT_rna-XM_031901985.1:0.792498,(Human_ENST00000313421:0.152993,MusM_ENSMUST00000080292:0.130324)1:0.731228)98:0.59244)0:0.00201967,((StrongylocentrotusP_rna25124:0.0019932,(StrongylocentrotusP_rna25123:0.00634715,StrongylocentrotusP_rna30927:6e-09)75:0.00408636)1:0.524031,((StrongylocentrotusP_rna39722:0.179182,(((StrongylocentrotusP_rna19199:0.057433,StrongylocentrotusP_rna15233:0.203922)85:0.0348407,StrongylocentrotusP_rna6534:0.0681319)98:0.0992734,StrongylocentrotusP_rna6533:0.0712003)57:0.127827)1:1.19282,((((StrigamiaM_SMAR005672-RA:0.0545114,(AmphimedonQ_rna6157:5e-09,StrigamiaM_SMAR015198-RA:0.0278643)49:0.0540878)97:0.366556,StrigamiaM_SMAR005673-RA:0.263364)85:0.21905,ApisM_GB50482-RA:0.822201)95:0.461551,CrassostreaG_EKC36479:0.484606)78:0.208758)37:0.0648799)88:0.0773731)82:0.0315926,(((StrongylocentrotusP_rna13334:0.973847,CniAmplexidiscus_evm.model.scaffold_2589.1:0.909818)73:0.178831,(CniActiniaT_rna-XM_031702117.1:0.930176,MnemiopsisL_ML20761a-RA:1.25599)49:0.153298)78:0.0941108,((((CniDiscosoma_evm.model.scaffold_658.9:0.327888,(StrongylocentrotusP_rna1329:0.171287,StrongylocentrotusP_rna28750:0.138539)99:0.698093)7:0.0297104,(CniDendronephthya_rna-XM_028535776.1:1.17332,CniMergedstylophoraP_rna32901:0.309181)89:0.262826)42:0.0745241,StrongylocentrotusP_rna39728:0.881761)56:0.120198,((CrassostreaG_EKC37393:0.373682,(CrassostreaG_EKC37716:0.189241,CrassostreaG_EKC37717:0.312669)97:0.233295)1:0.842326,((StrongylocentrotusP_rna28257:0.30681,(StrongylocentrotusP_rna30067:0.284746,StrongylocentrotusP_rna1605:0.457234)20:0.0720043)44:0.12008,(CniDendronephthya_rna-XM_028561176.1:0.32389,CniDendronephthya_rna-XM_028562378.1:0.251601)99:0.7486)78:0.202547)86:0.17146)72:0.100091)83:0.0591999)68:0.0506448,(((((((LottiaG_LotgiT104953:0.264405,(CrassostreaG_EKC41029:0.521396,(((CrassostreaG_EKC35128:0.192033,CrassostreaG_EKC18425:0.244285)53:0.0431875,CrassostreaG_EKC35129:0.369675)87:0.0743238,CrassostreaG_EKC35127:0.198948)1:0.295771)93:0.105961)99:0.179193,XenopusT_rna-XM_031905373.1:0.661845)0:0.0114645,(XenopusT_rna-XM_012954282.2:0.336373,(Human_ENST00000368174:0.174713,MusM_ENSMUST00000015998:0.181423)1:0.552603)97:0.225983)98:0.186711,(XenopusT_rna-XM_031896957.1:0.175202,(OphiophagusH_rna-gnl|NaturalisBC|L345_01574.mrna:0.249738,(Human_ENST00000275560:0.0589821,MusM_ENSMUST00000111152:0.0534926)1:0.317623)24:0.0518844)1:0.357195)73:0.0734889,((((CniExaiptasiaP_rna-XM_028662335.1:0.22073,CniActiniaT_rna-XM_031713355.1:0.163614)1:0.757297,((CniAmplexidiscus_evm.model.scaffold_187.22:0.0665485,CniDiscosoma_evm.model.scaffold_10.117:0.0805841)1:0.173899,((CniGalaxeaF_gfas1.m1.8583.m1:0.16804,(CniPoritesL_plut2.m8.8332.m1:0.155788,(CniMontiporaC_g46893.t1:0.131873,(CniAcroporaD_rna19897:0.0364795,CniAcroporaM_amil.1.2.2214.m1:0.0377589)1:0.133161)1:0.0788008)34:0.0163087)98:0.0383156,((CniMergedstylophoraP_rna29766:0.0555195,(CniPocilloporaA_rna7466:5e-09,CniPocilloporaD_rna-XM_027183765.1:5e-09)1:0.067553)1:0.0965753,(CniFungiaSp_ffun1.m4.624.m1:0.0940225,(CniGoniastreaA_gasp1.m3.16197.m1:0.0549003,CniOrbicellaF_rna7418:0.0556724)1:0.0612182)99:0.0336805)99:0.0427422)89:0.0413209)1:0.497655)75:0.155662,CniDendronephthya_rna-XM_028551508.1:1.0646)78:0.103261,OphiophagusH_rna-gnl|NaturalisBC|L345_18414.mrna:0.463803)0:0.0151053)77:0.0604462,(CniActiniaT_rna-XM_031709428.1:0.728677,(((LingulaA_rna-XM_013557643.1:0.0813582,(LingulaA_rna-XM_013557707.2:0.0554111,LingulaA_rna-XM_013538435.1:0.0217927)95:0.0365697)1:0.15294,(((LingulaA_rna-XM_013539576.1:0.0327552,LingulaA_rna-XM_013539575.1:0.0515885)95:0.0235083,(LingulaA_rna-XM_013557637.1:0.0818427,LingulaA_rna-XM_024074867.1:0.13967)95:0.0228046)21:0.0172182,LingulaA_rna-XM_013557662.1:0.191849)88:0.0249677)27:0.0301633,(LingulaA_rna-XM_013557641.1:0.218806,LingulaA_rna-XM_013557672.1:0.140406)0:0.00508005)1:0.43113)71:0.155473)93:0.0969537,((((((AmphimedonQ_rna15075:0.00983559,AmphimedonQ_rna15074:0.0216245)1:0.520214,AmphimedonQ_rna16576:0.561277)80:0.147137,(AmphimedonQ_rna410:0.0588723,AmphimedonQ_rna408:0.0463933)1:0.601038)86:0.190977,((((AmphimedonQ_rna25380:0.02454,(AmphimedonQ_rna15739:0.0108017,AmphimedonQ_rna27826:0.0055765)88:0.0235214)1:0.456379,((((AmphimedonQ_rna15729:0.145984,AmphimedonQ_rna15732:0.0382079)83:0.0184589,(AmphimedonQ_rna15733:0.0747837,(AmphimedonQ_rna21782:0.106022,(AmphimedonQ_rna21786:0.0388571,(AmphimedonQ_rna21784:0.0302326,AmphimedonQ_rna26497:0.0439683)89:0.0273739)98:0.0726069)1:0.16599)84:0.0537173)1:0.0993092,(((AmphimedonQ_rna4617:0.195532,AmphimedonQ_rna29694:0.0478917)20:0.0382665,(AmphimedonQ_rna4614:0.10232,(AmphimedonQ_rna25113:0.18442,((AmphimedonQ_rna4611:0.101594,AmphimedonQ_rna4608:0.207991)77:0.0302998,(AmphimedonQ_rna4606:0.0848382,AmphimedonQ_rna4607:0.115487)1:0.201031)77:0.0216952)66:0.00669294)73:0.0240242)88:0.0288518,(AmphimedonQ_rna15736:0.0471047,AmphimedonQ_rna29859:0.0863369)99:0.0509978)81:0.0196791)89:0.0470585,AmphimedonQ_rna15735:0.151295)79:0.0631974)1:0.256532,((AmphimedonQ_rna18359:0.174419,(AmphimedonQ_rna16463:0.0189692,AmphimedonQ_rna29823:0.0121081)1:0.347798)99:0.153921,(AmphimedonQ_rna2276:0.210427,(AmphimedonQ_rna10050:0.00807281,AmphimedonQ_rna27922:0.0179692)1:0.289934)1:0.185275)1:0.224346)39:0.0552046,(((CrassostreaG_EKC37242:0.872266,((AmphimedonQ_rna3574:0.46193,AmphimedonQ_rna15423:0.114741)96:0.0878268,AmphimedonQ_rna10441:0.0864094)15:0.0472642)0:0.00244827,AmphimedonQ_rna18892:0.0261848)99:0.145865,(((AmphimedonQ_rna13639:0.0397646,AmphimedonQ_rna26234:0.0316166)1:0.388974,(((AmphimedonQ_rna17995:0.102518,AmphimedonQ_rna29036:0.0177556)82:0.0214925,((AmphimedonQ_rna18891:0.0166764,AmphimedonQ_rna27176:0.0423087)51:0.00990304,(AmphimedonQ_rna17409:0.0791448,AmphimedonQ_rna29604:0.00268546)1:0.184877)12:0.0155581)1:0.0768671,(((AmphimedonQ_rna22403:0.114666,AmphimedonQ_rna29707:0.162441)82:0.0388466,((AmphimedonQ_rna22568:0.0742813,AmphimedonQ_rna26342:0.0102868)99:0.127674,(AmphimedonQ_rna22404:0.126456,AmphimedonQ_rna25259:0.1141)93:0.0331097)87:0.0301075)98:0.0520827,(AmphimedonQ_rna16724:0.0743574,(AmphimedonQ_rna17163:0.0417877,AmphimedonQ_rna27548:0.0309828)99:0.0372614)83:0.0536561)50:0.0408716)98:0.0750846)99:0.0714403,(AmphimedonQ_rna22569:0.0778439,AmphimedonQ_rna25233:0.105903)73:0.0330399)90:0.0529193)27:0.117567)99:0.234957)98:0.187501,((LingulaA_rna-XM_013524996.2:0.699763,LingulaA_rna-XM_024074703.1:0.635684)17:0.232133,(LottiaG_LotgiT159694:1.29408,CniNemvArnau_v1g124706:0.633673)35:0.056262)75:0.0867825)25:0.0492533,(StrigamiaM_SMAR011927-RA:1.30182,((StrongylocentrotusP_rna28983:0.0308164,(StrongylocentrotusP_rna19270:0.0902851,StrongylocentrotusP_rna19269:0.239675)83:0.0348307)1:0.586338,(StrongylocentrotusP_rna26727:0.736296,(LingulaA_rna-XM_013551787.1:0.0514283,LingulaA_rna-XM_013550986.1:0.00948002)1:0.508585)99:0.404136)69:0.0813221)80:0.113214)93:0.0711486)65:0.0330608)98:0.0684557,(XenopusT_rna-XM_012967413.3:1.22816,((((((CniActiniaT_rna-XM_031713185.1:0.133455,CniActiniaT_rna-XM_031718301.1:0.232808)1:0.265969,((CniActiniaT_rna-XM_031695271.1:0.434729,((CniPoritesL_plut2.m8.7949.m1:0.592556,(CniActiniaT_rna-XM_031701982.1:0.115178,CniActiniaT_rna-XM_031710837.1:0.0602835)98:0.291873)83:0.159517,((CniPoritesL_plut2.m8.14929.m1:0.806769,CniActiniaT_rna-XM_031695272.1:0.284436)81:0.150379,(CniActiniaT_rna-XM_031703600.1:0.0571747,CniActiniaT_rna-XM_031698247.1:0.147462)1:0.330334)99:0.191084)50:0.0605858)74:0.0404121,CniActiniaT_rna-XM_031715743.1:0.362811)80:0.0799359)1:0.322155,((((((CrassostreaG_EKC38134:0.754963,(CniFungiaSp_ffun1.m4.31527.m1:0.142779,CniGoniastreaA_gasp1.m3.207.m1:0.155151)61:0.289249)94:0.513463,(CrassostreaG_EKC32331:0.0666265,CrassostreaG_EKC31891:0.0645816)1:0.549642)87:0.185346,CniXenia_Xe_023696-T1:1.07649)0:5e-09,((((StrongylocentrotusP_rna35411:0.0884012,(StrongylocentrotusP_rna7068:0.0554611,(StrongylocentrotusP_rna7051:0.0305443,StrongylocentrotusP_rna27456:0.0215762)99:0.0631209)49:0.049218)99:0.19168,(StrongylocentrotusP_rna21422:0.130384,StrongylocentrotusP_rna38527:0.07061)91:0.0499517)1:0.201153,(StrongylocentrotusP_rna31037:0.106014,StrongylocentrotusP_rna40808:0.323288)20:0.0686138)1:0.330062,CniActiniaT_rna-XM_031712234.1:0.594065)97:0.161102)98:0.2251,(((((LingulaA_rna-XM_013548932.2:0.0759614,((LingulaA_rna-XM_013531490.1:0.0345415,(LingulaA_rna-XM_024074250.1:0.0336361,LingulaA_rna-XM_024077257.1:0.0182027)88:0.042662)98:0.143217,(LingulaA_rna-XM_024074220.1:0.179517,LingulaA_rna-XM_024075447.1:0.226587)1:0.210602)96:0.148261)29:0.0173093,LingulaA_rna-XM_013540338.1:0.185975)99:0.199794,(LingulaA_rna-XM_013549834.2:0.00603265,LingulaA_rna-XM_024074150.1:0.00498761)1:0.559051)83:0.123411,(LingulaA_rna-XM_013536140.1:5e-09,LingulaA_rna-XM_013562169.1:0.02907)1:0.597289)84:0.114133,((AcanthasterP_rna26270:0.198152,AcanthasterP_rna26274:0.202166)1:0.51977,(CrassostreaG_EKC43139:0.065008,(CrassostreaG_EKC24707:0.19349,CrassostreaG_EKC34654:0.324192)92:0.100164)99:0.420169)70:0.127387)97:0.296537)70:0.0999503,(StrongylocentrotusP_rna38774:1.45582,(CniActiniaT_rna-XM_031698942.1:0.135525,(((CniActiniaT_rna-XM_031700486.1:0.0730113,CniActiniaT_rna-XM_031698944.1:0.149155)89:0.065862,CniActiniaT_rna-XM_031700869.1:0.187963)75:0.0325321,CniActiniaT_rna-XM_031708782.1:0.068662)99:0.268457)99:0.623286)77:0.267214)36:0.0379575)98:0.1696,((((AmphimedonQ_rna7899:0.0941401,(AmphimedonQ_rna20876:0.0535322,(AmphimedonQ_rna14537:0.0500733,(AmphimedonQ_rna21659:0.0491508,(AmphimedonQ_rna11929:0.0359812,AmphimedonQ_rna11930:0.0190735)99:0.0428472)1:0.0479087)99:0.0651553)64:0.0147)45:0.0740378,AmphimedonQ_rna7901:0.535477)99:0.638659,StrongylocentrotusP_rna19514:5e-09)41:0.326827,LingulaA_rna-XM_024077770.1:0.574232)89:0.168114)70:0.0671724,((((BotrylloidesL_Boleac.CG.SB_v3.S45.g09967.01.t:0.956827,(((((CniPocilloporaA_rna4800:5e-09,CniPocilloporaD_rna-XM_027181055.1:5e-09)1:0.0933751,(CniPocilloporaA_rna15030:5e-09,CniPocilloporaD_rna-XM_027191390.1:5e-09)1:0.119362)99:0.0435439,(CniMergedstylophoraP_rna23830:0.154311,(CniMergedstylophoraP_rna34756:0.00209346,LingulaA_rna-XM_013555075.1:0.857212)73:0.222896)48:0.0185148)98:0.0566237,((((CniMergedstylophoraP_rna32238:0.330256,(CniMergedstylophoraP_rna8074:0.310876,(CniMergedstylophoraP_rna32310:0.195885,CniMergedstylophoraP_Spis25608:0.130514)92:0.0862191)94:0.120944)43:0.127017,CniMergedstylophoraP_rna32235:0.205016)71:0.0358081,(((CniPocilloporaA_rna13218:0,CniPocilloporaD_rna-XM_027189577.1:0)0:0.00874095,CniPoritesL_plut2.m8.3962.m1:0.611013)30:0.094517,CniMergedstylophoraP_rna32458:0.280236)74:0.0199709)90:0.060287,(CniPocilloporaA_rna11665:5e-09,CniPocilloporaD_rna-XM_027187989.1:5e-09)1:0.252863)43:0.0108423)79:0.0296298,(CniPocilloporaA_rna5177:5e-09,CniPocilloporaD_rna-XM_027181427.1:5e-09)1:0.198774)94:0.107355)82:0.126319,AmphimedonQ_rna12938:0.503629)84:0.101424,(((CniExaiptasiaP_rna-XM_021038359.2:1.08154,CniExaiptasiaP_rna-XM_021052234.2:0.226323)51:0.111443,(OphiophagusH_rna-gnl|NaturalisBC|L345_07267.mrna:0.470727,(BotrylloidesL_Boleac.CG.SB_v3.S1083.g00881.01.t:0.14566,BotrylloidesL_Boleac.CG.SB_v3.S521.g11132.01.t:0.0689626)1:0.526068)32:0.103268)78:0.110225,((CniNemvArnau_v1g115856:0.409223,CniNemvArnau_v1g230058:0.23388)99:0.456042,((BotrylloidesL_Boleac.CG.SB_v3.S23.g05400.01.t:0.556367,StrigamiaM_SMAR007954-RA:0.734154)99:0.45624,OphiophagusH_rna-gnl|NaturalisBC|L345_17869.mrna:0.189575)35:0.0476564)95:0.230829)72:0.106537)47:0.0555368,(CniAcroporaT_aten_0.1.m1.29790.m1:0.974411,(((StrongylocentrotusP_rna4756:0.0734192,StrongylocentrotusP_rna6399:0.0871028)1:0.563072,(CniGalaxeaF_gfas1.m1.7401.m1:0.0810429,CniMontiporaC_g71563.t1:0.538838)0:0.00230988)99:0.60842,((((AcanthasterP_rna25318:0.804849,(StrongylocentrotusP_rna12341:1.62603,(CniPoritesL_plut2.m8.7298.m1:0.148324,CniPoritesL_plut2.m8.7316.m1:0.0327919)0:1e-08)55:0.395034)74:0.0935307,((((StrongylocentrotusP_rna11749:1.27326,AcanthasterP_rna1388:1.03963)78:0.17364,CniGalaxeaF_gfas1.m1.21053.m1:0.340262)0:0.0232491,((((CniAcroporaM_amil.1.2.25051.m1:0.227031,(CniGoniastreaA_gasp1.m3.16877.m1:0.0274363,(CniOrbicellaF_rna36181:0.0541925,(CniOrbicellaF_rna12095:0.0493364,CniOrbicellaF_rna36183:0.0149023)95:0.0295126)95:0.0452217)1:0.235516)99:0.13716,((CniGalaxeaF_gfas1.m1.21378.m1:0.112968,CniGalaxeaF_gfas1.m1.23533.m1:0.0717789)90:0.0587609,(CniGalaxeaF_gfas1.m1.22058.m1:0.49554,MonosigaB_rna-XM_001749649.1:1.1265)66:0.164244)91:0.0913442)7:0.0356679,(CniActiniaT_rna-XM_031705868.1:0.30143,(CniExaiptasiaP_rna-XM_021060591.2:0.229338,CniActiniaT_rna-XM_031713678.1:0.279855)99:0.182615)1:0.21247)78:0.0829722,((((CniAcroporaM_amil.1.2.13674.m1:0.0179904,(CniAcroporaD_rna17118:0.0214204,CniAcroporaM_amil.1.2.16259.m1:0.0241759)95:0.043254)1:0.644282,((CniMergedstylophoraP_rna28314:0.245899,CniMergedstylophoraP_rna28321:0.127472)1:0.246712,(CniMergedstylophoraP_rna28319:0.0731073,(CniPocilloporaA_rna6409:5e-09,CniPocilloporaD_rna-XM_027182724.1:5e-09)99:0.216831)97:0.129218)95:0.168025)0:0.0605125,(CniMontiporaC_adi2mcaRNA17119_R0:0.456493,(CniMontiporaC_adi2mcaRNA17117_R0:0.121466,(CniAcroporaM_amil.1.2.16260.m1:0.166897,(CniAcroporaT_aten_0.1.m1.5243.m1:0.0337802,CniAcroporaD_rna17117:0.00906392)24:0.00636506)1:0.137109)23:0.0814169)99:0.161932)88:0.152604,CrassostreaG_EKC34316:0.905221)67:0.0923981)71:0.0596109)99:0.287549,(CniGalaxeaF_gfas1.m1.10216.m1:0.35994,(CniMergedstylophoraP_rna9864:0.0184815,CniMergedstylophoraP_rna31017:0.0141018)1:0.501745)91:0.108141)59:0.0144738)0:0.00559763,(CniFungiaSp_ffun1.m4.4838.m1:1.19454,CniMergedstylophoraP_rna30129:0.112726)84:0.29713)99:0.213342,(((StrongylocentrotusP_rna33107:0.66729,((CniAcroporaT_aten_0.1.m1.8048.m1:0.381042,CniGalaxeaF_gfas1.m1.6267.m1:0.256526)60:0.0630878,(((CniMergedstylophoraP_rna14321:0.123751,(CniPocilloporaA_rna23284:5e-09,CniPocilloporaD_rna-XM_027199736.1:5e-09)1:0.0861618)1:0.256384,(CniFungiaSp_ffun1.m4.8242.m1:0.160001,(CniGoniastreaA_gasp1.m3.22870.m1:0.0950895,CniOrbicellaF_rna28852:0.069542)99:0.0795034)99:0.0931226)95:0.101145,CniPoritesL_plut2.m8.9638.m1:0.388708)80:0.0695459)99:0.660772)23:0.0947069,(StrongylocentrotusP_rna23476:0.86297,(OphiophagusH_rna-gnl|NaturalisBC|L345_13092.mrna:0.743183,(OphiophagusH_rna-gnl|NaturalisBC|L345_06876.mrna:0.470414,DanioR_ENSDART00000134498:0.623692)86:0.0974953)83:0.139768)57:0.0469396)1:0.488172,(CniPoritesL_plut2.m8.17828.m1:0.274463,(CniAmplexidiscus_evm.model.scaffold_3556.1:5e-09,CniDiscosoma_evm.model.scaffold_77.42:0.157504)99:0.743131)83:0.214821)39:0.0225673)4:0.030771)31:0.0627619)64:0.0359812)39:0.0506962)94:0.0555366,(((((CrassostreaG_EKC23532:1.25869,LingulaA_rna-XM_013539611.2:6e-09)41:0.0780047,LingulaA_rna-XM_013552872.2:0.374183)97:0.303419,(((CniActiniaT_rna-XM_031711727.1:0.381484,CniExaiptasiaP_rna-XM_021050014.2:0.752384)99:0.628763,XenopusT_rna-XM_031905497.1:0.875791)46:0.130538,CrassostreaG_EKC22763:0.709102)26:0.082868)83:0.223617,CniNemvArnau_v1g108803:0.215901)68:0.155222,(((((BotrylloidesL_Boleac.CG.SB_v3.S171.g03726.01.t:0.0452088,BotrylloidesL_Boleac.CG.SB_v3.S1083.g00880.01.t:0.0173887)1:0.794246,(BotrylloidesL_Boleac.CG.SB_v3.S335.g07935.01.t:0.452259,AmphimedonQ_rna4209:1.16699)0:0.00191055)94:0.27602,(StrongylocentrotusP_rna1308:0.569858,((CniFungiaSp_ffun1.m4.4842.m1:0.863601,CniActiniaT_rna-XM_031715746.1:0.513652)70:0.197201,MusM_ENSMUST00000090986:1.34293)66:0.237833)32:0.0478501)66:0.0763504,((((CniActiniaT_rna-XM_031704218.1:1.16144,CniActiniaT_rna-XM_031712233.1:0.600594)10:0.029399,CrassostreaG_EKC27306:0.263108)66:0.0913399,(CniPoritesL_plut2.m8.33337.m1:0.466083,MonosigaB_rna-XM_001751129.1:0.816445)83:0.700224)51:0.12676,((((StrongylocentrotusP_rna18652:0.288453,StrongylocentrotusP_rna18653:0.14555)98:0.269936,StrongylocentrotusP_rna30781:0.366666)99:0.391359,CniExaiptasiaP_rna-XM_021046445.2:0.763834)96:0.232156,(((CniAmplexidiscus_evm.model.scaffold_663.2:0.0600548,CniDiscosoma_evm.model.scaffold_302.6:0.0368949)1:0.422026,(CniGalaxeaF_gfas1.m1.21522.m1:0.76835,((((((CniOrbicellaF_rna3578:0.0307042,CniGoniastreaA_gasp1.m3.11196.m1:0.0444101)1:0.0302751,((CniOrbicellaF_rna3576:5e-09,CniOrbicellaF_rna3577:5e-09)1:0.0350274,CniGoniastreaA_gasp1.m3.11195.m1:0.0453868)1:0.0325454)99:0.0218174,(CniFungiaSp_ffun1.m4.5552.m1:0.0686271,CniFungiaSp_ffun1.m4.5554.m1:0.0735575)99:0.0251005)9:0.0154591,CniOrbicellaF_rna3579:0.307601)98:0.0298536,(((CniMergedstylophoraP_rna29720:0.075961,(CniPocilloporaA_rna1703:5e-09,CniPocilloporaD_rna-XM_027193438.1:5e-09)99:0.0369257)81:0.0135686,CniMergedstylophoraP_rna29719:0.0750822)1:0.102761,(CniMergedstylophoraP_rna29717:0.0505947,(CniPocilloporaA_rna1702:5e-09,CniPocilloporaD_rna-XM_027193494.1:5e-09)1:0.0422384)1:0.100472)1:0.0447996)93:0.0295518,(((CniMontiporaC_adi2mcaRNA3939_R2:0.0234016,CniMontiporaC_adi2mcaRNA3939_R0:0.00239904)1:0.100397,(CniAcroporaT_aten_0.1.m1.23862.m1:0.0513587,(CniAcroporaD_rna3939:0.0082449,CniAcroporaM_amil.1.2.17156.m1:0.00897321)97:0.0118719)1:0.0987756)1:0.116562,(CniGalaxeaF_gfas1.m1.3260.m1:0.158449,CniPoritesL_plut2.m8.17518.m1:0.177805)99:0.0411391)16:0.0220689)91:0.341525)0:0.0627253)62:0.201796,(((CniNemvArnau_v1g109001:0.180856,CniNemvArnau_v1g48344:0.103787)56:0.0478904,CniFungiaSp_ffun1.m4.10925.m1:0.574146)85:0.154897,(CniGalaxeaF_gfas1.m1.3257.m1:0.160963,CniPoritesL_plut2.m8.17523.m1:0.145554)1:0.557628)2:0.0454572)67:0.0784016)95:0.109488)86:0.0658286)22:0.0234347,(((((CniGalaxeaF_gfas1.m1.5615.m1:0.423555,CniGoniastreaA_gasp1.m3.2310.m1:0.385041)92:0.346831,CrassostreaG_EKC31194:0.649868)71:0.304984,((CniNemvArnau_v1g225028:0.0088175,CniNemvArnau_v1g98657:0.00509888)1:0.490055,(CniExaiptasiaP_rna-XM_021052635.2:0.247438,CniActiniaT_rna-XM_031713258.1:0.327957)99:0.210526)97:0.251366)99:0.404167,((((CniExaiptasiaP_rna-XM_028660766.1:0.4259,CniActiniaT_rna-XM_031697202.1:0.335085)1:0.304189,(CniFungiaSp_ffun1.m4.27502.m1:0.150554,CniGalaxeaF_gfas1.m1.8699.m1:0.167602)1:0.322283)1:0.355806,((((CniDendronephthya_rna-XM_028552309.1:0.459695,(CniGalaxeaF_gfas1.m1.20091.m1:0.267513,(CniGoniastreaA_gasp1.m3.23930.m1:0.0855704,CniOrbicellaF_rna8327:0.0727109)98:0.0864743)95:0.0765598)62:0.0422643,(CniMontiporaC_g37944.t1:0.259563,(CniMergedstylophoraP_Spis14382:0.191837,CniNemvArnau_v1g111825:0.243904)71:0.0473116)84:0.071886)99:0.198396,((((CniAcroporaT_aten_0.1.m1.27227.m1:0.0619627,CniPoritesL_plut2.m8.23651.m1:0.0498243)1:0.243532,(CniMontiporaC_g8925.t1:0.240646,CniPoritesL_plut2.m8.11881.m1:0.228761)99:0.0814119)25:0.0247638,((CniMergedstylophoraP_rna29548:0.0878857,(CniPocilloporaA_rna2901:5e-09,CniPocilloporaD_rna-XM_027204156.1:5e-09)99:0.122607)1:0.247109,((CniFungiaSp_ffun1.m4.21860.m1:0.0237265,CniFungiaSp_ffun1.m4.27191.m1:0.0225269)1:0.150773,((CniGoniastreaA_gasp1.m3.1994.m1:0.0815782,(CniGoniastreaA_gasp1.m3.2000.m1:0.0522435,CniGoniastreaA_gasp1.m3.12547.m1:0.07895)54:0.0188133)92:0.0277101,CniOrbicellaF_rna22672:0.0460869)1:0.145116)84:0.0243057)88:0.0609225)98:0.201602,LingulaA_rna-XM_013541746.1:0.869233)33:0.0891297)86:0.190048,CniDendronephthya_rna-XM_028553091.1:0.477659)70:0.21936)91:0.268552,(CniDendronephthya_rna-XM_028544164.1:0.75244,CrassostreaG_EKC20183:0.789281)99:0.684521)68:0.223573)66:0.0922984,((CniDiscosoma_evm.model.scaffold_13.5:0.416322,((CniAmplexidiscus_evm.model.scaffold_64.14:0.0703483,CniDiscosoma_evm.model.scaffold_208.15:0.0486446)1:0.15636,(CniOrbicellaF_rna28539:0.224045,(CniPoritesL_plut2.m8.14233.m1:0.310349,(CniMergedstylophoraP_rna31509:0.0797622,(CniPocilloporaA_rna25910:5e-09,CniPocilloporaD_rna-XM_027202371.1:5e-09)1:0.0869396)99:0.112299)52:0.0321805)97:0.0834498)99:0.183288)1:0.257736,(CniFungiaSp_ffun1.m4.30929.m1:0.354271,(CniFungiaSp_ffun1.m4.23879.m1:0.154094,(CniGoniastreaA_gasp1.m3.2265.m1:0.0739539,CniOrbicellaF_rna18478:0.142552)21:0.0290047)1:0.42428)94:0.183403)1:0.424436)80:0.111196)88:0.0464414)72:0.0167252)57:0.0272663)0:8e-09)96:0.0441549)71:0.0294697)63:0.0345344)99:0.0398993)91:0.0547817)88:0.0400255)0;
