# Supplementary material for: Evolution of Protein-Mediated Biomineralization in Scleractinian Corals
Source: Front Genet. 2021 Feb 2;12:618517. doi: 10.3389/fgene.2021.618517 (PMC7902050; doi:10.3389/fgene.2021.618517)
Supplement: Supplementary file 2 [file Data_Sheet_2.ZIP › tree.biomin.OG0000030.tree.txt]

(FungScedosporiumA_KEZ40699:0.468189,(CniHydraV_rna19711:0.940518,((((CniMergedstylophoraP_Spis21631:0.488093,(CniAcroporaT_aten_0.1.m1.35962.m1:0.446938,LingulaA_rna-XM_013543853.1:1.06488)57:0.0572235)71:0.0433805,(CniAcroporaM_amil.1.2.24388.m1:0.095024,((((CniAcroporaD_rna37790:0.0167466,CniAcroporaT_aten_0.1.m1.35947.m1:0.168367)72:0.0177688,((((CniAcroporaD_rna36628:0.0339909,CniAcroporaM_amil.1.2.24879.m1:0.0278071)99:0.0359523,(CniAcroporaT_aten_0.1.m1.35955.m1:0.0596555,(CniAcroporaT_aten_0.1.m1.35965.m1:0.106564,CniAcroporaT_aten_0.1.m1.35959.m1:0.0267319)14:0.0122437)98:0.0391605)74:0.00540964,(((CniAcroporaM_amil.1.2.10215.m1:0.0783892,CniAcroporaT_aten_0.1.m1.35961.m1:0.10712)96:0.0350159,((CniAcroporaD_rna11494:0.0478514,(CniAcroporaD_rna36534:0.0620412,(CniAcroporaD_rna36532:0.0495152,CniAcroporaD_rna37791:0.0571089)35:0.0256059)97:0.0266777)89:0.0115364,(((CniAcroporaT_aten_0.1.m1.5354.m1:0.0190162,(CniAcroporaT_aten_0.1.m1.35956.m1:0.249547,(CniAcroporaT_aten_0.1.m1.35964.m1:0.0529724,CniAcroporaT_aten_0.1.m1.35953.m1:5e-09)92:0.0207786)86:0.0217189)84:0.0120739,CniAcroporaD_rna37785:0.0818491)99:0.0557193,CniAcroporaT_aten_0.1.m1.5355.m1:0.0602272)88:0.0164959)83:0.0113836)87:0.0126797,((((((CniAcroporaT_aten_0.1.m1.35946.m1:0.153776,((CniAcroporaT_aten_0.1.m1.5349.m1:0,CniAcroporaT_aten_0.1.m1.35963.m1:0)0:5e-09,CniAcroporaT_aten_0.1.m1.35958.m1:0.0101448)90:0.0186183)88:0.0171698,CniAcroporaD_rna11497:0.0738377)54:0.00681419,CniAcroporaT_aten_0.1.m1.35859.m1:0.34985)85:0.0206815,CniAcroporaM_amil.1.2.10223.m1:0.0696036)82:0.0182672,CniAcroporaM_amil.1.2.24387.m1:0.0877802)71:0.009104,(CniAcroporaM_amil.1.2.10213.m1:0.0374365,(CniAcroporaD_rna37789:0.0367144,(CniAcroporaD_rna11499:0.019725,CniAcroporaD_rna41148:0.0419183)82:0.00592681)67:0.00754489)1:0.0445367)81:0.00698017)92:0.0237218)76:0.0226845,(CniAcroporaM_amil.1.2.10214.m1:0.0784714,CniAcroporaT_aten_0.1.m1.35967.m1:0.158783)92:0.0961102)33:0.0124744)45:0.0200899,(CniAcroporaT_aten_0.1.m1.35957.m1:0.0956816,CniAcroporaT_aten_0.1.m1.35954.m1:0.00629856)99:0.182848)89:0.0301852,(((((((CniAcroporaT_aten_0.1.m1.29869.m1:0.108596,(CniAcroporaT_aten_0.1.m1.29864.m1:0.0852156,(CniAcroporaD_rna28045:0.00587424,CniAcroporaM_amil.1.2.18186.m1:0.0172973)99:0.140392)94:0.0665672)88:0.0566057,(((CniAcroporaM_amil.1.2.18180.m1:0.0475368,(CniAcroporaT_aten_0.1.m1.29852.m1:0.0905619,CniAcroporaT_aten_0.1.m1.31994.m1:0.138985)63:0.00640399)90:0.0208329,(CniAcroporaD_rna41879:0.0589203,(CniAcroporaM_amil.1.2.23532.m1:0.0640453,(CniAcroporaD_rna28029:5e-09,CniAcroporaM_amil.1.2.18184.m1:0.00481862)99:0.0823958)14:0.0106497)66:0.00499733)93:0.139022,CniAcroporaM_amil.1.2.25809.m1:0.113359)84:0.0857261)99:0.141785,((((CniAcroporaD_rna40952:0.0388987,CniAcroporaM_amil.1.2.19342.m1:0.089417)72:0.0158322,(CniAcroporaD_rna38419:0.113193,((CniAcroporaT_aten_0.1.m1.31995.m1:0.033303,(CniAcroporaT_aten_0.1.m1.34324.m1:0.0644787,(CniAcroporaT_aten_0.1.m1.32004.m1:0.0156823,(CniAcroporaM_amil.1.2.23531.m1:0.105143,CniAcroporaD_rna36065:0.0891396)68:0.00999674)92:0.00866029)83:0.00302754)99:0.0298722,CniAcroporaD_rna28031:0.0586753)90:0.0696481)87:0.0445221)39:0.0415522,(((CniAcroporaT_aten_0.1.m1.31987.m1:0.0629067,CniAcroporaT_aten_0.1.m1.29863.m1:0.0388188)89:0.0343675,CniAcroporaD_rna36064:0.138796)70:0.00948982,(CniAcroporaT_aten_0.1.m1.32010.m1:0.0612558,CniAcroporaT_aten_0.1.m1.34323.m1:0.0168587)99:0.175048)88:0.0358772)95:0.130226,CniAcroporaM_amil.1.2.18192.m1:0.325197)74:0.0438125)50:0.0159398,CniAcroporaM_amil.1.2.23530.m1:0.0692924)88:0.0471675,CniAcroporaD_rna32137:0.0999533)47:0.0388974,((CniAcroporaT_aten_0.1.m1.9801.m1:0.0488703,(CniAcroporaM_amil.1.2.18187.m1:0.165216,CniAcroporaD_rna2816:0.136825)85:0.0331554)99:0.130042,(CniAcroporaM_amil.1.2.23970.m1:0.140419,(CniAcroporaM_amil.1.2.3217.m1:0.239987,CniAcroporaM_amil.1.2.23972.m1:0.304057)88:0.0931414)39:0.01532)88:0.0468368)81:0.0266239,CniAcroporaT_aten_0.1.m1.31988.m1:0.211831)90:0.065205)29:0.00752267)99:0.13488)95:0.122615,(CniGalaxeaF_gfas1.m1.8529.m1:0.139694,CniGalaxeaF_gfas1.m1.10716.m1:0.294328)81:0.117769)0:6e-09,(((CniGoniastreaA_gasp1.m3.8671.m1:0.167448,(CniOrbicellaF_rna8119:0.0790958,CniPoritesL_plut2.m8.26166.m1:0.529588)56:0.212868)1:0.350679,(((CniPoritesL_plut2.m8.24899.m1:0.168584,(CniGalaxeaF_gfas1.m1.22952.m1:1.06381,(CniMontiporaC_g43401.t1:0.355945,(CniFungiaSp_ffun1.m4.27433.m1:0.155263,CniNemvArnau_NVE12484:1.02305)62:0.042106)88:0.1892)14:0.0682366)81:0.124736,CniOrbicellaF_rna9149:0.287258)88:0.102965,(CniGalaxeaF_gfas1.m1.4641.m1:0.258012,((CniGalaxeaF_gfas1.m1.8241.m1:0.136838,CniGalaxeaF_gfas1.m1.8240.m1:0.190399)88:0.0674188,(CniMontiporaC_g7315.t1:0.149267,(CniGoniastreaA_gasp1.m3.31105.m1:0.421117,CniMontiporaC_g41759.t1:0.237563)91:0.127425)94:0.0910758)96:0.125067)95:0.115968)25:0.00553276)65:0.0285882,((CniMergedstylophoraP_rna15043:0.351717,((((CniGoniastreaA_gasp1.m3.22236.m1:0.226154,(CniPoritesL_plut2.m8.18063.m1:0.385131,(CniPoritesL_plut2.m8.18046.m1:0.133561,CniPoritesL_plut2.m8.18047.m1:0.314106)8:0.0342265)1:0.281105)83:0.0444458,((CniRenillaM_g1254.t1:0.867385,CniMergedstylophoraP_rna28563:0.487669)80:0.141029,((CniDiscosoma_evm.model.scaffold_4.126:0.0724435,(CniDiscosoma_evm.model.scaffold_1995.1:5e-09,CniDiscosoma_evm.model.scaffold_36.87:0.00814777)1:0.395354)1:0.486589,(CniPoritesL_plut2.m8.21668.m1:0.139599,(CniPoritesL_plut2.m8.21665.m1:0.101204,CniPoritesL_plut2.m8.21666.m1:0.0443995)85:0.0438904)89:0.129343)89:0.229684)75:0.0417395)84:0.0382915,((((CniMergedstylophoraP_rna22480:0.224989,(CniMergedstylophoraP_rna15044:0.211357,(CniPocilloporaA_rna23409:5e-09,CniPocilloporaD_rna-XM_027199843.1:5e-09)97:0.0693733)1:0.149134)69:0.0242518,((CniGalaxeaF_gfas1.m1.1449.m1:0.0330502,(CniGalaxeaF_gfas1.m1.12590.m1:0.00894202,CniGalaxeaF_gfas1.m1.18405.m1:0.0877978)97:0.0575428)99:0.119197,(CniGalaxeaF_gfas1.m1.16178.m1:0.131391,CniGalaxeaF_gfas1.m1.16180.m1:0.129662)1:0.258809)93:0.0684828)94:0.0664395,(((((((CniAcroporaT_aten_0.1.m1.10194.m1:0.0283531,(CniAcroporaD_rna26922:0.00349833,CniAcroporaM_amil.1.2.3366.m1:0.00725276)91:0.0215871)1:0.212294,(((CniAcroporaT_aten_0.1.m1.10195.m1:0.0242627,(CniAcroporaD_rna26921:0.00774882,CniAcroporaM_amil.1.2.3361.m1:0.0026685)86:0.0171297)1:0.140245,(CniMontiporaC_g37301.t1:0.0345655,CniMontiporaC_g37304.t1:0.0833695)99:0.0780474)83:0.0656868,(CniMontiporaC_g37305.t1:0.0378006,CniMontiporaC_g37306.t1:0.122245)66:0.124856)85:0.113019)73:0.0906318,(CniAcroporaM_amil.1.2.3357.m1:0.0198396,((CniAcroporaT_aten_0.1.m1.10202.m1:0.0649513,CniGalaxeaF_gfas1.m1.19969.m1:2.2882)0:6e-09,(((CniAcroporaT_aten_0.1.m1.10203.m1:0.00934744,(CniAcroporaT_aten_0.1.m1.10204.m1:5e-09,CniAcroporaT_aten_0.1.m1.10206.m1:0.0492841)99:0.057568)82:0.0275255,((CniAcroporaD_rna27260:0.0778599,(CniAcroporaD_rna26923:0.0904729,CniAcroporaM_amil.1.2.3356.m1:0.0116838)94:0.0190105)86:0.0105478,(CniAcroporaD_rna26924:0.036232,CniAcroporaM_amil.1.2.3350.m1:8e-09)49:0.0244475)96:0.0325631)1:0.0919048,(CniAcroporaD_rna27262:0.0287986,(CniAcroporaM_amil.1.2.3351.m1:0.0148927,CniAcroporaT_aten_0.1.m1.10205.m1:0.0280649)94:0.0300556)50:0.0142644)73:0.00808728)81:0.0160159)1:0.253159)76:0.0618855,(CniGalaxeaF_gfas1.m1.8160.m1:0.265122,CniGalaxeaF_gfas1.m1.22329.m1:0.215481)97:0.205037)10:0.0225375,(CniMontiporaC_adi2mcaRNA27262_R1:0.0786603,(CniMontiporaC_g37310.t1:0.0768203,CniMontiporaC_g37311.t1:0.034918)73:0.0126868)99:0.132785)93:0.0857669,CniGalaxeaF_gfas1.m1.19968.m1:0.243371)89:0.0760399,CniFungiaSp_ffun1.m4.18118.m1:0.317841)81:0.0509331)34:0.0253958,((((CniFungiaSp_ffun1.m4.10256.m1:6e-09,CniFungiaSp_ffun1.m4.21213.m1:0.105327)1:0.166416,(((((CniPocilloporaA_rna23428:5e-09,CniPocilloporaD_rna-XM_027199862.1:5e-09)1:0.299672,(CniPocilloporaA_rna23426:5e-09,CniPocilloporaD_rna-XM_027199861.1:5e-09)83:0.0269253)1:0.195029,(CniGalaxeaF_gfas1.m1.12703.m1:0.328524,((CniGalaxeaF_gfas1.m1.22832.m1:0.171342,(((CniGalaxeaF_gfas1.m1.11295.m1:0.086553,CniGalaxeaF_gfas1.m1.12358.m1:0.269692)0:6e-09,(CniGalaxeaF_gfas1.m1.8528.m1:0.188382,CniGalaxeaF_gfas1.m1.11292.m1:0.0765079)94:0.0733957)3:0.0086157,(CniGalaxeaF_gfas1.m1.12357.m1:0.0702812,((CniGalaxeaF_gfas1.m1.22713.m1:0.0270861,CniGalaxeaF_gfas1.m1.23879.m1:0.0538295)83:0.010158,(CniGalaxeaF_gfas1.m1.23054.m1:0.0695869,CniGalaxeaF_gfas1.m1.23686.m1:0.0770829)86:0.0611338)72:0.00621424)91:0.0286672)83:0.0176689)93:0.0323277,((CniAcroporaD_rna15279:0.00274857,(CniAcroporaM_amil.1.2.15485.m1:0.0135032,CniAcroporaD_rna31443:0.00653688)41:0.00334309)1:0.194048,(CniMontiporaC_adi2mcaRNA15279_R0:0.0238582,((CniMontiporaC_g48704.t1:0.0716706,(CniMontiporaC_g984.t1:0.0640843,(CniMontiporaC_g990.t1:0.0854644,CniMontiporaC_g991.t1:0.0628166)98:0.111463)94:0.048602)61:0.00772071,(CniMontiporaC_g985.t1:0.0978002,CniMontiporaC_adi2mcaRNA15278_R2:0.133118)95:0.0513236)77:0.0168083)99:0.0981494)98:0.0763877)19:0.00623708)33:0.0425252)78:0.0310029,((CniPoritesL_plut2.m8.24910.m1:0.0475692,(CniPoritesL_plut2.m8.24907.m1:0.259673,(((CniPoritesL_plut2.m8.24912.m1:0.0382092,CniPoritesL_plut2.m8.24915.m1:0.0137132)99:0.0363376,(CniPoritesL_plut2.m8.24911.m1:0.0230045,CniPoritesL_plut2.m8.24914.m1:0.0038279)78:0.00692593)88:0.01515,CniPoritesL_plut2.m8.24913.m1:0.0360485)62:0.00436296)69:0.00734947)79:0.043248,(CniPoritesL_plut2.m8.18048.m1:0.308039,CniGalaxeaF_gfas1.m1.19380.m1:0.143535)98:0.128888)93:0.0710886)96:0.046762,(CniFungiaSp_ffun1.m4.30082.m1:0.0899702,(CniOrbicellaF_rna16851:0.183868,(CniFungiaSp_ffun1.m4.12158.m1:0.0540643,CniFungiaSp_ffun1.m4.26117.m1:0.0351975)96:0.044645)42:0.0250355)48:0.00652616)99:0.0862477)69:0.0372783,(CniFungiaSp_ffun1.m4.12133.m1:0.100408,CniFungiaSp_ffun1.m4.12138.m1:0.0657487)98:0.0728182)56:0.0348229,(((CniOrbicellaF_rna25886:0.046627,((CniOrbicellaF_rna16692:5e-09,CniOrbicellaF_rna16693:0.136508)1:0.0791334,CniGoniastreaA_gasp1.m3.9469.m1:0.0776435)21:0.00805616)99:0.117069,((CniOrbicellaF_rna8116:0.0791209,(CniGoniastreaA_gasp1.m3.8670.m1:0.157172,(CniOrbicellaF_rna8120:0.0925327,CniOrbicellaF_rna8118:0.047128)28:0.0135826)80:0.0435477)99:0.140381,(((CniMergedstylophoraP_rna35099:0.139331,(CniMergedstylophoraP_rna23671:0.0426684,CniMergedstylophoraP_rna35100:0.219027)86:0.0469957)79:0.0270428,(CniMergedstylophoraP_rna32565:0.185919,((CniPocilloporaA_rna23343:5e-09,CniPocilloporaD_rna-XM_027199815.1:5e-09)1:0.136918,(CniMergedstylophoraP_rna32563:0.0205998,CniMergedstylophoraP_rna35338:0.0344925)99:0.114918)73:0.0329999)82:0.0290534)97:0.0931796,CniOrbicellaF_rna25888:0.152361)22:0.0479718)15:0.0348863)42:0.0302552,((CniOrbicellaF_rna16848:0.295173,(CniFungiaSp_ffun1.m4.12139.m1:0.0681013,CniFungiaSp_ffun1.m4.12137.m1:0.0789829)89:0.0422423)57:0.0168368,CniFungiaSp_ffun1.m4.20099.m1:0.103641)89:0.0304435)80:0.0392458)99:0.0841212)86:0.0347026)99:0.141281,((CniPoritesL_plut2.m8.18051.m1:0.36902,(CniOrbicellaF_rna16850:0.282178,(CniPocilloporaA_rna5756:5e-09,CniPocilloporaD_rna-XM_027182052.1:5e-09)1:0.285911)7:0.029837)95:0.171664,(CniMergedstylophoraP_rna34042:0.186677,(CniPocilloporaA_rna23342:5e-09,CniPocilloporaD_rna-XM_027199865.1:5e-09)82:0.0274663)99:0.240728)84:0.110079)52:0.0172558)30:0.0203557,(((((((CniFungiaSp_ffun1.m4.12166.m1:0.327088,CniMergedstylophoraP_rna26315:0.367106)98:0.556501,(CniAureliaA_scaffold547.g18.t1:0.790332,(CniRenillaM_g14237.t1:1.07625,CniActiniaT_rna-XM_031714354.1:1.03239)85:0.396494)35:0.0978715)36:0.0481214,CniAureliaA_scaffold1242.g5.t1:1.23983)69:0.128136,(CniMergedstylophoraP_rna12192:0.885046,CniNemvArnau_v1g221827:0.831873)95:0.297071)65:0.0288917,(CniExaiptasiaP_rna-XM_028659482.1:0.620422,(CniMergedstylophoraP_rna28564:0.0366196,CniMergedstylophoraP_rna30107:0.121306)89:0.180632)91:0.135084)74:0.0399864,(((((CniPoritesL_plut2.m8.18052.m1:0.252351,(CniPoritesL_plut2.m8.18053.m1:0.100159,CniPoritesL_plut2.m8.18054.m1:0.102759)69:0.0543812)98:0.0912782,(CniPoritesL_plut2.m8.17679.m1:0.0356969,CniPoritesL_plut2.m8.18056.m1:0.241154)98:0.126041)99:0.343973,(CniGoniastreaA_gasp1.m3.29135.m1:0.281636,CniOrbicellaF_rna22475:0.218543)34:0.0838379)17:0.0468555,(CniPoritesL_plut2.m8.32651.m1:0.314246,(CniPoritesL_plut2.m8.32641.m1:0.205396,CniPoritesL_plut2.m8.32642.m1:0.255027)99:0.278592)79:0.134649)55:0.0330296,((CniFungiaSp_ffun1.m4.23664.m1:0.549394,CniPoritesL_plut2.m8.18621.m1:0.856115)71:0.096909,(((((CniPocilloporaA_rna19842:5e-09,CniPocilloporaD_rna-XM_027196294.1:5e-09)1:1.11243,(CniActiniaT_rna-XM_031705238.1:0.648146,(CniExaiptasiaP_rna-XM_028659238.1:0.380169,CniExaiptasiaP_rna-XM_028657517.1:0.175907)94:0.328446)34:0.288139)72:0.265539,(((CniExaiptasiaP_rna-XM_028658364.1:0.5314,CniNemvArnau_v1g219468:0.707634)99:0.764887,(((((CniAcroporaM_amil.1.2.11863.m1:0.0666034,(CniAcroporaT_aten_0.1.m1.32021.m1:0.0858658,(CniAcroporaM_amil.1.2.19046.m1:0.0584704,(CniAcroporaM_amil.1.2.26058.m1:0.0171234,(CniAcroporaM_amil.1.2.18965.m1:0.0209079,CniAcroporaM_amil.1.2.19044.m1:0.0149887)85:0.0187725)81:0.0368928)60:0.0279003)91:0.0388037)90:0.0303628,(CniAcroporaD_rna40153:0.0805063,(CniAcroporaT_aten_0.1.m1.26168.m1:0.297341,(CniAcroporaD_rna19767:0.184492,(CniAcroporaM_amil.1.2.13587.m1:0.158137,((((CniAcroporaD_rna1572:0.0154649,CniAcroporaM_amil.1.2.7563.m1:5e-09)95:0.0362543,CniAcroporaT_aten_0.1.m1.32022.m1:0.0662206)0:5e-09,(CniAcroporaT_aten_0.1.m1.32023.m1:0.072227,CniAcroporaM_amil.1.2.26059.m1:0.0626149)78:0.0235389)62:0.0172706,(CniAcroporaM_amil.1.2.18712.m1:0.167301,(CniAcroporaM_amil.1.2.16424.m1:0.0905696,(CniAcroporaD_rna31079:0.0209073,CniAcroporaM_amil.1.2.23409.m1:0.00987286)87:0.0142561)39:0.00382755)99:0.0759496)82:0.0208666)23:0.0076739)96:0.0776551)95:0.0765335)71:0.0277942)81:0.0289445,CniAcroporaM_amil.1.2.13583.m1:0.153696)51:0.0214452,((CniAcroporaM_amil.1.2.13585.m1:0.189799,(CniAcroporaM_amil.1.2.25022.m1:0.0294054,CniAcroporaT_aten_0.1.m1.26170.m1:0.0478747)93:0.031975)87:0.0291905,CniAcroporaM_amil.1.2.18969.m1:0.20068)85:0.0402267)54:0.0114881,CniAcroporaM_amil.1.2.21007.m1:0.0838315)1:0.655637)81:0.182702,(CniAureliaA_scaffold612.g12.t2:0.340015,(CniAureliaA_scaffold2333.g1.t1:0.313418,CniAureliaA_scaffold2368.g2.t2:0.501512)52:0.118454)99:0.45921)70:0.0708622)75:0.117415,CniExaiptasiaP_rna-XM_028659546.1:0.754334)87:0.130389,((CniOrbicellaF_rna20575:0.688967,CniRenillaM_g12500.t1:0.617085)17:0.174681,(CniNemvArnau_v1g196731:0.101614,CniNemvArnau_v1g201073:0.115143)1:0.867139)77:0.120919)92:0.127617)81:0.0528106)84:0.056736)72:0.0800232,(((((CniGoniastreaA_gasp1.m3.26376.m1:0.218412,CniOrbicellaF_rna15482:0.358171)79:0.0606398,((CniGoniastreaA_gasp1.m3.14789.m1:0.0562553,CniGoniastreaA_gasp1.m3.25070.m1:0.0344896)97:0.0822726,((CniOrbicellaF_rna14569:0.00486065,CniOrbicellaF_rna14571:5e-09)99:0.258294,(CniFungiaSp_ffun1.m4.10252.m1:0.294967,CniFungiaSp_ffun1.m4.14494.m1:0.0740802)85:0.14265)89:0.131638)79:0.0545303)86:0.107128,(CniFungiaSp_ffun1.m4.27429.m1:0.261518,((CniFungiaSp_ffun1.m4.3215.m1:0.12982,CniOrbicellaF_rna1633:0.173157)83:0.0755375,CniFungiaSp_ffun1.m4.1030.m1:0.176837)17:0.0316637)80:0.0795343)76:0.0681097,((((CniMergedstylophoraP_rna29753:0.262842,(CniMergedstylophoraP_rna29754:0.125868,(CniPocilloporaA_rna18696:5e-09,CniPocilloporaD_rna-XM_027195123.1:5e-09)1:0.123115)97:0.188995)94:0.151885,((((CniMergedstylophoraP_rna28309:0.230625,(CniPocilloporaA_rna26222:5e-09,CniPocilloporaD_rna-XM_027202679.1:5e-09)1:0.251155)99:0.112407,(CniOrbicellaF_rna19188:0.330041,((((CniGalaxeaF_gfas1.m1.11311.m1:0.0327942,(CniGalaxeaF_gfas1.m1.20871.m1:0.037577,(CniGalaxeaF_gfas1.m1.12571.m1:0.0589364,CniGalaxeaF_gfas1.m1.20734.m1:0.0204867)48:0.00413136)86:0.040387)84:0.0182503,CniGalaxeaF_gfas1.m1.12676.m1:0.0766139)62:0.0109456,(((CniGalaxeaF_gfas1.m1.12435.m1:0.0860668,((CniGalaxeaF_gfas1.m1.10266.m1:0.0678519,CniGalaxeaF_gfas1.m1.10715.m1:0.0498684)1:0.111212,(CniGalaxeaF_gfas1.m1.11775.m1:0.0309186,CniGalaxeaF_gfas1.m1.11776.m1:0.0243781)99:0.0600306)90:0.0224332)86:0.0146582,(CniGalaxeaF_gfas1.m1.21662.m1:0.0974661,CniGalaxeaF_gfas1.m1.20872.m1:0.109599)99:0.0813899)73:0.0210629,(CniGalaxeaF_gfas1.m1.12414.m1:0.16358,(CniGalaxeaF_gfas1.m1.12856.m1:0.456892,(CniGalaxeaF_gfas1.m1.12058.m1:0.0668854,(CniGalaxeaF_gfas1.m1.21726.m1:0.0730893,(CniGalaxeaF_gfas1.m1.22440.m1:0.0393446,(CniGalaxeaF_gfas1.m1.11331.m1:0.0494433,CniGalaxeaF_gfas1.m1.21599.m1:0.11761)90:0.0526138)90:0.0342024)83:0.0240762)69:0.049392)61:0.0391876)90:0.0425745)74:0.00843036)1:0.242053,((CniGalaxeaF_gfas1.m1.12059.m1:0.139642,CniGalaxeaF_gfas1.m1.12572.m1:0.274082)1:0.700977,CniGalaxeaF_gfas1.m1.4650.m1:0.354702)75:0.067918)43:0.0196336)82:0.045299)85:0.0491421,((CniMergedstylophoraP_rna34485:0.132164,(CniPocilloporaA_rna23934:5e-09,CniPocilloporaD_rna-XM_027200354.1:5e-09)1:0.155177)1:0.093264,(CniMergedstylophoraP_rna14702:0.193142,((CniMergedstylophoraP_rna29752:0.0788115,(CniPocilloporaA_rna9964:5e-09,CniPocilloporaD_rna-XM_027186289.1:5e-09)1:0.125529)1:0.196207,(CniMergedstylophoraP_rna32564:0.127334,(CniMergedstylophoraP_rna5809:0.0969045,(CniPocilloporaA_rna15379:5e-09,CniPocilloporaD_rna-XM_027191748.1:5e-09)1:0.0939882)99:0.0650436)96:0.0662222)22:0.0289187)71:0.0323423)12:0.0163239)36:0.0122724,(((CniMergedstylophoraP_rna18347:0.0695782,(CniPocilloporaA_rna17050:5e-09,CniPocilloporaD_rna-XM_027193439.1:5e-09)99:0.140085)1:0.206477,(CniMergedstylophoraP_rna15045:0.222784,CniGalaxeaF_gfas1.m1.11293.m1:0.328326)76:0.072747)70:0.030088,((((CniMergedstylophoraP_rna35868:0.00769527,(CniGoniastreaA_gasp1.m1b.19737.m1:1.8469,CniMergedstylophoraP_rna35608:0.0362617)35:0.0404608)73:0.0238017,(CniMergedstylophoraP_rna33921:0.112586,(CniMergedstylophoraP_rna33169:0.0553658,CniMergedstylophoraP_rna33396:0.0458052)98:0.0895616)78:0.0275164)92:0.0302297,(CniMergedstylophoraP_rna33922:0.0478787,(CniMergedstylophoraP_rna33400:0.0629414,(CniPocilloporaA_rna23935:5e-09,CniPocilloporaD_rna-XM_027200355.1:5e-09)1:0.143071)76:0.016436)52:0.0174725)98:0.143865,(CniPocilloporaA_rna26198:5e-09,CniPocilloporaD_rna-XM_027202698.1:5e-09)1:0.335432)69:0.0270192)91:0.0363558)54:0.0193003)84:0.0545574,(CniMergedstylophoraP_rna33168:0.203441,(((CniMergedstylophoraP_Spis22763:0.17219,CniMergedstylophoraP_rna34432:0.119864)99:0.14374,(CniMergedstylophoraP_rna33167:0.122895,CniMergedstylophoraP_rna33920:0.164405)87:0.0802932)82:0.0602702,CniMergedstylophoraP_rna33165:0.250853)87:0.0698904)1:0.314735)96:0.0733168,(((CniPoritesL_plut2.m8.24898.m1:0.0856829,CniPoritesL_plut2.m8.24900.m1:0.445579)99:0.183389,(CniOrbicellaF_rna22466:0.0971876,CniOrbicellaF_rna22474:0.22527)30:0.0359307)89:0.0548598,(((CniMergedstylophoraP_rna30101:0.0178001,CniMergedstylophoraP_rna30105:0.0292476)1:0.432249,((CniFungiaSp_ffun1.m4.19943.m1:0.183344,(CniFungiaSp_ffun1.m4.25847.m1:0.0697104,(CniFungiaSp_ffun1.m4.25848.m1:0.161132,CniFungiaSp_ffun1.m4.30209.m1:0.105262)71:0.0631541)14:0.0380063)95:0.0934233,((CniFungiaSp_ffun1.m4.29227.m1:0.0483433,(CniFungiaSp_ffun1.m4.30208.m1:0.0199075,CniFungiaSp_ffun1.m4.29228.m1:5e-09)0:5e-09)99:0.178137,(CniFungiaSp_ffun1.m4.29226.m1:0.115873,CniFungiaSp_ffun1.m4.31255.m1:0.141135)62:0.0210341)69:0.0500651)99:0.180856)85:0.0836369,((CniMergedstylophoraP_rna28561:0.110409,(CniPocilloporaA_rna23425:5e-09,CniPocilloporaD_rna-XM_027199859.1:5e-09)1:0.072499)1:0.172336,(((CniOrbicellaF_rna19780:0.00771448,CniOrbicellaF_rna19781:0.0164938)1:0.30272,(CniMergedstylophoraP_rna33868:0.0868591,(CniPocilloporaA_rna23927:5e-09,CniPocilloporaD_rna-XM_027200360.1:5e-09)91:0.062444)99:0.218333)71:0.0288539,((((((((((CniPocilloporaA_rna4593:5e-09,CniPocilloporaD_rna-XM_027180807.1:5e-09)1:0.302182,(((CniPocilloporaA_rna9965:5e-09,CniPocilloporaD_rna-XM_027186290.1:5e-09)99:0.116295,(CniMergedstylophoraP_rna34352:0.122697,((CniPocilloporaA_rna4594:5e-09,CniPocilloporaD_rna-XM_027180808.1:5e-09)99:0.10769,(CniPocilloporaA_rna9966:5e-09,CniPocilloporaD_rna-XM_027186291.1:5e-09)99:0.103641)90:0.0659303)52:0.0528875)65:0.0482275,CniMergedstylophoraP_rna29749:0.119105)99:0.168423)98:0.128088,(CniMergedstylophoraP_rna36239:0.133848,CniMergedstylophoraP_rna15896:0.142689)75:0.0487868)88:0.0305279,((CniMergedstylophoraP_rna15897:0.097402,(CniMergedstylophoraP_rna15906:0.0896338,(CniPocilloporaA_rna5766:5e-09,CniPocilloporaD_rna-XM_027182060.1:5e-09)1:0.0587247)86:0.031927)4:0.0157056,(CniMergedstylophoraP_rna15899:0.197837,CniMergedstylophoraP_rna32778:0.365659)91:0.131199)78:0.0287143)86:0.029746,(((CniMergedstylophoraP_rna12232:0.0345891,CniMergedstylophoraP_rna15908:0.0307854)97:0.0576982,(((CniPocilloporaA_rna5768:5e-09,CniPocilloporaD_rna-XM_027182062.1:5e-09)99:0.0361056,(CniPocilloporaA_rna5767:5e-09,CniPocilloporaD_rna-XM_027182061.1:5e-09)99:0.0281473)1:0.065444,(CniMergedstylophoraP_rna15907:0.0721976,(CniPocilloporaA_rna5765:5e-09,CniPocilloporaD_rna-XM_027182039.1:5e-09)99:0.0401539)86:0.0229752)86:0.0200641)1:0.109505,((CniPocilloporaA_rna5769:5e-09,CniPocilloporaD_rna-XM_027182042.1:5e-09)1:0.133933,(CniPocilloporaA_rna3366:5e-09,CniPocilloporaD_rna-XM_027204770.1:5e-09)1:0.0925892)94:0.0514438)51:0.0350771)92:0.0399399,((CniMergedstylophoraP_rna9431:0.156351,((((CniPocilloporaA_rna2387:5e-09,CniPocilloporaD_rna-XM_027200582.1:5e-09)99:0.0658911,(CniPocilloporaA_rna2388:5e-09,CniPocilloporaD_rna-XM_027200594.1:5e-09)97:0.0433963)83:0.0197731,(CniPocilloporaA_rna2389:5e-09,CniPocilloporaD_rna-XM_027200574.1:5e-09)1:0.115832)83:0.0175657,(CniPocilloporaA_rna2390:5e-09,CniPocilloporaD_rna-XM_027200554.1:5e-09)1:0.0890742)90:0.0612418)94:0.0851492,CniOrbicellaF_rna13078:0.154222)82:0.0303328)94:0.0442356,((((CniMergedstylophoraP_rna20213:0.137404,(((CniMergedstylophoraP_rna20225:0.205673,(CniMergedstylophoraP_rna20220:5e-09,CniMergedstylophoraP_rna20219:0.00437229)1:0.127535)99:0.0969395,(CniPocilloporaA_rna11173:5e-09,CniPocilloporaD_rna-XM_027187507.1:5e-09)1:0.193248)83:0.0219291,((CniPocilloporaD_rna-XM_027187506.1:5e-09,CniPocilloporaA_rna11174:5e-09)99:0.0913808,CniMergedstylophoraP_rna20222:0.0706096)86:0.0260633)91:0.0308499)85:0.0249437,CniMergedstylophoraP_rna20221:0.12974)85:0.0386048,(CniMergedstylophoraP_rna20224:0.0746787,CniMergedstylophoraP_rna28312:0.053459)99:0.100418)99:0.250566,((((CniMergedstylophoraP_Spis22316:0.160011,CniGoniastreaA_gasp1.m3.9471.m1:0.181757)91:0.140631,((CniPocilloporaA_rna9519:5e-09,CniPocilloporaD_rna-XM_027185848.1:5e-09)99:0.144044,((CniMergedstylophoraP_Spis15279:0.0800541,CniMergedstylophoraP_rna32560:0.056425)97:0.104325,(CniMergedstylophoraP_rna34040:0.0497098,CniMergedstylophoraP_Spis25726:0.0110287)47:0.0743422)99:0.104027)21:0.0423555)8:0.0999189,CniMergedstylophoraP_rna32561:0.167409)9:0.0953963,CniMergedstylophoraP_Spis9510:0.492849)84:0.104705)95:0.0958565)83:0.0348112,(((((CniPoritesL_plut2.m8.29642.m1:0.175791,(CniPoritesL_plut2.m8.29646.m1:0.0176621,CniPoritesL_plut2.m8.29643.m1:0.0373188)89:0.056851)1:0.269446,(CniMontiporaC_g26789.t1:0.0644397,(CniMontiporaC_g26791.t1:0.0222273,(((CniMontiporaC_adi2mcaRNA2633_R2:0.00512847,CniMontiporaC_adi2mcaRNA2633_R3:0.00384518)94:0.0256898,CniMontiporaC_g26788.t1:0.0413282)30:0.0071792,CniMontiporaC_g11967.t1:0.0477919)81:0.0109137)14:0.0472421)1:0.205709)10:0.0714661,((CniMontiporaC_g22598.t1:0.0534992,CniMontiporaC_g22602.t1:0.0748026)94:0.0215579,((CniMontiporaC_g22589.t1:0.0322011,(CniMontiporaC_g22591.t1:0.0555984,CniMontiporaC_g22592.t1:0.0161059)99:0.0280554)95:0.021104,(CniMontiporaC_g22597.t1:0.0495775,CniMontiporaC_g22594.t1:0.0966894)26:0.00911749)93:0.0245373)1:0.231316)95:0.0776411,((CniAcroporaM_amil.1.2.2027.m1:0.00612804,(CniAcroporaD_rna877:0.0341727,CniAcroporaT_aten_0.1.m1.19739.m1:0.00992181)98:0.0479405)1:0.441157,((((CniPoritesL_plut2.m8.32391.m1:0.267516,(CniPoritesL_plut2.m8.4396.m1:0.215023,(CniPoritesL_plut2.m8.20264.m1:0.278603,CniPoritesL_plut2.m8.20262.m1:0.201052)76:0.0323022)13:0.025443)98:0.103407,((CniPoritesL_plut2.m8.4416.m1:0.174105,((CniPoritesL_plut2.m8.4395.m1:0.0631916,((CniPoritesL_plut2.m8.26267.m1:0.00917797,CniPoritesL_plut2.m8.26268.m1:0.0393721)99:0.0550081,CniPoritesL_plut2.m8.20263.m1:0.0830968)88:0.0205504)79:0.0173684,CniPoritesL_plut2.m8.4404.m1:0.204662)88:0.0556017)90:0.0603404,(CniPoritesL_plut2.m8.4415.m1:0.184674,(CniPocilloporaA_rna11166:5e-09,CniPocilloporaD_rna-XM_027187508.1:5e-09)1:0.356053)85:0.0565553)77:0.0462727)58:0.0115149,CniPoritesL_plut2.m8.32646.m1:0.243632)91:0.0299168,(CniGalaxeaF_gfas1.m1.4272.m1:0.349269,((CniMontiporaC_g36623.t1:0.0141794,CniMontiporaC_g69607.t1:0.0078891)1:0.128357,(CniAcroporaD_rna2633:0.00630174,(CniAcroporaM_amil.1.2.14973.m1:0.00713404,CniAcroporaT_aten_0.1.m1.6435.m1:0.0859113)1:0.224846)1:0.165563)99:0.119705)93:0.0660499)0:5e-09)90:0.0314249)93:0.0379632,((((CniGalaxeaF_gfas1.m1.11671.m1:0.0938196,(CniGalaxeaF_gfas1.m1.9549.m1:0.325108,CniGalaxeaF_gfas1.m1.19848.m1:0.0649896)0:5e-09)45:0.0290762,(CniGalaxeaF_gfas1.m1.11439.m1:0.126066,CniGalaxeaF_gfas1.m1.12661.m1:0.0354776)73:0.0158893)99:0.168542,CniFungiaSp_ffun1.m4.9175.m1:0.234146)92:0.0879832,((CniGalaxeaF_gfas1.m1.9827.m1:0.139386,CniGalaxeaF_gfas1.m1.12772.m1:0.336815)94:0.145589,(CniGalaxeaF_gfas1.m1.7860.m1:0.332174,CniGalaxeaF_gfas1.m1.7858.m1:0.0534482)99:0.161015)71:0.0480199)62:0.00813212)94:0.0382477)65:0.0330122,((CniFungiaSp_ffun1.m4.23709.m1:0.11921,(CniGoniastreaA_gasp1.m3.28127.m1:0.145833,CniOrbicellaF_rna20576:0.0695289)96:0.0757442)99:0.130814,(((CniFungiaSp_ffun1.m4.1032.m1:0.0876518,(((CniMergedstylophoraP_rna1493:0.0795708,(CniMergedstylophoraP_rna17854:0.0657475,CniMergedstylophoraP_rna17855:0.0703843)80:0.0321441)91:0.0435813,CniMergedstylophoraP_rna17856:0.0736887)53:0.00821647,(((CniPocilloporaA_rna19159:5e-09,CniPocilloporaD_rna-XM_027195617.1:5e-09)99:0.113913,((CniPocilloporaA_rna19163:5e-09,CniPocilloporaD_rna-XM_027195606.1:5e-09)98:0.12023,(CniPocilloporaA_rna19161:5e-09,CniPocilloporaD_rna-XM_027195604.1:5e-09)96:0.0561199)92:0.0714359)78:0.0459947,(CniPocilloporaA_rna19162:5e-09,CniPocilloporaD_rna-XM_027195605.1:5e-09)95:0.0451703)93:0.0814426)98:0.112416)78:0.034337,(((((CniMergedstylophoraP_rna33866:0.0181446,CniMergedstylophoraP_rna33867:5e-09)1:0.22559,(CniGoniastreaA_gasp1.m3.30902.m1:0.104421,CniMergedstylophoraP_rna33872:0.28)82:0.0291275)85:0.0324003,(CniGoniastreaA_gasp1.m3.23048.m1:0.19324,(CniFungiaSp_ffun1.m4.12529.m1:0.102437,(CniFungiaSp_ffun1.m4.12530.m1:0.0181369,CniFungiaSp_ffun1.m4.12531.m1:0.0356291)99:0.0498312)96:0.0965332)79:0.0324132)89:0.0310625,((CniMontiporaC_g25171.t1:0.210555,(((CniAcroporaT_aten_0.1.m1.35893.m1:0.0498774,CniAcroporaT_aten_0.1.m1.35901.m1:0.0179531)90:0.0227065,((CniAcroporaD_rna36637:0.0158452,CniAcroporaD_rna36641:0.186149)86:0.0299258,((CniAcroporaT_aten_0.1.m1.2039.m1:0.0276195,(CniAcroporaT_aten_0.1.m1.35899.m1:0.0122736,CniAcroporaT_aten_0.1.m1.35900.m1:0.0174286)97:0.0206392)94:0.0168179,(((((CniAcroporaT_aten_0.1.m1.35897.m1:0.0563538,(CniAcroporaT_aten_0.1.m1.2042.m1:0.0214697,CniAcroporaT_aten_0.1.m1.35896.m1:0.028988)92:0.0138149)46:0.00825683,(CniAcroporaD_rna26570:0.0314832,CniAcroporaD_rna40786:0.012468)88:0.0149351)88:0.00931947,CniAcroporaT_aten_0.1.m1.35891.m1:0.0502594)88:0.00884406,CniAcroporaD_rna36638:0.0276288)88:0.00938294,((CniAcroporaM_amil.1.2.18791.m1:0.00795328,CniAcroporaD_rna26572:0.0219551)97:0.0201333,((CniAcroporaD_rna10670:0.0351106,CniAcroporaM_amil.1.2.18789.m1:0.0416908)98:0.0183935,(CniAcroporaT_aten_0.1.m1.35898.m1:0.0498217,CniAcroporaD_rna10669:0.041467)94:0.0126147)1:0.00403854)39:0.00535577)67:0.00689588)43:0.00619478)80:0.010718)83:0.009456,((CniAcroporaT_aten_0.1.m1.2040.m1:0.0219411,CniAcroporaT_aten_0.1.m1.35895.m1:0.0132589)97:0.0246037,CniAcroporaM_amil.1.2.18793.m1:0.0517373)84:0.011831)1:0.241774)1:0.322117,((CniMergedstylophoraP_rna5279:0.135446,(CniMergedstylophoraP_rna5277:0.0652735,((CniPocilloporaA_rna4721:5e-09,CniPocilloporaD_rna-XM_027180951.1:5e-09)1:0.165441,(CniPocilloporaA_rna4719:5e-09,CniPocilloporaD_rna-XM_027180926.1:5e-09)99:0.0634113)1:0.087174)85:0.0321906)1:0.138492,(CniFungiaSp_ffun1.m4.9282.m1:0.139326,(CniGoniastreaA_gasp1.m3.14683.m1:0.156906,CniOrbicellaF_rna12073:0.0264948)98:0.0767677)97:0.0509814)67:0.0372813)96:0.07166)88:0.0324431,((CniGoniastreaA_gasp1.m3.26373.m1:0.123223,(((CniGoniastreaA_gasp1.m3.26363.m1:0.0251242,CniGoniastreaA_gasp1.m3.26364.m1:0.0567532)92:0.0262901,(CniGoniastreaA_gasp1.m3.26365.m1:0.17359,CniGoniastreaA_gasp1.m3.26366.m1:0.0365275)80:0.0231049)99:0.0799524,(((((CniOrbicellaF_rna10621:0.0264487,(CniOrbicellaF_rna10622:0.0426429,(CniOrbicellaF_rna1352:5e-09,CniOrbicellaF_rna10623:5e-09)1:0.158812)89:0.0583785)98:0.261675,CniGoniastreaA_gasp1.m3.25076.m1:0.283609)79:0.090189,((CniGoniastreaA_gasp1.m3.25075.m1:0.132734,CniGoniastreaA_gasp1.m3.26375.m1:0.120325)84:0.0420328,((CniGoniastreaA_gasp1.m3.22416.m1:0.128697,CniOrbicellaF_rna8183:0.135934)86:0.0554653,CniGoniastreaA_gasp1.m3.22230.m1:0.111265)75:0.058659)79:0.0650246)44:0.0629978,CniGoniastreaA_gasp1.m3.1988.m1:0.351646)66:0.105161,((CniGoniastreaA_gasp1.m3.14821.m1:0.135247,CniGoniastreaA_gasp1.m3.22608.m1:0.0553336)99:0.0842103,((CniGoniastreaA_gasp1.m3.22420.m1:0.0505342,((((CniGoniastreaA_gasp1.m3.22413.m1:0.100852,(CniGoniastreaA_gasp1.m3.22419.m1:0.0552297,CniGoniastreaA_gasp1.m1b.30824.m1:0.198685)78:0.0138975)75:0.0268089,(CniGoniastreaA_gasp1.m3.31006.m1:0.0985728,CniGoniastreaA_gasp1.m3.31004.m1:0.0306175)82:0.0460069)98:0.0597559,((CniGalaxeaF_gfas1.m1.12674.m1:1.10218,CniPoritesL_plut2.m8.29024.m1:0.827402)76:0.583994,CniAcroporaM_amil.1.2.19512.m1:1.00395)77:0.155002)0:5e-09,CniGoniastreaA_gasp1.m3.22412.m1:0.0359185)52:0.00609931)95:0.0199175,(CniGoniastreaA_gasp1.m3.21307.m1:0.164452,(CniGoniastreaA_gasp1.m3.31003.m1:0.00196274,CniGoniastreaA_gasp1.m3.1970.m1:0.0539181)97:0.0267776)31:0.014199)98:0.0548696)96:0.0558361)35:0.0321254)74:0.00870946)84:0.0220991,((((((CniFungiaSp_ffun1.m4.3214.m1:0.103122,CniFungiaSp_ffun1.m4.3221.m1:0.124408)94:0.067282,CniFungiaSp_ffun1.m4.27423.m1:0.0887146)0:5e-09,((CniFungiaSp_ffun1.m4.10266.m1:0.0416547,CniFungiaSp_ffun1.m4.27418.m1:0.0665551)53:0.0201295,(CniFungiaSp_ffun1.m4.10268.m1:0.00614297,(CniFungiaSp_ffun1.m4.27416.m1:0.055669,CniFungiaSp_ffun1.m4.10276.m1:0.0384358)85:0.0170846)99:0.0497673)1:0.111429)70:0.0190653,(CniFungiaSp_ffun1.m4.12526.m1:0.133555,(CniFungiaSp_ffun1.m4.12524.m1:0.0685597,CniGoniastreaA_gasp1.m3.9059.m1:0.138452)86:0.0305885)98:0.0887668)92:0.0326939,(((((((CniFungiaSp_ffun1.m4.27432.m1:0.165335,((CniFungiaSp_ffun1.m4.14495.m1:0.0443364,CniFungiaSp_ffun1.m4.14496.m1:0.0393596)99:0.0775459,(CniFungiaSp_ffun1.m4.14491.m1:0.0854244,CniFungiaSp_ffun1.m4.14498.m1:0.0729395)94:0.0465506)88:0.0268128)65:0.015519,(CniFungiaSp_ffun1.m4.27428.m1:0.0772022,(CniFungiaSp_ffun1.m4.30740.m1:0.0224091,CniFungiaSp_ffun1.m4.30739.m1:0.00696013)42:0.041642)94:0.0543909)55:0.00744618,CniFungiaSp_ffun1.m4.10253.m1:0.117327)89:0.0197777,(CniOrbicellaF_rna13080:0.0797444,(CniOrbicellaF_rna8184:0.0720283,CniOrbicellaF_rna8185:0.224338)89:0.0707985)95:0.0604048)96:0.0664734,((CniFungiaSp_ffun1.m4.26119.m1:0.155422,(CniFungiaSp_ffun1.m4.12149.m1:0.134697,(CniFungiaSp_ffun1.m4.12147.m1:0.0249041,CniFungiaSp_ffun1.m4.12150.m1:0.0355503)61:0.0747073)94:0.0467188)95:0.0546894,((CniFungiaSp_ffun1.m4.26120.m1:0.0760598,CniFungiaSp_ffun1.m4.26118.m1:0.082743)64:0.0460977,(CniPocilloporaA_rna21934:5e-09,CniPocilloporaD_rna-XM_027198341.1:5e-09)1:0.371601)58:0.0337724)97:0.0454445)22:0.0306025,(CniFungiaSp_ffun1.m4.12523.m1:0.189084,((CniGoniastreaA_gasp1.m3.14791.m1:0.0320342,(CniGoniastreaA_gasp1.m3.31772.m1:0.0335615,CniGoniastreaA_gasp1.m3.25071.m1:0.0407715)42:0.0188273)0:6e-09,(((CniMergedstylophoraP_rna15909:0.278112,CniGoniastreaA_gasp1.m3.25074.m1:5e-09)99:0.0701702,(CniGoniastreaA_gasp1.m3.14796.m1:0.0344005,CniGoniastreaA_gasp1.m3.25072.m1:5e-09)85:0.0192614)89:0.0192737,(CniGoniastreaA_gasp1.m3.14795.m1:0.0805889,CniGoniastreaA_gasp1.m3.25073.m1:0.0629804)98:0.0471224)89:0.00994783)96:0.138526)61:0.0199533)1:0.307095,(CniFungiaSp_ffun1.m4.27431.m1:0.129732,(CniFungiaSp_ffun1.m4.27427.m1:0.268292,(CniFungiaSp_ffun1.m4.27434.m1:0.108733,CniFungiaSp_ffun1.m4.27426.m1:0.0970136)66:0.033239)30:0.0146526)96:0.0532148)78:0.0149461)47:0.0102531,((CniFungiaSp_ffun1.m4.14497.m1:0.169484,((CniMergedstylophoraP_rna2322:0.0911691,(CniPocilloporaA_rna1390:5e-09,CniPocilloporaD_rna-XM_027190610.1:5e-09)98:0.0482055)1:0.16012,(CniPocilloporaA_rna23929:5e-09,CniPocilloporaD_rna-XM_027200356.1:5e-09)1:0.279132)10:0.0187716)92:0.0422907,((CniFungiaSp_ffun1.m4.10265.m1:0.112417,CniPoritesL_plut2.m8.4397.m1:0.309779)90:0.066993,((CniFungiaSp_ffun1.m4.5519.m1:0.0694515,CniFungiaSp_ffun1.m4.33892.m1:0.0581248)86:0.0496361,CniFungiaSp_ffun1.m4.33197.m1:0.261936)80:0.0377573)74:0.0191998)87:0.021713)82:0.0175047)32:0.0189256)16:0.0107636)82:0.0117965,(((CniGoniastreaA_gasp1.m3.22228.m1:0.116272,CniGoniastreaA_gasp1.m3.22235.m1:0.0371529)99:0.120059,(CniOrbicellaF_rna15483:0.104788,CniMergedstylophoraP_rna35607:0.308624)85:0.100258)32:0.0285702,((CniPocilloporaA_rna25932:5e-09,CniPocilloporaD_rna-XM_027202435.1:5e-09)1:0.276695,((CniMergedstylophoraP_rna3150:0.184639,(CniPocilloporaA_rna25931:5e-09,CniPocilloporaD_rna-XM_027202423.1:5e-09)99:0.152929)91:0.0807366,(CniPocilloporaA_rna25930:5e-09,CniPocilloporaD_rna-XM_027202406.1:5e-09)1:0.199612)85:0.104924)75:0.0383028)63:0.022557)69:0.0111193)96:0.0453398)88:0.0424089,(((CniOrbicellaF_rna19775:0.0836956,(CniOrbicellaF_rna19774:0.031132,CniGoniastreaA_gasp1.m3.1981.m1:0.12271)97:0.0769766)99:0.127152,(CniFungiaSp_ffun1.m4.12527.m1:0.127769,((CniMergedstylophoraP_rna33164:0.144554,(CniPocilloporaA_rna23933:5e-09,CniPocilloporaD_rna-XM_027200353.1:5e-09)96:0.0565047)1:0.129788,(CniMergedstylophoraP_rna34486:0.19855,(CniPocilloporaA_rna23932:5e-09,CniPocilloporaD_rna-XM_027200358.1:5e-09)1:0.145898)97:0.0718185)95:0.073146)85:0.0386448)91:0.0595987,((((CniPocilloporaA_rna12844:5e-09,CniPocilloporaD_rna-XM_027189220.1:5e-09)1:0.339824,((CniMergedstylophoraP_rna33870:0.0562116,(CniPocilloporaA_rna23931:5e-09,CniPocilloporaD_rna-XM_027200352.1:5e-09)99:0.0974234)1:0.250672,((CniMergedstylophoraP_rna32823:0.147121,(CniPocilloporaA_rna12846:5e-09,CniPocilloporaD_rna-XM_027189235.1:5e-09)85:0.0679299)99:0.189311,((CniPocilloporaA_rna12845:5e-09,CniPocilloporaD_rna-XM_027189222.1:5e-09)99:0.201315,(CniAcroporaT_aten_0.1.m1.1698.m1:1.37161,CniGoniastreaA_gasp1.m3.15089.m1:0.258981)81:0.143198)90:0.114646)82:0.0465165)77:0.0770288)93:0.0939675,(((CniFungiaSp_ffun1.m4.18533.m1:0.0609899,CniFungiaSp_ffun1.m4.18534.m1:0.366839)90:0.0816124,(CniGoniastreaA_gasp1.m3.27049.m1:0.0707529,CniGoniastreaA_gasp1.m3.27048.m1:0.0800132)99:0.164498)98:0.148765,((CniAcroporaT_aten_0.1.m1.9678.m1:0.0190681,(CniAcroporaD_rna39359:0.0124754,CniAcroporaM_amil.1.2.19511.m1:0.186192)98:0.0553399)1:0.423684,(CniAcroporaT_aten_0.1.m1.10539.m1:0.285209,((CniAcroporaM_amil.1.2.16732.m1:0.0719408,CniAcroporaT_aten_0.1.m1.9677.m1:0.0536365)98:0.131626,(CniAcroporaM_amil.1.2.5434.m1:0.0216377,(CniAcroporaD_rna32380:0.0221745,CniAcroporaM_amil.1.2.5440.m1:0.0595758)95:0.058421)94:0.0944404)81:0.134345)32:0.030109)99:0.224997)25:0.0756517)99:0.172118,((CniMergedstylophoraP_rna33869:0.101151,(CniPocilloporaA_rna23930:5e-09,CniPocilloporaD_rna-XM_027200359.1:5e-09)89:0.0392695)1:0.363665,((CniGoniastreaA_gasp1.m3.1985.m1:0.0989042,CniOrbicellaF_rna19772:0.0824028)98:0.110113,(CniOrbicellaF_rna16864:0.240006,(CniOrbicellaF_rna19767:5e-09,CniOrbicellaF_rna19766:5e-09)85:0.0216259)1:0.130525)46:0.0658314)74:0.069251)90:0.0533157)83:0.0184731)12:0.00972358)98:0.068333)91:0.0386209)92:0.0519371)31:0.0310182)94:0.0465705)93:0.042125,(((((CniMergedstylophoraP_Spis12929:0.42083,CniMergedstylophoraP_Spis12936:0.0847212)99:0.749442,(CniActiniaT_rna-XM_031717929.1:0.501027,((CniActiniaT_rna-XM_031696168.1:0.119477,CniActiniaT_rna-XM_031698526.1:0.0712416)99:0.106257,(((CniActiniaT_rna-XM_031698970.1:0.019316,CniActiniaT_rna-XM_031699033.1:0.100565)79:0.0227273,CniActiniaT_rna-XM_031694516.1:0.1379)58:0.00257529,(CniActiniaT_rna-XM_031700987.1:0.0339609,(CniActiniaT_rna-XM_031713262.1:0.0253678,CniActiniaT_rna-XM_031700989.1:0.0449898)70:0.0122765)83:0.0133856)99:0.0892233)99:0.352918)89:0.349213)97:0.715992,((((((((((CniAcroporaT_aten_0.1.m1.1708.m1:0.622544,(CniOrbicellaF_rna25893:0.0126944,CniOrbicellaF_rna25894:5e-09)89:0.310598)37:0.193637,(CniFungiaSp_ffun1.m4.9183.m1:0.65711,CniOrbicellaF_rna10429:0.481295)68:0.21152)77:0.351496,(CniNemvArnau_NVE15486:0.57802,CniActiniaT_rna-XM_031701869.1:0.499734)63:0.0831635)83:0.147261,((CniPocilloporaA_rna13387:5e-09,CniPocilloporaD_rna-XM_027189784.1:5e-09)1:0.627236,(((CniPocilloporaA_rna11089:0,CniPocilloporaD_rna-XM_027187425.1:0)0:0.108553,CniMergedstylophoraP_rna11581:0.0677182)99:0.252063,((CniFungiaSp_ffun1.m4.6393.m1:0.292337,(CniOrbicellaF_rna33261:0.0804435,CniGoniastreaA_gasp1.m3.18111.m1:0.0353456)99:0.177735)75:0.0695713,(CniFungiaSp_ffun1.m4.6392.m1:0.245146,(CniGoniastreaA_gasp1.m3.18117.m1:0.360767,(CniMergedstylophoraP_rna11582:0.179917,(CniPocilloporaA_rna13385:5e-09,CniPocilloporaD_rna-XM_027189767.1:5e-09)99:0.260004)99:0.212119)91:0.0917538)91:0.10882)40:0.0577176)60:0.0461021)99:0.495768)46:0.117211,(CniDendronephthya_rna-XM_028542860.1:0.850524,((CniExaiptasiaP_rna-XM_021040450.2:0.634381,(CniActiniaT_rna-XM_031695778.1:0.149289,CniActiniaT_rna-XM_031700002.1:0.373456)99:0.438307)95:0.22542,(CniNemvArnau_v1g199168:0.50621,CniDendronephthya_rna-XM_028560590.1:0.377818)87:0.256569)21:0.0479911)63:0.0785642)94:0.148439,((((CniXenia_Xe_012051-T1:0.39061,CniDendronephthya_rna-XM_028554022.1:0.267075)69:0.0733117,CniRenillaM_g3204.t1:0.37245)1:0.408126,((((CniDendronephthya_rna-XM_028553995.1:0.620607,(((CniXenia_Xe_027691-T1:0.0769324,CniXenia_Xe_027730-T1:0.0632619)97:0.116193,(CniXenia_Xe_028005-T1:0.123866,(CniXenia_Xe_028003-T1:0.250654,(CniXenia_Xe_027721-T1:0.0748732,(CniXenia_Xe_027700-T1:5e-09,CniXenia_Xe_027690-T1:5e-09)49:5e-09)99:0.110859)95:0.0731414)29:0.0471447)96:0.141006,(CniXenia_Xe_029150-T1:0.412332,((CniXenia_Xe_027723-T1:0.246731,(CniXenia_Xe_027697-T1:0.0188876,(CniXenia_Xe_027719-T1:5e-09,CniXenia_Xe_027757-T1:0.00656053)94:0.0974953)1:0.698937)91:0.104189,(((CniXenia_Xe_027714-T1:0.122926,(CniXenia_Xe_027711-T1:0.169164,(CniXenia_Xe_027727-T1:0.00575014,(CniXenia_Xe_027716-T1:5e-09,CniXenia_Xe_028727-T1:0.183019)92:0.00645215)85:0.0284579)98:0.0900842)77:0.0433178,(CniXenia_Xe_027765-T1:0.15953,(CniXenia_Xe_027709-T1:0.00649607,CniXenia_Xe_027763-T1:0.00449524)99:0.0473077)96:0.0333702)78:0.0321599,CniXenia_Xe_027687-T1:0.0550626)45:0.0685367)52:0.0339538)98:0.191225)99:0.302183)94:0.131464,(CniDendronephthya_rna-XM_028553564.1:0.499173,((((((CniDendronephthya_rna-XM_028555969.1:0.0643271,(CniDendronephthya_rna-XM_028555971.1:0.0367599,CniDendronephthya_rna-XM_028560562.1:0.0361053)90:0.0159589)95:0.0336688,(CniDendronephthya_rna-XM_028555989.1:0.0471797,CniDendronephthya_rna-XM_028561148.1:0.0830058)90:0.0149349)92:0.0335934,(((CniDendronephthya_rna-XM_028563479.1:0.00637127,CniDendronephthya_rna-XM_028561162.1:0.412062)99:0.0773035,CniDendronephthya_rna-XM_028555970.1:0.0431288)96:0.0259659,(CniDendronephthya_rna-XM_028561147.1:0.040551,(CniDendronephthya_rna-XM_028561161.1:0.00655478,(CniDendronephthya_rna-XM_028560561.1:6e-09,CniExaiptasiaP_rna-XM_028662962.1:1.85035)95:0.113222)82:0.0175775)91:0.011483)39:0.0181712)97:0.0698733,((CniDendronephthya_rna-XM_028560563.1:0.0146116,(CniDendronephthya_rna-XM_028561163.1:0,CniDendronephthya_rna-XM_028563478.1:0)0:0.00961034)1:0.0992554,(CniDendronephthya_rna-XM_028552374.1:0.148911,(((CniDendronephthya_rna-XM_028551283.1:0.0073242,CniDendronephthya_rna-XM_028560568.1:0.00244911)1:0.0547431,(CniDendronephthya_rna-XM_028560584.1:0.0251078,CniDendronephthya_rna-XM_028560565.1:0.0810659)83:0.0164498)86:0.0516597,(CniDendronephthya_rna-XM_028552311.1:0.038327,CniDendronephthya_rna-XM_028560589.1:0.0648671)1:0.137898)88:0.03353)88:0.0346098)98:0.11651)99:0.181131,(CniXenia_Xe_019791-T1:0.0722596,(CniXenia_Xe_015069-T1:0.0388952,CniXenia_Xe_015070-T1:0.300504)80:0.0284709)1:0.299812)1:0.410726,(CniDendronephthya_rna-XM_028550635.1:0.667542,CniDendronephthya_rna-XM_028552370.1:0.608289)35:0.0412683)77:0.0449287)30:0.0503905)81:0.0790415,CniActiniaT_rna-XM_031713382.1:0.95746)83:0.0747943,(((((CniAureliaA_scaffold456.g3.t1:0.206635,(CniAureliaA_scaffold394.g21.t1:0.0592593,(CniAureliaA_scaffold3628.g1.t1:0.115668,(CniAureliaA_scaffold394.g18.t1:0.0268625,CniAureliaA_scaffold5262.g1.t1:5e-09)95:0.101891)43:0.0830216)1:0.406076)96:0.175641,(CniAureliaA_scaffold182.g20.t1:0.578163,CniActiniaT_rna-XM_031693946.1:0.722332)76:0.091093)96:0.180533,(((((CniRenillaM_g21393.t1:0.0654822,(CniRenillaM_g10405.t1:5e-09,CniRenillaM_g12929.t1:5e-09)99:0.113231)97:0.112552,(CniRenillaM_g8791.t1:0.0481837,(CniRenillaM_g21396.t1:0.0234359,CniRenillaM_g13795.t1:0.119416)88:0.0240324)87:0.0204318)89:0.100331,(CniRenillaM_g15127.t1:0.334201,(CniRenillaM_g10402.t1:0.00845564,CniRenillaM_g15128.t1:0.0331885)71:0.0200902)99:0.155107)97:0.17297,CniRenillaM_g16882.t1:0.395266)99:0.263083,(((CniDendronephthya_rna-XM_028543071.1:0.347446,(CniDendronephthya_rna-XM_028534955.1:0.16331,(CniDendronephthya_rna-XM_028534956.1:0.0818225,CniDendronephthya_rna-XM_028534833.1:0.094869)89:0.0530715)1:0.359692)96:0.165369,((CniDendronephthya_rna-XM_028540454.1:5e-09,CniDendronephthya_rna-XM_028540224.1:5e-09)1:0.342529,(CniDendronephthya_rna-XM_028547522.1:0.320256,(((CniDendronephthya_rna-XM_028561993.1:0.0149104,CniDendronephthya_rna-XM_028553747.1:0.00778266)99:0.0580699,(((CniDendronephthya_rna-XM_028560090.1:0.0359894,CniDendronephthya_rna-XM_028560114.1:0.0188756)89:0.023272,((CniDendronephthya_rna-XM_028560154.1:5e-09,CniDendronephthya_rna-XM_028553712.1:5e-09)95:0.0309272,CniDendronephthya_rna-XM_028560144.1:0.0710174)84:0.0151099)62:0.0168237,CniDendronephthya_rna-XM_028553711.1:0.0936879)91:0.0236332)99:0.090403,(CniDendronephthya_rna-XM_028540396.1:0.115791,((CniDendronephthya_rna-XM_028540395.1:0.131302,CniDendronephthya_rna-XM_028540223.1:0.109184)89:0.0417593,(CniDendronephthya_rna-XM_028540398.1:0.258749,(CniDendronephthya_rna-XM_028540393.1:0.0257152,CniDendronephthya_rna-XM_028540394.1:0.00760064)96:0.0741876)52:0.0672305)10:0.060843)85:0.0422769)97:0.102466)93:0.0919533)93:0.0841737)73:0.0455047,(((CniDendronephthya_rna-XM_028540255.1:0.257132,CniDendronephthya_rna-XM_028540331.1:0.22075)99:0.112798,(((CniDendronephthya_rna-XM_028540399.1:0.0982385,(CniDendronephthya_rna-XM_028540221.1:0.0801449,CniDendronephthya_rna-XM_028540222.1:0.0778519)96:0.08458)96:0.103121,(CniDendronephthya_rna-XM_028540408.1:0.0778704,CniDendronephthya_rna-XM_028556857.1:0.0976924)27:0.0179616)1:0.172693,((CniDendronephthya_rna-XM_028557063.1:0.00315727,CniDendronephthya_rna-XM_028558390.1:0.0149633)1:0.320566,(CniDendronephthya_rna-XM_028557846.1:0.0832133,(CniDendronephthya_rna-XM_028540406.1:0.0208407,CniDendronephthya_rna-XM_028540407.1:0.0579755)96:0.0390915)90:0.0630811)98:0.0975163)7:0.067568)98:0.0809244,(((((CniDendronephthya_rna-XM_028557059.1:0.277894,CniDendronephthya_rna-XM_028558380.1:0.0303359)82:0.0505513,(CniDendronephthya_rna-XM_028558383.1:0.116491,(CniDendronephthya_rna-XM_028557035.1:0.0179602,CniDendronephthya_rna-XM_028558384.1:0.00448867)99:0.107046)36:0.0260701)0:0.0163567,((CniDendronephthya_rna-XM_028557058.1:0.059731,(CniDendronephthya_rna-XM_028557057.1:0.0964035,CniDendronephthya_rna-XM_028558381.1:0.0747819)38:0.0230366)88:0.0271022,(CniDendronephthya_rna-XM_028557061.1:0.0678958,CniDendronephthya_rna-XM_028557060.1:0.0905053)11:0.0177263)74:0.0153468)99:0.100147,((CniDendronephthya_rna-XM_028540302.1:0.340981,(((CniDendronephthya_rna-XM_028540387.1:0.0445005,CniDendronephthya_rna-XM_028540324.1:0.0891936)98:0.10017,CniDendronephthya_rna-XM_028540383.1:0.0828509)48:0.0567301,CniDendronephthya_rna-XM_028540460.1:0.0821271)93:0.0661358)81:0.0374125,CniDendronephthya_rna-XM_028540477.1:0.190009)88:0.0537857)93:0.0464424,(((CniDendronephthya_rna-XM_028540388.1:0.135558,CniDendronephthya_rna-XM_028540323.1:0.0842574)93:0.0493573,(CniDendronephthya_rna-XM_028540390.1:0.0643853,(CniDendronephthya_rna-XM_028557056.1:0.167564,(CniDendronephthya_rna-XM_028540391.1:0.071378,CniDendronephthya_rna-XM_028540392.1:0.112194)1:0.0851879)87:0.0347963)98:0.0745108)88:0.0392885,((CniDendronephthya_rna-XM_028540385.1:0.0344317,CniDendronephthya_rna-XM_028540441.1:0.0547431)89:0.066585,(CniDendronephthya_rna-XM_028540263.1:0.20172,(CniDendronephthya_rna-XM_028540481.1:0.0675604,CniDendronephthya_rna-XM_028540386.1:0.0396562)99:0.0918881)96:0.0703043)1:0.196664)95:0.0717743)99:0.0920126)95:0.058167)16:0.0527475)98:0.191222)75:0.0688254,(CniXenia_Xe_028940-T1:0.741671,(CniDendronephthya_rna-XM_028538094.1:0.656088,(CniDendronephthya_rna-XM_028554023.1:0.319763,CniDendronephthya_rna-XM_028554021.1:0.43772)96:0.173615)97:0.243936)87:0.0915417)85:0.0639657,(((CniNemvArnau_v1g245398:0.39285,(CniNemvArnau_NVE21812:0.255954,(CniNemvArnau_NVE10406:0.139219,(CniNemvArnau_NVE2450:0.162456,CniNemvArnau_NVE15464:0.160615)29:0.0624684)1:0.257275)96:0.144526)99:0.185904,((CniNemvArnau_NVE11709:0.15903,(CniNemvArnau_v1g197366:0.111241,((CniNemvArnau_NVE7685:0.0233358,CniNemvArnau_NVE7686:0.0454403)98:0.070527,((CniNemvArnau_v1g213403:0.134764,CniNemvArnau_NVE7445:0.299721)13:0.024297,(CniNemvArnau_v1g223244:0.072007,CniNemvArnau_v1g218910:0.00358903)99:0.0781463)72:0.019426)96:0.0648389)86:0.041359)1:0.348576,((CniActiniaT_rna-XM_031694692.1:0.1004,CniActiniaT_rna-XM_031694961.1:0.118055)1:0.301058,((((CniExaiptasiaP_rna-XM_021046279.2:0.110937,CniExaiptasiaP_rna-XM_028659481.1:0.195379)89:0.0646765,(CniExaiptasiaP_rna-XM_021046270.2:0.306652,((CniExaiptasiaP_rna-XM_028660617.1:0.0521886,CniExaiptasiaP_rna-XM_028660622.1:0.0771133)1:0.436366,CniExaiptasiaP_rna-XM_028660097.1:0.365056)44:0.0849282)97:0.133366)98:0.101518,(CniExaiptasiaP_rna-XM_021046434.2:0.348436,CniExaiptasiaP_rna-XM_021046278.2:0.18592)11:0.049069)98:0.11685,(CniActiniaT_rna-XM_031701925.1:0.329311,((CniActiniaT_rna-XM_031701970.1:0.0569925,CniActiniaT_rna-XM_031701969.1:0.0521534)90:0.0437756,(CniActiniaT_rna-XM_031701924.1:0.142849,(CniActiniaT_rna-XM_031701971.1:0.120471,CniActiniaT_rna-XM_031701968.1:0.158346)91:0.0335149)98:0.0558851)99:0.118676)99:0.126415)93:0.101992)45:0.0637092)94:0.140364)95:0.131627,((((CniNemvArnau_NVE7539:0.357904,(CniNemvArnau_v1g239775:5e-09,CniNemvArnau_NVE10229:5e-09)1:0.360109)1:0.634682,(CniAureliaA_scaffold199.g2.t1:0.496709,(CniAureliaA_scaffold137.g32.t1:0.337322,CniAureliaA_scaffold280.g12.t1:0.281368)91:0.169987)97:0.244359)81:0.0558997,CniActiniaT_rna-XM_031718606.1:0.891371)79:0.0508325,((CniFungiaSp_ffun1.m4.6403.m1:0.263102,(CniGoniastreaA_gasp1.m3.18120.m1:0.0668537,CniOrbicellaF_rna33257:0.0220312)98:0.12407)97:0.169439,(CniGalaxeaF_gfas1.m1.21312.m1:0.250196,(CniAcroporaM_amil.1.2.6705.m1:0.0383111,CniAcroporaT_aten_0.1.m1.14319.m1:0.0267143)1:0.24081)99:0.218499)1:0.461895)77:0.0400608)88:0.0689598)74:0.0284257)55:0.0450717)75:0.0183042,(((((CniExaiptasiaP_rna-XM_028657596.1:0.380183,CniNemvArnau_NVE2634:0.415929)89:0.171099,(CniActiniaT_rna-XM_031694409.1:0.502228,((CniExaiptasiaP_rna-XM_021044926.2:0.184563,CniExaiptasiaP_rna-XM_021053152.2:0.217913)88:0.0526833,(CniExaiptasiaP_rna-XM_021058766.2:0.37469,(CniNemvArnau_NVE12886:0.228494,(CniNemvArnau_v1g210726:0.272287,(CniNemvArnau_v1g221117:0.255193,((CniNemvArnau_v1g248548:0.0093269,(CniNemvArnau_NVE20851:5e-09,CniNemvArnau_NVE21952:5e-09)82:0.00711064)99:0.0624933,(CniNemvArnau_NVE15920:6e-09,CniNemvArnau_NVE21816:5e-09)79:0.00722527)98:0.0972269)98:0.128593)88:0.0549708)98:0.146761)93:0.0902774)89:0.0630387)74:0.0278847)99:0.151568,(((CniActiniaT_rna-XM_031711063.1:0.133577,(CniActiniaT_rna-XM_031693754.1:0.0278855,CniActiniaT_rna-XM_031693750.1:0.0298646)1:0.175448)97:0.0945939,(CniActiniaT_rna-XM_031693757.1:0.114096,(CniExaiptasiaP_rna-XM_028659811.1:0.0298186,CniExaiptasiaP_rna-XM_021058280.2:0.129075)98:0.136117)1:0.209723)61:0.0595485,((CniExaiptasiaP_rna-XM_028659566.1:0.246275,(CniExaiptasiaP_rna-XM_028658206.1:6e-09,CniExaiptasiaP_rna-XM_028658208.1:0.165844)1:0.440943)97:0.17688,(CniExaiptasiaP_rna-XM_028658288.1:0.404922,((CniExaiptasiaP_rna-XM_028662435.1:0.0304088,(CniExaiptasiaP_rna-XM_028662434.1:0.0050693,(CniExaiptasiaP_rna-XM_028658082.1:0.0035583,CniPoritesL_plut2.m8.4308.m1:1.47064)38:0.136837)94:0.112772)98:0.0981763,(CniExaiptasiaP_rna-XM_021041323.1:0.186253,(CniExaiptasiaP_rna-XM_028658081.1:0.0356244,CniExaiptasiaP_rna-XM_028662436.1:0.0158318)72:0.0350579)61:0.074615)98:0.161412)59:0.0729195)93:0.0958432)99:0.192303)95:0.158677,(CniNemvArnau_NVE23133:0.474613,CniGalaxeaF_gfas1.m1.4651.m1:0.294788)88:0.217104)88:0.0926726,((CniExaiptasiaP_rna-XM_028661569.1:0.194497,CniActiniaT_rna-XM_031709024.1:0.305779)1:0.562719,((CniActiniaT_rna-XM_031713787.1:0.474579,((CniNemvArnau_NVE20749:0.437795,(CniAmplexidiscus_evm.model.scaffold_286.8:0.369896,(((CniGalaxeaF_gfas1.m1.8123.m1:0.153931,((CniFungiaSp_ffun1.m4.7643.m1:0.092326,(CniGoniastreaA_gasp1.m3.12785.m1:0.093709,CniOrbicellaF_rna4253:0.0584348)97:0.0447124)81:0.0419957,((CniPocilloporaA_rna10767:5e-09,CniPocilloporaD_rna-XM_027186985.1:5e-09)98:0.119936,CniMergedstylophoraP_rna22535:0.0862199)96:0.0971434)99:0.116722)0:0.024262,CniPoritesL_plut2.m8.19894.m1:0.65088)71:0.058547,((CniAcroporaT_aten_0.1.m1.31318.m1:0.108666,(CniAcroporaM_amil.1.2.7231.m1:0.00880507,CniAcroporaD_rna34771:0.0220455)95:0.041408)1:0.144986,CniMontiporaC_g70150.t1:0.124474)95:0.068778)87:0.116784)99:0.270421)41:0.0869792,(CniNemvArnau_v1g240565:0.405483,(CniActiniaT_rna-XM_031698821.1:0.296447,CniExaiptasiaP_rna-XM_021053161.2:0.322298)57:0.0671639)98:0.172753)79:0.0564708)88:0.120216,((CniDiscosoma_evm.model.scaffold_38.45:0.376788,(((CniMergedstylophoraP_rna8396:0.200566,(CniPocilloporaA_rna10706:5e-09,CniPocilloporaD_rna-XM_027187144.1:5e-09)98:0.106881)99:0.225374,(CniGoniastreaA_gasp1.m1b.21030.m1:0.342201,CniOrbicellaF_rna339:0.0779308)98:0.153178)30:0.0644686,(((CniMontiporaC_g9781.t1:0.0455908,CniMontiporaC_g58834.t1:0.0562749)99:0.161938,(CniAcroporaT_aten_0.1.m1.24029.m1:0.245481,(CniAcroporaD_rna15908:0.085583,CniAcroporaM_amil.1.2.13124.m1:0.0223447)65:0.0324125)1:0.261811)98:0.14576,CniPoritesL_plut2.m8.2382.m1:0.589368)93:0.0935577)77:0.0699601)1:0.356333,(CniXenia_Xe_023413-T1:0.660514,((CniExaiptasiaP_rna-XM_021053156.2:0.461822,CniActiniaT_rna-XM_031698841.1:0.262578)87:0.0925759,CniNemvArnau_NVE13551:0.495077)99:0.286769)48:0.0548677)65:0.0611546)3:0.0532958)59:0.0595622)72:0.036812)90:0.06287)93:0.0688295,((CniFungiaSp_ffun1.m4.19112.m1:0.672362,((CniMergedstylophoraP_rna10195:0.0572856,(CniPocilloporaA_rna26876:5e-09,CniPocilloporaD_rna-XM_027203385.1:5e-09)99:0.0758227)8:0.0330595,CniMergedstylophoraP_rna10196:0.0561203)1:0.62657)0:0.186425,(CniGalaxeaF_gfas1.m1.9375.m1:0.545969,CniExaiptasiaP_rna-XM_028659478.1:0.765899)82:0.233658)97:0.324768)60:0.0073361,((CniAcroporaT_aten_0.1.m1.14374.m1:0.310841,(CniHydraV_rna6822:0.556858,(CniRenillaM_g21395.t1:0.830451,LingulaA_rna-XM_013523959.1:1.06944)88:0.463791)65:0.162213)32:0.0299657,(((((((CniOrbicellaF_rna5934:0.277693,((CniAcroporaD_rna22923:0.158391,CniAcroporaD_rna36441:0.0612127)99:0.378657,(CniFungiaSp_ffun1.m2b.37880.m1:0.384078,CniMergedstylophoraP_rna19572:0.258066)95:0.244753)79:0.155579)81:0.0808432,CniMontiporaC_g42219.t1:0.536014)97:0.476499,((CniAureliaA_scaffold298.g8.t1:0.108615,CniAureliaA_scaffold298.g9.t2:0.0883893)97:0.414102,(CniAureliaA_scaffold119.g3.t1:0.338804,(CniFungiaSp_ffun1.m4.9186.m1:0.366198,CniFungiaSp_ffun1.m4.14490.m1:0.179638)91:0.432276)98:0.534287)99:0.816135)30:0.111225,((((((CniNemvArnau_NVE26179:1.29211,(((CniOrbicellaF_rna8838:0.333768,(CniOrbicellaF_rna35811:0.203772,(CniMergedstylophoraP_rna35888:0.0614676,CniMergedstylophoraP_rna36008:0.108948)1:0.282045)68:0.0317153)74:0.0512434,((CniGoniastreaA_gasp1.m1b.27073.m1:0.0910047,CniGoniastreaA_gasp1.m3.25696.m1:0.461578)97:0.421054,(CniGoniastreaA_gasp1.m1b.36158.m1:0.250789,CniFungiaSp_ffun1.m4.20536.m1:0.228466)46:0.0502092)67:0.169143)14:0.0452873,CniOrbicellaF_rna23204:0.360202)79:0.178509)99:0.754369,CniMergedstylophoraP_rna29956:0.825939)26:0.156231,CniMontiporaC_g4442.t1:0.734642)80:0.133687,(CniAcroporaT_aten_0.1.m1.10207.m1:1.18708,CniMergedstylophoraP_Spis24417:0.570618)81:0.483689)86:0.147398,((CniAureliaA_scaffold126.g15.t3:1.27063,CniExaiptasiaP_rna-XM_028657468.1:0.916429)30:0.461411,((CniMontiporaC_g36877.t1:0.0322124,CniMontiporaC_g36882.t1:0.0259353)1:1.62145,CniNemvArnau_NVE22675:1.48173)68:0.175252)86:0.247104)0:0.00670249,(((((CniAcroporaT_aten_0.1.m1.7863.m1:0.619021,(CniAcroporaD_rna9901:0.369854,CniPoritesL_plut2.m8.7837.m1:0.601119)10:0.065862)98:0.495192,(CniExaiptasiaP_rna-XM_021055597.2:1.1248,CniMergedstylophoraP_rna15628:0.40646)50:0.244342)86:0.180615,(CniNemvArnau_NVE23284:1.22141,(CniExaiptasiaP_rna-XM_021046299.2:0.265852,CniActiniaT_rna-XM_031701961.1:0.249725)1:1.23)69:0.0937181)35:0.0373856,(((CniAcroporaM_amil.1.2.7406.m1:0.470608,(CniGoniastreaA_gasp1.m3.31570.m1:1.18246,(CniMergedstylophoraP_Spis12933:0.266672,(CniMergedstylophoraP_Spis12928:0.195241,CniMergedstylophoraP_rna34039:0.529037)73:0.468083)71:0.119075)32:0.212981)97:0.558554,(((CniFungiaSp_ffun1.m2b.30116.m1:0.329368,(((CniPocilloporaA_rna3463:0,CniPocilloporaD_rna-XM_027204877.1:0)0:0.122515,CniMergedstylophoraP_rna24573:0.0594079)1:0.54611,((((CniFungiaSp_ffun1.m2b.29763.m1:0.0571284,(CniFungiaSp_ffun1.m4.2266.m1:0.149684,CniFungiaSp_ffun1.m4.33442.m1:0.125755)96:0.172775)73:0.044113,(CniFungiaSp_ffun1.m4.24011.m1:0.0911115,(CniFungiaSp_ffun1.m2b.41929.m1:0.0541238,(CniFungiaSp_ffun1.m4.14357.m1:0.0522429,CniFungiaSp_ffun1.m2b.17569.m1:0.0543802)73:0.00701747)74:0.0139621)95:0.0885981)91:0.0921611,CniFungiaSp_ffun1.m4.2264.m1:0.25314)53:0.0318899,(CniGoniastreaA_gasp1.m3.23219.m1:0.118517,(CniGoniastreaA_gasp1.m3.18858.m1:0.0386931,CniGoniastreaA_gasp1.m3.20896.m1:0.481914)92:0.34605)99:0.231426)86:0.113731)69:0.0578615)99:0.285172,((CniGalaxeaF_gfas1.m1.5964.m1:1.05657,CniGalaxeaF_gfas1.m1.10395.m1:0.38001)71:0.198458,(((CniPoritesL_plut2.m8.11098.m1:0.868058,(((CniAcroporaD_rna30054:0.145234,((((((CniAcroporaD_rna1695:0.135352,CniAcroporaD_rna31165:0.0206949)86:0.0553067,CniAcroporaD_rna40054:0.0588286)87:0.0772404,((CniAcroporaD_rna31832:0.0714266,(CniAcroporaD_rna37217:0,CniAcroporaD_rna37218:0)0:0.0312725)85:0.038953,(CniAcroporaM_amil.1.2.17533.m1:0.0268919,(CniAcroporaD_rna31164:0.108989,CniAcroporaD_rna31831:0.064423)56:0.00761123)91:0.0311561)91:0.0516089)88:0.0420472,((((CniAcroporaT_aten_0.1.m1.24655.m1:0.0707027,(CniAcroporaT_aten_0.1.m1.13476.m1:0.694996,CniAcroporaD_rna18891:0.17526)0:5e-09)84:0.0485566,(CniAcroporaD_rna18194:0.0687301,(CniAcroporaT_aten_0.1.m1.24635.m1:0.042696,CniAcroporaT_aten_0.1.m1.24633.m1:0.0377965)95:0.0270205)93:0.0226327)91:0.0298935,((((CniAcroporaT_aten_0.1.m1.24629.m1:0.151371,CniAcroporaD_rna18195:0.101254)0:5e-09,CniAcroporaT_aten_0.1.m1.24636.m1:0.034445)80:0.00863711,CniAcroporaT_aten_0.1.m1.24642.m1:0.117506)99:0.115918,(CniAcroporaT_aten_0.1.m1.24644.m1:0.111268,(CniAcroporaT_aten_0.1.m1.24624.m1:0.0547952,((CniAcroporaD_rna39415:0.0521986,(CniAcroporaM_amil.1.2.12430.m1:0.00999748,CniAcroporaD_rna18193:0.0518731)21:0.00998169)94:0.0400371,CniAcroporaD_rna18190:0.0626655)77:0.0345193)33:0.0212282)78:0.0215969)98:0.0507207)90:0.0769585,CniAcroporaT_aten_0.1.m1.4748.m1:0.252445)97:0.140784)0:0.0104519,CniAcroporaT_aten_0.1.m1.24602.m1:0.179387)52:0.0155635,(CniAcroporaD_rna18188:0.0741819,CniAcroporaM_amil.1.2.12439.m1:0.0596484)99:0.376363)79:0.0168944)81:0.0225528,(CniAcroporaD_rna18199:0.13701,CniAcroporaT_aten_0.1.m1.30615.m1:0.651935)32:0.0690819)59:0.0524996,((CniAcroporaT_aten_0.1.m1.29799.m1:0.00973631,(CniAcroporaT_aten_0.1.m1.24596.m1:0.125771,CniAcroporaT_aten_0.1.m1.24598.m1:0.226802)65:0.107374)99:0.438144,(CniDiscosoma_evm.model.scaffold_17.49:1.82147,((CniAcroporaM_amil.1.2.12432.m1:0.18875,CniAcroporaM_amil.1.2.26328.m1:0.0378026)90:0.173395,CniAcroporaD_rna18192:0.0770629)14:0.0640616)82:0.159173)92:0.177036)42:0.105044)66:0.0449935,(CniMontiporaC_adi2mcaRNA31831_R1:0.152618,(CniMontiporaC_g44668.t1:0.183932,(CniMontiporaC_g15849.t1:0.175255,(CniMontiporaC_adi2mcaRNA31831_R2:0.158467,((CniMontiporaC_g66369.t1:0.0452206,CniMontiporaC_g70135.t1:0.0519038)79:0.0110249,(CniMontiporaC_g70112.t1:0.0769358,(CniMontiporaC_adi2mcaRNA18190_R2:0.0284367,CniMontiporaC_adi2mcaRNA18190_R5:0.0534987)91:0.0321203)99:0.0448355)98:0.0749616)98:0.0583233)96:0.0646961)39:0.0376374)99:0.136344)15:0.047048,((CniAcroporaM_amil.1.2.16672.m1:0.173157,CniAcroporaT_aten_0.1.m1.27778.m1:0.275613)99:0.369877,(((CniMontiporaC_g11065.t1:0.0333213,CniMontiporaC_adi2mcaRNA11895_R5:0.306876)85:0.0613557,(CniMontiporaC_g14098.t1:0.126693,CniMontiporaC_g63724.t1:0.124593)84:0.0517189)1:0.441167,(CniMontiporaC_g67468.t1:0.132868,(CniMontiporaC_g33761.t1:0.0108443,CniMontiporaC_adi2mcaRNA18891_R4:0.174087)93:0.118443)99:0.284449)73:0.111593)20:0.110297)76:0.0936302)68:0.0501083)49:0.0572569,((CniMergedstylophoraP_rna22325:0.448308,(CniGoniastreaA_gasp1.m3.15589.m1:0.716355,(CniMergedstylophoraP_rna35049:0.0873695,((CniPocilloporaA_rna6415:5e-09,CniPocilloporaD_rna-XM_027182727.1:5e-09)98:0.194767,(CniMergedstylophoraP_rna33029:0.0466635,CniMergedstylophoraP_rna34165:0.14415)97:0.174762)1:0.437826)92:0.1898)88:0.115243)97:0.22463,(((((CniGalaxeaF_gfas1.m1.4646.m1:0.142129,CniGalaxeaF_gfas1.m1.9551.m1:0.190281)99:0.278148,((CniMergedstylophoraP_rna31281:0.441067,(CniMergedstylophoraP_rna19437:0.191951,CniMergedstylophoraP_rna29748:0.257194)96:0.157394)50:0.0931266,CniMergedstylophoraP_Spis21629:0.720111)96:0.162784)90:0.10354,((CniGalaxeaF_gfas1.m1.12385.m1:0.595366,((CniFungiaSp_ffun1.m2b.11202.m1:0.325787,CniFungiaSp_ffun1.m4.9184.m1:0.474749)78:0.148892,CniGalaxeaF_gfas1.m1.11670.m1:0.429726)89:0.14582)41:0.0489531,CniMontiporaC_adi2mcaRNA33100_R3:0.730517)76:0.0731895)91:0.0880016,(((CniGalaxeaF_gfas1.m1.9376.m1:0.370273,CniFungiaSp_ffun1.m4.20295.m1:0.38365)63:0.0706532,(CniPoritesL_jamg1.model.Sc0000030.33:0.466819,(CniDiscosoma_evm.model.scaffold_30.32:0.461201,CniFungiaSp_ffun1.m4.24180.m1:0.507654)83:0.198637)59:0.0734918)94:0.122647,(((((CniFungiaSp_ffun1.m2b.26961.m1:0.142071,CniFungiaSp_ffun1.m4.12979.m1:0.0893353)99:0.200697,((CniGoniastreaA_gasp1.m1b.6988.m1:0.218967,(CniGoniastreaA_gasp1.m3.8872.m1:0.120046,(CniGoniastreaA_gasp1.m3.24815.m1:0.214109,(CniGoniastreaA_gasp1.m1b.41454.m1:5e-09,CniGoniastreaA_gasp1.m1b.44309.m1:0.0098749)99:0.221084)83:0.0811551)0:5e-09)49:0.0723621,CniFungiaSp_ffun1.m2b.39995.m1:0.1692)80:0.0314054)54:0.0511174,CniGoniastreaA_gasp1.m3.8877.m1:0.410252)74:0.0504858,CniFungiaSp_ffun1.m2b.33308.m1:0.233356)84:0.0479328,CniFungiaSp_ffun1.m4.10208.m1:0.162573)99:0.338853)35:0.0526324)80:0.0404377,CniExaiptasiaP_rna-XM_028657637.1:1.0771)73:0.0290221)38:0.0683528)31:0.100139)71:0.106601,(((((((CniFungiaSp_ffun1.m4.8987.m1:0.0209381,CniFungiaSp_ffun1.m4.17312.m1:0.0231829)99:0.1244,(CniOrbicellaF_rna27377:0.103553,(CniGoniastreaA_gasp1.m3.26792.m1:0.129343,CniGoniastreaA_gasp1.m3.26791.m1:0.323722)43:0.0929579)99:0.168379)99:0.348545,(CniAcroporaD_rna32271:0.237977,(CniMontiporaC_g1234.t1:0.377314,((CniAcroporaT_aten_0.1.m1.12179.m1:0.0564732,(CniAcroporaM_amil.1.2.4522.m1:0.0856533,CniAcroporaT_aten_0.1.m1.12180.m1:0.0797253)84:0.0286136)1:0.297177,CniMontiporaC_g68946.t1:0.238083)80:0.0692928)73:0.0476308)99:0.273328)92:0.167228,CniFungiaSp_ffun1.m4.19120.m1:0.625581)39:0.0491934,(CniGoniastreaA_gasp1.m1b.19963.m1:0.250237,CniOrbicellaF_rna15516:0.264748)99:0.340675)92:0.168076,(CniExaiptasiaP_rna-XM_021058894.2:0.288722,CniExaiptasiaP_rna-XM_021058895.2:0.040718)1:0.942044)71:0.0446624,(((CniAcroporaT_aten_0.1.m1.37444.m1:0.460277,(CniAcroporaM_amil.1.2.26326.m1:0.0956008,CniAcroporaM_amil.1.2.18832.m1:0.160021)61:0.0327589)41:0.0278017,CniAcroporaT_aten_0.1.m1.37439.m1:0.0997131)87:0.0682023,CniAcroporaM_amil.1.2.8097.m1:0.0342963)1:0.837548)94:0.184947)60:0.0440163)88:0.0839521,(((((CniActiniaT_rna-XM_031694408.1:0.594818,CniNemvArnau_v1g220134:1.37434)65:0.20568,(CniPocilloporaA_rna2960:5e-09,CniPocilloporaD_rna-XM_027204304.1:5e-09)99:0.654741)82:0.234082,CniFungiaSp_ffun1.m2b.8594.m1:0.717025)81:0.128762,((CniExaiptasiaP_rna-XM_021055826.2:0.946248,(CniActiniaT_rna-XM_031693134.1:0.877526,((CniActiniaT_rna-XM_031708572.1:0.736354,((CniExaiptasiaP_rna-XM_028657518.1:0.418926,CniActiniaT_rna-XM_031710960.1:0.498384)76:0.16871,((CniExaiptasiaP_rna-XM_021042598.2:0.456031,CniExaiptasiaP_rna-XM_021059519.2:0.426432)41:0.10192,(CniActiniaT_rna-XM_031697652.1:0.413336,(CniExaiptasiaP_rna-XM_021052548.2:0.198262,((CniExaiptasiaP_rna-XM_021048972.2:0,CniExaiptasiaP_rna-XM_021048973.2:0)0:0.170527,(CniExaiptasiaP_rna-XM_028661219.1:0.0938233,(CniExaiptasiaP_rna-XM_028661212.1:0.0946841,CniExaiptasiaP_rna-XM_028661213.1:0.132365)99:0.0993937)93:0.0546171)90:0.0643868)95:0.152908)85:0.0848477)90:0.103965)78:0.0974186)31:0.155723,CniActiniaT_rna-XM_031701357.1:0.514433)29:0.0422562)80:0.151929)89:0.231611,((CniAcroporaT_aten_0.1.m1.17595.m1:0.787621,CniGalaxeaF_gfas1.m1.1244.m1:0.791285)94:0.482444,(((CniExaiptasiaP_rna-XM_028658126.1:0.689043,CniActiniaT_rna-XM_031702005.1:1.00492)82:0.237337,((CniActiniaT_rna-XM_031701725.1:0.573199,CniActiniaT_rna-XM_031716682.1:0.834729)58:0.194724,CniNemvArnau_v1g225270:0.718592)60:0.167242)64:0.131693,(((((CniExaiptasiaP_rna-XM_028661990.1:0.187492,CniExaiptasiaP_rna-XM_028661974.1:0.403695)95:0.277803,CniExaiptasiaP_rna-XM_021054973.2:0.490921)30:0.0763215,CniExaiptasiaP_rna-XM_028661965.1:0.715025)58:0.140972,CniExaiptasiaP_rna-XM_021060684.2:0.851361)88:0.0963973,((CniExaiptasiaP_rna-XM_021043244.2:0.36645,CniExaiptasiaP_rna-XM_021058262.2:0.21959)95:0.291268,CniActiniaT_rna-XM_031715565.1:0.992188)86:0.174526)78:0.12352)40:0.160883)54:0.0591913)75:0.131492)85:0.0783793,(((CniPocilloporaA_rna10986:5e-09,CniPocilloporaD_rna-XM_027187326.1:5e-09)99:0.379277,(CniAmplexidiscus_evm.model.scaffold_4.112:0.566416,(CniFungiaSp_ffun1.m2b.19136.m1:0.216965,CniGoniastreaA_gasp1.m1b.29582.m1:0.335478)77:0.181119)83:0.145769)92:0.24531,((((CniMontiporaC_g50100.t1:0.496259,(CniPoritesL_plut2.m8.25635.m1:0.07098,CniPoritesL_plut2.m8.29294.m1:0.122695)99:0.365322)31:0.0937587,((CniGalaxeaF_gfas1.m1.11972.m1:0.0400943,(CniGalaxeaF_gfas1.m1.13027.m1:0.0515198,CniGalaxeaF_gfas1.m1.10978.m1:0.157381)77:0.0207766)1:0.415836,(CniGalaxeaF_gfas1.m1.1723.m1:0.332796,CniPoritesL_plut2.m8.26263.m1:0.453454)69:0.0449504)18:0.0907692)98:0.278808,((CniOrbicellaF_rna23530:0.477545,(CniMergedstylophoraP_rna32873:0.100586,(CniMergedstylophoraP_rna25783:0.0410296,CniMergedstylophoraP_rna32429:0.037171)75:0.0494254)99:0.285967)84:0.0810368,((CniFungiaSp_ffun1.m2b.33193.m1:0.276014,(CniFungiaSp_ffun1.m2b.33191.m1:0.0459265,CniFungiaSp_ffun1.m4.33406.m1:0.241688)76:0.0337735)98:0.236332,(CniFungiaSp_ffun1.m4.18334.m1:0.168022,(((CniFungiaSp_ffun1.m4.15794.m1:0.0535761,CniFungiaSp_ffun1.m4.15800.m1:0.039322)94:0.149651,(CniFungiaSp_ffun1.m4.14345.m1:0.0505583,CniFungiaSp_ffun1.m4.14349.m1:0.129864)84:0.0400115)98:0.175769,CniGoniastreaA_gasp1.m3.15587.m1:0.386176)44:0.0274009)94:0.118522)61:0.0830378)83:0.0748669)96:0.223318,(CniPoritesL_plut2.m8.4670.m1:0.312831,(CniMontiporaC_g46542.t1:0.128738,(CniMontiporaC_g46520.t1:0.130036,CniMontiporaC_g65562.t1:0.0877944)88:0.0632418)88:0.314193)97:0.442183)91:0.182093)91:0.170331)65:0.0877127)95:0.129652)64:0.0478579)10:0.0364634,(CniExaiptasiaP_rna-XM_021045004.2:1.15204,(CniNemvArnau_v1g222996:0.231303,CniNemvArnau_v1g243697:0.489638)98:0.766958)72:0.284034)93:0.182537,((CniNemvArnau_v1g216242:1.34199,(CniAureliaA_scaffold1334.g5.t1:1.10384,CniHydraV_rna5434:0.571458)92:0.49925)51:0.108215,(((CniExaiptasiaP_rna-XM_028657238.1:0.88552,(((CniGalaxeaF_gfas1.m1.1644.m1:0.322809,CniOrbicellaF_rna4981:0.318272)56:0.122619,(CniFungiaSp_ffun1.m4.10057.m1:0.638372,(CniActiniaT_rna-XM_031716534.1:0.916582,CniActiniaT_rna-XM_031694351.1:0.789331)86:0.391924)91:0.379907)81:0.161671,CniGoniastreaA_gasp1.m3.9052.m1:1.00826)65:0.0547121)90:0.220518,(((((((CniFungiaSp_ffun1.m4.3211.m1:0.176599,(CniFungiaSp_ffun1.m4.3213.m1:0.0716759,(CniFungiaSp_ffun1.m4.3212.m1:0.141094,CniFungiaSp_ffun1.m4.3216.m1:0.0455226)88:0.0287502)82:0.027935)99:0.216139,((CniPocilloporaA_rna2386:5e-09,CniPocilloporaD_rna-XM_027200543.1:5e-09)1:0.528451,(CniPocilloporaA_rna2384:5e-09,CniPocilloporaD_rna-XM_027200518.1:5e-09)99:0.369472)89:0.181783)69:0.0385024,((CniPocilloporaA_rna23928:0,CniPocilloporaD_rna-XM_027200351.1:0)0:0.622063,(CniFungiaSp_ffun1.m4.27435.m1:0.286125,CniGoniastreaA_gasp1.m1b.36520.m1:0.171147)52:0.050477)86:0.0646184)41:0.0235431,((CniGoniastreaA_gasp1.m3.1986.m1:0.65373,(CniMergedstylophoraP_rna35867:0.15141,(CniPocilloporaA_rna26199:5e-09,CniPocilloporaD_rna-XM_027202677.1:5e-09)98:0.272475)97:0.200439)82:0.0752344,((CniGoniastreaA_gasp1.m3.26377.m1:0.261185,CniPoritesL_plut2.m8.7714.m1:0.329019)67:0.0622617,(CniFungiaSp_ffun1.m2b.19829.m1:0.422606,((CniPocilloporaA_rna5676:5e-09,CniPocilloporaD_rna-XM_027181965.1:5e-09)95:0.0741137,((CniPocilloporaA_rna19160:5e-09,CniPocilloporaD_rna-XM_027195603.1:5e-09)94:0.0390454,(CniPocilloporaA_rna5675:5e-09,CniPocilloporaD_rna-XM_027181964.1:5e-09)98:0.0515146)44:0.0247302)98:0.235836)93:0.12889)82:0.047011)55:0.0298947)89:0.123374,CniOrbicellaF_rna9975:0.340397)99:0.601493,(CniFungiaSp_ffun1.m4.34127.m1:0.439875,CniGalaxeaF_gfas1.m1.7997.m1:0.39174)1:0.754941)88:0.247526,(((((CniGalaxeaF_gfas1.m1.14988.m1:0.364698,((CniMontiporaC_g11483.t1:0.00681139,CniMontiporaC_g44905.t1:0.00361534)99:0.277978,(CniAcroporaD_rna20924:0.20971,CniAcroporaT_aten_0.1.m1.6264.m1:0.263227)99:0.199125)90:0.177138)94:0.210764,((CniAcroporaD_rna2151:0.295683,(CniAcroporaT_aten_0.1.m1.6272.m1:0.387638,CniMontiporaC_adi2mcaRNA2151_R4:0.364068)79:0.0767284)1:0.540893,(CniMergedstylophoraP_rna28909:0.33919,(CniMontiporaC_g16041.t1:0.0372858,CniMontiporaC_g41473.t1:0.0174722)98:0.212361)94:0.182859)81:0.0913387)62:0.196261,CniActiniaT_rna-XM_031701007.1:1.41869)86:0.307105,(((((CniFungiaSp_ffun1.m2b.12736.m1:0.0946035,CniFungiaSp_ffun1.m4.28630.m1:0.00879489)98:0.123118,(CniFungiaSp_ffun1.m2b.20121.m1:0.141084,CniFungiaSp_ffun1.m2b.27671.m1:0.263835)81:0.0511692)80:0.0437444,(CniOrbicellaF_rna9973:0.146505,(CniGoniastreaA_gasp1.m1b.40606.m1:0.130221,CniGoniastreaA_gasp1.m1b.40607.m1:0.130675)99:0.188106)52:0.0506315)93:0.151273,(CniGalaxeaF_gfas1.m1.7052.m1:0.418415,CniGalaxeaF_gfas1.m1.22998.m1:0.331441)78:0.102866)1:0.481483,((((CniMontiporaC_g44764.t1:0.0169451,(CniMontiporaC_g65941.t1:0.0129286,CniMontiporaC_g65950.t1:0.0065217)78:0.00944378)83:0.0502631,(CniMontiporaC_adi2mcaRNA38245_R7:0.146838,(CniMontiporaC_g14327.t1:0.0470365,CniMontiporaC_adi2mcaRNA38433_R8:0.049116)84:0.0506006)83:0.0423583)99:0.27443,(((CniPoritesL_plut2.m8.29848.m1:0.597339,(CniGalaxeaF_gfas1.m1.9836.m1:0.269497,((CniAcroporaT_aten_0.1.m1.12602.m1:0.0353696,CniAcroporaT_aten_0.1.m1.12603.m1:0.0535601)99:0.21318,(CniMontiporaC_g9316.t1:0.0232091,CniMontiporaC_g57826.t1:0.0786627)99:0.289115)99:0.23396)17:0.0541556)63:0.0484461,CniPoritesL_plut2.m8.24457.m1:0.413095)75:0.0287888,(((CniAcroporaT_aten_0.1.m1.7534.m1:0.234771,(CniAcroporaD_rna19199:0.0393718,(CniAcroporaD_rna38434:0.0682983,CniAcroporaD_rna30546:0.0420468)51:0.0134647)99:0.220688)97:0.198128,((CniMontiporaC_adi2mcaRNA38433_R2:0.0239803,CniMontiporaC_adi2mcaRNA38433_R6:0.0834587)95:0.107008,(CniMontiporaC_g4075.t1:0.167901,CniMontiporaC_g38647.t1:0.186964)99:0.230062)97:0.172996)90:0.104944,(CniAcroporaD_rna38245:0.101321,CniAcroporaT_aten_0.1.m1.7533.m1:0.0507781)1:0.436173)98:0.197866)52:0.113422)96:0.320965,CniAmplexidiscus_evm.model.scaffold_344.2:0.680957)82:0.128565)91:0.173919)84:0.122763,((CniMergedstylophoraP_rna28819:0.119463,(CniPocilloporaA_rna6329:5e-09,CniPocilloporaD_rna-XM_027182617.1:5e-09)97:0.158258)1:0.64896,((((((CniMontiporaC_adi2mcaRNA19778_R4:0.0938447,CniMontiporaC_g1022.t1:0.0817854)1:0.358968,(((CniMontiporaC_adi2mcaRNA18550_R4:0.0490263,((CniMontiporaC_g19393.t1:0.174908,CniMontiporaC_g19689.t1:0.0734073)89:0.0494766,CniMontiporaC_g58036.t1:0.0594535)98:0.108976)86:0.054749,((CniMontiporaC_g2461.t1:0.0422243,CniMontiporaC_adi2mcaRNA33951_R8:0.0383565)99:0.133642,((CniMontiporaC_adi2mcaRNA17567_R8:0.0158614,(CniMontiporaC_adi2mcaRNA19780_R7:0.187675,CniMontiporaC_adi2mcaRNA33951_R0:0.0746606)69:0.0335389)98:0.142479,CniMontiporaC_g59234.t1:0.394205)33:0.0504107)88:0.0708339)99:0.153164,(CniAcroporaT_aten_0.1.m1.4781.m1:0.237216,((CniAcroporaD_rna18550:0.0198377,(CniAcroporaM_amil.1.2.15025.m1:0.103508,CniAcroporaM_amil.1.2.16047.m1:0.0884636)93:0.081003)99:0.193479,((CniAcroporaT_aten_0.1.m1.4852.m1:0.0919047,CniAcroporaT_aten_0.1.m1.4868.m1:0.080989)98:0.112184,((CniAcroporaT_aten_0.1.m1.4865.m1:0.0468909,CniAcroporaT_aten_0.1.m1.4875.m1:0.0423556)99:0.119124,((CniAcroporaD_rna17867:0.0176339,CniAcroporaD_rna33951:0.0423827)1:0.159956,((((((CniAcroporaM_amil.1.2.18123.m1:0.0113795,CniAcroporaM_amil.1.2.26221.m1:0.102963)99:0.134687,CniAcroporaM_amil.1.2.20385.m1:0.0474524)0:5e-09,(CniAcroporaM_amil.1.2.19823.m1:0.020067,((CniAcroporaM_amil.1.2.18120.m1:0.0523354,CniAcroporaD_rna1980:0.110663)93:0.084097,CniAcroporaM_amil.1.2.24689.m1:0.0337519)0:5e-09)89:0.0342578)1:0.180485,(CniAcroporaT_aten_0.1.m1.4787.m1:0.0474865,((CniAcroporaM_amil.1.2.18119.m1:0.0334529,CniAcroporaM_amil.1.2.24690.m1:5e-09)50:0.0131786,CniAcroporaM_amil.1.2.20362.m1:5e-09)91:0.0218959)79:0.0123628)0:5e-09,CniAcroporaM_amil.1.2.20355.m1:0.0151589)94:0.104417,(CniAcroporaM_amil.1.2.17854.m1:0.0885437,CniAcroporaT_aten_0.1.m1.4795.m1:0.100159)95:0.0698003)89:0.0589849)90:0.0660235)87:0.0621575)99:0.138877)83:0.0520922)94:0.0982285)67:0.051194)81:0.0443725,(((CniAcroporaT_aten_0.1.m1.5282.m1:0.00218209,CniAcroporaT_aten_0.1.m1.5283.m1:0.155897)1:0.465248,CniMontiporaC_g59270.t1:0.286055)78:0.0816836,(((CniMontiporaC_g12373.t1:0.034912,(((CniMontiporaC_g11901.t1:0.190591,CniMontiporaC_g60270.t1:0.0548342)66:0.0420907,CniMontiporaC_g60297.t1:0.251737)97:0.153256,CniMontiporaC_adi2mcaRNA19768_R7:0.101511)99:0.0898047)73:0.0073257,(CniMontiporaC_adi2mcaRNA19779_R7:0.17762,CniMontiporaC_adi2mcaRNA19789_R9:0.24997)94:0.065206)0:5e-09,CniMontiporaC_adi2mcaRNA36969_R1:0.109728)98:0.139433)99:0.154527)93:0.14043,(((CniGalaxeaF_gfas1.m1.11890.m1:0.107532,(CniGalaxeaF_gfas1.m1.12518.m1:0.058669,CniGalaxeaF_gfas1.m1.21455.m1:0.0353507)88:0.054245)98:0.196133,(CniGalaxeaF_gfas1.m1.10902.m1:0.180863,(CniGalaxeaF_gfas1.m1.9019.m1:0.0364137,CniGalaxeaF_gfas1.m1.12599.m1:0.252513)99:0.15657)24:0.0672942)97:0.215815,CniGoniastreaA_gasp1.m1b.29978.m1:0.362633)78:0.0585859)92:0.126523,((((((CniOrbicellaF_rna17682:0.0492491,CniOrbicellaF_rna17683:0.015496)1:0.150911,((((CniMergedstylophoraP_rna32180:0.163185,((CniPocilloporaA_rna10284:0,CniPocilloporaD_rna-XM_027186620.1:0)0:0.110349,CniMergedstylophoraP_Spis21313:0.241489)99:0.16303)98:0.0973108,((CniMergedstylophoraP_rna34550:0.139589,CniMergedstylophoraP_rna34551:0.0686556)25:0.128876,CniMergedstylophoraP_Spis22318:1.34486)54:0.0555976)19:0.00280507,(CniGoniastreaA_gasp1.m1b.41315.m1:0.101504,((CniGoniastreaA_gasp1.m1b.41436.m1:0.112516,((CniGoniastreaA_gasp1.m3.21058.m1:0.0323404,CniGoniastreaA_gasp1.m3.25858.m1:0.0181039)95:0.048806,(CniGoniastreaA_gasp1.m3.21506.m1:0.0201334,CniGoniastreaA_gasp1.m3.28744.m1:0.0427743)96:0.0676348)44:0.0218474)0:5e-09,(CniGoniastreaA_gasp1.m3.31497.m1:0.0987657,CniGoniastreaA_gasp1.m3.31583.m1:0.0427502)74:0.0268491)76:0.0220026)94:0.109177)80:0.0212053,(CniPocilloporaA_rna10278:5e-09,CniPocilloporaD_rna-XM_027186616.1:5e-09)1:0.404535)82:0.0287197)81:0.0417048,(CniPocilloporaA_rna24743:0,CniPocilloporaD_rna-XM_027201180.1:0)0:0.148037)89:0.0789473,(((CniFungiaSp_ffun1.m2b.33190.m1:0.412638,CniFungiaSp_ffun1.m2b.12741.m1:0.401361)44:0.0646594,(CniFungiaSp_ffun1.m4.1359.m1:0.25688,(CniFungiaSp_ffun1.m4.33185.m1:0.215128,CniFungiaSp_ffun1.m4.1362.m1:0.099715)70:0.0681241)8:0.0509902)95:0.0708887,(CniGoniastreaA_gasp1.m3.25574.m1:0.097889,CniGoniastreaA_gasp1.m1b.45049.m1:0.0720727)99:0.182901)93:0.10243)97:0.145132,(((((CniGoniastreaA_gasp1.m3.30273.m1:0.290196,(CniFungiaSp_ffun1.m4.29450.m1:0.0822256,CniFungiaSp_ffun1.m2b.36948.m1:0.151899)87:0.113786)86:0.0907315,(CniFungiaSp_ffun1.m4.21564.m1:0.330666,(CniMergedstylophoraP_rna12734:0.182506,CniNemvArnau_NVE6526:1.92847)19:0.106978)40:0.073948)16:0.0910742,CniFungiaSp_ffun1.m4.29453.m1:0.172006)94:0.114894,(CniPoritesL_plut2.m8.20021.m1:0.37852,(CniPoritesL_plut2.m8.19539.m1:0.0889851,(CniPoritesL_plut2.m8.17545.m1:0.0514888,(CniPoritesL_jamg1.model.Sc0000207.38:0.121657,CniPoritesL_plut2.m8.27603.m1:0.0895933)96:0.0664981)25:0.00675131)93:0.104449)99:0.273998)89:0.0702377,(((CniPocilloporaA_rna21749:5e-09,CniPocilloporaD_rna-XM_027198149.1:5e-09)1:0.409341,(CniFungiaSp_ffun1.m2b.17065.m1:0.217137,((CniFungiaSp_ffun1.m2b.41608.m1:0.329957,(CniFungiaSp_ffun1.m2b.23920.m1:0.0155717,CniFungiaSp_ffun1.m2b.23921.m1:0.0260608)82:0.017335)87:0.0270656,(CniFungiaSp_ffun1.m2b.33114.m1:0.0883463,CniFungiaSp_ffun1.m4.10438.m1:0.279977)65:0.0154376)95:0.0910299)87:0.124378)74:0.0649477,(CniFungiaSp_ffun1.m2b.26088.m1:0.318531,CniFungiaSp_ffun1.m4.230.m1:0.257179)73:0.0284919)57:0.0094861)98:0.1575)86:0.0795248,(CniFungiaSp_ffun1.m4.26957.m1:0.357546,((CniPocilloporaA_rna3751:0,CniPocilloporaD_rna-XM_027179981.1:0)0:0.00691634,(CniPocilloporaA_rna3748:5e-09,CniPocilloporaD_rna-XM_027179979.1:5e-09)98:0.108471)99:0.409091)99:0.347612)84:0.0728212)94:0.147799,((CniExaiptasiaP_rna-XM_021037472.2:0.77876,CniActiniaT_rna-XM_031702426.1:0.328906)99:0.433344,((((((CniPoritesL_plut2.m8.6876.m1:0.33293,(CniOrbicellaF_rna14458:0.176965,(CniFungiaSp_ffun1.m2b.26653.m1:0.105149,CniOrbicellaF_rna14454:0.132883)90:0.0737377)61:0.0839118)90:0.0789591,CniOrbicellaF_rna30681:0.2562)80:0.0695051,CniGalaxeaF_gfas1.m1.8022.m1:0.254456)91:0.117282,(CniGalaxeaF_gfas1.m1.8021.m1:0.435235,(CniAcroporaD_rna17567:0.335098,(CniMontiporaC_g49966.t1:0.0953604,CniMontiporaC_g29735.t1:0.0849117)99:0.244902)99:0.354026)88:0.0987531)90:0.182888,(CniExaiptasiaP_rna-XM_021036715.2:0.595918,CniMorbakkaV_scaffold60.g64.t1:1.41142)84:0.382033)58:0.0654893,CniOrbicellaF_rna31183:0.602343)47:0.0528876)75:0.0991132)79:0.107271)34:0.0836257)80:0.0688981)76:0.0725894)82:0.0837566,((CniActiniaT_rna-XM_031711958.1:0.0379234,CniActiniaT_rna-XM_031713511.1:0.112154)99:0.76491,(CniNemvArnau_v1g224598:0.144297,(CniNemvArnau_v1g213861:0.313328,CniNemvArnau_v1g202558:0.0573327)85:0.0853571)1:0.705367)92:0.317883)85:0.149771)44:0.0887537)98:0.275813,(CniNemvArnau_v1g233257:0.26811,(((((CniGoniastreaA_gasp1.m1b.3113.m1:0.340138,CniMergedstylophoraP_rna28310:0.825467)98:0.440448,(CniFungiaSp_ffun1.m2b.19587.m1:0.382929,CniOrbicellaF_rna19768:1.84416)64:0.135937)52:0.0670905,(((CniFungiaSp_ffun1.m4.12167.m1:0.292015,CniFungiaSp_ffun1.m2b.17754.m1:0.263482)29:0.036791,(CniFungiaSp_ffun1.m4.14489.m1:0.370262,CniFungiaSp_ffun1.m4.12165.m1:0.687822)90:0.296229)68:0.0496224,(CniFungiaSp_ffun1.m2b.32621.m1:0.254528,CniFungiaSp_ffun1.m4.27425.m1:0.28785)82:0.0865739)39:0.0636133)64:0.0863293,((CniPocilloporaA_rna5334:0,CniPocilloporaD_rna-XM_027181601.1:0)0:0.388018,CniFungiaSp_ffun1.m2b.32252.m1:0.18711)79:0.0822401)45:0.0536538,((CniGoniastreaA_gasp1.m1b.19962.m1:0.370559,(CniFungiaSp_ffun1.m4.27078.m1:0.397164,CniGoniastreaA_gasp1.m3.14880.m1:0.294258)75:0.0467779)95:0.141835,(((CniMergedstylophoraP_rna33755:0.13554,CniMergedstylophoraP_rna33756:0.167011)99:0.230045,(CniPoritesL_plut2.m8.29037.m1:0.461398,(CniGalaxeaF_gfas1.m1.12673.m1:0.35517,((CniGalaxeaF_gfas1.m1.11855.m1:0.267894,CniGalaxeaF_gfas1.m1.12049.m1:0.361265)0:0.0768528,(CniPoritesL_plut2.m8.10054.m1:0.297639,(CniPoritesL_plut2.m8.33010.m1:0.0945401,(CniPoritesL_plut2.m8.31127.m1:0.0466679,CniPoritesL_plut2.m8.31129.m1:0.118179)95:0.0750264)97:0.195954)70:0.194106)99:0.422492)25:0.12107)71:0.0679798)62:0.0363387,(CniGoniastreaA_gasp1.m3.11467.m1:0.213635,(CniFungiaSp_ffun1.m4.23396.m1:0.31465,CniFungiaSp_ffun1.m4.23397.m1:0.248291)57:0.0185693)97:0.0866742)61:0.0420504)48:0.0480756)36:0.0817317)73:0.650211)80:0.0794714)86:0.0501431)79:0.0103948,CniActiniaT_rna-XM_031713183.1:0.572286)64:0.00417457,((CniFungiaSp_ffun1.m4.26303.m1:0.441401,(CniAmplexidiscus_evm.model.scaffold_344.3:0.126438,CniDiscosoma_evm.model.scaffold_57.20:0.158745)98:0.205622)99:0.25306,(CniActiniaT_rna-XM_031701567.1:0.732778,((CniGoniastreaA_gasp1.m3.16999.m1:0.0441394,CniOrbicellaF_rna16668:0.0513731)1:0.320896,(((((((CniAcroporaT_aten_0.1.m1.38291.m1:0.137809,((CniAcroporaD_rna27001:0.0104297,CniAcroporaM_amil.1.2.1742.m1:0.00498205)1:0.0879009,CniAcroporaM_amil.1.2.1752.m1:0.0461665)61:0.0205742)65:0.0198533,CniAcroporaM_amil.1.2.1754.m1:0.0365001)36:0.0103729,CniAcroporaT_aten_0.1.m1.1696.m1:0.32192)80:0.0100081,(CniAcroporaT_aten_0.1.m1.1712.m1:0.125834,(CniAcroporaM_amil.1.2.1758.m1:0.111743,(CniAcroporaT_aten_0.1.m1.1717.m1:0.0920783,((CniAcroporaD_rna27008:0.00857454,CniAcroporaT_aten_0.1.m1.1714.m1:0.0780687)21:0.012965,CniAcroporaD_rna11875:0.057347)96:0.0231678)73:0.00411851)83:0.00619232)88:0.00978507)73:0.00561546,(((CniAcroporaM_amil.1.2.1753.m1:0.0647445,(CniAcroporaD_rna27004:0.0593591,CniAcroporaM_amil.1.2.1751.m1:0.0548355)49:0.0511143)56:0.0470882,CniAcroporaM_amil.1.2.1750.m1:0.0811406)8:0.108636,((CniAcroporaT_aten_0.1.m1.1719.m1:5e-09,CniAcroporaT_aten_0.1.m1.1704.m1:0.118381)88:0.018052,((CniAcroporaT_aten_0.1.m1.1695.m1:0.0512287,CniAcroporaT_aten_0.1.m1.1705.m1:0.0226984)96:0.0235719,((CniAcroporaT_aten_0.1.m1.1703.m1:0.0903269,((CniAcroporaT_aten_0.1.m1.1716.m1:5e-09,CniFungiaSp_ffun1.m4.4704.m1:1.20569)94:0.0532926,((CniAcroporaM_amil.1.2.1756.m1:0.100874,CniAcroporaM_amil.1.2.1749.m1:0.02339)56:0.0275946,CniAcroporaD_rna27013:0.014136)95:0.0312562)87:0.010165)91:0.0197264,(CniAcroporaT_aten_0.1.m1.1715.m1:0.0537061,(CniAcroporaD_rna11872:0.0179786,CniAcroporaM_amil.1.2.1757.m1:5e-09)99:0.0348354)84:0.01464)32:0.0163734)15:0.00464285)88:0.0135145)84:0.00980084)63:0.0143636,CniAcroporaT_aten_0.1.m1.30248.m1:0.246136)99:0.223407,((CniPocilloporaA_rna9797:0,CniPocilloporaD_rna-XM_027186146.1:0)0:0.210642,((CniFungiaSp_ffun1.m4.14145.m1:0.259883,(CniGalaxeaF_gfas1.m1.1183.m1:0.361808,(CniPoritesL_plut2.m8.3510.m1:0.0205439,CniPoritesL_plut2.m8.30823.m1:0.0203382)1:0.226519)89:0.0697634)92:0.0697968,(CniOrbicellaF_rna5931:0.0290911,CniGoniastreaA_gasp1.m3.23330.m1:0.0597983)97:0.0716455)80:0.0586934)88:0.0687032)99:0.177322)90:0.0855392)74:0.0575196)89:0.0774392)83:0.0532057)82:0.0786917,((((((CniFungiaSp_ffun1.m2b.30068.m1:0.0751711,(CniFungiaSp_ffun1.m4.5918.m1:0.0552731,CniFungiaSp_ffun1.m4.5913.m1:0.194486)24:0.0278059)92:0.0709978,(CniFungiaSp_ffun1.m4.5349.m1:0.152464,CniFungiaSp_ffun1.m4.21814.m1:0.181796)55:0.0699735)99:0.160539,((CniOrbicellaF_rna23328:0.0461438,(CniGalaxeaF_gfas1.m1.14354.m1:0.0457629,CniGoniastreaA_gasp1.m3.23984.m1:0.0175971)96:0.0448235)82:0.0355131,((CniGoniastreaA_gasp1.m3.23987.m1:0.11826,(CniOrbicellaF_rna23329:0.00435064,CniOrbicellaF_rna23330:0.00609749)98:0.0603257)95:0.0468783,CniOrbicellaF_rna23333:0.134646)93:0.0491418)99:0.180033)78:0.0435924,(((CniFungiaSp_ffun1.m4.24258.m1:0.108865,(CniFungiaSp_ffun1.m4.5364.m1:0.219651,CniFungiaSp_ffun1.m4.5363.m1:0.0663345)21:0.0289558)89:0.0551772,CniOrbicellaF_rna10424:0.212809)87:0.0513519,((((CniOrbicellaF_rna10425:0,CniOrbicellaF_rna10426:0)0:0.0106916,(CniOrbicellaF_rna10427:5e-09,CniOrbicellaF_rna10428:6e-09)94:0.0638747)1:0.355354,((CniFungiaSp_ffun1.m4.5359.m1:0.0992117,CniFungiaSp_ffun1.m4.5367.m1:0.102471)85:0.0708599,((((CniPocilloporaA_rna16294:5e-09,CniPocilloporaD_rna-XM_027192653.1:5e-09)99:0.175666,(CniPocilloporaD_rna-XM_027192667.1:5e-09,CniPocilloporaA_rna16295:5e-09)77:0.0221994)72:0.0585426,(CniMergedstylophoraP_rna11041:0.0703253,CniMergedstylophoraP_rna35126:0.0180903)91:0.0513615)1:0.17783,(CniMergedstylophoraP_rna24835:0.0674461,(CniAcroporaT_aten_0.1.m1.1746.m1:0.745842,CniMergedstylophoraP_rna11043:0.132576)83:0.309233)97:0.160486)89:0.053603)64:0.00921716)93:0.0616578,CniFungiaSp_ffun1.m4.5165.m1:0.326339)51:0.0314624)44:0.0519812)99:0.156413,(CniFungiaSp_ffun1.m4.561.m1:0.178024,CniGoniastreaA_gasp1.m3.17297.m1:0.396621)97:0.14309)88:0.0773872,(CniGalaxeaF_gfas1.m1.10157.m1:0.341425,((CniMergedstylophoraP_rna16085:0.100275,(CniPocilloporaA_rna20359:5e-09,CniPocilloporaD_rna-XM_027196777.1:5e-09)95:0.0764186)99:0.257693,(CniFungiaSp_ffun1.m4.12528.m1:0.156717,CniGoniastreaA_gasp1.m3.30903.m1:0.186403)93:0.10093)97:0.237843)97:0.243821)37:0.0830557)88:0.0577159,((((((((CniGalaxeaF_gfas1.m1.4644.m1:0.266122,(CniMontiporaC_adi2mcaRNA12219_R1:0.18059,(CniAcroporaT_aten_0.1.m1.10550.m1:0.0287059,(CniAcroporaM_amil.1.2.5417.m1:0.0030957,CniAcroporaD_rna12218:0.0888796)99:0.0425172)1:0.178223)1:0.1515)38:0.0299181,((CniGalaxeaF_gfas1.m1.15607.m1:0.234085,(((CniPoritesL_plut2.m8.32643.m1:0.0663708,CniPoritesL_plut2.m8.32650.m1:0.0802682)99:0.0860802,(CniPoritesL_plut2.m8.32647.m1:0.112282,(CniPoritesL_plut2.m8.32649.m1:0.0773059,(CniPoritesL_plut2.m8.32652.m1:0.0596682,CniPoritesL_plut2.m8.32653.m1:0.027656)87:0.0239177)91:0.0240954)91:0.0311531)1:0.0920503,(CniPoritesL_plut2.m8.24901.m1:0.167427,CniPoritesL_plut2.m8.32638.m1:0.221449)89:0.0438028)89:0.0516493)92:0.0751262,(CniAcroporaT_aten_0.1.m1.10552.m1:0.695666,CniMontiporaC_adi2mcaRNA33100_R6:0.756826)96:0.284258)22:0.00779301)89:0.0368517,(((CniAcroporaT_aten_0.1.m1.10551.m1:0.0866966,(CniAcroporaD_rna12217:0.0470954,CniAcroporaM_amil.1.2.5416.m1:0.0326537)97:0.0582949)1:0.159549,((CniMontiporaC_g27599.t1:0.118999,(CniMontiporaC_adi2mcaRNA20171_R3:0.25564,CniMontiporaC_g27601.t1:0.0780023)98:0.0780152)85:0.0318862,(CniMontiporaC_g27589.t1:0.257025,CniMontiporaC_g51997.t1:0.402531)78:0.0495699)83:0.0317446)91:0.0843609,(CniMergedstylophoraP_rna11037:0.0980298,(CniPocilloporaA_rna26358:5e-09,CniPocilloporaD_rna-XM_027202863.1:5e-09)99:0.113879)1:0.273146)88:0.0547285)98:0.0765876,(CniGoniastreaA_gasp1.m3.26381.m1:0.352185,((((((CniMergedstylophoraP_rna11050:0.0653208,(CniPocilloporaA_rna17517:5e-09,CniPocilloporaD_rna-XM_027193916.1:5e-09)99:0.0620047)1:0.203738,(((CniPocilloporaA_rna17516:5e-09,CniPocilloporaD_rna-XM_027193915.1:5e-09)1:0.143688,(CniMergedstylophoraP_rna11051:0.107509,(CniPocilloporaA_rna26345:5e-09,CniPocilloporaD_rna-XM_027202914.1:5e-09)1:0.118785)99:0.0710242)99:0.111801,(CniMergedstylophoraP_rna11052:0.180906,CniMergedstylophoraP_rna11053:0.256807)25:0.0295389)95:0.052662)83:0.0336132,(CniPoritesL_plut2.m8.11091.m1:0.0463421,CniPoritesL_plut2.m8.26165.m1:0.0934766)1:0.326809)45:0.0290583,(((CniOrbicellaF_rna19185:0.0350353,(CniGoniastreaA_gasp1.m3.2444.m1:0.157752,(CniOrbicellaF_rna19183:5e-09,CniOrbicellaF_rna19184:5e-09)88:0.0293213)91:0.0552791)1:0.167785,(CniOrbicellaF_rna9146:0.191271,((CniGoniastreaA_gasp1.m3.2443.m1:0.0455698,CniOrbicellaF_rna9150:0.0274486)99:0.118721,(CniOrbicellaF_rna19186:0.0507167,(CniGoniastreaA_gasp1.m3.2445.m1:0.0842468,CniOrbicellaF_rna19187:0.151441)80:0.0137268)95:0.0619904)98:0.0777723)85:0.0254333)97:0.0568474,((((CniFungiaSp_ffun1.m4.9181.m1:0.147568,(CniOrbicellaF_rna9139:5e-09,(CniOrbicellaF_rna9137:5e-09,CniOrbicellaF_rna9140:0.00341054)0:6e-09)1:0.398411)45:0.118903,CniFungiaSp_ffun1.m4.9177.m1:0.213665)72:0.0487551,CniFungiaSp_ffun1.m4.9180.m1:0.161431)60:0.0271254,(CniFungiaSp_ffun1.m4.9179.m1:0.0435488,CniFungiaSp_ffun1.m4.9182.m1:0.0512779)99:0.303638)30:0.0365173)87:0.0294823)96:0.041246,(CniFungiaSp_ffun1.m4.10263.m1:0.260573,((CniOrbicellaF_rna9000:0.114281,((CniGoniastreaA_gasp1.m3.31892.m1:0.0524703,CniGoniastreaA_gasp1.m3.26392.m1:0.297173)95:0.105829,CniGoniastreaA_gasp1.m3.21204.m1:0.0170623)99:0.139278)90:0.0436524,((CniGoniastreaA_gasp1.m3.26388.m1:0.16956,(CniGoniastreaA_gasp1.m3.23047.m1:0.232937,CniOrbicellaF_rna8999:0.11486)80:0.0374631)95:0.0460944,(CniOrbicellaF_rna15479:0.12055,(CniOrbicellaF_rna15478:0.118665,((CniGoniastreaA_gasp1.m3.26380.m1:0.0698902,(CniOrbicellaF_rna22469:0.0396723,(CniGoniastreaA_gasp1.m3.26382.m1:0.125768,CniOrbicellaF_rna22470:0.0811566)85:0.0198554)98:0.0723535)97:0.0986018,(CniFungiaSp_ffun1.m4.10254.m1:0.244176,CniFungiaSp_ffun1.m4.34000.m1:0.138794)81:0.0631039)99:0.166597)11:0.0496393)89:0.0751548)95:0.0512978)67:0.0692194)96:0.138857)91:0.0330497,((CniExaiptasiaP_rna-XM_021039656.2:0.917504,((CniAcroporaT_aten_0.1.m1.9672.m1:0.0162356,(CniAcroporaD_rna20171:0.00555385,CniAcroporaM_amil.1.2.16729.m1:0.0100347)95:0.059669)1:0.303052,((CniAcroporaD_rna19158:0.0134838,CniAcroporaD_rna39357:0.0187943)89:0.0582551,(CniAcroporaM_amil.1.2.16728.m1:0.0543785,CniAcroporaT_aten_0.1.m1.9671.m1:0.151437)99:0.137176)77:0.0715746)99:0.240621)41:0.0327156,(CniMergedstylophoraP_rna11054:0.12875,(CniPocilloporaA_rna26344:5e-09,CniPocilloporaD_rna-XM_027202819.1:5e-09)99:0.141814)99:0.206006)82:0.0513871)82:0.0238912)78:0.0162056)82:0.0295925,(((CniMontiporaC_adi2mcaRNA12219_R0:0.243297,(CniAcroporaT_aten_0.1.m1.10543.m1:0.0435167,(CniAcroporaD_rna12219:0.012815,CniAcroporaM_amil.1.2.5430.m1:0.0149006)86:0.018051)1:0.276583)99:0.19126,(CniMergedstylophoraP_rna11055:0.0845824,(CniPocilloporaA_rna26343:5e-09,CniPocilloporaD_rna-XM_027202913.1:5e-09)1:0.0856122)1:0.264486)0:0.0115534,(((CniMergedstylophoraP_rna17055:0.132035,((CniMergedstylophoraP_Spis7037:0.100463,(CniMergedstylophoraP_Spis7036:0.0598174,CniMergedstylophoraP_rna11038:0.0618067)12:0.0240204)66:0.0618235,((CniPocilloporaA_rna26351:5e-09,CniPocilloporaD_rna-XM_027202818.1:5e-09)99:0.136565,(CniPocilloporaA_rna26355:5e-09,CniPocilloporaD_rna-XM_027202935.1:5e-09)97:0.0773551)94:0.067996)98:0.159377)94:0.150472,((CniMergedstylophoraP_rna25417:0.140308,(CniPocilloporaA_rna20422:5e-09,CniPocilloporaD_rna-XM_027196849.1:5e-09)99:0.101905)1:0.261705,(((CniPocilloporaA_rna27142:5e-09,CniPocilloporaD_rna-XM_027203639.1:5e-09)1:0.451547,(CniMergedstylophoraP_rna26316:0.0566184,(CniMergedstylophoraP_rna36389:0.063454,CniMergedstylophoraP_rna26317:0.0469629)94:0.047928)73:0.0284544)40:0.0105533,((CniPocilloporaA_rna27143:5e-09,CniPocilloporaD_rna-XM_027203641.1:5e-09)1:0.174923,(CniPocilloporaA_rna27144:5e-09,CniPocilloporaD_rna-XM_027203638.1:5e-09)97:0.0778631)95:0.0707483)99:0.174593)96:0.146262)99:0.230703,((CniGalaxeaF_gfas1.m1.20389.m1:0.359585,(CniGalaxeaF_gfas1.m1.10093.m1:0.0793837,(CniAcroporaD_rna21867:0.0328218,(CniAcroporaT_aten_0.1.m1.16009.m1:0.0209425,CniAcroporaM_amil.1.2.11784.m1:0.0854494)62:0.0140577)94:0.0751485)99:0.28676)96:0.30991,(((CniAcroporaD_rna20176:0.026544,(((CniAcroporaT_aten_0.1.m1.9651.m1:0.0384682,(CniAcroporaT_aten_0.1.m1.9652.m1:0.0169301,CniAcroporaT_aten_0.1.m1.9655.m1:5e-09)76:0.0168139)71:0.015271,(CniAcroporaT_aten_0.1.m1.9646.m1:0.0399691,CniAcroporaT_aten_0.1.m1.9653.m1:0.0520998)66:0.0128857)98:0.0479743,CniAcroporaM_amil.1.2.14209.m1:0.0516221)97:0.0477124)87:0.0886596,(CniAcroporaT_aten_0.1.m1.9633.m1:0.133663,(CniAcroporaM_amil.1.2.14210.m1:0.03617,(CniAcroporaT_aten_0.1.m1.9634.m1:0.00370728,CniAcroporaT_aten_0.1.m1.12614.m1:0.0412677)94:0.17467)80:0.039997)62:0.0261643)1:0.447184,((CniAcroporaT_aten_0.1.m1.4339.m1:0.0755558,(CniAcroporaM_amil.1.2.4206.m1:0.0487949,CniAcroporaD_rna22744:0.0147398)4:0.0126981)1:0.412757,((CniPocilloporaA_rna18232:5e-09,CniPocilloporaD_rna-XM_027194641.1:5e-09)99:0.204127,(((CniPocilloporaA_rna18231:5e-09,CniPocilloporaD_rna-XM_027194642.1:5e-09)96:0.136037,CniMergedstylophoraP_rna34554:0.472077)87:0.077534,(CniPocilloporaA_rna18230:5e-09,CniPocilloporaD_rna-XM_027194640.1:5e-09)99:0.135805)86:0.0436859)99:0.236666)4:0.061587)39:0.0234938)56:0.106549)86:0.112133)59:0.0386838)86:0.0362634,((CniGoniastreaA_gasp1.m3.12492.m1:0.0259494,CniOrbicellaF_rna33944:0.0352669)96:0.0934165,(CniOrbicellaF_rna13083:0.00778554,(CniOrbicellaF_rna13082:0.00656672,StrigamiaM_SMAR000989-RA:0.807691)27:0.0122066)61:0.0320737)1:0.361689)79:0.0470312,((((CniFungiaSp_ffun1.m4.12164.m1:0.310389,CniFungiaSp_ffun1.m4.10262.m1:0.1409)96:0.161905,((CniPocilloporaA_rna11165:5e-09,CniPocilloporaD_rna-XM_027187511.1:5e-09)1:0.330628,(CniGalaxeaF_gfas1.m1.12790.m1:0.236499,(CniGalaxeaF_gfas1.m1.12372.m1:0.0375663,CniGalaxeaF_gfas1.m1.12886.m1:0.0775599)99:0.172379)99:0.372824)55:0.101921)79:0.0646025,((CniPoritesL_plut2.m8.14200.m1:0.36026,(CniPoritesL_plut2.m8.14199.m1:0.102548,(((CniPoritesL_plut2.m8.14203.m1:0.0117146,CniPoritesL_plut2.m8.14204.m1:0.0143527)1:0.32422,(CniPoritesL_plut2.m8.14208.m1:0.195382,(CniPoritesL_plut2.m8.24886.m1:0.11819,CniPoritesL_plut2.m8.24887.m1:0.124418)12:0.0234451)90:0.0522641)71:0.0302448,CniPoritesL_plut2.m8.24883.m1:0.21868)83:0.0329624)49:0.0490454)92:0.121491,(CniPocilloporaA_rna15569:5e-09,CniPocilloporaD_rna-XM_027191839.1:5e-09)1:0.418492)93:0.100927)0:0.0204942,((((CniMergedstylophoraP_rna33664:0.105658,(((CniMergedstylophoraP_rna31284:0.0480946,(CniMergedstylophoraP_rna28549:0.118076,CniMergedstylophoraP_rna35463:0.062339)85:0.0608154)80:0.040291,CniMergedstylophoraP_rna28548:0.0807931)87:0.0537375,(CniMergedstylophoraP_rna31285:0.0476938,CniMergedstylophoraP_rna34279:0.032314)10:0.00494423)43:0.00557276)96:0.0752052,CniMergedstylophoraP_rna36421:0.0769272)87:0.0427686,((CniMergedstylophoraP_rna28547:0.0739864,CniMergedstylophoraP_rna31282:0.0650031)70:0.0944709,CniMergedstylophoraP_rna34278:0.506119)30:0.0390488)80:0.0592589,((CniPocilloporaA_rna23411:5e-09,CniPocilloporaD_rna-XM_027199805.1:5e-09)99:0.136747,(CniPocilloporaA_rna23410:5e-09,CniPocilloporaD_rna-XM_027199844.1:5e-09)97:0.0732632)98:0.111762)1:0.185123)83:0.0259158)97:0.0570649,((((CniDiscosoma_evm.model.scaffold_874.2:0.219554,(((CniPoritesL_plut2.m8.4298.m1:0.150276,CniPoritesL_plut2.m8.33149.m1:0.245503)79:0.0558791,(((((CniPoritesL_plut2.m8.26372.m1:0.0138965,CniPoritesL_plut2.m8.27293.m1:0.0743391)89:0.0279925,CniPoritesL_plut2.m8.27289.m1:0.0217024)67:0.0183369,CniPoritesL_plut2.m8.26371.m1:0.167428)94:0.053923,(CniPoritesL_plut2.m8.26393.m1:0.0753406,(CniPoritesL_plut2.m8.27292.m1:0.131696,(CniPoritesL_plut2.m8.6474.m1:0.0375792,CniPoritesL_plut2.m8.6473.m1:0.0112462)49:0.0173813)91:0.0199963)74:0.0128)71:0.0460958,(CniPoritesL_plut2.m8.26394.m1:0.209982,CniPoritesL_plut2.m8.18377.m1:0.114021)41:0.0448997)99:0.134994)0:6e-09,CniPoritesL_plut2.m8.18381.m1:0.422496)31:0.045729)91:0.0371434,(((((CniPocilloporaA_rna208:5e-09,CniPocilloporaD_rna-XM_027197372.1:5e-09)1:0.113743,(CniMergedstylophoraP_rna34501:0.0152654,CniMergedstylophoraP_rna34503:0.0212848)99:0.0870622)96:0.0512606,((CniPocilloporaA_rna209:5e-09,CniPocilloporaD_rna-XM_027197269.1:5e-09)1:0.133944,(CniMergedstylophoraP_rna26030:0.0428532,CniMergedstylophoraP_rna34502:0.0872454)96:0.0803475)99:0.0792107)97:0.116309,(CniPocilloporaA_rna207:5e-09,CniPocilloporaD_rna-XM_027194749.1:5e-09)1:0.312885)43:0.0380453,((((CniGoniastreaA_gasp1.m3.26113.m1:0.0924079,CniOrbicellaF_rna5266:0.0738099)99:0.109131,((CniFungiaSp_ffun1.m4.20539.m1:0.0977984,CniFungiaSp_ffun1.m4.21449.m1:0.340316)55:0.0247157,CniFungiaSp_ffun1.m4.21448.m1:0.100664)87:0.0290742)84:0.038932,((((CniMontiporaC_g10348.t1:4.39703,CniMergedstylophoraP_rna30355:5e-09)14:0.0715609,(CniPocilloporaA_rna217:5e-09,CniPocilloporaD_rna-XM_027196318.1:5e-09)97:0.0758082)99:0.141249,(CniPocilloporaA_rna210:5e-09,CniPocilloporaD_rna-XM_027196946.1:5e-09)1:0.232651)0:0.0183533,(CniOrbicellaF_rna5263:6e-09,CniOrbicellaF_rna5264:0.0216175)1:0.586565)19:0.0180601)93:0.0716935,CniMergedstylophoraP_rna9430:0.2539)79:0.0494665)1:0.290495)0:0.0342805,(((CniFungiaSp_ffun1.m4.13785.m1:0.221724,((CniMergedstylophoraP_rna30106:0.172797,(CniMergedstylophoraP_rna30104:0.135402,(CniPocilloporaA_rna23429:5e-09,CniPocilloporaD_rna-XM_027199864.1:5e-09)99:0.0988927)96:0.0957642)99:0.189553,((CniFungiaSp_ffun1.m4.4959.m1:0.109791,(CniFungiaSp_ffun1.m4.28707.m1:0.026797,((CniFungiaSp_ffun1.m4.1964.m1:0.0833364,CniFungiaSp_ffun1.m4.4964.m1:0.233792)90:0.0944421,CniFungiaSp_ffun1.m4.28319.m1:0.0945443)71:0.0174762)89:0.137701)97:0.204703,CniFungiaSp_ffun1.m4.29458.m1:0.304062)94:0.125525)19:0.018711)94:0.0766688,(((((CniDiscosoma_evm.model.scaffold_4.104:0.259592,(CniAmplexidiscus_evm.model.scaffold_522.8:0.123995,((CniAmplexidiscus_evm.model.scaffold_313.22:0.0544855,((CniAmplexidiscus_evm.model.scaffold_313.23:0.0898687,CniAmplexidiscus_evm.model.scaffold_313.25:0.0040214)77:0.00997656,(CniAmplexidiscus_evm.model.scaffold_313.24:0.05034,CniAmplexidiscus_evm.model.scaffold_313.26:0.0835306)71:0.0289051)87:0.0277334)86:0.0133793,(CniDiscosoma_evm.model.scaffold_4.112:0.0343221,(CniDiscosoma_evm.model.scaffold_1423.1:0.0405701,CniDiscosoma_evm.model.scaffold_4.111:0.00245567)99:0.0376423)98:0.044612)97:0.0745197)73:0.0575529)99:0.192214,((((CniPocilloporaA_rna11594:5e-09,CniPocilloporaD_rna-XM_027187952.1:5e-09)1:0.178595,(CniMergedstylophoraP_rna36027:0.162406,((CniGoniastreaA_gasp1.m3.10470.m1:0.0604369,CniOrbicellaF_rna29059:0.0435524)99:0.122409,(CniFungiaSp_ffun1.m4.319.m1:0.137626,(CniFungiaSp_ffun1.m4.321.m1:0.0793548,CniFungiaSp_ffun1.m4.320.m1:0.00476431)96:0.058446)98:0.0761497)65:0.0304013)83:0.0605279)22:0.0485393,(((CniPoritesL_plut2.m8.30442.m1:0.0268458,CniPoritesL_plut2.m8.9352.m1:0.264064)88:0.043481,CniPoritesL_plut2.m8.30443.m1:0.0502178)35:0.0382017,CniPoritesL_plut2.m8.9348.m1:0.0659737)1:0.199458)92:0.0782531,(CniOrbicellaF_rna16863:0.120603,(((CniGoniastreaA_gasp1.m3.9467.m1:0.130066,CniOrbicellaF_rna16691:0.0652643)83:0.0401309,(CniOrbicellaF_rna25885:0.0624236,CniGoniastreaA_gasp1.m3.24005.m1:0.223237)95:0.072049)13:0.0116022,(CniOrbicellaF_rna25895:0.106015,((CniOrbicellaF_rna16865:0.115873,(CniMontiporaC_g17641.t1:0.101374,CniOrbicellaF_rna16867:0.0243549)74:0.0142902)49:0.0149166,(CniGoniastreaA_gasp1.m3.9470.m1:0.0732443,CniMontiporaC_g12254.t1:0.0584756)79:0.0194969)44:0.0136036)95:0.035303)89:0.0386571)96:0.0881049)44:0.0508317)73:0.0575588,((CniGalaxeaF_gfas1.m1.12245.m1:0.233255,(((CniFungiaSp_ffun1.m4.10270.m1:0.145921,CniFungiaSp_ffun1.m4.10271.m1:0.166836)68:0.062534,CniGalaxeaF_gfas1.m1.14919.m1:0.412598)62:0.0282703,((((CniGoniastreaA_gasp1.m3.26370.m1:0.0889408,CniOrbicellaF_rna15484:0.240618)53:0.0231199,CniGoniastreaA_gasp1.m3.26374.m1:0.108832)88:0.0399493,(CniFungiaSp_ffun1.m4.9185.m1:0.141987,(CniFungiaSp_ffun1.m4.9178.m1:0.0823722,(((CniPocilloporaA_rna26340:5e-09,CniPocilloporaD_rna-XM_027202905.1:5e-09)98:0.0615992,(CniPocilloporaA_rna26342:5e-09,CniPocilloporaD_rna-XM_027202875.1:5e-09)99:0.069267)99:0.180373,CniGoniastreaA_gasp1.m3.2448.m1:0.102264)91:0.070569)77:0.0239272)96:0.0706114)0:0.0296915,(CniGoniastreaA_gasp1.m3.22226.m1:0.0891098,CniGoniastreaA_gasp1.m3.22232.m1:0.0527842)1:0.184385)65:0.0699284)90:0.0394222)15:0.01558,(((CniFungiaSp_ffun1.m4.318.m1:0.209292,CniGalaxeaF_gfas1.m1.16785.m1:0.227769)90:0.0630954,(CniGalaxeaF_gfas1.m1.1437.m1:0.215479,(CniPoritesL_plut2.m8.20692.m1:0.0601415,(CniPoritesL_plut2.m8.20686.m1:0.038537,(CniPoritesL_plut2.m8.20697.m1:0.0772015,CniPoritesL_plut2.m8.20695.m1:0.030251)48:0.0240367)98:0.148168)1:0.257945)88:0.073953)63:0.0148685,CniDiscosoma_evm.model.scaffold_10.53:0.389898)86:0.0609114)94:0.0774377)33:0.0380259,(CniGoniastreaA_gasp1.m3.2447.m1:0.155611,CniOrbicellaF_rna9974:0.157411)98:0.151884)81:0.0316493,(CniGoniastreaA_gasp1.m3.9465.m1:0.124161,(CniGoniastreaA_gasp1.m3.9468.m1:0.0952656,(((CniGoniastreaA_gasp1.m3.9477.m1:0.105811,(((CniMontiporaC_g10350.t1:0.00640107,((CniMontiporaC_g3455.t1:0.0243944,CniMontiporaC_g10351.t1:0.00782035)99:0.0365023,((CniMontiporaC_g3458.t1:0.00511971,CniMontiporaC_g61525.t1:0.0183077)76:0.00991165,(CniMontiporaC_g10349.t1:0.0101403,CniMontiporaC_g3456.t1:0.0177854)91:0.0157944)61:0.00153261)78:0.0048505)82:0.00500574,(CniMontiporaC_g3481.t1:0.0258843,CniMontiporaC_g61509.t1:0.167924)0:5e-09)72:0.00523672,((CniMontiporaC_g3474.t1:0.0157499,CniMontiporaC_adi2mcaRNA37790_R9:0.00960501)96:0.0190167,(CniMontiporaC_g61516.t1:0.055303,(CniMontiporaC_adi2mcaRNA37790_R7:0.0394088,CniMontiporaC_g10347.t1:0.0340679)79:0.0157977)0:5e-09)78:0.00371238)77:0.0106479)75:0.0169619,CniOrbicellaF_rna25892:0.0740791)60:0.0234175,(CniGoniastreaA_gasp1.m3.9478.m1:0.0634433,CniGoniastreaA_gasp1.m3.1883.m1:0.213137)93:0.028501)14:0.0218688)65:0.00508027)1:0.239026)79:0.0528272)27:0.0481774,(((CniMergedstylophoraP_rna28305:0.217108,(CniMergedstylophoraP_rna15041:0.287961,(CniMergedstylophoraP_rna28303:0.0769246,(CniPocilloporaA_rna26220:5e-09,CniPocilloporaD_rna-XM_027202695.1:5e-09)99:0.089024)99:0.127251)99:0.195759)97:0.135732,(CniMergedstylophoraP_rna30099:0.0880849,(CniPocilloporaA_rna23430:5e-09,CniPocilloporaD_rna-XM_027199807.1:5e-09)98:0.114501)99:0.214657)2:0.0261326,(CniRenillaM_g1040.t1:1.19303,(CniMergedstylophoraP_rna25405:0.231426,CniMergedstylophoraP_rna34886:0.00562913)1:0.597504)47:0.0576515)91:0.0921537)86:0.0750474)0:0.0200482,(((((((CniFungiaSp_ffun1.m4.10251.m1:0.131686,((CniFungiaSp_ffun1.m4.12162.m1:0.116835,CniFungiaSp_ffun1.m4.10255.m1:0.125762)90:0.0336092,(CniFungiaSp_ffun1.m4.6667.m1:0.115749,CniFungiaSp_ffun1.m4.6666.m1:0.127361)98:0.0587235)85:0.0149679)46:0.0247721,(CniFungiaSp_ffun1.m4.12152.m1:0.164088,(CniFungiaSp_ffun1.m4.12156.m1:0.103996,CniFungiaSp_ffun1.m4.12161.m1:0.105404)79:0.0269504)82:0.0188817)96:0.0546152,((((CniGoniastreaA_gasp1.m3.29134.m1:0.0054984,CniMergedstylophoraP_rna17054:1.04356)32:0.10813,CniOrbicellaF_rna19777:0.164996)97:0.0509569,(((CniGalaxeaF_gfas1.m1.8758.m1:3.30864,CniGoniastreaA_gasp1.m1b.30184.m1:5e-09)95:0.112243,(CniOrbicellaF_rna22467:0.0627561,(CniFungiaSp_ffun1.m4.12160.m1:5e-09,CniGoniastreaA_gasp1.m3.2449.m1:1.31459)89:0.192069)75:0.0144993)64:0.007417,(CniGoniastreaA_gasp1.m3.1983.m1:0.0827689,CniOrbicellaF_rna19776:0.0395048)97:0.0674313)78:0.0169573)99:0.0908439,((CniFungiaSp_ffun1.m4.22335.m1:0.0818316,CniFungiaSp_ffun1.m4.27346.m1:5e-09)99:0.128732,(CniPoritesL_plut2.m8.21104.m1:0.543968,(CniOrbicellaF_rna25921:0.179589,(CniFungiaSp_ffun1.m4.27344.m1:0.0398349,CniFungiaSp_ffun1.m4.27341.m1:0.0848971)98:0.0783748)78:0.0258009)90:0.0571106)96:0.0839507)15:0.0324174)81:0.0404684,(CniOrbicellaF_rna13081:0.261586,((CniPocilloporaA_rna26357:5e-09,CniPocilloporaD_rna-XM_027202919.1:5e-09)1:0.285586,(CniFungiaSp_ffun1.m4.12140.m1:0.069514,(CniGoniastreaA_gasp1.m3.31296.m1:0.0929714,CniOrbicellaF_rna8997:0.0652729)99:0.128606)70:0.011661)55:0.0251508)76:0.0212878)3:0.022705,(((CniFungiaSp_ffun1.m4.20100.m1:0.536206,CniGalaxeaF_gfas1.m1.12246.m1:1.1e-08)26:0.311387,CniGoniastreaA_gasp1.m3.1982.m1:0.25042)81:0.109771,((CniFungiaSp_ffun1.m4.9424.m1:0.160455,CniPoritesL_plut2.m8.20266.m1:0.595179)61:0.0891579,(CniGoniastreaA_gasp1.m3.2436.m1:0.0911595,((CniOrbicellaF_rna9144:0.0881956,(CniGoniastreaA_gasp1.m3.2437.m1:0.0904741,CniOrbicellaF_rna9141:0.0752979)97:0.0769525)11:0.0277719,(CniOrbicellaF_rna9142:0.022288,CniOrbicellaF_rna9143:0.0480137)96:0.0626529)84:0.0399207)82:0.0333168)64:0.0326342)93:0.0645025)95:0.0781839,((((CniGalaxeaF_gfas1.m1.4639.m1:0.0987209,CniGalaxeaF_gfas1.m1.11433.m1:0.0894178)80:0.0362892,(CniGalaxeaF_gfas1.m1.4638.m1:0.0137412,(CniGalaxeaF_gfas1.m1.4643.m1:0.110581,CniGalaxeaF_gfas1.m1.9548.m1:0.150783)37:0.00962876)75:0.0388005)1:0.172939,CniFungiaSp_ffun1.m4.3217.m1:0.184828)77:0.0223748,(CniFungiaSp_ffun1.m4.10259.m1:0.209506,(CniFungiaSp_ffun1.m4.12159.m1:0.121173,CniFungiaSp_ffun1.m4.10272.m1:0.284602)38:0.140519)90:0.0995389)94:0.0580838)95:0.0698538,((CniGoniastreaA_gasp1.m3.21751.m1:0.19223,(((CniGoniastreaA_gasp1.m3.8674.m1:0.0365468,CniGoniastreaA_gasp1.m3.21505.m1:0.109665)91:0.0295076,(CniFungiaSp_ffun1.m4.20299.m1:0.161511,CniOrbicellaF_rna31094:0.15885)86:0.0273775)85:0.0230391,(CniGoniastreaA_gasp1.m3.21752.m1:0.0335911,CniGoniastreaA_gasp1.m3.21753.m1:0.0674151)73:0.0125401)73:0.0531235)98:0.143843,(CniOrbicellaF_rna8996:0.249316,(CniGoniastreaA_gasp1.m3.26386.m1:0.108279,CniOrbicellaF_rna8998:0.0844892)90:0.076378)38:0.0828503)88:0.0769864)91:0.0531466)66:0.0377631)71:0.0151778)82:0.03421)47:0.042228)88:0.0419045)93:0.0672767)22:0.0300196)87:0.295006)1:0.468189)0;
