# Supplementary material for: Evolution of Protein-Mediated Biomineralization in Scleractinian Corals
Source: Front Genet. 2021 Feb 2;12:618517. doi: 10.3389/fgene.2021.618517 (PMC7902050; doi:10.3389/fgene.2021.618517)
Supplement: Supplementary file 2 [file Data_Sheet_2.ZIP › tree.biomin.OG0000034.tree.txt]

((FungAshbyaG_AAS51901:0.835167,SalpingoecaR_rna-gnl|WGS_ACSY|mrna_PTSG_07763T0:0.541265)100:0.225972,(AcanthasterP_rna17266:0.912392,(AcanthasterP_rna10385:1.65078,(((((((BotrylloidesL_Boleac.CG.SB_v3.S119.g01517.01.t:0.970704,(BotrylloidesL_Boleac.CG.SB_v3.S200.g04673.01.t:0.638536,DanioR_ENSDART00000188431:0.47157)100:0.387812)100:0.289219,CniMorbakkaV_scaffold82.g34.t1:0.830215)100:0.346481,((CniGalaxeaF_gfas1.m1.14451.m1:0.589104,CniHydraV_rna9406:0.741516)100:0.285823,StrongylocentrotusP_rna12891:0.976032)100:0.61363)100:0.323312,(((((CniGalaxeaF_gfas1.m1.23383.m1:0.485153,StrongylocentrotusP_rna32016:0.512977)100:0.63517,CniPoritesL_plut2.m8.10649.m1:1.35053)100:0.230832,(((CniHydraV_rna2922:0.0870271,CniHydraV_rna8561:0.0814199)100:0.17564,CniHydraV_rna20286:0.172077)100:0.260057,(CniHydraV_rna10001:0.0299193,CniHydraV_rna22080:0.00929317)100:0.742309)100:0.868879)93:0.119001,OphiophagusH_rna-gnl|NaturalisBC|L345_03385.mrna:1.67339)99:0.135695,(((((((((CniHydraV_rna3929:0.235189,CniHydraV_rna15091:0.177387)100:0.44727,CniHydraV_rna17023:0.4056)100:0.0725834,(CniHydraV_rna11236:0.248936,((CniHydraV_rna14226:0.347967,CniHydraV_rna22292:0.135511)100:0.137603,CniHydraV_rna22087:0.17669)100:0.0503532)100:0.0437556)100:0.146313,(CniHydraV_rna20030:0.0609036,CniHydraV_rna23190:0.108968)100:0.631914)100:0.174854,CniHydraV_rna21696:0.444829)78:0.0493965,(CniHydraV_rna5383:0.686615,((CniHydraV_rna12500:0.5929,CniHydraV_rna14334:0.549338)99:0.13951,CniHydraV_rna14849:0.608147)100:0.182611)74:0.0876735)83:0.0935163,(CniHydraV_rna21953:0.485603,CniHydraV_rna22720:1.06512)94:0.682773)96:0.131263,((((CniHydraV_rna9299:0.511031,CniHydraV_rna15885:0.268361)100:0.225892,(CniHydraV_rna18532:0.261633,CniHydraV_rna23685:0.154863)100:0.227696)99:0.142088,(CniHydraV_rna9304:0.439125,((((CniHydraV_rna11074:0.0504893,CniHydraV_rna18299:0.0356033)100:0.0605197,CniHydraV_rna19985:0.0528899)100:0.241181,CniHydraV_rna13389:0.163156)99:0.0361774,CniHydraV_rna18570:0.356468)100:0.0697539)97:0.0351624)100:0.614318,CniHydraV_rna22635:0.835113)99:0.121511)100:0.358123,OphiophagusH_rna-gnl|NaturalisBC|L345_07419.mrna:1.59044)99:0.151957)100:0.298172)100:0.171501,(((((BotrylloidesL_Boleac.CG.SB_v3.S99.g15808.01.t:1.15875,MonosigaB_rna-XM_001746515.1:1.25769)59:0.148052,DrosophilaM_FBtr0082429:1.20976)59:0.0543462,(CniMorbakkaV_scaffold145.g1.t1:0.479836,CrassostreaG_EKC42389:0.257809)100:0.52748)100:0.174478,(CniDendronephthya_rna-XM_028544567.1:0.585256,CniMorbakkaV_scaffold325.g17.t1:0.691506)100:0.393177)100:0.323806,(((CniDiscosoma_evm.model.scaffold_97.10:0.70546,(CniRenillaM_g8647.t1:0.47592,CniXenia_Xe_007042-T1:0.499481)100:0.28238)100:0.0372804,CniNemvArnau_NVE16499:0.873033)100:0.223132,CniXenia_Xe_007046-T1:0.989552)100:0.841516)100:0.968714)100:0.176264,((CniAureliaA_scaffold948.g3.t4:0.787105,CniPoritesL_plut2.m8.23014.m1:0.869498)100:0.51265,(CniDiscosoma_evm.model.scaffold_27.49:1.09159,CniFungiaSp_ffun1.m4.13701.m1:0.578965)100:0.41439)100:0.372956)100:0.589384,(((((((((AcanthasterP_rna12386:0.407264,(StrongylocentrotusP_rna9595:2.0117e-06,StrongylocentrotusP_rna36149:0.0109793)100:0.750942)100:0.298821,((DrosophilaM_FBtr0087382:1.26362,(ApisM_GB56032-RA:0.564458,ApisM_GB47918-RA:0.317613)100:0.303548)28:0.140947,(((CrassostreaG_EKC29674:0.365942,(LottiaG_LotgiT197315:2.2755e-06,LottiaG_LotgiT133401:2.6819e-06)100:0.290296)100:0.124697,LingulaA_rna-XM_013556754.2:0.401051)100:0.147229,StrigamiaM_SMAR000410-RA:0.529536)63:0.0986108)28:0.109191)98:0.22117,((((DanioR_ENSDART00000123405:0.377162,DanioR_ENSDART00000190014:0.22685)100:0.0679056,(((Human_ENST00000453304:0.017346,MusM_ENSMUST00000075282:0.0140181)100:0.0185861,OphiophagusH_rna-gnl|NaturalisBC|L345_02006.mrna:0.0520438)100:0.0431088,XenopusT_rna-XM_004911103.4:0.0818457)100:0.0656138)100:0.163554,((DanioR_ENSDART00000165544:0.313872,(((Human_ENST00000335350:0.0344282,MusM_ENSMUST00000077925:0.0519482)100:0.104135,OphiophagusH_rna-gnl|NaturalisBC|L345_07043.mrna:0.075653)100:0.0512485,XenopusT_rna-XM_002938959.5:0.0990531)100:0.0908164)100:0.0835194,((DanioR_ENSDART00000172645:0.19151,DanioR_ENSDART00000181833:0.163161)100:0.151384,((((Human_ENST00000416672:0.0133341,(MusM_ENSMUST00000168630:0.00591349,OphiophagusH_rna-gnl|NaturalisBC|L345_15709.mrna:0.440343)80:0.0154289)80:0.03179,OphiophagusH_rna-gnl|NaturalisBC|L345_15710.mrna:0.200207)15:0.00735902,OphiophagusH_rna-gnl|NaturalisBC|L345_13053.mrna:0.68969)100:0.0447775,XenopusT_rna-XM_002932956.4:0.146637)100:0.102317)100:0.485202)74:0.0937573)74:0.112657,(DanioR_ENSDART00000170949:0.21196,(((Human_ENST00000509580:0.0138078,MusM_ENSMUST00000026994:0.0206194)100:0.102586,OphiophagusH_rna-gnl|NaturalisBC|L345_00429.mrna:0.131592)100:0.0652508,XenopusT_rna-XM_031897753.1:0.243377)100:0.111928)100:0.21157)100:0.344202)100:0.866718,(CniAureliaA_scaffold1487.g4.t1:0.67928,((CniDendronephthya_rna-XM_028544885.1:0.473256,CniRenillaM_g11838.t1:0.729086)100:0.300949,CniActiniaT_rna-XM_031701241.1:1.09689)100:0.497455)100:0.76551)100:0.273454,((((CniDendronephthya_rna-XM_028558644.1:0.972761,CniRenillaM_g5236.t1:1.14545)83:0.146902,(CniRenillaM_g22317.t1:0.467789,CniXenia_Xe_021484-T1:0.531124)100:0.803314)83:0.159887,((((CniFungiaSp_ffun1.m4.12474.m1:0.638889,CniGoniastreaA_gasp1.m1b.4424.m1:0.443418)49:0.105138,((CniGalaxeaF_gfas1.m1.12376.m1:0.231705,CniGalaxeaF_gfas1.m1.22582.m1:0.212933)98:0.297723,(CniPocilloporaA_rna739:2.0187e-06,CniPocilloporaD_rna-XM_027183674.1:2.3458e-06)100:0.524655)78:0.0621976)44:0.125653,(((CniFungiaSp_ffun1.m4.31068.m1:0.406358,CniFungiaSp_ffun1.m4.32782.m1:0.0866692)100:0.547421,CniOrbicellaF_rna4271:0.627362)47:0.134524,(CniOrbicellaF_rna7737:0.29752,CniOrbicellaF_rna17755:0.257332)100:0.261609)100:0.209134)26:0.00845611,(CniFungiaSp_ffun1.m4.26802.m1:0.0161092,CniFungiaSp_ffun1.m4.26965.m1:0.0425651)100:0.306602)100:0.487131)95:0.218449,(CniGoniastreaA_gasp1.m3.2581.m1:0.916577,(CniHydraV_rna2263:0.606527,(CniPocilloporaA_rna15086:1e-06,CniPocilloporaD_rna-XM_027191483.1:2.0428e-06)100:1.04674)67:0.303264)100:0.558361)100:0.858933)91:0.292386,((((((((((CniAcroporaD_rna26646:0.118587,((CniAcroporaM_amil.1.2.5951.m1:0.210345,CniAcroporaT_aten_0.1.m1.16100.m1:0.023348)100:0.495549,CniAcroporaT_aten_0.1.m1.36432.m1:0.154632)100:0.0808995)100:0.440745,CniMontiporaC_g24376.t1:0.444038)100:0.175107,((CniFungiaSp_ffun1.m4.17925.m1:0.405154,CniGalaxeaF_gfas1.m1.21737.m1:0.26767)33:0.0357016,CniPoritesL_plut2.m8.23025.m1:0.516168)33:0.0964519)33:0.0934193,CniAmplexidiscus_evm.model.scaffold_83.8:0.830741)100:0.153445,(CniGalaxeaF_gfas1.m1.18305.m1:1.28081,((CniPocilloporaA_rna11863:2.0333e-06,CniPocilloporaD_rna-XM_027188240.1:1e-06)100:0.241654,CniMergedstylophoraP_rna8299:0.249492)100:0.476953)98:0.0927888)100:0.460701,(CniPoritesL_plut2.m8.10650.m1:0.634972,CniMergedstylophoraP_rna815:0.70133)100:0.500669)99:0.186606,CniGalaxeaF_gfas1.m1.21346.m1:1.14453)99:0.321151,((((((CniDendronephthya_rna-XM_028541446.1:0.0321753,CniDendronephthya_rna-XM_028541577.1:0.0294675)100:0.0725686,(CniDendronephthya_rna-XM_028543214.1:0.114761,((CniDendronephthya_rna-XM_028543207.1:0.123432,((CniDendronephthya_rna-XM_028543211.1:0.100523,CniDendronephthya_rna-XM_028543204.1:0.0420035)96:0.00501709,(CniDendronephthya_rna-XM_028543465.1:0.00762012,CniDendronephthya_rna-XM_028543217.1:0.0331932)100:0.0304438)95:0.00989279)95:0.0197549,CniDendronephthya_rna-XM_028543202.1:0.0768577)95:0.0408085)100:0.0510413)100:0.0124823,((CniDendronephthya_rna-XM_028558828.1:2.8207e-06,CniDendronephthya_rna-XM_028561328.1:2.7188e-06)100:0.0412169,(CniDendronephthya_rna-XM_028558829.1:0.0712013,CniDendronephthya_rna-XM_028561327.1:2.2085e-06)100:0.0363867)100:0.0694257)100:0.140169,((((((CniDendronephthya_rna-XM_028543483.1:2.4031e-06,CniDendronephthya_rna-XM_028543768.1:2.9302e-06)44:2.8997e-06,CniDendronephthya_rna-XM_028562328.1:2.8361e-06)100:0.190286,(CniDendronephthya_rna-XM_028543765.1:0.0128256,CniDendronephthya_rna-XM_028562329.1:2.5326e-06)100:0.210843)100:0.115369,(CniDendronephthya_rna-XM_028543267.1:2.7215e-06,CniDendronephthya_rna-XM_028543766.1:2.1112e-06)100:0.41029)93:0.0536115,(CniDendronephthya_rna-XM_028553506.1:0.141502,CniDendronephthya_rna-XM_028562395.1:0.266952)100:0.263896)93:0.087909,((((CniDendronephthya_rna-XM_028560189.1:0.0205149,CniDendronephthya_rna-XM_028560287.1:0.0219235)100:0.0965502,((CniDendronephthya_rna-XM_028560338.1:2.2291e-06,CniDendronephthya_rna-XM_028562923.1:2.0901e-06)100:0.00229411,CniDendronephthya_rna-XM_028561169.1:0.0857801)100:0.099091)100:0.0594835,(CniDendronephthya_rna-XM_028562323.1:2.0621e-06,CniDendronephthya_rna-XM_028562924.1:2.7617e-06)100:0.12711)100:0.306642,CniDendronephthya_rna-XM_028562327.1:0.321895)87:0.0430788)90:0.0831707)99:0.285378,CniDendronephthya_rna-XM_028543213.1:0.683759)100:0.906243,((LottiaG_LotgiT124303:0.89697,StrigamiaM_SMAR000907-RA:0.623553)100:0.221429,LingulaA_rna-XM_013553313.2:0.704873)100:0.515326)100:0.343111)93:0.139446,((CrassostreaG_EKC33736:1.17918,((LingulaA_rna-XM_013538498.1:0.620386,LingulaA_rna-XM_013551547.2:0.276549)100:0.324032,(LingulaA_rna-XM_013549029.2:0.639238,LingulaA_rna-XM_013546199.1:0.580845)90:0.158416)91:0.457283)80:2.6236e-06,((LingulaA_rna-XM_013534755.1:0.107934,LingulaA_rna-XM_013550796.1:2.7771e-06)100:0.849234,LingulaA_rna-XM_024075312.1:0.313412)100:0.425965)90:0.354683)87:0.0991673,(((CniOrbicellaF_rna15149:0.580639,CniNemvArnau_v1g92306:1.24046)93:0.137448,(CrassostreaG_EKC29683:1.11639,LingulaA_rna-XM_013553018.1:0.466005)86:0.207817)92:0.144884,(((CniPocilloporaA_rna5991:2.0135e-06,CniPocilloporaD_rna-XM_027182283.1:2.159e-06)100:1.28906,CniPoritesL_plut2.m8.11877.m1:1.00052)93:0.079519,(CniPoritesL_plut2.m8.7853.m1:1.49265,(CniExaiptasiaP_rna-XM_021042251.2:0.0951185,CniExaiptasiaP_rna-XM_021042237.2:0.160584)100:0.977915)100:0.698842)95:0.235274)99:0.655852)76:0.0564275)98:0.226662,((((((((AcanthasterP_rna28221:0.59607,(StrongylocentrotusP_rna25023:0.163156,StrongylocentrotusP_rna25025:0.139791)100:0.614645)100:0.276167,((Human_ENST00000244565:0.112261,MusM_ENSMUST00000074574:0.0728963)100:0.695161,(CrassostreaG_EKC25206:0.624402,LottiaG_LotgiT165101:0.928051)97:0.119212)100:0.116987)100:0.26021,(CrassostreaG_EKC19685:0.693453,LingulaA_rna-XM_013555309.1:0.672982)100:0.618939)100:0.311698,CniActiniaT_rna-XM_031700968.1:1.78234)100:0.402453,(((CniAmplexidiscus_evm.model.scaffold_306.16:0.347854,(CniNemvArnau_v1g150734:2.0706e-06,CniNemvArnau_v1g42171:0.00372823)100:0.496613)100:0.593704,(CniAureliaA_scaffold1022.g4.t1:0.582494,CniMorbakkaV_scaffold44.g75.t1:0.61446)54:0.106886)100:0.547813,CniMyxobolusS_rna-gnl|WGS_QWKW|scaffold_69-snap-0.34-mRNA:1.10467)100:1.05242)100:0.612206,(BotrylloidesL_Boleac.CG.SB_v3.S99.g15805.01.t:0.902265,CrassostreaG_EKC37352:1.21226)100:0.461234)81:0.179475,(CniAureliaA_scaffold1061.g2.t1:0.946511,(CniExaiptasiaP_rna-XM_028661514.1:0.51384,CniNemvArnau_v1g213179:0.315092)100:0.59246)100:0.571369)78:0.211386,((((CniAureliaA_scaffold11.g18.t2:0.058092,CniAureliaA_scaffold225.g10.t1:0.640929)100:0.944114,CniMorbakkaV_scaffold434.g16.t1:0.944851)100:0.196436,(CniXenia_Xe_004702-T1:0.126606,CniXenia_Xe_004798-T1:0.333925)100:1.28597)100:0.784068,(((CniFungiaSp_ffun1.m4.2324.m1:1.26312,CniExaiptasiaP_rna-XM_021043297.2:0.887411)86:0.0891187,LottiaG_LotgiT140325:1.13403)84:0.18889,CniHenneguyaS_rna-gnl|WGS_SGJC|scaffold_8307-augustus-0.3-mRNA:1.19764)15:0.0207683)64:0.57381)72:0.185226)35:0.0972121,(((((((AcanthasterP_rna17265:1.35399,((CniAmplexidiscus_evm.model.scaffold_87.15:0.743884,CniPoritesL_jamg1.model.Sc0000123.72:0.928271)100:0.615638,CniMorbakkaV_scaffold434.g15.t1:1.19778)100:0.439146)100:0.250631,LottiaG_LotgiT156921:1.63001)100:0.292903,((CniExaiptasiaP_rna-XM_021055783.2:0.100643,CniNemvArnau_NVE23945:0.847604)91:0.0572753,CniExaiptasiaP_rna-XM_028662854.1:0.303487)100:0.826422)100:0.319937,(((((AcanthasterP_rna23995:0.95033,OphiophagusH_rna-gnl|NaturalisBC|L345_06123.mrna:1.46669)100:0.245072,(CrassostreaG_EKC30302:0.744321,CrassostreaG_EKC30304:0.278337)100:0.397465)95:0.185273,(BotrylloidesL_Boleac.CG.SB_v3.S1217.g01744.01.t:0.926949,CniPoritesL_plut2.m8.33042.m1:0.854274)100:0.985934)95:0.108446,((CniAureliaA_scaffold97.g24.t1:0.955179,LingulaA_rna-XM_013536760.1:1.04504)100:0.242862,CniHydraV_rna8996:1.57443)95:0.421088)100:0.373698,((((BotrylloidesL_Boleac.CG.SB_v3.S0.g00053.01.t:0.539812,(ApisM_GB53515-RA:0.591151,ApisM_GB53514-RA:0.50013)100:0.510975)100:0.354024,OphiophagusH_rna-gnl|NaturalisBC|L345_00435.mrna:1.13553)93:0.154048,CaenorhabditisE_T21B6.3.1:1.12012)99:0.168173,CrassostreaG_EKC19067:0.971051)100:0.463658)100:0.229085)100:0.330764,(((((((BotrylloidesL_Boleac.CG.SB_v3.S10.g00380.01.t:0.00645425,BotrylloidesL_Boleac.CG.SB_v3.S81.g14455.01.t:0.0149717)100:1.09099,CniHydraV_rna21448:1.15435)90:0.256947,CniGalaxeaF_gfas1.m1.11419.m1:0.782718)93:0.0978785,CniActiniaT_rna-XM_031715765.1:0.947837)100:0.216935,CniHydraV_rna14319:1.29089)100:0.548212,(((((CaenorhabditisE_F01F1.13a.1:1.23738,(CniHydraV_rna23314:0.879571,SalpingoecaR_rna-gnl|WGS_ACSY|mrna_PTSG_07930T0:0.625536)100:0.237383)100:1.02135,(CniFungiaSp_ffun1.m4.30363.m1:0.898946,CniHydraV_rna18190:1.28562)100:0.599508)100:0.23288,(((((CniAureliaA_scaffold349.g18.t1:0.688032,CniAureliaA_scaffold349.g20.t1:1.2043)100:2.51927,(CniAureliaA_scaffold466.g13.t1:1.99576,LingulaA_rna-XM_013550637.1:1.0937)93:0.157336)70:0.156419,CrassostreaG_EKC27057:0.972373)41:0.112226,CniHydraV_rna11008:1.68111)47:0.278264,((CniFungiaSp_ffun1.m4.27083.m1:1.0649,CniExaiptasiaP_rna-XM_028663311.1:0.814832)100:0.164523,(CniExaiptasiaP_rna-XM_028661290.1:0.307892,CniExaiptasiaP_rna-XM_028663770.1:0.485376)100:0.706676)100:0.543639)98:0.492433)96:0.229298,((CniGoniastreaA_gasp1.m3.31588.m1:1.22597,CniMorbakkaV_scaffold81.g62.t1:0.668631)100:0.403337,(CniHydraV_rna1714:0.945257,CniHydraV_rna16834:1.1128)100:0.427058)100:0.426702)100:0.259736,((CniAureliaA_scaffold454.g7.t1:1.13053,CniFungiaSp_ffun1.m4.1463.m1:1.56195)84:0.231565,((CniMorbakkaV_scaffold186.g1.t1:1.64022,CniMergedstylophoraP_Spis20486:1.00317)84:0.348734,CniExaiptasiaP_rna-XM_028659682.1:1.03987)84:0.0961806)100:0.682346)100:0.213678)100:0.715723,((((BotrylloidesL_Boleac.CG.SB_v3.S1296.g02124.01.t:1.12846,(CniAureliaA_scaffold205.g12.t1:0.947404,(StrongylocentrotusP_rna4101:0.122233,StrongylocentrotusP_rna10059:0.0797893)100:0.867299)100:0.0714812)100:0.371923,CniRenillaM_g1972.t1:1.11271)100:0.511141,CniHydraV_rna23678:1.20204)100:0.426491,((((CniAcroporaD_rna1491:0.350442,CniAcroporaD_rna1614:0.279797)100:0.630328,(CniFungiaSp_ffun1.m4.5822.m1:0.633558,CniExaiptasiaP_rna-XM_028658558.1:0.535063)100:0.46041)100:0.265465,MnemiopsisL_ML154111a-RA:0.916702)100:0.490293,(((CniHydraV_rna8566:0.636539,(((CniHydraV_rna8852:0.0580548,CniHydraV_rna22892:0.00364107)100:1.13487,(CniHydraV_rna9602:0.362224,CniHydraV_rna13071:0.337904)60:0.126255)57:0.0937956,CniHydraV_rna16627:0.677504)100:0.368357)100:0.199648,CrassostreaG_EKC30044:1.09798)99:0.290291,(((StrongylocentrotusP_rna27811:0.822708,CniExaiptasiaP_rna-XM_021042690.1:0.792353)100:0.30401,(((LingulaA_rna-XM_013541396.1:0.394544,(LingulaA_rna-XM_013552269.1:0.0106962,LingulaA_rna-XM_013546378.2:0.0131542)100:0.909446)48:0.146276,LingulaA_rna-XM_013563007.1:0.745945)48:0.247865,LingulaA_rna-XM_013547085.1:0.583824)100:0.594569)100:0.0491178,MnemiopsisL_ML017312a-RA:1.40195)100:0.176673)99:0.129613)100:0.139921)100:0.154755)100:0.0866995)100:0.255966,(((((((BotrylloidesL_Boleac.CG.SB_v3.S58.g11870.01.t:1.06157,(CniDendronephthya_rna-XM_028544570.1:0.33661,CniRenillaM_g11844.t1:0.230555)100:0.703071)97:0.247039,AmphimedonQ_rna29047:1.59728)100:0.442694,(CniExaiptasiaP_rna-XM_028657551.1:0.706867,CniActiniaT_rna-XM_031713599.1:0.544554)100:0.376611)38:0.234369,(((((BotrylloidesL_Boleac.CG.SB_v3.S601.g12261.01.t:0.810076,CrassostreaG_EKC41176:1.28513)100:0.514369,CniAureliaA_scaffold1977.g4.t1:1.1949)73:0.273446,CniMontiporaC_g24566.t1:1.97113)60:0.212159,(((((CniAcroporaD_rna38964:0.0153645,CniAcroporaD_rna38965:0.0639213)100:0.910874,CniOrbicellaF_rna16947:0.654628)91:0.10675,CniAureliaA_scaffold4356.g2.t1:1.69092)68:0.296114,(CniAmplexidiscus_evm.model.scaffold_94.36:1.19443,(CniPoritesL_plut2.m8.33352.m1:1.02051,OphiophagusH_rna-gnl|NaturalisBC|L345_14148.mrna:1.43422)84:0.380869)54:0.248668)66:0.206054,((CniFungiaSp_ffun1.m4.2319.m1:0.992705,(LottiaG_LotgiT235672:0.0700228,LottiaG_LotgiT239045:0.267954)100:0.886997)80:0.125396,CniPoritesL_plut2.m8.23648.m1:1.31562)100:0.366208)57:0.20826)64:0.253586,(CniHydraV_rna19141:0.0305411,CniHydraV_rna21536:0.0599657)100:0.988716)10:0.0514166)98:0.225439,(CniMorbakkaV_scaffold479.g8.t1:1.18386,((CniPocilloporaA_rna663:2.6329e-06,CniPocilloporaD_rna-XM_027182847.1:2.153e-06)100:0.528913,CniActiniaT_rna-XM_031713585.1:0.798942)100:0.281125)70:0.158287)97:0.39132,(CrassostreaG_EKC34706:0.804747,CrassostreaG_EKC30305:0.523918)100:0.598523)76:0.174131,(((CniHydraV_rna4528:0.16325,CniHydraV_rna23411:0.0846986)100:0.77709,CniMorbakkaV_scaffold525.g2.t1:0.85753)100:0.495732,((CniMorbakkaV_scaffold17.g96.t1:0.62463,LingulaA_rna-XM_013537961.1:1.26493)100:0.418372,((CniOrbicellaF_rna31197:0.575246,CrassostreaG_EKC40654:0.548637)100:0.286492,CniExaiptasiaP_rna-XM_028659102.1:1.13113)100:0.567809)100:0.157975)100:0.802542)19:0.124002)44:0.268291,((((((((((CniAcroporaD_rna31309:0.0152332,CniAcroporaM_amil.1.2.8804.m1:0.00996949)100:0.0310599,CniAcroporaT_aten_0.1.m1.16120.m1:0.0234653)100:0.172998,CniMontiporaC_adi2mcaRNA31309_R0:0.142111)100:0.207616,CniGalaxeaF_gfas1.m1.14446.m1:0.255015)100:0.0599558,(CniPoritesL_plut2.m8.23012.m1:0.215279,CniPoritesL_plut2.m8.24779.m1:0.101874)100:0.377543)100:0.184217,((CniAmplexidiscus_evm.model.scaffold_83.4:0.0238594,CniDiscosoma_evm.model.scaffold_143.5:0.138372)100:0.474152,(CniGalaxeaF_gfas1.m1.14452.m1:0.251079,CniPoritesL_plut2.m8.23021.m1:0.23734)100:0.096416)100:0.146948)100:0.0426133,((CniFungiaSp_ffun1.m4.17921.m1:0.175789,((CniGoniastreaA_gasp1.m1b.11763.m1:0.0524539,CniGoniastreaA_gasp1.m3.14989.m1:2.2187e-06)100:0.0947327,CniOrbicellaF_rna34644:0.0800747)100:0.12867)100:0.159862,((CniPocilloporaA_rna1349:2.0709e-06,CniPocilloporaD_rna-XM_027189711.1:2.2227e-06)100:0.075303,CniMergedstylophoraP_rna8312:0.0787052)100:0.429505)100:0.0703827)100:0.18049,CniFungiaSp_ffun1.m4.17923.m1:0.791188)100:0.296066,(AmphibalanusA_rna-gnl|WGS_VIIS|FJT64_021853-RA_mrna:1.43822,(SalpingoecaR_rna-gnl|WGS_ACSY|mrna_PTSG_05734T0:1.35375,SalpingoecaR_rna-gnl|WGS_ACSY|mrna_PTSG_09907T0:1.48795)100:0.126291)99:0.142166)100:0.948126,(CniAureliaA_scaffold4565.g1.t1:0.547337,LingulaA_rna-XM_013550603.1:0.515744)100:0.993199)40:0.222604)41:0.186584)27:0.0831343,(((((((((((((AcanthasterP_rna5236:0.760407,CniRenillaM_g58.t1:0.761509)100:0.144288,(CniFungiaSp_ffun1.m4.7864.m1:0.285185,CniOrbicellaF_rna390:0.294248)100:0.372624)100:0.203164,((CniDendronephthya_rna-XM_028545824.1:0.864867,CniExaiptasiaP_rna-XM_021056455.1:0.841387)100:0.162515,(CrassostreaG_EKC34413:0.317438,CniNemvArnau_v1g97881:0.603221)97:0.47431)97:0.167828)93:0.156789,CniRenillaM_g3387.t1:1.31499)87:0.136301,(((BotrylloidesL_Boleac.CG.SB_v3.S0.g00052.01.t:1.40795,CaenorhabditisE_C02B4.1.1:1.0001)100:0.563143,(CniHydraV_rna23113:1.16381,((StrongylocentrotusP_rna1905:0.530469,StrongylocentrotusP_rna7315:0.129402)100:0.230157,(StrongylocentrotusP_rna7323:0.215512,StrongylocentrotusP_rna24820:0.0613632)100:0.347169)100:0.533712)96:0.349515)61:0.0490242,((((((((((CniAcroporaD_rna21497:0.0373992,CniAcroporaM_amil.1.2.25224.m1:0.018689)100:0.016054,CniAcroporaT_aten_0.1.m1.29693.m1:0.0422602)100:0.195248,CniMontiporaC_g48125.t1:0.172203)100:0.107852,((CniFungiaSp_ffun1.m4.9908.m1:0.196907,CniOrbicellaF_rna5130:0.153984)100:0.17145,CniGalaxeaF_gfas1.m1.17289.m1:0.341238)91:0.0452727)92:0.139279,CniFungiaSp_ffun1.m4.1652.m1:0.712434)100:0.553594,((((CniAcroporaD_rna25617:0.0203751,CniAcroporaM_amil.1.2.2847.m1:0.0227557)100:0.0329925,CniAcroporaT_aten_0.1.m1.17919.m1:0.043392)100:0.351258,CniOrbicellaF_rna27834:0.379397)100:0.0911561,CniOrbicellaF_rna27836:0.42294)100:0.432945)97:0.222775,((CniDendronephthya_rna-XM_028553217.1:0.640034,(CniFungiaSp_ffun1.m4.23763.m1:0.78545,(CniGalaxeaF_gfas1.m1.1638.m1:0.31568,CniPoritesL_plut2.m8.18394.m1:0.689152)100:0.150504)100:0.518038)93:0.144691,CniExaiptasiaP_rna-XM_021047723.2:0.697331)98:0.169025)97:0.205875,((((CniAcroporaD_rna32444:0.021449,((CniAcroporaM_amil.1.2.25242.m1:0.022522,CniAcroporaT_aten_0.1.m1.29674.m1:0.0821428)86:0.000212929,CniAureliaA_scaffold2028.g4.t1:1.46715)18:0.0248623)88:0.163353,CniMontiporaC_g48116.t1:0.159833)96:0.106919,((((CniFungiaSp_ffun1.m4.3879.m1:0.102703,(CniGoniastreaA_gasp1.m3.5084.m1:0.0705666,CniOrbicellaF_rna5128:0.0477476)100:0.119867)100:0.0455775,((CniPocilloporaA_rna16351:2.3672e-06,CniPocilloporaD_rna-XM_027192716.1:2.5125e-06)100:0.0952598,CniMergedstylophoraP_rna20293:0.10469)100:0.134065)100:0.118353,CniGalaxeaF_gfas1.m1.17264.m1:0.204961)98:0.0321522,CniPoritesL_plut2.m8.5991.m1:0.24629)98:0.0473099)97:0.208829,((CniDendronephthya_rna-XM_028553186.1:0.647631,((CniNemvArnau_v1g101677:0.268311,CniNemvArnau_v1g117067:0.507955)39:0.0922871,CniNemvArnau_v1g138675:0.409077)40:0.173682)42:0.14614,((CniExaiptasiaP_rna-XM_028659119.1:2.3742e-06,CniExaiptasiaP_rna-XM_028661043.1:2.7933e-06)100:0.553964,CniActiniaT_rna-XM_031710941.1:0.398112)99:0.130982)24:0.0707668)99:0.167558)90:0.0852701,((CniAmplexidiscus_evm.model.scaffold_254.16:0.779439,CniDendronephthya_rna-XM_028551804.1:0.85365)93:0.255354,(CniMorbakkaV_scaffold381.g2.t1:1.05266,CniXenia_Xe_007481-T1:0.955237)93:0.12269)80:0.0588663)88:0.100611,(CniDiscosoma_evm.model.scaffold_160.19:0.763256,CniNemvArnau_v1g39112:1.0097)58:0.311228)59:0.0671795)94:0.171609)90:0.125156,((AcanthasterP_rna34133:0.913133,(((((((BotrylloidesL_Boleac.CG.SB_v3.S120.g01670.01.t:0.905922,LottiaG_LotgiT155474:0.830531)97:0.543419,CniPoritesL_plut2.m8.11617.m1:2.38027)95:0.0193621,ApisM_GB44766-RA:1.10036)91:0.233125,((((CniDiscosoma_evm.model.scaffold_159.2:0.399752,CrassostreaG_EKC21372:0.228873)100:0.530894,CrassostreaG_EKC42459:0.680109)100:0.411479,CrassostreaG_EKC32028:1.31122)99:0.0542828,CniExaiptasiaP_rna-XM_028663740.1:1.66087)98:0.247487)91:0.0312153,LingulaA_rna-XM_024076965.1:1.67691)65:0.174231,((CniHydraV_rna17946:1.02392,LottiaG_LotgiT230460:0.614977)100:0.190253,StrongylocentrotusP_rna32017:1.09735)100:0.850196)93:0.104637,CniHydraV_rna5381:1.10395)100:0.858186)90:0.16776,((((((CniAcroporaT_aten_0.1.m1.1079.m1:0.239417,CniMontiporaC_g17210.t1:0.17706)100:0.109551,CniGalaxeaF_gfas1.m1.18668.m1:0.202777)100:0.0710334,CniPoritesL_plut2.m8.11110.m1:0.273294)100:0.0598089,((CniAmplexidiscus_evm.model.scaffold_470.8:0.204445,CniDiscosoma_evm.model.scaffold_294.3:0.0710924)100:0.315087,((CniExaiptasiaP_rna-XM_021058174.2:0.309882,CniActiniaT_rna-XM_031711147.1:0.316314)100:0.154532,(CniNemvArnau_v1g9250:0.0223216,CniNemvArnau_v1g33857:0.0231089)100:0.490047)100:0.384902)94:0.0992828)94:0.166621,((CniFungiaSp_ffun1.m4.15759.m1:0.211162,CniOrbicellaF_rna21662:0.141152)100:0.069353,((CniPocilloporaA_rna6978:2.5415e-06,CniPocilloporaD_rna-XM_027183283.1:1e-06)100:0.0750734,CniMergedstylophoraP_rna3834:0.0682332)100:0.201883)100:0.384465)100:0.519353,(CniDendronephthya_rna-XM_028535630.1:0.433349,CniXenia_Xe_013791-T1:0.40151)100:1.26214)100:0.184242)89:0.184902)92:0.175244,((((((((((((CniAcroporaD_rna4561:0.00394342,(CniAcroporaM_amil.1.2.5641.m1:0.0715848,CniAcroporaT_aten_0.1.m1.30130.m1:0.090964)100:0.0182158)100:0.416019,CniMontiporaC_g47016.t1:0.486851)100:0.160112,CniPoritesL_plut2.m8.3339.m1:0.334257)95:0.0763243,(CniMontiporaC_g47018.t1:0.360421,CniPoritesL_plut2.m8.3340.m1:0.217718)100:0.153024)26:0.0608745,(((CniFungiaSp_ffun1.m4.2962.m1:0.122515,(CniGoniastreaA_gasp1.m3.8836.m1:0.133341,CniOrbicellaF_rna30372:0.111158)100:0.133116)100:0.065251,((CniPocilloporaA_rna147:1e-06,CniPocilloporaD_rna-XM_027191961.1:1e-06)100:0.10127,CniMergedstylophoraP_rna26236:0.105794)100:0.216566)100:0.151817,CniGalaxeaF_gfas1.m1.2426.m1:0.510144)30:0.0877545)95:0.0588539,(CniAmplexidiscus_evm.model.scaffold_279.14:0.14661,(CniDiscosoma_evm.model.scaffold_11.59:0.69961,(CniDiscosoma_evm.model.scaffold_2180.1:1e-06,CniDiscosoma_evm.model.scaffold_2281.1:1e-06)100:0.017351)100:0.0567784)100:0.443772)100:0.207394,(((CniAureliaA_scaffold305.g16.t1:1.329,(CniNemvArnau_v1g185165:0.130581,CniNemvArnau_NVE21905:0.250495)100:0.603359)100:0.303452,((CniActiniaT_rna-XM_031711633.1:0.105112,CniActiniaT_rna-XM_031711634.1:0.0781128)100:0.662795,CniNemvArnau_NVE21904:0.662328)11:0.0663103)85:0.159497,((CniExaiptasiaP_rna-XM_021044535.2:0.327156,CniNemvArnau_v1g96311:0.233825)99:0.0790336,CniActiniaT_rna-XM_031714276.1:0.273421)100:0.561579)100:0.261967)100:0.0509372,(((((CniAcroporaD_rna6705:0.0787424,CniAcroporaM_amil.1.2.10873.m1:0.0174306)100:0.0346656,CniAcroporaT_aten_0.1.m1.11019.m1:0.232246)100:0.34198,CniMontiporaC_g46333.t1:0.425668)100:0.129117,((CniFungiaSp_ffun1.m4.29187.m1:0.13433,((CniGoniastreaA_gasp1.m3.12641.m1:0.171904,CniOrbicellaF_rna32707:0.0495781)100:0.111358,(CniGoniastreaA_gasp1.m3.12648.m1:0.124097,CniOrbicellaF_rna32708:0.0562864)100:0.287942)100:0.107398)100:0.190793,(((CniPocilloporaA_rna11176:2.0298e-06,CniPocilloporaD_rna-XM_027187530.1:1e-06)100:0.12348,CniMergedstylophoraP_rna5076:0.10645)100:0.158524,CniMergedstylophoraP_rna5075:0.809453)84:0.137956)84:0.103053)84:0.0861648,(CniGalaxeaF_gfas1.m1.1261.m1:0.0275184,CniGalaxeaF_gfas1.m1.1260.m1:0.00860875)100:0.516635)100:0.700987)85:0.191377,((((CniAmplexidiscus_evm.model.scaffold_834.1:0.690637,CniDiscosoma_evm.model.scaffold_1.243:0.653676)90:0.142792,((CniPocilloporaA_rna3923:1e-06,CniPocilloporaD_rna-XM_027180147.1:1e-06)100:0.331773,CniMergedstylophoraP_rna36248:0.138285)100:0.769909)90:0.227388,CniPoritesL_plut2.m8.14775.m1:1.1673)100:0.531114,(CniActiniaT_rna-XM_031694074.1:0.679882,CniActiniaT_rna-XM_031716513.1:0.626777)100:1.32379)91:0.260366)42:0.0264693,((((((((((CniAcroporaD_rna9754:0.0361783,CniAcroporaM_amil.1.2.17352.m1:0.0635696)100:0.00702454,CniAcroporaD_rna9761:0.0456631)100:0.00847448,CniAcroporaD_rna9757:0.14312)100:0.169607,(CniAcroporaM_amil.1.2.10225.m1:0.188713,CniAcroporaT_aten_0.1.m1.5621.m1:0.0822864)100:0.0504934)100:0.157537,(((CniGoniastreaA_gasp1.m3.8809.m1:0.0622793,CniGoniastreaA_gasp1.m3.8823.m1:0.0166909)100:0.0356242,CniGoniastreaA_gasp1.m3.8810.m1:0.0474199)100:0.068204,((((CniMontiporaC_g7458.t1:0.126985,CniMontiporaC_g57485.t1:0.124386)100:0.195269,CniMontiporaC_adi2mcaRNA9754_R6:0.254674)100:0.154093,CniMontiporaC_adi2mcaRNA9756_R3:0.118311)100:0.0541124,((CniMontiporaC_adi2mcaRNA9757_R2:0.231122,CniMontiporaC_g39252.t1:0.00287688)100:0.0221276,(CniMontiporaC_g39255.t1:0.0454254,CniMontiporaC_g21112.t1:0.0602246)100:0.0540689)100:0.00717135)100:0.0694141)90:0.0334275)90:0.037691,((CniPocilloporaA_rna4181:2.618e-06,CniPocilloporaD_rna-XM_027180425.1:2.6481e-06)100:0.0479815,(CniMergedstylophoraP_rna27630:0.661579,CniMergedstylophoraP_rna27631:0.0509001)100:0.0252606)100:0.325889)97:0.0575643,CniGoniastreaA_gasp1.m3.22514.m1:0.389286)94:0.0919495,((CniGoniastreaA_gasp1.m3.3414.m1:0.0720682,CniGoniastreaA_gasp1.m3.3420.m1:0.154493)100:0.0413058,CniGoniastreaA_gasp1.m3.3415.m1:0.087446)100:0.141772)78:0.0199882,(((((((CniFungiaSp_ffun1.m4.2325.m1:0.526742,CniFungiaSp_ffun1.m4.2327.m1:0.197353)99:0.151969,(CniFungiaSp_ffun1.m4.2320.m1:0.126287,CniFungiaSp_ffun1.m4.2329.m1:0.417803)99:0.239571)100:0.0856141,((CniGoniastreaA_gasp1.m3.17254.m1:0.10417,(CniGoniastreaA_gasp1.m3.18773.m1:0.016503,CniGoniastreaA_gasp1.m3.31167.m1:0.0945559)18:0.0182952)100:1.16588,CniGoniastreaA_gasp1.m3.18772.m1:0.104203)100:0.161788)100:0.101422,((CniPocilloporaA_rna123:2.0413e-06,CniPocilloporaD_rna-XM_027190121.1:2.2102e-06)100:0.166683,CniMergedstylophoraP_rna27626:0.119355)100:0.308899)100:0.142961,(CniFungiaSp_ffun1.m4.2326.m1:0.12678,CniFungiaSp_ffun1.m4.2328.m1:0.0201008)100:0.201946)69:0.0445493,(CniFungiaSp_ffun1.m4.2330.m1:0.244751,CniFungiaSp_ffun1.m4.2335.m1:0.0494315)100:0.213948)75:0.10463,(CniGoniastreaA_gasp1.m3.9983.m1:0.109485,CniOrbicellaF_rna9173:0.123354)100:0.230425)54:0.0365747)100:0.580451,(CniHydraV_rna10139:0.909323,(LingulaA_rna-XM_013564780.2:2.9352e-06,LingulaA_rna-XM_013545057.1:0.00210063)100:1.2167)47:0.0470971)47:0.141853)83:0.171326,((((CniDendronephthya_rna-XM_028542607.1:0.553732,CniDendronephthya_rna-XM_028552246.1:0.619686)100:0.830362,(((CniFungiaSp_ffun1.m4.12855.m1:0.0571982,(CniGoniastreaA_gasp1.m3.19155.m1:0.1983,CniOrbicellaF_rna8295:0.330832)100:0.887843)99:0.278017,CniPoritesL_plut2.m8.4930.m1:0.352847)99:0.869295,LingulaA_rna-XM_013543012.1:1.24365)57:0.140944)94:0.283412,(CniDiscosoma_evm.model.scaffold_201.25:0.587582,CniMontiporaC_adi2mcaRNA10726_R1:0.546818)99:0.263076)94:0.100846,(((CniOrbicellaF_rna20295:0.309884,CniOrbicellaF_rna20297:0.0819686)100:0.294161,CniOrbicellaF_rna35500:0.506169)100:0.110669,CniMergedstylophoraP_rna21387:0.565108)100:0.297043)96:0.287566)83:0.408196,(((((((((((CniAcroporaD_rna6365:0.0129589,CniAcroporaM_amil.1.2.8024.m1:0.00513938)100:0.0601296,CniAcroporaT_aten_0.1.m1.6677.m1:0.0319495)100:0.226959,CniMontiporaC_g2240.t1:0.327657)100:0.279304,CniPoritesL_plut2.m8.1075.m1:0.331494)100:0.190439,CniFungiaSp_ffun1.m4.7130.m1:0.318971)100:0.0532621,(CniGoniastreaA_gasp1.m3.19076.m1:0.101044,CniOrbicellaF_rna8667:0.108078)100:0.159569)100:0.176128,((CniPocilloporaA_rna14235:1e-06,CniPocilloporaD_rna-XM_027190588.1:1e-06)100:0.0667124,CniMergedstylophoraP_rna25669:0.109789)100:0.23651)100:0.783263,((((CniDendronephthya_rna-XM_028551660.1:0.0456423,CniDendronephthya_rna-XM_028558961.1:0.0951864)100:0.163087,CniDendronephthya_rna-XM_028558982.1:0.232567)100:0.332651,CniDendronephthya_rna-XM_028554850.1:0.454165)100:0.560678,LottiaG_LotgiT231104:1.49902)100:1.19296)78:0.0720445,(((((CniAureliaA_scaffold1097.g7.t1:0.774945,CniAureliaA_scaffold2037.g2.t1:0.785767)100:0.254915,CniPoritesL_plut2.m8.16384.m1:0.507096)99:0.274472,(CniMorbakkaV_scaffold218.g9.t3:0.0397915,CniMorbakkaV_scaffold678.g3.t3:0.462414)100:0.426199)99:0.315924,(CniPoritesL_plut2.m8.13248.m1:0.69665,CrassostreaG_EKC33127:0.75093)99:0.372394)85:0.0740097,(CniFungiaSp_ffun1.m4.17307.m1:1.90505,CrassostreaG_EKC26273:0.915316)82:0.214235)94:0.172686)91:0.115189,((CniGalaxeaF_gfas1.m1.8227.m1:0.50101,CniPoritesL_plut2.m8.10648.m1:0.440389)100:0.526363,CniMontiporaC_adi2mcaRNA25617_R3:0.238845)100:0.791756)90:0.174688,((((((CniAmplexidiscus_evm.model.scaffold_384.1:0.595719,CniActiniaT_rna-XM_031714753.1:0.812685)85:0.301134,CniFungiaSp_ffun1.m4.9489.m1:1.22296)87:0.390362,CniFungiaSp_ffun1.m4.9491.m1:0.486544)2:0.166671,(((CniAureliaA_scaffold339.g14.t1:0.736279,CniGalaxeaF_gfas1.m1.21305.m1:1.1181)100:0.364938,((CniRenillaM_g1022.t1:0.959286,CniXenia_Xe_027843-T1:1.38263)100:0.197624,CniXenia_Xe_028018-T1:1.28585)99:0.987001)97:0.374065,((CniFungiaSp_ffun1.m4.20451.m1:0.966869,CniMergedstylophoraP_rna21389:0.330885)100:0.202597,(CniExaiptasiaP_rna-XM_028658924.1:0.112316,CniExaiptasiaP_rna-XM_028661949.1:0.133165)100:0.418583)100:0.271568)75:0.514139)2:0.113334,(((((((((((CniAmplexidiscus_evm.model.scaffold_71.22:0.345521,CniGalaxeaF_gfas1.m1.9865.m1:0.268985)100:0.0748132,CniFungiaSp_ffun1.m4.21728.m1:0.344693)98:0.0653433,CniFungiaSp_ffun1.m4.21729.m1:0.258122)36:0.0482391,(CniFungiaSp_ffun1.m4.5127.m1:0.145151,CniFungiaSp_ffun1.m4.5129.m1:0.154823)100:0.0795432)6:0.0224295,(CniFungiaSp_ffun1.m4.5125.m1:0.226371,CniFungiaSp_ffun1.m4.19083.m1:0.340471)36:0.0753858)93:0.0795375,(((CniGoniastreaA_gasp1.m1b.21170.m1:0.0990156,(CniGoniastreaA_gasp1.m3.15718.m1:0.053056,CniGoniastreaA_gasp1.m3.31508.m1:0.273561)90:0.130123)97:0.267656,((CniPocilloporaA_rna20697:2.9633e-06,CniPocilloporaD_rna-XM_027197092.1:2.0399e-06)100:0.10437,(CniPocilloporaA_rna20699:2.7253e-06,CniPocilloporaD_rna-XM_027197110.1:2.0271e-06)100:0.125745)100:0.14883)91:0.0558746,((((((CniPocilloporaA_rna13013:1e-06,CniPocilloporaD_rna-XM_027189380.1:2.836e-06)100:0.253423,CniMergedstylophoraP_Spis22851:0.173131)100:0.0644818,CniMergedstylophoraP_rna33896:0.365157)100:0.280572,CniMergedstylophoraP_Spis24848:0.81594)96:0.146785,(CniPocilloporaA_rna20702:2.1375e-06,CniPocilloporaD_rna-XM_027197111.1:2.731e-06)100:0.322882)67:2.9578e-06,CniMergedstylophoraP_rna11881:0.345024)28:0.0399666)12:0.0283894)96:0.0410713,(CniFungiaSp_ffun1.m4.5133.m1:0.188684,CniFungiaSp_ffun1.m4.14999.m1:0.592913)100:0.457214)75:0.0577385,(CniFungiaSp_ffun1.m4.8211.m1:0.480932,((CniPoritesL_plut2.m8.1673.m1:0.35512,(CniPoritesL_plut2.m8.1674.m1:0.165147,CniPoritesL_plut2.m8.1678.m1:0.10989)100:0.169008)100:0.104149,CniPoritesL_plut2.m8.1680.m1:0.361927)100:0.186392)95:0.0938815)100:0.0555786,(((((CniFungiaSp_ffun1.m4.5132.m1:0.279958,(CniFungiaSp_ffun1.m4.5136.m1:0.108665,CniFungiaSp_ffun1.m4.5135.m1:0.184256)100:0.202218)100:0.0709674,CniFungiaSp_ffun1.m4.5138.m1:0.522441)100:0.0935849,(CniFungiaSp_ffun1.m4.5167.m1:0.379607,CniOrbicellaF_rna9829:0.336465)64:0.0476061)64:0.0598398,CniFungiaSp_ffun1.m4.5131.m1:0.360039)74:0.0594897,CniGoniastreaA_gasp1.m3.15721.m1:0.344825)85:0.0298491)73:0.153987,CniFungiaSp_ffun1.m4.5137.m1:0.64851)100:0.548875,CniFungiaSp_ffun1.m4.31007.m1:0.921799)2:0.222484)77:0.16564,((CniMontiporaC_g34374.t1:0.199379,CniMontiporaC_adi2mcaRNA6703_R4:0.168145)100:0.135321,(CniMontiporaC_adi2mcaRNA23538_R4:0.0698409,CniMontiporaC_g68083.t1:0.438505)80:0.124847)100:1.1954)81:0.16845)78:0.127394)83:0.163801)23:0.0444021,((((AcanthasterP_rna32253:0.397406,((StrongylocentrotusP_rna23382:0.0244176,StrongylocentrotusP_rna26527:0.0175325)100:0.143072,StrongylocentrotusP_rna40492:1.69944)100:0.372366)96:0.121321,CniNemvArnau_v1g28108:0.311304)100:0.33354,LingulaA_rna-XM_013523181.2:0.789548)100:0.600414,(((((((CniAcroporaM_amil.1.2.3947.m1:0.0955207,CniAcroporaT_aten_0.1.m1.6200.m1:0.0409551)100:0.307168,CniFungiaSp_ffun1.m4.23223.m1:0.440058)70:0.0369398,(((CniAmplexidiscus_evm.model.scaffold_55.59:0.193207,CniDiscosoma_evm.model.scaffold_10.33:2.2514e-06)100:0.263123,(CniPocilloporaA_rna5938:2.2431e-06,CniPocilloporaD_rna-XM_027182183.1:2.2089e-06)100:0.280149)92:0.129578,CniPoritesL_plut2.m8.15362.m1:0.519448)72:0.0912727)77:0.0426144,CniFungiaSp_ffun1.m4.22310.m1:0.401387)89:0.109669,(CniOrbicellaF_rna3960:2.8229e-06,CniOrbicellaF_rna3961:2.332e-06)100:0.171236)93:0.167565,CniNemvArnau_v1g120076:0.281121)100:0.0858208,CniActiniaT_rna-XM_031707548.1:0.37335)100:0.916229)73:0.372309)54:0.0861379,(((((AcanthasterP_rna23462:0.604386,((CniNemvArnau_v1g127215:2.3323e-06,CniNemvArnau_v1g9859:0.0283175)100:0.136645,CniNemvArnau_v1g27059:0.126994)100:0.529357)89:0.522239,(((CniFungiaSp_ffun1.m4.2107.m1:0.160101,(CniGoniastreaA_gasp1.m3.29542.m1:0.324827,CniOrbicellaF_rna18655:0.101305)100:0.163964)100:0.104216,CniMergedstylophoraP_rna5006:0.26571)100:0.280877,CniMontiporaC_adi2mcaRNA10726_R7:0.476262)100:0.312961)90:0.503901,(((((((BotrylloidesL_Boleac.CG.SB_v3.S10.g00294.01.t:0.517116,(BotrylloidesL_Boleac.CG.SB_v3.S161.g03404.01.t:0.916857,BotrylloidesL_Boleac.CG.SB_v3.S181.g04036.01.t:0.164712)100:0.352873)100:0.717806,(BotrylloidesL_Boleac.CG.SB_v3.S181.g04035.01.t:1.01083,BotrylloidesL_Boleac.CG.SB_v3.S41.g09325.01.t:0.68086)100:0.157678)100:0.280229,(BotrylloidesL_Boleac.CG.SB_v3.S4.g09032.01.t:0.560819,((CniAcroporaM_amil.1.2.16518.m1:0.542729,((CniAcroporaM_amil.1.2.18467.m1:0.417239,(CniAcroporaM_amil.1.2.22785.m1:0.114575,(CniAcroporaM_amil.1.2.24477.m1:0.132236,CniAcroporaM_amil.1.2.24602.m1:0.0912206)99:0.05643)97:0.0825128)63:0.10712,CniAcroporaT_aten_0.1.m1.17467.m1:0.3999)63:0.10298)100:0.934037,CniFungiaSp_ffun1.m4.11653.m1:0.351267)100:0.329411)100:0.672524)49:0.140551,(OphiophagusH_rna-gnl|NaturalisBC|L345_14146.mrna:1.52475,LingulaA_rna-XM_013563653.2:1.14967)48:0.203097)41:0.0664173,((((BotrylloidesL_Boleac.CG.SB_v3.S1478.g02908.01.t:0.223011,BotrylloidesL_Boleac.CG.SB_v3.S775.g14041.01.t:0.217982)100:1.2075,((LottiaG_LotgiT59578:0.50439,(LingulaA_rna-XM_013539766.1:0.01319,LingulaA_rna-XM_013543013.2:0.0154916)100:0.384693)100:0.331168,(LottiaG_LotgiT124430:0.805088,LingulaA_rna-XM_013524726.1:0.739875)22:0.0888813)100:0.198593)100:0.108906,((LingulaA_rna-XM_013552480.1:0.04779,LingulaA_rna-XM_013536317.1:0.112515)100:0.730804,LingulaA_rna-XM_013532460.2:0.684691)100:0.399626)96:0.145963,((BotrylloidesL_Boleac.CG.SB_v3.S41.g09327.01.t:0.994154,((CaenorhabditisE_F14H12.3.1:0.754139,(LingulaA_rna-XM_013551126.2:0.419128,(LingulaA_rna-XM_013563293.1:0.192373,LingulaA_rna-XM_013540889.1:0.438987)99:0.0702313)100:0.206648)94:0.177931,(CrassostreaG_EKC19956:0.425561,LingulaA_rna-XM_024077039.1:0.428334)100:0.669969)100:0.271612)100:0.256103,(LingulaA_rna-XM_013523885.1:0.0142738,LingulaA_rna-XM_024075652.1:0.0115785)100:1.7058)66:0.102718)64:0.0661421)99:0.369164,((((((BotrylloidesL_Boleac.CG.SB_v3.S4.g09028.01.t:0.311431,(CniNemvArnau_v1g130270:2.6721e-06,CniNemvArnau_v1g9468:2.3673e-06)100:0.44681)100:0.34655,(BotrylloidesL_Boleac.CG.SB_v3.S64.g12702.01.t:0.569667,CniDiscosoma_evm.model.scaffold_160.20:0.386893)97:0.409277)97:0.202701,(BotrylloidesL_Boleac.CG.SB_v3.S41.g09326.01.t:0.247641,LottiaG_LotgiT110577:0.387127)100:0.289077)96:0.118078,BotrylloidesL_Boleac.CG.SB_v3.S96.g15595.01.t:0.808451)100:0.509994,CniNemvArnau_v1g122783:1.04983)75:0.0943995,CrassostreaG_EKC21912:0.905415)74:0.0668891)71:0.0752924,(((((BotrylloidesL_Boleac.CG.SB_v3.S22.g05146.01.t:0.232555,BotrylloidesL_Boleac.CG.SB_v3.S275.g06518.01.t:0.368853)100:0.164523,LottiaG_LotgiT120716:0.881934)99:0.453388,LingulaA_rna-XM_024077542.1:0.717441)99:0.191522,(((CniDiscosoma_evm.model.scaffold_1.97:0.318094,CniGalaxeaF_gfas1.m1.19013.m1:1.4402)100:0.33663,CniExaiptasiaP_rna-XM_028656867.1:0.517192)100:0.195796,(((CrassostreaG_EKC26272:0.96913,LingulaA_rna-XM_024074659.1:0.644131)100:0.617733,CrassostreaG_EKC35527:1.21366)98:0.199321,(LottiaG_LotgiT146507:0.613102,MnemiopsisL_ML090217a-RA:0.621187)100:0.679456)98:0.163811)96:0.109294)97:0.123182,CniExaiptasiaP_rna-XM_028656947.1:1.2666)96:0.341608)71:0.0883328)50:0.0728325,(((BotrylloidesL_Boleac.CG.SB_v3.S1296.g02121.01.t:1.6323,((((CniAmplexidiscus_evm.model.scaffold_83.5:0.645242,CniActiniaT_rna-XM_031700261.1:1.00145)100:0.172925,(CniDiscosoma_evm.model.scaffold_6.67:0.370778,SalpingoecaR_rna-gnl|WGS_ACSY|mrna_PTSG_00710T0:0.40231)100:0.50689)100:0.105866,MnemiopsisL_ML07453a-RA:1.51931)100:0.141335,(CniXenia_Xe_014521-T1:0.00106115,CniXenia_Xe_014527-T1:0.0352607)100:1.18571)100:0.368274)22:0.114021,((((CniAmplexidiscus_evm.model.scaffold_87.12:0.089518,CniDiscosoma_evm.model.scaffold_128.17:0.0935989)100:0.702637,(StrongylocentrotusP_rna17469:2.3193e-06,StrongylocentrotusP_rna23881:0.0625615)100:1.37109)100:0.293986,LottiaG_LotgiT167963:0.764735)100:0.357581,((CrassostreaG_EKC21775:0.325829,LottiaG_LotgiT120970:0.463304)100:0.314535,(LingulaA_rna-XM_024076441.1:0.287742,LingulaA_rna-XM_013542303.1:0.251589)100:0.457028)100:0.398434)23:0.210566)100:0.366556,((((CniHydraV_rna9358:0.308554,(CniHydraV_rna17945:0.11772,CniHydraV_rna21170:0.202606)100:0.178585)46:0.0816385,CniHydraV_rna23555:0.277819)60:0.158289,CniHydraV_rna21159:0.359598)100:0.636376,CniNemvArnau_v1g129869:0.624864)4:0.163479)4:0.161672)3:0.0698591,((((((((((BotrylloidesL_Boleac.CG.SB_v3.S1296.g02122.01.t:1.25628,LingulaA_rna-XM_013527810.1:0.561968)56:0.0942545,(LingulaA_rna-XM_013555833.1:0.0629745,LingulaA_rna-XM_013543010.1:0.126514)100:0.553156)52:0.0244377,(CniGoniastreaA_gasp1.m3.12775.m1:1.77167,CniNemvArnau_v1g84016:0.461452)79:0.387941)39:0.167393,((((((CniAcroporaD_rna31303:0.500469,CniAcroporaT_aten_0.1.m1.16115.m1:0.0562033)95:0.0160646,((CniAcroporaD_rna31306:0.0991417,CniAcroporaM_amil.1.2.8802.m1:0.0143499)100:0.0162572,CniAcroporaD_rna31307:0.0287017)100:0.023527)96:0.173566,CniMontiporaC_g24401.t1:0.254596)100:0.84964,((CniGoniastreaA_gasp1.m3.14987.m1:0.225444,CniOrbicellaF_rna34645:0.0510693)100:0.245117,((CniPocilloporaA_rna1350:2.0034e-06,CniPocilloporaD_rna-XM_027189743.1:2.7429e-06)100:0.0989669,CniMergedstylophoraP_rna8309:0.0874555)100:0.1673)100:0.215952)94:0.145126,((CniActiniaT_rna-XM_031705458.1:0.413565,((CniNemvArnau_v1g112324:0.0268604,CniNemvArnau_v1g112221:0.012444)100:0.166527,CniNemvArnau_v1g207416:0.175378)100:0.436608)100:0.35466,CniActiniaT_rna-XM_031706234.1:0.0532165)100:0.432242)87:0.048745,(CniNemvArnau_v1g146328:2.2152e-06,CniNemvArnau_v1g119602:2.4708e-06)100:0.695817)50:0.137679)59:0.165912,(((BotrylloidesL_Boleac.CG.SB_v3.S67.g12962.01.t:1.10988,CrassostreaG_EKC20685:0.984434)99:0.354466,(((CrassostreaG_EKC38496:0.125807,(CrassostreaG_EKC34989:0.171001,CrassostreaG_EKC34990:0.0820416)100:0.0803299)100:0.0884697,CrassostreaG_EKC38500:0.256859)100:0.21362,(((CrassostreaG_EKC35525:0.245813,((CrassostreaG_EKC35526:0.0775779,CrassostreaG_EKC37490:0.0873033)100:0.02439,CrassostreaG_EKC23103:0.152684)100:0.260888)100:0.0945603,(CrassostreaG_EKC39886:0.0202809,CrassostreaG_EKC21356:0.0702573)100:0.369125)100:0.157219,CrassostreaG_EKC38988:0.392964)100:0.278049)100:0.312104)97:0.134097,(((CniFungiaSp_ffun1.m4.10896.m1:0.171499,(CniGoniastreaA_gasp1.m3.13366.m1:0.279688,(CniOrbicellaF_rna28496:0.139481,((CniPocilloporaA_rna27157:1e-06,CniPocilloporaD_rna-XM_027203651.1:2.4943e-06)100:0.096886,CniMergedstylophoraP_rna961:0.150868)100:0.354898)100:0.10622)95:0.0545885)95:0.0753544,CniGalaxeaF_gfas1.m1.8074.m1:0.472784)97:0.10341,CniPoritesL_plut2.m8.11385.m1:0.546174)100:0.416771)96:0.129237)47:0.0237289,MonosigaB_rna-XM_001744690.1:0.953285)77:0.13937,((BotrylloidesL_Boleac.CG.SB_v3.S295.g06978.01.t:1.0211,((CrassostreaG_EKC36823:0.0192046,CrassostreaG_EKC17862:2.1119e-06)100:1.27112,CniActiniaT_rna-XM_031699073.1:0.425)88:2.9764e-06)91:0.198355,(((CniDendronephthya_rna-XM_028547231.1:0.10191,CniDendronephthya_rna-XM_028547235.1:0.132852)100:0.654539,(CniNemvArnau_v1g8468:0.0217011,CniNemvArnau_v1g82974:0.0113544)100:0.450665)100:0.671109,(CniHydraV_rna12645:1.37454,(CrassostreaG_EKC19395:1.04614,(CrassostreaG_EKC19396:0.0410216,CrassostreaG_EKC21977:0.0211703)100:0.38408)100:0.310164)86:0.276051)63:0.0918309)57:0.10924)56:0.106139,(((((CniAcroporaD_rna10726:0.258846,(CniAcroporaT_aten_0.1.m1.2094.m1:0.182619,CniAcroporaT_aten_0.1.m1.2093.m1:0.0130839)100:0.0886978)73:0.0556093,(CniAcroporaM_amil.1.2.4436.m1:0.113729,CniAcroporaM_amil.1.2.4442.m1:0.0163772)100:0.0430575)73:0.276812,CniMontiporaC_adi2mcaRNA10726_R0:0.540263)100:0.101269,((((CniFungiaSp_ffun1.m4.11565.m1:0.251467,CniFungiaSp_ffun1.m4.11579.m1:0.300941)100:0.0878083,(CniGoniastreaA_gasp1.m3.3942.m1:0.115957,CniOrbicellaF_rna35085:0.134733)100:0.155328)100:0.0655462,((CniPocilloporaA_rna2138:1e-06,CniPocilloporaD_rna-XM_027198072.1:2.0506e-06)100:0.113712,CniMergedstylophoraP_rna4156:0.130935)100:0.231071)100:0.124676,CniPoritesL_plut2.m8.9788.m1:0.268695)100:0.0734546)100:0.271707,(CniAcroporaD_rna40673:0.25898,((CniFungiaSp_ffun1.m4.21241.m1:0.197969,CniOrbicellaF_rna23668:0.0771551)100:0.0433058,((CniPocilloporaA_rna9378:2.5524e-06,CniPocilloporaD_rna-XM_027185697.1:2.8579e-06)100:0.0566412,CniMergedstylophoraP_rna31277:0.0666341)100:0.150461)100:0.131603)100:0.679052)99:0.185767)55:0.115987,((((BotrylloidesL_Boleac.CG.SB_v3.S369.g08476.01.t:0.91799,CniGalaxeaF_gfas1.m1.18306.m1:0.775053)80:0.218274,((CniNemvArnau_v1g128245:0.00815271,CniNemvArnau_v1g919:0.0164709)100:0.617437,CniNemvArnau_v1g6402:0.638085)100:0.324966)91:0.335739,(CrassostreaG_EKC24233:0.668002,(CrassostreaG_EKC19397:0.697386,CniNemvArnau_v1g79262:0.356917)97:0.0327713)95:0.0964552)4:0.0597363,((((CniAmplexidiscus_evm.model.scaffold_273.15:0.369304,CniActiniaT_rna-XM_031713600.1:0.450851)100:0.606922,CrassostreaG_EKC30641:0.748486)100:0.282824,((CrassostreaG_EKC28398:0.310545,CrassostreaG_EKC28399:0.210743)100:1.43434,LingulaA_rna-XM_013560855.2:1.07485)56:0.0556153)41:0.106561,(((((CniDendronephthya_rna-XM_028538517.1:0.417767,CniRenillaM_g21787.t1:0.456905)100:0.223192,(CniXenia_Xe_012746-T1:0.480304,CniNemvArnau_v1g88028:0.31288)100:0.195123)89:0.0864567,(CniExaiptasiaP_rna-XM_021036418.2:0.351983,CniActiniaT_rna-XM_031702338.1:0.680994)100:1.16283)86:0.0640986,CniHydraV_rna20715:0.734001)93:0.0656623,CniNemvArnau_v1g121678:0.564155)89:0.10244)49:0.0791576)4:0.0610993)4:0.137574,((((((((((CniAcroporaD_rna9894:0.206806,CniMontiporaC_adi2mcaRNA31306_R5:0.328405)100:0.181926,(((CniAcroporaM_amil.1.2.4126.m1:0.0987245,CniAcroporaT_aten_0.1.m1.19505.m1:0.175193)100:0.616818,CniFungiaSp_ffun1.m2b.2089.m1:1.19449)67:0.327339,((CniFungiaSp_ffun1.m4.18925.m1:0.126202,CniOrbicellaF_rna718:0.234015)86:0.0333043,((CniPocilloporaA_rna26885:2.4128e-06,CniPocilloporaD_rna-XM_027203342.1:2.5447e-06)100:0.126626,CniMergedstylophoraP_rna10204:0.118865)100:0.14702)92:0.116728)63:0.0713084)64:0.289753,((CniAcroporaD_rna9897:0.416464,(CniAcroporaM_amil.1.2.4124.m1:1.42403,CniGalaxeaF_gfas1.m1.7033.m1:0.74248)100:0.337098)100:0.441594,CniNemvArnau_v1g110056:0.942201)96:0.431644)89:0.107448,(CniNemvArnau_v1g19215:0.411397,(CniNemvArnau_v1g110590:0.28407,(CniNemvArnau_v1g138181:0.0701599,CniNemvArnau_v1g86478:0.252009)100:0.310349)97:0.0694447)98:0.329849)90:0.0169446,LottiaG_LotgiT123415:0.929629)17:0.0440042,CniNemvArnau_v1g110159:1.14918)19:0.0960837,(CniMorbakkaV_scaffold255.g10.t1:0.570039,((((LottiaG_LotgiT123688:0.0262001,(LottiaG_LotgiT164195:0.148786,LottiaG_LotgiT123624:0.0790773)100:0.0559806)100:0.204041,LottiaG_LotgiT123545:0.232685)100:0.132163,LottiaG_LotgiT123677:0.188403)100:0.0803883,LottiaG_LotgiT123434:0.338669)100:0.392662)100:0.282002)74:0.0574778,(((CniAureliaA_scaffold37.g32.t2:2.9347e-06,CniAureliaA_scaffold4356.g1.t2:2.204e-06)100:0.282429,LottiaG_LotgiT109191:0.66064)100:0.16818,CniMorbakkaV_scaffold255.g9.t1:1.13044)100:0.662839)86:0.140306,(((CniHydraV_rna11587:0.0418397,CniHydraV_rna14087:0.0194817)62:0.00652444,CniHydraV_rna22478:0.0828407)100:0.621654,CrassostreaG_EKC37057:0.676311)100:0.605386)4:0.113,(((((((((((CniAcroporaD_rna19715:0.0244181,CniAcroporaM_amil.1.2.25517.m1:0.0109732)100:0.00633528,CniAcroporaT_aten_0.1.m1.7726.m1:0.0731396)100:0.130939,CniGalaxeaF_gfas1.m1.14741.m1:0.106279)100:0.0301854,CniPoritesL_plut2.m8.8114.m1:0.202733)83:0.00667283,CniPoritesL_plut2.m8.26409.m1:0.176354)92:0.0346214,((CniFungiaSp_ffun1.m4.7707.m1:0.0749023,(CniGoniastreaA_gasp1.m3.20802.m1:0.033092,CniOrbicellaF_rna33088:0.0185875)100:0.050885)100:0.0396237,((CniPocilloporaA_rna16046:2.4519e-06,CniPocilloporaD_rna-XM_027192420.1:1e-06)100:0.0312935,CniMergedstylophoraP_rna22478:0.0358776)100:0.0994745)96:0.0453051)96:0.0597492,(CniAmplexidiscus_evm.model.scaffold_37.54:0.0565132,CniDiscosoma_evm.model.scaffold_74.50:0.0415461)100:0.178706)93:0.225967,CniActiniaT_rna-XM_031700979.1:0.44193)8:0.0606001,CniNemvArnau_v1g110059:0.35967)100:0.432155,((((((CniFungiaSp_ffun1.m4.9493.m1:0.354082,CniFungiaSp_ffun1.m4.9498.m1:0.36986)72:0.0764931,CniFungiaSp_ffun1.m4.9499.m1:0.127247)72:0.113127,CniFungiaSp_ffun1.m4.9502.m1:0.140303)71:0.0613073,((((CniGoniastreaA_gasp1.m3.21051.m1:0.0504366,CniGoniastreaA_gasp1.m3.21053.m1:0.0847384)100:0.0373946,(CniGoniastreaA_gasp1.m3.21052.m1:0.245294,(CniGoniastreaA_gasp1.m3.30952.m1:0.0844059,CniOrbicellaF_rna7945:0.286875)100:0.0843435)68:0.0119633)84:0.0230805,CniOrbicellaF_rna7939:0.0589949)87:0.0799159,CniGoniastreaA_gasp1.m3.21050.m1:0.290214)97:0.0958319)100:0.0996998,(CniPocilloporaA_rna22066:2.8188e-06,CniPocilloporaD_rna-XM_027198472.1:2.7293e-06)100:0.325586)71:0.0684658,((CniFungiaSp_ffun1.m4.31202.m1:0.143796,(CniGoniastreaA_gasp1.m3.25826.m1:0.135455,CniOrbicellaF_rna22865:0.126408)100:0.224712)100:0.0778529,CniMergedstylophoraP_Spis23313:0.399013)100:0.395551)100:0.347552)100:0.209155,(((((((CniAcroporaD_rna21917:0.0844987,((CniAcroporaM_amil.1.2.17738.m1:0.925183,CniAcroporaT_aten_0.1.m1.15713.m1:0.365947)100:0.06302,CniAcroporaM_amil.1.2.17744.m1:0.104031)100:0.159568)100:0.0550617,CniAcroporaT_aten_0.1.m1.15716.m1:0.2509)100:0.295845,(CniMontiporaC_g66870.t1:0.0348044,CniMontiporaC_g66872.t1:0.0348689)100:0.238717)100:0.217357,(((((((((CniFungiaSp_ffun1.m4.1824.m1:0.145681,CniGoniastreaA_gasp1.m3.8928.m1:1.01911)98:0.273413,CniGoniastreaA_gasp1.m3.8927.m1:0.168695)65:0.0770999,CniGoniastreaA_gasp1.m3.8925.m1:0.121745)65:0.0673991,CniGoniastreaA_gasp1.m3.8926.m1:0.098763)65:0.00455256,CniGoniastreaA_gasp1.m3.30798.m1:0.243991)67:0.0809005,CniGoniastreaA_gasp1.m3.30797.m1:0.0116302)100:0.258801,CniOrbicellaF_rna35399:0.149833)100:0.414355,CniGalaxeaF_gfas1.m1.12884.m1:0.373401)98:0.13947,CniMontiporaC_adi2mcaRNA10726_R3:0.621812)89:0.0747924)100:0.276931,((((CniPocilloporaA_rna26671:2.9748e-06,CniPocilloporaD_rna-XM_027203155.1:2.9747e-06)100:0.118984,CniMergedstylophoraP_rna24143:0.0567342)100:0.0733269,(CniPocilloporaA_rna26673:2.8874e-06,CniPocilloporaD_rna-XM_027203152.1:2.7197e-06)100:0.128834)100:0.557447,CniNemvArnau_v1g126298:0.520082)86:0.0640604)94:0.117044,(CniAcroporaT_aten_0.1.m1.11016.m1:2.26354,(CniOrbicellaF_rna35397:0.0649483,CniOrbicellaF_rna35398:0.12422)100:0.505442)44:0.0908035)55:0.225844,(((CniAcroporaD_rna35619:0.15276,CniMontiporaC_adi2mcaRNA35619_R0:0.375853)100:0.271848,(CniAcroporaM_amil.1.2.19089.m1:0.0414368,CniAcroporaT_aten_0.1.m1.22864.m1:0.0994428)100:0.450658)100:0.640433,(((CniFungiaSp_ffun1.m4.1253.m1:1.0125,(CniOrbicellaF_rna32191:0.266816,((CniPocilloporaA_rna22264:1e-06,CniPocilloporaD_rna-XM_027198673.1:1e-06)100:0.0729219,CniMergedstylophoraP_rna33661:0.0557432)100:0.205652)100:0.236399)100:0.0829689,CniNemvArnau_v1g121670:0.450333)99:0.158288,CniGoniastreaA_gasp1.m3.4488.m1:1.16571)93:0.0775641)61:0.0331251)92:0.138523)84:0.0573472)3:0.0960393)3:0.101701)66:0.117474)77:0.0977635,((((((AcanthasterP_rna6507:1.31871,(CniExaiptasiaP_rna-XM_021056335.2:0.827467,CniNemvArnau_v1g9083:1.07037)91:0.253015)91:0.203333,(((((CniAcroporaD_rna6697:0.0564049,CniAcroporaM_amil.1.2.10876.m1:0.264431)100:0.348321,CniMontiporaC_g46329.t1:0.307952)100:0.187954,CniPoritesL_plut2.m8.17419.m1:0.431721)100:0.0675781,((CniAmplexidiscus_evm.model.scaffold_730.1:0.199599,CniDiscosoma_evm.model.scaffold_464.3:0.205867)100:0.331253,((CniFungiaSp_ffun1.m4.16358.m1:0.257647,(CniGoniastreaA_gasp1.m3.24132.m1:0.668675,(CniOrbicellaF_rna32713:2.8194e-06,CniOrbicellaF_rna32714:0.0515278)98:0.0343824)100:0.130401)100:0.160389,((CniPocilloporaA_rna21456:2.6981e-06,CniPocilloporaD_rna-XM_027197855.1:2.9895e-06)100:0.22259,CniMergedstylophoraP_rna20003:0.157712)100:0.223202)100:0.103727)100:0.0505981)100:0.263272,(CniExaiptasiaP_rna-XM_028660213.1:0.797578,(CniActiniaT_rna-XM_031718634.1:0.548073,CniNemvArnau_v1g241642:0.448139)100:0.179161)100:0.275446)100:0.546109)96:0.449191,(((CaenorhabditisE_F09F9.4.1:0.742748,CniHydraV_rna16621:1.24127)100:1.01111,MnemiopsisL_ML460824a-RA:1.14617)50:0.177887,(((CniGalaxeaF_gfas1.m1.23053.m1:0.759047,StrongylocentrotusP_rna24134:0.866871)74:0.366539,(((CniHydraV_rna5759:0.139778,(CniHydraV_rna12047:0.121823,CniHydraV_rna20829:0.126234)14:0.0742496)100:0.62377,CniHydraV_rna11086:0.824445)100:0.242912,CniNemvArnau_v1g92068:0.740293)93:0.28669)71:2.1618e-06,(LingulaA_rna-XM_013541394.1:2.3621e-06,LingulaA_rna-XM_013547717.2:0.0131956)100:0.928165)50:0.0705284)89:0.167517)85:0.146012,((((AcanthasterP_rna6509:0.777283,(AcanthasterP_rna10006:0.418988,CniGalaxeaF_gfas1.m1.4821.m1:0.674963)100:0.274261)100:0.115128,CniMorbakkaV_scaffold192.g9.t1:0.969022)100:0.236088,((CniGalaxeaF_gfas1.m1.4820.m1:0.727012,(CniGoniastreaA_gasp1.m3.7785.m1:0.332684,CniOrbicellaF_rna15622:0.327585)100:0.381559)100:0.17373,CniPoritesL_plut2.m8.23029.m1:0.805907)100:0.208857)100:0.607047,((((CaenorhabditisE_C27A7.8b.1:0.357252,CaenorhabditisE_F35C11.7.1:0.745399)100:0.830889,CniDiscosoma_evm.model.scaffold_51.45:0.630318)96:0.535407,((((((((((CniAcroporaD_rna22447:0.163126,CniAcroporaD_rna38796:0.0365753)100:0.0341787,CniAcroporaM_amil.1.2.7904.m1:0.0324595)100:0.0483176,CniAcroporaT_aten_0.1.m1.3025.m1:0.0594285)100:0.193371,(CniMontiporaC_g55323.t1:0.194098,CniMontiporaC_g67328.t1:0.0192909)100:0.233943)100:0.150776,CniPoritesL_plut2.m8.10651.m1:0.442176)17:0.0655525,CniGalaxeaF_gfas1.m1.8228.m1:0.212522)96:0.0648886,(((((CniFungiaSp_ffun1.m4.23826.m1:0.239248,CniFungiaSp_ffun1.m4.28051.m1:0.132959)100:0.0829003,CniFungiaSp_ffun1.m4.23825.m1:0.137516)98:0.0321123,(CniGoniastreaA_gasp1.m3.3494.m1:0.184284,CniOrbicellaF_rna33420:0.120082)100:0.281693)98:0.00578873,CniOrbicellaF_rna33421:0.230193)99:0.061895,((CniPocilloporaA_rna19372:2.9723e-06,CniPocilloporaD_rna-XM_027195822.1:2.1044e-06)100:0.0636729,CniMergedstylophoraP_rna817:0.0821481)100:0.135588)99:0.0701813)95:0.0781299,(CniAmplexidiscus_evm.model.scaffold_267.21:0.132089,CniDiscosoma_evm.model.scaffold_27.48:0.175997)100:0.256413)99:0.379528,(CniFungiaSp_ffun1.m4.3853.m1:0.0786721,CniFungiaSp_ffun1.m4.3855.m1:0.248325)100:1.13921)100:0.353794,CniAureliaA_scaffold37.g31.t1:1.29103)100:0.277925)96:0.281888,(CniFungiaSp_ffun1.m4.7870.m1:0.510125,((CniThelohanellusK_rna7660:0.243638,CniMyxobolusS_rna-gnl|WGS_QWKW|scaffold_69-processed-0.12-mRNA:0.247422)99:0.179747,CniMyxobolusS_rna-gnl|WGS_QWKW|scaffold_69-processed-0.13-mRNA:0.159645)100:0.551396)100:1.04238)85:0.122312)88:0.131984)92:0.165467,((((BotrylloidesL_Boleac.CG.SB_v3.S452.g10023.01.t:2.8578e-06,BotrylloidesL_Boleac.CG.SB_v3.S64.g12703.01.t:0.00930865)100:1.11463,(((CniAcroporaD_rna31562:0.504077,CniActiniaT_rna-XM_031705275.1:0.238266)90:0.182877,CniActiniaT_rna-XM_031705260.1:0.307855)99:0.255612,(((CniGoniastreaA_gasp1.m3.7787.m1:0.416418,CniGoniastreaA_gasp1.m3.7786.m1:2.7119e-06)100:0.264339,CniOrbicellaF_rna15631:0.335741)100:0.249337,CniMergedstylophoraP_rna26107:0.725751)95:0.130738)30:0.116528)87:0.349247,((((BotrylloidesL_Boleac.CG.SB_v3.S658.g12835.01.t:1.10211,CniNemvArnau_v1g91405:1.34713)46:0.278471,((LingulaA_rna-XM_013546956.1:0.908071,(LingulaA_rna-XM_013563204.2:0.643414,LingulaA_rna-XM_013560810.1:0.625261)100:0.451712)100:1.22727,(((LingulaA_rna-XM_013546264.1:0.0139227,LingulaA_rna-XM_013559086.1:2.2835e-06)100:0.490259,((LingulaA_rna-XM_013559077.1:0.0193938,LingulaA_rna-XM_013547239.1:0.0169972)100:0.248584,LingulaA_rna-XM_013559078.2:0.166209)100:0.242917)100:0.466321,(LingulaA_rna-XM_013532289.1:1.4131e-06,LingulaA_rna-XM_013565958.1:0.0059517)100:0.744649)65:0.214387)62:0.264574)46:0.0592354,CniNemvArnau_v1g85411:0.830778)41:0.178047,((((CaenorhabditisE_B0273.4c.1:0.865881,(CrassostreaG_EKC32001:0.0486597,CrassostreaG_EKC39616:0.0305147)100:0.718146)100:0.512375,(CniGoniastreaA_gasp1.m3.31607.m1:1.51271,CrassostreaG_EKC24674:0.675947)82:0.244775)82:0.626713,((((CniAcroporaM_amil.1.2.13233.m1:0.892165,CniAureliaA_scaffold1474.g3.t1:0.798495)99:0.314954,CniExaiptasiaP_rna-XM_021037492.2:1.52184)87:2.5789e-06,CniActiniaT_rna-XM_031717536.1:0.898874)100:0.416834,((((CniAureliaA_scaffold223.g12.t1:0.664004,CniGoniastreaA_gasp1.m3.19808.m1:0.516855)100:0.533021,(LingulaA_rna-XM_013531545.1:1.1762,MnemiopsisL_ML27988a-RA:1.52433)99:0.299089)99:0.0679043,(((((CniGoniastreaA_gasp1.m3.17161.m1:0.183743,(CniOrbicellaF_rna19546:0.0839688,CniOrbicellaF_rna19547:0.0770188)100:0.087696)100:0.0680577,(CniOrbicellaF_rna19538:0.0983448,CniOrbicellaF_rna19541:0.0538568)100:0.175264)100:0.105216,(CniOrbicellaF_rna19539:0.310145,CniOrbicellaF_rna19540:0.0430658)96:0.15809)94:0.0121316,((CniGoniastreaA_gasp1.m3.17160.m1:0.252765,(CniGoniastreaA_gasp1.m3.17169.m1:0.216219,CniOrbicellaF_rna19548:0.136109)100:0.0503703)82:0.0234933,((CniGoniastreaA_gasp1.m3.17164.m1:0.180023,CniGoniastreaA_gasp1.m3.18847.m1:0.165229)99:0.0291116,CniOrbicellaF_rna12786:0.0717939)100:0.0500479)80:0.0136557)98:0.233875,CniGoniastreaA_gasp1.m3.17173.m1:0.664123)100:0.4041)100:0.191364,((CniExaiptasiaP_rna-XM_028663768.1:0.73325,CniExaiptasiaP_rna-XM_028663776.1:0.320034)100:0.860503,CniNemvArnau_v1g208719:0.592107)100:0.674819)42:0.0173007)98:0.217231)81:0.223539,((((((((((CniAcroporaD_rna24192:0.0159174,CniAcroporaM_amil.1.2.8241.m1:0.0115499)100:0.019654,CniAcroporaT_aten_0.1.m1.30530.m1:0.0527511)100:0.201416,CniMontiporaC_g45556.t1:0.125948)100:0.133083,CniGalaxeaF_gfas1.m1.4687.m1:0.210302)100:0.0673802,CniPoritesL_plut2.m8.11607.m1:0.260247)82:0.006242,CniPoritesL_plut2.m8.11610.m1:0.277441)100:0.0728671,((CniFungiaSp_ffun1.m4.8998.m1:0.185753,(CniGoniastreaA_gasp1.m3.9645.m1:0.0656458,CniOrbicellaF_rna2159:0.0348818)100:0.099997)92:0.0488204,((CniPocilloporaA_rna9288:2.1525e-06,CniPocilloporaD_rna-XM_027185554.1:2.928e-06)100:0.0701392,CniMergedstylophoraP_rna25119:0.0553339)99:0.167066)78:0.075026)78:0.0841615,CniDiscosoma_evm.model.scaffold_8.163:0.326179)99:0.045021,(CniAmplexidiscus_evm.model.scaffold_0.14:0.11585,CniDiscosoma_evm.model.scaffold_8.162:0.0823373)100:0.423452)100:0.174322,(((CniExaiptasiaP_rna-XM_028663174.1:0.419647,CniActiniaT_rna-XM_031701528.1:0.303107)100:0.256951,CniNemvArnau_v1g206795:0.625153)100:0.121365,CniNemvArnau_v1g57118:0.511937)100:0.179731)100:0.645672)19:0.129927)69:0.160034)90:0.132401,(((((((CniFungiaSp_ffun1.m4.7881.m1:0.206702,(CniGoniastreaA_gasp1.m3.5668.m1:0.0983967,CniOrbicellaF_rna25317:0.1042)100:0.147827)100:0.126838,((CniPocilloporaA_rna272:1e-06,CniPocilloporaD_rna-XM_027203626.1:2.1689e-06)100:0.095619,CniMergedstylophoraP_rna33211:0.109032)100:0.337651)100:0.127481,CniGalaxeaF_gfas1.m1.13730.m1:0.302773)100:0.566873,CniExaiptasiaP_rna-XM_021052913.1:0.667616)100:0.396075,CrassostreaG_EKC20069:1.45315)100:0.555011,(((CrassostreaG_EKC38488:0.454514,CrassostreaG_EKC33539:0.151901)100:0.759228,CniNemvArnau_v1g12396:0.889827)100:0.378185,(CrassostreaG_EKC25119:0.48961,CrassostreaG_EKC32820:0.587372)100:0.942065)99:0.203199)100:0.419627,(CniActiniaT_rna-XM_031694430.1:0.0366389,CniActiniaT_rna-XM_031704135.1:0.86627)100:0.628041)92:0.19375)95:0.179415)67:0.0705986,((((AcanthasterP_rna17396:1.81227,((((CniFungiaSp_ffun1.m4.31518.m1:0.572827,(CniFungiaSp_ffun1.m4.31519.m1:0.0998126,(CniGoniastreaA_gasp1.m3.9651.m1:0.159355,CniOrbicellaF_rna2167:0.133493)100:0.147482)94:0.027597)93:0.105063,(CniPoritesL_plut2.m8.11620.m1:0.7709,CniMergedstylophoraP_Spis16237:0.517361)98:0.127783)100:0.193003,CniGalaxeaF_gfas1.m1.4680.m1:0.246039)98:0.0844994,CniMontiporaC_g45553.t1:0.648343)100:0.299592)100:0.460284,CniAcroporaD_rna24187:0.583378)100:0.705665,((((((((CniAcroporaD_rna24186:0.0280367,CniAcroporaM_amil.1.2.8242.m1:2.3119e-06)100:0.0528566,CniAcroporaT_aten_0.1.m1.30538.m1:0.0183231)100:0.167561,CniMontiporaC_g45552.t1:0.151185)100:0.148291,CniGalaxeaF_gfas1.m1.4682.m1:0.154151)100:0.0856173,((CniGoniastreaA_gasp1.m3.9649.m1:0.057838,CniOrbicellaF_rna2170:0.0262274)100:0.109645,((CniPocilloporaA_rna9292:2.4823e-06,CniPocilloporaD_rna-XM_027185565.1:2.5798e-06)100:0.0776154,CniMergedstylophoraP_rna25109:0.0464358)100:0.138053)100:0.0801701)100:0.11015,CniDiscosoma_evm.model.scaffold_8.158:0.344576)100:0.481947,(((CniExaiptasiaP_rna-XM_028662666.1:0.246579,CniActiniaT_rna-XM_031700683.1:0.23577)93:0.00941221,CniActiniaT_rna-XM_031701450.1:0.175297)100:0.138736,(CniNemvArnau_v1g116940:0.0137532,CniNemvArnau_v1g147698:2.0661e-06)100:0.233274)100:0.0739323)100:0.294085,(CniActiniaT_rna-XM_031699308.1:0.379355,CniNemvArnau_v1g116985:0.552772)100:0.221805)100:0.364394)100:0.21617,((((CniDiscosoma_evm.model.scaffold_8.8:0.226366,CniGoniastreaA_gasp1.m3.23022.m1:1.04275)81:0.143319,CniFungiaSp_ffun1.m4.19599.m1:0.22514)81:0.153669,CniGoniastreaA_gasp1.m3.23023.m1:0.225769)82:0.108388,CniPoritesL_plut2.m8.12163.m1:0.15594)100:1.01079)94:0.429517)50:0.169156)50:0.112208,((((((((AcanthasterP_rna15127:0.861897,CniNemvArnau_v1g106372:1.17597)89:0.437041,CniRenillaM_g21519.t1:0.697388)78:0.100893,(((((((((CniAcroporaD_rna24146:0.0282586,CniAcroporaM_amil.1.2.7444.m1:0.0118443)100:0.0709186,(((CniAcroporaD_rna24147:0.0238064,CniAcroporaM_amil.1.2.7442.m1:0.0158545)26:1.5968e-06,CniAcroporaD_rna24149:0.042432)96:0.0202734,(CniAcroporaT_aten_0.1.m1.3858.m1:2.749e-06,CniDiscosoma_evm.model.scaffold_116.30:0.794502)53:0.0176129)60:0.00501398)94:0.106921,CniMontiporaC_g30490.t1:0.0879991)96:0.0869763,CniGalaxeaF_gfas1.m1.303.m1:0.141269)95:0.0289675,CniPoritesL_plut2.m8.894.m1:0.155696)94:0.0365021,((CniDiscosoma_evm.model.scaffold_97.11:0.223105,((CniFungiaSp_ffun1.m4.1645.m1:0.0989352,(((CniGoniastreaA_gasp1.m3.12137.m1:0.0348318,CniOrbicellaF_rna19324:0.0279024)93:0.00718797,(CniOrbicellaF_rna19325:2.0038e-06,CniOrbicellaF_rna19326:0.0538934)100:0.035831)97:0.00212488,(CniOrbicellaF_rna19321:2.9561e-06,CniOrbicellaF_rna19323:0.0647918)99:0.0251268)100:0.0585979)100:0.012261,CniFungiaSp_ffun1.m4.30665.m1:0.104683)100:0.00894087)33:0.0112869,((CniPocilloporaA_rna8848:1e-06,CniPocilloporaD_rna-XM_027185142.1:2.7468e-06)100:0.0305046,CniMergedstylophoraP_rna15823:0.0319574)100:0.10585)100:0.0484322)93:0.105374,CniAmplexidiscus_evm.model.scaffold_27.58:0.361529)92:0.190163,(CniActiniaT_rna-XM_031700109.1:0.25105,CniNemvArnau_v1g39467:0.238283)99:0.292743)95:0.254681,((((CniMorbakkaV_scaffold40.g72.t1:0.716798,MonosigaB_rna-XM_001747478.1:0.731629)99:0.408121,CniNemvArnau_NVE23888:2.1721e-06)86:0.318448,MonosigaB_rna-XM_001747126.1:1.03616)91:0.582884,CniNemvArnau_v1g81752:0.181617)78:0.139124)79:0.134037)87:0.0706774,CniDiscosoma_evm.model.scaffold_36.90:0.65198)94:0.122863,(((CniFungiaSp_ffun1.m4.4772.m1:0.162779,((CniPocilloporaA_rna26238:2.0886e-06,CniPocilloporaD_rna-XM_027202715.1:2.2302e-06)100:0.114491,CniMergedstylophoraP_rna20995:0.103482)100:0.279837)90:0.0433003,(CniFungiaSp_ffun1.m4.4770.m1:0.22189,CniOrbicellaF_rna27835:0.276761)92:0.0750689)98:0.10321,CniPoritesL_plut2.m8.11751.m1:0.371585)98:0.290971)97:0.125193,((CniMorbakkaV_scaffold218.g5.t2:0.718032,CniRenillaM_g3488.t1:0.583123)96:0.111597,((CniExaiptasiaP_rna-XM_021051555.2:0.348865,(CniActiniaT_rna-XM_031705347.1:0.0313611,CniActiniaT_rna-XM_031715469.1:0.0922522)100:0.598562)100:0.553349,(CniNemvArnau_v1g34322:0.0910637,((CniNemvArnau_v1g35366:0.39558,CniNemvArnau_v1g2608:0.0740352)98:0.0501218,CniNemvArnau_v1g86049:0.0207905)96:0.0256115)100:0.316221)100:0.28583)98:0.26708)83:0.100992,((((BotrylloidesL_Boleac.CG.SB_v3.S18.g03972.01.t:0.592386,BotrylloidesL_Boleac.CG.SB_v3.S64.g12701.01.t:0.446207)100:0.354891,CniAcroporaT_aten_0.1.m1.2109.m1:0.931227)73:0.0151242,CniGoniastreaA_gasp1.m3.17572.m1:0.829693)39:0.117603,((((CniHydraV_rna9899:0.0641117,CniHydraV_rna16521:0.230787)100:0.247858,CniHydraV_rna14058:0.338695)100:0.54685,CniHydraV_rna18822:1.79429)100:0.458294,LingulaA_rna-XM_013541188.1:1.3075)98:0.218334)96:0.889595)51:0.169727,((((((((BotrylloidesL_Boleac.CG.SB_v3.S60.g12209.01.t:0.970293,CrassostreaG_EKC27616:1.03045)100:0.40142,((CniDendronephthya_rna-XM_028559767.1:0.523445,CniDendronephthya_rna-XM_028534899.1:0.43629)100:0.400911,CniXenia_Xe_004340-T2:0.594751)100:0.785581)100:0.470303,((CniMorbakkaV_scaffold273.g21.t1:0.829637,CniExaiptasiaP_rna-XM_021060052.2:1.19618)94:0.0811753,CniActiniaT_rna-XM_031696041.1:1.17382)92:0.11429)9:0.0708653,((CniAureliaA_scaffold107.g30.t1:0.745832,(CniAureliaA_scaffold597.g8.t1:0.55945,CniHydraV_rna7640:0.810129)91:0.029439)96:0.129661,(CniDendronephthya_rna-XM_028544887.1:0.413714,CniNemvArnau_v1g79287:0.515111)98:0.453256)90:0.127443)12:0.177487,CniExaiptasiaP_rna-XM_021040311.2:1.01653)8:0.155718,CniXenia_Xe_003253-T1:1.36193)59:0.197551,(CniNemvArnau_v1g39429:0.304375,CniNemvArnau_v1g155648:0.30453)95:0.406837)48:0.262624,((((((CaenorhabditisE_C27A7.9.1:1.04196,(Human_ENST00000396992:0.190523,MusM_ENSMUST00000001156:0.178121)98:0.195405)86:0.281278,((DanioR_ENSDART00000136865:0.0170228,DanioR_ENSDART00000139897:0.0025692)100:0.893049,XenopusT_rna-NM_001011066.1:0.669815)100:0.248855)87:0.508896,((((CaenorhabditisE_F11C7.6a.1:0.739938,CaenorhabditisE_F11C7.7.1:0.51625)100:0.655428,((DanioR_ENSDART00000081759:0.130578,Human_ENST00000652226:0.133178)100:0.210896,(DanioR_ENSDART00000087663:0.257326,OphiophagusH_rna-gnl|NaturalisBC|L345_09751.mrna:0.543003)93:0.142623)92:0.366859)100:0.639385,LingulaA_rna-XM_013536685.1:0.877317)47:0.0917611,LingulaA_rna-XM_013536763.1:1.5242)80:0.168671)94:0.248911,(((LingulaA_rna-XM_024076602.1:0.311851,LingulaA_rna-XM_013554751.1:0.401514)100:0.178824,LingulaA_rna-XM_013554778.1:0.155327)100:0.252826,LingulaA_rna-XM_013554775.1:0.437027)100:1.0696)28:0.144511,(((((((CniAmplexidiscus_evm.model.scaffold_20.40:0.608467,(CniOrbicellaF_rna9703:0.560984,CniNemvArnau_v1g148395:0.698752)100:0.401325)87:0.191141,CniNemvArnau_v1g94713:0.938542)100:0.430236,CniDiscosoma_evm.model.scaffold_207.35:0.536889)92:0.466319,(CniAureliaA_scaffold1001.g6.t2:1.08053,(CniAureliaA_scaffold194.g23.t1:0.503726,CniAureliaA_scaffold470.g6.t4:0.389446)100:0.260368)84:0.329489)77:0.0425465,(((CniMorbakkaV_scaffold468.g9.t1:2.57154,CrassostreaG_EKC28496:0.439557)78:0.340356,((CrassostreaG_EKC27749:0.227528,CrassostreaG_EKC20939:0.117034)99:0.358388,CrassostreaG_EKC22884:0.481055)99:0.613162)66:0.0127614,(CrassostreaG_EKC28995:1.2783,MonosigaB_rna-XM_001749753.1:0.757916)94:0.577341)73:0.202435)83:0.439091,((CniGoniastreaA_gasp1.m3.17249.m1:0.503525,CniMergedstylophoraP_rna25917:0.288547)100:1.14116,((((DrosophilaM_FBtr0076052:0.617952,StrigamiaM_SMAR001169-RA:0.52696)98:0.122109,(AmphibalanusA_rna-gnl|WGS_VIIS|FJT64_001198-RA_mrna:0.269038,AmphibalanusA_rna-gnl|WGS_VIIS|FJT64_014547-RB_mrna:0.347185)100:0.285201)97:0.341398,CrassostreaG_EKC23502:0.962429)99:0.330874,(CniExaiptasiaP_rna-XM_028662602.1:1.1537,LottiaG_LotgiT162203:1.35834)96:0.524695)30:2.1427e-06)81:0.126368)90:0.242008,(((((CniFungiaSp_ffun1.m2b.8441.m1:1.08686,StrongylocentrotusP_rna12649:1.04066)91:0.164994,CniMorbakkaV_scaffold70.g52.t1:0.700549)97:0.169288,(CniFungiaSp_ffun1.m4.9957.m1:0.841008,(CniFungiaSp_ffun1.m4.26775.m1:0.863489,CniPoritesL_plut2.m8.21684.m1:0.846752)100:0.26269)100:0.526642)98:0.296457,((CniGoniastreaA_gasp1.m3.1243.m1:1.18737,CniActiniaT_rna-XM_031715890.1:1.22043)100:0.376414,((CniGoniastreaA_gasp1.m3.2583.m1:0.586552,CniPoritesL_plut2.m8.7854.m1:0.823507)77:0.14767,LottiaG_LotgiT120936:0.879751)64:0.0913287)90:0.123889)92:0.300814,(CniGalaxeaF_gfas1.m1.7032.m1:0.639655,CniPoritesL_plut2.m8.7852.m1:1.18694)99:0.51106)29:0.534287)29:0.358505)31:0.119872,((((((CniAcroporaD_rna9893:0.0428727,CniAcroporaM_amil.1.2.4129.m1:0.0119777)100:0.306192,(CniMontiporaC_g15964.t1:0.0896853,CniMontiporaC_g44428.t1:0.162064)100:0.281197)100:0.153279,CniAcroporaT_aten_0.1.m1.19509.m1:1.07942)100:0.12113,((CniAureliaA_scaffold93.g28.t1:1.03993,((CniPocilloporaA_rna26886:1e-06,CniPocilloporaD_rna-XM_027203346.1:1e-06)100:0.0898449,CniMergedstylophoraP_rna10205:0.115423)100:0.28584)97:0.116614,(((CniDiscosoma_evm.model.scaffold_159.1:2.0627e-06,CniDiscosoma_evm.model.scaffold_2.263:2.7044e-06)100:0.407309,CniOrbicellaF_rna719:0.242957)93:0.092598,CniFungiaSp_ffun1.m4.18920.m1:0.535071)93:0.12371)94:0.0981248)100:0.253337,((CniDiscosoma_evm.model.scaffold_141.37:0.554608,CniPoritesL_plut2.m8.1825.m1:0.546281)70:0.15724,(CniNemvArnau_v1g6589:1e-06,CniNemvArnau_v1g6736:2.4194e-06)100:0.460912)100:0.529819)100:0.0744435,((((CniMontiporaC_adi2mcaRNA9893_R8:0.554518,CniNemvArnau_v1g39497:0.607806)100:0.20055,CniActiniaT_rna-XM_031706106.1:0.613924)77:0.12867,CniExaiptasiaP_rna-XM_021054591.1:0.961695)92:0.229111,((CniPocilloporaA_rna124:2.2402e-06,CniPocilloporaD_rna-XM_027193805.1:2.1427e-06)100:0.558721,CniPoritesL_plut2.m8.22510.m1:1.29456)82:0.13706)75:0.215489)75:0.216931)30:0.0980517)24:0.0853966)4:0.14824)14:0.0753631,((((((((BotrylloidesL_Boleac.CG.SB_v3.S50.g10825.01.t:1.13625,(((CniGoniastreaA_gasp1.m3.10835.m1:0.0878234,CniOrbicellaF_rna15873:2.1216e-06)100:0.131273,CniOrbicellaF_rna15872:0.106947)100:0.764043,MnemiopsisL_ML040510a-RA:0.915842)55:0.0904433)100:0.724945,((((MnemiopsisL_ML216341a-RA:0.381078,(MnemiopsisL_ML10112a-RA:0.290762,MnemiopsisL_ML10113a-RA:0.0642928)91:0.16991)100:0.359454,MnemiopsisL_ML000132a-RA:0.683203)94:0.218447,(((MnemiopsisL_ML030920a-RA:0.412769,MnemiopsisL_ML09091a-RA:0.9947)86:0.210428,MnemiopsisL_ML259914a-RA:0.833309)91:0.230532,MnemiopsisL_ML05985a-RA:0.756928)94:0.225305)100:0.26422,MnemiopsisL_ML460822a-RA:0.715345)100:0.471887)100:0.392911,(((((((CniAcroporaD_rna35587:0.215641,CniAcroporaT_aten_0.1.m1.16708.m1:0.160522)100:0.194832,CniAcroporaT_aten_0.1.m1.16706.m1:0.258266)100:0.106038,(CniAcroporaD_rna35823:0.151702,CniAcroporaT_aten_0.1.m1.16701.m1:0.0295795)100:0.167221)100:0.344246,CniMontiporaC_g50407.t1:0.173873)100:0.315285,CniGalaxeaF_gfas1.m1.22013.m1:0.482061)100:0.0673783,((CniFungiaSp_ffun1.m4.23064.m1:0.192085,CniGoniastreaA_gasp1.m1b.43680.m1:0.608195)100:0.109367,((CniPocilloporaA_rna12798:1e-06,CniPocilloporaD_rna-XM_027189166.1:1e-06)100:0.181373,CniMergedstylophoraP_rna10900:0.186723)100:0.144721)100:0.363405)100:0.235295,CniFungiaSp_ffun1.m4.7503.m1:1.13503)100:0.841949)36:0.174206,(((((((((CniAcroporaM_amil.1.2.7905.m1:0.0802782,CniAcroporaT_aten_0.1.m1.3039.m1:0.0323952)100:0.0146346,CniAcroporaT_aten_0.1.m1.3036.m1:0.0487907)100:0.260109,CniMontiporaC_g55535.t1:0.119)100:0.253456,((CniFungiaSp_ffun1.m4.2115.m1:0.0811764,CniFungiaSp_ffun1.m4.2114.m1:0.329241)100:0.205013,CniPoritesL_plut2.m8.10675.m1:0.31354)57:0.0788896)57:0.0550983,CniPoritesL_plut2.m8.10676.m1:0.646126)100:0.0541853,((((CniFungiaSp_ffun1.m4.22530.m1:0.0881174,(CniFungiaSp_ffun1.m4.22531.m1:0.178345,(((CniGoniastreaA_gasp1.m3.3495.m1:0.0845099,CniGoniastreaA_gasp1.m3.3499.m1:0.304409)100:0.0237726,CniGoniastreaA_gasp1.m3.3501.m1:0.143805)100:0.064513,CniOrbicellaF_rna33418:0.110556)100:0.0853143)97:0.0337161)97:0.06791,(((CniPocilloporaA_rna19370:2.0461e-06,CniPocilloporaD_rna-XM_027195789.1:2.0792e-06)100:0.274352,(CniPocilloporaA_rna19371:2.7503e-06,CniPocilloporaD_rna-XM_027195814.1:2.1479e-06)100:0.0972034)83:0.0436991,CniMergedstylophoraP_rna816:0.116594)100:0.0855541)99:0.0604989,(CniGalaxeaF_gfas1.m1.9063.m1:0.22398,CniGalaxeaF_gfas1.m1.9068.m1:0.544194)97:0.273379)52:0.0452199,CniPoritesL_plut2.m8.10665.m1:0.338233)85:0.115081)85:0.275955,CniOrbicellaF_rna33414:0.472566)99:0.125569,StrongylocentrotusP_rna22532:1.80333)4:0.0788197,((CniFungiaSp_ffun1.m4.6072.m1:1.14735,CniOrbicellaF_rna30796:0.77818)98:0.1862,(CniExaiptasiaP_rna-XM_028660109.1:0.409014,CniExaiptasiaP_rna-XM_028663763.1:0.463526)100:0.456824)97:0.539305)4:0.0430049)16:0.134726,(AmphibalanusA_rna-gnl|WGS_VIIS|FJT64_002638-RA_mrna:1.46745,SalpingoecaR_rna-gnl|WGS_ACSY|mrna_PTSG_07777T0:1.47758)94:0.169408)91:0.0947241,((((CniAcroporaD_rna12119:0.259179,(CniMontiporaC_adi2mcaRNA12119_R0:0.00700314,CniMontiporaC_adi2mcaRNA12119_R1:0.028813)100:0.226803)100:0.626589,((LingulaA_rna-XM_024076734.1:0.887301,((LingulaA_rna-XM_013547908.1:0.0387303,LingulaA_rna-XM_013559067.1:0.0123858)100:0.448291,(LingulaA_rna-XM_013533160.1:0.0227905,LingulaA_rna-XM_013557284.2:0.0243726)100:0.401084)100:0.0911395)100:0.0803605,LingulaA_rna-XM_024076771.1:0.783166)50:0.246205)50:0.103067,CniDiscosoma_evm.model.scaffold_97.9:0.806104)71:0.40428,((((((CniAcroporaD_rna25610:0.0906926,CniAcroporaM_amil.1.2.13971.m1:0.0308472)100:0.0436336,CniAcroporaT_aten_0.1.m1.23154.m1:0.0660642)100:0.460369,(CniMontiporaC_adi2mcaRNA25610_R0:0.0174918,CniMontiporaC_g51623.t1:0.0685524)100:0.363558)100:0.470576,((CniFungiaSp_ffun1.m4.20982.m1:0.321725,CniOrbicellaF_rna180:0.192684)100:0.243455,((CniPocilloporaA_rna8218:1e-06,CniPocilloporaD_rna-XM_027184495.1:1e-06)100:0.169872,CniMergedstylophoraP_rna16540:0.214589)100:0.315126)97:0.128219)100:0.458385,(CniDiscosoma_evm.model.scaffold_283.10:0.673725,(CniActiniaT_rna-XM_031706697.1:0.490983,CniNemvArnau_NVE21832:0.336411)100:0.273782)100:0.366082)100:0.566871,CniMergedstylophoraP_rna1875:1.40048)95:0.172896)69:0.259788)68:0.0939875,(((((CniFungiaSp_ffun1.m4.11580.m1:0.425839,(CniGoniastreaA_gasp1.m3.3937.m1:0.0721714,CniOrbicellaF_rna35078:0.065559)100:0.0716011)100:0.0687631,((CniPocilloporaA_rna2137:1e-06,CniPocilloporaD_rna-XM_027198144.1:2.4995e-06)100:0.103123,CniMergedstylophoraP_rna4161:0.137324)100:0.122542)100:0.0804625,CniFungiaSp_ffun1.m4.27082.m1:0.097147)100:0.512845,MonosigaB_rna-XM_001742748.1:1.17233)100:0.164345,(((CniExaiptasiaP_rna-XM_021042790.2:0.745629,CniExaiptasiaP_rna-XM_028658557.1:0.304098)100:0.312789,CniActiniaT_rna-XM_031700978.1:0.379226)100:0.743799,CniNemvArnau_v1g85746:0.699104)53:0.6129)52:0.377238)53:0.410725,(CniNemvArnau_v1g110258:2.4156e-06,CniNemvArnau_v1g112027:0.0129056)76:1.00033)28:0.157252)66:0.161982,(((((((AcanthasterP_rna6510:0.427647,CniAcroporaM_amil.1.2.7918.m1:1.34073)100:0.752513,CniDendronephthya_rna-XM_028539028.1:0.82297)100:0.392648,((BotrylloidesL_Boleac.CG.SB_v3.S10.g00304.01.t:1.03335,(CrassostreaG_EKC38942:0.249364,CrassostreaG_EKC35524:0.199142)100:0.816722)100:0.290211,((CniHydraV_rna18507:0.336815,CniHydraV_rna18749:0.573197)100:0.492432,(MnemiopsisL_ML050913a-RA:0.75532,MnemiopsisL_ML14871a-RA:1.18125)100:0.410986)100:0.287124)97:0.1576)64:0.155608,CniNemvArnau_v1g126293:0.669713)93:0.352204,((((((((BotrylloidesL_Boleac.CG.SB_v3.S295.g06977.01.t:0.555381,BotrylloidesL_Boleac.CG.SB_v3.S766.g13973.01.t:1.49686)99:0.298923,StrongylocentrotusP_rna22531:1.40969)98:0.141391,CniMorbakkaV_scaffold13.g74.t1:1.08599)98:0.169246,CniFungiaSp_ffun1.m4.14758.m1:1.40001)98:0.246019,(((CniDendronephthya_rna-XM_028544893.1:0.36275,CniXenia_Xe_004436-T1:0.252912)100:0.700921,(CniFungiaSp_ffun1.m4.18926.m1:0.82483,CniExaiptasiaP_rna-XM_021042770.2:0.551613)100:0.628323)99:0.140443,CniGoniastreaA_gasp1.m3.1782.m1:1.38889)100:0.320884)99:0.122477,(((CniAureliaA_scaffold63.g8.t1:0.17622,CniAureliaA_scaffold63.g10.t1:0.32392)100:0.341691,CniMorbakkaV_scaffold218.g4.t1:0.784713)100:0.665005,(LottiaG_LotgiT227874:1.13692,((MnemiopsisL_ML27985a-RA:0.497216,MnemiopsisL_ML271515a-RA:0.925123)99:0.16933,(MnemiopsisL_ML14987a-RA:0.369139,MnemiopsisL_ML10553a-RA:0.292094)100:0.503135)99:0.253342)100:0.483537)100:0.294087)100:0.503708,((((((((((((((((CniAcroporaD_rna22101:0.061166,CniAcroporaD_rna40317:0.0204427)100:0.131574,CniMontiporaC_g39605.t1:0.145076)100:0.246242,CniPoritesL_jamg1.model.Sc0000372.3:0.636124)96:0.0859661,(CniGalaxeaF_gfas1.m1.2104.m1:0.102796,CniGalaxeaF_gfas1.m1.2108.m1:0.33973)100:0.219431)100:0.0939959,((CniGoniastreaA_gasp1.m3.10702.m1:0.0581694,CniOrbicellaF_rna20529:0.0415196)100:0.0922594,(CniPocilloporaA_rna10846:2.2461e-06,CniPocilloporaD_rna-XM_027187189.1:2.5319e-06)100:0.311766)85:0.0570699)88:0.0682032,(((CniAmplexidiscus_evm.model.scaffold_315.8:0.0897658,CniDiscosoma_evm.model.scaffold_73.33:0.360033)100:0.0283796,CniDiscosoma_evm.model.scaffold_73.34:0.0777431)100:0.315922,CniOrbicellaF_rna23704:0.549995)99:0.0797449)73:0.0653425,CniFungiaSp_ffun1.m4.13844.m1:0.385656)95:0.0773893,(CniFungiaSp_ffun1.m4.14081.m1:0.0800584,(CniFungiaSp_ffun1.m4.32946.m1:0.154247,CniFungiaSp_ffun1.m2b.41400.m1:0.251361)100:0.160819)100:0.311198)97:0.0597942,((((CniGoniastreaA_gasp1.m1b.34567.m1:0.059577,CniGoniastreaA_gasp1.m1b.35276.m1:0.0066169)100:0.0515221,((CniGoniastreaA_gasp1.m1b.34746.m1:0.590893,CniGoniastreaA_gasp1.m1b.35273.m1:0.1312)100:0.216962,CniGoniastreaA_gasp1.m1b.35272.m1:0.0830563)66:0.150468)66:0.132727,CniOrbicellaF_rna23703:0.317648)100:0.350841,(CniPoritesL_plut2.m8.26930.m1:0.0565821,CniPoritesL_jamg1.model.xpSc0007374.1:0.643008)100:0.421439)99:0.0813529)61:0.0361153,CniPoritesL_plut2.m8.261.m1:0.748784)100:0.0587762,(CniGoniastreaA_gasp1.m3.4315.m1:0.279426,(((CniPocilloporaA_rna27189:1e-06,CniPocilloporaD_rna-XM_027203680.1:2.7164e-06)100:0.0940944,CniMergedstylophoraP_rna11690:0.18154)81:0.0378026,CniMergedstylophoraP_rna11687:0.299869)61:0.0621048)100:0.290904)100:0.180586,((CniDendronephthya_rna-XM_028540373.1:0.352188,((((CniDendronephthya_rna-XM_028547548.1:0.307812,CniDendronephthya_rna-XM_028559117.1:0.264797)100:0.203773,CniDendronephthya_rna-XM_028560474.1:0.298153)97:0.214713,(CniDendronephthya_rna-XM_028547361.1:0.14352,(CniDendronephthya_rna-XM_028547362.1:0.076117,CniDendronephthya_rna-XM_028559111.1:0.11807)100:0.0717697)100:0.318787)17:0.0660379,CniDendronephthya_rna-XM_028554540.1:0.331471)96:0.103354)100:0.59711,(((CniXenia_Xe_009802-T1:0.459349,(CniXenia_Xe_027840-T1:0.115772,CniXenia_Xe_027842-T1:0.0135581)100:0.454862)100:0.109663,(CniXenia_Xe_027485-T1:0.18702,((CniXenia_Xe_027802-T1:0.0518465,CniXenia_Xe_027807-T1:0.0535097)100:0.0793888,CniXenia_Xe_027811-T1:0.0885973)95:0.0410495)100:0.137575)100:0.126676,((CniXenia_Xe_027747-T1:0.324374,(CniXenia_Xe_027824-T1:2.8989e-06,CniXenia_Xe_027826-T1:2.3215e-06)100:0.381944)100:0.347871,(((CniXenia_Xe_027755-T1:0.234361,CniXenia_Xe_027830-T1:0.10393)100:0.249931,CniXenia_Xe_027761-T1:0.12457)100:0.0796528,CniXenia_Xe_027835-T1:0.987112)92:0.118757)49:0.0765191)94:0.234765)100:0.356854)100:0.0815751,(CniMontiporaC_adi2mcaRNA9757_R1:0.0147989,CniMontiporaC_adi2mcaRNA9757_R0:0.0228613)100:0.729007)100:0.212311,((((((CniAureliaA_scaffold1333.g2.t1:0.0720231,CniAureliaA_scaffold1333.g3.t1:0.0772993)100:0.110956,CniDendronephthya_rna-XM_028539110.1:0.610155)100:0.112631,CniDendronephthya_rna-XM_028558091.1:0.30205)100:0.0560263,((((CniDendronephthya_rna-XM_028543928.1:0.0806061,CniDendronephthya_rna-XM_028544095.1:0.0620563)57:0.0224217,CniDendronephthya_rna-XM_028544096.1:0.0857507)100:0.126602,((CniDendronephthya_rna-XM_028551650.1:0.0116344,CniDendronephthya_rna-XM_028558950.1:0.00736773)100:0.182061,(CniDendronephthya_rna-XM_028551649.1:0.0136324,CniDendronephthya_rna-XM_028558949.1:0.0184031)100:0.0873458)100:0.0447409)100:0.0300503,(CniDendronephthya_rna-XM_028551685.1:0.00902444,CniDendronephthya_rna-XM_028558966.1:0.101177)100:0.138983)100:0.049095)100:0.143599,((CniXenia_Xe_023115-T1:0.0732836,(CniXenia_Xe_023617-T1:0.00501648,CniXenia_Xe_023620-T1:0.00206926)100:0.0272548)100:0.17438,((CniXenia_Xe_023627-T1:0.066699,CniXenia_Xe_023632-T1:0.125094)100:0.126831,CniXenia_Xe_025665-T1:0.34972)100:0.0721597)100:0.340631)100:0.788889,CniAureliaA_scaffold4280.g1.t1:0.381068)83:0.335883)79:0.074174,((((((CniAmplexidiscus_evm.model.scaffold_549.11:0.0636871,CniDiscosoma_evm.model.scaffold_609.10:0.117739)100:0.513133,(CniDendronephthya_rna-XM_028554972.1:0.552648,CniOrbicellaF_rna23350:0.478821)100:0.267567)85:0.179859,CniGalaxeaF_gfas1.m1.1608.m1:0.506605)81:0.0590324,((CniPocilloporaA_rna4182:1e-06,CniPocilloporaD_rna-XM_027180424.1:2.6235e-06)100:0.0726608,CniMergedstylophoraP_rna27629:0.142113)100:0.548981)44:0.138223,(((((CniFungiaSp_ffun1.m4.9619.m1:0.0910175,CniFungiaSp_ffun1.m4.9620.m1:0.265555)100:0.097042,CniOrbicellaF_rna20723:0.338105)100:0.253309,(((((CniPocilloporaA_rna24485:2.7683e-06,CniPocilloporaD_rna-XM_027200957.1:2.7187e-06)100:0.104596,(CniMergedstylophoraP_rna20687:0.0271912,CniMergedstylophoraP_rna24012:0.0556129)100:0.252244)10:0.0919389,(CniPocilloporaA_rna24488:2.6418e-06,CniPocilloporaD_rna-XM_027200954.1:2.412e-06)100:0.130303)100:0.556742,(((CniMergedstylophoraP_rna24723:0.172881,CniMergedstylophoraP_rna33251:0.163446)100:0.0999511,CniMergedstylophoraP_rna27563:0.11931)97:0.0145945,CniMergedstylophoraP_rna34440:0.288822)100:0.290159)100:0.140683,CniMergedstylophoraP_rna33250:0.926843)97:0.132442)100:0.178373,((CniMergedstylophoraP_rna27627:0.0389626,CniMergedstylophoraP_rna27632:0.00810647)100:0.0723594,CniMergedstylophoraP_rna27628:0.0716426)100:0.264681)59:0.0896711,CniGalaxeaF_gfas1.m1.21059.m1:0.767456)31:0.043393)72:0.122484,CniFungiaSp_ffun1.m4.2322.m1:0.431301)100:0.337664)99:0.342479,CniHydraV_rna21475:1.66527)100:0.477088)100:0.504249,MonosigaB_rna-XM_001743550.1:1.32011)48:0.140802)45:0.145304,(((((BotrylloidesL_Boleac.CG.SB_v3.S106.g00733.01.t:0.942413,StrongylocentrotusP_rna8223:0.695021)100:0.197282,AmphibalanusA_rna-gnl|WGS_VIIS|FJT64_018990-RA_mrna:1.42967)87:0.165211,(CniAureliaA_scaffold1266.g1.t1:1.56443,LottiaG_LotgiT228560:1.19087)87:0.139103)100:0.238135,AmphimedonQ_rna19809:1.47917)100:1.04347,(((((((BotrylloidesL_Boleac.CG.SB_v3.S181.g04012.01.t:1.52563,StrongylocentrotusP_rna3754:1.02334)100:0.23406,(CniExaiptasiaP_rna-XM_021042741.2:0.642376,CniActiniaT_rna-XM_031702327.1:0.967414)100:0.269198)82:0.147324,CniNemvArnau_v1g92318:1.11019)66:0.338308,((((BotrylloidesL_Boleac.CG.SB_v3.S2.g04530.01.t:0.677236,BotrylloidesL_Boleac.CG.SB_v3.S631.g12614.01.t:0.583712)100:0.270263,StrongylocentrotusP_rna39574:1.30713)100:0.170347,CaenorhabditisE_C36B7.5b.1:1.18732)100:0.132648,(((BotrylloidesL_Boleac.CG.SB_v3.S281.g06661.01.t:1.38618,BotrylloidesL_Boleac.CG.SB_v3.S420.g09508.01.t:0.88006)87:0.0780176,CniAureliaA_scaffold1153.g1.t2:0.726478)100:0.950416,(CniAureliaA_scaffold185.g23.t1:0.0682373,CniXenia_Xe_007041-T1:1.01279)100:0.974966)68:0.31754)67:0.1984)48:0.165933,((CaenorhabditisE_F08C6.1a.2:0.515814,OphiophagusH_rna-gnl|NaturalisBC|L345_15735.mrna:0.781211)99:0.558668,(CniAureliaA_scaffold205.g11.t6:0.593658,CniMorbakkaV_scaffold215.g5.t1:1.07848)100:0.456575)98:0.550308)70:0.507044,((((((BotrylloidesL_Boleac.CG.SB_v3.S766.g13972.01.t:0.659381,CniDiscosoma_evm.model.scaffold_143.9:0.579366)37:0.197164,(CniAureliaA_scaffold2218.g4.t1:1.04299,CniHydraV_rna10072:0.641104)100:1.38711)89:0.462024,(CrassostreaG_EKC22951:0.785213,CniNemvArnau_v1g88031:0.630655)53:0.225853)60:0.0976175,((CniAcroporaT_aten_0.1.m1.2981.m1:1.37366,CniAureliaA_scaffold454.g9.t1:1.16048)99:0.412212,(((CniAureliaA_scaffold1097.g6.t1:0.651186,CniAureliaA_scaffold2209.g3.t2:0.23632)100:0.553801,MnemiopsisL_ML02072a-RA:1.76616)98:0.217411,(CniMorbakkaV_scaffold44.g87.t2:0.723302,StrongylocentrotusP_rna29801:1.01284)99:0.195261)66:0.143482)99:0.428123)68:0.0882284,(((CniAureliaA_scaffold3260.g3.t1:1.53858,CrassostreaG_EKC29033:0.845137)52:0.175836,CniGalaxeaF_gfas1.m1.13051.m1:1.05958)67:0.170469,(((CniFungiaSp_ffun1.m4.21550.m1:0.213794,(CniGoniastreaA_gasp1.m3.25216.m1:0.193024,CniOrbicellaF_rna18193:0.080474)100:0.186658)100:0.137514,(CniMontiporaC_g43436.t1:0.809836,CniPoritesL_plut2.m8.13977.m1:0.44949)100:0.213593)97:0.150582,((CniPocilloporaA_rna21876:2.026e-06,CniPocilloporaD_rna-XM_027198260.1:2.0326e-06)100:0.273328,CniMergedstylophoraP_rna1817:0.168343)100:0.331668)99:0.468017)66:0.28523)69:0.198961,(StrigamiaM_SMAR005077-RA:1.42508,MnemiopsisL_ML033229a-RA:1.01159)55:0.367824)54:0.160026)75:0.237999,(((BotrylloidesL_Boleac.CG.SB_v3.S89.g15043.01.t:1.20386,CniMorbakkaV_scaffold1.g61.t1:1.19339)100:0.546563,((((((((((CniAcroporaD_rna18642:0.0365821,CniAcroporaM_amil.1.2.4408.m1:0.0203683)100:0.0814787,CniAcroporaT_aten_0.1.m1.23503.m1:0.0908848)100:0.252329,CniMontiporaC_g53878.t1:0.222799)100:0.0944471,CniGalaxeaF_gfas1.m1.3895.m1:0.276173)100:0.0598908,(CniGalaxeaF_gfas1.m1.3896.m1:0.254123,(CniGalaxeaF_gfas1.m1.4668.m1:0.417163,CniPoritesL_plut2.m8.32596.m1:0.26148)100:0.0685824)100:0.101259)100:0.158737,((CniFungiaSp_ffun1.m4.32700.m1:0.269326,(CniFungiaSp_ffun1.m4.32701.m1:0.198943,((CniGoniastreaA_gasp1.m3.8394.m1:0.0923242,CniOrbicellaF_rna36480:0.0895464)100:0.0234958,CniOrbicellaF_rna36481:0.109607)100:0.101697)100:0.0254477)100:0.0543164,((CniPocilloporaA_rna6403:1e-06,CniPocilloporaD_rna-XM_027182721.1:1e-06)100:0.114257,CniMergedstylophoraP_rna30849:0.150615)100:0.3137)100:0.158174)96:0.0992811,(CniAmplexidiscus_evm.model.scaffold_5.110:0.0576069,CniDiscosoma_evm.model.scaffold_46.48:0.0843961)100:0.36613)100:0.2973,((CniExaiptasiaP_rna-XM_021057065.2:0.630212,CniActiniaT_rna-XM_031694108.1:0.574806)100:0.310885,CniNemvArnau_v1g239810:0.9238)100:0.701215)100:0.28465,(StrongylocentrotusP_rna27812:2.01918,(CniExaiptasiaP_rna-XM_028663492.1:0.902028,LottiaG_LotgiT236713:0.804995)100:1.0463)100:0.189359)100:0.495031,(CniFungiaSp_ffun1.m4.17311.m1:1.51062,CniFungiaSp_ffun1.m4.17927.m1:1.04063)89:0.238319)65:0.254415)37:0.157293,CniAmplexidiscus_evm.model.scaffold_117.34:0.838413)47:0.213979)27:0.119379)52:0.099986)55:0.150069,((((((CniGoniastreaA_gasp1.m3.6546.m1:0.306706,CniMergedstylophoraP_rna29140:0.293512)100:0.689119,MnemiopsisL_ML33825a-RA:1.43929)37:0.141122,LingulaA_rna-XM_013533082.1:0.882453)37:0.134112,CniHydraV_rna12528:0.778463)37:0.11658,((CniHydraV_rna17702:1.00799,MnemiopsisL_ML05299a-RA:0.908555)100:0.571864,(StrongylocentrotusP_rna16537:0.0278009,StrongylocentrotusP_rna16539:0.109366)100:0.838229)90:0.0308847)100:1.15154,(((((CniAcroporaT_aten_0.1.m1.9341.m1:1.05768,CniMergedstylophoraP_rna22864:0.791112)80:0.144667,(CniAureliaA_scaffold1096.g3.t1:0.929591,CrassostreaG_EKC30382:0.845346)90:0.118919)89:0.377222,CniActiniaT_rna-XM_031719174.1:1.43481)98:0.106317,((CniAureliaA_scaffold428.g10.t4:0.50511,(CniFungiaSp_ffun1.m4.21687.m1:0.34831,CniFungiaSp_ffun1.m4.21688.m1:0.50802)100:0.174123)100:0.280075,CniGoniastreaA_gasp1.m3.20110.m1:0.561212)100:0.381932)100:1.15907,(((((AcanthasterP_rna10028:0.781344,((CaenorhabditisE_F15G9.4d.1:0.0614115,CniExaiptasiaP_rna-XM_028661180.1:0.483201)100:1.07237,(((CniAmplexidiscus_evm.model.scaffold_3580.1:0.133068,((CniFungiaSp_ffun1.m4.16367.m1:0.0808431,CniGoniastreaA_gasp1.m3.17326.m1:0.100487)100:0.0708128,(CniPocilloporaA_rna2924:1e-06,CniPocilloporaD_rna-XM_027204309.1:1e-06)100:0.109826)99:0.158572)100:0.383072,CrassostreaG_EKC28757:0.796014)65:0.198699,((CniGalaxeaF_gfas1.m1.13080.m1:1.10974,(DanioR_ENSDART00000020389:0.214642,((((Human_ENST00000271588:0.0523344,MusM_ENSMUST00000074783:0.0800622)72:0.0976125,OphiophagusH_rna-gnl|NaturalisBC|L345_05491.mrna:0.211816)65:0.0159763,OphiophagusH_rna-gnl|NaturalisBC|L345_14128.mrna:0.252024)65:0.047816,XenopusT_rna-XM_012961441.3:0.398392)51:0.050671)64:0.124847)83:0.0706998,(DanioR_ENSDART00000112067:0.456679,((Human_ENST00000624552:0.0795755,MusM_ENSMUST00000113532:0.136133)100:0.39972,XenopusT_rna-XM_031891906.1:0.379583)100:0.123019)100:0.148115)94:0.218496)61:0.101757)100:0.234282)100:0.244885,(((((((((((CniAcroporaD_rna27648:0.0100973,CniAcroporaM_amil.1.2.16529.m1:0.00845355)100:0.00814004,CniAcroporaD_rna40708:0.0250855)100:0.00487963,CniAcroporaD_rna27649:0.0161477)100:0.0212422,CniAcroporaT_aten_0.1.m1.22634.m1:0.0382001)100:0.136357,CniMontiporaC_adi2mcaRNA27649_R0:0.174179)100:0.07761,CniGalaxeaF_gfas1.m1.7074.m1:0.247371)100:0.056068,CniPoritesL_plut2.m8.11428.m1:0.250526)100:0.0576268,((CniAmplexidiscus_evm.model.scaffold_186.13:0.0575048,CniDiscosoma_evm.model.scaffold_112.52:0.118709)100:0.548896,((((CniFungiaSp_ffun1.m4.1033.m1:0.128164,(CniGoniastreaA_gasp1.m3.10311.m1:0.0674508,((CniOrbicellaF_rna23600:0.0020589,CniOrbicellaF_rna23602:0.00575809)100:0.0740988,CniOrbicellaF_rna23603:0.032088)100:0.00990497)100:0.0761894)99:0.00714177,CniFungiaSp_ffun1.m4.1035.m1:0.114929)97:0.00734348,CniFungiaSp_ffun1.m4.1036.m1:0.165245)99:0.035482,((CniPocilloporaA_rna8076:1e-06,CniPocilloporaD_rna-XM_027184375.1:2.3593e-06)100:0.0753607,CniMergedstylophoraP_rna532:0.0787507)100:0.197071)99:0.0323426)56:0.0387761)100:0.11414,(((((CniAmplexidiscus_evm.model.scaffold_186.12:0.0363038,CniDiscosoma_evm.model.scaffold_112.54:0.0831339)98:0.00734739,CniDiscosoma_evm.model.scaffold_112.56:0.0958335)100:0.0454986,CniDiscosoma_evm.model.scaffold_112.59:0.140114)100:0.0851352,CniDiscosoma_evm.model.scaffold_112.58:0.335112)33:0.0926113,CniGalaxeaF_gfas1.m1.4822.m1:0.851866)96:0.0836934)100:0.22053,CniActiniaT_rna-XM_031711054.1:0.766664)100:0.360176,FungScedosporiumA_KEZ44524:1.1357)55:0.14817)79:0.0621787,((((CniDendronephthya_rna-XM_028536164.1:0.168275,CniRenillaM_g8645.t1:0.162569)100:0.21411,(CniDiscosoma_evm.model.scaffold_1427.1:0.0241415,CniDiscosoma_evm.model.scaffold_1427.2:2.8188e-06)100:0.984918)98:0.253157,CniExaiptasiaP_rna-XM_021060147.2:0.282678)100:1.01723,((CniExaiptasiaP_rna-XM_021042152.1:0.0143064,CniExaiptasiaP_rna-XM_021042668.2:2.724e-06)100:0.823192,CrassostreaG_EKC17584:0.404239)100:0.972064)100:0.479318)100:0.194364,((((CaenorhabditisE_F53B7.5b.1:0.476255,CniMergedstylophoraP_rna25918:0.457026)100:0.16414,LingulaA_rna-XM_013531291.1:0.934831)100:0.236998,CniExaiptasiaP_rna-XM_028659022.1:0.705265)100:0.722993,CniPoritesL_plut2.m8.6761.m1:0.809789)100:0.308831)100:0.525529,((((CniDendronephthya_rna-XM_028543183.1:0.367408,CniXenia_Xe_002264-T1:0.544589)100:0.25866,CniRenillaM_g2215.t1:0.615443)100:1.13595,CniNemvArnau_NVE14162:1.1904)80:0.160485,((((CniAureliaA_scaffold37.g29.t1:0.839818,CniXenia_Xe_007911-T1:1.23598)100:0.298408,(CniHydraV_rna18066:0.66289,StrongylocentrotusP_rna12516:0.538262)100:0.438462)100:0.971394,(((AmphimedonQ_rna5839:0.425184,CrassostreaG_EKC23682:0.77674)100:0.516717,(AmphimedonQ_rna11745:0.334508,(AmphibalanusA_rna-gnl|WGS_VIIS|FJT64_024655-RA_mrna:0.247898,AmphibalanusA_rna-gnl|WGS_VIIS|FJT64_026234-RA_mrna:0.309868)100:0.85637)100:0.458759)100:0.592345,(((CniExaiptasiaP_rna-XM_028663499.1:0.201503,CniNemvArnau_v1g72592:0.322146)100:0.251115,CniNemvArnau_v1g205787:0.706132)100:0.39735,((CniExaiptasiaP_rna-XM_021061230.1:0.975752,(CniXenia_Xe_007044-T1:0.770849,(CniActiniaT_rna-XM_031700110.1:0.328096,(CniNemvArnau_NVE2555:0.0679284,CniNemvArnau_NVE16500:2.5236e-06)100:0.534739)100:0.286734)100:0.201114)100:0.246858,fungRhodotorulaT_POY73669:1.10749)100:0.489744)100:0.49025)100:0.279107)95:0.135157,(((CniFungiaSp_ffun1.m4.1037.m1:0.440866,(CniGalaxeaF_gfas1.m1.23119.m1:0.165528,CniMontiporaC_g46449.t1:0.239695)100:0.179393)100:0.484304,CniMorbakkaV_scaffold38.g41.t2:0.714524)100:0.730913,(((BotrylloidesL_Boleac.CG.SB_v3.S99.g15809.01.t:0.755183,CrassostreaG_EKC40013:0.0700154)100:0.552015,(CniAcroporaM_amil.1.2.2254.m1:0.0291725,CniAcroporaT_aten_0.1.m1.31495.m1:0.025626)100:0.681819)100:0.285655,(((BotrylloidesL_Boleac.CG.SB_v3.S495.g10671.01.t:0.272198,CaenorhabditisE_M01B12.4c.1:0.785569)42:0.0674582,CaenorhabditisE_F15B9.8.2:0.633248)100:0.140282,(AmphimedonQ_rna525:1.1667,((CniAureliaA_scaffold1007.g1.t1:0.648885,AmphimedonQ_rna11744:0.513596)100:0.525224,(AcanthasterP_rna4134:0.540797,AcanthasterP_rna15128:0.799304)100:0.986)100:0.129379)78:0.171817)100:0.302049)100:0.171673)100:0.376524)100:0.566598)100:0.245888)99:0.163888)98:0.197504)98:0.247967)48:0.0869986)26:0.0906139)97:0.265342)100:0.931567)100:0.275473)100:0.225972)0;
