# Supplementary material for: Evolution of Protein-Mediated Biomineralization in Scleractinian Corals
Source: Front Genet. 2021 Feb 2;12:618517. doi: 10.3389/fgene.2021.618517 (PMC7902050; doi:10.3389/fgene.2021.618517)
Supplement: Supplementary file 2 [file Data_Sheet_2.ZIP › tree.biomin.OG0000050.tree.txt]

(FungCandidaG_CAG57740:0.356627,(CniGoniastreaA_gasp1.m3.17906.m1:0.510163,(AmphimedonQ_rna8241:1.74196,(((((CniPoritesL_plut2.m8.9797.m1:0.601705,(CniGalaxeaF_gfas1.m1.19906.m1:0.455433,(CniExaiptasiaP_rna-XM_028658540.1:0.486836,CniActiniaT_rna-XM_031708296.1:0.36894)97:0.17299)78:0.153086)1:0.616569,(MonosigaB_rna-XM_001744696.1:0.392646,(MonosigaB_rna-XM_001746811.1:0.352091,SalpingoecaR_rna-gnl|WGS_ACSY|mrna_PTSG_00532T0:1.15611)90:0.240908)99:0.626304)99:0.581888,CniExaiptasiaP_rna-XM_021053588.2:0.938532)0:5e-09,(((CniFungiaSp_ffun1.m4.16530.m1:0.284562,(CniFungiaSp_ffun1.m2b.24941.m1:0.431739,(CniFungiaSp_ffun1.m4.16758.m1:0.0616766,CniFungiaSp_ffun1.m4.32752.m1:0.324307)90:0.0515513)1:0.355978)99:0.618201,MnemiopsisL_ML11823a-RA:1.05636)50:0.195615,(CniAureliaA_scaffold1034.g3.t1:0.915399,CniGalaxeaF_gfas1.m1.1500.m1:0.857552)97:0.39673)95:0.359878)80:0.110113,(((CaenorhabditisE_F58F6.1.1:1.30202,(((CniXenia_Xe_022940-T1:0.548402,(CniAureliaA_scaffold673.g12.t1:0.639241,CniRenillaM_g905.t1:6e-09)0:0.0938592)63:0.772305,((CaenorhabditisE_F29B9.9a.1:0.497995,DanioR_ENSDART00000030004:0.484927)99:0.523827,(CniOrbicellaF_rna17724:0.524202,OphiophagusH_rna-gnl|NaturalisBC|L345_05536.mrna:0.548308)98:0.367551)0:6e-09)74:0.0709116,((((CniAureliaA_scaffold2.g5.t1:0.633443,CniMontiporaC_g43518.t1:0.274094)87:0.212868,(CaenorhabditisE_M01A12.1.1:0.642009,AmphibalanusA_rna-gnl|WGS_VIIS|FJT64_002016-RA_mrna:0.596614)94:0.320102)98:0.452038,CniRenillaM_g17168.t1:0.400212)10:0.148199,(((CniExaiptasiaP_rna-XM_021038304.2:0.359108,CniActiniaT_rna-XM_031719083.1:0.215515)74:0.046913,CniNemvArnau_NVE21880:0.403215)97:0.268455,CniHydraV_rna4829:0.653614)99:0.373231)74:0.126211)76:0.103008)30:0.0219553,(CaenorhabditisE_F12F6.9.1:0.777372,(CaenorhabditisE_C09G5.3.1:0.572388,(CaenorhabditisE_K12D12.3.1:0.245516,CaenorhabditisE_W08D2.6.1:0.167759)1:0.601713)78:0.197028)87:0.13603)85:0.132565,(CaenorhabditisE_F46C8.6.1:0.902239,((((CaenorhabditisE_F46B3.17.1:0.686107,(MnemiopsisL_ML02547a-RA:0.438329,(CniAmplexidiscus_evm.model.scaffold_117.31:0.385125,SalpingoecaR_rna-gnl|WGS_ACSY|mrna_PTSG_08174T0:0.314943)95:0.356507)1:0.943621)80:0.248032,(((CaenorhabditisE_F11H8.3.1:0.164123,(CaenorhabditisE_ZK1193.1.1:0.0828511,(CaenorhabditisE_F26F12.1.1:0.103553,CniAcroporaD_rna10747:0.153267)73:0.0965391)90:0.0731381)98:0.235074,(CaenorhabditisE_F54C9.4.1:0.339722,(CaenorhabditisE_T10B10.1.1:0.119522,CaenorhabditisE_C29E4.1.1:0.155381)98:0.228803)99:0.382307)86:0.129487,(CaenorhabditisE_W09G10.1b.1:0.530788,(CaenorhabditisE_F52F12.2.1:0.542218,CaenorhabditisE_F32G8.5.1:0.628578)97:0.697023)82:0.324537)95:0.279241)80:0.152938,(((CniFungiaSp_ffun1.m4.149.m1:1.20343,((CaenorhabditisE_D2023.7.1:0.375722,OphiophagusH_rna-gnl|NaturalisBC|L345_03493.mrna:1.11318)36:0.200266,CaenorhabditisE_F22D6.10.1:0.653779)1:0.111389)33:0.0719428,((CaenorhabditisE_F17C11.3.1:0.602456,CaenorhabditisE_T08B2.2.1:0.757578)82:0.191722,StrigamiaM_SMAR015239-RA:1.63584)82:0.223759)63:0.0845533,(((CniAureliaA_scaffold1054.g7.t1:0.271346,CaenorhabditisE_F56D5.1.1:0.330162)69:0.163924,CaenorhabditisE_C31H2.2.1:0.35426)98:0.358997,(CaenorhabditisE_R09A8.4.1:0.483839,(CaenorhabditisE_C36B1.1d.1:0.451066,LingulaA_rna-XM_013553015.1:0.345534)92:0.272968)99:0.62059)92:0.269278)76:0.0920309)77:0.0925658,(CniGalaxeaF_gfas1.m1.15389.m1:1.31772,((((((((CaenorhabditisE_F15A2.1a.1:0.411468,(((OphiophagusH_rna-gnl|NaturalisBC|L345_02411.mrna:0.541557,LingulaA_rna-XM_013526149.1:0.481263)0:5e-09,LingulaA_rna-XM_013560277.1:5.98954)52:0.325763,OphiophagusH_rna-gnl|NaturalisBC|L345_09232.mrna:0.91635)78:0.328919)63:0.232125,(AcanthasterP_rna27315:0.897454,OphiophagusH_rna-gnl|NaturalisBC|L345_00493.mrna:0.346967)98:0.468749)79:0.0697477,((LottiaG_LotgiT168951:1.17902,(CniFungiaSp_ffun1.m4.28081.m1:0.161771,(((CniFungiaSp_ffun1.m4.16350.m1:0.0921603,CniFungiaSp_ffun1.m4.26769.m1:0.0279061)91:0.0776293,(CniFungiaSp_ffun1.m4.13648.m1:0.0661484,(CniFungiaSp_ffun1.m4.26937.m1:0.0453826,(CniFungiaSp_ffun1.m4.3309.m1:0.0823338,CniFungiaSp_ffun1.m4.9099.m1:0.130081)86:0.0537577)1:0.0999355)0:0.0242903)83:0.0603489,((((CniFungiaSp_ffun1.m4.26482.m1:0.12587,((((CniFungiaSp_ffun1.m4.29329.m1:0.0373338,(CniFungiaSp_ffun1.m4.29712.m1:0.0700568,CniFungiaSp_ffun1.m4.29023.m1:0.18132)64:0.0153369)97:0.0342799,(((CniFungiaSp_ffun1.m4.8822.m1:0.140023,CniFungiaSp_ffun1.m4.23596.m1:0.0279122)86:0.0184868,CniFungiaSp_ffun1.m4.16738.m1:0.0899914)64:0.00813227,(CniFungiaSp_ffun1.m4.8821.m1:0.0945186,(CniFungiaSp_ffun1.m4.20026.m1:0.111687,(CniFungiaSp_ffun1.m4.25046.m1:0.0207144,CniFungiaSp_ffun1.m4.26990.m1:0.0210423)97:0.0392111)99:0.0402485)99:0.0305233)93:0.00864155)92:0.0115426,((CniFungiaSp_ffun1.m4.29046.m1:0.144265,((CniFungiaSp_ffun1.m4.17879.m1:0.0669099,CniFungiaSp_ffun1.m4.25996.m1:0.110781)92:0.101827,(((CniFungiaSp_ffun1.m4.11652.m1:0.0591377,CniFungiaSp_ffun1.m4.26254.m1:0.12942)71:0.0975416,CniFungiaSp_ffun1.m4.20004.m1:0.0717997)78:0.0579434,CniFungiaSp_ffun1.m4.29062.m1:0.0773029)1:0.0880266)36:0.0280449)58:0.00884881,CniFungiaSp_ffun1.m4.23525.m1:0.141076)77:0.0135452)1:0.0925241,((CniFungiaSp_ffun1.m4.21474.m1:0.136589,CniFungiaSp_ffun1.m4.20024.m1:0.0879925)91:0.0492051,(CniFungiaSp_ffun1.m4.26717.m1:0.0437104,((CniFungiaSp_ffun1.m4.26745.m1:0.15423,CniFungiaSp_ffun1.m4.32547.m1:0.157296)94:0.0408308,(CniFungiaSp_ffun1.m4.13098.m1:0.122062,CniFungiaSp_ffun1.m4.29130.m1:0.0974184)92:0.0276744)59:0.0069665)90:0.0366754)94:0.0230886)97:0.0242882)66:0.0125982,CniFungiaSp_ffun1.m4.16753.m1:0.053165)88:0.0115466,(CniFungiaSp_ffun1.m4.28765.m1:0.06142,CniFungiaSp_ffun1.m4.28619.m1:0.0430228)78:0.00368925)92:0.0175774,(CniFungiaSp_ffun1.m4.25226.m1:0.0643049,CniFungiaSp_ffun1.m4.27667.m1:0.158844)83:0.0453754)98:0.052233)24:0.0538485)99:0.606517)58:0.216627,(((CniXenia_Xe_001617-T1:0.32757,CniNemvArnau_v1g57088:0.110809)18:0.522231,((((CniFungiaSp_ffun1.m4.21623.m1:0.0436151,CniFungiaSp_ffun1.m4.26969.m1:0.0838039)88:0.0414576,(CniFungiaSp_ffun1.m4.22749.m1:0.249807,CniFungiaSp_ffun1.m4.18596.m1:0.0249764)6:0.0168975)89:0.0481155,(CniFungiaSp_ffun1.m4.17170.m1:0.0535086,CniFungiaSp_ffun1.m4.14876.m1:0.157139)88:0.0354723)31:0.0110352,(CniFungiaSp_ffun1.m4.670.m1:0.0720498,CniFungiaSp_ffun1.m4.1794.m1:0.0587785)87:0.0554961)1:1.6817)73:0.0920304,((CniHenneguyaS_rna-gnl|WGS_SGJC|scaffold_266-augustus-0.12-mRNA:1.05419,CniXenia_Xe_006347-T1:0.321074)39:0.202341,(BotrylloidesL_Boleac.CG.SB_v3.S305.g07303.01.t:0.529953,BotrylloidesL_Boleac.CG.SB_v3.S166.g03547.01.t:0.910685)0:6e-09)88:0.286505)85:0.110661)80:0.0681798)73:0.068112,((AcanthasterP_rna30032:0.641762,CniAmplexidiscus_evm.model.scaffold_442.7:0.948379)28:0.122822,(CniXenia_Xe_022265-T1:0.280745,CniDendronephthya_rna-XM_028544148.1:0.150227)99:0.62007)55:0.211908)83:0.0898681,(((((((((DanioR_ENSDART00000103004:0.271157,XenopusT_rna-XM_002934860.4:0.330385)1:0.409874,((OphiophagusH_rna-gnl|NaturalisBC|L345_12204.mrna:0.746239,XenopusT_rna-XM_004915296.4:0.320173)79:0.0969589,DanioR_ENSDART00000087346:0.403786)1:0.305237)96:0.174483,(CniMorbakkaV_scaffold357.g1.t2:0.34056,(CniPocilloporaD_rna-XM_027180583.1:5e-09,CniPocilloporaA_rna4353:5e-09)99:0.358464)99:0.506675)56:0.106518,(CniRenillaM_g13554.t1:0.671653,(CniExaiptasiaP_rna-XM_021057794.2:0.655068,(CniActiniaT_rna-XM_031715984.1:0.60773,(CniMorbakkaV_scaffold643.g5.t1:0.0427773,(CniMorbakkaV_scaffold2745.g1.t1:5e-09,CniPoritesL_plut2.m8.9792.m1:0.710439)25:0.0285227)99:0.197254)0:0.166212)11:0.0982166)98:0.21835)92:0.25373,CniAureliaA_scaffold300.g14.t1:1.09812)60:0.0989609,((CrassostreaG_EKC23462:0.705487,((CniGoniastreaA_gasp1.m3.19532.m1:0.175838,CniOrbicellaF_rna12761:0.133958)99:0.328108,(CniMergedstylophoraP_rna31102:0.127286,(CniPocilloporaA_rna12782:5e-09,CniPocilloporaD_rna-XM_027189149.1:5e-09)99:0.188071)99:0.30043)94:0.286078)89:0.265477,(OphiophagusH_rna-gnl|NaturalisBC|L345_06769.mrna:0.487812,((CniAcroporaT_aten_0.1.m1.5239.m1:0.126654,CniAcroporaT_aten_0.1.m1.11517.m1:0.0264306)1:0.417488,(CniFungiaSp_ffun1.m4.28344.m1:0.256804,CniMontiporaC_g51090.t1:0.272596)48:0.099797)98:0.3235)1:0.77245)76:0.158256)23:0.0576075,CniXenia_Xe_023212-T1:0.769874)1:0.0863808,LottiaG_LotgiT121119:1.28585)56:0.0406156,((((((CaenorhabditisE_B0491.2.3:0.368675,CniRenillaM_g15179.t1:0.93367)0:0.0659507,(CaenorhabditisE_ZK836.1.1:0.247629,CaenorhabditisE_T01B7.7.2:0.123972)99:0.322021)92:0.176959,(((CaenorhabditisE_C12D8.8.1:0.31956,((CaenorhabditisE_B0024.1.1:0.0719584,CaenorhabditisE_B0024.2.1:0.135326)85:0.206392,StrigamiaM_SMAR002501-RA:1.68238)0:5e-09)1:0.330399,(CaenorhabditisE_C34D4.15a.1:0.928939,((CaenorhabditisE_C30F2.1.1:0.563774,(CaenorhabditisE_K01A2.7.1:0.514232,CaenorhabditisE_Y39G8C.4.1:0.791695)78:0.153672)87:0.160031,CaenorhabditisE_C35B8.1.1:0.714814)72:0.0658597)0:5e-09)85:0.0887661,CrassostreaG_EKC42989:0.823789)94:0.268726)69:0.151761,((((((((CniFungiaSp_ffun1.m4.25059.m1:0.288433,((CniFungiaSp_ffun1.m4.23247.m1:0.135384,(CniFungiaSp_ffun1.m4.27189.m1:0.104839,CniFungiaSp_ffun1.m4.25052.m1:0.0986692)8:0.0231785)76:0.0188703,CniFungiaSp_ffun1.m4.25211.m1:0.279988)19:0.0380015)89:0.0480741,(CniGoniastreaA_gasp1.m3.1365.m1:0.12868,(CniOrbicellaF_rna19947:0.0982568,(CniGoniastreaA_gasp1.m3.31783.m1:0.0560917,CniGoniastreaA_gasp1.m3.1352.m1:0.178654)82:0.0277068)1:0.155052)99:0.106998)85:0.0870518,((CniPoritesL_plut2.m8.2021.m1:0.252522,(CniMontiporaC_g41074.t1:0.00294837,CniMontiporaC_g55329.t1:0.00257783)1:0.38564)96:0.111404,((CniPocilloporaA_rna121:5e-09,CniPocilloporaD_rna-XM_027188147.1:5e-09)1:0.217474,((((CniPocilloporaA_rna5742:5e-09,CniPocilloporaD_rna-XM_027182024.1:5e-09)1:0.0697342,(CniPocilloporaA_rna5741:5e-09,CniPocilloporaD_rna-XM_027182023.1:5e-09)1:0.0743551)97:0.0495229,(CniMergedstylophoraP_rna33408:0.0885478,CniMergedstylophoraP_Spis25162:0.178006)70:0.00814596)99:0.128779,(CniMergedstylophoraP_rna24013:0.135202,(CniMergedstylophoraP_rna36316:0.0369876,(CniMergedstylophoraP_rna34909:0.133472,CniMergedstylophoraP_rna15783:0.0701522)87:0.0237371)99:0.102193)24:0.0387064)44:0.0397617)99:0.124405)69:0.0687345)99:0.667105,CaenorhabditisE_F59F3.2.1:1.19555)90:0.29844,((CaenorhabditisE_C01H6.1.1:0.539565,(OphiophagusH_rna-gnl|NaturalisBC|L345_08925.mrna:0.630007,CaenorhabditisE_AC3.6.1:0.484013)50:0.178377)97:0.305389,(CaenorhabditisE_C09G5.6.1:0.482465,CaenorhabditisE_Y77E11A.15.1:0.349517)99:0.53358)78:0.128285)81:0.0609503,(((BotrylloidesL_Boleac.CG.SB_v3.S35.g08161.01.t:0.383594,CniMorbakkaV_scaffold263.g5.t1:0.290021)98:0.361437,((LingulaA_rna-XM_013530369.1:0.832787,(CniDendronephthya_rna-XM_028551647.1:0.185957,CniRenillaM_g19965.t1:0.296427)98:0.346431)99:0.429609,((CniAmplexidiscus_evm.model.scaffold_5.148:0.0589783,CniDiscosoma_evm.model.scaffold_46.12:0.0439948)98:0.193213,((CniMergedstylophoraP_rna1315:0.0886079,((CniPocilloporaA_rna4413:5e-09,CniPocilloporaD_rna-XM_027180643.1:5e-09)99:0.0792392,(CniPocilloporaA_rna4414:5e-09,CniPocilloporaD_rna-XM_027180644.1:5e-09)1:0.102321)92:0.0458221)1:0.16241,((CniMontiporaC_g1925.t1:0.132141,(CniAcroporaT_aten_0.1.m1.23537.m1:0.0744164,(CniAcroporaM_amil.1.2.4387.m1:0.0081765,(CniAcroporaD_rna10744:0.960946,CniAcroporaD_rna15381:0.00113156)9:0.10019)54:0.0023183)1:0.147014)1:0.236789,(CniFungiaSp_ffun1.m4.811.m1:0.0735695,(CniGoniastreaA_gasp1.m3.4339.m1:0.163332,(CniOrbicellaF_rna11201:5e-09,CniOrbicellaF_rna11203:5e-09)92:0.0309396)1:0.122938)90:0.0605208)12:0.0556566)96:0.154534)1:0.414412)31:0.0741682)96:0.248813,(MnemiopsisL_ML279836a-RA:0.444281,(CniGoniastreaA_gasp1.m3.19531.m1:0.45791,DanioR_ENSDART00000110608:0.329992)96:0.286322)98:0.430215)98:0.279715)15:0.0451415,(BotrylloidesL_Boleac.CG.SB_v3.S305.g07304.01.t:0.531266,(CniExaiptasiaP_rna-XM_021050942.2:0.474885,OphiophagusH_rna-gnl|NaturalisBC|L345_07962.mrna:0.487088)95:0.205767)1:0.487126)46:0.0917193,(CniFungiaSp_ffun1.m4.18598.m1:0.234906,CniFungiaSp_ffun1.m4.21462.m1:0.256973)1:0.943908)38:0.0916779)93:0.104848,((StrongylocentrotusP_rna14120:0.50559,((CniPocilloporaD_rna-XM_027188095.1:5e-09,(CniPocilloporaA_rna11750:5e-09,SalpingoecaR_rna-gnl|WGS_ACSY|mrna_PTSG_00273T0:5.98947)0:5e-09)85:0.0435162,CniMergedstylophoraP_rna27759:0.0480108)30:0.0268884)95:0.537508,((CaenorhabditisE_C39E9.9.1:0.505599,CniOrbicellaF_rna35047:0.395037)99:0.720487,((CniActiniaT_rna-XM_031703139.1:0.746006,(DanioR_ENSDART00000113580:0.27653,(DanioR_ENSDART00000006037:0.173858,((((Human_ENST00000603808:0.0312129,MusM_ENSMUST00000112027:0.039133)96:0.131294,OphiophagusH_rna-gnl|NaturalisBC|L345_11703.mrna:0.327429)0:5e-09,OphiophagusH_rna-gnl|NaturalisBC|L345_11702.mrna:0.214657)93:0.0926602,XenopusT_rna-XM_004915390.4:0.164829)1:0.166497)88:0.087381)99:0.486333)49:0.0996281,(CniExaiptasiaP_rna-XM_021060173.2:0.820954,(CniActiniaT_rna-XM_031711384.1:0.23305,(CniActiniaT_rna-XM_031711385.1:0.39181,CniActiniaT_rna-XM_031711386.1:0.165128)88:0.114194)98:0.274783)90:0.186367)91:0.211224)91:0.226886)0:5e-09)0:0.000616401,(LottiaG_LotgiT121263:1.48015,((((BotrylloidesL_Boleac.CG.SB_v3.S466.g10213.01.t:0.382241,(CniAcroporaM_amil.1.2.24991.m1:0.483631,CniFungiaSp_ffun1.m4.18876.m1:0.368044)98:0.452818)97:0.395895,(LottiaG_LotgiT162884:0.00482582,LottiaG_LotgiT176299:0.0904291)1:1.04208)97:0.490729,((Human_ENST00000372292:0.15793,MusM_ENSMUST00000077136:0.0727625)1:0.63416,(((CniNemvArnau_v1g213152:0.0100974,CniNemvArnau_v1g222548:0.0103619)1:0.501494,(CniExaiptasiaP_rna-XM_028658528.1:0.253502,CniActiniaT_rna-XM_031696080.1:0.242587)99:0.0957322)99:0.115032,CaenorhabditisE_C39E9.3.1:0.844051)0:5e-09)0:0.0225128)0:5e-09,CniNemvArnau_v1g207976:0.223101)98:0.699733)1:0.853192)98:0.171446)22:0.102183)95:0.0957279,(((((AcanthasterP_rna30179:0.424021,LingulaA_rna-XM_013552436.1:0.179365)97:0.248033,(CniAureliaA_scaffold131.g13.t1:0.519823,LingulaA_rna-XM_013530367.1:0.668896)97:0.301898)1:0.63845,(((CniXenia_Xe_021898-T1:1.27394,(BotrylloidesL_Boleac.CG.SB_v3.S200.g04686.01.t:0.725301,((DanioR_ENSDART00000172078:0.18059,DanioR_ENSDART00000115121:0.130505)98:0.357816,DanioR_ENSDART00000168334:0.455049)95:0.225841)32:0.271843)96:0.200367,(CniDendronephthya_rna-XM_028553197.1:0.864309,((CniHydraV_rna714:0.540833,OphiophagusH_rna-gnl|NaturalisBC|L345_08929.mrna:0.419075)98:0.185075,(CniGalaxeaF_gfas1.m1.16022.m1:0.262159,CniMontiporaC_adi2mcaRNA4074_R1:0.271697)1:0.343302)11:0.0354636)99:0.34651)74:0.079832,((DanioR_ENSDART00000087597:0.242666,(OphiophagusH_rna-gnl|NaturalisBC|L345_04072.mrna:0.237416,(XenopusT_rna-XM_031892514.1:0.235375,(Human_ENST00000300527:0.0416857,MusM_ENSMUST00000001181:0.0350157)1:0.146852)12:0.0384686)74:0.0563041)1:0.87906,((((CniXenia_Xe_021819-T1:0.776795,CrassostreaG_EKC27351:0.682051)29:0.152101,(CrassostreaG_EKC18813:0.476517,LingulaA_rna-XM_024075635.1:0.27806)89:0.129784)0:0.113459,(BotrylloidesL_Boleac.CG.SB_v3.S19.g04247.01.t:0.482975,(LottiaG_LotgiT230280:0.317034,(LingulaA_rna-XM_013528167.1:5e-09,LingulaA_rna-XM_013559662.1:6e-09)1:0.371328)35:0.0859664)1:0.451174)95:0.16705,(CrassostreaG_EKC33660:0.558004,(CniRenillaM_g11030.t1:0.421835,CrassostreaG_EKC23280:0.583453)90:0.16683)99:0.386998)85:0.138952)30:0.0841496)84:0.0806296)61:0.0699381,(((((CniXenia_Xe_002981-T1:0.97648,((CaenorhabditisE_F29C4.8j.1:0.731143,(CniDiscosoma_evm.model.scaffold_390.6:0.880926,ApisM_GB52194-RA:0.345023)0:0.0264472)0:0.108395,XenopusT_rna-XM_018093956.2:0.616723)58:0.150375)0:5e-09,CaenorhabditisE_W07A12.5.1:0.586527)99:0.498274,(AmphibalanusA_rna-gnl|WGS_VIIS|FJT64_027211-RA_mrna:1.07514,(BotrylloidesL_Boleac.CG.SB_v3.S684.g13106.01.t:0.762924,(CniGalaxeaF_gfas1.m1.5903.m1:0.597713,(CniRenillaM_g20747.t1:0.37636,DanioR_ENSDART00000170103:0.232311)86:0.138456)94:0.239166)99:0.386085)85:0.160296)45:0.0515768,(OphiophagusH_rna-gnl|NaturalisBC|L345_11380.mrna:0.757104,(DanioR_ENSDART00000136811:0.20235,(XenopusT_rna-XM_002936225.5:0.210561,(OphiophagusH_rna-gnl|NaturalisBC|L345_07920.mrna:0.134206,(Human_ENST00000303143:0.0232588,MusM_ENSMUST00000070132:0.0231011)1:0.147558)87:0.057824)96:0.0756915)91:0.314009)1:0.524408)0:5e-09,CniMergedstylophoraP_Spis13140:1.53811)85:0.0770036)0:0.00109368,CniOrbicellaF_rna25331:0.982509)59:0.0224604)82:0.0498883,((((((OphiophagusH_rna-gnl|NaturalisBC|L345_09231.mrna:0.818878,(CniPoritesL_plut2.m8.20013.m1:0.631206,DanioR_ENSDART00000164649:0.230803)89:0.216929)98:0.246088,((CaenorhabditisE_Y18H1A.12a.1:0.656745,(CniNemvArnau_v1g217186:0.0317876,CniNemvArnau_v1g240904:1.2e-08)86:0.206962)99:0.321301,StrongylocentrotusP_rna29354:0.720351)80:0.108233)92:0.12795,CniAmplexidiscus_evm.model.scaffold_593.6:0.634761)0:2.1e-08,(CniAmplexidiscus_evm.model.scaffold_441.8:0.157428,CniDiscosoma_evm.model.scaffold_25.102:0.109379)1:0.78252)97:0.194786,((Human_ENST00000327097:0.128133,MusM_ENSMUST00000027639:0.193571)99:0.681751,(DanioR_ENSDART00000150103:8e-09,CniExaiptasiaP_rna-XM_021036896.2:0.30461)0:1.1e-08)99:0.504947)29:0.17605,(CniNemvArnau_v1g154768:0.375851,CaenorhabditisE_F54D8.1.1:1.23067)90:0.41129)28:0.123366)69:0.0319565,((((((((CniAcroporaT_aten_0.1.m1.26205.m1:0.0645883,(CniAcroporaD_rna11374:0.0143699,CniAcroporaM_amil.1.2.25288.m1:0.0124471)81:0.0598288)1:0.78769,StrongylocentrotusP_rna12447:0.284944)94:0.220164,CniHydraV_rna2025:0.829299)1:0.493817,((CniDendronephthya_rna-XM_028551177.1:0.742244,(CniXenia_Xe_008809-T1:0.630854,(LingulaA_rna-XM_013526148.2:0.0230215,(LingulaA_rna-XM_013526144.1:0.05622,LingulaA_rna-XM_013526145.1:0.0310828)79:0.0109413)99:0.5108)61:0.0636752)37:0.11544,(CniAcroporaD_rna32936:0.0967437,(CniGalaxeaF_gfas1.m1.15427.m1:0.05404,(CniOrbicellaF_rna29602:0.0926246,(CniPocilloporaA_rna25329:5e-09,CniPocilloporaD_rna-XM_027201732.1:5e-09)1:0.11449)95:0.026864)20:0.0294337)1:0.456583)99:0.21713)15:0.0324234,(CniAcroporaD_rna7817:6e-09,(CniNemvArnau_v1g128468:5e-09,(CniNemvArnau_v1g128456:0,CniNemvArnau_v1g128383:0)0:5e-09)0:5e-09)97:0.974242)68:0.137254,((CniAcroporaD_rna4077:0.157876,CniNemvArnau_v1g127140:0.0975766)1:1.53322,((((((((CniOrbicellaF_rna31082:0.512817,CniNemvArnau_v1g127157:0.457351)40:0.107666,(SalpingoecaR_rna-gnl|WGS_ACSY|mrna_PTSG_11601T0:0.332083,SalpingoecaR_rna-gnl|WGS_ACSY|mrna_PTSG_11789T0:0.657523)1:1.05935)87:0.247519,(LingulaA_rna-XM_013545218.1:0.739053,(BotrylloidesL_Boleac.CG.SB_v3.S40.g09169.01.t:0.890372,CniDiscosoma_evm.model.scaffold_77.23:0.0377793)70:0.455309)45:0.132038)70:0.1007,(CaenorhabditisE_C15A11.1.1:0.204027,CaenorhabditisE_C34H4.4.1:0.402125)1:0.971793)0:5e-09,BotrylloidesL_Boleac.CG.SB_v3.S13.g02151.01.t:0.962608)26:0.0600983,(((Human_ENST00000399429:0.0530164,MusM_ENSMUST00000115537:0.0628573)96:0.291469,(CniFungiaSp_ffun1.m4.18871.m1:0.0396495,CniOrbicellaF_rna3356:0.167567)1:0.493862)1:0.638136,((XenopusT_rna-XM_031904455.1:0.704021,(DanioR_ENSDART00000112808:0.580079,(CaenorhabditisE_E03G2.3.1:0.43119,XenopusT_rna-XM_002936757.4:0.348695)1:0.352319)64:0.118356)98:0.186975,(CniMorbakkaV_scaffold116.g21.t1:1.0447,DrosophilaM_FBtr0089574:1.12508)29:0.0286876)45:0.063302)75:0.0779987)83:0.0773014,(CniNemvArnau_v1g140821:0.832742,(CniDendronephthya_rna-XM_028557126.1:0.483561,(AcanthasterP_rna29040:0.0726253,AcanthasterP_rna29044:0.113213)1:0.781714)19:0.19551)85:0.193806)0:2.1e-08,CniRenillaM_g15590.t1:0.867246)78:0.056035)0:6e-09)65:0.0631246,((BotrylloidesL_Boleac.CG.SB_v3.S294.g06958.01.t:0.92221,(((DanioR_ENSDART00000169836:0.452621,(StrigamiaM_SMAR005840-RA:0.319536,(DrosophilaM_FBtr0309957:0.30017,ApisM_GB47258-RA:0.285849)99:0.166921)99:0.202631)99:0.379312,CaenorhabditisE_K03H9.2.1:1.45216)74:0.052144,(DanioR_ENSDART00000088643:0.36416,(AmphibalanusA_rna-gnl|WGS_VIIS|FJT64_016279-RA_mrna:5e-09,AmphibalanusA_rna-gnl|WGS_VIIS|FJT64_026268-RA_mrna:0.00658278)1:0.524565)99:0.339333)83:0.0912261)78:0.098571,XenopusT_rna-XM_012970903.3:0.957759)97:0.160829)29:0.0579388,((((((CrassostreaG_EKC38566:0.769278,((((LingulaA_rna-XM_013559851.1:0.643156,(((((CrassostreaG_EKC34438:0.21159,CrassostreaG_EKC43052:0.0220775)72:0.038717,CrassostreaG_EKC43046:0.0549398)63:0.0172111,CrassostreaG_EKC34440:0.00798119)75:0.0338818,CrassostreaG_EKC34435:0.278894)1:0.291427,LottiaG_LotgiT188217:0.213167)38:0.0614396)94:0.189938,((CrassostreaG_EKC27350:0.398838,MnemiopsisL_ML17503a-RA:0.298818)97:0.2084,CniXenia_Xe_002980-T1:0.696735)99:0.32814)99:0.188204,(CniPoritesL_plut2.m8.11985.m1:0.786105,LingulaA_rna-XM_013563314.2:0.401668)99:0.332626)80:0.0548861,(CniNemvArnau_v1g221793:0.106417,CniNemvArnau_v1g148660:0.196335)1:0.871321)89:0.135844)4:0.0621622,(((AcanthasterP_rna27316:0.556797,XenopusT_rna-XM_031902437.1:0.61561)99:0.445041,((XenopusT_rna-XM_002934864.4:0.226646,(Human_ENST00000244728:0.148373,OphiophagusH_rna-gnl|NaturalisBC|L345_00381.mrna:0.167929)80:0.0420362)1:1.03112,CniAmplexidiscus_evm.model.scaffold_59.33:1.01258)61:0.0792351)82:0.176539,((DanioR_ENSDART00000080072:0.5028,(AmphibalanusA_rna-gnl|WGS_VIIS|FJT64_025138-RA_mrna:0.0148036,AmphibalanusA_rna-gnl|WGS_VIIS|FJT64_011292-RA_mrna:0.0135789)1:0.983284)93:0.224924,(((DanioR_ENSDART00000128687:0.344052,(MusM_ENSMUST00000025940:0.102678,(Human_ENST00000382137:0.0204132,Human_ENST00000382071:5e-09)90:0.0456067)99:0.272583)99:0.350833,((XenopusT_rna-XM_031903017.1:0.264869,(Human_ENST00000327928:0.086276,MusM_ENSMUST00000053013:0.19988)99:0.152603)99:0.313242,(DanioR_ENSDART00000081940:0.345219,DanioR_ENSDART00000132859:0.264454)96:0.147659)63:0.114918)99:0.790905,CaenorhabditisE_D1007.2.1:1.40111)0:5e-09)25:0.0768659)91:0.152058)0:0.0819921,(CrassostreaG_EKC23282:0.594921,(CniAureliaA_scaffold300.g10.t1:0.761034,CniGalaxeaF_gfas1.m1.11405.m1:0.880546)93:0.333499)92:0.296117)55:0.059577,(((CniOrbicellaF_rna35068:0.20135,(CniPocilloporaA_rna26736:5e-09,CniPocilloporaD_rna-XM_027203253.1:5e-09)1:0.293023)96:0.312707,(CaenorhabditisE_T21D9.1.1:0.709749,MnemiopsisL_ML047918a-RA:1.26635)84:0.340388)99:0.470176,(CniFungiaSp_ffun1.m4.18879.m1:0.381248,OphiophagusH_rna-gnl|NaturalisBC|L345_08296.mrna:0.24027)1:0.709773)0:0.0970721)88:0.076669,(CniActiniaT_rna-XM_031713017.1:1.10769,((CniFungiaSp_ffun1.m4.29914.m1:0.573861,((Human_ENST00000390654:0.0321422,MusM_ENSMUST00000102765:0.0444438)1:0.381944,(XenopusT_rna-XM_031905310.1:0.208526,(OphiophagusH_rna-gnl|NaturalisBC|L345_04381.mrna:0.377304,(Human_ENST00000645393:0.0369589,MusM_ENSMUST00000105454:0.0297409)94:0.0620017)94:0.0702816)1:0.276858)77:0.13205)99:0.248721,(OphiophagusH_rna-gnl|NaturalisBC|L345_01172.mrna:0.789518,CniAcroporaD_rna28863:0.693477)36:0.0702833)84:0.167334)48:0.118626)88:0.0742006,(((ApisM_GB47257-RA:0.655939,(((CniGalaxeaF_gfas1.m1.67.m1:2.64055,CniHydraV_rna14495:2.1e-08)44:0.287177,MonosigaB_rna-XM_001749408.1:0.442383)79:0.251441,LottiaG_LotgiT70227:0.441232)0:0.000459191)98:0.439187,((CniAcroporaD_rna10742:0.854004,(ApisM_GB52014-RA:0.438791,(XenopusT_rna-NM_001127025.1:0.175998,(Human_ENST00000649368:0.0333792,MusM_ENSMUST00000132527:0.04297)98:0.0920272)1:0.365332)99:0.372034)0:2.1e-08,CniNemvArnau_v1g184625:0.48812)73:0.103446)91:0.144112,(((((CniGalaxeaF_gfas1.m1.8965.m1:0.465042,LingulaA_rna-XM_024077190.1:0.544148)99:0.283071,(DanioR_ENSDART00000134102:0.549495,(DanioR_ENSDART00000102981:0.453053,StrigamiaM_SMAR001051-RA:0.467572)91:0.12336)98:0.172591)1:0.50041,((DanioR_ENSDART00000168815:0.485783,(CniOrbicellaF_rna35063:0.500575,CrassostreaG_EKC19703:0.133193)81:0.159697)1:0.545828,((CniMergedstylophoraP_rna4163:0.895875,(CniFungiaSp_ffun1.m4.4298.m1:0.246661,(CniGalaxeaF_gfas1.m1.8587.m1:0.237805,CniMontiporaC_g31708.t1:0.193158)1:0.203865)1:0.484117)92:0.150834,((CniRenillaM_g11934.t1:0.439755,(CniDendronephthya_rna-XM_028551174.1:0.174092,CniXenia_Xe_002979-T1:0.197042)7:0.122673)1:0.875565,(SalpingoecaR_rna-gnl|WGS_ACSY|mrna_PTSG_11817T0:0.739826,MnemiopsisL_ML034335a-RA:0.947485)76:0.150276)57:0.0839308)91:0.117056)43:0.0538053)72:0.0376975,(((CniPoritesL_plut2.m8.7329.m1:0.208238,(CniFungiaSp_ffun1.m4.20574.m1:0.337568,(CniGoniastreaA_gasp1.m3.18575.m1:0.108236,CniOrbicellaF_rna10833:0.0584846)99:0.135668)96:0.0999453)1:0.524162,((OphiophagusH_rna-gnl|NaturalisBC|L345_12393.mrna:0.579097,CniDendronephthya_rna-XM_028550994.1:0.627236)3:0.0870016,((CrassostreaG_EKC38565:0.673589,(CaenorhabditisE_Y81G3A.5a.1:0.257959,(CniAcroporaT_aten_0.1.m1.7189.m1:0.814098,(CniFungiaSp_ffun1.m4.24749.m1:0.286955,OphiophagusH_rna-gnl|NaturalisBC|L345_11553.mrna:0.508965)96:0.597098)96:0.707701)79:0.145101)99:0.371304,(XenopusT_rna-XM_031894749.1:0.352803,CrassostreaG_EKC34436:2.2552)0:0.0932086)96:0.221177)1:0.411779)95:0.21059,((((StrongylocentrotusP_rna21807:0.389931,(CniGoniastreaA_gasp1.m3.18069.m1:0.0361463,CniOrbicellaF_rna505:0.0583397)1:0.385726)1:0.480664,(((CniGoniastreaA_gasp1.m3.2875.m1:0.0859605,CniOrbicellaF_rna13435:0.128993)1:0.326193,((CniAmplexidiscus_evm.model.scaffold_159.7:0.104646,CniDiscosoma_evm.model.scaffold_105.5:0.124378)1:0.314235,(CniMontiporaC_g32216.t1:0.246566,CniNemvArnau_v1g127136:0.394722)99:0.107147)99:0.129161)57:0.20902,DanioR_ENSDART00000172387:0.873856)1:0.240804)1:0.356187,(((Human_ENST00000372748:0.0390273,MusM_ENSMUST00000030372:0.0390578)99:0.0937287,(XenopusT_rna-NM_001097192.1:0.126547,DanioR_ENSDART00000035093:0.218404)31:0.0607842)1:0.503815,DanioR_ENSDART00000180466:0.724016)65:0.102469)86:0.0709252,(((DanioR_ENSDART00000055139:0.552943,LingulaA_rna-XM_013560307.2:0.30209)1:0.446071,((DanioR_ENSDART00000142957:0.316866,(Human_ENST00000648076:0.0540066,MusM_ENSMUST00000026045:0.080904)1:0.258198)1:0.38052,((Human_ENST00000651968:0.0347553,MusM_ENSMUST00000105511:0.0796112)1:0.299817,(DanioR_ENSDART00000091021:0.179163,DanioR_ENSDART00000162218:0.212774)1:0.219197)1:0.295612)97:0.171718)59:0.0925348,(XenopusT_rna-XM_031905873.1:0.358986,((CaenorhabditisE_T05E7.2.1:0.133076,(CaenorhabditisE_T06E4.6.1:0.0363832,CaenorhabditisE_T06E4.4.1:0.00729416)90:0.0523888)95:0.137861,(CaenorhabditisE_T15B7.5.1:0.105172,(CaenorhabditisE_T15B7.4.1:0.0267294,CaenorhabditisE_T15B7.3.1:0.0657254)99:0.121652)67:0.0509444)1:0.427142)1:0.540472)74:0.0927572)74:0.0580482)86:0.0925142)93:0.0763919,((((CniDiscosoma_evm.model.scaffold_77.21:5e-09,CniNemvArnau_v1g66209:2.53336)48:0.917613,((((((CniAmplexidiscus_evm.model.scaffold_73.39:0.118349,((CniMergedstylophoraP_rna18075:0.100947,(CniGoniastreaA_gasp1.m3.24591.m1:0.0307666,CniOrbicellaF_rna29604:0.0133402)1:0.0383914)96:0.0225668,((CniGalaxeaF_gfas1.m1.15425.m1:0.0495956,((CniAcroporaT_aten_0.1.m1.19867.m1:0.0725887,((CniAcroporaD_rna41642:0.0149631,(CniAcroporaD_rna32934:0.00546166,StrongylocentrotusP_rna29148:1.37552)0:7.7221e-05)94:0.0203743,CniAcroporaM_amil.1.2.20604.m1:0.000546098)87:0.00764936)1:0.0710705,CniMontiporaC_g41679.t1:0.0548156)99:0.0273502)97:0.0246376,(CniFungiaSp_ffun1.m4.22180.m1:0.0861562,CniPoritesL_plut2.m8.9885.m1:0.0684053)61:0.0193321)99:0.0239515)1:0.055133)99:0.109279,(CniActiniaT_rna-XM_031718643.1:0.164641,(CniNemvArnau_v1g19792:5e-09,CniNemvArnau_v1g205488:5e-09)1:0.18331)1:0.149307)1:0.461118,((CniMontiporaC_adi2mcaRNA10748_R0:0.842754,(CniAcroporaD_rna40304:2.1e-08,CniNemvArnau_v1g64218:0.600013)0:2.1e-08)27:1.08825,(((DanioR_ENSDART00000154878:0.713972,(XenopusT_rna-XM_012961678.2:0.335854,((CniRenillaM_g6303.t1:0.502768,LottiaG_LotgiT216938:0.315185)1:0.518048,(Human_ENST00000328333:0.0701184,MusM_ENSMUST00000112070:0.0689588)99:0.137433)1:0.161033)1:0.193436)93:0.152981,(CniMontiporaC_g46335.t1:0.151249,((((CniGoniastreaA_gasp1.m3.12654.m1:0.107324,(CniOrbicellaF_rna17727:5e-09,CniOrbicellaF_rna17728:5e-09)95:0.0262051)80:0.0239754,CniOrbicellaF_rna17730:0.0175016)96:0.0355967,CniFungiaSp_ffun1.m4.11675.m1:0.0710557)54:0.0196119,((CniPocilloporaA_rna11181:0,CniPocilloporaD_rna-XM_027187525.1:0)0:0.0570783,CniMergedstylophoraP_rna5071:0.0467805)1:0.116233)97:0.0526707)1:0.59191)55:0.0604963,CniFungiaSp_ffun1.m4.30122.m1:0.719531)65:0.113193)0:0.042781)99:0.137268,(CniRenillaM_g16312.t1:1.34047,(Human_ENST00000341947:0.436544,((CniNemvArnau_v1g5160:0.199161,(CniAcroporaM_amil.1.2.4447.m1:0.157146,CniMontiporaC_g31717.t1:0.151723)90:0.207012)99:0.303925,(CniRenillaM_g22659.t1:0.329879,CniNemvArnau_v1g971:0.204394)99:0.213968)99:0.152689)19:0.16235)47:0.231026)1:0.174834,(((CniGalaxeaF_gfas1.m1.19050.m1:0.457764,StrongylocentrotusP_rna29355:0.588862)98:0.629772,(((AmphimedonQ_rna13846:0.388052,(AcanthasterP_rna30251:0.406319,((CniRenillaM_g13463.t1:0.00288461,CniRenillaM_g13465.t1:0.0656948)97:0.0783831,(CniRenillaM_g15215.t1:5e-09,CniDiscosoma_evm.model.scaffold_390.3:0.620545)69:0.0627003)98:0.178004)99:0.313302)1:0.343044,((CniAmplexidiscus_evm.model.scaffold_25.67:0.0533308,(CniDiscosoma_evm.model.scaffold_2.162:6e-09,SalpingoecaR_rna-gnl|WGS_ACSY|mrna_PTSG_08167T0:0.446892)1:0.40606)1:0.844532,(CniExaiptasiaP_rna-XM_028663864.1:1.77128,CniActiniaT_rna-XM_031714212.1:0.717034)0:5e-09)92:0.272165)41:0.043253,(((((MnemiopsisL_ML034334a-RA:0.199893,MnemiopsisL_ML18198a-RA:0.356167)99:0.109075,(MnemiopsisL_ML034336a-RA:0.203225,MnemiopsisL_ML18197a-RA:0.350108)1:0.125598)88:0.0769205,(MnemiopsisL_ML16441a-RA:0.46928,(MnemiopsisL_ML034337a-RA:0.144271,MnemiopsisL_ML034338a-RA:0.231294)1:0.224396)99:0.164109)99:0.281887,(CniHydraV_rna11558:0.686112,CniHydraV_rna22486:0.58827)1:0.677104)70:0.0944384,AcanthasterP_rna35069:0.780077)87:0.100338)96:0.149927)92:0.220037,((((Human_ENST00000396625:0.122821,MusM_ENSMUST00000087050:0.0987456)1:0.317988,((Human_ENST00000359759:0.113556,MusM_ENSMUST00000072755:0.138119)1:0.62636,(CniFungiaSp_ffun1.m4.23107.m1:0.230666,(CniGalaxeaF_gfas1.m1.15384.m1:0.244796,(CniGoniastreaA_gasp1.m3.22376.m1:0.0580664,(CniOrbicellaF_rna23516:0.0476291,CniOrbicellaF_rna36053:5e-09)85:0.0477704)99:0.22977)42:0.0193631)1:0.253904)1:0.280948)1:0.184021,((DanioR_ENSDART00000151958:0.293425,(XenopusT_rna-XM_031896915.1:0.230769,(OphiophagusH_rna-gnl|NaturalisBC|L345_13532.mrna:0.219165,(Human_ENST00000373672:0.0457814,MusM_ENSMUST00000044565:0.0387693)1:0.120794)98:0.0768532)1:0.121611)1:0.174805,((XenopusT_rna-XM_031902343.1:0.216861,(OphiophagusH_rna-gnl|NaturalisBC|L345_10044.mrna:0.176401,(Human_ENST00000620364:0.0467608,MusM_ENSMUST00000115244:0.0943237)97:0.110969)94:0.0829974)1:0.2516,(DanioR_ENSDART00000145979:0.394203,XenopusT_rna-XM_031903860.1:0.395425)96:0.116903)99:0.139599)1:0.332159)99:0.212096,(((((((AmphibalanusA_rna-gnl|WGS_VIIS|FJT64_016919-RA_mrna:0.374034,(CniDiscosoma_evm.model.scaffold_68.25:1.00535,(DanioR_ENSDART00000168576:0.383785,(CniOrbicellaF_rna35062:0.0835708,CniOrbicellaF_rna35066:5e-09)99:0.445884)23:0.0613786)63:0.266921)1:0.211794,CniActiniaT_rna-XM_031713059.1:0.492618)93:0.171438,CniNemvArnau_v1g4603:0.515407)80:0.104159,(CniDendronephthya_rna-XM_028550993.1:0.401927,DanioR_ENSDART00000154476:0.21249)1:0.589349)98:0.12172,((((((AcanthasterP_rna30137:0.134788,AcanthasterP_rna30139:0.130289)1:0.340244,CniMorbakkaV_scaffold9.g62.t1:0.328561)88:0.0850812,(CniHydraV_rna23289:0.463283,AmphimedonQ_rna12635:0.770648)23:0.0928323)1:0.477031,(CaenorhabditisE_F33D11.3.1:1.5201,((SalpingoecaR_rna-gnl|WGS_ACSY|mrna_PTSG_00277T0:0.512989,(CniNemvArnau_v1g229259:0.159424,MonosigaB_rna-XM_001748854.1:0.241642)1:0.218742)1:0.448489,(AmphimedonQ_rna14964:0.651503,(CniDiscosoma_evm.model.scaffold_1.105:0.1935,AmphimedonQ_rna3485:0.299545)1:0.348676)83:0.115777)53:0.19043)57:0.100346)0:0.0800977,((((CniAmplexidiscus_evm.model.scaffold_268.11:0.327084,(((CniFungiaSp_ffun1.m4.18875.m1:0.165316,(CniMergedstylophoraP_rna3981:0.180886,((CniPocilloporaA_rna15496:5e-09,CniPocilloporaD_rna-XM_027191885.1:5e-09)70:0.0109529,CniOrbicellaF_rna25330:0.329466)99:0.135835)99:0.0876154)99:0.0848608,CniOrbicellaF_rna3355:0.215404)1:0.0819942,((CniPoritesL_plut2.m8.4110.m1:0.225785,CniGalaxeaF_gfas1.m1.19420.m1:0.373822)85:0.0620833,((CniMontiporaC_g57602.t1:0.00686773,CniMontiporaC_adi2mcaRNA4073_R0:0.00167941)1:0.185128,(CniAcroporaT_aten_0.1.m1.25216.m1:0.0606912,(CniAcroporaD_rna4074:0.0306775,(CniAcroporaD_rna4073:0.00234455,CniAcroporaM_amil.1.2.3902.m1:0.0215466)6:0.00626279)1:0.0442743)1:0.140324)1:0.109894)1:0.0763911)92:0.0664841)1:0.242273,(CniRenillaM_g20746.t1:0.813094,(CniDendronephthya_rna-XM_028549726.1:0.315284,CniXenia_Xe_014297-T1:0.414271)1:0.220254)99:0.210412)1:0.179586,AcanthasterP_rna19826:0.574773)98:0.123573,(((CniDendronephthya_rna-XM_028549718.1:0.615765,CniXenia_Xe_014296-T1:0.359989)1:0.237617,(CniExaiptasiaP_rna-XM_028662828.1:0.551729,((CniDiscosoma_evm.model.scaffold_77.20:0.0999772,(CniAmplexidiscus_evm.model.scaffold_268.12:0.0366079,CniDiscosoma_evm.model.scaffold_77.19:0.0882108)98:0.0639254)1:0.192064,((CniPoritesL_plut2.m8.4106.m1:0.296263,(CniGalaxeaF_gfas1.m1.20080.m1:0.189255,((CniMontiporaC_g57603.t1:0.0110599,CniMontiporaC_adi2mcaRNA4076_R0:0.0802712)1:0.14687,(CniAcroporaT_aten_0.1.m1.25219.m1:0.0458239,(CniAcroporaD_rna4076:0.0327733,CniAcroporaM_amil.1.2.3899.m1:0.0227684)1:0.0444661)1:0.165798)1:0.0672173)99:0.0505731)99:0.0584054,((CniMergedstylophoraP_rna3978:0.139626,(CniPocilloporaA_rna15500:5e-09,CniPocilloporaD_rna-XM_027191886.1:5e-09)1:0.140163)1:0.13561,((CniFungiaSp_ffun1.m4.22707.m1:0.0164399,CniFungiaSp_ffun1.m4.22708.m1:0.0273675)99:0.150612,(CniFungiaSp_ffun1.m4.31434.m1:0.145046,(CniGoniastreaA_gasp1.m3.21903.m1:0.0763033,CniOrbicellaF_rna3357:0.0602124)99:0.0853321)73:0.0249512)99:0.0585293)1:0.0639266)22:0.030316)1:0.176338)30:0.0794014)99:0.105098,StrongylocentrotusP_rna33478:0.576299)99:0.105872)98:0.0805831)98:0.069643,(((((LingulaA_rna-XM_013559886.2:0.218227,(CniNemvArnau_v1g224974:5e-09,CniNemvArnau_v1g204742:5e-09)1:0.830113)3:0.131327,LottiaG_LotgiT116159:0.584559)50:0.0777251,((StrongylocentrotusP_rna4254:0.443955,LottiaG_LotgiT116244:0.0751825)0:0.0442282,(AmphibalanusA_rna-gnl|WGS_VIIS|FJT64_017454-RB_mrna:0.0693986,(StrigamiaM_SMAR011327-RA:0.0652593,StrigamiaM_SMAR015280-RA:0.122895)95:0.111674)97:0.164389)99:0.317411)95:0.0825395,(DrosophilaM_FBtr0079001:0.4944,(AmphibalanusA_rna-gnl|WGS_VIIS|FJT64_017454-RA_mrna:0.157849,(CniHenneguyaS_rna-gnl|WGS_SGJC|scaffold_545-augustus-0.3-mRNA:1.72864,CniNemvArnau_v1g83445:0.0849363)30:0.191751)99:0.212699)1:0.29809)91:0.0834157,(((((BotrylloidesL_Boleac.CG.SB_v3.S130.g02200.01.t:0.241089,CniNemvArnau_v1g224317:0.305007)1:0.285079,(StrigamiaM_SMAR002500-RA:0.0364416,StrigamiaM_SMAR006482-RA:6e-09)1:0.384897)1:0.228518,AcanthasterP_rna19827:0.775689)92:0.0929561,(((AmphibalanusA_rna-gnl|WGS_VIIS|FJT64_017453-RA_mrna:0.264642,(AmphibalanusA_rna-gnl|WGS_VIIS|FJT64_015214-RA_mrna:0.00438585,AmphibalanusA_rna-gnl|WGS_VIIS|FJT64_002054-RA_mrna:0.00465934)1:0.224157)1:0.295711,(ApisM_GB45943-RA:0.512708,StrigamiaM_SMAR006484-RA:0.384126)1:0.193748)1:0.189742,(((DanioR_ENSDART00000073827:0.252404,(XenopusT_rna-XM_004916865.4:0.197239,(Human_ENST00000328300:0.0362856,MusM_ENSMUST00000112931:0.0424061)1:0.131258)99:0.0562349)1:0.0954442,(DanioR_ENSDART00000077296:0.314983,(Human_ENST00000375820:0.0429852,MusM_ENSMUST00000033898:0.0399285)1:0.191068)1:0.102336)98:0.101443,(XenopusT_rna-XM_002933018.5:0.285355,LingulaA_rna-XM_013559885.1:0.589767)99:0.208352)99:0.0833943)97:0.064327)35:0.0337538,((MusM_ENSMUST00000101205:0.152681,CniNemvArnau_v1g100890:0.406049)1:0.375349,(DanioR_ENSDART00000159077:0.634624,XenopusT_rna-XM_031897041.1:0.502921)99:0.141003)1:0.202736)69:0.055665)98:0.0641533)81:0.0414531)75:0.0407055,((OphiophagusH_rna-gnl|NaturalisBC|L345_04057.mrna:0.487674,((CniDiscosoma_evm.model.scaffold_77.26:0.185786,(CniGalaxeaF_gfas1.m1.16023.m1:0.298581,CniGoniastreaA_gasp1.m3.24475.m1:0.19045)86:0.0933688)1:0.359429,(OphiophagusH_rna-gnl|NaturalisBC|L345_05804.mrna:0.594727,(OphiophagusH_rna-gnl|NaturalisBC|L345_01266.mrna:0.231036,OphiophagusH_rna-gnl|NaturalisBC|L345_12727.mrna:0.178149)99:0.161417)86:0.10015)68:0.0596877)1:0.333358,((((((Human_ENST00000360467:0.0742825,MusM_ENSMUST00000033899:0.0798234)1:0.366085,(XenopusT_rna-XM_012968993.3:0.128905,CniFungiaSp_ffun1.m4.7381.m1:0.45336)1:0.19896)99:0.144201,(DanioR_ENSDART00000121574:0.0809086,LottiaG_LotgiT120585:0.521136)1:0.394193)74:0.127597,(((CaenorhabditisE_K04H4.1a.1:0.210903,LottiaG_LotgiT116364:0.258048)99:0.163456,CniNemvArnau_v1g246705:0.408807)96:0.129519,CrassostreaG_EKC43054:0.340069)1:0.278085)91:0.0866802,(((Human_ENST00000303045:0.0452646,MusM_ENSMUST00000159993:0.0559854)1:0.637681,(OphiophagusH_rna-gnl|NaturalisBC|L345_13417.mrna:0.414536,(Human_ENST00000396578:0.134692,MusM_ENSMUST00000113457:0.0797547)99:0.131425)1:0.194108)90:0.091882,(CaenorhabditisE_F01G12.5b.2:0.314481,ApisM_GB45968-RA:0.430143)1:0.169707)87:0.0902278)1:0.169704,(DanioR_ENSDART00000166979:1.1156,(CniMorbakkaV_scaffold9.g60.t1:0.516465,(LottiaG_LotgiT154576:0.114777,LottiaG_LotgiT107396:0.04793)1:0.38354)1:0.516673)62:0.185907)70:0.0704177)92:0.0665406)31:0.0165058,(CniDiscosoma_evm.model.scaffold_68.23:0.44007,OphiophagusH_rna-gnl|NaturalisBC|L345_17118.mrna:0.326983)71:0.0733314)81:0.0327494)96:0.0646108)91:0.0665969)80:0.053522,((((((LingulaA_rna-XM_013565236.1:0.124531,LingulaA_rna-XM_013565237.1:0.316577)99:0.173365,(LingulaA_rna-XM_013558445.1:0.262257,LingulaA_rna-XM_013558444.1:0.153326)98:0.10928)1:0.399597,MnemiopsisL_ML17502a-RA:0.714628)89:0.130074,ApisM_GB52100-RA:0.629139)95:0.164751,(((CniFungiaSp_ffun1.m4.28743.m1:0.615928,((CaenorhabditisE_ZK863.2.1:0.4245,(((Human_ENST00000375001:0.106689,MusM_ENSMUST00000102917:0.0989589)1:0.584094,(CaenorhabditisE_F17C8.2.1:0.140665,(CaenorhabditisE_ZC373.7.1:0.190599,((CaenorhabditisE_B0222.8.1:0.000836574,CaenorhabditisE_B0222.6.1:0.018943)61:0.0130792,((CaenorhabditisE_F54D1.2.1:0,CaenorhabditisE_F54D1.3.1:0)0:0.0636347,CaenorhabditisE_B0222.7.1:0.00532164)99:0.045678)96:0.0559967)93:0.0650422)98:0.140531)95:0.145745,((CaenorhabditisE_C09G5.4.1:0.109764,(CaenorhabditisE_C09G5.5.1:0.0347854,(CaenorhabditisE_C15A11.5.1:0.00214965,CaenorhabditisE_C15A11.6.1:0.00458764)99:0.0608243)98:0.0851301)1:0.251423,(((CaenorhabditisE_M18.1a.1:0.398799,(CaenorhabditisE_C50B6.4.1:0.0024988,CaenorhabditisE_Y2H9A.3.1:0.0050598)99:0.125142)93:0.06173,CaenorhabditisE_F08G5.4.1:0.170334)96:0.0926104,((CaenorhabditisE_ZK265.2.1:0.492578,(CaenorhabditisE_K08C9.4.1:0.180146,CaenorhabditisE_W05G11.3.2:0.26842)91:0.0900727)87:0.0724436,CaenorhabditisE_F57B7.3.1:0.233078)92:0.0785336)32:0.0442067)1:0.266059)90:0.128869)94:0.20213,(CaenorhabditisE_T28F2.6.1:0.212027,CaenorhabditisE_T28F2.8.1:0.172265)1:0.556682)84:0.104801)88:0.0689055,(LingulaA_rna-XM_013563567.1:0.889813,(((LingulaA_rna-XM_013529514.1:0.252425,(LingulaA_rna-XM_013558448.2:0.35067,LingulaA_rna-XM_013529517.2:0.145667)1:0.206425)1:0.29598,((LingulaA_rna-XM_024075572.1:0.379407,(LingulaA_rna-XM_013541286.1:0.029516,LingulaA_rna-XM_013557917.1:0.2885)66:0.0787505)1:0.458914,(CniFungiaSp_ffun1.m4.16020.m1:0.195487,CniRenillaM_g10293.t1:0.382318)93:0.182123)1:0.191876)73:0.0681236,((CniNemvArnau_NVE11911:0.172654,LingulaA_rna-XM_013561330.1:0.404008)90:0.102221,(LingulaA_rna-XM_013546484.1:0.349416,LingulaA_rna-XM_013562970.2:0.343562)99:0.27182)1:0.288742)76:0.0667942)98:0.133727)85:0.0787328,(((OphiophagusH_rna-gnl|NaturalisBC|L345_11449.mrna:0.226813,(XenopusT_rna-NM_001142907.1:0.131047,(Human_ENST00000304636:0.0343694,MusM_ENSMUST00000087883:0.0441529)1:0.10649)93:0.0344133)1:0.148065,((DanioR_ENSDART00000144544:0.15919,(XenopusT_rna-NM_001079250.1:0.133808,(OphiophagusH_rna-gnl|NaturalisBC|L345_10669.mrna:0.134364,(Human_ENST00000297268:0.0198932,MusM_ENSMUST00000031668:0.0653546)1:0.0717885)99:0.0518894)1:0.067634)1:0.175728,(((XenopusT_rna-NM_203889.1:0.0544318,(OphiophagusH_rna-gnl|NaturalisBC|L345_02480.mrna:0.0838521,(Human_ENST00000380518:0.0114956,MusM_ENSMUST00000023123:0.0268211)1:0.0331266)97:0.0159603)35:0.0154107,(DanioR_ENSDART00000159169:0.0896003,DanioR_ENSDART00000100234:0.0880074)96:0.017604)1:0.10948,((XenopusT_rna-NM_001011005.1:0.0781246,(OphiophagusH_rna-gnl|NaturalisBC|L345_11724.mrna:0.082817,(Human_ENST00000225964:0.0199536,MusM_ENSMUST00000001547:0.0444538)1:0.0400154)97:0.0232074)97:0.0329991,(DanioR_ENSDART00000009393:0.0796721,DanioR_ENSDART00000015092:0.14248)98:0.0372085)1:0.0794383)73:0.0292976)99:0.083258)1:0.160553,(AcanthasterP_rna13316:0.340395,(AcanthasterP_rna13317:0.409749,CniPoritesL_plut2.m8.3252.m1:0.20453)1:0.514052)69:0.16334)94:0.0899215)97:0.112993)97:0.178891,(CniRenillaM_g2338.t1:0.7682,MnemiopsisL_ML17504a-RA:0.771828)99:0.333217)28:0.160598)53:0.0552383)38:0.023269,((((CrassostreaG_EKC24808:0.490815,(LottiaG_LotgiT229256:0.148736,(LottiaG_LotgiT154563:0.103319,LottiaG_LotgiT147083:0.0983537)88:0.0676949)1:0.572667)1:0.39422,((((CniDendronephthya_rna-XM_028551845.1:0.0900813,CniXenia_Xe_008243-T1:0.0846566)1:0.272087,(CniDiscosoma_evm.model.scaffold_40.12:0.176316,CniFungiaSp_ffun1.m4.22182.m1:0.143694)1:0.342062)99:0.232195,(StrongylocentrotusP_rna28537:0.648039,(((LottiaG_LotgiT82568:0.629426,(XenopusT_rna-XM_031901022.1:0.146444,XenopusT_rna-XM_031891216.1:0.199844)0:0.045527)9:0.00502036,(CniAmplexidiscus_evm.model.scaffold_59.32:0.818331,OphiophagusH_rna-gnl|NaturalisBC|L345_13418.mrna:5e-09)60:0.322107)99:0.376484,((CniAmplexidiscus_evm.model.scaffold_119.11:0.0593723,CniDiscosoma_evm.model.scaffold_37.84:0.098753)1:0.649802,((((DanioR_ENSDART00000139598:0.114127,(XenopusT_rna-XM_004916645.4:0.106477,(Human_ENST00000371817:0.0155927,MusM_ENSMUST00000028280:0.0245924)1:0.0559066)96:0.027346)1:0.0532191,(DanioR_ENSDART00000151138:0.157451,MusM_ENSMUST00000131134:0.414488)99:0.0829682)48:0.0384388,((OphiophagusH_rna-gnl|NaturalisBC|L345_03619.mrna:0.088615,(Human_ENST00000358392:0.0249463,MusM_ENSMUST00000092155:0.0390498)1:0.0377335)1:0.0568174,(DanioR_ENSDART00000003503:0.0827316,DanioR_ENSDART00000049589:0.144414)75:0.0264279)1:0.0573041)99:0.0618097,((CniNemvArnau_v1g113354:0.51241,(Human_ENST00000264828:0.0684835,MusM_ENSMUST00000004201:0.087904)68:0.067305)99:0.204929,(DanioR_ENSDART00000158011:0.208264,DanioR_ENSDART00000170461:0.355408)1:0.108513)99:0.0611127)97:0.0919475)89:0.0636897)8:0.078193)95:0.0685213)0:0.0817084,((CniRenillaM_g11935.t1:0.728732,(CniXenia_Xe_010176-T1:0.418371,(CniGalaxeaF_gfas1.m1.10747.m1:0.328417,CniGoniastreaA_gasp1.m3.21900.m1:0.139971)1:0.507286)24:0.159219)1:0.579837,(CniXenia_Xe_009677-T1:0.993769,AcanthasterP_rna30324:0.691526)86:0.135051)59:0.167594)99:0.162689)82:0.0808518,((((CniRenillaM_g23002.t1:0.498871,(CrassostreaG_EKC19701:0.496026,LottiaG_LotgiT194209:0.456899)49:0.123003)96:0.117941,(CaenorhabditisE_F09G8.6.1:0.405415,(CniNemvArnau_v1g240903:0.324434,LottiaG_LotgiT58375:1.47608)30:0.033074)99:0.527064)92:0.0875292,(((CaenorhabditisE_C18H7.3.1:0.582089,LingulaA_rna-XM_013523470.1:0.230736)1:0.382307,(AmphimedonQ_rna13235:0.511365,AmphimedonQ_rna13236:0.499451)33:0.0280725)97:0.106247,(((LingulaA_rna-XM_013554937.2:5e-09,LingulaA_rna-XM_013552970.1:0.00357272)83:0.165314,LingulaA_rna-XM_013552955.1:0.545472)98:0.349398,(OphiophagusH_rna-gnl|NaturalisBC|L345_16142.mrna:0.119433,(CniRenillaM_g6188.t1:0.0430593,CniRenillaM_g9183.t1:0.0263472)1:0.535992)1:0.907071)18:0.106467)99:0.157879)93:0.151395,CaenorhabditisE_C24F3.6.2:0.888668)71:0.12422)88:0.0602312,((((((((BotrylloidesL_Boleac.CG.SB_v3.S2.g04517.01.t:0.174468,CniRenillaM_g15474.t1:0.436703)1:0.464617,(((CniMergedstylophoraP_rna24067:0.118235,(CniPocilloporaA_rna12379:5e-09,CniPocilloporaD_rna-XM_027188690.1:5e-09)96:0.0687355)1:0.591198,((XenopusT_rna-XM_002931500.5:0.0867538,(OphiophagusH_rna-gnl|NaturalisBC|L345_06562.mrna:0.0749248,(Human_ENST00000374866:0.016996,MusM_ENSMUST00000086430:0.0247199)1:0.0419803)99:0.0379961)99:0.0818895,(DanioR_ENSDART00000144744:0.115017,DanioR_ENSDART00000029314:0.270694)99:0.0720634)97:0.134979)99:0.195343,(StrigamiaM_SMAR005280-RA:0.249208,(ApisM_GB44002-RA:0.277617,((AmphibalanusA_rna-gnl|WGS_VIIS|FJT64_026064-RA_mrna:0.00682065,AmphibalanusA_rna-gnl|WGS_VIIS|FJT64_012418-RA_mrna:0.00225248)99:0.264088,LottiaG_LotgiT219950:0.439736)10:0.0921215)84:0.0629452)1:0.268745)96:0.0927623)1:0.250933,(((((CniMergedstylophoraP_rna4187:0.0658196,(CniPocilloporaA_rna26762:5e-09,CniPocilloporaD_rna-XM_027203235.1:5e-09)1:0.0715416)1:0.116952,(CniAmplexidiscus_evm.model.scaffold_91.15:0.194399,((CniFungiaSp_ffun1.m4.4327.m1:0.079417,(CniGoniastreaA_gasp1.m3.7053.m1:0.123177,CniOrbicellaF_rna18266:0.0387105)1:0.0704511)1:0.0562468,(CniPoritesL_plut2.m8.18530.m1:0.131344,(CniGalaxeaF_gfas1.m1.19788.m1:0.139379,(CniMontiporaC_g31692.t1:0.0955598,(CniAcroporaD_rna28861:0.088491,CniAcroporaT_aten_0.1.m1.2071.m1:0.0332644)1:0.11737)99:0.0469157)98:0.0385578)97:0.0349073)46:0.0187137)33:0.0313669)98:0.101189,(CniDiscosoma_evm.model.scaffold_1.118:0.117945,((CniGalaxeaF_gfas1.m1.21564.m1:0.0791117,((CniAcroporaD_rna28858:5e-09,CniFungiaSp_ffun1.m4.22040.m1:3.99897)25:0.0483161,CniAcroporaM_amil.1.2.13424.m1:0.128092)99:0.264075)95:0.0689431,(((CniGoniastreaA_gasp1.m3.7052.m1:0.0355862,CniOrbicellaF_rna18268:0.0509668)98:0.0611666,CniFungiaSp_ffun1.m4.30945.m1:0.0762244)72:0.0327308,(BotrylloidesL_Boleac.CG.SB_v3.S608.g12318.01.t:1.77613,CniFungiaSp_ffun1.m4.4325.m1:5e-09)23:0.0913207)94:0.0874893)71:0.0619681)99:0.380781)1:0.17559,(CniExaiptasiaP_rna-XM_021061788.2:0.24689,CniActiniaT_rna-XM_031710198.1:0.385729)1:0.145247)1:0.230586,(CniHydraV_rna11146:0.770598,(((((CniAcroporaD_rna10748:5e-09,((CniAcroporaD_rna10752:0.0171625,CniAcroporaM_amil.1.2.4457.m1:0.00556419)95:0.0235811,CniAcroporaT_aten_0.1.m1.2127.m1:0.0412924)1:0.153772)99:0.136728,((((CniGoniastreaA_gasp1.m3.7041.m1:0.0828214,CniOrbicellaF_rna18254:0.0226454)99:0.080034,(CniFungiaSp_ffun1.m4.4308.m1:5e-09,CniFungiaSp_ffun1.m4.4309.m1:0.0786667)97:0.0558384)91:0.0465846,((CniPocilloporaA_rna26753:5e-09,CniPocilloporaD_rna-XM_027203231.1:5e-09)1:0.13418,(CniMergedstylophoraP_rna4179:0.0430905,(CniPocilloporaA_rna26752:5e-09,CniPocilloporaD_rna-XM_027203264.1:5e-09)98:0.041036)94:0.0665377)1:0.174315)79:0.0488007,((CniAmplexidiscus_evm.model.scaffold_91.8:0.150529,CniGalaxeaF_gfas1.m1.16140.m1:0.130696)91:0.0563114,CniPoritesL_plut2.m8.9796.m1:0.204723)66:0.03464)1:0.186833)1:0.209776,(((CniAmplexidiscus_evm.model.scaffold_91.6:0.0525968,CniDiscosoma_evm.model.scaffold_1.113:0.103517)1:0.190736,(CniGalaxeaF_gfas1.m1.5787.m1:0.25723,(((CniMergedstylophoraP_rna4178:0.0271805,(CniPocilloporaA_rna26750:5e-09,CniPocilloporaD_rna-XM_027203266.1:5e-09)95:0.0385833)99:0.0684193,(CniPocilloporaA_rna26751:5e-09,CniPocilloporaD_rna-XM_027203229.1:5e-09)1:0.116846)1:0.157118,(CniFungiaSp_ffun1.m4.4306.m1:0.104778,(CniOrbicellaF_rna35039:0.142757,(CniGoniastreaA_gasp1.m3.3924.m1:0.00160635,CniOrbicellaF_rna24903:0.123996)96:0.0390274)1:0.294379)98:0.0481751)93:0.0402877)91:0.0390955)1:0.260578,(CniOrbicellaF_rna18257:0.370564,CniActiniaT_rna-XM_031703226.1:0.286819)99:0.243707)64:0.0732154)0:0.0249055,(CniAmplexidiscus_evm.model.scaffold_91.9:0.169479,CniDiscosoma_evm.model.scaffold_1.114:0.259033)1:0.436615)30:0.0703923,((((CniAcroporaD_rna10725:0.297025,(CniMontiporaC_adi2mcaRNA10725_R0:0.160245,(CniGalaxeaF_gfas1.m1.20766.m1:0.159623,(CniPoritesL_plut2.m8.9783.m1:0.258505,(CniDiscosoma_evm.model.scaffold_1.96:0.310346,(CniGoniastreaA_gasp1.m1b.5156.m1:0.0761364,CniOrbicellaF_rna35091:0.0340596)1:0.191485)73:0.0517048)98:0.0881829)83:0.0869772)99:0.280106)25:0.0378526,CniRenillaM_g8597.t1:1.21571)80:0.241921,(((CniAmplexidiscus_evm.model.scaffold_182.7:0.0618836,CniDiscosoma_evm.model.scaffold_1.95:0.0931648)1:0.241858,CniFungiaSp_ffun1.m4.11578.m1:0.4869)66:0.0450264,(((CniPoritesL_plut2.m8.9785.m1:0.217997,((CniAcroporaD_rna10724:0.0186021,CniAcroporaT_aten_0.1.m1.2089.m1:0.100717)92:0.0225431,(CniAcroporaM_amil.1.2.4435.m1:5e-09,CniAcroporaD_rna10722:0.0997352)95:0.0143491)1:0.213567)1:0.233475,(CniPocilloporaA_rna2139:5e-09,CniPocilloporaD_rna-XM_027198008.1:5e-09)1:0.15118)99:0.207166,CniMergedstylophoraP_rna4155:0.261111)99:0.114758)68:0.079654)99:0.146069,(((((CniAmplexidiscus_evm.model.scaffold_182.4:0.0900893,CniDiscosoma_evm.model.scaffold_1.99:0.094043)1:0.274967,(CniFungiaSp_ffun1.m4.11577.m1:0.274469,CniPoritesL_plut2.m8.9786.m1:0.202548)91:0.0606071)88:0.0772701,(CniAcroporaT_aten_0.1.m1.2092.m1:0.0199816,(CniAcroporaM_amil.1.2.4441.m1:0.0143734,CniAcroporaD_rna10729:0.00848749)96:0.0291062)1:0.338686)99:0.125219,((CniGalaxeaF_gfas1.m1.8588.m1:0.233091,((CniFungiaSp_ffun1.m4.11576.m1:0.106837,(CniOrbicellaF_rna35071:0.0427413,(CniAcroporaT_aten_0.1.m1.9448.m1:0.132856,CniGoniastreaA_gasp1.m3.3938.m1:0.0316433)6:0.0315974)99:0.0873842)98:0.097924,(CniMergedstylophoraP_rna4162:0.141398,(CniPocilloporaA_rna2136:5e-09,CniPocilloporaD_rna-XM_027198083.1:5e-09)99:0.0701507)1:0.265093)96:0.0896474)86:0.0943261,CniPoritesL_plut2.m8.9784.m1:0.216047)1:0.442149)66:0.0764385,CniAcroporaD_rna24613:1.71474)0:2.1e-08)99:0.081313)99:0.12263)41:0.082271)99:0.113998)6:0.0178211,(CniHydraV_rna23288:0.222107,CrassostreaG_EKC43050:1.02457)1:1.24059)60:0.0370286,((CniRenillaM_g2042.t1:0.607316,(((BotrylloidesL_Boleac.CG.SB_v3.S294.g06959.01.t:0.257337,MnemiopsisL_ML25069a-RA:0.256611)1:0.473783,(CniDendronephthya_rna-XM_028535752.1:0.211582,(CniMontiporaC_g21090.t1:0.00919669,CniMontiporaC_g21091.t1:0.0262246)1:0.551086)52:0.079133)1:0.216666,CniXenia_Xe_009290-T1:0.532932)89:0.114388)1:0.297601,(((((CniNemvArnau_v1g177989:0.157815,(CniActiniaT_rna-XM_031703265.1:0.255368,CniExaiptasiaP_rna-XM_021040130.2:0.320969)95:0.113418)99:0.192087,((((CniDiscosoma_evm.model.scaffold_390.2:0.121388,(CniAcroporaD_rna40222:0.0465222,((CniAcroporaT_aten_0.1.m1.17879.m1:0.0311477,(CniAcroporaM_amil.1.2.9284.m1:6e-09,CniAcroporaD_rna5573:0.00413397)84:0.0188145)61:0.0190791,CniAcroporaD_rna5574:0.176554)86:0.091241)99:0.556767)41:0.243481,CniGoniastreaA_gasp1.m3.13426.m1:0.0803057)92:0.230086,(CniNemvArnau_v1g182:0.540524,(CniMontiporaC_g11233.t1:0.37374,(CniMergedstylophoraP_rna23191:0.145274,(CniPocilloporaA_rna18739:5e-09,CniPocilloporaD_rna-XM_027195251.1:5e-09)1:0.0742533)1:0.186537)88:0.0933913)98:0.185511)97:0.134845,((CniAureliaA_scaffold155.g26.t1:1.1927,CniNemvArnau_v1g80481:0.154042)50:0.168361,CniActiniaT_rna-XM_031718546.1:0.382501)16:0.144704)97:0.115212)93:0.0710617,((((CniAmplexidiscus_evm.model.scaffold_182.3:0.0938421,CniDiscosoma_evm.model.scaffold_1.100:0.0382853)1:0.283954,(((CniFungiaSp_ffun1.m4.4294.m1:0.140632,(CniGoniastreaA_gasp1.m3.3936.m1:0.0419067,CniOrbicellaF_rna35069:5e-09)90:0.0629158)75:0.0231642,(CniMergedstylophoraP_rna4164:0.0516389,(CniPocilloporaA_rna26737:5e-09,CniPocilloporaD_rna-XM_027203297.1:5e-09)97:0.0446782)1:0.204055)80:0.0534124,(CniPoritesL_plut2.m8.9787.m1:0.220746,(CniGalaxeaF_gfas1.m1.8586.m1:0.116716,(CniMontiporaC_g31707.t1:0.125282,(CniAcroporaT_aten_0.1.m1.2097.m1:0.0273292,(CniAcroporaD_rna10731:0.0124422,CniAcroporaM_amil.1.2.4438.m1:0.00901733)94:0.0157772)1:0.150397)1:0.10964)99:0.0652029)93:0.0540788)99:0.0956702)1:0.31494,((((CniGalaxeaF_gfas1.m1.19051.m1:0.0803419,(CniMontiporaC_g31709.t1:0.259859,(CniAcroporaT_aten_0.1.m1.2096.m1:0.0223455,(CniAcroporaD_rna10734:0.00836119,(CniAcroporaD_rna10733:0.0226505,CniAcroporaM_amil.1.2.4440.m1:0.00344137)59:0.00217566)71:0.00985362)1:0.491427)57:0.0321221)78:0.0201058,((CniFungiaSp_ffun1.m4.4297.m1:0.129834,(CniGoniastreaA_gasp1.m3.3934.m1:0.0105845,(CniOrbicellaF_rna35064:5e-09,CniOrbicellaF_rna35052:0.0158022)0:6e-09)1:0.118787)96:0.0972249,(CniFungiaSp_ffun1.m4.4299.m1:0.0958689,CniGoniastreaA_gasp1.m3.3931.m1:0.102343)98:0.106233)94:0.1108)99:0.155591,(CniDiscosoma_evm.model.scaffold_68.36:5e-09,(CniDiscosoma_evm.model.scaffold_1.106:5e-09,(CniAmplexidiscus_evm.model.scaffold_182.1:0.0400781,CniDiscosoma_evm.model.scaffold_1.104:0.104529)98:0.167404)0:5e-09)99:0.395859)99:0.137744,(CniMergedstylophoraP_rna4166:0.0755187,(CniPocilloporaA_rna26741:5e-09,CniPocilloporaD_rna-XM_027203254.1:5e-09)1:0.0855995)1:0.246279)1:0.175254)99:0.147762,((CniAcroporaD_rna10730:0.464634,CniPoritesL_plut2.m8.9794.m1:0.194693)1:0.395091,((((CniPoritesL_plut2.m8.9793.m1:0.132785,CniGalaxeaF_gfas1.m1.19052.m1:0.347653)99:0.376277,(CniMontiporaC_adi2mcaRNA10737_R0:0.0688022,((CniAcroporaM_amil.1.2.4444.m1:0.020867,CniAcroporaD_rna10737:0.0213746)18:0.008649,((CniAcroporaD_rna10739:0.00648205,CniAcroporaD_rna10738:0.318645)29:0.00413613,CniAcroporaT_aten_0.1.m1.2103.m1:0.0279792)82:0.00571483)1:0.118758)94:0.0882046)93:0.0783254,((CniFungiaSp_ffun1.m4.4304.m1:0.105205,(CniOrbicellaF_rna35058:0.055502,(CniGoniastreaA_gasp1.m3.3927.m1:0.0388205,CniOrbicellaF_rna35049:0.0851334)83:0.0221217)99:0.054995)1:0.0512102,((CniMergedstylophoraP_rna4171:0.0416785,(CniPocilloporaA_rna26745:5e-09,CniPocilloporaD_rna-XM_027203259.1:5e-09)1:0.0613791)66:0.0105084,(CniPocilloporaA_rna26746:5e-09,CniPocilloporaD_rna-XM_027203228.1:5e-09)1:0.0919665)1:0.141438)1:0.063379)90:0.0479803,(CniAmplexidiscus_evm.model.scaffold_91.3:0.0542305,(CniGalaxeaF_gfas1.m1.16138.m1:0.59742,CniDiscosoma_evm.model.scaffold_1.109:0.0634918)34:0.0242487)1:0.217853)99:0.137994)1:0.141691)95:0.0961424)1:0.201224,((CniAureliaA_scaffold155.g25.t3:0.264295,(CniPocilloporaA_rna11182:5e-09,CniPocilloporaD_rna-XM_027187520.1:5e-09)1:0.48709)99:0.405426,(CniOrbicellaF_rna18255:0.60909,(BotrylloidesL_Boleac.CG.SB_v3.S1122.g01183.01.t:0.41153,CniHydraV_rna821:0.231458)94:0.19815)99:0.429234)86:0.167173)83:0.0599924,((((OphiophagusH_rna-gnl|NaturalisBC|L345_10045.mrna:0.142841,((Human_ENST00000357250:0.0305117,MusM_ENSMUST00000054588:0.0506392)1:0.154087,XenopusT_rna-XM_012963497.3:0.174826)66:0.0513214)1:0.410195,(CniDendronephthya_rna-XM_028554381.1:0.321802,DanioR_ENSDART00000193026:0.43392)99:0.243145)1:0.362746,((CniGalaxeaF_gfas1.m1.11004.m1:1.36189,(CniDiscosoma_evm.model.scaffold_390.4:0.951329,((CniOrbicellaF_rna35056:0.580473,(CniRenillaM_g20878.t1:0.53812,(StrongylocentrotusP_rna16089:0.0434206,StrongylocentrotusP_rna24668:0.0178976)1:0.604209)78:0.0774071)82:0.189615,CniRenillaM_g8.t1:0.676317)11:0.169941)37:0.210817)0:0.00837868,((CniRenillaM_g3883.t1:0.474666,(CniHydraV_rna14494:0.41748,CniOrbicellaF_rna35073:0.149121)1:0.308047)1:0.414116,((CniDiscosoma_evm.model.scaffold_1.103:0.477253,CniGalaxeaF_gfas1.m1.14045.m1:0.291414)69:0.331095,AmphibalanusA_rna-gnl|WGS_VIIS|FJT64_018854-RA_mrna:1.39407)75:0.422542)55:0.0832138)89:0.0696399)81:0.0712398,(((CniDendronephthya_rna-XM_028540905.1:0.700516,CniRenillaM_g22314.t1:0.74781)97:0.242351,(((CniDendronephthya_rna-XM_028540896.1:0.28827,CniDendronephthya_rna-XM_028540862.1:0.286106)98:0.146689,CniDendronephthya_rna-XM_028541096.1:0.6665)59:0.131019,((CniAureliaA_scaffold1375.g1.t1:1.5347,CniXenia_Xe_009738-T1:0.178565)0:0.00616104,CniOrbicellaF_rna18256:0.580483)1:0.394082)1:0.324393)48:0.0549893,(OphiophagusH_rna-gnl|NaturalisBC|L345_18162.mrna:0.394349,CniGalaxeaF_gfas1.m1.20596.m1:0.815735)90:0.389078)55:0.145695)96:0.0811965)54:0.0674352)46:0.052139)98:0.0656601,((((DanioR_ENSDART00000155097:0.834943,DanioR_ENSDART00000143098:0.816916)96:0.23719,((BotrylloidesL_Boleac.CG.SB_v3.S130.g02202.01.t:0.401247,DanioR_ENSDART00000131508:0.359013)1:0.375089,(CniActiniaT_rna-XM_031702547.1:0.542398,(AcanthasterP_rna13321:0.478749,(CniGoniastreaA_gasp1.m3.5657.m1:0.261473,(CniAcroporaT_aten_0.1.m1.2668.m1:0.100943,(CniDiscosoma_evm.model.scaffold_2637.1:0.489812,CniMontiporaC_g52728.t1:0.170958)21:0.0231181)91:0.0978051)94:0.143597)65:0.123078)96:0.145519)1:0.269435)96:0.148665,((((LottiaG_LotgiT94379:0.897761,(CniDendronephthya_rna-XM_028557847.1:0.269143,CniMorbakkaV_scaffold131.g48.t2:0.378487)98:0.30987)79:0.125602,(DanioR_ENSDART00000134775:0.726069,(CniAureliaA_scaffold311.g3.t1:0.647944,CniMorbakkaV_scaffold116.g19.t1:0.204983)99:0.363774)99:0.253051)45:0.0647983,CniNemvArnau_v1g80945:0.821782)54:0.0573323,(CrassostreaG_EKC38562:0.544418,BotrylloidesL_Boleac.CG.SB_v3.S225.g05319.01.t:1.19819)99:1.88029)10:0.0343929)89:0.0591563,(((CniAureliaA_scaffold155.g27.t1:0.443833,CniMorbakkaV_scaffold461.g6.t1:0.315544)1:0.341703,(((BotrylloidesL_Boleac.CG.SB_v3.S539.g11359.01.t:0.901702,CaenorhabditisE_ZK1248.2.1:0.706408)78:0.582901,(CrassostreaG_EKC39180:0.750282,(AmphimedonQ_rna9233:0.566287,(CniHydraV_rna15011:0.465001,CniNemvArnau_v1g205652:0.219095)99:0.244331)99:0.19833)70:0.0967459)0:0.109001,(CniDendronephthya_rna-XM_028558825.1:0.21728,CniXenia_Xe_001362-T1:0.152012)1:0.514317)34:0.0533809)99:0.213483,(CniFungiaSp_ffun1.m4.4296.m1:1.06026,((CniDendronephthya_rna-XM_028551178.1:0.722514,(CniDendronephthya_rna-XM_028543345.1:0.215221,CniXenia_Xe_009975-T1:0.187609)60:0.0628188)1:0.356547,(AmphibalanusA_rna-gnl|WGS_VIIS|FJT64_014826-RA_mrna:0.256652,(StrigamiaM_SMAR003950-RA:0.13207,CniRenillaM_g2290.t1:0.533174)93:0.168707)1:0.381819)54:0.134109)73:0.177959)35:0.0455154)97:0.0681708)91:0.0598935,(((((((CniFungiaSp_ffun1.m4.6461.m1:0.173158,CniGalaxeaF_gfas1.m1.13630.m1:0.138349)99:0.386623,((CaenorhabditisE_K09H9.3.1:0.496596,CaenorhabditisE_F27C1.8.1:0.358414)97:0.352769,(XenopusT_rna-XM_012966870.2:1.07737,CaenorhabditisE_Y42H9B.1.1:0.549151)88:0.350448)73:0.22011)92:0.188306,((CniMergedstylophoraP_rna2878:0.0542286,(CniPocilloporaA_rna16144:5e-09,CniPocilloporaD_rna-XM_027192451.1:5e-09)1:0.0631419)99:0.0839499,((CniOrbicellaF_rna18871:0.0895656,(CniGoniastreaA_gasp1.m3.12195.m1:0.0235707,CniOrbicellaF_rna18870:0.0226422)97:0.0403661)1:0.0630174,(CniPoritesL_plut2.m8.6574.m1:0.141645,(CniMontiporaC_adi2mcaRNA29184_R0:0.101984,(CniAcroporaT_aten_0.1.m1.11905.m1:0.0183398,(CniAcroporaD_rna29184:0.00547861,CniAcroporaM_amil.1.2.1584.m1:0.0116766)99:0.0239379)1:0.104954)1:0.104997)99:0.0567904)95:0.0600004)1:0.27373)98:0.179197,(LingulaA_rna-XM_013548011.1:0.115299,CniFungiaSp_ffun1.m4.7860.m1:0.460171)1:0.563361)99:0.196983,(((CaenorhabditisE_F56B3.1.1:0.574393,(CaenorhabditisE_F26B1.4.1:0.0920442,(AcanthasterP_rna3668:1.01249,MonosigaB_rna-XM_001747318.1:0.754619)60:0.294303)1:0.784642)92:0.374942,(CniNemvArnau_v1g127124:0.508667,(CniAureliaA_scaffold624.g4.t3:0.648682,(CniRenillaM_g14.t1:0.366834,(BotrylloidesL_Boleac.CG.SB_v3.S1122.g01182.01.t:0.0371856,BotrylloidesL_Boleac.CG.SB_v3.S539.g11360.01.t:0.0623468)93:0.160419)99:0.380384)1:0.405899)50:0.054084)8:0.0523424,AcanthasterP_rna14262:0.904475)83:0.0689072)61:0.0724342,CniFungiaSp_ffun1.m4.30875.m1:0.87646)0:1.6e-08,(((((CniXenia_Xe_009729-T1:1.01129,(CniDendronephthya_rna-XM_028539043.1:0.223568,CniXenia_Xe_007965-T1:0.272135)1:0.512514)1:0.464046,(BotrylloidesL_Boleac.CG.SB_v3.S13.g02148.01.t:1.00316,((AcanthasterP_rna13319:0.309951,CniMorbakkaV_scaffold21.g57.t1:0.287523)1:0.4052,(CniNemvArnau_NVE10454:1.19796,CniActiniaT_rna-XM_031702552.1:0.754573)58:0.111402)45:0.107917)57:0.152778)76:0.13014,(CniGalaxeaF_gfas1.m1.10748.m1:0.428632,(CniAureliaA_scaffold300.g13.t1:0.0510922,CniAureliaA_scaffold4986.g1.t1:5e-09)99:0.962052)70:0.234064)0:1.6e-08,(CniNemvArnau_v1g60560:0.699998,((CniDiscosoma_evm.model.scaffold_45.10:0.0932293,CniAmplexidiscus_evm.model.scaffold_59.31:0.121039)1:0.576895,((((CniAureliaA_scaffold5538.g1.t1:0.919476,(CniGalaxeaF_gfas1.m1.19263.m1:0.112317,CniMontiporaC_g53970.t1:0.188092)0:1.6e-08)44:0.0580655,CniPoritesL_plut2.m8.10841.m1:0.187722)1:0.0928196,(CniGoniastreaA_gasp1.m3.26537.m1:0.0417791,(CniOrbicellaF_rna18313:0.0478933,CniOrbicellaF_rna14758:5e-09)99:0.0340676)1:0.08584)92:0.0768157,(CniMergedstylophoraP_rna445:0.0585015,(CniPocilloporaA_rna20542:5e-09,CniPocilloporaD_rna-XM_027196967.1:5e-09)1:0.0686301)1:0.114829)1:0.533341)99:0.256199)52:0.0673604)96:0.0917524,((CniMorbakkaV_scaffold39.g96.t1:0.914337,((((CniGalaxeaF_gfas1.m1.1256.m1:0.133583,(CniAcroporaT_aten_0.1.m1.11020.m1:0.0151659,(CniAcroporaD_rna6707:0.227598,(CniAcroporaD_rna6715:0.0120531,CniAcroporaM_amil.1.2.10870.m1:0.00524792)22:0.00170358)84:0.0130825)1:0.0896212)1:0.369672,(CniPoritesL_plut2.m8.20409.m1:0.389907,(CniOrbicellaF_rna17725:0.14318,(CniPocilloporaD_rna-XM_027187532.1:5e-09,CniPocilloporaA_rna11180:5e-09)97:0.190959)99:0.354986)89:0.218283)93:0.179382,CniHydraV_rna8257:0.65636)99:0.202897,(AmphimedonQ_rna15656:0.452843,AmphimedonQ_rna15659:0.407696)1:0.488655)0:0.0562911)81:0.067779,((((OphiophagusH_rna-gnl|NaturalisBC|L345_13757.mrna:1.22814,((CniGalaxeaF_gfas1.m1.12301.m1:0.205307,CniFungiaSp_ffun1.m4.29913.m1:0.103792)98:0.336876,(StrongylocentrotusP_rna35049:0.35828,LottiaG_LotgiT142841:0.386408)83:0.179515)98:0.720548)93:0.400254,(LingulaA_rna-XM_013526638.1:0.848069,CniAcroporaT_aten_0.1.m1.9447.m1:0.000598329)0:5e-09)70:0.483999,CrassostreaG_EKC38564:0.792816)49:0.0920923,(StrongylocentrotusP_rna11415:0.457413,(CniGoniastreaA_gasp1.m3.3933.m1:0.0944802,OphiophagusH_rna-gnl|NaturalisBC|L345_00434.mrna:5.98899)0:0.178347)53:0.453538)97:0.488506)59:0.04752)68:0.0472468)92:0.0462869)84:0.0480086,((((LingulaA_rna-XM_024074597.1:0.6356,LingulaA_rna-XM_013561376.1:0.344482)97:0.803666,StrigamiaM_SMAR012611-RA:0.963093)67:0.373364,CniDiscosoma_evm.model.scaffold_59.47:0.538923)84:0.616435,((((CniExaiptasiaP_rna-XM_028658646.1:0.581457,CniActiniaT_rna-XM_031708246.1:0.624273)98:0.259615,(XenopusT_rna-XM_012953005.3:0.699751,(Human_ENST00000394872:0.63549,((Human_ENST00000356083:0.0789481,MusM_ENSMUST00000036300:0.0815069)97:0.211187,(CniFungiaSp_ffun1.m4.18451.m1:1.43387,DanioR_ENSDART00000148761:1.6e-08)56:0.317867)98:0.225284)1:0.209011)98:0.125982)1:0.194947,(((MusM_ENSMUST00000212114:0.238449,Human_ENST00000638089:0.159648)99:1.34189,(CniHydraV_rna716:0.872575,(CniAcroporaD_rna32933:0.248926,(CniPocilloporaA_rna25331:5e-09,CniPocilloporaD_rna-XM_027201750.1:5e-09)85:0.0736031)93:0.188873)88:0.347739)74:0.194288,((((XenopusT_rna-XM_012961425.3:0.370078,(CniAcroporaM_amil.1.2.9283.m1:5e-09,(CniAcroporaD_rna5578:0.0236261,CniAcroporaD_rna40223:0.0113154)28:0.016005)1:0.989764)1:0.351458,(OphiophagusH_rna-gnl|NaturalisBC|L345_12861.mrna:0.798795,Human_ENST00000370571:0.565342)90:0.191575)87:0.105144,(CniOrbicellaF_rna19601:0.272906,MusM_ENSMUST00000029848:0.212634)1:0.763205)89:0.123025,(XenopusT_rna-XM_002935498.5:0.526052,((CniAcroporaD_rna10746:0.0863251,CniAcroporaT_aten_0.1.m1.2123.m1:0.0469596)1:0.605104,(CniAcroporaD_rna10745:0.257189,CniDendronephthya_rna-XM_028534875.1:0.291939)94:0.171561)1:0.320643)1:0.314804)96:0.0904089)82:0.0396273)87:0.0626808,((((CniXenia_Xe_009974-T1:0.460175,(CniDiscosoma_evm.model.scaffold_77.24:0.236001,DrosophilaM_FBtr0079036:0.411244)1:0.435506)1:0.232725,((StrongylocentrotusP_rna21803:0.230985,(StrongylocentrotusP_rna21796:0.00319297,StrongylocentrotusP_rna33274:5e-09)1:0.164443)1:0.380358,(AmphimedonQ_rna13237:0.375305,CniMergedstylophoraP_rna36107:0.305602)99:0.280703)1:0.290593)1:0.372793,(CniDendronephthya_rna-XM_028543325.1:0.5893,(AcanthasterP_rna19199:0.442239,(CniAmplexidiscus_evm.model.scaffold_182.2:0.0914536,CniDiscosoma_evm.model.scaffold_1.102:0.0763734)1:0.507267)99:0.24935)1:0.397989)81:0.0986082,(StrongylocentrotusP_rna33479:0.558731,(CniGoniastreaA_gasp1.m3.29689.m1:0.327895,CniHydraV_rna13152:0.312951)99:0.347428)1:0.473922)51:0.0913463)37:0.0278635)38:0.015833)88:0.059952)36:0.0439287)88:0.0742403,((((((DanioR_ENSDART00000156697:0.354559,(StrongylocentrotusP_rna724:0.00215272,StrongylocentrotusP_rna33852:0.0446423)1:0.55612)1:0.273333,(LingulaA_rna-XM_013562974.1:0.589686,(CniRenillaM_g23030.t1:0.328562,(CniDendronephthya_rna-XM_028561798.1:0.0729887,(CniDendronephthya_rna-XM_028563366.1:5e-09,CniDendronephthya_rna-XM_028563375.1:5e-09)87:0.0355289)99:0.301752)99:0.246749)98:0.131537)1:0.362983,((MnemiopsisL_ML18175a-RA:0.550853,(CniMontiporaC_g31718.t1:0.0296445,CniMontiporaC_g19470.t1:0.0343064)1:0.635824)93:0.31313,(CniGoniastreaA_gasp1.m3.176.m1:0.195644,(CniMontiporaC_g59795.t1:0.22706,CniMontiporaC_g61380.t1:0.138266)99:0.519251)93:1.58367)90:0.237795)99:0.184863,((CniOrbicellaF_rna19499:0.673799,(CniGalaxeaF_gfas1.m1.20494.m1:0.248378,(CniMorbakkaV_scaffold185.g15.t1:1.60645,CniXenia_Xe_017049-T1:0.150591)65:0.21193)87:0.186095)1:0.604347,(((CrassostreaG_EKC37574:0.0603546,CrassostreaG_EKC37576:0.0656434)1:0.891458,(((CniFungiaSp_ffun1.m4.32970.m1:0.0726931,(CniFungiaSp_ffun1.m4.32971.m1:0.129918,(CniFungiaSp_ffun1.m4.26122.m1:0.0195334,(CniFungiaSp_ffun1.m4.143.m1:0.0183724,CniFungiaSp_ffun1.m4.147.m1:0.0186088)86:0.0106549)96:0.0559772)65:0.0180409)1:0.620582,(CniPoritesL_plut2.m8.3080.m1:0.234272,(CniMergedstylophoraP_rna30988:0.0515917,(CniPocilloporaA_rna2226:5e-09,CniPocilloporaD_rna-XM_027198845.1:5e-09)1:0.0710615)1:0.183777)96:0.20138)99:0.281023,(CniAureliaA_scaffold56.g14.t2:0.595425,(CniGalaxeaF_gfas1.m1.9710.m1:0.364671,((CniMorbakkaV_scaffold38.g4.t1:0.116425,(CniMorbakkaV_scaffold498.g1.t2:0.00240442,CrassostreaG_EKC23464:0.796685)89:0.19003)95:0.230467,(CniAureliaA_scaffold2692.g1.t1:0.0720313,CniExaiptasiaP_rna-XM_021045114.2:0.324558)92:0.386507)42:0.121822)99:0.348787)84:0.163625)96:0.173984)42:0.0931998,(CniExaiptasiaP_rna-XM_021059540.2:1.02296,XenopusT_rna-XM_031904425.1:0.824455)89:0.205853)37:0.056401)68:0.0642519)0:0.0617258,(((XenopusT_rna-XM_018090175.2:0.391932,(LingulaA_rna-XM_024075752.1:5e-09,LingulaA_rna-XM_013547560.1:5e-09)1:0.770323)1:0.31752,((XenopusT_rna-XM_031899075.1:0.432371,(StrongylocentrotusP_rna18790:0.0556426,StrongylocentrotusP_rna35047:5e-09)1:0.733179)1:0.443981,(BotrylloidesL_Boleac.CG.SB_v3.S100.g00383.01.t:0.499078,(BotrylloidesL_Boleac.CG.SB_v3.S466.g10210.01.t:0.279585,CniDendronephthya_rna-XM_028538920.1:0.347337)1:0.317626)97:0.121212)93:0.127914)1:0.368868,((((CniFungiaSp_ffun1.m4.139.m1:0.898627,(LingulaA_rna-XM_013554133.1:0.43365,(LingulaA_rna-XM_024076610.1:0.0233077,LingulaA_rna-XM_013544215.1:0.0325497)99:0.427574)94:0.636106)22:0.256136,(CrassostreaG_EKC38979:1.33988,(CniMorbakkaV_scaffold372.g2.t1:2.55514,CaenorhabditisE_M199.5a.1:1.1e-08)99:0.535327)62:0.341164)81:0.206102,(((LingulaA_rna-XM_013552208.1:0.425149,(SalpingoecaR_rna-gnl|WGS_ACSY|mrna_PTSG_08172T0:1.26636,LingulaA_rna-XM_013550552.1:0.311634)65:0.133347)88:0.156454,CniNemvArnau_v1g128410:0.0902047)99:0.36409,(MnemiopsisL_ML17501a-RA:0.474258,(XenopusT_rna-XM_031895996.1:0.098731,(Human_ENST00000642955:0.0221281,MusM_ENSMUST00000080335:0.0509367)99:0.0691755)1:0.429345)58:0.0975912)1:0.395465)48:0.141009,(CaenorhabditisE_T11B7.3a.1:0.47624,CaenorhabditisE_F17E9.1.1:0.458161)98:0.409749)77:0.112851)0:0.0646759)22:0.0476238,(((AcanthasterP_rna68:0.579414,(CniMorbakkaV_scaffold525.g9.t1:0.729827,((((CniAcroporaD_rna37450:0.0719216,CniAcroporaM_amil.1.2.10388.m1:0.0164746)43:0.0111435,(CniAcroporaT_aten_0.1.m1.28265.m1:0.0383758,(CniAcroporaD_rna29789:0.034478,CniAcroporaD_rna37451:0.0915467)97:0.0265585)93:0.0304168)1:0.216004,CniFungiaSp_ffun1.m4.11443.m1:0.279089)1:0.391614,(CniHydraV_rna11559:0.218442,(CniDendronephthya_rna-XM_028541996.1:0.0219197,CniDendronephthya_rna-XM_028542098.1:0.0600847)1:0.729482)99:0.560373)44:0.0879448)55:0.101286)1:0.309579,((CniMorbakkaV_scaffold9.g59.t2:0.273166,CniNemvArnau_v1g127144:0.192128)1:0.491905,((LottiaG_LotgiT142884:0.264994,(AmphibalanusA_rna-gnl|WGS_VIIS|FJT64_023175-RA_mrna:0.00480268,AmphibalanusA_rna-gnl|WGS_VIIS|FJT64_008290-RA_mrna:0.00785026)99:0.269752)94:0.119795,(CniAcroporaD_rna15555:0.0360901,CniAcroporaM_amil.1.2.1381.m1:0.00781162)1:0.68122)97:0.158544)1:0.39888)93:0.131911,(((((CniPocilloporaA_rna26740:5e-09,CniPocilloporaD_rna-XM_027203227.1:5e-09)1:0.971868,(CniPoritesL_plut2.m8.15453.m1:0.309732,(CniNemvArnau_v1g141762:0.0840503,CniNemvArnau_v1g205490:0.0355311)1:0.861656)99:0.590952)54:0.076855,(XenopusT_rna-XM_002932031.5:0.168706,(Human_ENST00000361866:0.0474399,MusM_ENSMUST00000001147:0.029776)99:0.171537)1:0.918181)0:2.1e-08,CniAmplexidiscus_evm.model.scaffold_91.7:0.840991)38:0.123995,((((CniOrbicellaF_rna35054:8e-09,LingulaA_rna-XM_024077540.1:0.905416)91:0.543363,(CniGalaxeaF_gfas1.m1.13749.m1:0.84902,(AcanthasterP_rna3907:0.3837,StrongylocentrotusP_rna1179:0.325977)36:0.403062)65:0.267588)18:0.0491058,CniAureliaA_scaffold2.g6.t2:0.932962)78:0.172419,((CniAcroporaD_rna10728:0.83343,(LottiaG_LotgiT194221:0.550634,((CniOrbicellaF_rna35082:0.424366,CniExaiptasiaP_rna-XM_021060164.2:0.238091)1:0.498235,((CniAureliaA_scaffold1225.g4.t2:2.33217,((LingulaA_rna-XM_013524538.1:0.0490894,LingulaA_rna-XM_024076719.1:0.22149)1:0.161473,(LingulaA_rna-XM_013561397.1:0.168283,LingulaA_rna-XM_013561396.1:0.319266)6:0.0782024)98:0.326701)0:1.6e-08,(CniAcroporaM_amil.1.2.20101.m1:0.053077,CniAcroporaT_aten_0.1.m1.7188.m1:0.0301605)1:0.809502)23:0.0854388)9:0.062284)95:0.111402)97:0.126833,(LottiaG_LotgiT168952:0.714037,((AmphimedonQ_rna26464:0.736728,CniXenia_Xe_007912-T2:0.338082)99:0.332385,((((CniAureliaA_scaffold56.g13.t1:0.357323,CniExaiptasiaP_rna-XM_021061998.2:0.342167)1:0.345569,(AmphimedonQ_rna29718:0.382269,CniActiniaT_rna-XM_031715983.1:0.290692)1:0.314146)59:0.18372,CniMergedstylophoraP_rna3980:0.913738)63:0.0751293,((CniExaiptasiaP_rna-XM_021044038.2:0.454595,StrigamiaM_SMAR011692-RA:0.343748)96:0.210556,(ApisM_GB40231-RA:0.109381,DrosophilaM_FBtr0303650:0.240918)1:0.524114)97:0.132104)16:0.110975)97:0.164803)99:0.237166)99:0.153529)11:0.0212416)90:0.0880527)97:0.0978257)97:0.0853491)92:0.0985307)92:0.0784419)94:0.0728469)88:0.0682126)49:0.0726514)72:0.0671336)78:0.0949409)50:0.061084)68:0.132429)0:0.0386114)98:1.2627)96:0.721639)1:0.356627)0;
