# Supplementary material for: Evolution of Protein-Mediated Biomineralization in Scleractinian Corals
Source: Front Genet. 2021 Feb 2;12:618517. doi: 10.3389/fgene.2021.618517 (PMC7902050; doi:10.3389/fgene.2021.618517)
Supplement: Supplementary file 2 [file Data_Sheet_2.ZIP › tree.biomin.OG0000054.tree.txt]

(((((AcanthasterP_rna22162:0.453592,SalpingoecaR_rna-gnl|WGS_ACSY|mrna_PTSG_02537T0:0.713046)99:0.552039,((((CniAcroporaD_rna6116:0.212007,(CniOrbicellaF_rna1262:0.323541,CniAcroporaD_rna40885:0.11798)1:0.111318)1:0.105515,(CniPoritesL_plut2.m8.14424.m1:0.281209,CniPoritesL_plut2.m8.23645.m1:0.240812)93:0.0461229)6:0.0377605,((CniAcroporaD_rna1607:0.0827061,CniAcroporaT_aten_0.1.m1.14533.m1:0.155872)1:0.176799,(CniGalaxeaF_gfas1.m1.11853.m1:0.140471,CniGalaxeaF_gfas1.m1.17697.m1:0.480417)97:0.0876641)64:0.0630884)98:0.175976,LingulaA_rna-XM_013554931.1:0.82129)99:0.341342)99:0.466578,BotrylloidesL_Boleac.CG.SB_v3.S273.g06492.01.t:1.67472)82:0.259962,(((FungYarrowiaL_CAG79157:0.584863,(((((FungSaccharomycesC_YNR066C_mRNA:0.157839,FungSaccharomycesC_YCR101C_mRNA:0.297811)99:0.179449,(FungSaccharomycesC_YCR099C_mRNA:0.269011,(FungSaccharomycesC_YNR065C_mRNA:0.0403977,(FungSaccharomycesC_YJL222W_mRNA:5e-09,FungSaccharomycesC_YIL173W_mRNA:0.000513357)1:0.0873925)27:0.0249511)37:0.0165555)1:0.0956885,FungSaccharomycesC_YBL017C_mRNA:0.12612)1:0.248252,FungCandidaG_CAG60842:0.405848)91:0.121304,FungAshbyaG_AAS53389:0.594722)96:0.140087)1:0.730285,(((CniMorbakkaV_scaffold55.g85.t2:0.554029,(((CniDiscosoma_evm.model.scaffold_2023.1:0.0768901,CniAmplexidiscus_evm.model.scaffold_222.21:0.058997)99:0.146725,(((CniGalaxeaF_gfas1.m1.4205.m1:0.167206,(CniPoritesL_plut2.m8.1443.m1:0.209778,(CniMontiporaC_g54907.t1:0.0986401,(CniAcroporaT_aten_0.1.m1.29466.m1:0.0544716,(CniAcroporaD_rna26456:0.0410685,CniAcroporaM_amil.1.2.16553.m1:0.0372985)91:0.0170007)1:0.112906)1:0.0768255)67:0.0240191)67:0.0210396,CniMergedstylophoraP_rna8809:0.20518)84:0.0345487,((((CniPocilloporaA_rna26227:0,CniPocilloporaD_rna-XM_027202706.1:0)0:0.590391,CniMergedstylophoraP_rna8810:0.0453059)1:0.121014,(CniAmplexidiscus_evm.model.scaffold_222.22:0.0356834,CniDiscosoma_evm.model.scaffold_6.92:0.156916)1:0.26217)92:0.0382711,((CniFungiaSp_ffun1.m4.9929.m1:0.262317,CniFungiaSp_ffun1.m4.9928.m1:0.031641)99:0.103773,(CniGoniastreaA_gasp1.m3.21649.m1:0.0507878,CniOrbicellaF_rna35585:0.0499851)1:0.0770758)94:0.0260685)53:0.0290434)84:0.0749891)1:0.12955,(CniExaiptasiaP_rna-XM_028661448.1:0.468274,CniActiniaT_rna-XM_031715885.1:0.25936)99:0.174526)1:0.175472)53:0.0734702,(((AcanthasterP_rna23788:0.339763,(StrongylocentrotusP_rna30310:0.00164012,StrongylocentrotusP_rna25888:0.0124163)1:0.385461)1:0.238968,(((CniAmplexidiscus_evm.model.scaffold_28.28:8e-09,LingulaA_rna-XM_013545679.1:0.0682339)90:0.280671,(CrassostreaG_EKC33904:0.0296561,CrassostreaG_EKC23555:0.0394234)1:0.269746)32:0.0978347,LottiaG_LotgiT231095:0.304813)99:0.195923)87:0.0781646,((DanioR_ENSDART00000078587:0.416561,(XenopusT_rna-XM_018091538.2:0.238968,((OphiophagusH_rna-gnl|NaturalisBC|L345_01545.mrna:0.140793,(Human_ENST00000256637:0.0367023,MusM_ENSMUST00000135636:0.0332733)1:0.114721)99:0.0671223,(DanioR_ENSDART00000159752:0.174586,DanioR_ENSDART00000134190:0.17949)1:0.104187)59:0.0713644)94:0.114389)1:0.323933,BotrylloidesL_Boleac.CG.SB_v3.S122.g01750.01.t:0.63969)89:0.123377)97:0.122646)1:0.457019,((CrassostreaG_EKC35782:0.039913,CrassostreaG_EKC35704:5e-09)1:1.54482,((((CniRenillaM_g10526.t1:0.404,(CniDendronephthya_rna-XM_028540713.1:0.29453,CniXenia_Xe_004831-T1:0.340736)99:0.142823)1:0.443537,((CniExaiptasiaP_rna-XM_028659909.1:0.313497,CniActiniaT_rna-XM_031701022.1:0.364405)1:0.215351,(((CniPoritesL_plut2.m8.11835.m1:0.221566,(CniMergedstylophoraP_rna26639:0.262704,(CniFungiaSp_ffun1.m4.17005.m1:0.119831,(CniGoniastreaA_gasp1.m3.23129.m1:0.0287547,CniOrbicellaF_rna16249:0.0741401)99:0.0733989)1:0.063286)1:0.0844537)67:0.042341,(CniGalaxeaF_gfas1.m1.1915.m1:0.221442,(CniMontiporaC_g35093.t1:0.197422,(CniAcroporaT_aten_0.1.m1.14809.m1:0.0440543,(CniAcroporaD_rna11615:0.0270632,CniAcroporaM_amil.1.2.11359.m1:0.0217813)1:0.0530231)1:0.192854)1:0.107243)99:0.0586929)98:0.0757954,(CniAmplexidiscus_evm.model.scaffold_28.48:0.0994593,CniDiscosoma_evm.model.scaffold_84.23:0.0847063)1:0.229206)99:0.107791)99:0.150664)1:0.260824,(AmphimedonQ_rna5069:0.15987,CrassostreaG_EKC20159:0.894967)1:0.661702)97:0.161191,(((BotrylloidesL_Boleac.CG.SB_v3.S165.g03523.01.t:0.0121633,(BotrylloidesL_Boleac.CG.SB_v3.S1019.g00498.01.t:5e-09,BotrylloidesL_Boleac.CG.SB_v3.S165.g03524.01.t:5e-09)95:0.0286848)1:1.0286,((DanioR_ENSDART00000111278:0.138287,(XenopusT_rna-XM_002938263.4:0.128211,(Human_ENST00000507866:0.0510006,MusM_ENSMUST00000037370:0.0610909)1:0.118191)99:0.0642883)1:0.29512,((DanioR_ENSDART00000189744:0.266265,((XenopusT_rna-XM_031905700.1:0.135209,(OphiophagusH_rna-gnl|NaturalisBC|L345_11267.mrna:0.176847,(Human_ENST00000369701:0.026797,MusM_ENSMUST00000078880:0.0296294)1:0.0664148)78:0.0138266)1:0.0708663,(DanioR_ENSDART00000171182:0.10908,DanioR_ENSDART00000114236:0.33213)1:0.0984015)95:0.0526197)47:0.0199858,(XenopusT_rna-XM_031905713.1:0.118377,(OphiophagusH_rna-gnl|NaturalisBC|L345_13999.mrna:0.04972,(Human_ENST00000263054:0.0304728,MusM_ENSMUST00000072685:0.0446982)1:0.0553755)95:0.0287724)99:0.0724194)1:0.217456)1:0.312303)90:0.172093,(((CniExaiptasiaP_rna-XM_028656795.1:0.313891,CniActiniaT_rna-XM_031693710.1:0.236501)95:0.0951466,(CniNemvArnau_NVE2661:0.0202248,CniNemvArnau_v1g245806:6e-09)1:0.330499)1:0.310843,(LingulaA_rna-XM_013557762.2:0.0131457,(LingulaA_rna-XM_013556181.1:0.00193161,(LingulaA_rna-XM_013547489.1:0.0201354,LingulaA_rna-XM_013557771.1:5e-09)55:0.004153)97:0.0296932)1:0.596568)1:0.264334)9:0.0871754)10:0.0893662)71:0.0900744)22:0.0827561)0:0.0183641,((OphiophagusH_rna-gnl|NaturalisBC|L345_13522.mrna:0.056271,CniHydraV_rna13338:1.31026)27:0.185241,OphiophagusH_rna-gnl|NaturalisBC|L345_13081.mrna:0.198622)99:0.246516)97:0.16009)89:0.0870005,(BotrylloidesL_Boleac.CG.SB_v3.S52.g11102.01.t:1.5573,((BotrylloidesL_Boleac.CG.SB_v3.S37.g08521.01.t:1.08425,((FungScedosporiumA_KEZ44276:0.511831,fungRhodotorulaT_POY72199:0.426865)98:0.176961,FungSchizosaccharomycesP_SPBC16C6.06.1:0.683927)89:0.243229)1:0.650701,((StrongylocentrotusP_rna2666:0.140725,StrongylocentrotusP_rna19177:0.123273)1:1.15513,(BotrylloidesL_Boleac.CG.SB_v3.S16.g03366.01.t:1.12976,(((OphiophagusH_rna-gnl|NaturalisBC|L345_15774.mrna:0.327197,CniActiniaT_rna-XM_031712915.1:0.235868)86:0.192156,(CniAcroporaM_amil.1.2.20159.m1:0.32604,(DanioR_ENSDART00000134153:5e-09,DanioR_ENSDART00000139642:5e-09)1:0.680373)62:0.262498)74:0.0750062,((((CniXenia_Xe_022244-T1:0.770575,(AcanthasterP_rna12183:0.797584,MnemiopsisL_ML20264a-RA:1.26602)86:0.112894)80:0.0588318,(((((((CaenorhabditisE_F14B4.1.1:0.867647,AmphibalanusA_rna-gnl|WGS_VIIS|FJT64_027011-RA_mrna:0.91028)71:0.101931,(((CniGoniastreaA_gasp1.m3.257.m1:0.381479,CniNemvArnau_NVE9710:0.0805431)26:0.0432324,CniAmplexidiscus_evm.model.scaffold_87.1:0.522327)1:0.71871,CaenorhabditisE_T21E3.3.1:0.731881)81:0.116167)73:0.0860941,((MusM_ENSMUST00000002379:0.53206,CrassostreaG_EKC30833:1.52716)89:0.856859,((AmphibalanusA_rna-gnl|WGS_VIIS|FJT64_022590-RA_mrna:0.689942,CniActiniaT_rna-XM_031708783.1:0.844755)13:0.0906261,(CniMergedstylophoraP_rna36410:2.19863,DrosophilaM_FBtr0079472:0.880464)67:0.33316)64:0.0787816)73:0.0410743)67:0.0544808,(LottiaG_LotgiT51280:0.258003,((LingulaA_rna-XM_013539692.1:0.026753,LingulaA_rna-XM_024074546.1:0.0308114)1:0.515076,FungSaccharomycesC_YCR100C_mRNA:0.316022)0:0.000612261)1:0.638834)15:0.0294506,(((((DanioR_ENSDART00000164394:0.0762631,DanioR_ENSDART00000088208:0.0862208)1:0.0595316,(XenopusT_rna-XM_002939712.5:0.0774805,(OphiophagusH_rna-gnl|NaturalisBC|L345_02395.mrna:0.0790039,(Human_ENST00000243077:0.00705432,MusM_ENSMUST00000049149:0.00819515)1:0.0733972)99:0.0184515)1:0.0254571)1:0.0904994,((XenopusT_rna-XM_031893508.1:0.103137,(OphiophagusH_rna-gnl|NaturalisBC|L345_05120.mrna:0.0932168,(Human_ENST00000389484:0.0182435,MusM_ENSMUST00000052550:0.0489488)1:0.0357344)99:0.0254527)1:0.0535284,(DanioR_ENSDART00000176763:0.102696,(DanioR_ENSDART00000135768:0.0038087,DanioR_ENSDART00000180379:0.00632824)1:0.132851)1:0.086799)1:0.18199)1:0.228929,(AcanthasterP_rna3584:0.331173,StrongylocentrotusP_rna31267:0.361504)1:0.163149)1:0.0750214,(LingulaA_rna-XM_013555649.2:0.470687,(StrigamiaM_SMAR012236-RA:0.321864,(DrosophilaM_FBtr0344893:0.538743,AmphibalanusA_rna-gnl|WGS_VIIS|FJT64_027220-RA_mrna:0.684093)84:0.0640844)1:0.109996)1:0.085531)1:0.0948856)1:0.105319,((((AcanthasterP_rna28720:0.371593,((StrongylocentrotusP_rna20002:0.15564,(StrongylocentrotusP_rna3345:0.000483498,StrongylocentrotusP_rna35946:0.0035281)82:0.0185525)1:0.416926,(CniPocilloporaA_rna25905:5e-09,CniPocilloporaD_rna-XM_027202382.1:5e-09)1:2.47122)0:0.00260693)1:0.214896,(BotrylloidesL_Boleac.CG.SB_v3.S74.g13754.01.t:0.522394,(DanioR_ENSDART00000152550:0.325623,((Human_ENST00000649046:0.0988084,MusM_ENSMUST00000080953:0.114114)1:0.112421,(DanioR_ENSDART00000159930:0.145777,XenopusT_rna-XM_012971045.3:0.100276)97:0.0410546)1:0.113854)1:0.145353)99:0.0675605)95:0.0540436,(((StrigamiaM_SMAR004865-RA:0.252647,((AmphibalanusA_rna-gnl|WGS_VIIS|FJT64_023849-RA_mrna:0.00527175,(AmphibalanusA_rna-gnl|WGS_VIIS|FJT64_023848-RA_mrna:0.0405405,AmphibalanusA_rna-gnl|WGS_VIIS|FJT64_027009-RA_mrna:0.0268734)86:0.0442826)1:0.276171,(DrosophilaM_FBtr0343369:0.15827,ApisM_GB40498-RA:0.178976)99:0.0838716)99:0.0727145)1:0.256925,((LingulaA_rna-XM_013552203.1:0.00176846,LingulaA_rna-XM_013528302.1:0.00343681)1:0.288944,(CrassostreaG_EKC25376:0.314419,(LottiaG_LotgiT170222:0.0221646,LottiaG_LotgiT175727:0.0506697)1:0.236777)1:0.110194)1:0.126156)0:0.034705,CaenorhabditisE_F29D11.1.1:0.760853)79:0.0636204)1:0.182086,((CniDendronephthya_rna-XM_028537517.1:0.368718,CniRenillaM_g10828.t1:0.669311)1:0.214262,(CniMorbakkaV_scaffold3.g40.t1:0.468818,(CniActiniaT_rna-XM_031703312.1:0.359518,((CniAmplexidiscus_evm.model.scaffold_412.8:0.0685686,(CniAmplexidiscus_evm.model.scaffold_412.7:0.0823051,CniDiscosoma_evm.model.scaffold_65.40:0.0698995)98:0.0408456)1:0.151133,(((CniFungiaSp_ffun1.m4.29395.m1:0.109798,((CniFungiaSp_ffun1.m4.30320.m1:0.108346,(CniGoniastreaA_gasp1.m3.10000.m1:0.0543627,CniOrbicellaF_rna32866:0.0568476)99:0.0366212)92:0.0195922,CniFungiaSp_ffun1.m4.29843.m1:0.0774236)76:0.00937714)99:0.0248581,CniMergedstylophoraP_rna12338:0.157421)1:0.0391181,(CniPoritesL_plut2.m8.22640.m1:0.184932,((CniMontiporaC_adi2mcaRNA14719_R0:0.123454,(CniAcroporaT_aten_0.1.m1.21421.m1:0.00819844,(CniAcroporaM_amil.1.2.4784.m1:0.0439105,((CniAcroporaD_rna41915:0.00614348,CniAcroporaM_amil.1.2.4783.m1:0.0272181)34:0.00162273,CniAcroporaD_rna14719:0.0198053)72:0.00696933)93:0.0328205)98:0.0916901)1:0.0968487,(BotrylloidesL_Boleac.CG.SB_v3.S60.g12205.01.t:3.42403,CniGalaxeaF_gfas1.m1.15020.m1:0.118443)0:0.000794126)1:0.0391915)1:0.0303109)1:0.0848292)1:0.177228)1:0.151417)53:0.0489401)1:0.103098)99:0.0719307)85:0.0532268,(((((MnemiopsisL_ML044130a-RA:1.15293,((CniRenillaM_g15389.t1:0.960272,CniHydraV_rna8576:0.658514)1:0.850337,(LottiaG_LotgiT160891:0.637201,((BotrylloidesL_Boleac.CG.SB_v3.S480.g10454.01.t:0.426215,BotrylloidesL_Boleac.CG.SB_v3.S644.g12723.01.t:0.172619)1:0.330454,AmphimedonQ_rna5613:0.774966)23:0.0711707)83:0.112633)99:0.665359)67:0.191191,CniThelohanellusK_rna1187:2.14854)55:0.106348,(StrigamiaM_SMAR013647-RA:1.34666,CniAureliaA_scaffold1105.g12.t1:0.927349)54:0.336111)0:6e-09,((XenopusT_rna-XM_002938563.5:0.838859,(StrigamiaM_SMAR004863-RA:0.458901,StrigamiaM_SMAR004864-RA:0.38292)99:0.335211)56:0.293093,CniAcroporaM_amil.1.2.20174.m1:0.176325)2:0.22759)73:0.0537093,(BotrylloidesL_Boleac.CG.SB_v3.S0.g00033.01.t:0.65808,DrosophilaM_FBtr0083353:0.680866)1:1.03274)96:0.183401)81:0.0544152)99:0.0576291,(((((CniNemvArnau_v1g118240:0.799803,((CniThelohanellusK_rna8989:1.45627,(MonosigaB_rna-XM_001743095.1:0.539499,SalpingoecaR_rna-gnl|WGS_ACSY|mrna_PTSG_06413T0:0.554175)99:0.714958)74:0.157232,((((CniNemvArnau_v1g92824:0.024244,CniNemvArnau_v1g240569:0.0567139)1:0.287062,(((CniAmplexidiscus_evm.model.scaffold_449.9:0.0984424,(CniMontiporaC_g58776.t1:4.08656,CniDiscosoma_evm.model.scaffold_86.18:8e-09)24:0.0467385)1:0.245227,(((CniGalaxeaF_gfas1.m1.4314.m1:0.250852,((CniAcroporaD_rna3987:0.0685351,CniAcroporaM_amil.1.2.3853.m1:0.0415439)1:0.131966,(CniMontiporaC_g33512.t1:0.103381,CniMontiporaC_g546.t1:0.0485544)99:0.0747395)1:0.109044)1:0.029975,CniPoritesL_plut2.m8.1859.m1:0.128199)91:0.0318441,((CniFungiaSp_ffun1.m4.865.m1:0.113747,(CniGoniastreaA_gasp1.m3.7107.m1:0.091957,((CniOrbicellaF_rna8937:0,CniOrbicellaF_rna8938:0)0:0.0418659,CniOrbicellaF_rna3307:0.0092359)99:0.0574549)1:0.0604091)99:0.0528563,(CniMergedstylophoraP_rna18300:0.129444,(CniPocilloporaA_rna26079:5e-09,CniPocilloporaD_rna-XM_027202557.1:5e-09)1:0.0892922)1:0.167777)1:0.0594399)82:0.0388974)77:0.0471019,CniAcroporaD_rna11439:0.187847)84:0.0556359)99:0.14124,(LingulaA_rna-XM_024075353.1:0.00626664,LingulaA_rna-XM_013552488.1:0.0216206)1:0.627649)1:0.46902,((CniDiscosoma_evm.model.scaffold_57.7:0.251347,((CniFungiaSp_ffun1.m4.12755.m1:0.0599819,CniOrbicellaF_rna27035:0.10826)1:0.110759,(CniPoritesL_plut2.m8.4827.m1:0.212429,(CniGalaxeaF_gfas1.m1.3402.m1:0.153264,(CniMontiporaC_g67868.t1:0.135917,(CniAcroporaT_aten_0.1.m1.1437.m1:0.0281743,(CniAcroporaM_amil.1.2.4929.m1:0.0097164,CniAcroporaD_rna26805:0.0345413)98:0.0173368)1:0.13947)1:0.11909)99:0.0616566)78:0.0404024)33:0.0598579)1:0.647452,(DanioR_ENSDART00000156995:0.18305,(XenopusT_rna-XM_031906643.1:0.147467,(OphiophagusH_rna-gnl|NaturalisBC|L345_13098.mrna:0.181813,(Human_ENST00000260197:0.0206496,MusM_ENSMUST00000060989:0.0312644)1:0.0826113)82:0.029347)99:0.093695)1:0.377407)1:0.428946)94:0.178679)69:0.0802534)48:0.0476093,(CniNemvArnau_v1g68600:8e-09,OphiophagusH_rna-gnl|NaturalisBC|L345_09138.mrna:0.722796)91:0.840187)49:0.055006,(StrongylocentrotusP_rna18307:0.78243,((((BotrylloidesL_Boleac.CG.SB_v3.S136.g02445.01.t:0.918372,((LottiaG_LotgiT67701:6e-09,LottiaG_LotgiT67693:0.0240094)77:0.035605,LottiaG_LotgiT144844:0.0533619)99:0.457038)86:0.196144,CrassostreaG_EKC27540:1.39486)32:0.146084,CniNemvArnau_v1g129764:0.360425)0:5e-09,(((CrassostreaG_EKC38179:0.600859,MnemiopsisL_ML06736a-RA:0.706532)1:0.781543,(MnemiopsisL_ML03664a-RA:1.12936,(StrongylocentrotusP_rna10693:0.546132,StrigamiaM_SMAR012908-RA:0.520222)99:0.31489)46:0.151062)96:0.255862,((CniNemvArnau_v1g15934:0.213193,((CniAmplexidiscus_evm.model.scaffold_97.2:0.055991,CniDiscosoma_evm.model.scaffold_4.257:0.104514)98:0.0925606,CniGoniastreaA_gasp1.m3.1638.m1:0.114039)96:0.185444)1:0.387241,(((DanioR_ENSDART00000168209:0.273892,DanioR_ENSDART00000099475:0.244145)1:0.167185,(XenopusT_rna-XM_002935828.5:0.200403,(OphiophagusH_rna-gnl|NaturalisBC|L345_04787.mrna:0.167032,(Human_ENST00000264187:0.0527511,MusM_ENSMUST00000005532:0.0769293)1:0.14835)96:0.0647687)1:0.0871861)98:0.118413,(DanioR_ENSDART00000134097:0.526556,(Human_ENST00000216286:0.094221,MusM_ENSMUST00000022340:0.0785426)1:0.251697)1:0.179744)1:0.457689)99:0.290249)99:0.273492)26:0.0259486)83:0.157196)80:0.0608066,(AcanthasterP_rna33707:1.31219,CniNemvArnau_v1g67111:0.488121)65:0.518066)73:0.0307759,(((((CniHydraV_rna7413:0.802741,(CniThelohanellusK_rna10117:1.03175,(LingulaA_rna-XM_013528622.1:0.0801788,(LingulaA_rna-XM_013563360.1:0.00200649,(LingulaA_rna-XM_013528620.1:6e-09,LingulaA_rna-XM_013564779.1:0.00200114)38:0.0132545)91:0.0757421)1:0.778897)76:0.157466)74:0.290039,(((CniHydraV_rna4967:0.311135,CniHydraV_rna19874:0.0981887)1:0.681814,CniMergedstylophoraP_rna18260:1.09869)44:0.112899,(CniMergedstylophoraP_rna12667:1.05521,((CniThelohanellusK_rna3718:1.31948,(BotrylloidesL_Boleac.CG.SB_v3.S528.g11217.01.t:0.434372,LingulaA_rna-XM_013558680.1:0.819917)86:0.357321)0:1.1e-08,ApisM_GB43207-RA:1.0601)7:0.107391)81:0.31261)40:0.0965873)59:0.0687392,((((FungYarrowiaL_CAG83728:0.522247,(CniAmplexidiscus_evm.model.scaffold_201.21:0.478011,StrigamiaM_SMAR006388-RA:0.315635)99:0.274403)94:0.151805,(CniExaiptasiaP_rna-XM_021050971.2:0.494344,(StrongylocentrotusP_rna15248:0.149105,StrongylocentrotusP_rna17631:0.123915)1:0.433346)95:0.217047)1:0.565279,(((StrongylocentrotusP_rna18466:0.351953,ApisM_GB42804-RA:0.416784)99:0.305631,(MnemiopsisL_ML063327a-RA:0.440678,(DrosophilaM_FBtr0076606:0.372564,(CniGoniastreaA_gasp1.m3.31721.m1:1.37635,ApisM_GB43230-RA:1.1e-08)92:0.208711)1:0.42036)1:0.404537)98:0.187855,CrassostreaG_EKC38295:0.606214)99:0.252392)1:0.767731,MonosigaB_rna-XM_001750176.1:1.25097)68:0.146789)28:0.0672391,((((((CniRenillaM_g15437.t1:0.314725,CniXenia_Xe_022701-T1:0.183493)26:0.131771,CniAmplexidiscus_evm.model.scaffold_1807.1:1.33308)38:0.600719,(CniAureliaA_scaffold2225.g1.t1:0.483167,CniNemvArnau_v1g177505:0.359255)98:0.297224)48:0.0876669,((DrosophilaM_FBtr0073898:0.352162,OphiophagusH_rna-gnl|NaturalisBC|L345_14988.mrna:0.438067)98:0.258342,CniNemvArnau_v1g91746:1.02075)53:0.355662)16:0.0389731,(((LottiaG_LotgiT158707:0.393889,LottiaG_LotgiT231159:0.257752)1:0.98341,(BotrylloidesL_Boleac.CG.SB_v3.S143.g02760.01.t:0.849452,((LottiaG_LotgiT173011:0.783339,(ApisM_GB40823-RA:0.612317,StrigamiaM_SMAR010566-RA:0.572365)84:0.117078)29:0.0540425,MnemiopsisL_ML01633a-RA:1.89756)37:0.0820368)99:0.207484)62:0.0376002,((CniPocilloporaA_rna4752:0,CniPocilloporaD_rna-XM_027181014.1:0)0:0.734078,CniNemvArnau_v1g31209:0.313832)99:0.227096)70:0.0647783)97:0.0836149,((((((((DrosophilaM_FBtr0087702:0.367325,ApisM_GB51660-RA:0.224707)1:0.15443,AmphibalanusA_rna-gnl|WGS_VIIS|FJT64_003996-RA_mrna:0.52825)99:0.0913431,(StrigamiaM_SMAR009116-RA:0.296766,((LingulaA_rna-XM_013555439.1:0.255521,(CrassostreaG_EKC20639:0.280097,LottiaG_LotgiT171958:0.239652)90:0.0525616)97:0.0467418,(((DanioR_ENSDART00000166440:0.0861313,(XenopusT_rna-XM_031898568.1:0.0581471,(OphiophagusH_rna-gnl|NaturalisBC|L345_04542.mrna:0.0614577,(Human_ENST00000261349:0.00441659,MusM_ENSMUST00000032322:0.0105728)1:0.0303319)99:0.0245036)80:0.0199815)1:0.0799253,(DanioR_ENSDART00000121724:0.119955,(((Human_ENST00000294304:5e-09,Human_ENST00000610821:0.177186)94:0.0139889,MusM_ENSMUST00000025856:0.0315355)1:0.0719075,(OphiophagusH_rna-gnl|NaturalisBC|L345_06863.mrna:0.0624657,(OphiophagusH_rna-gnl|NaturalisBC|L345_00705.mrna:0.0982564,XenopusT_rna-XM_002941643.5:0.069037)6:0.000919727)49:0.0118259)1:0.0435422)1:0.0886426)1:0.110439,(AcanthasterP_rna30687:0.214521,(StrongylocentrotusP_rna2081:0.0443957,(StrongylocentrotusP_rna24582:0.00251775,StrongylocentrotusP_rna16010:0.000919974)82:0.00861738)1:0.272418)1:0.131031)98:0.0601061)94:0.0525238)67:0.0567744)1:0.0935904,((((CniMontiporaC_g11798.t1:1.87228,StrongylocentrotusP_rna12274:1.78861)81:0.588226,((CniDendronephthya_rna-XM_028553678.1:0.222694,CniXenia_Xe_023598-T1:0.336995)1:0.391364,(((CniAmplexidiscus_evm.model.scaffold_28.47:5e-09,LingulaA_rna-XM_013564074.1:0.0730235)18:2.16923,(CniRenillaM_g21649.t1:5e-09,CniRenillaM_g16613.t1:5e-09)96:0.0797059)99:0.181329,(CniXenia_Xe_022702-T1:0.19272,(CniDendronephthya_rna-XM_028553611.1:0.000980658,CniDendronephthya_rna-XM_028562204.1:0.000516632)1:0.109343)1:0.147322)1:0.184601)0:0.118119)76:0.0158377,((CniNemvArnau_v1g158520:0.163774,(CniExaiptasiaP_rna-XM_028662393.1:0.169873,CniActiniaT_rna-XM_031714375.1:0.115469)93:0.0338803)1:0.124571,((((CniDiscosoma_evm.model.scaffold_51.47:0.0127543,CniNemvArnau_v1g5576:0.81396)96:0.0494655,(CniAmplexidiscus_evm.model.scaffold_254.17:0.0292167,CniDiscosoma_evm.model.scaffold_51.46:0.0378037)1:0.0770509)1:0.107435,((((CniPoritesL_plut2.m8.24934.m1:0.386523,(((CniGalaxeaF_gfas1.m1.7705.m1:8e-09,LingulaA_rna-XM_013527284.1:1.84309)30:0.0975426,(CniPoritesL_plut2.m8.23688.m1:0.0594369,(AcanthasterP_rna22010:1.52681,CniPoritesL_plut2.m8.17008.m1:1.1e-08)97:0.0327959)1:0.172362)82:0.0182784,CniPoritesL_plut2.m8.23678.m1:0.401085)80:0.017911)5:0.00610602,((((CniAcroporaD_rna23539:0.0367615,(CniAcroporaD_rna21693:0.0990008,CniAcroporaM_amil.1.2.13224.m1:0.00921946)99:0.0197344)96:0.0152036,(CniAcroporaT_aten_0.1.m1.33885.m1:0.0360954,((CniAcroporaT_aten_0.1.m1.33889.m1:0.0176726,CniAcroporaT_aten_0.1.m1.13341.m1:0.0122804)78:0.0284719,(CniAcroporaT_aten_0.1.m1.13331.m1:0.0760692,CniAcroporaT_aten_0.1.m1.33891.m1:0.0285111)1:0.0536899)1:0.083712)98:0.0714104)87:0.0175034,(CniAcroporaT_aten_0.1.m1.13322.m1:0.0168169,CniAcroporaD_rna24641:0.0393244)98:0.0181633)1:0.110376,(CniMontiporaC_adi2mcaRNA21693_R0:0.0724517,(CniMontiporaC_adi2mcaRNA23539_R0:0.0418137,CniMontiporaC_g25032.t1:0.0280943)60:0.0196439)1:0.0755239)1:0.095324)80:0.0148407,CniPoritesL_plut2.m8.24935.m1:0.174235)73:0.0201048,(((CniOrbicellaF_rna7948:0.0731611,(((CniGoniastreaA_gasp1.m3.1753.m1:0.0624834,CniMorbakkaV_scaffold60.g58.t1:2.05984)71:0.0096738,(CniGoniastreaA_gasp1.m3.1760.m1:0.0696209,CniOrbicellaF_rna7949:0.000574854)69:0.0305204)81:0.00773695,CniGoniastreaA_gasp1.m3.1750.m1:0.0794024)50:0.0141991)77:0.00679949,(AcanthasterP_rna20405:1.79883,CniFungiaSp_ffun1.m4.9485.m1:0.000167114)99:0.0636632)99:0.0287199,(CniMergedstylophoraP_rna3773:0.0503731,(CniPocilloporaA_rna4161:5e-09,CniPocilloporaD_rna-XM_027180395.1:5e-09)1:0.043516)1:0.0991178)97:0.0248765)99:0.0404025)99:0.0690859,((CniMergedstylophoraP_rna3774:0.0861742,(CniPocilloporaA_rna4159:5e-09,CniPocilloporaD_rna-XM_027180410.1:5e-09)99:0.0491309)1:0.295177,CniAmplexidiscus_evm.model.scaffold_37.36:0.543125)86:0.132691)96:0.0924397)99:0.0859663)14:0.0538684,(CniHydraV_rna9804:0.799744,(CniAureliaA_scaffold1161.g2.t1:0.376913,CniMorbakkaV_scaffold8.g35.t1:0.282891)99:0.120178)99:0.152845)62:0.0475589)1:0.277567,((CniHydraV_rna24065:5e-09,CniHydraV_rna12575:5e-09)1:0.67987,((StrongylocentrotusP_rna7383:5e-09,(StrongylocentrotusP_rna5265:5e-09,StrongylocentrotusP_rna26588:0.0150144)0:5e-09)1:0.468665,(AcanthasterP_rna8544:0.310877,(((LingulaA_rna-XM_013539887.2:0.00511833,LingulaA_rna-XM_013542371.1:0.00285697)1:0.236385,(LottiaG_LotgiT198809:0.266531,CrassostreaG_EKC29826:0.330622)99:0.0875788)1:0.0653752,(StrigamiaM_SMAR003685-RA:0.304354,(DanioR_ENSDART00000189349:0.123584,(XenopusT_rna-XM_031900724.1:0.105861,(OphiophagusH_rna-gnl|NaturalisBC|L345_05885.mrna:0.0707497,(Human_ENST00000378623:0.00918715,MusM_ENSMUST00000028689:0.0150403)1:0.0543051)98:0.0269044)97:0.0432035)1:0.177532)65:0.047735)99:0.0694601)3:0.0591944)1:0.155487)96:0.071745)63:0.0546616,(CniExaiptasiaP_rna-XM_021037252.2:0.125535,CniExaiptasiaP_rna-XM_028661042.1:0.269461)1:0.711898)98:0.06786,(((((((AcanthasterP_rna13684:0.778252,AcanthasterP_rna13698:0.268219)1:0.529952,(CniPoritesL_plut2.m8.14426.m1:0.473738,(CniMergedstylophoraP_rna17325:0.24042,(CniFungiaSp_ffun1.m4.4577.m1:0.160958,(CniGoniastreaA_gasp1.m3.3780.m1:0.050705,CniOrbicellaF_rna24177:0.0449462)99:0.11538)83:0.0611138)1:0.282455)97:0.0747875)97:0.0686181,((((((((CniGoniastreaA_gasp1.m3.24882.m1:0.0963028,CniOrbicellaF_rna6100:0.0895061)98:0.0889501,CniFungiaSp_ffun1.m4.11166.m1:0.301429)94:0.0626006,(CniPocilloporaA_rna21589:5e-09,CniPocilloporaD_rna-XM_027197985.1:5e-09)1:0.29363)99:0.0910075,CniFungiaSp_ffun1.m4.30693.m1:0.155262)64:0.0406648,((CniMergedstylophoraP_rna18245:0.321678,((((CniMergedstylophoraP_rna18239:6e-09,StrongylocentrotusP_rna28910:0.268331)55:0.146249,(CniPocilloporaA_rna21591:5e-09,CniPocilloporaD_rna-XM_027197992.1:5e-09)99:0.149081)99:0.188977,((CniMergedstylophoraP_rna18268:5e-09,CrassostreaG_EKC38182:1.60328)32:0.213753,(CniMergedstylophoraP_rna18259:0.133662,CniMergedstylophoraP_rna18267:0.16891)59:0.0375609)1:0.195912)95:0.0855067,CniMergedstylophoraP_rna18257:0.254233)79:0.113675)42:0.0555425,(CniMergedstylophoraP_rna18241:0.0291631,CniNemvArnau_v1g212236:1.4841)78:0.285287)91:0.0604234)89:0.0709898,CniFungiaSp_ffun1.m4.25861.m1:0.389677)1:0.295098,(CniExaiptasiaP_rna-XM_028662279.1:0.368154,(CniActiniaT_rna-XM_031714888.1:0.311526,(CniActiniaT_rna-XM_031704124.1:0.0519879,CniActiniaT_rna-XM_031704128.1:0.0712356)1:0.227971)99:0.110804)99:0.0782684)95:0.0947415,(((BotrylloidesL_Boleac.CG.SB_v3.S480.g10455.01.t:1.41004,CniFungiaSp_ffun1.m4.27506.m1:6e-09)99:0.210361,(CniOrbicellaF_rna29369:0.096305,CniGoniastreaA_gasp1.m3.6078.m1:0.112632)98:0.183679)96:0.13596,CniMergedstylophoraP_rna12662:0.398752)1:0.858345)93:0.109525)66:0.0515672,(((((((CniMergedstylophoraP_rna19350:0.203786,(CniMergedstylophoraP_rna19370:0.0678039,(CniPocilloporaA_rna8491:5e-09,CniPocilloporaD_rna-XM_027184776.1:5e-09)1:0.07338)1:0.151381)88:0.025998,(CniOrbicellaF_rna3563:0.13066,(CniMergedstylophoraP_rna19352:0.0774303,CniMergedstylophoraP_rna19363:0.0700822)1:0.121887)25:0.0176939)1:0.0325726,(CniFungiaSp_ffun1.m4.14647.m1:0.158769,((CniGoniastreaA_gasp1.m3.29603.m1:0.127267,CniOrbicellaF_rna28600:0.0584001)1:0.0639775,(((CniOrbicellaF_rna28593:0.0017391,CniOrbicellaF_rna28595:0.00408046)1:0.049827,CniGoniastreaA_gasp1.m3.10906.m1:0.126303)93:0.0189395,((CniGoniastreaA_gasp1.m3.10909.m1:0.124537,(CniAcroporaD_rna15483:0.0244012,CniAcroporaM_amil.1.2.14451.m1:0.0241959)1:0.0384402)1:0.0696144,CniOrbicellaF_rna3561:0.0523401)94:0.0187433)1:0.0380257)99:0.0404595)92:0.0222368)66:0.0201729,((CniFungiaSp_ffun1.m4.32919.m1:0.125291,((CniOrbicellaF_rna3565:0.0587055,CniOrbicellaF_rna3566:0.0564496)1:0.0981756,(CniFungiaSp_ffun1.m4.14642.m1:0.0423615,CniFungiaSp_ffun1.m4.33022.m1:0.0541724)1:0.0523688)51:0.0176873)1:0.0320676,((((CniAcroporaD_rna36704:0.122418,(CniGoniastreaA_gasp1.m3.31195.m1:0.0723015,CniGoniastreaA_gasp1.m3.10405.m1:0.160615)99:0.212771)61:0.117655,CniOrbicellaF_rna31272:1.68397)74:0.18257,CniGoniastreaA_gasp1.m3.29688.m1:0.106698)92:0.0657466,((CniMergedstylophoraP_rna28134:0.0459251,CniMergedstylophoraP_rna28138:0.0545191)99:0.0302176,((CniPocilloporaA_rna8494:5e-09,CniPocilloporaD_rna-XM_027184778.1:5e-09)1:0.0608897,(CniPocilloporaA_rna8493:5e-09,CniPocilloporaD_rna-XM_027184777.1:5e-09)1:0.23651)99:0.0284906)1:0.131443)93:0.0305155)82:0.0191828)65:0.0233696,((CniAcroporaD_rna6117:0.0973248,CniGoniastreaA_gasp1.m3.25229.m1:0.0877451)98:0.0572268,((((CniOrbicellaF_rna35605:0.161032,(CniGoniastreaA_gasp1.m3.10404.m1:0.279154,(CniOrbicellaF_rna28598:5e-09,(CniOrbicellaF_rna5494:5e-09,CniOrbicellaF_rna5496:5e-09)1:1.29594)27:0.0867152)66:0.00935539)99:0.0852235,(CniFungiaSp_ffun1.m4.28770.m1:0.16238,CniFungiaSp_ffun1.m4.28769.m1:0.134247)99:0.0858474)68:0.0687875,(CniOrbicellaF_rna28602:0.0710305,(CniGoniastreaA_gasp1.m3.28535.m1:0.186472,CniOrbicellaF_rna25522:0.140193)97:0.13569)95:0.0260516)64:0.0209645,(CniFungiaSp_ffun1.m4.14643.m1:0.240079,(CniFungiaSp_ffun1.m4.14646.m1:0.278198,CniFungiaSp_ffun1.m4.22408.m1:0.198777)65:0.0389277)93:0.0372943)95:0.0372904)80:0.0239535)1:0.0687332,((CniMontiporaC_adi2mcaRNA1494_R0:0.332286,(((CniAcroporaT_aten_0.1.m1.25613.m1:0.0405262,(CniAcroporaD_rna1494:0.0193429,CniAcroporaM_amil.1.2.17435.m1:0.0311491)99:0.0198791)1:0.0411867,(((CniAcroporaD_rna1487:0.017313,(CniAcroporaD_rna1492:0.0107129,(CniAcroporaD_rna1488:0.0140647,CniAcroporaM_amil.1.2.17439.m1:0.0210937)76:0.00808374)97:0.0101021)90:0.00722696,CniAcroporaT_aten_0.1.m1.25595.m1:0.0630971)1:0.0232474,((((CniAcroporaT_aten_0.1.m1.14499.m1:0.0307036,CniAcroporaT_aten_0.1.m1.14531.m1:0.00946122)1:0.0770448,(CniAcroporaD_rna1606:0.00774815,CniAcroporaM_amil.1.2.24911.m1:0.00913424)99:0.0281218)4:0.00482311,(CniAcroporaT_aten_0.1.m1.14503.m1:0.0213202,CniAcroporaT_aten_0.1.m1.14526.m1:0.0256081)99:0.0122548)57:0.00425277,(CniAcroporaD_rna36636:0.0422818,(((CniAcroporaD_rna1608:0.0184042,(CniAcroporaD_rna40631:0.0079625,CniAcroporaM_amil.1.2.18667.m1:5e-09)99:0.0358117)91:0.0119463,CniAcroporaD_rna37278:0.00961795)24:0.00394126,CniAcroporaM_amil.1.2.18668.m1:0.044717)96:0.0130123)77:0.0078284)1:0.0364446)6:0.0128983)1:0.0355307,(((CniGalaxeaF_gfas1.m1.17698.m1:0.0798269,CniThelohanellusK_rna1185:2.74996)14:0.0134838,CniGalaxeaF_gfas1.m1.19007.m1:0.062766)3:0.000630359,CniGalaxeaF_gfas1.m1.20158.m1:0.110717)68:0.0162022)1:0.076241)90:0.0254252,CniPoritesL_plut2.m8.14423.m1:0.142622)1:0.0575171)99:0.0920441,(CniMergedstylophoraP_rna35478:0.260059,(CniAcroporaM_amil.1.2.755.m1:0.614974,CniMergedstylophoraP_rna33964:0.0701035)65:0.30558)96:0.159512)1:0.174386)99:0.133287,(CniExaiptasiaP_rna-XM_021046026.2:0.772848,(CniActiniaT_rna-XM_031716548.1:0.254775,CniNemvArnau_v1g83852:0.258007)99:0.149868)1:0.311576)1:0.248914,((((((CniDiscosoma_evm.model.scaffold_174.5:0.0599019,(((CniAmplexidiscus_evm.model.scaffold_1123.1:0.074655,(CniAmplexidiscus_evm.model.scaffold_201.2:0.0396481,CniDiscosoma_evm.model.scaffold_174.4:0.226197)90:0.0697542)92:0.116635,(CniAmplexidiscus_evm.model.scaffold_201.1:0.0319933,CniAmplexidiscus_evm.model.scaffold_3065.1:0.053601)78:0.0418104)60:0.0656043,CniDiscosoma_evm.model.scaffold_174.28:0.37166)86:0.140902)1:0.183268,(CrassostreaG_EKC37059:1.4179,CniMontiporaC_adi2mcaRNA1606_R1:0.412064)0:5e-09)92:0.0663001,((((CniMergedstylophoraP_rna7656:0.116692,(CniPocilloporaA_rna25065:5e-09,CniPocilloporaD_rna-XM_027201499.1:5e-09)1:0.120132)1:0.182607,((CniFungiaSp_ffun1.m4.18321.m1:0.112606,(CniGoniastreaA_gasp1.m3.12727.m1:0.0692416,CniOrbicellaF_rna4520:0.021732)1:0.0902915)98:0.0504573,((CniGoniastreaA_gasp1.m3.20550.m1:0.101117,(CniOrbicellaF_rna4525:0.0405045,(CniOrbicellaF_rna4523:0.0402636,CniGoniastreaA_gasp1.m3.20555.m1:0.0982323)62:0.00499233)78:0.0262428)99:0.119976,(CniFungiaSp_ffun1.m4.18319.m1:0.154635,CniGoniastreaA_gasp1.m3.20548.m1:0.117949)99:0.0864697)1:0.10103)95:0.0510653)99:0.0863145,(CniMergedstylophoraP_rna7660:0.290164,(CniGoniastreaA_gasp1.m3.20553.m1:0.216947,(CniGoniastreaA_gasp1.m3.20554.m1:0.125405,(CniGoniastreaA_gasp1.m3.20549.m1:0.0676532,CniOrbicellaF_rna4527:0.074769)1:0.227056)99:0.201012)99:0.0883592)1:0.174044)99:0.0808421,(CniPoritesL_plut2.m8.26510.m1:0.124686,CniPoritesL_plut2.m8.26512.m1:0.037363)1:0.207705)83:0.0767419)68:0.0528754,CniGalaxeaF_gfas1.m1.12627.m1:0.608202)98:0.159001,(CniNemvArnau_v1g242499:2.23183,(((CniMontiporaC_g58794.t1:0.0453188,((CniMontiporaC_g58775.t1:0.0402326,CniMontiporaC_g58777.t1:0.0999475)82:0.0169331,(CniMontiporaC_adi2mcaRNA15483_R2:0.038827,(CniMontiporaC_g58774.t1:0.0464542,CniMontiporaC_g11799.t1:0.0121974)73:0.00382818)86:0.00762973)99:0.0523337)1:0.111631,(((CniAcroporaM_amil.1.2.2259.m1:0.068615,CniAcroporaM_amil.1.2.2263.m1:0.0678607)91:0.0513342,CniAcroporaT_aten_0.1.m1.31478.m1:0.0627125)21:0.0197181,CniAcroporaT_aten_0.1.m1.31473.m1:0.0645591)1:0.16917)1:0.213572,(CniOrbicellaF_rna4524:0.199218,(CniOrbicellaF_rna26409:0.0614927,(CniGoniastreaA_gasp1.m3.20552.m1:0.0224861,CniGoniastreaA_gasp1.m3.29614.m1:0.0426339)96:0.0555922)19:0.0421575)93:0.208203)1:0.31544)76:0.101807)1:0.151573,(((((CniActiniaT_rna-XM_031697205.1:0.544545,AmphibalanusA_rna-gnl|WGS_VIIS|FJT64_022593-RA_mrna:0.771048)67:0.160805,BotrylloidesL_Boleac.CG.SB_v3.S136.g02444.01.t:0.765842)83:0.165011,(((CniFungiaSp_ffun1.m4.27509.m1:0.0868852,(BotrylloidesL_Boleac.CG.SB_v3.S22.g05190.01.t:1.54718,CniOrbicellaF_rna29364:6e-09)17:0.103405)1:0.609366,((CniAmplexidiscus_evm.model.scaffold_201.7:0.0581896,CniDiscosoma_evm.model.scaffold_174.23:0.077721)1:0.289063,(((CniPocilloporaA_rna24293:0,CniPocilloporaD_rna-XM_027200675.1:0)0:0.0814391,CniMergedstylophoraP_rna12676:0.0832023)1:0.185919,(CniFungiaSp_ffun1.m4.27516.m1:0.149055,((CniGoniastreaA_gasp1.m3.6074.m1:0.0593911,CniGoniastreaA_gasp1.m3.6076.m1:0.0957355)93:0.0250349,(CniOrbicellaF_rna29363:0.0175675,CniOrbicellaF_rna29362:0.00697859)99:0.0352644)1:0.111643)1:0.120578)1:0.27959)94:0.139053)22:0.0837523,CniActiniaT_rna-XM_031713833.1:0.513821)1:0.221202)97:0.113484,((((CniNemvArnau_v1g61732:0.255948,(CniExaiptasiaP_rna-XM_028657504.1:0.303113,CniActiniaT_rna-XM_031701710.1:0.323284)90:0.096472)1:0.462532,(CniAmplexidiscus_evm.model.scaffold_722.1:0.170765,CniDiscosoma_evm.model.scaffold_314.13:0.072399)1:0.275735)51:0.204333,StrongylocentrotusP_rna21276:1.19115)20:0.12254,CniGalaxeaF_gfas1.m1.1241.m1:0.814604)78:0.144573)60:0.0256756,MnemiopsisL_ML06732a-RA:1.16085)82:0.0569185)1:0.119932)99:0.0935174,((((CniXenia_Xe_017780-T1:1.82559,(((((LingulaA_rna-XM_013566696.1:0.0543658,(StrigamiaM_SMAR002838-RA:1.63062,LingulaA_rna-XM_013542196.1:8e-09)13:0.0572031)98:0.067147,(LingulaA_rna-XM_013531566.1:0.0851214,LingulaA_rna-XM_013553840.1:0.116334)26:0.0105719)98:0.125736,(LingulaA_rna-XM_013525445.1:0.00222234,LingulaA_rna-XM_024074848.1:0.012808)1:0.387487)99:0.251618,LingulaA_rna-XM_013540865.1:0.551129)1:0.329984,AmphibalanusA_rna-gnl|WGS_VIIS|FJT64_023850-RA_mrna:0.848728)37:0.0704921)72:0.121561,((((LingulaA_rna-XM_013549862.2:0.412678,(CrassostreaG_EKC39357:0.401245,LottiaG_LotgiT162349:0.372194)1:0.221967)1:0.279162,((((CniAcroporaM_amil.1.2.16216.m1:0.742122,(StrongylocentrotusP_rna9146:0.287257,(StrongylocentrotusP_rna7133:0.0452772,(StrongylocentrotusP_rna9144:0.0104934,StrongylocentrotusP_rna39159:0.00542932)79:0.0207915)1:0.369383)82:0.143778)98:0.345185,(AcanthasterP_rna33327:0.346368,(StrongylocentrotusP_rna6734:0.00186086,StrongylocentrotusP_rna19015:0.0252637)1:0.450332)1:0.419354)0:0.0407556,AcanthasterP_rna1173:0.760075)0:0.0748619,StrongylocentrotusP_rna1977:0.59994)21:0.0885738)99:0.164274,((CniRenillaM_g20460.t1:0.383049,((CniXenia_Xe_007982-T1:0.0709538,(CniXenia_Xe_007980-T1:0.0718556,CniXenia_Xe_007981-T1:0.227937)94:0.0889186)1:0.295351,((CniDendronephthya_rna-XM_028539167.1:0.104443,(CniDendronephthya_rna-XM_028555105.1:0.0603744,CniDendronephthya_rna-XM_028555271.1:0.0775138)1:0.131341)64:0.0155637,(CniDendronephthya_rna-XM_028555103.1:0.0730324,CniDendronephthya_rna-XM_028555104.1:0.0973617)99:0.0402894)99:0.0962179)1:0.255031)1:0.401566,(CrassostreaG_EKC35154:0.770718,(LingulaA_rna-XM_024075992.1:5e-09,LingulaA_rna-XM_013549860.1:0.00510179)1:0.547733)1:0.542708)35:0.0371169)74:0.0927105,((CniPoritesL_plut2.m8.24936.m1:2.24263,(BotrylloidesL_Boleac.CG.SB_v3.S81.g14413.01.t:0.74702,(BotrylloidesL_Boleac.CG.SB_v3.S211.g04947.01.t:0.616182,CrassostreaG_EKC34698:0.701615)98:0.215782)93:0.362583)27:0.0675938,(CrassostreaG_EKC20163:0.802945,(CrassostreaG_EKC26281:0.56978,(CrassostreaG_EKC19104:0.684773,(CrassostreaG_EKC28366:0.5499,CrassostreaG_EKC33666:0.371749)98:0.124427)97:0.139491)99:0.24695)99:0.206012)88:0.103378)94:0.0777273)88:0.0623268,((AcanthasterP_rna12220:0.48941,StrongylocentrotusP_rna39681:0.524625)1:0.699113,((AcanthasterP_rna18103:0.749837,DrosophilaM_FBtr0074125:0.508832)99:0.295773,(CniMorbakkaV_scaffold231.g27.t1:1.74757,ApisM_GB48282-RA:1.1e-08)25:0.50027)29:0.0444964)64:0.0862165)58:0.0483408,((CniGoniastreaA_gasp1.m3.20551.m1:0.399499,((CniMorbakkaV_scaffold209.g39.t1:0.456404,(CniMorbakkaV_scaffold147.g46.t1:0.311483,CniMorbakkaV_scaffold26.g71.t2:0.357919)1:0.276042)86:0.151685,LottiaG_LotgiT232214:0.97557)99:0.492838)86:0.234932,((CniRenillaM_g20463.t1:0.639146,AcanthasterP_rna22620:0.713861)99:0.346013,(StrongylocentrotusP_rna6030:1.20907,(AmphimedonQ_rna5529:0.611827,CrassostreaG_EKC25938:0.755528)1:0.556246)17:0.0503913)70:0.0936088)95:0.145629)87:0.0465988)75:0.0565552)36:0.0263326,(CniAcroporaT_aten_0.1.m1.13332.m1:0.634419,((((((CniHydraV_rna7225:0.353924,StrongylocentrotusP_rna5974:0.626529)1:0.439944,(CniMontiporaC_g25026.t1:0.226378,CniMontiporaC_g25031.t1:0.24693)1:0.372995)1:0.257382,(CniFungiaSp_ffun1.m4.30319.m1:0.819811,((CniNemvArnau_v1g144279:0.107943,(BotrylloidesL_Boleac.CG.SB_v3.S250.g06013.01.t:5e-09,BotrylloidesL_Boleac.CG.SB_v3.S488.g10550.01.t:0.206266)89:0.869561)61:0.428829,(LingulaA_rna-XM_013543735.1:1.15753,CniRenillaM_g22248.t1:0.192696)59:0.429635)81:0.295803)55:0.109561)78:0.106635,(CniRenillaM_g9553.t1:0.458412,(CniDendronephthya_rna-XM_028548662.1:0.217865,CniXenia_Xe_000810-T1:0.266818)99:0.212694)1:0.495287)74:0.0715187,(CniHydraV_rna14096:1.6428,((CniDendronephthya_rna-XM_028551352.1:0.281957,CniXenia_Xe_006260-T1:0.39904)1:0.757679,((CniPoritesL_plut2.m8.15657.m1:0.352371,CniPoritesL_plut2.m8.27819.m1:0.359359)1:0.675162,AmphimedonQ_rna18540:0.701784)89:0.138065)76:0.0673035)40:0.0700716)21:0.0226758,((CniHydraV_rna18785:1.13484,BotrylloidesL_Boleac.CG.SB_v3.S143.g02759.01.t:1.30501)78:0.179262,(MonosigaB_rna-XM_001749942.1:1.19195,(((CniAureliaA_scaffold1543.g3.t1:0.687065,LottiaG_LotgiT158324:0.68145)99:0.387266,(BotrylloidesL_Boleac.CG.SB_v3.S359.g08294.01.t:0.725287,BotrylloidesL_Boleac.CG.SB_v3.S60.g12204.01.t:0.916006)99:0.48085)1:0.621712,((CniMorbakkaV_scaffold130.g36.t1:1.0994,(CniRenillaM_g5835.t1:0.35505,(CniXenia_Xe_015077-T1:0.242191,(CniDendronephthya_rna-XM_028551167.1:0.0870342,(CniDendronephthya_rna-XM_028551143.1:0.0453351,CniDendronephthya_rna-XM_028551156.1:0.0287438)1:0.0834698)1:0.167831)96:0.086304)85:0.130691)1:0.591245,(CniMorbakkaV_scaffold66.g10.t2:1.02044,(BotrylloidesL_Boleac.CG.SB_v3.S10.g00309.01.t:0.63321,MnemiopsisL_ML094333a-RA:0.767408)96:0.241729)98:0.289243)1:0.51533)95:0.257678)18:0.0594295)83:0.0844185)12:0.0136074)48:0.0295365)82:0.0463604)94:0.0538629)38:0.0296529,((((CniMergedstylophoraP_rna27057:0.275711,(CniFungiaSp_ffun1.m4.5646.m1:0.143521,CniOrbicellaF_rna20200:0.226762)98:0.183422)1:0.771943,((LottiaG_LotgiT138195:0.744193,((DanioR_ENSDART00000172783:0.504312,(XenopusT_rna-NM_001113007.1:0.399695,(Human_ENST00000265171:0.154569,MusM_ENSMUST00000029653:0.182759)1:0.217299)99:0.148709)99:0.359402,(CniGoniastreaA_gasp1.m3.23128.m1:1.55215,CniAureliaA_scaffold2568.g2.t1:0.50874)78:0.264504)83:0.129206)36:0.0491795,CniNemvArnau_v1g2028:0.635606)87:0.111357)50:0.0755612,((((AcanthasterP_rna18120:0.688021,(AcanthasterP_rna15994:0.293802,(AcanthasterP_rna6005:0.493766,AcanthasterP_rna34711:0.281807)67:0.082244)99:0.289317)55:0.0981014,(DrosophilaM_FBtr0072706:1.49359,(StrongylocentrotusP_rna34951:0.313436,StrongylocentrotusP_rna38725:0.651256)89:0.19061)84:0.16606)67:0.0950023,(CniNemvArnau_v1g58190:0.242575,(StrongylocentrotusP_rna18241:0.158511,(StrongylocentrotusP_rna38495:0.138362,(CniFungiaSp_ffun1.m4.19784.m1:6e-09,StrongylocentrotusP_rna22360:0.0705543)0:5e-09)78:0.0685252)82:0.438642)51:0.197033)90:0.115139,((CniActiniaT_rna-XM_031699200.1:0.820293,((CniDiscosoma_evm.model.scaffold_174.25:0.488106,(LottiaG_LotgiT157000:0.375402,(CniGoniastreaA_gasp1.m3.6080.m1:0.394795,CniMontiporaC_g37570.t1:0.312333)15:0.0380003)27:0.185751)99:0.324577,(CniMergedstylophoraP_rna28129:0.474248,(CaenorhabditisE_F32E10.8.1:0.218987,CniMergedstylophoraP_rna26587:0.123827)33:0.257637)1:0.417569)97:0.216216)70:0.163337,(CniMergedstylophoraP_rna35912:0.47588,(CrassostreaG_EKC26481:0.754441,CniRenillaM_g22247.t1:0.563834)99:0.369023)11:0.0643887)57:0.0953955)99:0.179928)47:0.0254862,(AmphibalanusA_rna-gnl|WGS_VIIS|FJT64_013048-RA_mrna:1.45023,LingulaA_rna-XM_013526923.1:1.54234)0:6e-09)84:0.066846)2:0.0273476)99:0.0533392)29:0.0201584,((((CniNemvArnau_v1g32389:0.277592,(BotrylloidesL_Boleac.CG.SB_v3.S1291.g02118.01.t:1.09917,LottiaG_LotgiT143631:0.21217)73:0.175078)39:0.268496,StrongylocentrotusP_rna39095:1.06156)66:0.153622,((CniExaiptasiaP_rna-XM_021040230.2:0.368197,CniExaiptasiaP_rna-XM_028657621.1:0.325757)99:0.231517,((CniMergedstylophoraP_rna27056:0.0812964,(CniPocilloporaA_rna17247:5e-09,CniPocilloporaD_rna-XM_027193628.1:5e-09)1:0.14907)1:0.508333,(CniFungiaSp_ffun1.m4.5645.m1:0.197163,MnemiopsisL_ML03662a-RA:1.3165)97:0.141408)98:0.119823)99:0.138695)33:0.0207858,(((((CniXenia_Xe_006262-T1:6e-09,MnemiopsisL_ML074212a-RA:0.693434)90:0.72662,(CniFungiaSp_ffun1.m4.5647.m1:0.73176,(CniFungiaSp_ffun1.m4.14396.m1:0.580016,((ApisM_GB40896-RA:0.221109,CaenorhabditisE_B0393.7.1:0.626223)82:0.874749,(CrassostreaG_EKC25112:0.0662725,CrassostreaG_EKC21459:0.0657288)1:1.09176)0:1.1e-08)76:0.204527)70:0.157615)65:0.143203,((((((CniNemvArnau_v1g128833:5e-09,((CniNemvArnau_v1g131639:0.0164859,CniOrbicellaF_rna25523:0.0529799)0:5e-09,CniNemvArnau_v1g16512:0.00820305)80:0.00821403)0:5e-09,CniNemvArnau_v1g17554:5e-09)80:0.0108515,CniNemvArnau_v1g46792:5e-09)85:0.107499,CniGoniastreaA_gasp1.m3.29218.m1:0.472296)99:0.595172,((CniGalaxeaF_gfas1.m1.20607.m1:0.0360491,CniMergedstylophoraP_Spis25729:0.181552)97:0.575068,CniAureliaA_scaffold5122.g1.t1:5e-09)87:0.51169)86:0.210683,(CrassostreaG_EKC43015:0.398085,CrassostreaG_EKC43016:0.621939)1:1.01629)82:0.18347)16:0.0517598,((CrassostreaG_EKC25377:1.14181,(LottiaG_LotgiT170220:0.370844,(LottiaG_LotgiT175728:5e-09,LottiaG_LotgiT170221:0.00359605)1:0.575274)1:0.413593)93:0.250792,((((((((((CniFungiaSp_ffun1.m4.26579.m1:0.0677355,(CniGoniastreaA_gasp1.m3.5919.m1:0.0720193,CniOrbicellaF_rna18065:0.0646995)92:0.0900094)56:0.124674,CniGoniastreaA_gasp1.m3.27470.m1:0.196389)99:1.24651,(CaenorhabditisE_T11F8.3a.2:0.876614,CniExaiptasiaP_rna-XM_021058920.2:1.70474)18:0.188389)25:0.0732865,CniPoritesL_plut2.m8.27822.m1:0.823865)13:0.0521021,(StrongylocentrotusP_rna5809:0.510145,(DanioR_ENSDART00000150254:1.01162,MnemiopsisL_ML214326a-RA:0.846911)36:0.219126)95:0.524883)31:0.104337,((CniExaiptasiaP_rna-XM_021055993.2:6e-09,(CniHydraV_rna18183:5e-09,ApisM_GB42738-RA:0.67872)51:0.424405)27:0.214254,((CniMontiporaC_g25035.t1:0.146019,((CniAcroporaT_aten_0.1.m1.33886.m1:0.128777,(CaenorhabditisE_F09B12.5.1:0.476524,CniAcroporaT_aten_0.1.m1.33892.m1:6.3355e-05)22:0.0478803)84:0.127906,CaenorhabditisE_M03E7.4.1:0.710351)39:0.034082)78:0.0905517,CniPoritesL_plut2.m8.9399.m1:0.224084)98:0.281535)93:0.182013)24:0.0428453,StrongylocentrotusP_rna33491:1.35272)85:0.149678,(((CniMorbakkaV_scaffold18.g35.t2:0.503866,(CniOrbicellaF_rna3583:0.373449,CniExaiptasiaP_rna-XM_021039554.2:0.269774)1:0.192307)1:0.169658,((CrassostreaG_EKC35809:0.402979,LottiaG_LotgiT126149:0.349793)1:0.143023,(ApisM_GB53341-RA:0.513522,StrigamiaM_SMAR006707-RA:0.38022)99:0.118729)99:0.134369)99:0.12543,((StrongylocentrotusP_rna21513:0.00136866,(StrongylocentrotusP_rna1407:0.0322048,StrongylocentrotusP_rna36685:0.0422193)99:0.0615947)1:0.403493,(AcanthasterP_rna31767:0.277262,(AmphibalanusA_rna-gnl|WGS_VIIS|FJT64_023316-RA_mrna:0.046992,AmphibalanusA_rna-gnl|WGS_VIIS|FJT64_023317-RA_mrna:0.0550916)1:0.612267)95:0.123242)1:0.181127)1:0.483556)28:0.021579,((((((CniThelohanellusK_rna12207:0.859265,CniThelohanellusK_rna13999:1.00622)28:0.116873,(BotrylloidesL_Boleac.CG.SB_v3.S0.g00032.01.t:0.893665,CniThelohanellusK_rna834:0.839012)98:0.539588)85:0.232418,((CniHydraV_rna19097:0.787904,BotrylloidesL_Boleac.CG.SB_v3.S60.g12203.01.t:0.776167)50:0.0597287,((XenopusT_rna-NM_001102860.1:0.113752,(OphiophagusH_rna-gnl|NaturalisBC|L345_00747.mrna:0.413942,((OphiophagusH_rna-gnl|NaturalisBC|L345_00744.mrna:5e-09,CniNemvArnau_v1g24848:1.03154)72:0.190107,(Human_ENST00000315571:0.00699257,MusM_ENSMUST00000058790:0.0246527)99:0.0953364)0:5e-09)43:0.0355749)84:0.118581,DanioR_ENSDART00000111862:0.315786)1:0.976049)89:0.262451)79:0.0874769,(((CniMyxobolusS_rna-gnl|WGS_QWKW|scaffold_145-snap-0.7-mRNA:0.745758,(CniThelohanellusK_rna11186:0.771209,CniHenneguyaS_rna-gnl|WGS_SGJC|scaffold_652-augustus-0.10-mRNA:0.588011)92:0.174682)1:0.612405,(((CniHenneguyaS_rna-gnl|WGS_SGJC|scaffold_1600-augustus-0.6-mRNA:0.707164,CniXenia_Xe_018689-T1:1.02425)18:0.108564,(CniThelohanellusK_rna9850:0.625139,(CniThelohanellusK_rna1186:0.287363,(CniThelohanellusK_rna8988:0.440042,CniThelohanellusK_rna3692:0.297064)76:0.175971)98:0.381954)98:0.295001)27:0.0628335,CniThelohanellusK_rna14941:0.664222)45:0.0868164)63:0.119762,(((CniThelohanellusK_rna12390:0.404042,((((CniThelohanellusK_rna2628:0.563704,((((CniMontiporaC_g25027.t1:0.858054,CniThelohanellusK_rna14877:0.00049426)9:0.391956,(CniThelohanellusK_rna9471:0.235806,(CniThelohanellusK_rna8867:0.150745,CniNemvArnau_v1g212268:0.598865)50:0.120273)96:0.182181)81:0.0750538,(CniThelohanellusK_rna9153:0.431251,(CniThelohanellusK_rna4607:0.190908,((CniThelohanellusK_rna6335:0.343339,(CniThelohanellusK_rna6318:0.135301,(CniThelohanellusK_rna1070:6e-09,(CniDiscosoma_evm.model.scaffold_57.6:5e-09,CniThelohanellusK_rna1184:5e-09)39:1.93391)27:0.193697)95:0.194708)89:0.0840343,((CniThelohanellusK_rna4769:0.0497122,CniThelohanellusK_rna4770:0.135802)93:0.0942741,(CniThelohanellusK_rna3245:0.00366652,CniThelohanellusK_rna3855:0.102832)99:0.210004)57:0.0434423)95:0.0966251)81:0.0507585)55:0.0352639)84:0.0669078,(CniThelohanellusK_rna12402:0.124663,CniThelohanellusK_rna13415:0.0555366)1:0.365604)26:0.0437191)69:0.0439942,(CniThelohanellusK_rna1627:0.149194,CniThelohanellusK_rna10894:0.411683)95:0.229226)67:0.0884764,(((CniThelohanellusK_rna10254:0.264429,CniThelohanellusK_rna10249:0.103162)88:0.0731083,((CniThelohanellusK_rna14188:0.194237,((BotrylloidesL_Boleac.CG.SB_v3.S136.g02443.01.t:0.600106,CniThelohanellusK_rna2195:0.0280644)86:0.409078,((CniThelohanellusK_rna7393:5e-09,StrongylocentrotusP_rna35513:0.869937)66:0.140344,(CniThelohanellusK_rna7400:0.242599,CniThelohanellusK_rna3576:0.317581)43:0.123386)89:0.117395)57:0.050594)95:0.136872,CniThelohanellusK_rna7396:0.255279)11:0.0124839)58:0.108235,CniThelohanellusK_rna796:0.558641)60:0.126269)76:0.105894,CniThelohanellusK_rna13708:0.743562)85:0.102132)98:0.182481,((((AcanthasterP_rna20267:1.27092,LottiaG_LotgiT62520:0.592775)11:0.236863,(MnemiopsisL_ML06733a-RA:0.663372,(((CniHenneguyaS_rna-gnl|WGS_SGJC|scaffold_1117-augustus-0.8-mRNA:0.141952,(CniHenneguyaS_rna-gnl|WGS_SGJC|scaffold_18509-processed-0.0-mRNA:0.134324,(CniHenneguyaS_rna-gnl|WGS_SGJC|scaffold_10090-snap-0.2-mRNA:0.088658,CniHenneguyaS_rna-gnl|WGS_SGJC|scaffold_2909-snap-0.5-mRNA:0.0606396)80:0.0920208)75:0.0967331)64:0.0585533,CniHenneguyaS_rna-gnl|WGS_SGJC|scaffold_839-snap-0.7-mRNA:0.136341)99:0.69445,(CniThelohanellusK_rna112:0.258419,CniThelohanellusK_rna6311:0.523709)99:0.564279)41:0.173959)78:0.171263)33:0.0612901,CniAcroporaM_amil.1.2.4785.m1:5e-09)53:0.122977,((LottiaG_LotgiT75059:0.531622,AcanthasterP_rna15881:0.682254)90:0.274894,(MnemiopsisL_ML223521a-RA:0.934522,MnemiopsisL_ML150418a-RA:1.04551)72:0.141202)77:0.144799)85:0.0950889)79:0.0548946,((BotrylloidesL_Boleac.CG.SB_v3.S922.g15348.01.t:0.122082,(BotrylloidesL_Boleac.CG.SB_v3.S679.g13059.01.t:5e-09,BotrylloidesL_Boleac.CG.SB_v3.S922.g15349.01.t:0.0500132)98:0.173098)1:0.557576,(LottiaG_LotgiT138790:0.453047,(LingulaA_rna-XM_013562887.1:0.376107,(BotrylloidesL_Boleac.CG.SB_v3.S5.g10791.01.t:0.00251829,BotrylloidesL_Boleac.CG.SB_v3.S5.g10792.01.t:0.0284483)1:0.488499)96:0.29925)0:0.0770169)1:0.581284)24:0.0594761)99:0.169136)2:0.0196642,(AmphimedonQ_rna9650:0.421746,LingulaA_rna-XM_013530486.1:0.34215)1:1.17961)66:0.0644078,((((CniActiniaT_rna-XM_031712776.1:0.271691,CniExaiptasiaP_rna-XM_021057852.2:0.244179)80:0.135251,(CniPoritesL_plut2.m8.10060.m1:0.0927875,((CniGalaxeaF_gfas1.m1.16870.m1:0.131758,((CniMontiporaC_g12811.t1:5e-09,CniMontiporaC_g41519.t1:0.00320215)99:0.117218,(CniAcroporaD_rna36598:0.0814313,(CniAcroporaD_rna22995:0.00597663,CniAcroporaM_amil.1.2.11322.m1:0.0035579)72:0.00638385)1:0.137359)99:0.0949126)93:0.0523139,(CniFungiaSp_ffun1.m4.14467.m1:0.0640277,(CniMergedstylophoraP_rna11531:0.0324207,(CniPocilloporaA_rna26414:5e-09,CniPocilloporaD_rna-XM_027202946.1:5e-09)97:0.036263)1:0.100964)99:0.0987191)43:0.0574441)99:0.24229)97:0.271032,CniNemvArnau_v1g87014:0.161951)1:0.829817,(((((((AcanthasterP_rna35331:0.294451,(AcanthasterP_rna35328:0.0706351,MnemiopsisL_ML094331a-RA:0.692614)10:0.253127)99:0.453767,(AcanthasterP_rna5108:0.598661,StrongylocentrotusP_rna12279:0.622032)94:0.264494)55:0.0968425,(StrigamiaM_SMAR005063-RA:0.767133,(StrongylocentrotusP_rna15245:0.749744,(StrongylocentrotusP_rna22816:0.10111,StrongylocentrotusP_rna27363:0.0981641)1:0.617789)11:0.0791574)97:0.201699)60:0.130652,(DrosophilaM_FBtr0087642:0.92647,StrongylocentrotusP_rna667:0.785611)95:0.370903)54:0.113786,CniNemvArnau_NVE17858:0.393108)4:0.07116,((StrongylocentrotusP_rna10632:0.0666939,StrongylocentrotusP_rna20425:0.0734026)1:1.18026,MnemiopsisL_ML08323a-RA:1.30864)44:0.23105)82:0.118372,((XenopusT_rna-XM_031896531.1:0.693426,(CniRenillaM_g11286.t1:0.488408,(CniDendronephthya_rna-XM_028548968.1:0.236141,CniRenillaM_g11862.t1:0.221701)99:0.226985)99:0.310891)1:0.606204,(CniMorbakkaV_scaffold150.g43.t1:0.688085,AcanthasterP_rna26222:0.432108)91:0.318551)92:0.298902)0:1.1e-08)74:0.115634)79:0.0419347)94:0.0753403,(((((((AmphibalanusA_rna-gnl|WGS_VIIS|FJT64_006320-RA_mrna:0.361589,AmphibalanusA_rna-gnl|WGS_VIIS|FJT64_026915-RA_mrna:0.245144)99:0.328409,(CniExaiptasiaP_rna-XM_028663494.1:0.409073,(CniFungiaSp_ffun1.m4.23689.m1:0.920732,(CniThelohanellusK_rna2099:0.132418,CniThelohanellusK_rna2672:0.471637)96:0.621839)37:0.254308)65:0.0987487)82:0.119751,MnemiopsisL_ML02274a-RA:0.734155)1:0.486097,(StrongylocentrotusP_rna541:0.633782,StrongylocentrotusP_rna22663:0.788176)1:0.612628)79:0.105845,(((((CniActiniaT_rna-XM_031707903.1:0.873269,(CaenorhabditisE_R01H2.3.2:0.148949,CaenorhabditisE_B0244.8.1:0.163682)1:0.764783)51:0.189854,AcanthasterP_rna5681:0.803124)0:0.0060337,(CniExaiptasiaP_rna-XM_021042164.2:0.682035,StrongylocentrotusP_rna1786:0.647487)97:0.483992)48:0.137444,StrongylocentrotusP_rna12276:0.993748)25:0.0995607,((BotrylloidesL_Boleac.CG.SB_v3.S133.g02321.01.t:0.682843,BotrylloidesL_Boleac.CG.SB_v3.S326.g07750.01.t:0.861303)87:0.34126,(CniPoritesL_plut2.m8.10472.m1:1.01962,OphiophagusH_rna-gnl|NaturalisBC|L345_14825.mrna:0.54387)61:0.364289)79:0.206684)64:0.0427472)60:0.0388469,((((StrongylocentrotusP_rna20360:0.61457,(MnemiopsisL_ML019111a-RA:0.628077,MnemiopsisL_ML015611a-RA:0.55343)96:0.234074)89:0.149036,((StrongylocentrotusP_rna12934:0.357514,StrongylocentrotusP_rna12936:0.411792)1:0.584996,AcanthasterP_rna3527:0.879446)85:0.239171)82:0.152198,((OphiophagusH_rna-gnl|NaturalisBC|L345_06604.mrna:0.795125,(StrongylocentrotusP_rna14323:0.502885,(StrongylocentrotusP_rna13181:0.604264,StrongylocentrotusP_rna16060:0.335019)77:0.11957)99:0.317311)84:0.285807,LottiaG_LotgiT132384:0.818374)70:0.224502)99:0.369883,(CniThelohanellusK_rna1310:0.602979,CniDendronephthya_rna-XM_028550640.1:1.08522)88:0.638233)7:0.0898069)91:0.102552,(((BotrylloidesL_Boleac.CG.SB_v3.S679.g13060.01.t:0.542356,BotrylloidesL_Boleac.CG.SB_v3.S397.g08999.01.t:1.22028)62:0.268266,BotrylloidesL_Boleac.CG.SB_v3.S2.g04560.01.t:1.17128)42:0.063639,(((CaenorhabditisE_T04H1.6.1:0.706142,OphiophagusH_rna-gnl|NaturalisBC|L345_02405.mrna:0.730933)94:0.624515,CniOrbicellaF_rna28597:0.424374)23:0.130512,(((StrongylocentrotusP_rna31258:0.30095,StrongylocentrotusP_rna3542:0.231369)67:0.122954,StrongylocentrotusP_rna31051:0.321156)99:0.533358,(CniAureliaA_scaffold587.g1.t1:2.24453,(CniNemvArnau_v1g4491:5e-09,StrigamiaM_SMAR001407-RA:1.0636)81:0.207277)25:0.120744)86:0.239002)79:0.154587)66:0.0679764)88:0.0762703)68:0.041235)52:0.0108909)47:0.0373962,((((LingulaA_rna-XM_024074285.1:0.41382,CniNemvArnau_v1g4312:0.28635)44:0.0574279,((MnemiopsisL_ML082718a-RA:0.958741,(LottiaG_LotgiT75648:0.516952,(CrassostreaG_EKC25635:0.830187,CrassostreaG_EKC42007:0.602753)36:0.213946)56:0.221062)38:0.139539,(StrongylocentrotusP_rna18353:0.45334,CrassostreaG_EKC25011:0.42027)99:0.466615)43:0.0624526)26:0.0948763,((((LottiaG_LotgiT59789:0.157618,CniAureliaA_scaffold1.g31.t1:0.377338)65:0.152638,(CniFungiaSp_ffun1.m4.31067.m1:2.25887,((AmphibalanusA_rna-gnl|WGS_VIIS|FJT64_006615-RA_mrna:0.0262892,(CniAureliaA_scaffold194.g11.t1:5e-09,AmphibalanusA_rna-gnl|WGS_VIIS|FJT64_020357-RA_mrna:5e-09)92:0.0534863)1:0.646174,(CniGoniastreaA_gasp1.m3.15034.m1:0.301418,MnemiopsisL_ML044129a-RA:1.12986)13:0.0529379)89:0.304772)71:0.29284)24:0.0574988,Human_ENST00000301458:1.12862)9:0.0367103,(BotrylloidesL_Boleac.CG.SB_v3.S117.g01431.01.t:1.2947,((((CrassostreaG_EKC23554:0.993436,(StrongylocentrotusP_rna2395:6e-09,(CniThelohanellusK_rna6312:0.732528,CniHenneguyaS_rna-gnl|WGS_SGJC|scaffold_1600-snap-0.8-mRNA:0.445555)89:1.18334)37:0.457069)31:0.208179,CniPoritesL_jamg1.model.xfSc0002912.1:8e-09)79:0.403705,((StrongylocentrotusP_rna35040:1.04289,(LottiaG_LotgiT125556:0.3426,(LingulaA_rna-XM_024077392.1:0.00138638,LingulaA_rna-XM_013552139.1:0.0211794)1:0.850259)50:0.171597)81:0.151973,((AmphibalanusA_rna-gnl|WGS_VIIS|FJT64_017907-RA_mrna:0.0362092,AmphibalanusA_rna-gnl|WGS_VIIS|FJT64_025103-RA_mrna:0.0210902)1:0.760412,(((CniOrbicellaF_rna20199:5e-09,CniNemvArnau_v1g109640:0.271957)0:5e-09,(LingulaA_rna-XM_024075592.1:0.0195949,LingulaA_rna-XM_013565591.1:0.0157788)1:0.674562)81:0.139451,(CniAcroporaT_aten_0.1.m1.24929.m1:0.358869,(CniAcroporaD_rna40986:0.201002,(CniAcroporaT_aten_0.1.m1.27011.m1:0.0593994,(((CniAcroporaM_amil.1.2.17796.m1:0.176938,(CniAcroporaT_aten_0.1.m1.29590.m1:0.0102532,(CniAcroporaM_amil.1.2.23724.m1:0.0385519,CniAcroporaT_aten_0.1.m1.29576.m1:0.0640963)73:0.01041)78:0.00930018)78:0.0316332,(CniAcroporaD_rna20169:0.100158,(CniAcroporaM_amil.1.2.10033.m1:8e-09,StrongylocentrotusP_rna13947:0.586042)65:0.0775459)78:0.0201458)38:0.0163891,CniAcroporaM_amil.1.2.24486.m1:0.0223189)89:0.0950464)99:0.312081)97:0.305238)98:0.326088)92:0.161032)99:0.465057)43:0.0708165)38:0.0709708,(((CniRenillaM_g21424.t1:0.631338,AcanthasterP_rna33713:0.826494)98:0.364628,(ApisM_GB52191-RA:0.599393,(CniThelohanellusK_rna11208:0.520049,CniThelohanellusK_rna10498:0.204529)97:0.797459)90:0.511033)43:0.130092,CniThelohanellusK_rna5042:1.55993)91:0.343155)0:8e-09)85:0.0647672)76:0.0317797)27:0.0563013,(((CniNemvArnau_v1g65595:0.514867,(((((CniDendronephthya_rna-XM_028557705.1:0.203971,((CniXenia_Xe_028681-T1:0.00303376,(CniXenia_Xe_025076-T1:0.0436737,CniXenia_Xe_026675-T1:0.00681694)94:0.0163882)98:0.0387721,(CniXenia_Xe_000612-T1:0.00293358,(CniXenia_Xe_025075-T1:0.00200305,CniXenia_Xe_028684-T1:0.00197644)1:0.189848)14:0.00365813)1:0.290287)1:0.45327,((CniNemvArnau_v1g178890:0.194126,(CniExaiptasiaP_rna-XM_028662127.1:0.176671,CniActiniaT_rna-XM_031709032.1:0.150029)84:0.0630444)99:0.0972194,((CniAmplexidiscus_evm.model.scaffold_108.26:0.0404275,CniDiscosoma_evm.model.scaffold_22.55:0.0550462)1:0.158904,((((CniOrbicellaF_rna20197:0.075493,(CniGoniastreaA_gasp1.m3.3181.m1:0.0336327,CniGoniastreaA_gasp1.m3.3176.m1:0.422401)68:0.0187562)1:0.0571418,CniFungiaSp_ffun1.m4.5653.m1:0.0804802)99:0.063424,(CniMergedstylophoraP_rna27055:0.0654464,(CniPocilloporaA_rna17249:5e-09,CniPocilloporaD_rna-XM_027193580.1:5e-09)1:0.0644087)1:0.137388)99:0.0460279,((CniGalaxeaF_gfas1.m1.1143.m1:0.117866,((CniAcroporaT_aten_0.1.m1.18353.m1:0.0316922,(CniAcroporaM_amil.1.2.10672.m1:0.0124911,(CniAcroporaD_rna33204:0.0251883,CniAcroporaD_rna36929:6e-09)1:0.0449489)99:0.0350167)1:0.144281,(CniMontiporaC_g61141.t1:0.000850432,CniMontiporaC_g68729.t1:5e-09)1:0.123702)1:0.0775589)99:0.0523315,(CniPoritesL_plut2.m8.27584.m1:0.0657467,(CniPoritesL_plut2.m8.26731.m1:6e-09,LottiaG_LotgiT232939:1.39736)9:0.135302)1:0.189053)38:0.0306129)98:0.0730536)1:0.169172)1:0.150662)99:0.132162,(((((CrassostreaG_EKC39138:0.433047,LingulaA_rna-XM_013561725.1:0.372209)80:0.0863379,(CaenorhabditisE_T13C2.6b.1:0.632843,LottiaG_LotgiT112161:0.345199)99:0.174709)99:0.117155,(((AmphibalanusA_rna-gnl|WGS_VIIS|FJT64_004502-RA_mrna:0.478997,((DrosophilaM_FBtr0113386:0.160381,DrosophilaM_FBtr0301470:0.159264)1:0.176999,(ApisM_GB51642-RA:0.0324085,ApisM_GB51641-RA:0.101124)1:0.212912)99:0.0914763)8:0.10541,((AmphibalanusA_rna-gnl|WGS_VIIS|FJT64_016214-RA_mrna:0.000229746,AmphibalanusA_rna-gnl|WGS_VIIS|FJT64_026317-RB_mrna:0.0141587)92:0.235536,AmphibalanusA_rna-gnl|WGS_VIIS|FJT64_026317-RA_mrna:0.737667)96:0.263891)99:0.165445,((((Human_ENST00000557933:0.160021,MusM_ENSMUST00000034713:0.101653)1:0.123321,(OphiophagusH_rna-gnl|NaturalisBC|L345_09017.mrna:0.234266,XenopusT_rna-XM_002942845.5:0.17238)59:0.0544672)93:0.0572552,(DanioR_ENSDART00000046297:0.222582,DanioR_ENSDART00000151899:0.358122)58:0.0687582)1:0.255683,((CniNemvArnau_v1g59273:0,CniNemvArnau_v1g47858:0)0:0.608326,((DanioR_ENSDART00000179450:0.170616,(XenopusT_rna-XM_004914015.4:0.185166,(OphiophagusH_rna-gnl|NaturalisBC|L345_03575.mrna:0.165134,(Human_ENST00000306052:0.0300642,MusM_ENSMUST00000143601:0.0467017)1:0.13926)95:0.0514589)1:0.107051)1:0.147815,(DanioR_ENSDART00000023766:0.148827,(OphiophagusH_rna-gnl|NaturalisBC|L345_02751.mrna:0.209408,(XenopusT_rna-XM_002934177.5:0.156198,(Human_ENST00000382100:0.0153633,MusM_ENSMUST00000167487:0.0155939)1:0.0797526)9:0.0252638)98:0.0685173)1:0.189167)49:0.0524853)82:0.0762454)1:0.194209)53:0.0601103)37:0.0552239,(((StrongylocentrotusP_rna10994:0.0253922,StrongylocentrotusP_rna26962:0.0738315)40:0.0197845,(StrongylocentrotusP_rna26959:0.016417,(StrongylocentrotusP_rna10993:0.0787048,StrongylocentrotusP_rna26961:0.0865696)83:0.0153014)45:0.00659398)1:0.601772,(AcanthasterP_rna12682:0.0262204,AcanthasterP_rna12683:0.0200888)1:0.416763)56:0.115829)97:0.0697404,((CniRenillaM_g773.t1:0.434193,(CniDendronephthya_rna-XM_028541221.1:0.183527,CniXenia_Xe_008104-T1:0.3637)1:0.222196)1:0.389524,(CniHydraV_rna15062:0.590284,(CniAureliaA_scaffold231.g15.t1:0.288845,CniMorbakkaV_scaffold500.g10.t1:0.250645)98:0.14313)99:0.161293)99:0.152237)43:0.0427393)95:0.0707133,((((((((CniMontiporaC_adi2mcaRNA35282_R0:0.00492266,CniMontiporaC_g61157.t1:0.0123379)1:0.113107,(CniAcroporaT_aten_0.1.m1.18418.m1:0.0330636,(CniAcroporaD_rna35282:0.00795144,CniAcroporaM_amil.1.2.12563.m1:0.0128785)99:0.0251371)1:0.204811)1:0.121034,(CniGalaxeaF_gfas1.m1.1161.m1:0.124409,CniPoritesL_plut2.m8.18210.m1:0.108713)0:0.0269632)0:0.0248955,(((CniOrbicellaF_rna20215:0.0358707,(CniGoniastreaA_gasp1.m3.20291.m1:0.00221009,CniMergedstylophoraP_rna18244:0.41873)6:0.0520673)1:0.0532625,(CniFungiaSp_ffun1.m4.5637.m1:0.0197337,CniFungiaSp_ffun1.m4.9748.m1:0.113872)97:0.0512955)99:0.0386698,(CniHydraV_rna17713:1.77794,(CniMergedstylophoraP_rna27072:0.0483745,(CniPocilloporaA_rna17234:5e-09,CniPocilloporaD_rna-XM_027193582.1:5e-09)99:0.0358172)99:0.11948)0:5e-09)99:0.040097)99:0.0783132,((CniAureliaA_scaffold1543.g4.t1:0.311527,CniDiscosoma_evm.model.scaffold_22.46:5e-09)1:0.0658932,CniAmplexidiscus_evm.model.scaffold_108.32:0.0308979)1:0.204848)1:0.143203,(CniNemvArnau_v1g96560:0.235775,(CniExaiptasiaP_rna-XM_021055764.1:0.162617,CniActiniaT_rna-XM_031698937.1:0.135026)99:0.106099)99:0.0922196)1:0.229055,((CniRenillaM_g992.t1:0.00274229,CniRenillaM_g14249.t1:0.00447902)1:0.256893,(CniDendronephthya_rna-XM_028557701.1:0.17146,CniXenia_Xe_000617-T1:0.219465)98:0.148429)1:1.0165)26:0.0440149,((((((CniGalaxeaF_gfas1.m1.4755.m1:0.242802,CniPoritesL_plut2.m8.10469.m1:0.135544)60:0.0640105,(CniMontiporaC_adi2mcaRNA11091_R0:0.254637,(CniAcroporaT_aten_0.1.m1.802.m1:0.0279265,(CniAcroporaM_amil.1.2.6177.m1:0.0111007,CniAcroporaD_rna11091:0.0660245)83:0.00990345)1:0.189869)1:0.19863)92:0.0328892,((CniGoniastreaA_gasp1.m3.2657.m1:0.0398176,CniOrbicellaF_rna8479:0.042163)1:0.129841,((CniPocilloporaA_rna16024:0,CniPocilloporaD_rna-XM_027192397.1:0)0:0.0886737,CniMergedstylophoraP_rna23561:0.0675735)1:0.192367)93:0.0390628)97:0.0588732,(CniAmplexidiscus_evm.model.scaffold_131.26:0.0275472,CniDiscosoma_evm.model.scaffold_273.3:0.0581371)1:0.163892)1:0.131325,(CniNemvArnau_v1g60176:0.245303,(CniExaiptasiaP_rna-XM_021046076.2:0.225572,(CniActiniaT_rna-XM_031719658.1:0.0233308,CniActiniaT_rna-XM_031711203.1:0.16765)1:0.210419)99:0.0847251)98:0.0674623)1:0.199137,(CniAureliaA_scaffold1543.g2.t1:0.326399,CniMorbakkaV_scaffold49.g15.t1:0.269681)1:0.272987)23:0.0509583)99:0.13461)54:0.0537008,(CniHydraV_rna15496:0.757434,((CniRenillaM_g11788.t1:0.628581,(CniXenia_Xe_000806-T1:0.309599,(CniDendronephthya_rna-XM_028548048.1:5e-09,CniDendronephthya_rna-XM_028548663.1:5e-09)1:0.273983)1:0.291506)94:0.233632,((CniAureliaA_scaffold32.g28.t2:5e-09,CniAureliaA_scaffold5492.g1.t1:5e-09)1:0.527663,(CniAureliaA_scaffold32.g31.t3:0.688566,CniMorbakkaV_scaffold214.g8.t1:0.348997)73:0.08756)92:0.0961066)6:0.0562799)99:0.170587)70:0.039496)64:0.0200131,((CniAureliaA_scaffold825.g8.t1:0.316021,(CniRenillaM_g21152.t1:0.704454,StrigamiaM_SMAR003686-RA:0.465021)56:0.176745)82:0.160408,((((CniExaiptasiaP_rna-XM_028661044.1:0.447682,AmphibalanusA_rna-gnl|WGS_VIIS|FJT64_009100-RA_mrna:0.575347)93:0.15614,((CniNemvArnau_v1g107027:0.0932479,CniNemvArnau_NVE10051:0.305197)97:0.224397,((((CniXenia_Xe_024243-T1:0.182807,(CniAureliaA_scaffold4355.g1.t1:0.05289,CniXenia_Xe_024244-T1:6e-09)44:0.0605673)91:0.104905,(CniXenia_Xe_024234-T1:5e-09,(CniXenia_Xe_024237-T1:0.0520785,CniXenia_Xe_024240-T1:5e-09)88:0.0141085)1:0.252472)84:0.0339017,CniXenia_Xe_024245-T1:0.0267948)99:0.389263,(CniXenia_Xe_024231-T1:5e-09,CniXenia_Xe_024209-T1:0.0591952)99:0.196658)95:0.211558)99:0.31884)90:0.195591,CniMorbakkaV_scaffold22.g87.t1:0.620981)43:0.108284,(((CniNemvArnau_v1g147372:0.0109836,CniNemvArnau_v1g241327:5e-09)93:0.239012,CniMorbakkaV_scaffold214.g10.t2:0.921242)83:0.213146,CniPoritesL_plut2.m8.10471.m1:0.497404)80:0.15184)39:0.0605492)90:0.0921768)97:0.0688445,((AcanthasterP_rna18804:0.192843,CrassostreaG_EKC28329:5e-09)1:1.82332,((((((StrongylocentrotusP_rna6735:0.747804,(AmphibalanusA_rna-gnl|WGS_VIIS|FJT64_020611-RA_mrna:0.697264,MnemiopsisL_ML11228a-RA:1.55231)0:0.0348453)10:0.174374,(BotrylloidesL_Boleac.CG.SB_v3.S250.g06011.01.t:1.20793,CniRenillaM_g5861.t1:6e-09)36:0.741711)63:0.103583,(AmphimedonQ_rna9280:1.23673,MnemiopsisL_ML08306a-RA:0.866552)61:0.1165)89:0.172436,(LottiaG_LotgiT57932:0.589775,((OphiophagusH_rna-gnl|NaturalisBC|L345_09206.mrna:0.319935,MusM_ENSMUST00000207505:0.332364)1:0.405128,(DanioR_ENSDART00000140869:0.365577,DanioR_ENSDART00000134896:0.353394)1:0.537525)26:0.103743)35:0.0687397)81:0.0560215,(((CniGalaxeaF_gfas1.m1.1142.m1:0.325466,(CniPoritesL_plut2.m8.23689.m1:0.432223,CniPoritesL_plut2.m8.27583.m1:0.249503)99:0.265303)99:0.205714,(CniAmplexidiscus_evm.model.scaffold_108.27:0.102392,CniDiscosoma_evm.model.scaffold_22.54:0.183001)1:0.357877)51:0.135461,CniThelohanellusK_rna5041:1.46912)25:0.0320602)97:0.103366,((((((LingulaA_rna-XM_013530312.2:5e-09,(LingulaA_rna-XM_013535523.1:0.00737375,LingulaA_rna-XM_013530311.1:0.020764)84:0.0208025)1:1.16718,(CniHenneguyaS_rna-gnl|WGS_SGJC|scaffold_3122-snap-0.4-mRNA:1.29142,(CniPocilloporaA_rna4751:5e-09,CniPocilloporaD_rna-XM_027181022.1:5e-09)30:0.0475669)65:0.349366)39:0.0675608,((CniExaiptasiaP_rna-XM_028661268.1:1.05994,(((CniFungiaSp_ffun1.m4.12830.m1:0.279203,CniFungiaSp_ffun1.m4.24177.m1:0.182216)82:0.143003,CniFungiaSp_ffun1.m4.12811.m1:0.238797)99:0.612203,(CniNemvArnau_v1g144281:0.687567,(CniHydraV_rna13065:0.672431,((CniHydraV_rna19858:0.461013,CniMergedstylophoraP_rna35345:6e-09)69:0.624776,CniAureliaA_scaffold6057.g1.t1:0.953633)0:0.0183625)47:0.149791)0:0.0290751)44:0.114655)52:0.0855073,(((((CniThelohanellusK_rna3505:0,CniThelohanellusK_rna9808:0)0:0.424798,(CniThelohanellusK_rna4608:0.323486,(CniThelohanellusK_rna3854:0.398156,((CniThelohanellusK_rna4606:0.21183,MusM_ENSMUST00000180066:0.454117)67:0.0719272,(CniThelohanellusK_rna6334:0.119561,(CniThelohanellusK_rna6332:0.202304,CniThelohanellusK_rna6313:0.188414)31:0.043179)85:0.0626655)82:0.111072)2:0.116556)76:0.234792)93:0.455259,(CniExaiptasiaP_rna-XM_021052636.2:1.27462,AcanthasterP_rna27121:1.69069)47:0.153534)28:0.0745582,(CrassostreaG_EKC41648:1.16437,BotrylloidesL_Boleac.CG.SB_v3.S50.g10834.01.t:5e-09)97:0.556381)70:0.134084,(((AmphibalanusA_rna-gnl|WGS_VIIS|FJT64_006613-RA_mrna:0.382557,CniMergedstylophoraP_rna33930:0.416373)35:0.135388,StrigamiaM_SMAR007762-RA:1.02891)25:0.122977,(ApisM_GB43869-RA:0.639044,AcanthasterP_rna2594:0.724946)1:1.30725)68:0.22557)81:0.119733)72:0.0497203)71:0.0401035,(AcanthasterP_rna30463:1.47686,(AcanthasterP_rna5109:0.629853,StrongylocentrotusP_rna12275:0.725179)99:0.30186)88:0.164442)81:0.028074,(AcanthasterP_rna22907:0.745274,(BotrylloidesL_Boleac.CG.SB_v3.S143.g02757.01.t:0.534976,(LottiaG_LotgiT68388:0.281195,LottiaG_LotgiT143634:0.323888)99:0.210206)1:0.172037)99:0.126193)95:0.0787629,(CniNemvArnau_v1g150604:0.104686,(((CniHydraV_rna14612:0.640356,AmphibalanusA_rna-gnl|WGS_VIIS|FJT64_023846-RA_mrna:0.473109)99:0.322136,StrongylocentrotusP_rna5709:0.667999)95:0.161177,((CniHydraV_rna19266:0.205072,LottiaG_LotgiT60244:0.314756)95:0.171129,StrigamiaM_SMAR011616-RA:0.736032)99:0.34933)20:0.0269275)64:0.114488)92:0.0835206)32:0.0217679)0:0.0711638)39:0.028379)83:0.0291401)88:0.044613)99:0.053457)43:0.0652679)37:0.0723433)62:0.067054)91:0.185189)44:0.132044)89:0.0870005)0;
