# Supplementary material for: Evolution of Protein-Mediated Biomineralization in Scleractinian Corals
Source: Front Genet. 2021 Feb 2;12:618517. doi: 10.3389/fgene.2021.618517 (PMC7902050; doi:10.3389/fgene.2021.618517)
Supplement: Supplementary file 2 [file Data_Sheet_2.ZIP › tree.biomin.OG0000058.tree.txt]

(fungRhodotorulaT_POY74945:0.829615,(AcanthasterP_rna29561:1.00255,(((((AcanthasterP_rna11148:0.834537,AcanthasterP_rna11151:0.962989)100:0.484954,((StrongylocentrotusP_rna3653:0.624182,StrongylocentrotusP_rna3654:0.603242)100:0.275301,StrongylocentrotusP_rna6969:0.888549)85:0.225326)42:0.211217,LingulaA_rna-XM_013563922.1:0.933521)80:0.243546,AcanthasterP_rna32037:1.21892)29:0.128367,(((((((((((((((((((((((((((((((CniAcroporaD_rna2115:0.051893,CniAcroporaT_aten_0.1.m1.6277.m1:0.0472242)97:0.0228022,CniAcroporaD_rna2118:0.0380329)50:0.0667363,(CniAcroporaM_amil.1.2.3908.m1:0.0481361,CniAcroporaM_amil.1.2.3905.m1:0.0360881)50:0.0220174)99:0.0460917,CniAcroporaT_aten_0.1.m1.6262.m1:0.0563857)100:0.0886278,CniAcroporaD_rna2120:0.06851)100:0.0720174,CniAcroporaD_rna35872:0.166564)68:0.0189455,((CniAcroporaD_rna2119:0.0495293,CniAcroporaM_amil.1.2.3906.m1:0.0568378)100:0.128244,CniAcroporaM_amil.1.2.3907.m1:0.13408)100:0.159831)71:0.0340283,(CniAcroporaD_rna2116:0.090382,(CniAcroporaT_aten_0.1.m1.6261.m1:0.134567,((CniAcroporaT_aten_0.1.m1.6273.m1:0.0301293,(CniAcroporaT_aten_0.1.m1.6278.m1:1e-06,CniAcroporaT_aten_0.1.m1.6271.m1:1e-06)100:0.193946)99:0.046574,(CniAcroporaT_aten_0.1.m1.6268.m1:0.00608213,CniAcroporaT_aten_0.1.m1.6276.m1:2.0319e-06)100:0.234779)74:0.0100121)79:0.0236579)72:0.0268717)46:0.0135808,(CniAcroporaM_amil.1.2.3929.m1:0.224752,CniAcroporaT_aten_0.1.m1.6235.m1:0.882507)96:0.235101)100:0.11426,(((((((CniMontiporaC_g11488.t1:0.0139868,CniMontiporaC_g44900.t1:2.1792e-06)100:0.00358919,CniMontiporaC_g44908.t1:0.0103325)100:0.00343521,CniMontiporaC_g44910.t1:0.00360113)100:0.0169202,((CniMontiporaC_g18130.t1:0.064617,CniMontiporaC_g44937.t1:0.0543268)100:0.0292467,CniMontiporaC_g53373.t1:0.0783632)97:0.0404976)97:0.0258009,CniMontiporaC_g44898.t1:0.163652)100:0.026931,CniMontiporaC_adi2mcaRNA2116_R8:0.111609)100:0.0985029,((CniMontiporaC_g17298.t1:0.00401543,CniMontiporaC_g47250.t1:0.0135057)100:0.0880309,CniMontiporaC_g18912.t1:0.166674)100:0.0741503)100:0.183569)100:0.078894,((CniPoritesL_plut2.m8.10909.m1:0.0368784,CniPoritesL_plut2.m8.30471.m1:0.181309)100:0.264532,(CniPoritesL_plut2.m8.24826.m1:0.0810297,CniPoritesL_plut2.m8.24823.m1:0.0550779)100:0.384381)100:0.635812)53:0.0985797,((((CniAcroporaD_rna28738:0.0921952,CniAcroporaD_rna28736:0.0407682)100:0.0481268,((CniAcroporaD_rna28740:0.0894,(CniAcroporaT_aten_0.1.m1.17762.m1:0.116137,(CniAcroporaT_aten_0.1.m1.17767.m1:0.196407,CniAcroporaT_aten_0.1.m1.17759.m1:0.0445296)98:0.0126684)98:0.018681)100:0.0299423,CniAcroporaM_amil.1.2.12008.m1:0.0691468)98:0.00892829)100:0.133498,((CniAcroporaD_rna28742:0.119253,(CniAcroporaD_rna28743:0.0539252,CniAcroporaT_aten_0.1.m1.17764.m1:0.165526)98:0.0556061)96:0.00539102,(CniAcroporaT_aten_0.1.m1.17770.m1:0.0577477,CniAcroporaT_aten_0.1.m1.17769.m1:0.0552793)38:0.0131219)100:0.171901)100:0.452776,((((((CniAcroporaT_aten_0.1.m1.18424.m1:0.37461,(((CniAcroporaT_aten_0.1.m1.29352.m1:1e-06,CniAcroporaT_aten_0.1.m1.36033.m1:1e-06)100:0.0327681,CniAcroporaT_aten_0.1.m1.37739.m1:0.0325754)100:0.0163484,((CniPoritesL_plut2.m8.14011.m1:0.0115728,(CniPoritesL_plut2.m8.20335.m1:0.00527203,CniPoritesL_plut2.m8.30836.m1:0.0111253)99:0.00578486)99:0.205964,CniPoritesL_plut2.m8.24241.m1:0.590514)89:0.022091)75:2.2804e-06)100:0.496455,CniPoritesL_plut2.m8.712.m1:0.0469465)99:0.199254,CniPoritesL_plut2.m8.715.m1:0.180104)100:0.212089,CniPoritesL_plut2.m8.723.m1:0.174441)100:0.170906,(CniPoritesL_plut2.m8.23515.m1:0.307098,CniPoritesL_plut2.m8.25541.m1:0.125387)100:0.137515)100:0.187001,(CniPoritesL_plut2.m8.4472.m1:0.483862,(((((CniNemvArnau_v1g146033:2.226e-06,CniNemvArnau_v1g88827:0.0167002)100:0.0169809,(CniNemvArnau_v1g146035:0.0765432,CniNemvArnau_v1g88872:0.0881553)81:2.0625e-06)98:0.0192484,CniNemvArnau_v1g88885:0.0441605)99:0.0190415,CniNemvArnau_v1g88688:2.7152e-06)100:0.104134,((CniNemvArnau_v1g96400:0.0751766,CniNemvArnau_v1g96226:1e-06)92:2.0682e-06,CniNemvArnau_v1g96136:0.0468865)100:0.305983)100:0.473365)82:0.136228)57:0.0746885)58:0.118656)54:0.0429194,(CniGalaxeaF_gfas1.m1.3411.m1:0.150548,CniGalaxeaF_gfas1.m1.22465.m1:0.204195)100:0.284395)56:0.0568923,((CniMontiporaC_adi2mcaRNA35872_R9:0.125827,CniMontiporaC_g9835.t1:0.0592131)100:0.499157,CniPoritesL_plut2.m8.716.m1:0.431204)91:0.10406)51:0.0372757,(((((CniFungiaSp_ffun1.m4.27378.m1:0.469532,CniFungiaSp_ffun1.m4.27377.m1:0.164596)67:0.115528,CniOrbicellaF_rna15105:0.202139)100:0.129899,(CniPocilloporaA_rna4500:1e-06,CniPocilloporaD_rna-XM_027180756.1:1e-06)100:0.480845)98:0.0940647,CniGalaxeaF_gfas1.m1.19486.m1:0.380945)97:0.111617,(CniGalaxeaF_gfas1.m1.19484.m1:0.527725,CniPoritesL_plut2.m8.725.m1:0.157459)89:0.346375)55:0.0785853)45:0.0592636,((((((CniAcroporaD_rna2121:0.0242154,CniAcroporaT_aten_0.1.m1.6265.m1:0.168713)69:0.230957,CniAcroporaM_amil.1.2.3909.m1:0.0168889)69:0.146855,((((CniAcroporaD_rna2124:0.0801969,((CniAcroporaT_aten_0.1.m1.6253.m1:2.1481e-06,CniAcroporaT_aten_0.1.m1.6256.m1:0.609885)100:0.0476876,CniAcroporaT_aten_0.1.m1.6255.m1:0.358981)100:0.0682859)59:0.0271398,((CniAcroporaD_rna2125:0.0336855,CniAcroporaM_amil.1.2.3913.m1:0.403497)90:0.00862879,((CniAcroporaM_amil.1.2.3910.m1:0.064073,(CniAcroporaT_aten_0.1.m1.6267.m1:0.207427,CniAcroporaT_aten_0.1.m1.6263.m1:0.637411)88:0.0701586)88:0.0429233,CniAcroporaT_aten_0.1.m1.6252.m1:0.0692552)79:0.0176607)51:0.00648446)55:0.0131299,(CniAcroporaD_rna2126:0.0393712,CniAcroporaT_aten_0.1.m1.6260.m1:0.12313)56:0.0264872)93:0.0738645,(CniAcroporaD_rna3717:0.0606924,((CniAcroporaM_amil.1.2.2483.m1:0.166828,CniAcroporaM_amil.1.2.2487.m1:0.110367)84:2.2218e-06,((CniAcroporaT_aten_0.1.m1.34638.m1:0.0387057,CniAcroporaT_aten_0.1.m1.34634.m1:0.0187001)99:0.0241508,CniAcroporaT_aten_0.1.m1.34637.m1:0.017102)100:0.0395142)96:0.0111727)100:0.184766)93:0.0560965)57:0.053516,(((CniAcroporaD_rna2123:0.0463658,CniAcroporaM_amil.1.2.3911.m1:0.395608)100:0.247903,CniAcroporaT_aten_0.1.m1.6258.m1:0.0600552)100:0.0916109,CniAcroporaT_aten_0.1.m1.6034.m1:0.484483)63:0.0685993)100:0.219173,(((((CniMontiporaC_adi2mcaRNA2125_R9:0.0757173,(CniMontiporaC_g44917.t1:0.0178278,CniMontiporaC_g53366.t1:0.00868065)100:0.0350243)100:0.0330403,CniMontiporaC_g44944.t1:0.0517104)100:0.0206774,((CniMontiporaC_g11481.t1:2.9152e-06,(CniMontiporaC_g44916.t1:0.138037,CniMontiporaC_g53368.t1:0.00349992)100:0.00352243)100:0.0105728,CniMontiporaC_g14627.t1:2.9572e-06)98:0.0144899)9:0.00693536,((CniMontiporaC_g11482.t1:0.0257573,(CniMontiporaC_g14626.t1:0.0170375,CniMontiporaC_g44906.t1:1e-06)93:2.9299e-06)100:0.0349304,(CniMontiporaC_g44915.t1:0.00384515,CniMontiporaC_g53370.t1:0.00365704)99:0.0252229)1:0.00280068)1:0.0122947,CniMontiporaC_g14628.t1:0.0565467)99:0.141631)81:0.116541,((CniMontiporaC_g11489.t1:0.000350487,CniMontiporaC_g44907.t1:0.00986995)100:0.177636,CniPoritesL_plut2.m8.717.m1:0.453441)66:0.0256715)73:0.248552)76:0.246853,(((CniAmplexidiscus_evm.model.scaffold_1907.1:0.417264,(((CniAmplexidiscus_evm.model.scaffold_261.3:0.195587,CniAmplexidiscus_evm.model.scaffold_261.5:0.179654)100:0.0708793,CniAmplexidiscus_evm.model.scaffold_261.4:0.14903)100:0.521062,CniNemvArnau_v1g85625:0.980787)82:0.11884)81:0.125715,(CniFungiaSp_ffun1.m4.9646.m1:1.22784,(CniPoritesL_plut2.m8.20750.m1:0.15268,CniPoritesL_plut2.m8.31624.m1:0.840151)97:0.289023)73:0.110605)43:0.0260783,((((CniAmplexidiscus_evm.model.scaffold_345.16:0.23952,CniDiscosoma_evm.model.scaffold_17.18:0.193264)100:0.173133,(CniDiscosoma_evm.model.scaffold_17.48:0.177266,CniDiscosoma_evm.model.scaffold_17.50:0.207979)100:0.134253)100:0.34382,(CniDiscosoma_evm.model.scaffold_17.10:0.181903,CniDiscosoma_evm.model.scaffold_17.11:0.0302284)100:0.230818)53:0.0871955,((((((((((CniFungiaSp_ffun1.m4.8377.m1:0.172689,(CniFungiaSp_ffun1.m4.29536.m1:0.128251,CniFungiaSp_ffun1.m4.29533.m1:0.165887)100:0.0383771)98:0.0294924,CniFungiaSp_ffun1.m4.11794.m1:0.222997)86:0.0072148,(((CniFungiaSp_ffun1.m4.26358.m1:0.170304,CniFungiaSp_ffun1.m4.29535.m1:0.0749155)99:0.0938869,CniFungiaSp_ffun1.m4.30599.m1:0.114211)87:0.0187754,(CniFungiaSp_ffun1.m4.29537.m1:0.161436,CniFungiaSp_ffun1.m4.29534.m1:0.38511)91:0.160879)75:0.0262419)78:0.0262948,(((((CniFungiaSp_ffun1.m4.24340.m1:0.51361,CniFungiaSp_ffun1.m4.24339.m1:0.0675463)100:0.104622,CniFungiaSp_ffun1.m4.30598.m1:0.0883522)100:0.0369084,(CniFungiaSp_ffun1.m4.26952.m1:0.238209,CniFungiaSp_ffun1.m4.33337.m1:0.197828)72:0.012147)100:0.0239676,(((CniFungiaSp_ffun1.m4.24336.m1:0.0421495,CniFungiaSp_ffun1.m4.26951.m1:2.7518e-06)100:0.256408,CniFungiaSp_ffun1.m4.24341.m1:0.0177122)42:0.0630253,CniFungiaSp_ffun1.m4.26359.m1:0.0550963)42:0.0888013)48:0.0383949,CniFungiaSp_ffun1.m4.24560.m1:0.14149)58:0.0314257)100:0.159573,((((CniGoniastreaA_gasp1.m3.12342.m1:0.0246674,CniGoniastreaA_gasp1.m3.25711.m1:0.0207355)100:0.0726702,CniGoniastreaA_gasp1.m3.25709.m1:0.46311)100:0.060804,((((((CniMontiporaC_adi2mcaRNA3655_R9:0.0502459,CniMontiporaC_g56212.t1:0.0258807)88:0.0463934,((CniMontiporaC_g12796.t1:0.0367695,CniMontiporaC_g56019.t1:0.0384332)52:0.0170479,((CniMontiporaC_g12798.t1:0.0420913,(CniMontiporaC_g16040.t1:0.0357493,(CniMontiporaC_g56001.t1:0.101168,CniMontiporaC_g56020.t1:0.0239097)100:0.492804)99:0.112023)67:0.0255934,((CniMontiporaC_g55990.t1:0.0800225,(CniMontiporaC_g56000.t1:0.0219488,CniMontiporaC_g56012.t1:0.0169548)100:0.0150412)97:0.0164658,CniMontiporaC_g55993.t1:0.379418)54:0.00511697)22:0.00476146)21:0.0046964)54:0.0127414,CniMontiporaC_g41472.t1:0.0656106)60:0.013403,CniMontiporaC_g16042.t1:0.0278168)76:0.017869,CniMontiporaC_g56015.t1:0.013222)99:0.0462126,CniOrbicellaF_rna15100:0.0808143)100:0.0651541)85:0.0369409,(((CniGoniastreaA_gasp1.m3.15175.m1:0.114459,(((CniGoniastreaA_gasp1.m3.15174.m1:0.0389558,CniGoniastreaA_gasp1.m3.31882.m1:0.06249)100:0.00682473,CniGoniastreaA_gasp1.m3.25090.m1:0.0841225)100:0.0862783,(((CniGoniastreaA_gasp1.m3.15176.m1:0.0561762,CniGoniastreaA_gasp1.m3.25527.m1:0.0343009)100:0.0180475,CniGoniastreaA_gasp1.m3.25091.m1:0.117617)100:0.045105,CniGoniastreaA_gasp1.m3.25089.m1:0.0763369)100:0.0323818)97:0.037771)100:0.0515394,CniOrbicellaF_rna15096:0.104474)99:0.0447135,(CniGoniastreaA_gasp1.m3.25526.m1:0.169027,CniGoniastreaA_gasp1.m3.25668.m1:0.54428)99:0.0268421)85:0.0166808)100:0.103007)54:0.0271425,((CniFungiaSp_ffun1.m4.27382.m1:0.61784,(CniFungiaSp_ffun1.m4.27381.m1:0.164098,CniFungiaSp_ffun1.m4.27383.m1:0.0837976)100:0.0767071)100:0.0777546,CniFungiaSp_ffun1.m4.27380.m1:0.376725)94:0.054274)70:0.0330366,(CniFungiaSp_ffun1.m4.26681.m1:0.207972,(CniFungiaSp_ffun1.m4.26680.m1:0.127579,CniFungiaSp_ffun1.m4.28527.m1:0.0634385)100:0.0652198)97:0.0248975)98:0.121151,(CniGoniastreaA_gasp1.m3.15162.m1:0.193283,CniOrbicellaF_rna15106:0.084916)100:0.157006)100:0.101149,(((CniPocilloporaA_rna1748:1e-06,CniPocilloporaD_rna-XM_027193858.1:1e-06)100:0.15055,CniMergedstylophoraP_Spis18858:0.306697)100:0.120128,(((((CniPocilloporaA_rna4497:2.9957e-06,CniPocilloporaD_rna-XM_027180731.1:2.7104e-06)100:0.190921,(CniPocilloporaA_rna4499:2.2264e-06,CniPocilloporaD_rna-XM_027180759.1:2.6242e-06)100:0.144375)98:0.0299743,CniMergedstylophoraP_Spis22180:0.160625)98:0.0189805,CniMergedstylophoraP_Spis21967:0.207579)100:0.0525787,((((((CniPocilloporaA_rna4498:2.4064e-06,CniPocilloporaD_rna-XM_027180733.1:2.4469e-06)100:0.152486,CniMergedstylophoraP_rna3090:0.364777)100:0.0975072,(CniPocilloporaA_rna4504:2.3319e-06,CniPocilloporaD_rna-XM_027180750.1:2.8644e-06)100:0.238408)16:0.0172385,(((CniMergedstylophoraP_rna3101:0.130435,CniMergedstylophoraP_rna22987:0.135027)100:0.123333,(((CniMergedstylophoraP_rna3107:0.317362,CniMergedstylophoraP_Spis22182:0.780232)100:0.090713,CniMergedstylophoraP_rna35882:0.0799898)100:0.0663939,CniMergedstylophoraP_rna33240:0.149675)98:0.0676514)100:0.0490493,(CniMergedstylophoraP_rna3103:0.0325371,CniMergedstylophoraP_rna3104:0.025551)100:0.292916)97:0.0577349)8:0.0277316,(CniMergedstylophoraP_rna32966:0.061973,CniMergedstylophoraP_rna33237:0.0745286)100:0.213222)90:0.0472762,((CniMergedstylophoraP_rna3094:0.24724,CniMergedstylophoraP_rna19048:0.199535)86:0.0563,CniMergedstylophoraP_rna33238:0.30473)96:0.0647845)100:0.0607447)95:0.0470823)100:0.125882)99:0.0911622,((CniGalaxeaF_gfas1.m1.8398.m1:0.426907,CniGalaxeaF_gfas1.m1.19485.m1:0.407482)100:0.222393,CniGalaxeaF_gfas1.m1.12496.m1:0.493946)100:0.206464)94:0.0992859)47:0.116527)68:0.122053)96:0.138274,CniPoritesL_plut2.m8.23091.m1:0.571357)79:0.0959762,((((((((((CniAcroporaD_rna3652:0.0185785,CniAcroporaM_amil.1.2.13254.m1:0.116996)100:0.0280836,CniAcroporaT_aten_0.1.m1.3805.m1:0.0804478)100:0.343831,CniMontiporaC_adi2mcaRNA3652_R0:0.276552)100:0.21345,CniGalaxeaF_gfas1.m1.16544.m1:0.529229)100:0.0780156,CniGalaxeaF_gfas1.m1.16545.m1:0.717223)100:0.0816757,(CniPocilloporaA_rna7763:1e-06,CniPocilloporaD_rna-XM_027184077.1:1e-06)100:0.537119)87:0.0788967,((((((((CniAcroporaD_rna3655:0.144575,((CniAcroporaD_rna32272:0.0973597,CniAcroporaM_amil.1.2.7402.m1:0.270118)100:0.0164344,CniAcroporaT_aten_0.1.m1.3816.m1:0.0988985)97:0.0161359)96:0.00806986,CniAcroporaT_aten_0.1.m1.3818.m1:0.154543)99:0.0521632,((CniAcroporaD_rna32273:0.102575,CniAcroporaM_amil.1.2.13265.m1:0.143772)42:0.0161679,CniAcroporaM_amil.1.2.13258.m1:0.152204)43:0.0363757)100:0.110124,CniAcroporaT_aten_0.1.m1.3821.m1:0.0652356)95:0.120989,CniAcroporaM_amil.1.2.7404.m1:0.169722)87:0.0469064,CniAcroporaT_aten_0.1.m1.3826.m1:0.110882)99:0.179706,(((((CniAcroporaD_rna35685:0.0202802,CniAcroporaM_amil.1.2.6911.m1:0.0355581)100:0.0931324,CniAcroporaT_aten_0.1.m1.13937.m1:0.115743)100:0.159064,(CniAcroporaM_amil.1.2.7405.m1:0.309005,(CniAcroporaM_amil.1.2.7413.m1:0.143573,(CniAcroporaT_aten_0.1.m1.3824.m1:0.0638349,CniAcroporaT_aten_0.1.m1.3825.m1:0.157989)100:0.01543)100:0.062045)92:0.0336804)100:0.0471955,CniAcroporaT_aten_0.1.m1.3827.m1:0.20551)41:0.0437948,((CniAcroporaM_amil.1.2.7401.m1:0.0951984,CniAcroporaT_aten_0.1.m1.3819.m1:0.159746)100:0.0575856,CniAcroporaM_amil.1.2.7403.m1:0.525197)89:0.0762056)100:0.0819039)100:0.191636,(((((((CniMontiporaC_g52558.t1:0.0453033,(CniMontiporaC_g52559.t1:0.0159501,CniMontiporaC_g30390.t1:0.08662)100:0.0530803)100:0.0951943,CniMontiporaC_adi2mcaRNA35685_R8:0.143146)48:0.0292945,CniMontiporaC_g52576.t1:0.0676346)48:0.0177959,CniMontiporaC_g52579.t1:0.177942)96:0.0753903,CniMontiporaC_g30414.t1:0.430048)97:0.0587252,CniMontiporaC_g30397.t1:0.113955)93:0.110293,CniMontiporaC_g30413.t1:0.325319)100:0.562662)94:0.149798)99:0.157854,CniGalaxeaF_gfas1.m1.1717.m1:0.921431)80:0.0911999,(((CniGalaxeaF_gfas1.m1.16543.m1:0.198957,CniGalaxeaF_gfas1.m1.20797.m1:0.145836)100:0.30018,(CniGalaxeaF_gfas1.m1.20969.m1:0.467203,((CniPoritesL_plut2.m8.29028.m1:0.156013,(CniPoritesL_plut2.m8.29025.m1:0.105681,CniPoritesL_plut2.m8.29026.m1:0.0135201)100:0.129405)100:0.0808872,CniPoritesL_plut2.m8.29027.m1:0.175914)100:0.165523)80:0.0654398)52:0.0905418,CniPoritesL_plut2.m8.29031.m1:0.515689)89:0.214859)49:0.10579,((((CniAcroporaT_aten_0.1.m1.5620.m1:0.362112,CniPoritesL_plut2.m8.33321.m1:0.285698)100:0.151656,CniMergedstylophoraP_rna4519:0.477448)100:0.105306,(CniGoniastreaA_gasp1.m3.7645.m1:0.017458,CniGoniastreaA_gasp1.m3.29297.m1:2.0417e-06)100:0.507721)100:0.105085,((CniPoritesL_plut2.m8.20555.m1:0.358738,CniPoritesL_plut2.m8.20559.m1:0.521412)100:0.184819,CniPoritesL_plut2.m8.25234.m1:0.356197)100:0.293052)78:0.188441)25:0.0676616)39:0.0508143,CniPoritesL_plut2.m8.21139.m1:0.294118)46:0.121686,(((CniFungiaSp_ffun1.m4.5705.m1:0.17494,((CniGoniastreaA_gasp1.m3.7955.m1:0.180521,CniOrbicellaF_rna11277:0.144814)100:0.24335,((CniPocilloporaA_rna6614:1e-06,CniPocilloporaD_rna-XM_027182834.1:1e-06)100:0.0642616,CniMergedstylophoraP_rna21044:0.119843)100:0.153908)100:0.0762689)100:0.169452,(CniPoritesL_plut2.m8.20553.m1:1.06586,CniPoritesL_plut2.m8.29036.m1:0.352762)12:0.148598)12:0.141429,((((((((CniFungiaSp_ffun1.m4.23393.m1:0.134918,(CniFungiaSp_ffun1.m4.23400.m1:2.3505e-06,CniFungiaSp_ffun1.m4.23389.m1:0.0241625)100:0.112956)100:0.0955979,CniFungiaSp_ffun1.m4.23392.m1:0.171087)100:0.130578,((((CniGoniastreaA_gasp1.m3.22183.m1:0.135269,CniOrbicellaF_rna36666:0.0937726)100:0.0330988,CniOrbicellaF_rna36667:0.149918)93:0.0406106,CniOrbicellaF_rna36668:0.186749)76:0.0527142,CniGoniastreaA_gasp1.m3.31977.m1:0.237821)75:0.0255837)76:0.0652717,(((CniGoniastreaA_gasp1.m3.10913.m1:0.0778686,CniGoniastreaA_gasp1.m3.12690.m1:0.0848057)100:0.0395347,CniGoniastreaA_gasp1.m3.12689.m1:0.114108)100:0.127466,(CniGoniastreaA_gasp1.m3.22184.m1:0.240217,CniOrbicellaF_rna36660:0.282765)100:0.0541807)100:0.0737581)67:0.0770197,(((CniFungiaSp_ffun1.m4.23394.m1:0.124,CniFungiaSp_ffun1.m4.23399.m1:0.0573507)100:0.176006,(((CniPocilloporaA_rna7764:1e-06,CniPocilloporaD_rna-XM_027184084.1:1e-06)100:0.179869,CniMergedstylophoraP_rna33388:0.339035)100:0.358917,(((CniPocilloporaA_rna7765:2.1093e-06,CniPocilloporaD_rna-XM_027184080.1:1e-06)100:0.3156,((((CniPocilloporaA_rna7767:2.1284e-06,CniPocilloporaD_rna-XM_027184061.1:2.8366e-06)100:0.158916,((((CniMergedstylophoraP_rna14102:0.123402,CniMergedstylophoraP_rna33389:0.0893185)100:0.0860456,CniMergedstylophoraP_rna35677:0.0988101)100:0.0874987,CniMergedstylophoraP_rna33230:0.470125)100:0.225389,(CniMergedstylophoraP_rna34334:0.209447,CniMergedstylophoraP_rna35860:0.200949)100:0.126654)99:0.247148)91:0.0290061,CniMergedstylophoraP_rna33188:0.142108)92:0.0772717,CniMergedstylophoraP_rna31681:0.322811)100:0.119221)100:0.11257,(CniPocilloporaA_rna7766:2.4975e-06,CniPocilloporaD_rna-XM_027184079.1:1e-06)100:0.206638)98:0.196862)100:0.210182)13:0.0874782,(CniGoniastreaA_gasp1.m3.11468.m1:0.22773,CniOrbicellaF_rna36688:0.13686)100:0.346876)9:0.0876232)15:0.163015,(((((CniMontiporaC_g16113.t1:0.0628851,CniMontiporaC_g19851.t1:0.0140034)100:0.0101712,CniMontiporaC_adi2mcaRNA32272_R2:0.0255039)100:0.245911,((CniMontiporaC_g19853.t1:2.1325e-06,CniMontiporaC_g62954.t1:1e-06)100:0.301933,((CniMontiporaC_adi2mcaRNA32273_R4:0.0345922,(CniMontiporaC_g30406.t1:0.0193689,CniMontiporaC_g30411.t1:0.0383996)100:0.0878962)41:0.00450102,CniMontiporaC_adi2mcaRNA32273_R7:0.063529)42:0.0894888)100:0.173779)100:0.104537,(CniMontiporaC_g16117.t1:0.0158193,CniMontiporaC_adi2mcaRNA32273_R0:0.035942)100:0.273454)99:0.128533,(((((CniMontiporaC_g19847.t1:0.0319665,CniMontiporaC_g52565.t1:0.0161671)100:0.0179315,CniMontiporaC_g52580.t1:0.0727955)100:0.397399,CniMontiporaC_g52564.t1:0.0300095)100:0.0818884,CniMontiporaC_g30432.t1:0.226411)89:0.0677563,((CniMontiporaC_g62634.t1:0.0733354,CniMontiporaC_g62645.t1:0.020492)100:0.0900887,CniMontiporaC_g62647.t1:0.194928)99:0.0721055)99:0.467636)99:0.233941)13:0.187734,(((CniFungiaSp_ffun1.m4.27866.m1:0.149938,CniFungiaSp_ffun1.m4.27867.m1:0.629341)90:0.0986249,CniPoritesL_plut2.m8.23088.m1:0.549023)89:0.0949783,((((CniMontiporaC_g8462.t1:0.0372961,CniMontiporaC_adi2mcaRNA28738_R0:0.0633589)100:0.078611,CniMontiporaC_g39729.t1:0.249679)100:0.318172,((CniMontiporaC_g16114.t1:1e-06,CniMontiporaC_g1255.t1:2.4547e-06)80:2.2309e-06,CniMontiporaC_g19849.t1:0.00911758)98:0.180248)91:0.366566,(((CniPoritesL_plut2.m8.20540.m1:0.483215,((((CniPoritesL_plut2.m8.29496.m1:0.0583977,CniPoritesL_plut2.m8.29495.m1:0.0572355)91:0.0737182,CniPoritesL_plut2.m8.29494.m1:0.0905075)90:0.0384502,CniPoritesL_plut2.m8.29491.m1:0.145707)98:0.0588293,CniPoritesL_plut2.m8.29490.m1:0.0449871)93:0.111711)100:0.266148,(CniPoritesL_plut2.m8.23090.m1:0.595821,((CniPoritesL_plut2.m8.23096.m1:0.268537,(CniPoritesL_plut2.m8.23094.m1:0.114416,CniPoritesL_plut2.m8.27798.m1:0.142044)100:0.0397808)100:0.0458806,(CniPoritesL_plut2.m8.23095.m1:0.209277,CniPoritesL_plut2.m8.23097.m1:0.22963)100:0.12736)100:0.215053)91:0.1616)91:0.0588422,CniPoritesL_plut2.m8.23085.m1:0.500572)83:0.07205)88:0.156984)85:0.194143)12:0.107169,((CniOrbicellaF_rna3036:0.488751,((CniOrbicellaF_rna11871:0.193449,CniOrbicellaF_rna11872:0.091937)100:0.018782,CniOrbicellaF_rna11877:0.0694125)100:0.400428)100:0.177334,((CniPoritesL_plut2.m8.2647.m1:0.228672,CniPoritesL_plut2.m8.23083.m1:0.18897)14:0.0619917,((CniPoritesL_plut2.m8.20551.m1:0.169067,CniPoritesL_plut2.m8.20561.m1:0.170373)16:0.00662235,CniPoritesL_plut2.m8.20557.m1:0.105508)16:0.302375)83:0.0763679)92:0.293765)8:0.13222)71:0.103197)41:2.0844e-06,CniPoritesL_plut2.m8.23093.m1:0.647197)40:0.0960974,((((((((((((((CniAcroporaD_rna3400:0.0702642,(CniAcroporaD_rna3681:0.0512007,CniAcroporaM_amil.1.2.2458.m1:0.0302937)100:0.0475477)93:0.0169795,(CniAcroporaD_rna34950:0.0629494,CniAcroporaM_amil.1.2.2455.m1:0.0800474)31:0.00869652)8:0.00379297,((CniAcroporaM_amil.1.2.2463.m1:0.135959,CniAcroporaM_amil.1.2.2464.m1:0.319347)97:0.081345,(CniAcroporaT_aten_0.1.m1.34135.m1:0.0537608,CniAcroporaT_aten_0.1.m1.34134.m1:0.0497007)91:0.0175771)58:2.283e-06)38:0.00495936,CniAcroporaM_amil.1.2.20108.m1:0.0689442)97:0.0721961,((((CniAcroporaD_rna3402:0.0947217,(CniAcroporaM_amil.1.2.2460.m1:0.107363,CniAcroporaM_amil.1.2.2459.m1:0.135716)11:0.0588027)96:0.0249902,CniAcroporaM_amil.1.2.2462.m1:0.0316042)31:0.00611362,CniAcroporaD_rna3403:0.137882)5:0.00780542,CniAcroporaD_rna3680:0.0194738)5:0.017615)100:0.273992,(CniMontiporaC_g26439.t1:0.0849236,(CniMontiporaC_g26440.t1:0.0543286,CniMontiporaC_g26441.t1:0.0655084)100:0.0430688)100:0.145218)98:0.0309793,CniMontiporaC_g16119.t1:0.281873)98:0.106086,(CniGalaxeaF_gfas1.m1.15745.m1:0.165724,CniGalaxeaF_gfas1.m1.15746.m1:0.186472)100:0.103694)96:0.032683,((CniPoritesL_plut2.m8.12846.m1:0.152076,CniPoritesL_plut2.m8.32007.m1:0.189862)97:0.0436213,(((CniPoritesL_plut2.m8.12844.m1:0.0925411,((CniPoritesL_plut2.m8.12851.m1:0.118937,(CniPoritesL_plut2.m8.12850.m1:0.0401046,CniPoritesL_plut2.m8.12842.m1:0.0806167)100:0.0512796)98:0.00365478,CniPoritesL_plut2.m8.12849.m1:0.232376)97:0.0801275)92:0.0430317,(CniPoritesL_plut2.m8.12845.m1:0.0025292,CniPoritesL_plut2.m8.12847.m1:0.0284154)100:0.0468746)100:0.0618395,CniPoritesL_plut2.m8.12848.m1:0.20524)100:0.0522363)97:0.122334)90:0.0274174,(((((CniAcroporaD_rna9765:0.0126634,CniAcroporaM_amil.1.2.17340.m1:0.0163281)100:0.0399317,CniAcroporaT_aten_0.1.m1.5616.m1:0.0464506)100:0.455962,((((CniMontiporaC_g26448.t1:0.111429,CniMontiporaC_g26450.t1:0.0903273)100:0.0294308,((CniMontiporaC_g26449.t1:0.061734,CniMontiporaC_g26458.t1:0.0621084)100:0.0309791,(CniMontiporaC_adi2mcaRNA3402_R7:0.129164,(CniMontiporaC_g26454.t1:0.0821137,CniMontiporaC_g26461.t1:0.101079)99:0.0140111)96:0.0103637)96:0.0052503)97:0.0273426,(CniMontiporaC_g26451.t1:0.0834609,CniMontiporaC_g26456.t1:0.0925319)100:0.0311648)98:0.0398523,CniMontiporaC_g26455.t1:0.223884)100:0.0658608)98:0.0217723,(((CniGalaxeaF_gfas1.m1.11215.m1:0.0518611,CniGalaxeaF_gfas1.m1.11913.m1:0.143421)100:0.0416362,(CniGalaxeaF_gfas1.m1.11912.m1:0.0903311,CniGalaxeaF_gfas1.m1.22193.m1:0.114138)100:0.0530331)100:0.0359809,CniGalaxeaF_gfas1.m1.22731.m1:0.114527)100:0.102704)100:0.0781094,(((CniPoritesL_plut2.m8.829.m1:0.270434,CniPoritesL_plut2.m8.11327.m1:0.207414)86:0.0163815,CniPoritesL_plut2.m8.11340.m1:0.567744)84:0.0145841,(CniPoritesL_plut2.m8.20544.m1:0.406541,CniPoritesL_plut2.m8.23101.m1:0.102477)63:0.303185)8:0.0204896)8:0.0209859)6:0.02367,((CniPoritesL_plut2.m8.3053.m1:0.266791,((((CniPoritesL_plut2.m8.13290.m1:0.0662846,CniPoritesL_plut2.m8.30922.m1:0.0872759)100:0.0420214,(CniPoritesL_plut2.m8.13292.m1:0.0112356,CniPoritesL_plut2.m8.30925.m1:0.113555)100:0.0951149)100:0.10509,(CniPoritesL_plut2.m8.13288.m1:0.101674,CniPoritesL_plut2.m8.30924.m1:0.049473)100:0.0722467)100:0.0512421,CniPoritesL_plut2.m8.30926.m1:0.146261)99:0.0891622)100:0.0945729,((CniPoritesL_plut2.m8.19582.m1:0.251422,(CniPoritesL_plut2.m8.19584.m1:0.128487,(CniPoritesL_plut2.m8.20556.m1:0.551691,CniPoritesL_plut2.m8.25235.m1:2.6557e-06)99:0.235688)84:0.0529901)90:0.177872,((CniPoritesL_plut2.m8.24250.m1:0.217686,((CniPoritesL_plut2.m8.24251.m1:0.0835105,CniPoritesL_plut2.m8.29030.m1:0.0739451)100:0.0891393,CniPoritesL_plut2.m8.29029.m1:0.288121)100:0.080419)100:0.110693,CniPoritesL_plut2.m8.29033.m1:0.196986)83:0.0643294)81:0.0249265)79:0.0303104)15:0.0250649,CniPoritesL_plut2.m8.20547.m1:0.6466)16:0.0306387,(((((((CniFungiaSp_ffun1.m4.8631.m1:0.0697532,CniGoniastreaA_gasp1.m3.19058.m1:0.0190519)100:0.150548,CniFungiaSp_ffun1.m4.30297.m1:0.0958388)98:0.0606009,(CniFungiaSp_ffun1.m4.19348.m1:0.134738,(CniGoniastreaA_gasp1.m3.11276.m1:0.274686,(((CniGoniastreaA_gasp1.m3.19063.m1:0.347782,CniGoniastreaA_gasp1.m3.19060.m1:0.04634)100:0.104622,CniGoniastreaA_gasp1.m3.19055.m1:0.149383)100:0.039864,(CniOrbicellaF_rna3034:2.5828e-06,CniOrbicellaF_rna3035:0.0622917)100:0.179254)100:0.0374964)97:0.0220287)50:0.0168213)42:0.00762461,(CniMergedstylophoraP_rna36322:2.8075e-06,CniMergedstylophoraP_rna36418:2.4106e-06)100:0.248784)53:0.0201882,((((((CniFungiaSp_ffun1.m4.17466.m1:1e-06,CniFungiaSp_ffun1.m4.29868.m1:1e-06)100:0.0731244,CniFungiaSp_ffun1.m4.17468.m1:0.0785735)99:0.0201458,(CniFungiaSp_ffun1.m4.17469.m1:0.155235,CniFungiaSp_ffun1.m4.33113.m1:0.0847505)94:0.0380793)13:0.0103393,((CniFungiaSp_ffun1.m4.28959.m1:0.0731254,CniFungiaSp_ffun1.m4.28960.m1:0.0793443)100:0.108104,((((((CniGoniastreaA_gasp1.m3.7964.m1:0.097216,CniGoniastreaA_gasp1.m3.7961.m1:0.0853401)100:0.0170599,CniGoniastreaA_gasp1.m3.7965.m1:0.164925)100:0.0231643,(CniOrbicellaF_rna2609:0.10213,CniOrbicellaF_rna2612:0.247992)100:0.0522391)95:0.00808941,CniOrbicellaF_rna2611:0.109328)99:0.0175404,CniOrbicellaF_rna11869:0.0952091)95:0.00694072,((CniOrbicellaF_rna2606:0.284764,CniOrbicellaF_rna3512:0.112918)96:0.0133805,CniOrbicellaF_rna2613:0.153497)96:0.0172264)96:0.0275482)12:0.00241272)74:0.00728173,(((((CniFungiaSp_ffun1.m4.17467.m1:0.0625913,CniFungiaSp_ffun1.m4.17471.m1:0.0708363)100:0.0364096,CniFungiaSp_ffun1.m4.17464.m1:0.118356)95:0.00383021,CniFungiaSp_ffun1.m4.17470.m1:0.376708)96:0.00453965,CniFungiaSp_ffun1.m4.17472.m1:0.184032)96:0.010798,CniFungiaSp_ffun1.m4.28958.m1:0.25618)80:0.00687951)65:0.00767513,CniFungiaSp_ffun1.m4.33112.m1:0.18039)72:0.012078)80:0.023215,(((((CniFungiaSp_ffun1.m4.27865.m1:0.074673,CniFungiaSp_ffun1.m4.29743.m1:0.0748926)86:0.0107943,(CniFungiaSp_ffun1.m4.27863.m1:0.0384227,CniFungiaSp_ffun1.m4.29742.m1:0.0606382)88:0.0265716)84:0.0135087,(CniFungiaSp_ffun1.m4.27872.m1:0.124781,CniFungiaSp_ffun1.m2b.43113.m1:0.146614)85:0.0261764)95:0.0226889,(CniFungiaSp_ffun1.m4.27864.m1:0.0654115,CniFungiaSp_ffun1.m4.30654.m1:0.0974933)100:0.0568412)99:0.0440882,(((CniGoniastreaA_gasp1.m3.7958.m1:0.126289,CniOrbicellaF_rna11279:0.196543)99:0.0340142,CniOrbicellaF_rna11280:0.160077)99:0.0630236,((CniGoniastreaA_gasp1.m3.7959.m1:0.113818,CniOrbicellaF_rna2620:0.14249)100:0.074255,CniMergedstylophoraP_rna21043:0.348967)67:0.0455016)65:0.0302053)53:0.0249584)48:0.037697,(CniFungiaSp_ffun1.m4.17490.m1:0.276565,(((CniPocilloporaA_rna5577:1e-06,CniPocilloporaD_rna-XM_027181843.1:1e-06)100:0.113018,CniMergedstylophoraP_rna4520:0.210649)100:0.0776171,((CniMergedstylophoraP_rna4518:0.0590883,CniMergedstylophoraP_rna4521:0.0606764)100:0.033009,CniMergedstylophoraP_rna4522:0.100961)100:0.107656)98:0.178367)34:0.0205531)33:0.0365084)82:0.0569446,(((((((CniAmplexidiscus_evm.model.scaffold_27.1:0.0731094,CniAmplexidiscus_evm.model.scaffold_644.4:0.00657261)100:0.0591068,CniAmplexidiscus_evm.model.scaffold_27.2:0.107146)100:0.0447208,(CniAmplexidiscus_evm.model.scaffold_27.5:0.140112,(((CniAmplexidiscus_evm.model.scaffold_27.6:2.2678e-06,CniAmplexidiscus_evm.model.scaffold_27.8:2.37e-06)100:0.0935242,CniAmplexidiscus_evm.model.scaffold_27.7:0.087031)94:0.0323337,(CniAmplexidiscus_evm.model.scaffold_644.5:0.114733,CniAmplexidiscus_evm.model.scaffold_644.6:0.130137)83:0.0187033)77:0.0108091)96:0.0213805)97:0.0202613,(CniAmplexidiscus_evm.model.scaffold_27.9:0.231398,CniAmplexidiscus_evm.model.scaffold_644.3:0.109691)33:0.0189987)95:0.0252332,(((CniDiscosoma_evm.model.scaffold_411.2:0.0764648,CniDiscosoma_evm.model.scaffold_411.8:0.112613)100:0.0245669,CniDiscosoma_evm.model.scaffold_411.7:0.0628027)98:0.0282895,CniDiscosoma_evm.model.scaffold_411.5:0.138566)97:0.0202215)99:0.0397241,((CniAmplexidiscus_evm.model.scaffold_644.2:0.18902,CniDiscosoma_evm.model.scaffold_411.9:0.213865)100:0.0903967,((CniDiscosoma_evm.model.scaffold_312.1:0.0441391,CniDiscosoma_evm.model.scaffold_411.6:0.0693053)100:0.0455316,CniDiscosoma_evm.model.scaffold_613.3:0.103515)100:0.0488626)100:0.0227395)100:0.271493,(CniFungiaSp_ffun1.m4.13001.m1:0.223173,(((CniFungiaSp_ffun1.m4.15076.m1:0.262362,(((((CniFungiaSp_ffun1.m4.15077.m1:0.137589,CniFungiaSp_ffun1.m4.30603.m1:0.0377636)100:0.105375,CniFungiaSp_ffun1.m4.23024.m1:0.146966)83:0.0219878,(CniFungiaSp_ffun1.m4.15074.m1:0.070226,CniFungiaSp_ffun1.m4.15075.m1:0.0962194)100:0.106538)81:0.0241099,(((((CniGoniastreaA_gasp1.m3.24211.m1:0.181954,CniOrbicellaF_rna35243:0.0920002)14:0.0117811,CniGoniastreaA_gasp1.m3.28446.m1:0.16273)10:0.00745752,((CniGoniastreaA_gasp1.m3.24210.m1:0.1119,(CniGoniastreaA_gasp1.m3.28445.m1:0.120672,(CniOrbicellaF_rna35244:0.0881148,CniOrbicellaF_rna35245:2.4417e-06)100:0.108849)99:0.0158267)99:0.0197289,CniGoniastreaA_gasp1.m3.28450.m1:0.196387)91:0.00897434)10:0.00698081,(CniGoniastreaA_gasp1.m3.28448.m1:0.185955,CniOrbicellaF_rna35248:0.108066)90:0.0304035)13:0.0132762,(CniGoniastreaA_gasp1.m3.28449.m1:0.0317376,CniGoniastreaA_gasp1.m3.29606.m1:0.289943)100:0.0989099)100:0.0628143)81:0.0465974,(((CniFungiaSp_ffun1.m4.28603.m1:0.0123043,CniFungiaSp_ffun1.m4.28602.m1:0.062451)100:0.00469519,CniFungiaSp_ffun1.m4.28601.m1:0.196351)100:0.0888516,CniFungiaSp_ffun1.m4.28605.m1:0.115693)100:0.258823)94:0.0370895)95:0.0103374,CniMergedstylophoraP_rna22942:0.327488)100:0.0745679,(CniGalaxeaF_gfas1.m1.8635.m1:0.339334,((CniPoritesL_plut2.m8.24807.m1:0.00709089,CniPoritesL_jamg1.model.xfSc0000400.5:0.0213198)100:0.135623,(CniPoritesL_plut2.m8.31263.m1:0.0324674,CniPoritesL_plut2.m8.31265.m1:0.0687039)100:0.160456)100:0.094828)100:0.0959785)100:0.0527115)91:0.0628639)91:0.0343201)76:0.116837)7:0.0488499,((((CniAmplexidiscus_evm.model.scaffold_27.54:0.444025,CniFungiaSp_ffun1.m4.27480.m1:0.499625)97:0.264054,(CniFungiaSp_ffun1.m4.12997.m1:0.192395,CniFungiaSp_ffun1.m4.12999.m1:2.8963e-06)100:0.353735)76:0.0788146,(((((CniDiscosoma_evm.model.scaffold_97.15:0.620214,CniFungiaSp_ffun1.m4.28526.m1:0.148348)85:0.239219,(((((StrongylocentrotusP_rna2916:0.0987241,(StrongylocentrotusP_rna28079:0.270332,StrongylocentrotusP_rna28083:0.185941)100:0.442011)66:0.0557427,StrongylocentrotusP_rna24538:0.0976668)65:0.0109283,StrongylocentrotusP_rna9896:0.106642)65:0.0356167,StrongylocentrotusP_rna4282:0.0705308)65:0.0284371,StrongylocentrotusP_rna29833:0.0355438)100:0.815572)29:0.290103,((CniPocilloporaA_rna21351:1e-06,CniPocilloporaD_rna-XM_027197771.1:1e-06)100:0.142419,CniMergedstylophoraP_rna28527:0.165665)100:0.611478)29:0.306184,CniFungiaSp_ffun1.m4.4212.m1:0.453055)20:0.166607,(CniFungiaSp_ffun1.m4.13002.m1:0.293201,CniGalaxeaF_gfas1.m1.16542.m1:0.864569)90:0.0547074)5:0.153731)3:0.079465,(((CniGalaxeaF_gfas1.m1.19089.m1:0.282859,CniGalaxeaF_gfas1.m1.21373.m1:0.309816)100:0.171286,((CniGalaxeaF_gfas1.m1.19090.m1:0.136226,CniGalaxeaF_gfas1.m1.19091.m1:2.8569e-06)100:0.350801,CniGalaxeaF_gfas1.m1.20970.m1:0.120057)87:0.112374)86:0.220099,CniPoritesL_plut2.m8.29492.m1:0.558307)41:0.0928443)3:0.155229)5:0.156195,(((((((((((CniAcroporaD_rna20383:0.00881289,CniAcroporaM_amil.1.2.24185.m1:0.0170252)100:0.0240795,CniAcroporaT_aten_0.1.m1.6768.m1:0.0276072)100:0.217955,CniMontiporaC_g25482.t1:0.178725)100:0.142146,CniGalaxeaF_gfas1.m1.2436.m1:0.250479)100:0.0568536,((CniFungiaSp_ffun1.m4.17137.m1:0.122949,(CniGoniastreaA_gasp1.m3.16181.m1:0.107504,CniOrbicellaF_rna27113:0.129473)100:0.0332699)100:0.145867,((CniPocilloporaA_rna401:1e-06,CniPocilloporaD_rna-XM_027204864.1:1e-06)100:0.0642192,CniMergedstylophoraP_rna21806:0.0911302)100:0.22475)100:0.172336)100:0.422142,(CniExaiptasiaP_rna-XM_021049885.2:0.382602,CniActiniaT_rna-XM_031697738.1:0.437285)100:0.392142)92:0.0755804,((CniFungiaSp_ffun1.m4.17135.m1:0.210899,((CniPocilloporaA_rna402:1e-06,CniPocilloporaD_rna-XM_027204412.1:1e-06)100:0.0936694,CniMergedstylophoraP_rna21804:0.0619422)86:0.204361)86:0.0568513,CniGalaxeaF_gfas1.m1.2433.m1:1.03654)100:0.83006)82:0.0323592,(CniAmplexidiscus_evm.model.scaffold_180.23:1.00875,(CniFungiaSp_ffun1.m4.21167.m1:0.320336,CniGoniastreaA_gasp1.m3.16155.m1:0.218599)100:0.597428)42:0.314153)25:0.0667887,(((CniAmplexidiscus_evm.model.scaffold_27.3:0.810372,CniActiniaT_rna-XM_031697691.1:0.27306)100:0.423013,((((CniAureliaA_scaffold1.g48.t1:0.405655,(CniAureliaA_scaffold1194.g11.t1:0.275667,(CniAureliaA_scaffold95.g23.t1:0.0702314,CniAureliaA_scaffold95.g24.t2:0.0778802)100:0.176256)100:0.154865)100:0.198608,(CniAureliaA_scaffold164.g12.t1:0.200841,CniAureliaA_scaffold77.g24.t2:0.316097)100:0.391411)100:0.616736,CniNemvArnau_NVE8117:0.985572)92:0.0588418,CniPoritesL_plut2.m8.23092.m1:0.538277)71:0.110809)52:0.0372306,(CniDendronephthya_rna-XM_028546974.1:1.30777,CniNemvArnau_v1g59177:1.4699)45:0.269948)25:0.0468583)33:0.109653,(((((((((((((CniAcroporaD_rna28426:0.0592015,(CniAcroporaD_rna32728:0.0258789,CniAcroporaM_amil.1.2.10207.m1:0.069459)100:0.0240321)87:0.0183422,CniAcroporaT_aten_0.1.m1.36670.m1:0.0341988)100:0.197002,CniMontiporaC_g4647.t1:0.209595)87:0.144333,((((CniGalaxeaF_gfas1.m1.17680.m1:2.1887e-06,CniGalaxeaF_gfas1.m1.17676.m1:2.8989e-06)100:0.28849,CniGalaxeaF_gfas1.m1.22252.m1:0.169918)99:0.0189111,CniGalaxeaF_gfas1.m1.17678.m1:0.110294)87:0.0863176,CniMontiporaC_adi2mcaRNA32728_R1:0.313526)86:0.0394521)99:0.0385783,(((((((CniAcroporaD_rna39350:0.0315428,CniAcroporaM_amil.1.2.12918.m1:0.0259083)100:0.0539811,CniAcroporaM_amil.1.2.12921.m1:0.0358479)100:0.302544,((CniMontiporaC_g45461.t1:0.00834128,CniMontiporaC_g67437.t1:0.0100205)100:0.0844464,CniMontiporaC_g45463.t1:0.0792903)100:0.140865)88:0.0870687,CniGalaxeaF_gfas1.m1.14384.m1:0.219947)88:0.0410254,(CniPoritesL_plut2.m8.20506.m1:0.117267,CniPoritesL_plut2.m8.20505.m1:0.233249)88:0.0844643)100:0.0796667,((CniGalaxeaF_gfas1.m1.14174.m1:0.201407,CniMontiporaC_g36035.t1:0.326377)100:0.0813769,(((CniPoritesL_plut2.m8.11683.m1:0.030079,CniPoritesL_plut2.m8.30957.m1:0.0133823)100:0.0183936,CniPoritesL_plut2.m8.32694.m1:0.0321819)94:0.00273352,CniPoritesL_plut2.m8.32695.m1:0.0436461)100:0.280073)100:0.0942149)99:0.0348998,((((CniPoritesL_plut2.m8.9355.m1:0.812241,(((CniPoritesL_plut2.m8.9356.m1:0.0555026,((CniPoritesL_plut2.m8.10140.m1:0.0380782,CniPoritesL_plut2.m8.10141.m1:0.137366)96:0.00237422,CniPoritesL_plut2.m8.10143.m1:0.279641)99:0.0290502)99:0.030999,CniPoritesL_plut2.m8.9361.m1:0.118617)99:0.0196765,CniPoritesL_plut2.m8.10135.m1:0.389726)97:0.0473096)93:0.0579911,((CniPoritesL_plut2.m8.9357.m1:0.0965527,(CniPoritesL_plut2.m8.9359.m1:0.137438,CniPoritesL_plut2.m8.10139.m1:0.0818697)100:0.00652909)97:0.0124321,CniPoritesL_plut2.m8.10142.m1:0.320799)100:0.10486)97:0.0541576,CniPoritesL_plut2.m8.30961.m1:0.279437)96:0.0248094,((CniPoritesL_plut2.m8.10138.m1:0.242638,((((((CniPoritesL_plut2.m8.11691.m1:0.0590444,CniPoritesL_plut2.m8.11709.m1:0.122107)100:0.0292335,CniPoritesL_plut2.m8.31198.m1:0.0658419)99:0.0259313,CniPoritesL_plut2.m8.11707.m1:0.166383)59:0.00706045,CniPoritesL_plut2.m8.32706.m1:0.173134)59:0.00784614,CniPoritesL_plut2.m8.11713.m1:0.13607)99:0.0226861,((((CniPoritesL_plut2.m8.11698.m1:0.190572,(CniPoritesL_plut2.m8.11696.m1:2.7607e-06,CniPoritesL_plut2.m8.11706.m1:0.00398891)100:0.0538846)89:0.043223,(((CniPoritesL_plut2.m8.11708.m1:0.367573,(CniPoritesL_plut2.m8.31199.m1:0.0933935,CniPoritesL_plut2.m8.32711.m1:0.0896525)95:0.019063)88:0.00767531,(CniPoritesL_plut2.m8.11714.m1:1e-06,CniPoritesL_plut2.m8.32700.m1:1e-06)100:0.0804006)88:0.0155269,CniPoritesL_plut2.m8.32703.m1:0.0966678)92:0.0531368)93:0.0254593,(CniPoritesL_plut2.m8.11697.m1:0.107225,CniPoritesL_plut2.m8.32704.m1:0.228762)81:0.0176867)86:0.0169137,(CniPoritesL_plut2.m8.11711.m1:0.0714021,CniPoritesL_plut2.m8.32708.m1:0.0414079)100:0.0849372)86:0.0451921)85:0.0593883)98:0.0122572,((CniPoritesL_plut2.m8.11703.m1:0.0897367,(CniPoritesL_plut2.m8.30960.m1:0.0163069,CniPoritesL_plut2.m8.31201.m1:0.0117667)100:0.0222309)100:0.0697758,CniPoritesL_plut2.m8.32707.m1:0.159813)100:0.163804)100:0.0656097)97:0.0254745)97:0.0381434)83:0.0604171,(CniOrbicellaF_rna21389:0.122813,((CniPocilloporaA_rna12851:2.7534e-06,CniPocilloporaD_rna-XM_027189224.1:2.313e-06)100:0.229192,CniMergedstylophoraP_rna32817:0.318374)100:0.113841)60:0.0328899)19:0.0187993,((CniFungiaSp_ffun1.m4.17624.m1:0.140056,(CniFungiaSp_ffun1.m4.30195.m1:0.562686,(CniGoniastreaA_gasp1.m3.23870.m1:0.0823186,CniGoniastreaA_gasp1.m3.31685.m1:0.0588101)100:0.0547872)19:0.0224267)19:0.0229633,((CniFungiaSp_ffun1.m4.18538.m1:0.225364,CniOrbicellaF_rna21374:0.053449)100:0.053508,((CniGoniastreaA_gasp1.m3.23863.m1:0.315932,CniGoniastreaA_gasp1.m3.27052.m1:0.120888)100:0.0970339,CniOrbicellaF_rna21380:0.172179)100:0.0608898)98:0.049132)17:0.0247664)84:0.0828685,(((CniFungiaSp_ffun1.m4.17622.m1:0.376079,CniFungiaSp_ffun1.m4.29677.m1:0.169219)90:0.0275972,CniGoniastreaA_gasp1.m3.23868.m1:0.266105)90:0.0233549,CniFungiaSp_ffun1.m4.18537.m1:0.249523)60:0.00996497)64:0.0413211,((((CniPocilloporaA_rna17984:1e-06,CniPocilloporaD_rna-XM_027194405.1:2.4678e-06)100:0.195347,(CniMergedstylophoraP_rna401:0.080685,CniMergedstylophoraP_rna35700:0.10148)93:0.0429414)100:0.0293539,(CniMergedstylophoraP_rna23702:0.093905,CniMergedstylophoraP_rna35234:0.302701)100:0.0854702)100:0.0534135,((CniMergedstylophoraP_rna400:0.406614,(CniMergedstylophoraP_rna402:0.148263,(((CniMergedstylophoraP_Spis15297:0.20459,CniMergedstylophoraP_rna35233:2.095e-06)86:0.0754504,CniMergedstylophoraP_rna35701:0.110549)69:0.0422908,(((CniMergedstylophoraP_rna23701:0.15843,CniMergedstylophoraP_Spis15300:0.0693821)84:0.0274236,CniMergedstylophoraP_rna35699:0.0516673)100:0.0135184,CniMergedstylophoraP_Spis25423:0.111126)80:0.0720076)78:0.0265347)89:0.0453091)89:0.026201,CniMergedstylophoraP_rna30198:0.303592)88:0.0230747)88:0.10496)91:0.186672,(CniAmplexidiscus_evm.model.scaffold_129.30:0.0974348,CniDiscosoma_evm.model.scaffold_93.54:0.108145)91:0.293732)57:0.0779787,CniGalaxeaF_gfas1.m1.3408.m1:1.43825)64:0.257319,CniActiniaT_rna-XM_031703214.1:1.61991)78:0.159548,(((CniExaiptasiaP_rna-XM_028656845.1:0.138294,CniExaiptasiaP_rna-XM_021036461.2:0.143429)100:0.685747,(((CniNemvArnau_v1g99298:0.316972,CniNemvArnau_v1g129281:0.33836)100:0.0609676,((CniNemvArnau_v1g142236:0.0412353,CniNemvArnau_v1g108246:2.6258e-06)100:0.0945006,CniNemvArnau_v1g142436:0.0382867)97:0.0605885)43:0.0624509,CniNemvArnau_v1g155329:0.356456)100:0.18825)98:0.320724,(((((CniExaiptasiaP_rna-XM_021049009.2:0.588041,CniExaiptasiaP_rna-XM_021045855.2:0.102754)100:0.0818629,CniExaiptasiaP_rna-XM_021045667.2:0.199326)100:0.195872,(CniExaiptasiaP_rna-XM_021048450.2:0.649048,CniNemvArnau_v1g114261:0.472538)93:0.0612446)98:0.089715,(CniActiniaT_rna-XM_031719112.1:0.163436,CniActiniaT_rna-XM_031719113.1:0.373685)100:0.354856)90:0.0756908,((CniExaiptasiaP_rna-XM_021042622.2:0.146408,(CniExaiptasiaP_rna-XM_021052480.2:2.6601e-06,CniExaiptasiaP_rna-XM_021053004.2:0.275748)100:0.0459935)100:0.314231,CniActiniaT_rna-XM_031706585.1:0.63895)80:0.0339418)89:0.136158)95:0.0630839)84:0.117428)33:0.0412245,(CniAmplexidiscus_evm.model.scaffold_3.22:0.109578,CniDiscosoma_evm.model.scaffold_7.138:0.0332104)100:0.759444)68:0.11547)6:0.14676,CniPoritesL_plut2.m8.23043.m1:4.04027)2:2.4313e-06,((((((((CniAcroporaD_rna5733:0.0898264,CniAcroporaM_amil.1.2.26565.m1:0.134234)98:0.0360175,CniAcroporaM_amil.1.2.24722.m1:0.0334246)98:0.00272191,(((CniAcroporaT_aten_0.1.m1.7845.m1:0.0273523,CniAcroporaT_aten_0.1.m1.7846.m1:0.0199365)100:0.0216007,(CniAcroporaT_aten_0.1.m1.7848.m1:0.0359049,CniAcroporaT_aten_0.1.m1.7847.m1:0.0939308)99:0.0139957)99:0.0118731,CniAcroporaT_aten_0.1.m1.7854.m1:0.0878385)99:0.00731538)100:0.500315,(((((CniAcroporaD_rna5735:0.0240872,CniAcroporaM_amil.1.2.12480.m1:0.0303063)100:0.0294733,CniAcroporaT_aten_0.1.m1.7838.m1:0.12869)100:0.27801,(CniMontiporaC_adi2mcaRNA5735_R1:0.073064,CniMontiporaC_g71106.t1:0.010735)100:0.326799)100:0.33398,(CniPoritesL_plut2.m8.7393.m1:0.195442,(CniPoritesL_plut2.m8.7392.m1:0.0266182,CniPoritesL_plut2.m8.31363.m1:0.0484032)90:0.124228)86:0.180731)86:0.077264,(((((CniAcroporaD_rna23234:0.0682962,CniAcroporaT_aten_0.1.m1.7853.m1:0.617271)95:0.0275712,CniAcroporaM_amil.1.2.16839.m1:0.058587)95:0.250418,CniMontiporaC_adi2mcaRNA23234_R0:0.254267)95:0.0119446,CniAcroporaT_aten_0.1.m1.7851.m1:1.03433)86:0.288336,((CniGalaxeaF_gfas1.m1.182.m1:0.0986108,CniGalaxeaF_gfas1.m1.21093.m1:0.299352)100:0.319534,CniGalaxeaF_gfas1.m1.175.m1:0.542192)100:0.166123)86:0.110738)96:0.096257)83:0.0950519,(CniPocilloporaA_rna21121:2.3231e-06,CniPocilloporaD_rna-XM_027197592.1:1e-06)100:0.7253)95:0.172378,((CniFungiaSp_ffun1.m4.16276.m1:0.476604,((CniFungiaSp_ffun1.m4.16285.m1:0.273884,CniFungiaSp_ffun1.m4.16283.m1:0.196962)100:0.0545047,(((CniFungiaSp_ffun1.m4.16280.m1:0.132872,((CniGoniastreaA_gasp1.m3.14570.m1:0.212178,CniGoniastreaA_gasp1.m3.14584.m1:0.196315)98:0.0683829,CniGoniastreaA_gasp1.m3.14580.m1:0.215449)97:0.0830174)97:0.0584727,CniFungiaSp_ffun1.m4.16281.m1:0.189949)92:0.00970694,CniOrbicellaF_rna30591:0.662636)92:0.0503016)92:0.176946)92:0.127754,((((CniPocilloporaA_rna21088:1e-06,CniPocilloporaD_rna-XM_027197595.1:1e-06)100:0.623176,(CniMergedstylophoraP_rna7864:0.134559,CniMergedstylophoraP_Spis19609:0.229061)100:0.0870566)91:0.117624,((CniPocilloporaA_rna21126:1e-06,CniPocilloporaD_rna-XM_027197509.1:2.1075e-06)100:0.112733,CniMergedstylophoraP_rna32965:0.239637)100:0.223661)91:0.0737025,(((CniPocilloporaA_rna21122:2.3007e-06,CniPocilloporaD_rna-XM_027197574.1:2.2608e-06)100:0.341361,(CniPocilloporaA_rna21123:1e-06,CniPocilloporaD_rna-XM_027197503.1:1e-06)100:0.164811)100:0.086606,(CniPocilloporaA_rna21125:2.394e-06,CniPocilloporaD_rna-XM_027197507.1:2.6329e-06)100:0.26244)100:0.14059)100:0.25435)84:0.062605)99:0.148606,((((CniFungiaSp_ffun1.m4.21709.m1:0.190331,CniFungiaSp_ffun1.m4.21707.m1:0.263045)100:0.102898,CniMergedstylophoraP_rna10187:0.45837)28:0.0531334,((CniGoniastreaA_gasp1.m3.21183.m1:0.170561,(CniGoniastreaA_gasp1.m3.21184.m1:0.047953,CniGoniastreaA_gasp1.m3.22539.m1:0.0417495)100:0.0605088)100:0.0926487,(CniOrbicellaF_rna4928:0.0917479,CniOrbicellaF_rna4930:0.282816)84:0.0420861)100:0.196447)100:0.284985,(CniPoritesL_plut2.m8.7838.m1:0.233386,CniPoritesL_plut2.m8.7835.m1:0.0874599)100:0.954761)29:0.177791)28:0.173531,(((CniExaiptasiaP_rna-XM_021045766.2:0.587032,(CniExaiptasiaP_rna-XM_021058351.2:0.270605,CniExaiptasiaP_rna-XM_028662984.1:0.189274)100:0.29615)100:0.230477,CniActiniaT_rna-XM_031708179.1:0.715749)100:0.561931,CniNemvArnau_v1g139322:0.814006)10:0.118669)5:0.100953)3:0.11045,((((((((((((CniDendronephthya_rna-XM_028551629.1:0.520084,CniDendronephthya_rna-XM_028537270.1:0.183189)45:0.00810687,(CniDendronephthya_rna-XM_028537617.1:0.11277,CniDendronephthya_rna-XM_028537399.1:0.153258)100:0.255382)16:0.0142201,((CniDendronephthya_rna-XM_028537396.1:0.0630216,CniDendronephthya_rna-XM_028537404.1:0.120805)83:0.129755,((CniDendronephthya_rna-XM_028537681.1:0.14497,CniDendronephthya_rna-XM_028537691.1:0.144844)100:0.123581,CniDendronephthya_rna-XM_028537639.1:0.179355)75:0.0580125)63:0.0912367)14:0.0219332,(((CniDendronephthya_rna-XM_028537512.1:0.177388,CniDendronephthya_rna-XM_028537405.1:0.113841)97:0.069968,CniDendronephthya_rna-XM_028537403.1:0.212977)98:0.194325,(CniDendronephthya_rna-XM_028537618.1:0.0398259,CniDendronephthya_rna-XM_028537625.1:0.0579629)100:0.206965)96:0.0881359)27:0.0253783,(((((CniDendronephthya_rna-XM_028537376.1:0.16363,CniDendronephthya_rna-XM_028537586.1:0.201744)100:0.117689,CniDendronephthya_rna-XM_028537600.1:0.0938106)49:0.0647167,(CniDendronephthya_rna-XM_028537393.1:0.313468,CniDendronephthya_rna-XM_028537497.1:0.158319)43:0.0581149)44:0.0162489,((CniDendronephthya_rna-XM_028537407.1:0.349598,CniDendronephthya_rna-XM_028537419.1:0.133708)94:0.0784154,CniDendronephthya_rna-XM_028537417.1:0.198564)77:0.0672628)77:0.0651782,CniDendronephthya_rna-XM_028537408.1:0.313259)23:0.0186928)21:0.0760111,((((CniDendronephthya_rna-XM_028547188.1:0.0354137,CniDendronephthya_rna-XM_028559004.1:0.0732115)100:0.0712859,CniDendronephthya_rna-XM_028558987.1:0.209826)100:0.141964,(CniDendronephthya_rna-XM_028546973.1:0.121978,CniDendronephthya_rna-XM_028558989.1:0.091003)85:0.0316219)79:0.0583129,(CniDendronephthya_rna-XM_028558996.1:0.221263,(CniDendronephthya_rna-XM_028560778.1:0.141991,(CniDendronephthya_rna-XM_028561243.1:1e-06,CniDendronephthya_rna-XM_028563190.1:1e-06)100:0.151075)85:0.115394)61:0.00892082)68:0.0438058)20:0.140938,((CniDendronephthya_rna-XM_028537277.1:0.23232,(((CniDendronephthya_rna-XM_028547187.1:0.0660665,CniDendronephthya_rna-XM_028546972.1:0.0609846)100:0.177411,((((CniDendronephthya_rna-XM_028562619.1:1e-06,CniDendronephthya_rna-XM_028562853.1:1e-06)98:2.371e-06,CniDendronephthya_rna-XM_028563189.1:1e-06)47:2.2518e-06,CniDendronephthya_rna-XM_028563437.1:1e-06)24:0.0896594,CniDendronephthya_rna-XM_028562815.1:0.0413135)100:0.191964)91:0.119665,(CniDendronephthya_rna-XM_028547172.1:0.125538,CniDendronephthya_rna-XM_028547228.1:0.181112)91:0.0409211)76:0.0830004)15:0.0321691,CniDendronephthya_rna-XM_028547196.1:0.16141)11:0.00641231)49:0.0661983,((((((CniDendronephthya_rna-XM_028537406.1:0.484191,CniDendronephthya_rna-XM_028537475.1:0.0653335)65:0.0545085,(((CniDendronephthya_rna-XM_028537590.1:0.042549,CniDendronephthya_rna-XM_028537595.1:0.0820872)100:0.069501,(CniDendronephthya_rna-XM_028537588.1:0.165861,CniDendronephthya_rna-XM_028537592.1:0.0479018)97:0.0478391)97:0.120916,(CniDendronephthya_rna-XM_028537596.1:0.0827602,CniDendronephthya_rna-XM_028537599.1:0.127273)80:0.0298233)97:0.0513736)65:0.110746,(CniDendronephthya_rna-XM_028537474.1:0.0476503,CniDendronephthya_rna-XM_028537418.1:0.235904)69:0.0659357)96:0.0379155,CniDendronephthya_rna-XM_028537496.1:0.165633)96:0.116135,CniDendronephthya_rna-XM_028537628.1:0.188478)59:0.0192974,((((CniDendronephthya_rna-XM_028547364.1:0.153167,CniDendronephthya_rna-XM_028547526.1:0.165641)100:0.0914472,CniDendronephthya_rna-XM_028547365.1:0.383278)100:0.261823,CniDendronephthya_rna-XM_028555882.1:0.417559)99:0.141248,CniDendronephthya_rna-XM_028547663.1:0.53786)93:0.346237)59:0.356427)83:0.205365,(CniDendronephthya_rna-XM_028537382.1:0.355211,CniDendronephthya_rna-XM_028537664.1:0.310851)100:0.461136)86:0.227704,CniXenia_Xe_024916-T1:1.34133)54:0.125784,CniDendronephthya_rna-XM_028547155.1:1.30455)97:0.433316,((CniFungiaSp_ffun1.m4.15813.m1:0.277925,CniOrbicellaF_rna34412:0.451477)100:0.345466,CniPoritesL_plut2.m8.7134.m1:0.543145)100:0.490392)68:0.122209)7:0.083103,CniDiscosoma_evm.model.scaffold_3616.1:1.53478)16:0.0950882,((((((((CniAureliaA_scaffold1194.g6.t2:0.94709,CniAureliaA_scaffold690.g9.t1:1.12037)100:0.193715,((CniAureliaA_scaffold2138.g1.t1:0.0641928,CniAureliaA_scaffold465.g1.t1:0.045434)100:0.294408,CniAureliaA_scaffold583.g11.t1:0.223244)100:0.289309)100:0.169436,CniAureliaA_scaffold2138.g3.t1:0.622864)100:0.252427,CniMorbakkaV_scaffold145.g2.t1:1.13473)100:0.255418,CniAureliaA_scaffold1301.g7.t1:1.20358)89:0.0662079,(CniMorbakkaV_scaffold160.g20.t1:0.4404,CniMorbakkaV_scaffold160.g24.t1:0.631487)100:1.16981)100:0.168594,CniMorbakkaV_scaffold1995.g1.t1:1.28083)99:0.276114,CniAureliaA_scaffold173.g11.t1:1.66689)17:0.127317)11:0.104968,(((AcanthasterP_rna13080:0.925283,CniAureliaA_scaffold194.g1.t1:1.38166)52:0.769489,LottiaG_LotgiT157490:1.41134)28:0.187901,((LingulaA_rna-XM_013565395.2:1.1031,LingulaA_rna-XM_013543536.1:1.96561)46:0.168746,((((AcanthasterP_rna1504:1.1615,CniAcroporaT_aten_0.1.m1.10998.m1:1.10333)70:0.123174,(BotrylloidesL_Boleac.CG.SB_v3.S74.g13746.01.t:0.871531,CniFungiaSp_ffun1.m4.28531.m1:1.08879)68:0.447494)71:0.196784,((CniPocilloporaA_rna25891:1e-06,CniPocilloporaD_rna-XM_027202340.1:1e-06)100:1.03227,StrongylocentrotusP_rna32936:1.28503)91:0.30038)75:0.497859,(((((((BotrylloidesL_Boleac.CG.SB_v3.S449.g09922.01.t:0.484792,BotrylloidesL_Boleac.CG.SB_v3.S95.g15525.01.t:0.686585)100:1.11106,(LingulaA_rna-XM_013563899.1:1e-06,LingulaA_rna-XM_013536682.1:2.3653e-06)100:1.20047)26:0.183451,(((LingulaA_rna-XM_013562562.2:0.030435,LingulaA_rna-XM_024076774.1:0.083317)100:0.4499,(((LingulaA_rna-XM_013538394.1:0.00487263,LingulaA_rna-XM_013555347.1:0.100068)100:0.0247697,(LingulaA_rna-XM_013538395.2:0.0559966,LingulaA_rna-XM_013533346.2:0.267088)100:0.033887)100:0.272229,LingulaA_rna-XM_013561495.1:0.609072)98:0.152457)100:0.757071,(LingulaA_rna-XM_013552628.1:0.0447184,((LingulaA_rna-XM_013552626.1:0.0880576,LingulaA_rna-XM_013552625.1:0.152568)99:0.0330794,LingulaA_rna-XM_013552616.2:0.256167)98:0.020833)99:0.601578)98:0.248376)24:0.0448883,(((LingulaA_rna-XM_013532618.1:0.0230813,LingulaA_rna-XM_013533720.1:0.128433)100:0.535763,(LingulaA_rna-XM_013557024.1:0.0219794,LingulaA_rna-XM_013563572.1:0.024275)100:0.296046)100:0.52986,(LingulaA_rna-XM_013556977.1:0.31693,LingulaA_rna-XM_013557023.1:0.370172)100:1.21307)90:0.191458)68:0.545913,LingulaA_rna-XM_024077516.1:1.10326)64:0.234747,(((CniMorbakkaV_scaffold231.g20.t1:0.137279,CniMorbakkaV_scaffold96.g22.t1:0.0725736)100:0.876885,CniMorbakkaV_scaffold52.g17.t1:2.03996)97:0.263019,(((StrongylocentrotusP_rna15665:0.122436,StrongylocentrotusP_rna40616:0.0891357)100:0.212011,StrongylocentrotusP_rna19485:0.565702)100:0.383688,StrongylocentrotusP_rna20143:1.00776)100:0.846298)96:0.13765)47:0.0846495,((AcanthasterP_rna30505:1.2033,StrigamiaM_SMAR013665-RA:1.4332)83:0.461008,((((((((((((CniAcroporaD_rna10121:0.0175783,CniAcroporaM_amil.1.2.4654.m1:0.0123142)100:0.0344215,CniAcroporaT_aten_0.1.m1.34493.m1:0.0598162)100:0.2309,CniMontiporaC_g27882.t1:0.19668)100:0.243481,CniGalaxeaF_gfas1.m1.2702.m1:0.288868)99:0.0641359,CniPoritesL_plut2.m8.17730.m1:0.396527)99:0.0610933,((CniFungiaSp_ffun1.m4.26655.m1:0.169873,(CniGoniastreaA_gasp1.m3.2489.m1:0.160668,CniOrbicellaF_rna2566:0.0758503)100:0.0936772)100:0.082464,((CniPocilloporaA_rna18493:1e-06,CniPocilloporaD_rna-XM_027194917.1:1e-06)100:0.11525,CniMergedstylophoraP_rna18771:0.0849971)100:0.277333)100:0.0636461)99:0.148851,(CniAmplexidiscus_evm.model.scaffold_441.5:0.058766,CniDiscosoma_evm.model.scaffold_25.99:0.100429)100:0.438766)99:0.362752,((CniExaiptasiaP_rna-XM_028657406.1:0.417873,CniActiniaT_rna-XM_031693316.1:0.37184)100:0.112501,CniNemvArnau_v1g68155:0.448161)99:0.385701)100:0.570262,(((CniAureliaA_scaffold210.g16.t1:0.958844,((CniDendronephthya_rna-XM_028536213.1:0.363188,CniRenillaM_g13255.t1:0.679277)100:0.216742,CniXenia_Xe_006333-T1:0.672681)100:0.585744)100:0.454241,CniMorbakkaV_scaffold154.g38.t1:0.906933)100:0.244004,((CniAureliaA_scaffold2885.g2.t1:0.520419,CniMorbakkaV_scaffold17.g74.t1:0.55395)100:0.171852,CniHydraV_rna4149:0.880893)100:0.426872)100:0.402495)89:0.178272,(((((((((((CniAcroporaD_rna25452:0.030382,(CniAcroporaD_rna25453:0.00788078,(CniAcroporaD_rna39778:0.0177282,CniAcroporaM_amil.1.2.14847.m1:0.0229768)100:0.00823925)100:0.0159563)100:0.0270942,CniAcroporaT_aten_0.1.m1.22507.m1:0.0507113)100:0.137702,CniMontiporaC_g40117.t1:0.113127)100:0.0594501,(CniGalaxeaF_gfas1.m1.8751.m1:0.175237,CniMontiporaC_adi2mcaRNA25453_R0:0.126116)100:0.0361673)100:0.0588937,(((CniFungiaSp_ffun1.m4.10760.m1:0.0264122,CniFungiaSp_ffun1.m4.29820.m1:0.00856001)100:0.101865,(CniGoniastreaA_gasp1.m3.23520.m1:0.0557628,CniOrbicellaF_rna9931:0.00829252)100:0.0589512)100:0.0490673,((CniPocilloporaA_rna25565:1e-06,CniPocilloporaD_rna-XM_027202034.1:1e-06)100:0.0682655,CniMergedstylophoraP_rna22290:0.0543328)100:0.179551)100:0.070353)97:0.0541847,CniPoritesL_plut2.m8.5254.m1:0.364719)100:0.213398,((CniExaiptasiaP_rna-XM_021055362.2:0.21113,CniActiniaT_rna-XM_031718592.1:0.195217)100:0.158977,(CniNemvArnau_v1g244013:2.6305e-06,CniNemvArnau_NVE11404:0.108094)100:0.250228)100:0.210584)100:0.469386,((CniAureliaA_scaffold605.g10.t1:0.560075,CniMorbakkaV_scaffold331.g4.t1:0.660573)100:0.207541,CniHydraV_rna21654:1.14853)100:0.359546)17:0.0887594,((CniAureliaA_scaffold605.g8.t1:0.487532,CniMorbakkaV_scaffold331.g11.t1:0.585038)100:0.738292,LottiaG_LotgiT80011:1.38694)15:0.201777)25:0.0817469,(((CniAmplexidiscus_evm.model.scaffold_286.3:0.116584,CniDiscosoma_evm.model.scaffold_38.62:0.0691204)100:0.712853,((CniFungiaSp_ffun1.m4.7646.m1:0.266244,(CniGoniastreaA_gasp1.m3.12787.m1:0.100591,CniOrbicellaF_rna4258:0.0697615)100:0.197816)100:0.186349,((CniPocilloporaA_rna10772:1e-06,CniPocilloporaD_rna-XM_027186989.1:1e-06)100:0.161621,CniMergedstylophoraP_rna22540:0.133068)100:0.387678)100:0.185536)59:0.0841824,((CniMontiporaC_g60673.t1:0.015273,CniMontiporaC_g70155.t1:0.0208782)100:0.706301,CniPoritesL_plut2.m8.21023.m1:0.85209)50:0.0917357)99:0.909056)34:0.0981034,(((((((((((CniAcroporaD_rna25454:0.0697945,CniAcroporaM_amil.1.2.14851.m1:0.0370149)100:0.0168719,(CniAcroporaD_rna39776:0.0420432,(CniAcroporaT_aten_0.1.m1.22511.m1:0.052252,CniAcroporaT_aten_0.1.m1.22512.m1:0.0859327)100:0.0366582)100:0.0272972)92:0.0100647,CniAcroporaD_rna25455:0.075404)100:0.273746,CniMontiporaC_g40122.t1:0.17583)100:0.114178,CniGalaxeaF_gfas1.m1.8755.m1:0.207046)100:0.0815925,CniPoritesL_plut2.m8.5248.m1:0.421466)100:0.0676808,((((CniFungiaSp_ffun1.m4.10765.m1:0.00898046,CniFungiaSp_ffun1.m4.29821.m1:0.0141247)100:0.0488952,((CniFungiaSp_ffun1.m4.10770.m1:0.0522247,CniFungiaSp_ffun1.m4.10769.m1:0.00774783)100:0.0574029,CniFungiaSp_ffun1.m4.10766.m1:0.0391422)100:0.22624)100:0.0907527,((CniGoniastreaA_gasp1.m3.21686.m1:0.120183,CniGoniastreaA_gasp1.m3.23518.m1:0.0814979)100:0.0274928,CniOrbicellaF_rna9927:0.0491655)100:0.107375)100:0.11113,((CniPocilloporaA_rna25564:1e-06,CniPocilloporaD_rna-XM_027202032.1:1e-06)100:0.171815,CniMergedstylophoraP_Spis14293:0.158367)100:0.285558)100:0.0748859)100:0.121631,((CniAmplexidiscus_evm.model.scaffold_1096.1:1e-06,CniAmplexidiscus_evm.model.scaffold_133.1:1e-06)100:0.100628,CniDiscosoma_evm.model.scaffold_41.41:0.117091)100:0.245456)100:0.100748,(((CniFungiaSp_ffun1.m4.10768.m1:0.328448,(CniGoniastreaA_gasp1.m3.21690.m1:0.124149,CniOrbicellaF_rna9925:0.080282)100:0.181839)100:0.0813306,(CniPocilloporaA_rna25563:2.6523e-06,CniPocilloporaD_rna-XM_027202030.1:2.9587e-06)100:0.444599)100:0.163979,CniGalaxeaF_gfas1.m1.8757.m1:0.867203)100:0.351147)100:0.27397,(((CniExaiptasiaP_rna-XM_028663937.1:1.01548,CniExaiptasiaP_rna-XM_021055363.2:0.262359)99:0.178443,CniActiniaT_rna-XM_031718593.1:0.265199)99:0.128889,CniNemvArnau_v1g209351:0.372192)100:0.283958)100:0.441036,(((CniDendronephthya_rna-XM_028536718.1:0.340059,CniXenia_Xe_005745-T1:0.466453)100:0.15757,(CniRenillaM_g1643.t1:0.00242536,CniRenillaM_g4796.t1:0.027863)100:0.611744)100:0.831847,(CniExaiptasiaP_rna-XM_028662002.1:0.823122,CniActiniaT_rna-XM_031710315.1:0.738351)100:0.900181)61:0.0806912)28:0.0681359)77:0.13201)90:0.247159,CniHydraV_rna6284:1.52928)94:0.202594,(((((AcanthasterP_rna21550:0.768023,StrongylocentrotusP_rna25237:0.877901)100:0.725901,CniMontiporaC_g1236.t1:1.46131)91:0.142589,CniMorbakkaV_scaffold56.g10.t1:2.21732)78:0.207477,((((CaenorhabditisE_W03D8.6a.1:0.122862,CrassostreaG_EKC27635:1.11934)100:1.24688,(CrassostreaG_EKC29200:0.962589,StrigamiaM_SMAR015550-RA:0.902781)95:0.158049)100:0.875742,(DrosophilaM_FBtr0333592:0.256259,ApisM_GB54538-RA:0.382421)100:1.18947)96:0.201624,(CniPoritesL_plut2.m8.718.m1:0.725206,(LottiaG_LotgiT233060:2.9861e-06,LottiaG_LotgiT176746:0.0108629)100:0.842137)97:0.645198)93:0.0931469)79:0.178377,((((CaenorhabditisE_F20B10.1.1:1.67418,(CniThelohanellusK_rna10958:0.281223,(CniHenneguyaS_rna-gnl|WGS_SGJC|scaffold_1110-augustus-0.9-mRNA:0.206508,CniMyxobolusS_rna-gnl|WGS_QWKW|scaffold_612-snap-0.6-mRNA:0.236512)100:0.208168)100:0.885805)100:0.705353,(((((CniAureliaA_scaffold1063.g6.t1:0.169918,CniAureliaA_scaffold956.g10.t1:0.182813)100:0.0750026,CniAureliaA_scaffold956.g7.t1:0.155158)100:0.377763,CniMorbakkaV_scaffold12.g130.t1:0.464786)100:0.661415,(CniHydraV_rna2552:0.2099,(CniHydraV_rna2553:0.19632,CniHydraV_rna2556:0.18958)100:0.121803)100:0.906574)100:0.333209,((CniDendronephthya_rna-XM_028537576.1:0.235404,CniXenia_Xe_009791-T1:0.337783)100:0.165387,CniRenillaM_g1601.t1:0.416915)100:1.16153)100:0.139117)100:0.295836,((((((((((((((CniAcroporaD_rna9613:0.103034,CniAcroporaD_rna15583:0.0664243)93:0.0203448,CniAcroporaM_amil.1.2.24352.m1:0.0903088)93:0.0331253,((CniAcroporaD_rna15574:0.0360316,CniAcroporaD_rna37276:0.458618)96:0.0546865,CniAcroporaM_amil.1.2.1564.m1:0.0387809)77:0.0227939)50:0.0310103,CniAcroporaT_aten_0.1.m1.11881.m1:0.0387386)32:0.0206373,CniAcroporaT_aten_0.1.m1.11854.m1:0.0372911)32:0.0286773,CniAcroporaT_aten_0.1.m1.11864.m1:0.0180281)50:0.028681,CniAcroporaT_aten_0.1.m1.11986.m1:0.076204)60:0.0418155,CniAcroporaT_aten_0.1.m1.11870.m1:0.0386771)87:0.050106,((CniAcroporaD_rna37275:0.150797,(CniAcroporaM_amil.1.2.1565.m1:0.0537092,CniAcroporaM_amil.1.2.24351.m1:0.00954979)98:0.00735083)57:0.00791777,CniAcroporaM_amil.1.2.23899.m1:0.159175)57:0.0137243)100:0.193685,(CniMontiporaC_g41280.t1:0.269158,CniMontiporaC_g66553.t1:0.127699)100:0.111992)100:0.173846,CniGalaxeaF_gfas1.m1.13644.m1:0.410892)100:0.0619214,CniPoritesL_plut2.m8.6599.m1:0.408987)100:0.123784,(CniAmplexidiscus_evm.model.scaffold_34.5:0.57176,((((((CniFungiaSp_ffun1.m4.18975.m1:0.0795212,CniFungiaSp_ffun1.m4.31247.m1:0.121279)12:0.0101066,CniFungiaSp_ffun1.m4.18982.m1:0.0209522)13:0.0417484,(CniFungiaSp_ffun1.m4.18976.m1:0.0266087,CniFungiaSp_ffun1.m4.31935.m1:0.0577322)100:0.047565)100:0.140984,CniFungiaSp_ffun1.m4.18983.m1:0.0324122)100:0.117378,(((CniGoniastreaA_gasp1.m3.12178.m1:0.120292,CniGoniastreaA_gasp1.m3.30986.m1:0.131832)100:0.0317447,CniOrbicellaF_rna18835:0.0647)100:0.0404068,CniGoniastreaA_gasp1.m1b.16263.m1:0.130806)100:0.119828)100:0.117367,((CniPocilloporaA_rna16117:1e-06,CniPocilloporaD_rna-XM_027192477.1:1e-06)100:0.117567,CniMergedstylophoraP_rna2853:0.167632)100:0.358116)100:0.11802)100:0.0853123)100:0.613308,((CniPoritesL_plut2.m8.726.m1:0.777861,LingulaA_rna-XM_024074578.1:1.14058)64:0.425721,((CniExaiptasiaP_rna-XM_021037431.2:0.244748,CniActiniaT_rna-XM_031703229.1:0.19149)90:0.0821402,((CniNemvArnau_v1g223033:2.7944e-06,CniNemvArnau_v1g57553:2.1669e-06)100:0.486627,(CniNemvArnau_v1g118629:0.277499,CniNemvArnau_v1g240263:0.103964)99:0.113004)99:0.126705)100:0.605446)89:0.269652)88:0.2611)91:0.201051,(((DanioR_ENSDART00000136363:0.449194,((((DanioR_ENSDART00000111193:0.422622,DanioR_ENSDART00000110136:0.202298)100:0.0522784,DanioR_ENSDART00000112295:0.309093)100:0.25281,((Human_ENST00000431078:0.0522791,((MusM_ENSMUST00000086738:0.0788749,MusM_ENSMUST00000076038:0.0707738)100:0.0158358,MusM_ENSMUST00000043725:0.0461209)100:0.0671977)100:0.12263,XenopusT_rna-XM_031893445.1:0.267738)100:0.110921)100:0.0813249,((((Human_ENST00000476707:0.0619126,MusM_ENSMUST00000118171:0.101844)100:0.0804257,((Human_ENST00000297668:0.00368577,Human_ENST00000377561:0.0136743)100:0.100382,MusM_ENSMUST00000091554:0.219666)100:0.167641)100:0.111266,OphiophagusH_rna-gnl|NaturalisBC|L345_05681.mrna:0.219837)100:0.0464564,XenopusT_rna-XM_031890976.1:0.307438)100:0.102608)100:0.06407)100:0.16914,(((DanioR_ENSDART00000108900:0.24,DanioR_ENSDART00000186112:0.11783)100:0.107421,((((Human_ENST00000361727:0.0328049,MusM_ENSMUST00000114641:0.0322708)100:0.0193373,OphiophagusH_rna-gnl|NaturalisBC|L345_12427.mrna:1.7398)80:0.0667946,OphiophagusH_rna-gnl|NaturalisBC|L345_16701.mrna:0.227399)81:0.0333501,XenopusT_rna-XM_031903464.1:0.148617)81:0.055003)98:0.178953,((DanioR_ENSDART00000154501:0.592072,XenopusT_rna-NM_001097290.1:0.272072)77:0.0656884,((Human_ENST00000264638:0.0321455,MusM_ENSMUST00000103109:0.0402719)100:0.306868,OphiophagusH_rna-gnl|NaturalisBC|L345_08692.mrna:0.314131)100:0.0856723)100:0.495561)100:0.128299)97:0.431866,(((BotrylloidesL_Boleac.CG.SB_v3.S14.g02594.01.t:1.86172,(LottiaG_LotgiT68371:0.699395,LottiaG_LotgiT133382:1.06634)88:1.58632)26:0.257626,((((DrosophilaM_FBtr0075999:0.293694,ApisM_GB51399-RA:0.2317)100:0.129666,(AmphibalanusA_rna-gnl|WGS_VIIS|FJT64_014885-RA_mrna:0.192603,AmphibalanusA_rna-gnl|WGS_VIIS|FJT64_002273-RA_mrna:0.235136)100:0.442771)71:0.0803155,StrigamiaM_SMAR012183-RA:0.414918)94:0.376848,((CrassostreaG_EKC30132:0.444639,LottiaG_LotgiT118711:0.347524)100:0.285699,LingulaA_rna-XM_013532796.1:0.557022)100:0.214913)48:0.0899763)70:0.221788,(AcanthasterP_rna951:0.495091,(StrongylocentrotusP_rna5117:2.6934e-06,(StrongylocentrotusP_rna17788:2.6383e-06,StrongylocentrotusP_rna22394:2.7266e-06)100:0.0295009)100:0.754978)100:0.491807)83:0.092249)96:0.306751)82:0.12947)92:0.109347)90:0.169653)49:0.0825054)48:0.134849)51:0.0327858)28:0.136057)9:0.0774887)12:0.073799)18:0.15467)1:0.829615)0;
