# Supplementary material for: Evolution of Protein-Mediated Biomineralization in Scleractinian Corals
Source: Front Genet. 2021 Feb 2;12:618517. doi: 10.3389/fgene.2021.618517 (PMC7902050; doi:10.3389/fgene.2021.618517)
Supplement: Supplementary file 2 [file Data_Sheet_2.ZIP › tree.biomin.OG0000059.tree.txt]

(((((CaenorhabditisE_C24B9.3.1:0.699369,CrassostreaG_EKC21333:0.772331)100:0.486312,SalpingoecaR_rna-gnl|WGS_ACSY|mrna_PTSG_11996T0:0.942686)100:0.58834,((CrassostreaG_EKC36968:0.561903,MonosigaB_rna-XM_001746341.1:0.536649)100:0.329245,SalpingoecaR_rna-gnl|WGS_ACSY|mrna_PTSG_01232T0:0.851004)100:1.17004)25:0.174447,(((((((CniDendronephthya_rna-XM_028554491.1:0.902537,CniExaiptasiaP_rna-XM_028660437.1:0.43648)100:0.276787,CniNemvArnau_v1g200128:0.789787)100:0.470558,(CniNemvArnau_v1g217931:0.0759255,CniNemvArnau_v1g217932:0.00932374)100:1.23758)100:0.2264,(LottiaG_LotgiT236717:0.763645,LottiaG_LotgiT236719:0.475696)100:0.78513)66:0.159681,(CrassostreaG_EKC36969:0.660815,CrassostreaG_EKC21530:0.495186)100:0.659871)100:0.180239,(MonosigaB_rna-XM_001743685.1:0.426208,SalpingoecaR_rna-gnl|WGS_ACSY|mrna_PTSG_01285T0:0.640586)100:0.934203)92:0.453119,((DanioR_ENSDART00000156892:0.698009,CniMyxobolusS_rna-gnl|WGS_QWKW|scaffold_2111-snap-0.2-mRNA:0.960807)100:0.438631,CrassostreaG_EKC20181:1.02121)18:0.0640755)33:0.162181)21:0.0479223,((BotrylloidesL_Boleac.CG.SB_v3.S466.g10208.01.t:1.03942,(((CniDendronephthya_rna-XM_028554472.1:0.310383,CniRenillaM_g1817.t1:0.204054)100:0.908189,CniDendronephthya_rna-XM_028559565.1:1.08177)100:0.494726,((((SalpingoecaR_rna-gnl|WGS_ACSY|mrna_PTSG_11571T0:0.548269,SalpingoecaR_rna-gnl|WGS_ACSY|mrna_PTSG_12722T0:0.723315)96:0.108319,SalpingoecaR_rna-gnl|WGS_ACSY|mrna_PTSG_00683T0:0.411455)100:0.111771,SalpingoecaR_rna-gnl|WGS_ACSY|mrna_PTSG_12412T0:0.797139)100:0.305046,SalpingoecaR_rna-gnl|WGS_ACSY|mrna_PTSG_08395T0:1.21637)100:0.18332)100:0.574957)39:0.295406,(((CniDendronephthya_rna-XM_028559252.1:0.774169,(DanioR_ENSDART00000160489:0.772914,CniXenia_Xe_002018-T1:0.370322)100:0.17573)100:0.305593,OphiophagusH_rna-gnl|NaturalisBC|L345_09538.mrna:1.13087)100:0.840153,((((((((((BotrylloidesL_Boleac.CG.SB_v3.S1076.g00832.01.t:0.392896,BotrylloidesL_Boleac.CG.SB_v3.S56.g11609.01.t:0.246072)100:0.0768433,BotrylloidesL_Boleac.CG.SB_v3.S866.g14855.01.t:0.535059)100:0.378561,BotrylloidesL_Boleac.CG.SB_v3.S56.g11608.01.t:0.474812)100:0.296039,(BotrylloidesL_Boleac.CG.SB_v3.S3.g07093.01.t:0.680585,((BotrylloidesL_Boleac.CG.SB_v3.S318.g07575.01.t:0.191851,BotrylloidesL_Boleac.CG.SB_v3.S364.g08396.01.t:0.179369)100:0.337991,BotrylloidesL_Boleac.CG.SB_v3.S530.g11285.01.t:0.443942)100:0.181957)100:0.427386)100:0.460714,(BotrylloidesL_Boleac.CG.SB_v3.S213.g04995.01.t:1.36402,(BotrylloidesL_Boleac.CG.SB_v3.S326.g07751.01.t:1.14731,(BotrylloidesL_Boleac.CG.SB_v3.S457.g10075.01.t:0.47744,CniPoritesL_plut2.m8.14439.m1:1.09402)100:0.205606)58:0.0428006)75:0.179501)77:0.22949,CaenorhabditisE_K09E2.1.1:1.59712)46:0.197056,(((((CniDendronephthya_rna-XM_028550592.1:2.6716e-06,CniDendronephthya_rna-XM_028558195.1:0.0139129)100:0.470538,CniXenia_Xe_014802-T1:0.577599)57:0.144949,CniRenillaM_g21221.t1:0.728208)100:0.58141,(CniDendronephthya_rna-XM_028558533.1:0.135345,CniDendronephthya_rna-XM_028558550.1:0.0619426)100:0.776876)100:0.475694,((((DanioR_ENSDART00000145395:0.331933,XenopusT_rna-XM_018094062.2:0.302859)100:0.111788,DanioR_ENSDART00000100608:0.350093)100:0.261957,(MusM_ENSMUST00000103103:0.338175,OphiophagusH_rna-gnl|NaturalisBC|L345_08278.mrna:0.184437)100:0.352185)60:0.087904,(DanioR_ENSDART00000049045:0.228665,(((Human_ENST00000373765:0.0442755,MusM_ENSMUST00000102576:0.0786729)100:0.132597,OphiophagusH_rna-gnl|NaturalisBC|L345_03640.mrna:0.192274)100:0.0429831,XenopusT_rna-NM_001030442.1:0.187497)100:0.0848543)100:0.180444)100:0.600043)86:0.232531)72:0.205589,((BotrylloidesL_Boleac.CG.SB_v3.S13.g02146.01.t:0.514279,((Human_ENST00000476993:0.148135,MusM_ENSMUST00000042196:0.162787)100:1.03507,((Human_ENST00000422202:0.134966,MusM_ENSMUST00000108856:0.202744)100:0.301784,(OphiophagusH_rna-gnl|NaturalisBC|L345_15508.mrna:0.417188,XenopusT_rna-XM_031894714.1:0.467221)100:0.0989279)100:0.497398)100:0.539615)99:0.304707,(BotrylloidesL_Boleac.CG.SB_v3.S410.g09344.01.t:1.08495,(DanioR_ENSDART00000029343:0.481138,(DanioR_ENSDART00000083654:0.409342,DanioR_ENSDART00000161636:0.299019)100:0.298884)100:1.00209)91:0.180074)89:0.314736)44:0.101955,((BotrylloidesL_Boleac.CG.SB_v3.S13.g02129.01.t:1.09995,(DanioR_ENSDART00000192511:0.399454,(((Human_ENST00000392982:0.113648,MusM_ENSMUST00000026068:0.149148)100:0.331469,OphiophagusH_rna-gnl|NaturalisBC|L345_10671.mrna:0.464571)20:0.0578802,XenopusT_rna-XM_004919370.3:0.353454)19:0.0862358)89:0.778298)98:0.265149,((BotrylloidesL_Boleac.CG.SB_v3.S294.g06960.01.t:1.03005,((BotrylloidesL_Boleac.CG.SB_v3.S457.g10082.01.t:0.745921,BotrylloidesL_Boleac.CG.SB_v3.S584.g11926.01.t:0.962369)96:0.166214,OphiophagusH_rna-gnl|NaturalisBC|L345_07639.mrna:0.452845)96:0.0922896)90:0.423444,(CrassostreaG_EKC23221:0.977026,SalpingoecaR_rna-gnl|WGS_ACSY|mrna_PTSG_10134T0:1.17715)100:0.681364)46:0.0276722)43:0.207631)32:0.0877147,((((((((((((BotrylloidesL_Boleac.CG.SB_v3.S149.g02958.01.t:1.18492,(CrassostreaG_EKC34369:0.416602,(CrassostreaG_EKC19111:0.799109,CrassostreaG_EKC27634:0.126178)65:0.13571)100:0.776832)91:0.374161,CniFungiaSp_ffun1.m4.27044.m1:0.984726)34:0.266041,BotrylloidesL_Boleac.CG.SB_v3.S213.g04993.01.t:1.97763)34:0.352302,((((CniDendronephthya_rna-XM_028556364.1:0.319031,CniRenillaM_g1815.t1:0.336383)100:0.873915,CniNemvArnau_v1g142259:0.99142)59:0.134174,CniDiscosoma_evm.model.scaffold_2.42:1.48212)38:0.0411448,CniNemvArnau_v1g225712:1.76444)26:0.113717)25:0.214565,((((((((BotrylloidesL_Boleac.CG.SB_v3.S327.g07753.01.t:0.291197,(CniGoniastreaA_gasp1.m3.6681.m1:0.821807,CniNemvArnau_NVE6379:0.216663)100:0.25721)100:0.878013,(CniAcroporaT_aten_0.1.m1.13981.m1:1.14642,CniActiniaT_rna-XM_031695379.1:0.993355)50:0.0772325)50:0.15814,(CniAcroporaM_amil.1.2.745.m1:0.709078,((CniAcroporaM_amil.1.2.21068.m1:0.0317079,CniAcroporaT_aten_0.1.m1.37015.m1:0.0131234)100:0.142598,(CniOrbicellaF_rna24793:0.382579,CniPoritesL_plut2.m8.13023.m1:0.268367)100:0.117628)100:0.878523)57:0.150831)77:0.537293,CniNemvArnau_v1g38294:0.905346)13:0.0577573,((((CniAmplexidiscus_evm.model.scaffold_577.2:0.547832,((CniPocilloporaA_rna24846:2.3454e-06,CniPocilloporaD_rna-XM_027201270.1:1e-06)100:0.11275,CniMergedstylophoraP_rna17639:0.0867709)100:0.13946)52:0.0561857,(CniFungiaSp_ffun1.m4.18435.m1:0.169135,(CniGoniastreaA_gasp1.m3.9119.m1:0.10702,CniOrbicellaF_rna9216:0.10742)100:0.0655557)100:0.0646798)100:0.133023,CniGalaxeaF_gfas1.m1.2407.m1:0.256291)35:0.0819266,CniPoritesL_plut2.m8.14674.m1:0.405984)100:1.00174)12:0.11079,((((((((CniAcroporaD_rna166:0.0243795,(((CniAcroporaM_amil.1.2.747.m1:0.155379,CniAcroporaT_aten_0.1.m1.14910.m1:0.110252)100:0.146016,CniAcroporaT_aten_0.1.m1.23062.m1:0.0397515)100:0.2534,CniAcroporaT_aten_0.1.m1.13975.m1:0.225411)100:0.0145591)100:0.268316,((CniFungiaSp_ffun1.m4.19593.m1:0.106317,CniOrbicellaF_rna16129:0.0983605)100:0.0594799,(CniPocilloporaA_rna20627:2.1407e-06,CniPocilloporaD_rna-XM_027197056.1:1e-06)100:0.121065)75:0.0513292)100:0.261558,(((((CniAcroporaD_rna30935:0.121826,(CniAcroporaT_aten_0.1.m1.18507.m1:0.0964031,(CniMontiporaC_g18624.t1:0.00355117,CniMontiporaC_g68187.t1:0.00394982)100:0.139445)100:0.0810474)100:0.154981,CniMergedstylophoraP_rna7033:0.323695)100:0.0884841,CniPoritesL_plut2.m8.1225.m1:0.291357)100:0.242684,CniOrbicellaF_rna16133:0.322084)37:0.0529473,(CniAcroporaT_aten_0.1.m1.23064.m1:0.466747,CniExaiptasiaP_rna-XM_021052241.1:0.358729)91:0.0531311)29:0.0345292)31:0.0542416,CniNemvArnau_v1g79027:0.730737)16:0.0186839,((((CniAcroporaD_rna34449:0.287811,CniAcroporaT_aten_0.1.m1.13982.m1:0.984558)100:0.177228,CniGoniastreaA_gasp1.m1b.5663.m1:0.337855)100:0.457056,(((((CniOrbicellaF_rna16137:2.4146e-06,CniOrbicellaF_rna16139:2.8819e-06)100:0.469783,CniOrbicellaF_rna16145:0.492346)100:0.146338,CniNemvArnau_v1g79543:0.726315)97:0.078864,CniNemvArnau_v1g78975:0.557319)43:0.0126109,(CniOrbicellaF_rna16147:1.0414,(CniActiniaT_rna-XM_031701535.1:0.641331,CniNemvArnau_v1g123518:0.526813)100:0.311636)91:0.243836)44:0.040419)84:0.0716319,CniNemvArnau_v1g92584:0.807974)73:0.0253037)16:0.0455272,CniNemvArnau_v1g79516:0.77966)83:0.0581122,(CniDendronephthya_rna-XM_028554752.1:0.80933,CniNemvArnau_v1g79592:0.800545)91:0.282676)91:0.353994,(((((((CniAcroporaM_amil.1.2.741.m1:0.138441,CniOrbicellaF_rna16149:0.0783704)100:0.436826,CniNemvArnau_v1g11794:0.522048)100:0.182443,((CniAcroporaM_amil.1.2.21067.m1:0.262984,CniPoritesL_plut2.m8.13028.m1:0.165303)89:0.0163444,((CniFungiaSp_ffun1.m4.23273.m1:0.0733445,CniOrbicellaF_rna24785:0.18843)100:0.0862528,CniMergedstylophoraP_rna8729:0.1678)89:0.0668964)100:0.494554)100:0.515794,(((((CniFungiaSp_ffun1.m4.15305.m1:0.305758,CniGoniastreaA_gasp1.m3.29677.m1:0.167451)100:0.080345,((CniPocilloporaA_rna20630:1e-06,CniPocilloporaD_rna-XM_027197070.1:1e-06)100:0.107418,CniMergedstylophoraP_rna24991:0.0947021)100:0.143614)100:0.206657,CniPoritesL_plut2.m8.12154.m1:0.0358059)100:0.621033,(CniExaiptasiaP_rna-XM_021038866.2:0.534462,CniActiniaT_rna-XM_031693353.1:0.377698)100:0.370231)100:0.181343,CniActiniaT_rna-XM_031701536.1:0.957903)77:0.217757)100:0.540584,CniActiniaT_rna-XM_031701540.1:1.11056)91:0.237475,CniOrbicellaF_rna22811:0.813185)90:0.165119,((CniExaiptasiaP_rna-XM_021038810.2:0.551539,CniActiniaT_rna-XM_031705506.1:0.310665)100:0.456505,CniNemvArnau_v1g198700:0.775076)100:0.324428)88:0.226476)88:0.235791)13:0.0846461,((CniGoniastreaA_gasp1.m3.7046.m1:0.111359,CniOrbicellaF_rna18259:0.150017)100:0.252925,CniPoritesL_plut2.m8.19138.m1:0.339737)100:0.81306)26:0.203049,((((((((((CniAcroporaD_rna9783:0.0743157,CniAcroporaM_amil.1.2.224.m1:0.00749035)100:0.0253557,CniAcroporaT_aten_0.1.m1.2733.m1:0.0293401)100:0.210299,(CniMontiporaC_g14896.t1:0.003978,CniMontiporaC_g33637.t1:0.0255783)100:0.193685)100:0.231816,(CniPocilloporaA_rna24030:2.9449e-06,CniPocilloporaD_rna-XM_027200434.1:2.5613e-06)100:0.157856)100:0.0523674,(((CniAmplexidiscus_evm.model.scaffold_1.239:0.0512947,CniDiscosoma_evm.model.scaffold_2.13:0.135734)100:0.0827922,CniDiscosoma_evm.model.scaffold_2.14:0.346629)85:0.258101,((((CniFungiaSp_ffun1.m4.18665.m1:0.109619,((CniGoniastreaA_gasp1.m3.7874.m1:0.0349227,(CniGoniastreaA_gasp1.m3.7873.m1:0.107622,CniOrbicellaF_rna36551:0.0655276)100:0.35607)100:0.0232279,CniOrbicellaF_rna36549:0.106646)100:0.059491)100:0.0508154,(((CniGoniastreaA_gasp1.m3.7875.m1:0.0862205,CniOrbicellaF_rna36546:0.034262)100:0.324798,CniMergedstylophoraP_rna10366:0.194598)100:0.342453,(CniPocilloporaA_rna24031:2.2483e-06,CniPocilloporaD_rna-XM_027200435.1:2.1888e-06)100:0.105944)100:0.195966)100:0.0488395,(CniGalaxeaF_gfas1.m1.5745.m1:0.208614,CniPoritesL_plut2.m8.24405.m1:0.338904)100:0.113461)100:0.0459755,CniNemvArnau_v1g247586:1.08834)16:0.0181848)98:0.0676169)99:0.114649,CniFungiaSp_ffun1.m4.18666.m1:0.526514)86:0.0808572,(CniExaiptasiaP_rna-XM_028660442.1:0.251023,CniActiniaT_rna-XM_031709372.1:0.258244)100:0.478013)99:0.235772,(CniFungiaSp_ffun1.m4.18667.m1:0.522479,CniFungiaSp_ffun1.m4.26752.m1:0.461284)81:0.0968171)81:0.268499,CniNemvArnau_v1g133522:0.667632)96:0.336318,(((((((((((((CniAcroporaD_rna24178:2.6178e-06,CniAcroporaD_rna24181:0.0551981)100:0.0154683,CniAcroporaD_rna24179:0.0738809)100:0.0168905,CniAcroporaM_amil.1.2.8237.m1:0.0247361)100:0.0145193,CniAcroporaT_aten_0.1.m1.30541.m1:0.00703924)100:0.171935,CniMontiporaC_g45549.t1:0.2791)100:0.209121,CniGalaxeaF_gfas1.m1.4683.m1:0.151739)80:0.0380876,CniPoritesL_plut2.m8.11614.m1:0.293103)100:0.155572,(CniFungiaSp_ffun1.m4.26797.m1:0.510425,(CniGoniastreaA_gasp1.m3.9648.m1:0.12681,CniOrbicellaF_rna2175:0.139503)83:0.0969954)79:0.0299221)79:0.0800672,(CniFungiaSp_ffun1.m4.23295.m1:0.152575,((CniPocilloporaA_rna9294:1e-06,CniPocilloporaD_rna-XM_027185516.1:1e-06)100:0.215229,CniMergedstylophoraP_rna25106:0.0821225)100:0.194027)100:0.0705417)100:0.270681,((CniAmplexidiscus_evm.model.scaffold_0.15:0.32562,((CniFungiaSp_ffun1.m4.15310.m1:0.343485,CniGoniastreaA_gasp1.m3.29584.m1:0.321158)100:0.247519,CniPoritesL_plut2.m8.12152.m1:0.487743)100:0.146389)100:0.1386,(CniMontiporaC_adi2mcaRNA24182_R1:0.0285204,CniMontiporaC_g21374.t1:0.1415)100:0.308566)76:0.319084)70:0.10356,(((CniExaiptasiaP_rna-XM_028657484.1:0.200716,CniExaiptasiaP_rna-XM_028660088.1:0.127121)100:0.320946,CniExaiptasiaP_rna-XM_021041617.2:0.504872)91:0.275714,CniActiniaT_rna-XM_031701554.1:0.544691)86:0.206777)56:0.211455,((CniNemvArnau_v1g2784:0.0161979,CniNemvArnau_v1g27325:2.8693e-06)100:0.748482,CniNemvArnau_v1g86595:0.753373)56:0.0740692)32:0.221297,(((((CniAmplexidiscus_evm.model.scaffold_1785.1:0.0885903,CniDiscosoma_evm.model.scaffold_257.6:0.0386713)100:0.345569,(CniDiscosoma_evm.model.scaffold_257.5:0.491188,CniOrbicellaF_rna23873:0.443831)85:0.0865136)100:0.663306,((CniAmplexidiscus_evm.model.scaffold_67.6:0.437857,CniPoritesL_plut2.m8.32026.m1:0.501178)100:0.102159,CniMergedstylophoraP_rna34965:0.533503)43:0.270834)41:0.181759,CniNemvArnau_v1g106478:0.742584)35:0.352265,CniNemvArnau_v1g106492:0.644321)18:0.136603)27:0.0952944)29:0.166763)24:0.079463)14:2.0288e-06,CniNemvArnau_v1g153509:0.884464)21:0.0378267,CniGalaxeaF_gfas1.m1.5739.m1:1.6075)26:0.0244421,(((((CniDiscosoma_evm.model.scaffold_2.41:0.178511,(CniGalaxeaF_gfas1.m1.5742.m1:0.277101,(CniPocilloporaA_rna24025:1e-06,CniPocilloporaD_rna-XM_027200433.1:2.7268e-06)100:0.515207)100:0.193916)100:0.426592,(CniDiscosoma_evm.model.scaffold_2.43:0.542296,((((CniFungiaSp_ffun1.m4.3778.m1:0.000426323,CniFungiaSp_ffun1.m4.3780.m1:0.0216457)100:0.183353,(CniGoniastreaA_gasp1.m1b.10503.m1:0.0486667,CniOrbicellaF_rna36554:0.329996)100:0.171107)100:0.0569548,((CniPocilloporaA_rna24022:2.142e-06,CniPocilloporaD_rna-XM_027200429.1:1e-06)100:0.122803,((CniPocilloporaA_rna24023:2.0476e-06,CniPocilloporaD_rna-XM_027200430.1:2.0285e-06)100:0.359553,(((CniPocilloporaA_rna24024:1e-06,CniPocilloporaD_rna-XM_027200432.1:1e-06)100:0.0855632,CniMergedstylophoraP_rna10370:0.0885545)52:0.00803947,(CniPocilloporaA_rna24026:1e-06,CniPocilloporaD_rna-XM_027200437.1:1e-06)100:0.0998237)99:0.0607137)99:0.0319722)100:0.187489)100:0.124914,(CniGalaxeaF_gfas1.m1.5740.m1:0.339774,CniPoritesL_plut2.m8.12656.m1:0.333703)96:0.0644012)96:0.0564326)100:0.0753263)100:0.165566,(((CniExaiptasiaP_rna-XM_028661966.1:0.348325,CniActiniaT_rna-XM_031709382.1:0.274508)100:0.22165,(CniNemvArnau_v1g221080:0.0261012,CniNemvArnau_NVE7434:0.0272475)100:0.483929)100:0.0541329,(CniNemvArnau_v1g142280:0.0283215,CniNemvArnau_NVE7433:0.146773)100:0.235763)100:0.256442)100:0.4376,LottiaG_LotgiT74980:1.42438)59:0.185239,(CniActiniaT_rna-XM_031718153.1:0.416038,CniNemvArnau_v1g106514:0.595989)100:0.86619)62:0.425982)33:0.0606309,(((CaenorhabditisE_C18H7.1a.1:1.27395,((CaenorhabditisE_T19D12.4a.1:0.732558,LottiaG_LotgiT239537:0.465807)100:0.295667,LottiaG_LotgiT156327:1.17335)100:0.27267)100:0.649871,(((CniAureliaA_scaffold957.g5.t3:1.06232,(CniGoniastreaA_gasp1.m3.28847.m1:1.21843,CniExaiptasiaP_rna-XM_021054883.2:0.970054)90:0.188349)91:0.237609,(CniXenia_Xe_011402-T1:1.84097,CniActiniaT_rna-XM_031709375.1:1.10801)68:0.124455)92:0.175341,(CniExaiptasiaP_rna-XM_021054914.2:1.18756,CniNemvArnau_v1g221081:1.86934)88:0.15353)100:0.408986)100:0.267274,((CniAureliaA_scaffold1040.g1.t2:0.652247,XenopusT_rna-XM_031894909.1:1.29654)100:0.406467,(CniExaiptasiaP_rna-XM_021042404.2:0.396126,CniActiniaT_rna-XM_031694448.1:0.55182)100:0.833805)91:0.411741)91:0.543339)24:0.039714,(CniAmplexidiscus_evm.model.scaffold_11.74:1.0039,(LingulaA_rna-XM_013544231.1:1.28803,(((LingulaA_rna-XM_013527917.2:0.0249455,LingulaA_rna-XM_013533680.1:0.0530632)91:0.00904698,LingulaA_rna-XM_013527918.2:0.0363221)91:0.00997464,LingulaA_rna-XM_013533679.2:0.0145757)91:0.838692)24:0.456294)14:0.0359135)11:0.0446039,((((((((((BotrylloidesL_Boleac.CG.SB_v3.S37.g08544.01.t:1.41284,CniNemvArnau_v1g196243:1.7009)67:0.00940143,BotrylloidesL_Boleac.CG.SB_v3.S69.g13177.01.t:1.23325)57:0.123251,(CniExaiptasiaP_rna-XM_028660087.1:0.861502,(LingulaA_rna-XM_013547910.1:0.529487,LingulaA_rna-XM_013559080.1:0.49)100:0.550425)91:0.215397)53:0.0904982,((CniDendronephthya_rna-XM_028535236.1:0.547249,(CniRenillaM_g8784.t1:0.00644774,CniRenillaM_g20479.t1:2.0247e-06)100:0.685469)100:0.74577,((LingulaA_rna-XM_013550632.2:0.0170538,LingulaA_rna-XM_024075676.1:0.0459334)100:0.877959,LingulaA_rna-XM_024075688.1:0.417628)100:0.549008)32:0.193454)17:0.053304,CrassostreaG_EKC34640:0.914556)80:0.537955,CniGoniastreaA_gasp1.m1b.5149.m1:1.3164)23:0.0264828,(CaenorhabditisE_H13N06.2.1:1.68984,StrigamiaM_SMAR014692-RA:0.860236)30:0.335606)28:0.318966,((((BotrylloidesL_Boleac.CG.SB_v3.S5.g10788.01.t:1.43125,CrassostreaG_EKC36380:0.879317)100:0.233343,CrassostreaG_EKC33910:0.956143)77:0.503559,(((CniDendronephthya_rna-XM_028536298.1:0.434867,CniXenia_Xe_006069-T1:0.466821)100:0.89722,LottiaG_LotgiT122049:1.04836)6:0.0764778,LottiaG_LotgiT123318:1.31297)33:0.177417)32:0.134175,((((CniDendronephthya_rna-XM_028536809.1:0.3076,CniDendronephthya_rna-XM_028537028.1:0.344893)56:0.0526571,(CniDendronephthya_rna-XM_028537030.1:0.109214,CniDendronephthya_rna-XM_028537031.1:0.164075)97:0.0649568)100:0.843084,CniHydraV_rna6744:1.80347)56:0.296522,(LottiaG_LotgiT155294:1.12744,(OphiophagusH_rna-gnl|NaturalisBC|L345_05650.mrna:1.17201,OphiophagusH_rna-gnl|NaturalisBC|L345_07764.mrna:0.949082)43:0.336758)43:0.641086)28:0.17801)25:0.206055)17:0.12095,((((BotrylloidesL_Boleac.CG.SB_v3.S584.g11925.01.t:1.05503,((BotrylloidesL_Boleac.CG.SB_v3.S592.g12043.01.t:1.18712,((((((((CniAcroporaD_rna18055:0.0370597,CniAcroporaM_amil.1.2.20551.m1:0.0109945)100:0.216044,CniMontiporaC_g33237.t1:0.123091)100:0.131451,CniGalaxeaF_gfas1.m1.3125.m1:0.188375)100:0.0806264,CniPoritesL_plut2.m8.7712.m1:0.233592)100:0.09945,((CniFungiaSp_ffun1.m4.2283.m1:0.162453,(CniGoniastreaA_gasp1.m3.30067.m1:0.102986,CniOrbicellaF_rna20841:0.0580063)100:0.110501)100:0.0508678,((CniPocilloporaA_rna23074:1e-06,CniPocilloporaD_rna-XM_027199497.1:1e-06)100:0.0668559,CniMergedstylophoraP_rna29514:0.0427599)100:0.211446)100:0.0633665)100:0.0752137,(CniAmplexidiscus_evm.model.scaffold_129.1:0.0156785,CniDiscosoma_evm.model.scaffold_93.19:0.0821416)100:0.164201)100:0.376973,((CniExaiptasiaP_rna-XM_028660453.1:0.480324,CniActiniaT_rna-XM_031711456.1:0.179696)100:0.321248,CniNemvArnau_NVE22431:0.574035)100:0.189663)100:0.208204,((((CniAcroporaD_rna18338:0.0371248,CniAcroporaM_amil.1.2.4223.m1:0.0124058)100:0.0293582,CniAcroporaT_aten_0.1.m1.4374.m1:0.0457161)100:0.31634,((((CniAmplexidiscus_evm.model.scaffold_382.6:0.116761,CniDiscosoma_evm.model.scaffold_114.27:0.0999315)100:0.12238,(CniDiscosoma_evm.model.scaffold_278.3:0.364854,CniGalaxeaF_gfas1.m1.9729.m1:0.401643)100:0.0794828)100:0.130148,(CniFungiaSp_ffun1.m4.5830.m1:0.166626,((CniGoniastreaA_gasp1.m3.18019.m1:0.126287,(CniOrbicellaF_rna10475:2.1627e-06,CniOrbicellaF_rna10478:2.8153e-06)100:0.0495828)100:0.0996874,((CniPocilloporaA_rna999:2.2426e-06,CniPocilloporaD_rna-XM_027186492.1:2.6857e-06)100:0.0598194,CniMergedstylophoraP_rna8149:0.0538062)100:0.235602)90:0.0300347)100:0.135017)64:0.0371827,(CniGalaxeaF_gfas1.m1.18055.m1:0.23326,CniPoritesL_plut2.m8.16180.m1:0.305641)100:0.0638318)64:0.0869573)100:0.373659,(((CniExaiptasiaP_rna-XM_021039262.2:0.195306,CniActiniaT_rna-XM_031702042.1:0.271005)100:0.112207,CniNemvArnau_v1g212709:0.21932)100:0.334525,CniActiniaT_rna-XM_031702054.1:0.691235)100:0.114379)100:0.196804)100:0.7551)51:0.315737,(((CniDiscosoma_evm.model.scaffold_1.111:0.349848,((CniFungiaSp_ffun1.m4.4302.m1:0.158587,(CniGoniastreaA_gasp1.m3.3929.m1:0.098429,CniOrbicellaF_rna35045:0.0501105)100:0.106245)100:0.158647,((CniPocilloporaA_rna26748:2.2735e-06,CniPocilloporaD_rna-XM_027203263.1:2.0882e-06)100:0.0858796,CniMergedstylophoraP_rna4176:0.0815308)100:0.25187)100:0.140912)100:0.273703,((CniExaiptasiaP_rna-XM_021061574.2:0.161843,CniActiniaT_rna-XM_031703288.1:0.167008)100:0.141228,CniNemvArnau_v1g197296:0.255193)100:0.406342)100:1.22957,((CniOrbicellaF_rna35067:0.260673,((CniPocilloporaA_rna26738:1e-06,CniPocilloporaD_rna-XM_027203226.1:1e-06)100:0.400831,CniMergedstylophoraP_rna4165:0.147547)100:0.773117)100:0.661902,CniPoritesL_jamg1.model.xpSc0007134.3:1.12226)91:0.10479)91:0.200327)51:0.235325)14:0.125047,(((((((CniAcroporaM_amil.1.2.82.m1:0.24133,CniMontiporaC_g28889.t1:0.221019)100:0.0422612,(((CniFungiaSp_ffun1.m2b.15656.m1:0.0874792,(CniGoniastreaA_gasp1.m3.6054.m1:0.149612,CniPoritesL_jamg1.model.Sc0000477.22:0.265419)7:0.0338221)30:0.0710366,(CniPocilloporaA_rna11800:2.61e-06,CniPocilloporaD_rna-XM_027188034.1:1e-06)100:0.212845)30:0.0945514,CniGalaxeaF_gfas1.m1.13771.m1:0.282798)100:0.0746902)100:0.882546,(CniActiniaT_rna-XM_031703030.1:0.43671,CniActiniaT_rna-XM_031709406.1:0.196495)100:0.326954)44:0.145592,(CniNemvArnau_v1g242423:0.109675,CniNemvArnau_v1g222316:0.341425)100:0.790876)43:0.173871,CniActiniaT_rna-XM_031696832.1:0.698221)100:0.55765,(CniExaiptasiaP_rna-XM_028661964.1:0.922458,(CniNemvArnau_v1g216042:0.147997,CniNemvArnau_v1g221836:0.238779)100:1.18191)100:0.61755)35:0.35925,(((CniDendronephthya_rna-XM_028556075.1:0.634713,CniXenia_Xe_009337-T1:0.496993)100:1.08661,CniHydraV_rna21261:1.54122)25:0.249877,((CniHydraV_rna18640:0.0778186,CniHydraV_rna21941:0.124607)100:1.01272,CniOrbicellaF_rna6352:1.41259)32:0.420188)15:0.121365)14:0.088641)18:0.0598556,((CniExaiptasiaP_rna-XM_021049223.2:0.47296,CniActiniaT_rna-XM_031715625.1:0.592089)99:0.2719,CniNemvArnau_v1g243374:0.672055)100:0.661623)20:0.072758,(((CaenorhabditisE_C16E9.1.1:0.9552,LingulaA_rna-XM_013536663.1:0.522781)100:0.433645,(CniDendronephthya_rna-XM_028541406.1:0.525315,CniRenillaM_g8718.t1:0.453145)100:0.923158)99:0.323747,LingulaA_rna-XM_024075882.1:1.36024)22:0.283917)16:0.0763225)29:0.133278,(((BotrylloidesL_Boleac.CG.SB_v3.S6.g12150.01.t:1.44291,((((((((CaenorhabditisE_M142.2.2:1.7308,CrassostreaG_EKC32120:0.82986)100:0.182321,(LottiaG_LotgiT69761:0.536101,LingulaA_rna-XM_024076589.1:0.738909)67:0.146671)67:0.268604,(((LottiaG_LotgiT140660:1.10871,LingulaA_rna-XM_013564294.1:1.57455)66:0.35624,((LingulaA_rna-XM_013545542.1:0.0507896,LingulaA_rna-XM_013545661.1:0.0145686)100:0.538836,(LingulaA_rna-XM_013552984.1:0.903826,LingulaA_rna-XM_013527295.2:0.579092)66:0.0915004)100:0.304546)66:0.143798,LingulaA_rna-XM_013533378.1:0.672367)67:0.421377)61:0.143395,((CrassostreaG_EKC33511:0.000462165,(CrassostreaG_EKC33512:0.0345053,CrassostreaG_EKC27115:0.0364511)100:0.160777)100:1.09171,(CrassostreaG_EKC20505:1.10586,(LottiaG_LotgiT134745:0.754618,(LottiaG_LotgiT134694:0.0158219,LottiaG_LotgiT239707:0.429245)100:0.633686)100:0.573329)29:0.334119)29:0.317116)24:0.131671,((((LingulaA_rna-XM_013535303.1:0.449649,LingulaA_rna-XM_013553877.1:0.654006)100:0.168042,(LingulaA_rna-XM_024075528.1:0.0915922,LingulaA_rna-XM_013553876.2:2.875e-06)100:0.628994)100:0.30595,LingulaA_rna-XM_013551662.1:0.66449)100:0.308601,(LingulaA_rna-XM_013560121.1:0.0623439,LingulaA_rna-XM_013560214.1:0.00511233)100:1.49613)60:0.301083)24:0.153241,((((CrassostreaG_EKC29134:0.814524,LottiaG_LotgiT121960:0.68202)100:0.476054,LottiaG_LotgiT112071:0.901061)22:0.12128,((CrassostreaG_EKC36167:0.426059,LottiaG_LotgiT231577:0.826584)100:0.199349,LottiaG_LotgiT115133:0.671951)100:0.392889)13:0.113627,((CrassostreaG_EKC37333:1.10461,(CrassostreaG_EKC31369:0.606877,LottiaG_LotgiT118058:0.823305)100:0.190158)71:0.0914727,(CrassostreaG_EKC20504:0.819067,(LottiaG_LotgiT67597:0.53592,LottiaG_LotgiT233176:0.686908)100:0.176491)85:0.201552)86:0.131594)25:0.248719)33:0.0651328,((((CrassostreaG_EKC33513:0.924778,CrassostreaG_EKC27114:0.421795)100:0.283497,CrassostreaG_EKC33514:0.739412)88:0.206923,CrassostreaG_EKC19838:0.866643)91:0.413966,(LottiaG_LotgiT231503:0.0983624,LottiaG_LotgiT231504:0.24361)100:1.46916)35:0.20506)67:0.199848,((((((CniAureliaA_scaffold108.g24.t1:0.276397,CniHydraV_rna15133:0.494006)100:0.112834,CniMorbakkaV_scaffold502.g1.t1:0.614721)100:0.271971,CniDendronephthya_rna-XM_028542309.1:0.471424)100:0.513317,((CrassostreaG_EKC27966:0.636352,CrassostreaG_EKC27967:0.285463)91:0.747937,(LingulaA_rna-XM_013547416.1:0.0119479,LingulaA_rna-XM_013563034.1:0.00168222)100:0.810153)90:0.230997)90:0.435193,(((CniXenia_Xe_002020-T1:0.224364,CniXenia_Xe_002025-T1:2.363e-06)100:0.075407,CniXenia_Xe_002021-T1:0.0912932)100:1.01747,(((SalpingoecaR_rna-gnl|WGS_ACSY|mrna_PTSG_09829T0:0.132095,SalpingoecaR_rna-gnl|WGS_ACSY|mrna_PTSG_10931T0:2.5202e-06)100:0.452868,SalpingoecaR_rna-gnl|WGS_ACSY|mrna_PTSG_10281T0:0.44159)100:0.143815,SalpingoecaR_rna-gnl|WGS_ACSY|mrna_PTSG_11167T0:0.739657)100:1.0949)67:0.23108)45:0.222968,((CrassostreaG_EKC40282:0.390868,(CrassostreaG_EKC19483:0.506272,CrassostreaG_EKC20391:0.386849)100:0.0897813)100:0.290551,LingulaA_rna-XM_013555359.2:0.569099)100:0.589633)62:0.29071)28:0.0298779)30:0.0632905,((CniMorbakkaV_scaffold216.g32.t1:1.53777,((((((AmphimedonQ_rna6042:0.0985789,(AmphimedonQ_rna6044:0.033113,AmphimedonQ_rna6050:0.0352157)100:0.101462)97:0.0122474,((AmphimedonQ_rna6052:0.0605319,(AmphimedonQ_rna6058:0.018367,AmphimedonQ_rna25639:0.0215761)100:0.0139349)97:0.00373756,AmphimedonQ_rna6053:0.0667869)97:0.0316648)100:0.11386,((((AmphimedonQ_rna8910:0.051741,AmphimedonQ_rna24697:0.0270916)90:0.0119807,AmphimedonQ_rna30567:0.00762412)100:0.0325031,AmphimedonQ_rna24696:0.0712202)100:0.0575669,AmphimedonQ_rna29642:0.0839933)4:2.9926e-06)50:0.116373,(AmphimedonQ_rna8912:0.0462577,AmphimedonQ_rna30150:0.0994599)100:0.110669)45:0.0468092,((AmphimedonQ_rna6059:0.0627625,AmphimedonQ_rna25640:0.0319766)100:0.0125387,AmphimedonQ_rna6060:0.0562433)100:0.0734835)100:0.179927,((AmphimedonQ_rna8913:0.199837,AmphimedonQ_rna26995:0.281684)100:0.0644312,AmphimedonQ_rna28676:0.191295)100:0.317567)100:0.291482)100:0.422498,(LingulaA_rna-XM_013528080.2:1.04046,(LingulaA_rna-XM_013559591.2:0.0258313,LingulaA_rna-XM_013559586.1:0.0576098)100:0.540704)91:0.522947)77:0.486156)17:0.0469567,((((CaenorhabditisE_Y37B11A.1a.1:1.5519,((((CniDendronephthya_rna-XM_028563360.1:0.209011,CniDendronephthya_rna-XM_028534842.1:0.0624798)100:0.105875,CniDendronephthya_rna-XM_028534835.1:0.130201)100:0.41467,CniDendronephthya_rna-XM_028559900.1:0.36635)100:0.580179,(CrassostreaG_EKC19690:0.438435,CrassostreaG_EKC19695:0.634348)100:0.852818)48:0.0566235)76:0.41962,(((CrassostreaG_EKC24147:0.412216,CrassostreaG_EKC24149:0.350179)100:0.332195,MnemiopsisL_ML270522a-RA:1.22893)100:0.37739,LingulaA_rna-XM_013540405.1:1.34947)62:0.368271)37:0.296126,((((CniRenillaM_g1267.t1:1.00569,CrassostreaG_EKC37015:1.06637)71:0.190539,(CrassostreaG_EKC39655:0.0982747,CrassostreaG_EKC17374:0.267768)100:1.03734)32:0.226486,(CrassostreaG_EKC28354:0.303746,(CrassostreaG_EKC20164:0.134488,CrassostreaG_EKC20166:0.216687)100:0.121916)100:0.979652)31:0.263655,CrassostreaG_EKC37618:1.5678)30:0.143877)43:0.236535,((((((((((CniAcroporaD_rna5376:0.0511712,CniAcroporaM_amil.1.2.16183.m1:0.10409)100:0.0422322,CniAcroporaT_aten_0.1.m1.8561.m1:0.0259764)100:0.359229,CniMontiporaC_g65913.t1:0.138556)100:0.222166,CniGalaxeaF_gfas1.m1.20250.m1:0.262706)100:0.117863,CniPoritesL_plut2.m8.24697.m1:0.310767)100:0.142021,((CniGoniastreaA_gasp1.m1b.22477.m1:0.107405,CniOrbicellaF_rna9627:0.0959064)100:0.219912,((CniPocilloporaA_rna4285:2.773e-06,CniPocilloporaD_rna-XM_027180520.1:2.7125e-06)100:0.119785,CniMergedstylophoraP_rna5524:0.0249492)100:0.264204)100:0.102328)100:0.274723,((((((((CniAcroporaD_rna23610:0.00689749,CniAcroporaD_rna30774:0.035298)100:0.301113,CniAcroporaM_amil.1.2.8487.m1:0.00377036)100:0.0254071,CniAcroporaT_aten_0.1.m1.31235.m1:0.0483889)100:0.191359,CniMontiporaC_g52104.t1:0.279906)100:0.13447,((CniAcroporaD_rna30776:2.835e-06,CniAcroporaD_rna41831:0.0469154)100:0.0799443,CniAcroporaT_aten_0.1.m1.31241.m1:0.125517)100:0.304663)87:0.104045,CniMontiporaC_g52105.t1:0.387616)100:0.199774,(CniPoritesL_jamg1.model.xfSc0000132.8:0.113445,CniPoritesL_plut2.m8.29847.m1:0.137398)100:0.436138)39:0.0800077,(((((CniFungiaSp_ffun1.m4.16842.m1:0.0485941,CniFungiaSp_ffun1.m2b.20683.m1:0.113332)100:0.20297,(CniGoniastreaA_gasp1.m3.10133.m1:0.136165,CniOrbicellaF_rna2304:0.109904)100:0.157771)98:0.0643459,((CniPocilloporaA_rna26894:2.5333e-06,CniPocilloporaD_rna-XM_027203368.1:2.6291e-06)100:0.0644967,CniMergedstylophoraP_rna2168:0.0606132)100:0.31043)100:0.200347,(CniGalaxeaF_gfas1.m1.12330.m1:0.0568045,CniGalaxeaF_gfas1.m1.22509.m1:2.2156e-06)100:0.438506)42:0.0431764,CniGalaxeaF_gfas1.m1.20796.m1:0.374384)42:0.0609977)100:0.132147)100:0.520511,((((CniAmplexidiscus_evm.model.scaffold_39.1:0.17848,CniDiscosoma_evm.model.scaffold_80.36:0.134888)100:0.201822,CniDiscosoma_evm.model.scaffold_80.35:0.457955)100:0.277186,((((CniFungiaSp_ffun1.m4.19866.m1:0.24033,(((CniGoniastreaA_gasp1.m3.15507.m1:0.24772,CniGoniastreaA_gasp1.m1b.20872.m1:0.0729643)100:0.0807896,CniOrbicellaF_rna19257:0.0851054)100:0.101864,(CniGoniastreaA_gasp1.m3.30512.m1:0.087325,CniGoniastreaA_gasp1.m3.30514.m1:0.0663456)100:0.160373)100:0.0980072)100:0.169001,(((CniPocilloporaA_rna23221:1e-06,CniPocilloporaD_rna-XM_027199659.1:2.1606e-06)100:0.0911693,CniMergedstylophoraP_rna3932:0.249941)100:0.120435,((CniPocilloporaA_rna23222:1e-06,CniPocilloporaD_rna-XM_027199657.1:1e-06)100:0.109589,CniMergedstylophoraP_rna3933:0.268054)100:0.193818)100:0.456453)91:0.101666,(CniGalaxeaF_gfas1.m1.9159.m1:0.312706,CniPoritesL_plut2.m8.15909.m1:0.358347)100:0.14747)81:0.104244,CniGalaxeaF_gfas1.m1.9161.m1:0.704176)42:0.0924869)100:0.344407,((CniExaiptasiaP_rna-XM_021042233.1:1.07446,CniNemvArnau_v1g198216:0.947241)78:0.174971,(CniActiniaT_rna-XM_031719439.1:0.746896,(CniNemvArnau_v1g198218:0.183201,CniNemvArnau_v1g198219:0.142507)100:0.554206)100:0.197753)100:0.284468)99:0.13278)100:0.336219,((CniExaiptasiaP_rna-XM_021056295.2:0.353814,CniActiniaT_rna-XM_031694683.1:0.351862)100:0.202448,CniNemvArnau_v1g238863:0.765151)100:0.719272)100:0.30804,((CniNemvArnau_v1g149189:0.729364,LingulaA_rna-XM_024076804.1:0.93587)78:0.44706,(((LingulaA_rna-XM_013537344.1:0.348973,(LingulaA_rna-XM_013554628.2:0.0100354,LingulaA_rna-XM_013553972.1:0.00551945)100:0.310763)100:0.697882,(LingulaA_rna-XM_013534195.1:2.7062e-06,LingulaA_rna-XM_013534208.2:0.091979)100:0.812942)100:0.220612,(LingulaA_rna-XM_013561791.2:2.2179e-06,LingulaA_rna-XM_013561792.1:2.8729e-06)100:0.859142)76:0.364059)78:0.295745)23:0.204797)16:0.154853)16:0.0641703)11:0.0598231)26:0.0821391,((((((((BotrylloidesL_Boleac.CG.SB_v3.S102.g00501.01.t:0.849941,CaenorhabditisE_F31F7.2a.1:0.729322)91:0.88727,((CniAureliaA_scaffold1266.g2.t1:0.0795959,CniAureliaA_scaffold1266.g3.t1:0.0649146)100:0.848437,OphiophagusH_rna-gnl|NaturalisBC|L345_05974.mrna:1.01704)100:0.332447)90:0.258648,(CniOrbicellaF_rna24787:0.910704,CrassostreaG_EKC29593:1.06501)79:0.334807)33:0.480232,(CniActiniaT_rna-XM_031703756.1:1.27209,CniActiniaT_rna-XM_031717137.1:0.812351)34:0.294247)18:0.204302,((((CniAmplexidiscus_evm.model.scaffold_329.5:0.98268,CniExaiptasiaP_rna-XM_028659676.1:0.46297)100:0.19542,((CniExaiptasiaP_rna-XM_021046990.2:0.707185,CniActiniaT_rna-XM_031718154.1:0.828557)100:0.212802,CniActiniaT_rna-XM_031718148.1:0.405867)100:0.353119)100:0.392538,(CniAureliaA_scaffold1888.g1.t1:1.62101,(CniExaiptasiaP_rna-XM_028661269.1:0.656075,CniNemvArnau_v1g94320:0.909876)43:0.506523)43:0.264455)42:0.297706,CniExaiptasiaP_rna-XM_028659704.1:1.38404)41:0.383397)6:0.075937,((((((((((CniAcroporaD_rna926:0.04021,CniAcroporaT_aten_0.1.m1.19789.m1:0.239153)100:0.377526,(CniMontiporaC_g49645.t1:2.1602e-06,CniMontiporaC_g63392.t1:0.00862605)100:0.306996)100:0.0957152,CniGalaxeaF_gfas1.m1.7964.m1:0.290714)100:0.0863111,(CniAmplexidiscus_evm.model.scaffold_18.68:0.533869,((CniFungiaSp_ffun1.m2b.25152.m1:0.199971,(CniOrbicellaF_rna29425:0.0590815,CniOrbicellaF_rna29426:2.2164e-06)100:0.278824)100:0.0679221,((CniPocilloporaA_rna24341:1e-06,CniPocilloporaD_rna-XM_027200842.1:1e-06)100:0.118698,CniMergedstylophoraP_rna6686:0.0990987)100:0.239218)73:0.0767043)89:0.0638638)88:0.0659706,CniPoritesL_plut2.m8.12331.m1:0.354297)100:0.789645,(((((CniAcroporaD_rna22103:0.0167651,(CniAcroporaM_amil.1.2.10306.m1:0.00696714,CniAcroporaT_aten_0.1.m1.15639.m1:0.0813878)100:0.00317323)100:0.0801618,CniAcroporaT_aten_0.1.m1.15641.m1:0.303615)100:0.191393,((CniMontiporaC_adi2mcaRNA22103_R2:0.0272303,(CniMontiporaC_adi2mcaRNA22103_R1:0.0142361,CniMontiporaC_adi2mcaRNA22103_R5:0.0552055)100:0.0120426)100:0.0110667,(CniMontiporaC_adi2mcaRNA22103_R0:0.0316777,CniMontiporaC_adi2mcaRNA22103_R3:0.0801411)99:0.0145978)99:0.262007)100:0.450133,((CniFungiaSp_ffun1.m2b.15013.m1:0.173318,(CniGoniastreaA_gasp1.m3.26067.m1:0.125651,CniOrbicellaF_rna17208:0.122363)100:0.18498)87:0.0594755,((CniPocilloporaA_rna21435:2.7612e-06,CniPocilloporaD_rna-XM_027197852.1:2.1633e-06)100:0.137494,CniMergedstylophoraP_rna20196:0.0993283)100:0.317337)100:0.17137)100:0.213603,(CniAmplexidiscus_evm.model.scaffold_18.77:0.0205524,CniDiscosoma_evm.model.scaffold_13.89:0.166371)100:0.507679)100:0.584528)29:0.270686,((((CniAureliaA_scaffold41.g17.t2:0.13136,CniAureliaA_scaffold41.g19.t1:0.166767)100:0.211385,CniAureliaA_scaffold41.g22.t1:0.491909)100:0.079908,CniAureliaA_scaffold41.g20.t1:0.724702)100:0.573177,(CniDendronephthya_rna-XM_028554682.1:0.414381,CniRenillaM_g22583.t1:0.572389)100:0.817567)100:0.350943)63:0.463046,(((((CniAcroporaD_rna14766:0.0137977,CniAcroporaM_amil.1.2.8312.m1:0.0227627)100:0.264009,CniMontiporaC_g57160.t1:0.296192)100:0.154703,(CniGoniastreaA_gasp1.m3.23979.m1:0.175042,CniMergedstylophoraP_rna36538:0.307963)91:0.087561)100:1.08816,CniMorbakkaV_scaffold5.g153.t1:1.4359)91:0.701555,((CniAcroporaT_aten_0.1.m1.4156.m1:0.579887,(CniFungiaSp_ffun1.m4.7238.m1:0.37443,(CniGoniastreaA_gasp1.m3.15869.m1:0.131983,((CniOrbicellaF_rna17238:0.188154,(CniOrbicellaF_rna25944:0.179675,(CniOrbicellaF_rna25990:2.9963e-06,CniOrbicellaF_rna25991:0.0424441)100:0.121102)57:0.0221095)57:0.0591277,CniOrbicellaF_rna17239:0.108624)57:0.0552862)64:0.0879587)100:0.265012)100:0.663437,(CniPocilloporaA_rna25499:2.7663e-06,CniPocilloporaD_rna-XM_027201937.1:2.087e-06)100:1.23286)100:0.387258)91:0.309226)26:0.199738,(((((CniAcroporaD_rna10720:1.36518,CniNemvArnau_v1g223090:1.85086)33:0.147344,CniAureliaA_scaffold1263.g3.t1:1.28901)32:0.312417,((CniAureliaA_scaffold977.g2.t4:0.823716,CniRenillaM_g16040.t1:0.870635)100:0.820682,(((((CniExaiptasiaP_rna-XM_021037750.2:0.112108,CniExaiptasiaP_rna-XM_028661266.1:0.203251)100:0.962905,(((CniActiniaT_rna-XM_031709458.1:0.0860149,CniActiniaT_rna-XM_031709539.1:0.0320269)100:0.174209,CniActiniaT_rna-XM_031709538.1:0.183276)100:0.4371,CniActiniaT_rna-XM_031711389.1:0.923945)100:0.150761)27:0.166073,(CniNemvArnau_v1g243373:0.242562,CniNemvArnau_v1g207979:0.108025)100:0.352349)17:0.200458,CniNemvArnau_v1g207295:0.533293)17:0.215468,(CniNemvArnau_v1g215413:0.478578,(CniNemvArnau_v1g27435:0.0660385,CniNemvArnau_v1g226014:0.517863)100:0.970412)71:0.320651)33:0.396578)19:0.245267)11:0.215448,((CniExaiptasiaP_rna-XM_021053360.2:0.177211,CniExaiptasiaP_rna-XM_021053378.2:0.272423)100:1.06002,(CniHenneguyaS_rna-gnl|WGS_SGJC|scaffold_230-augustus-0.16-mRNA:1.26784,CniMyxobolusS_rna-gnl|WGS_QWKW|scaffold_2111-snap-0.3-mRNA:1.32703)74:0.353325)12:0.191825)16:0.100833,(((((CniAureliaA_scaffold41.g16.t1:0.845979,CniExaiptasiaP_rna-XM_021046656.2:0.543929)100:0.397452,CniPoritesL_plut2.m8.1882.m1:0.850303)100:0.135578,(((CniDendronephthya_rna-XM_028538612.1:0.37766,CniXenia_Xe_009740-T1:0.309275)100:0.300877,CniRenillaM_g4457.t1:0.962901)100:0.578575,CniMyxobolusS_rna-gnl|WGS_QWKW|scaffold_2111-snap-0.4-mRNA:1.63533)76:0.310669)67:0.358768,((CniMorbakkaV_scaffold482.g1.t2:1.18762,CniExaiptasiaP_rna-XM_028662431.1:1.36863)91:0.261157,CniRenillaM_g16108.t1:1.54663)34:0.321253)13:0.233307,(CniXenia_Xe_009333-T1:0.1365,CniXenia_Xe_009334-T1:0.168733)100:1.22423)11:0.199801)10:0.110396)7:0.0451725,((((((((((CniAcroporaD_rna2869:0.257962,(CniAcroporaD_rna16152:0.18668,CniAcroporaT_aten_0.1.m1.31737.m1:0.074569)100:0.0664044)100:0.79036,CniGalaxeaF_gfas1.m1.16759.m1:0.656568)100:0.226468,((CniFungiaSp_ffun1.m4.9406.m1:0.189036,((CniGoniastreaA_gasp1.m3.25454.m1:0.0220904,CniGoniastreaA_gasp1.m1b.41712.m1:0.0599353)100:0.191753,CniPoritesL_plut2.m8.1891.m1:0.321967)89:0.0819384)89:0.0653022,CniFungiaSp_ffun1.m4.33862.m1:0.464934)89:0.109042)92:0.225217,CniMontiporaC_g10219.t1:0.856014)20:0.10882,CniFungiaSp_ffun1.m4.30976.m1:0.570892)100:0.45825,((((CniAmplexidiscus_evm.model.scaffold_71.21:0.553178,CniFungiaSp_ffun1.m4.5126.m1:0.468288)99:0.196656,CniOrbicellaF_rna9827:0.751633)99:0.345954,(((CniFungiaSp_ffun1.m2b.6291.m1:0.764097,(CniGalaxeaF_gfas1.m1.11933.m1:0.694239,CniPoritesL_plut2.m8.1671.m1:0.512661)100:0.241804)100:0.190699,((CniPocilloporaA_rna13014:1e-06,CniPocilloporaD_rna-XM_027189381.1:2.1622e-06)100:0.302094,CniMergedstylophoraP_rna33891:0.336793)100:0.482228)100:0.27163,((((CniFungiaSp_ffun1.m4.14292.m1:0.291173,(CniFungiaSp_ffun1.m4.14296.m1:0.23294,CniFungiaSp_ffun1.m4.14295.m1:0.160276)100:0.294692)100:0.130319,((CniGoniastreaA_gasp1.m3.20859.m1:0.236491,CniGoniastreaA_gasp1.m3.22745.m1:0.268622)100:0.253983,((CniGoniastreaA_gasp1.m3.25539.m1:0.181551,CniGoniastreaA_gasp1.m3.25538.m1:0.0362634)100:0.0784078,CniOrbicellaF_rna12065:0.137047)100:0.136435)100:0.266614)66:0.084841,(((CniPocilloporaA_rna3924:2.5944e-06,CniPocilloporaD_rna-XM_027180169.1:2.3449e-06)100:0.245048,CniMergedstylophoraP_Spis25716:0.363741)100:0.903632,(((CniPocilloporaA_rna6585:1e-06,CniPocilloporaD_rna-XM_027182867.1:1e-06)100:0.15994,CniMergedstylophoraP_rna21017:0.141781)100:0.266842,CniMergedstylophoraP_rna11501:0.614434)100:0.139894)64:0.136726)100:0.260125,CniMergedstylophoraP_rna31341:0.817843)100:0.149495)89:0.145521)75:0.27426,CniExaiptasiaP_rna-XM_021055925.2:0.560761)90:0.120548)4:0.149935,((((CniAcroporaD_rna5937:1.06726,((CniFungiaSp_ffun1.m2b.12173.m1:0.811633,(CniPocilloporaA_rna23986:2.2356e-06,CniPocilloporaD_rna-XM_027200451.1:2.9563e-06)100:1.22408)43:0.67837,(CniGoniastreaA_gasp1.m3.5665.m1:0.375858,CniPoritesL_plut2.m8.22512.m1:0.451092)90:0.444307)43:0.130072)41:0.210039,(((((CniAcroporaT_aten_0.1.m1.36360.m1:0.0556808,CniAcroporaT_aten_0.1.m1.36359.m1:0.0617639)100:0.230044,CniMontiporaC_g45816.t1:0.466069)100:0.209581,CniDiscosoma_evm.model.scaffold_36.91:0.821836)31:0.0287823,(CniDiscosoma_evm.model.scaffold_225.28:0.605786,CniNemvArnau_v1g209854:0.706774)100:0.251981)32:0.251887,CniAureliaA_scaffold142.g29.t1:0.786812)30:0.131032)21:0.104834,CniDiscosoma_evm.model.scaffold_280.12:1.05555)34:0.445116,(((CniDiscosoma_evm.model.scaffold_2000.1:0.42783,CniFungiaSp_ffun1.m2b.39421.m1:0.531455)100:0.263706,CniGalaxeaF_gfas1.m1.3877.m1:0.427517)100:0.856861,(CniRenillaM_g14122.t1:0.0259069,CniRenillaM_g17458.t1:2.3761e-06)100:1.15364)51:0.177843)3:0.15126)23:0.106188,((((((CniAcroporaD_rna22461:0.393668,(CniAmplexidiscus_evm.model.scaffold_267.11:0.672371,((CniAmplexidiscus_evm.model.scaffold_267.15:0.896712,CniFungiaSp_ffun1.m2b.2592.m1:0.421032)73:0.247345,CniFungiaSp_ffun1.m2b.1436.m1:0.272053)73:0.0804454)91:0.199132)90:0.177909,((CniGalaxeaF_gfas1.m1.21827.m1:0.356695,(CniPocilloporaA_rna19369:1e-06,CniPocilloporaD_rna-XM_027195834.1:2.7646e-06)100:0.243005)75:0.0507278,(CniGoniastreaA_gasp1.m1b.4535.m1:0.239052,(CniOrbicellaF_rna33415:0.290087,CniOrbicellaF_rna33419:0.151607)100:0.0335125)100:0.159296)100:0.0699949)91:0.098353,CniGalaxeaF_gfas1.m1.20430.m1:0.474076)87:0.0585247,CniDiscosoma_evm.model.scaffold_27.50:0.559311)83:0.231764,CniFungiaSp_ffun1.m4.26776.m1:1.40571)91:0.396118,(((((((((CniAcroporaD_rna27533:0.0245858,CniAcroporaM_amil.1.2.43.m1:0.0158265)100:0.0666236,CniAcroporaT_aten_0.1.m1.2982.m1:0.0191805)100:0.234426,CniMontiporaC_g17438.t1:0.273478)100:0.334928,(CniFungiaSp_ffun1.m2b.20889.m1:0.273543,CniMergedstylophoraP_rna24288:0.4393)100:0.102465)64:0.124917,((((CniAmplexidiscus_evm.model.scaffold_1.94:0.19091,CniDiscosoma_evm.model.scaffold_36.50:0.179997)91:0.014872,CniAmplexidiscus_evm.model.scaffold_1.95:0.377301)100:0.457138,((((CniFungiaSp_ffun1.m2b.12415.m1:0.460279,(((CniGalaxeaF_gfas1.m1.3326.m1:0.0734819,CniGalaxeaF_gfas1.m1.4842.m1:0.14704)48:0.0472295,CniGalaxeaF_gfas1.m1.11648.m1:0.242659)100:0.463338,((CniPocilloporaA_rna11980:2.0962e-06,CniPocilloporaD_rna-XM_027188306.1:2.5153e-06)100:0.160789,CniMergedstylophoraP_Spis1412:0.23319)100:0.438711)59:0.0426615)58:0.0780871,(CniFungiaSp_ffun1.m4.20349.m1:0.349197,((CniMergedstylophoraP_rna19996:0.0506751,CniMergedstylophoraP_rna19997:0.071646)100:0.0709335,CniMergedstylophoraP_rna20001:0.147305)100:0.36956)61:0.136966)48:0.0687611,((CniGoniastreaA_gasp1.m3.19804.m1:0.278491,CniGoniastreaA_gasp1.m3.24129.m1:0.174249)100:0.604175,(CniGoniastreaA_gasp1.m3.19805.m1:0.164585,(CniGoniastreaA_gasp1.m3.19807.m1:0.38769,CniOrbicellaF_rna32716:0.0973723)30:0.0519183)30:0.122021)100:0.258208)85:0.0938309,((((CniFungiaSp_ffun1.m4.10162.m1:0.202766,(CniFungiaSp_ffun1.m4.10158.m1:0.218219,CniFungiaSp_ffun1.m4.10159.m1:0.0664185)100:0.0911385)100:0.0625865,(((CniGoniastreaA_gasp1.m1b.23703.m1:0.116057,CniOrbicellaF_rna2333:0.194621)100:0.166671,(CniGoniastreaA_gasp1.m3.17571.m1:0.179135,CniOrbicellaF_rna2334:0.0819889)100:0.0672844)89:0.0311172,(CniOrbicellaF_rna2330:0.0291759,CniOrbicellaF_rna2331:2.6864e-06)94:0.356412)71:0.0172593)96:0.068057,(((CniPocilloporaA_rna11976:2.132e-06,CniPocilloporaD_rna-XM_027188321.1:2.5847e-06)100:0.170519,CniMergedstylophoraP_Spis1410:0.136262)100:0.13907,((CniPocilloporaA_rna11979:1e-06,CniPocilloporaD_rna-XM_027188304.1:1e-06)100:0.0619849,CniMergedstylophoraP_rna2134:0.0585443)100:0.0783568)100:0.14545)100:0.159962,(CniGalaxeaF_gfas1.m1.23382.m1:0.465455,CniGalaxeaF_gfas1.m1.23385.m1:0.705711)91:0.10149)100:0.119811)57:0.0533963)85:0.0839775,CniPoritesL_plut2.m8.18244.m1:0.623215)24:0.0375899)33:0.0402938,((CniAmplexidiscus_evm.model.scaffold_1.96:0.120228,CniDiscosoma_evm.model.scaffold_36.51:0.0978782)100:0.229191,(CniGalaxeaF_gfas1.m1.21694.m1:0.189519,CniGalaxeaF_gfas1.m1.23012.m1:0.127322)100:0.95077)92:0.0739174)74:0.160944,(CniGalaxeaF_gfas1.m1.11937.m1:0.256377,CniGalaxeaF_gfas1.m1.18683.m1:0.429643)100:0.443643)100:0.144431,((CniGalaxeaF_gfas1.m1.23022.m1:0.248163,(CniPocilloporaA_rna2866:2.5137e-06,CniPocilloporaD_rna-XM_027204240.1:1e-06)100:0.594676)100:0.710326,CniActiniaT_rna-XM_031704437.1:0.539674)75:0.338314)75:0.164747,(CniPoritesL_plut2.m8.22027.m1:0.147222,CniPoritesL_plut2.m8.22034.m1:0.0540835)100:1.29966)75:0.180095)67:0.519951)32:0.121001,(((CniDiscosoma_evm.model.scaffold_225.29:0.79246,CniPoritesL_plut2.m8.6285.m1:0.831897)100:0.572501,(CniExaiptasiaP_rna-XM_021056576.2:0.373376,CniActiniaT_rna-XM_031703757.1:0.31012)100:0.980176)38:0.55285,((((CniFungiaSp_ffun1.m4.583.m1:0.318515,CniOrbicellaF_rna15825:0.613967)90:0.110987,CniFungiaSp_ffun1.m4.25927.m1:0.311108)100:0.18546,((CniPocilloporaA_rna5481:1e-06,CniPocilloporaD_rna-XM_027181833.1:1e-06)100:0.160674,CniMergedstylophoraP_rna2382:0.146742)100:0.677774)100:0.210411,CniGalaxeaF_gfas1.m1.1096.m1:0.956546)100:0.94818)27:0.160384)25:0.241196,(((((((((((((((CniAcroporaD_rna10741:0.011104,CniAcroporaM_amil.1.2.4439.m1:0.0256444)100:0.054598,(CniAcroporaT_aten_0.1.m1.2100.m1:0.0311969,CniAcroporaT_aten_0.1.m1.2112.m1:0.00803806)100:0.0581958)100:0.278396,CniMontiporaC_g31715.t1:0.223907)100:0.0944188,(CniExaiptasiaP_rna-XM_021040137.2:0.496943,CniActiniaT_rna-XM_031703266.1:0.424234)100:0.850993)83:0.067795,CniGalaxeaF_gfas1.m1.19905.m1:0.276751)83:0.0856488,((CniGoniastreaA_gasp1.m3.3928.m1:0.185446,CniOrbicellaF_rna35046:0.197504)100:0.229595,((CniPocilloporaA_rna26747:2.5976e-06,CniPocilloporaD_rna-XM_027203267.1:2.1807e-06)100:0.11169,CniMergedstylophoraP_rna4172:0.191317)100:0.375838)55:0.16714)53:0.228338,(CniAmplexidiscus_evm.model.scaffold_91.4:0.0368444,CniDiscosoma_evm.model.scaffold_1.110:0.127823)100:0.313279)100:0.400805,CniNemvArnau_v1g224783:0.905407)100:0.395299,(((CniExaiptasiaP_rna-XM_028663943.1:0.371639,CniExaiptasiaP_rna-XM_021040159.2:0.546566)100:0.145144,CniNemvArnau_v1g197242:0.510598)100:0.316661,CniExaiptasiaP_rna-XM_028663944.1:0.749594)22:0.125048)42:0.183568,(((CniAmplexidiscus_evm.model.scaffold_182.5:0.215236,CniDiscosoma_evm.model.scaffold_1.98:0.123849)100:0.303707,CniOrbicellaF_rna35083:0.376068)100:0.286642,(CniAmplexidiscus_evm.model.scaffold_182.6:0.547938,CniMergedstylophoraP_rna4159:0.414512)90:0.327719)100:0.599072)34:0.250594,CniDiscosoma_evm.model.scaffold_1.101:1.0623)31:0.118578,CniAcroporaD_rna18305:1.29688)33:0.208322,(CniRenillaM_g11176.t1:2.0391e-06,CniRenillaM_g17072.t1:0.0131734)100:1.41295)19:0.194132,(((((CniAcroporaD_rna23905:0.520915,(CniExaiptasiaP_rna-XM_021042950.2:0.401843,(CniNemvArnau_v1g152691:1e-06,CniNemvArnau_v1g94121:2.9989e-06)100:0.324655)100:0.089479)89:0.155756,CniDiscosoma_evm.model.scaffold_4842.1:1.18453)85:0.479158,((CniExaiptasiaP_rna-XM_021059666.2:0.298377,CniActiniaT_rna-XM_031706699.1:0.26926)100:0.173161,CniNemvArnau_NVE11362:0.447233)97:0.591931)54:0.244777,((((((((CniAcroporaM_amil.1.2.22245.m1:0.040443,CniAcroporaT_aten_0.1.m1.2297.m1:0.0316252)100:0.237631,CniGalaxeaF_gfas1.m1.1719.m1:0.162294)100:0.121787,(CniAmplexidiscus_evm.model.scaffold_834.2:0.444402,CniGoniastreaA_gasp1.m3.24227.m1:0.189693)71:0.0780899)71:0.077112,CniPoritesL_plut2.m8.14773.m1:0.249929)99:0.282407,CniDiscosoma_evm.model.scaffold_1.242:1.26883)90:0.0948006,CniAcroporaT_aten_0.1.m1.2298.m1:1.22882)45:0.107003,(CniDiscosoma_evm.model.scaffold_1.241:1.12794,CniActiniaT_rna-XM_031695401.1:1.12282)43:0.167955)26:0.0540024,(CniAmplexidiscus_evm.model.scaffold_3764.1:0.522468,((CniAmplexidiscus_evm.model.scaffold_834.3:0.0815843,CniAmplexidiscus_evm.model.scaffold_834.4:2.3105e-06)100:0.054103,CniDiscosoma_evm.model.scaffold_1.240:0.0885793)100:0.157222)100:0.537416)27:0.137033)15:0.120232,((((((CniAureliaA_scaffold1295.g7.t1:0.987868,(CniAureliaA_scaffold2264.g1.t1:0.515332,((CniHydraV_rna14940:0.217993,CniHydraV_rna16283:0.51691)100:0.447152,(CniHydraV_rna22541:2.2483e-06,CniHydraV_rna24370:2.1553e-06)100:0.547489)69:0.145933)68:0.10519)100:0.14428,((CniDiscosoma_evm.model.scaffold_665.2:0.49834,CniNemvArnau_NVE3167:0.491362)100:0.691765,CniNemvArnau_v1g828:0.973247)13:0.0816808)13:0.101282,CniRenillaM_g8745.t1:2.08006)29:0.0667953,CniMorbakkaV_scaffold11.g57.t1:1.02091)34:0.158175,(CniHydraV_rna18843:0.872255,(CniPocilloporaA_rna19790:1e-06,CniPocilloporaD_rna-XM_027196193.1:1e-06)100:0.940456)100:0.613024)31:0.0913579,(((CniDendronephthya_rna-XM_028554734.1:0.313441,(CniXenia_Xe_011524-T1:0.019786,(((CniXenia_Xe_011529-T1:2.3149e-06,CniXenia_Xe_011579-T1:0.131704)100:0.138496,((CniXenia_Xe_011536-T1:2.5182e-06,CniXenia_Xe_011546-T1:1e-06)99:2.8713e-06,(CniXenia_Xe_011542-T1:0.0274598,CniXenia_Xe_011580-T1:0.644423)56:2.1033e-06)58:0.0922231)47:2.3525e-06,CniXenia_Xe_011555-T1:0.0113706)58:0.0736328)72:0.424582)72:0.162498,CniRenillaM_g20221.t1:0.565169)54:0.0933191,(CniDendronephthya_rna-XM_028558935.1:0.164363,CniXenia_Xe_011450-T1:0.245518)100:0.407475)100:0.820029)33:0.0798093)16:0.0932081)28:0.26555,((((((((((CniAcroporaD_rna20334:0.234256,CniAcroporaD_rna23900:0.0368093)100:0.0151764,CniAcroporaT_aten_0.1.m1.2296.m1:0.164102)100:0.260459,(((((CniGalaxeaF_gfas1.m1.23172.m1:0.162517,(CniGoniastreaA_gasp1.m3.26080.m1:0.410658,CniGoniastreaA_gasp1.m3.26083.m1:0.116839)85:0.0782976)6:2.1959e-06,(CniGoniastreaA_gasp1.m3.31145.m1:0.176173,CniGoniastreaA_gasp1.m3.31146.m1:0.221434)99:0.0290509)100:0.0939502,CniOrbicellaF_rna12970:2.8769e-06)96:0.043218,CniOrbicellaF_rna12971:0.0170729)98:0.0708904,((CniPocilloporaA_rna25501:2.464e-06,CniPocilloporaD_rna-XM_027201939.1:2.1601e-06)100:0.103667,CniMergedstylophoraP_Spis20566:0.181887)100:0.126171)100:0.0815936)100:0.0734553,(((CniFungiaSp_ffun1.m4.1961.m1:0.16404,CniFungiaSp_ffun1.m4.15027.m1:0.0483326)100:0.166041,CniFungiaSp_ffun1.m4.15026.m1:0.174272)67:0.025588,(CniFungiaSp_ffun1.m4.1958.m1:0.0494544,CniFungiaSp_ffun1.m4.29341.m1:0.223314)100:0.0899309)100:0.586123)100:0.130137,CniDiscosoma_evm.model.scaffold_1.246:0.756134)100:0.104445,((((((((CniAcroporaD_rna23901:0.00761447,CniAcroporaD_rna40507:0.121332)100:0.0137044,CniAcroporaM_amil.1.2.15762.m1:0.0278612)100:0.018253,CniAcroporaT_aten_0.1.m1.34327.m1:0.0297437)100:0.0072435,CniAcroporaD_rna40506:0.102698)100:0.00380126,CniAcroporaT_aten_0.1.m1.34329.m1:0.122941)100:0.218124,(CniMontiporaC_adi2mcaRNA40507_R3:0.00903445,CniMontiporaC_g29849.t1:0.0365564)100:0.171763)100:0.384603,(CniAmplexidiscus_evm.model.scaffold_300.1:0.0808205,CniDiscosoma_evm.model.scaffold_229.1:0.0895571)100:0.271746)100:0.128876,(((CniFungiaSp_ffun1.m4.25829.m1:0.0844848,CniFungiaSp_ffun1.m2b.39226.m1:0.272629)100:0.0815092,((CniGoniastreaA_gasp1.m3.5254.m1:0.0551998,CniOrbicellaF_rna14063:0.089335)22:0.0143015,CniOrbicellaF_rna14062:0.0487788)100:0.134949)100:0.110961,((CniPocilloporaA_rna25502:2.0744e-06,CniPocilloporaD_rna-XM_027201972.1:1e-06)100:0.0948819,CniMergedstylophoraP_rna20611:0.113413)100:0.22355)100:0.417594)100:0.157658)100:0.177748,(CniPocilloporaA_rna25500:2.7501e-06,CniPocilloporaD_rna-XM_027201971.1:2.4501e-06)100:0.778433)100:0.0998022,(((((((CniAcroporaD_rna38954:0.0131911,CniAcroporaD_rna38956:0.0299098)100:0.024128,(CniAcroporaM_amil.1.2.22249.m1:0.00760898,CniAcroporaM_amil.1.2.22248.m1:0.0719851)92:0.00401058)92:0.0221747,(((CniAcroporaD_rna38955:0.0146281,CniAcroporaD_rna38957:0.0471805)92:0.0246181,CniAcroporaD_rna40508:0.0350683)63:0.0057011,((CniAcroporaD_rna41739:0.0420877,CniAcroporaM_amil.1.2.22247.m1:0.0837677)100:0.0130401,CniAcroporaT_aten_0.1.m1.34328.m1:0.032834)99:0.00260742)65:0.00625982)100:0.177717,CniMontiporaC_g29850.t1:0.157353)100:0.158008,CniPoritesL_plut2.m8.14780.m1:0.265599)100:0.0919425,(CniFungiaSp_ffun1.m4.21239.m1:0.113785,(CniGoniastreaA_gasp1.m3.24224.m1:0.0579151,CniOrbicellaF_rna23669:0.0426736)100:0.0884242)100:0.107978)100:0.107032,((CniAmplexidiscus_evm.model.scaffold_1079.1:0.051611,CniDiscosoma_evm.model.scaffold_1.245:0.0804381)100:0.0343918,CniDiscosoma_evm.model.scaffold_1.244:0.042378)100:0.262799)100:0.459227)91:0.182003,(((((((((((CniAcroporaD_rna20340:0.334713,CniAcroporaM_amil.1.2.22973.m1:0.12214)100:0.0957484,CniAcroporaM_amil.1.2.22978.m1:0.0395309)100:0.0852595,CniAcroporaT_aten_0.1.m1.16310.m1:0.0662588)92:0.0258374,CniAcroporaD_rna41340:0.0338077)92:0.234139,CniAcroporaT_aten_0.1.m1.32440.m1:0.318205)11:0.0651138,(CniFungiaSp_ffun1.m4.7380.m1:0.699367,((CniFungiaSp_ffun1.m4.7382.m1:0.0361943,CniFungiaSp_ffun1.m4.33519.m1:0.0271207)100:0.174844,CniFungiaSp_ffun1.m4.33520.m1:0.201043)100:0.243365)100:1.19767)88:0.0607236,((CniOrbicellaF_rna35977:0.461757,CniPoritesL_plut2.m8.4462.m1:0.331304)88:0.0929376,CniPoritesL_plut2.m8.4461.m1:0.202115)88:0.524702)100:0.276393,(((CniFungiaSp_ffun1.m4.24207.m1:0.0222713,(CniFungiaSp_ffun1.m4.27192.m1:0.10157,CniFungiaSp_ffun1.m4.32089.m1:0.0110676)100:0.214764)100:0.0133244,CniFungiaSp_ffun1.m4.31874.m1:0.0321561)100:0.110464,CniOrbicellaF_rna15307:0.161497)100:0.180119)100:0.233022,((((CniGoniastreaA_gasp1.m3.26158.m1:0.272976,CniGoniastreaA_gasp1.m1b.36231.m1:0.0818173)100:0.143899,((CniPocilloporaA_rna25180:2.235e-06,CniPocilloporaD_rna-XM_027201648.1:1e-06)100:0.100306,CniMergedstylophoraP_rna27953:0.237244)100:0.251022)100:0.216737,CniOrbicellaF_rna15306:0.111556)85:0.10417,(CniPocilloporaA_rna8191:2.4263e-06,CniPocilloporaD_rna-XM_027184482.1:1e-06)100:0.259432)45:0.121252)100:0.156276,(((CniAcroporaD_rna23909:0.606141,((((((CniAcroporaD_rna23910:0.0278584,CniAcroporaT_aten_0.1.m1.2306.m1:0.0390649)100:0.144748,(CniMontiporaC_g29846.t1:0.000891793,CniMontiporaC_adi2mcaRNA23910_R1:2.3846e-06)100:0.132755)100:0.130878,CniGalaxeaF_gfas1.m1.8235.m1:0.169099)100:0.0481892,CniPoritesL_plut2.m8.14785.m1:0.375596)100:0.0573097,((CniFungiaSp_ffun1.m4.15170.m1:0.17124,(CniGoniastreaA_gasp1.m3.5253.m1:0.0963677,(CniOrbicellaF_rna14075:0.0101152,CniOrbicellaF_rna14077:2.0071e-06)100:0.0644541)100:0.0991767)100:0.0521824,((CniPocilloporaA_rna25497:2.6968e-06,CniPocilloporaD_rna-XM_027201968.1:2.7063e-06)100:0.0987557,CniMergedstylophoraP_rna20613:0.100242)100:0.172217)100:0.0781257)100:0.122871,(CniAmplexidiscus_evm.model.scaffold_300.3:0.0652071,CniDiscosoma_evm.model.scaffold_62.51:0.0763367)100:0.45681)49:0.0714949)63:0.121242,(CniAmplexidiscus_evm.model.scaffold_1408.1:0.157335,CniDiscosoma_evm.model.scaffold_4717.1:0.0496036)100:0.458308)99:0.130712,((CniFungiaSp_ffun1.m4.30696.m1:0.162262,CniOrbicellaF_rna14071:0.173003)100:0.326394,((CniGalaxeaF_gfas1.m1.3798.m1:0.209745,CniMergedstylophoraP_rna30580:0.301421)100:0.124852,(CniPoritesL_plut2.m8.14784.m1:2.8027e-06,CniPoritesL_plut2.m8.14787.m1:0.0209961)100:0.222776)100:0.173726)100:0.185031)91:0.0815819)99:0.205686,(((CniAcroporaD_rna23907:0.0540911,(CniAcroporaD_rna23908:0.0819611,CniAcroporaT_aten_0.1.m1.2305.m1:0.0233805)100:0.0180736)100:0.293658,CniGalaxeaF_gfas1.m1.1722.m1:0.201005)99:0.0634813,(CniFungiaSp_ffun1.m4.30642.m1:0.123778,CniOrbicellaF_rna14066:0.187794)100:0.140686)100:0.711326)65:0.160447)49:0.129394,(CniAcroporaM_amil.1.2.11001.m1:1.09915,(CniAureliaA_scaffold8.g44.t1:1.31386,(CniFungiaSp_ffun1.m2b.32169.m1:0.488219,CniFungiaSp_ffun1.m4.33960.m1:0.517576)100:0.359462)100:0.457258)7:0.177684)15:0.165861)16:0.0618086)16:0.0489121)9:0.0427668)12:0.0291912,CrassostreaG_EKC40227:1.82573)29:0.0726919,(CniMorbakkaV_scaffold484.g8.t1:1.35875,(((BotrylloidesL_Boleac.CG.SB_v3.S485.g10523.01.t:2.16299,(CniMorbakkaV_scaffold190.g34.t1:1.18831,(CniPoritesL_plut2.m8.14437.m1:0.724338,((AmphimedonQ_rna4589:0.00359888,AmphimedonQ_rna26449:0.0157556)100:0.619288,LottiaG_LotgiT58961:0.560239)100:0.437868)100:0.301432)87:0.317413)1:0.063036,(((CniMorbakkaV_scaffold186.g3.t1:0.506373,OphiophagusH_rna-gnl|NaturalisBC|L345_17097.mrna:1.03268)70:0.0917446,CniThelohanellusK_rna3480:0.447793)91:0.995027,(CniOrbicellaF_rna23869:0.642445,CniNemvArnau_v1g213153:1.0114)100:0.296796)91:0.587007)2:0.265344,((((((BotrylloidesL_Boleac.CG.SB_v3.S35.g08160.01.t:1.17139,LottiaG_LotgiT79695:0.544901)79:0.340409,(CniAmplexidiscus_evm.model.scaffold_2.88:2.47966,((CrassostreaG_EKC30702:0.827421,CrassostreaG_EKC36687:0.793217)100:0.352013,LottiaG_LotgiT238606:1.24227)100:0.495136)65:0.370323)32:0.16476,((CniPoritesL_plut2.m8.12654.m1:0.482284,CniNemvArnau_v1g222889:0.742555)100:0.606616,(((LingulaA_rna-XM_013552075.2:0.164926,LingulaA_rna-XM_013528834.1:0.0834894)16:0.0541412,LingulaA_rna-XM_013530126.1:0.216317)100:0.228141,LingulaA_rna-XM_013559582.1:0.36286)100:0.517903)100:0.311802)28:0.0610071,(((((CniAcroporaM_amil.1.2.5819.m1:0.320056,(CniFungiaSp_ffun1.m4.28054.m1:0.245016,(CniGalaxeaF_gfas1.m1.1635.m1:0.0542722,CniOrbicellaF_rna13713:0.148744)100:0.077263)62:0.0382423)99:0.253951,CniNemvArnau_NVE16365:0.796819)100:0.726046,CniExaiptasiaP_rna-XM_028659703.1:1.44867)57:0.090141,((CniDendronephthya_rna-XM_028559725.1:0.233429,CniXenia_Xe_002593-T1:0.257005)100:0.255674,(CniRenillaM_g669.t1:0.00901725,CniRenillaM_g14081.t1:0.0388795)100:0.368627)100:0.704425)61:0.369465,((((((CniDendronephthya_rna-XM_028548534.1:2.976e-06,CniDendronephthya_rna-XM_028549386.1:0.00614037)100:0.278124,CniXenia_Xe_002857-T1:0.34683)100:0.659449,(((((CniDendronephthya_rna-XM_028548423.1:2.3388e-06,(CniDendronephthya_rna-XM_028549122.1:2.3187e-06,CniDendronephthya_rna-XM_028563465.1:2.5076e-06)100:0.0820418)100:0.253239,((CniDendronephthya_rna-XM_028549123.1:2.2297e-06,CniDendronephthya_rna-XM_028563466.1:2.2667e-06)100:0.1512,CniXenia_Xe_002855-T1:0.155158)100:0.159189)100:0.204667,CniRenillaM_g5781.t1:0.476848)87:0.0601552,(CniDendronephthya_rna-XM_028548355.1:0.0240306,CniDendronephthya_rna-XM_028549383.1:0.124079)100:0.537302)98:0.147043,CrassostreaG_EKC19168:1.94244)30:0.140712)30:0.085191,((((CniDendronephthya_rna-XM_028548601.1:2.0843e-06,CniDendronephthya_rna-XM_028549124.1:1e-06)100:2.1567e-06,CniDendronephthya_rna-XM_028549384.1:0.0300208)100:0.362454,CniXenia_Xe_002856-T1:0.390322)100:0.336066,CniRenillaM_g5783.t1:0.705443)100:0.23537)66:0.340813,((CniDendronephthya_rna-XM_028556066.1:2.3139e-06,CniDendronephthya_rna-XM_028560167.1:0.0083958)100:0.390259,CniXenia_Xe_002596-T1:0.203995)100:1.40037)48:0.105134,((CniDendronephthya_rna-XM_028559739.1:0.430701,CniXenia_Xe_002592-T1:0.247111)100:0.109316,CniDendronephthya_rna-XM_028559728.1:0.249284)100:0.752104)63:0.190135)49:0.172767)26:0.153489,(CniNemvArnau_v1g209129:0.845654,CniNemvArnau_NVE10960:0.810828)90:1.29512)4:2.1307e-06,((((((((((((((CniAcroporaD_rna10754:0.362911,CniMontiporaC_adi2mcaRNA10754_R1:0.256276)100:0.148787,(CniPocilloporaA_rna26754:2.654e-06,CniPocilloporaD_rna-XM_027203232.1:2.056e-06)100:0.392505)100:0.947463,XenopusT_rna-XM_031893669.1:0.169754)31:0.295932,((Human_ENST00000295550:0.0714181,MusM_ENSMUST00000056925:0.109438)100:0.186352,(LottiaG_LotgiT166656:1.0335,OphiophagusH_rna-gnl|NaturalisBC|L345_05975.mrna:0.0446316)99:0.413466)99:0.214931)28:0.109102,DanioR_ENSDART00000138754:0.586949)28:0.159176,DanioR_ENSDART00000140346:0.970803)47:0.315583,(((DanioR_ENSDART00000109703:0.761447,((((Human_ENST00000312481:0.146577,MusM_ENSMUST00000190193:0.199755)100:0.376653,(Human_ENST00000358511:0.0912769,MusM_ENSMUST00000166431:0.110687)100:0.239667)100:0.163657,XenopusT_rna-XM_031904420.1:0.615991)100:0.352445,(MusM_ENSMUST00000121963:0.654935,XenopusT_rna-XM_031903527.1:0.4448)100:0.116006)70:0.0776221)71:0.0815428,LottiaG_LotgiT166655:1.09867)72:0.0184522,(OphiophagusH_rna-gnl|NaturalisBC|L345_15254.mrna:0.547572,(((CniNemvArnau_v1g221583:0.0633639,CniNemvArnau_v1g105619:2.8415e-06)100:0.422771,CniNemvArnau_v1g133516:0.496841)77:0.0878886,CniNemvArnau_v1g105672:0.517997)100:0.72933)86:0.270535)75:0.141156)45:0.0901961,((DanioR_ENSDART00000192862:0.663826,(OphiophagusH_rna-gnl|NaturalisBC|L345_15520.mrna:0.681027,((CniActiniaT_rna-XM_031717146.1:0.201353,CniActiniaT_rna-XM_031717134.1:0.164184)100:0.391976,CniNemvArnau_NVE5737:0.745214)100:1.02872)73:0.129765)100:0.256723,(LottiaG_LotgiT59949:0.458002,OphiophagusH_rna-gnl|NaturalisBC|L345_12203.mrna:0.388251)100:0.671243)91:0.283934)54:0.148439,(CrassostreaG_EKC27492:1.30913,LingulaA_rna-XM_024075449.1:1.00909)84:0.600132)29:0.0506054,((CniRenillaM_g10693.t1:0.211929,(((CniRenillaM_g10694.t1:0.0500509,CniRenillaM_g21919.t1:2.054e-06)100:0.0536596,CniRenillaM_g10695.t1:0.0356559)100:0.226535,LottiaG_LotgiT145718:0.454947)94:0.0832384)100:1.12786,LottiaG_LotgiT69208:0.89064)78:0.236212)15:0.09325,CniNemvArnau_v1g4365:1.00574)21:0.0784596,(((CrassostreaG_EKC40283:0.217469,LottiaG_LotgiT176826:0.650873)99:0.787039,((CrassostreaG_EKC27891:1.07018,(((((LottiaG_LotgiT67581:1e-06,(LottiaG_LotgiT126742:1e-06,LottiaG_LotgiT126839:0.00968882)100:2.7246e-06)100:2.5346e-06,LottiaG_LotgiT87413:0.00621625)100:0.0128788,LottiaG_LotgiT67588:2.1171e-06)100:0.0464301,LottiaG_LotgiT126818:0.0544915)100:0.0821264,LottiaG_LotgiT234764:0.118314)100:0.260635)44:0.180087,((CrassostreaG_EKC21865:0.0191857,CrassostreaG_EKC22876:0.080239)100:0.190965,CrassostreaG_EKC17468:0.385356)100:0.391694)48:0.427058)39:0.356948,CrassostreaG_EKC27706:1.4838)20:0.244791)15:0.08423,LottiaG_LotgiT79448:0.715916)5:0.0370044,(((CaenorhabditisE_C29A12.6b.1:1.74551,((DanioR_ENSDART00000137398:0.275813,((Human_ENST00000379242:0.082218,MusM_ENSMUST00000024880:0.0970744)100:0.245366,XenopusT_rna-XM_002934462.4:0.270951)100:0.104502)100:0.394877,(DanioR_ENSDART00000000948:0.280231,((Human_ENST00000216361:0.038613,MusM_ENSMUST00000085412:0.0243668)100:0.237849,XenopusT_rna-XM_031892014.1:0.246298)100:0.195995)100:0.362425)100:0.1971)100:0.312116,CniNemvArnau_NVE21838:0.139265)66:0.248838,(AcanthasterP_rna5100:1.01769,(DanioR_ENSDART00000110868:0.603613,XenopusT_rna-XM_002938850.4:0.594633)100:0.819411)100:0.464696)30:0.400297)20:0.161501)3:0.102916)6:0.00890062)13:0.11321)13:0.0786607)28:0.142497)22:0.0784996)20:0.0608736)21:0.0479223)0;
