# Supplementary material for: Evolution of Protein-Mediated Biomineralization in Scleractinian Corals
Source: Front Genet. 2021 Feb 2;12:618517. doi: 10.3389/fgene.2021.618517 (PMC7902050; doi:10.3389/fgene.2021.618517)
Supplement: Supplementary file 2 [file Data_Sheet_2.ZIP › tree.biomin.OG0000070.tree.txt]

(((((((((CniHydraV_rna3622:0.0362735,CniHydraV_rna23562:2.5482e-06)100:1.39638,CniHydraV_rna6557:0.742794)90:0.131182,(CniHydraV_rna19553:0.0167592,CniHydraV_rna23073:0.0910673)100:0.420061)100:0.540024,MnemiopsisL_ML01489a-RA:1.686)85:0.246444,(CniHydraV_rna14277:0.790073,(CniMorbakkaV_scaffold433.g7.t3:0.687493,CniMorbakkaV_scaffold433.g8.t1:0.79699)100:0.548959)95:0.349809)81:0.184976,((MnemiopsisL_ML016324a-RA:0.903013,MnemiopsisL_ML16589a-RA:0.566166)81:0.150037,MnemiopsisL_ML068119a-RA:0.603562)100:1.30411)37:0.288902,((FungAshbyaG_AAS54072:0.835415,FungAshbyaG_AAS50188:0.678396)99:0.341781,((FungAshbyaG_AAS50187:1.34154,(FungCandidaG_CAG59622:0.371672,((FungSaccharomycesC_YJL079C_mRNA:0.235947,FungSaccharomycesC_YJL078C_mRNA:0.5835)95:0.0468016,FungSaccharomycesC_YKR013W_mRNA:0.391837)96:0.117032)76:0.0678887)83:0.0958271,(FungCandidaG_CAG59119:1.20138,(FungYarrowiaL_CAG80660:0.558162,FungYarrowiaL_CAG80748:0.515343)100:0.602385)59:0.0383402)99:0.332292)93:0.127409)23:0.112723,(fungRhodotorulaT_POY76487:1.16601,(fungRhodotorulaT_POY74132:0.528266,fungRhodotorulaT_POY75309:1.57298)91:0.217391)33:0.232273)23:0.0372543,(((CniHydraV_rna8521:0.611638,CniHydraV_rna15184:0.970425)100:0.770124,((CniHydraV_rna22150:1.66761,(MnemiopsisL_ML064935a-RA:1.50673,MnemiopsisL_ML137610a-RA:1.03406)92:0.76842)53:0.259184,(CniXenia_Xe_008215-T1:0.878127,MnemiopsisL_ML089710a-RA:1.0823)75:0.250511)28:2.6031e-06)52:0.220832,(((((((((((((CaenorhabditisE_C07A4.2.1:0.415095,CaenorhabditisE_D2062.1.1:0.760606)100:0.376469,CaenorhabditisE_C07A4.3.1:0.547363)100:1.16096,DrosophilaM_FBtr0081679:1.78939)34:0.145433,((CniDendronephthya_rna-XM_028547702.1:0.290747,CniXenia_Xe_027262-T1:0.309277)100:0.831783,(CniDendronephthya_rna-XM_028549467.1:0.246407,CniRenillaM_g7906.t1:0.287802)100:0.801025)100:0.569746)34:0.117529,CniMorbakkaV_scaffold508.g2.t1:1.3414)34:0.180345,(((CniAureliaA_scaffold189.g23.t2:0.953003,CniAureliaA_scaffold427.g16.t1:0.67808)93:0.193057,((CniMorbakkaV_scaffold107.g43.t1:0.128135,(CniMorbakkaV_scaffold91.g56.t1:0.0718719,CniMorbakkaV_scaffold91.g58.t1:0.105309)100:0.466113)100:1.04302,(CniMorbakkaV_scaffold490.g6.t1:0.0295209,CniMorbakkaV_scaffold490.g7.t1:0.0949233)100:0.59816)100:0.599892)54:0.224789,((CniHydraV_rna1257:0.922001,(CniHydraV_rna13423:0.218511,CniHydraV_rna18238:0.338205)100:0.76729)43:0.163957,CniHydraV_rna7945:0.502247)99:0.403508)37:0.296279)13:0.263345,((CniAureliaA_scaffold536.g6.t2:2.05223,((MnemiopsisL_ML37591a-RA:0.681425,MnemiopsisL_ML276917a-RA:0.514927)100:0.29828,MnemiopsisL_ML02963a-RA:0.929193)84:0.198754)72:0.217836,(MnemiopsisL_ML00624a-RA:2.8787e-06,MnemiopsisL_ML20371a-RA:0.13542)100:1.91913)62:0.131158)6:0.281832,((((((((CniAcroporaD_rna8934:0.0671393,CniAcroporaM_amil.1.2.1149.m1:0.0201575)100:0.0568467,CniAcroporaT_aten_0.1.m1.1052.m1:0.16275)100:0.649267,((((CniFungiaSp_ffun1.m4.15736.m1:0.313102,(CniGoniastreaA_gasp1.m3.13471.m1:0.186552,(CniOrbicellaF_rna21680:0.120674,CniOrbicellaF_rna21682:0.00861561)97:0.0596895)100:0.187487)89:0.117044,((CniPocilloporaA_rna23637:2.8301e-06,CniPocilloporaD_rna-XM_027200023.1:1e-06)100:0.126815,CniMergedstylophoraP_rna15259:0.105966)100:0.494484)100:0.220387,CniGalaxeaF_gfas1.m1.17240.m1:0.385546)84:0.0995743,CniPoritesL_plut2.m8.11121.m1:0.549705)84:0.188296)100:0.471414,((((((((CniAcroporaD_rna8936:0.0696195,(CniAcroporaM_amil.1.2.1150.m1:0.0334272,(CniAcroporaM_amil.1.2.1152.m1:0.109423,CniAcroporaT_aten_0.1.m1.1051.m1:0.213846)98:0.0614061)93:0.0226228)98:0.0831314,CniAcroporaT_aten_0.1.m1.1050.m1:0.0878506)100:0.180843,(CniAcroporaD_rna24988:0.0526345,(CniAcroporaD_rna40282:0.15188,((CniAcroporaD_rna40283:0.0379628,CniAcroporaM_amil.1.2.1151.m1:0.168414)100:0.0727894,CniAcroporaT_aten_0.1.m1.1049.m1:0.101072)100:0.251055)65:0.0289102)100:0.180334)100:0.167179,(CniMontiporaC_g53418.t1:0.289158,(CniMontiporaC_g53422.t1:0.170417,CniMontiporaC_adi2mcaRNA8936_R0:0.503913)99:0.131014)99:0.114012)100:0.23817,((((CniFungiaSp_ffun1.m2b.15234.m1:0.294458,(CniFungiaSp_ffun1.m4.15737.m1:0.195387,(CniOrbicellaF_rna21687:0.138089,CniOrbicellaF_rna21699:0.0208861)100:0.301115)100:0.145172)66:0.0276985,((CniFungiaSp_ffun1.m4.15735.m1:0.149226,((CniPocilloporaA_rna23636:2.976e-06,CniPocilloporaD_rna-XM_027200024.1:1e-06)100:0.109597,CniMergedstylophoraP_rna15258:0.126622)100:0.272698)56:0.0327327,(CniGoniastreaA_gasp1.m3.13472.m1:0.0678082,(CniOrbicellaF_rna21683:0.103721,CniOrbicellaF_rna21685:2.3269e-06)98:0.0595574)98:0.105949)93:0.115113)70:0.0997812,(((CniPoritesL_plut2.m8.11122.m1:0.101697,CniPoritesL_plut2.m8.11125.m1:0.0711409)100:0.0687387,CniPoritesL_plut2.m8.11126.m1:0.0419904)100:0.324171,(CniPoritesL_plut2.m8.11128.m1:0.41776,CniPoritesL_plut2.m8.11127.m1:0.182614)99:0.0581826)100:0.268538)98:0.103342,CniPoritesL_plut2.m8.11123.m1:0.949141)99:0.107226)99:0.0782963,(CniGalaxeaF_gfas1.m1.18861.m1:0.188802,CniGalaxeaF_gfas1.m1.18859.m1:0.188628)100:0.0934286)100:0.278143,CniDiscosoma_evm.model.scaffold_9.87:0.437534)100:0.410225,(((((((CniAcroporaD_rna23376:0.227778,CniAcroporaM_amil.1.2.4949.m1:0.106404)94:0.037917,CniAcroporaT_aten_0.1.m1.1446.m1:0.124958)99:0.246458,(CniMontiporaC_g26493.t1:0.0814725,CniMontiporaC_g64762.t1:0.0805383)100:0.140129)100:0.574433,CniGalaxeaF_gfas1.m1.585.m1:0.282249)94:0.0740307,((((CniFungiaSp_ffun1.m4.16265.m1:0.289752,CniOrbicellaF_rna16539:0.380197)100:0.172115,(CniGoniastreaA_gasp1.m3.963.m1:0.0672275,CniOrbicellaF_rna16538:0.255382)100:0.164553)100:0.120944,((CniPocilloporaA_rna26488:1e-06,CniPocilloporaD_rna-XM_027202960.1:1e-06)100:0.110289,CniMergedstylophoraP_rna23713:0.169146)100:0.229548)100:0.140585,((CniPocilloporaA_rna26487:2.1265e-06,CniPocilloporaD_rna-XM_027202995.1:1e-06)100:0.073347,CniMergedstylophoraP_rna23714:0.181292)100:0.510229)36:0.128782)19:0.0513057,(((CniAcroporaM_amil.1.2.4945.m1:0.0460112,CniAcroporaT_aten_0.1.m1.1443.m1:0.104553)100:0.266136,CniMontiporaC_g64761.t1:0.392325)100:0.261389,CniPoritesL_plut2.m8.4810.m1:0.506878)100:0.29731)95:0.11787,(((((((CniAcroporaD_rna23382:0.0620257,CniAcroporaM_amil.1.2.8942.m1:0.0301823)100:0.316741,CniMontiporaC_g64766.t1:0.225091)100:0.316311,CniGalaxeaF_gfas1.m1.582.m1:0.355998)92:0.0956394,((CniPocilloporaA_rna26491:1e-06,CniPocilloporaD_rna-XM_027202979.1:1e-06)100:0.176144,CniMergedstylophoraP_rna23710:0.114986)100:0.364567)92:0.0896228,CniFungiaSp_ffun1.m4.12749.m1:0.514735)95:0.0808715,CniPoritesL_plut2.m8.4804.m1:0.298883)96:0.138281,(CniGoniastreaA_gasp1.m3.968.m1:0.179353,CniOrbicellaF_rna16544:0.181227)100:0.149956)96:0.196781)100:0.419276)72:0.172291)91:0.225113,CniActiniaT_rna-XM_031693434.1:1.50381)51:0.191257,CniNemvArnau_v1g204933:1.42882)82:0.119751,CniExaiptasiaP_rna-XM_021036721.1:1.18219)74:0.10826,((CniDendronephthya_rna-XM_028557699.1:1.52815,CniRenillaM_g10248.t1:0.75152)100:0.72366,MnemiopsisL_ML368926a-RA:2.01847)96:0.946426)24:0.0751599)5:0.045498,CniMorbakkaV_scaffold12.g8.t1:1.3011)2:0.0469869,((CniFungiaSp_ffun1.m2b.35372.m1:2.00393,CniMorbakkaV_scaffold73.g17.t1:2.77903)13:0.310153,((((CniExaiptasiaP_rna-XM_028657632.1:2.4862e-06,CniExaiptasiaP_rna-XM_028661081.1:0.147242)100:0.51983,CniExaiptasiaP_rna-XM_021055064.2:0.876281)100:0.499138,(CniExaiptasiaP_rna-XM_028662018.1:0.948956,CniExaiptasiaP_rna-XM_021055063.2:0.71627)92:0.234382)58:0.225607,CniExaiptasiaP_rna-XM_021055048.2:1.29058)26:0.192798)2:0.208496)24:0.103142,((((((((((((CniAcroporaD_rna226:0.169621,(CniAcroporaM_amil.1.2.712.m1:0.0123021,CniAcroporaT_aten_0.1.m1.36877.m1:0.0874411)100:0.122256)100:0.610528,((CniMontiporaC_g10587.t1:0.0131367,CniMontiporaC_g12589.t1:0.0874006)100:0.0259445,CniMontiporaC_adi2mcaRNA226_R2:0.116074)100:0.289695)100:0.157046,(CniGalaxeaF_gfas1.m1.19136.m1:0.264585,CniPoritesL_plut2.m8.136.m1:0.302126)98:0.0945927)98:0.106447,((CniFungiaSp_ffun1.m4.28249.m1:0.184604,(CniGoniastreaA_gasp1.m3.13106.m1:0.122897,(CniOrbicellaF_rna3113:0.0145975,CniOrbicellaF_rna3115:0.137743)100:0.118454)100:0.16707)100:0.103933,((CniPocilloporaA_rna10082:2.9383e-06,CniPocilloporaD_rna-XM_027186393.1:2.4285e-06)100:0.142886,CniMergedstylophoraP_rna12450:0.115078)100:0.321709)100:0.114696)100:0.0986043,(CniAmplexidiscus_evm.model.scaffold_70.25:0.116142,CniDiscosoma_evm.model.scaffold_3.42:0.0605534)100:0.37488)78:0.0574038,(CniFungiaSp_ffun1.m4.28250.m1:0.514268,CniGalaxeaF_gfas1.m1.19135.m1:0.643292)72:0.0835544)85:0.151581,((CniExaiptasiaP_rna-XM_021038276.2:0.487549,CniActiniaT_rna-XM_031703604.1:0.282456)100:0.161871,CniNemvArnau_v1g102563:0.401939)92:0.153526)83:0.582652,((((CniAcroporaM_amil.1.2.716.m1:0.0698531,CniAcroporaT_aten_0.1.m1.36880.m1:0.280385)100:0.532011,CniMontiporaC_g69363.t1:0.689589)100:0.312816,CniGalaxeaF_gfas1.m1.19134.m1:0.319233)23:0.127409,CniPoritesL_plut2.m8.12108.m1:0.576374)100:0.424943)67:0.405224,((CniAcroporaD_rna234:0.00978287,CniAcroporaM_amil.1.2.704.m1:0.0389774)100:0.041783,CniAcroporaT_aten_0.1.m1.36872.m1:0.0484815)100:1.42841)14:0.158787,(((((CniAcroporaD_rna228:0.0373534,CniAcroporaM_amil.1.2.713.m1:0.155665)100:0.068181,CniAcroporaT_aten_0.1.m1.36874.m1:0.156557)100:0.908974,(CniGalaxeaF_gfas1.m1.22619.m1:0.335765,CniMontiporaC_g10585.t1:0.564805)92:0.294171)91:0.223612,(((((CniAmplexidiscus_evm.model.scaffold_70.26:0.281855,CniDiscosoma_evm.model.scaffold_3.40:0.398117)100:0.317896,(CniPoritesL_plut2.m8.134.m1:0.292802,CniPoritesL_plut2.m8.132.m1:0.226606)100:0.482744)100:0.17401,CniFungiaSp_ffun1.m4.31290.m1:0.763478)86:0.120916,((CniPocilloporaA_rna10088:2.3651e-06,CniPocilloporaD_rna-XM_027186386.1:2.6864e-06)100:0.379732,(CniMergedstylophoraP_rna12442:0.0776131,CniMergedstylophoraP_rna30693:0.0678474)100:0.511893)100:0.148769)86:0.193381,((((CniFungiaSp_ffun1.m4.10359.m1:0.521948,CniFungiaSp_ffun1.m4.30050.m1:0.640419)100:0.606197,((CniFungiaSp_ffun1.m4.28251.m1:0.610102,(CniGoniastreaA_gasp1.m3.13108.m1:0.16566,CniOrbicellaF_rna3110:0.234207)100:0.411635)99:0.214935,((CniPocilloporaA_rna10078:1e-06,CniPocilloporaD_rna-XM_027186394.1:1e-06)100:0.312654,CniMergedstylophoraP_rna12454:0.176921)100:0.49086)97:0.333328)28:0.256175,((CniFungiaSp_ffun1.m2b.25662.m1:0.625573,CniFungiaSp_ffun1.m4.20857.m1:0.109681)100:0.16168,(CniGoniastreaA_gasp1.m3.9387.m1:0.212044,CniOrbicellaF_rna24931:0.236786)100:0.153646)99:0.105571)25:0.0620992,((CniFungiaSp_ffun1.m4.31252.m1:0.444658,(((CniGoniastreaA_gasp1.m3.9395.m1:0.173727,CniPoritesL_plut2.m8.17580.m1:0.122982)100:0.390593,CniOrbicellaF_rna24930:0.125185)100:0.0804356,CniOrbicellaF_rna24929:0.276207)100:0.410058)49:0.113852,(CniGoniastreaA_gasp1.m3.9386.m1:1.6992,((CniPocilloporaA_rna15793:1e-06,CniPocilloporaD_rna-XM_027192174.1:1e-06)100:0.152022,CniMergedstylophoraP_rna27600:0.181684)100:0.408578)86:0.100475)48:0.126918)25:0.172734)27:0.173819)84:0.0891083,((((CniExaiptasiaP_rna-XM_021060791.2:0.912975,CniExaiptasiaP_rna-XM_021041887.2:0.887508)100:0.455469,CniActiniaT_rna-XM_031709148.1:0.431408)100:0.367717,(CniActiniaT_rna-XM_031709162.1:0.278824,CniActiniaT_rna-XM_031695231.1:0.378252)100:0.230694)100:0.26348,((CniExaiptasiaP_rna-XM_028663821.1:1.17857,((CniExaiptasiaP_rna-XM_028663826.1:0.313788,CniExaiptasiaP_rna-XM_021061391.2:0.374849)91:0.137482,(CniExaiptasiaP_rna-XM_021061388.2:0.315558,CniExaiptasiaP_rna-XM_021061390.2:0.209493)100:0.375295)90:0.117642)99:0.178769,(CniNemvArnau_v1g210069:1.11067,(CniNemvArnau_v1g221063:0.520867,CniNemvArnau_v1g240821:0.516134)100:0.571794)58:0.208654)53:0.0584303)57:0.204496)55:0.148202)28:0.188088,((((((CniAcroporaD_rna227:0.0953213,CniAcroporaM_amil.1.2.714.m1:0.161611)100:0.039555,CniAcroporaT_aten_0.1.m1.36878.m1:0.0470179)100:0.456588,((((CniFungiaSp_ffun1.m2b.35373.m1:0.302288,(CniPocilloporaA_rna10083:1e-06,CniPocilloporaD_rna-XM_027186420.1:1e-06)100:0.293142)70:0.0872103,(CniGoniastreaA_gasp1.m3.13110.m1:0.282056,CniOrbicellaF_rna3116:0.258089)62:0.071322)100:0.201214,((CniGoniastreaA_gasp1.m3.9390.m1:0.137938,CniOrbicellaF_rna24935:0.187623)100:0.325418,((CniPocilloporaA_rna10085:2.2705e-06,CniPocilloporaD_rna-XM_027186383.1:2.1453e-06)100:0.0619851,CniMergedstylophoraP_rna12445:0.104758)100:0.234505)100:0.138016)80:0.0429228,CniGalaxeaF_gfas1.m1.19137.m1:0.387678)58:0.0888671)100:0.160663,((CniGoniastreaA_gasp1.m3.9394.m1:0.25326,((CniOrbicellaF_rna24922:1e-06,CniOrbicellaF_rna24923:0.0110028)40:2.054e-06,(CniOrbicellaF_rna24926:0.00995461,CniPoritesL_plut2.m8.15742.m1:4.0159)16:2.3744e-06)57:0.202991)64:0.398359,((CniPocilloporaA_rna3036:1e-06,CniPocilloporaD_rna-XM_027204435.1:2.7299e-06)100:0.197554,CniMergedstylophoraP_rna30915:0.195067)100:0.155225)65:0.462507)36:0.215979,(CniFungiaSp_ffun1.m4.28248.m1:0.253427,(CniMontiporaC_g10586.t1:0.079495,CniMontiporaC_g12590.t1:0.0117602)100:0.410228)100:0.279018)65:0.178598,CniPoritesL_plut2.m8.135.m1:1.08471)58:0.100876)29:0.0522792,(((CniExaiptasiaP_rna-XM_028663941.1:2.4411e-06,CniExaiptasiaP_rna-XM_028663942.1:1e-06)100:0.712939,(CniActiniaT_rna-XM_031714103.1:0.432553,((CniNemvArnau_v1g120998:0.886768,((CniNemvArnau_v1g207413:1e-06,CniNemvArnau_NVE1121:1e-06)100:2.7234e-06,CniNemvArnau_NVE21195:1e-06)100:0.464643)92:0.140408,CniNemvArnau_v1g214199:0.867755)100:0.392537)78:0.242925)100:0.638038,((CniExaiptasiaP_rna-XM_021047768.2:2.49551,CniNemvArnau_v1g188590:1.25289)92:0.456094,CniActiniaT_rna-XM_031714047.1:1.40775)77:0.183829)61:0.373783)13:0.155559)11:0.0239138,(CniMorbakkaV_scaffold35.g52.t1:1.21458,CniHenneguyaS_rna-gnl|WGS_SGJC|scaffold_156-snap-0.15-mRNA:1.52112)91:0.60734)8:0.07206,(((((((((((((((CniAcroporaD_rna12603:0.028247,(CniAcroporaD_rna12604:0.0176726,CniAcroporaM_amil.1.2.23602.m1:0.0111777)100:0.00952553)99:0.00393003,CniAcroporaT_aten_0.1.m1.28522.m1:0.0368482)100:0.219661,CniMontiporaC_g61024.t1:0.186051)97:0.154182,CniGalaxeaF_gfas1.m1.16144.m1:0.220145)96:0.110871,((CniMontiporaC_adi2mcaRNA12604_R1:0.0161307,CniMontiporaC_g61023.t1:0.0187157)100:0.871785,((CniExaiptasiaP_rna-XM_021047168.2:0.653229,CniActiniaT_rna-XM_031701659.1:0.456107)68:0.0759432,CniNemvArnau_v1g136469:0.340782)100:0.387389)100:0.408458)79:0.0566401,CniPoritesL_plut2.m8.19264.m1:0.489964)79:0.067213,((CniAmplexidiscus_evm.model.scaffold_263.8:0.217926,CniDiscosoma_evm.model.scaffold_840.1:0.129543)100:0.800881,((CniFungiaSp_ffun1.m4.27647.m1:0.230016,((CniGoniastreaA_gasp1.m3.8074.m1:0.041627,CniOrbicellaF_rna8917:0.152816)81:0.034108,(CniGoniastreaA_gasp1.m3.8075.m1:0.0466361,(CniOrbicellaF_rna8918:2.1681e-06,CniOrbicellaF_rna8919:2.7995e-06)100:0.0673982)82:0.00544381)100:0.125903)100:0.0950863,((CniPocilloporaA_rna8512:2.4043e-06,CniPocilloporaD_rna-XM_027184795.1:2.7022e-06)100:0.0940675,CniMergedstylophoraP_rna4715:0.064906)100:0.180852)100:0.127199)100:0.0515953)97:0.713874,(CniDendronephthya_rna-XM_028559187.1:0.397093,(CniXenia_Xe_013713-T1:2.5129e-06,CniXenia_Xe_023978-T1:0.16627)100:0.742914)100:1.04911)97:0.55544,((((((CniAcroporaD_rna37629:0.0180624,CniAcroporaM_amil.1.2.1723.m1:0.0124507)100:0.0326638,CniAcroporaT_aten_0.1.m1.1667.m1:0.0409126)100:0.261507,CniMontiporaC_g64463.t1:0.175584)100:0.215521,(((CniFungiaSp_ffun1.m4.11383.m1:0.206843,(CniGoniastreaA_gasp1.m3.1114.m1:0.0990186,CniOrbicellaF_rna3021:0.0923677)100:0.0991069)100:0.0914113,((CniPocilloporaA_rna26638:1e-06,CniPocilloporaD_rna-XM_027203073.1:2.6212e-06)100:0.138274,CniMergedstylophoraP_rna24688:0.106236)100:0.185037)100:0.149913,(CniGalaxeaF_gfas1.m1.1164.m1:0.215628,CniPoritesL_plut2.m8.30342.m1:0.156923)97:0.100429)81:0.0436322)96:0.0867829,(CniAmplexidiscus_evm.model.scaffold_38.25:0.122071,CniDiscosoma_evm.model.scaffold_21.42:0.133805)100:0.280807)100:0.283826,((CniExaiptasiaP_rna-XM_028662956.1:0.855454,CniActiniaT_rna-XM_031712958.1:0.397483)100:0.30869,CniNemvArnau_v1g198923:1.04457)100:0.30575)100:0.750936)66:0.275542,((((((((CniAcroporaD_rna36590:0.0436366,CniAcroporaM_amil.1.2.11333.m1:0.0603673)100:0.0541848,CniAcroporaT_aten_0.1.m1.3954.m1:0.0212063)100:0.273641,(CniMontiporaC_g4177.t1:2.2856e-06,CniMontiporaC_g12818.t1:0.00849086)100:0.499894)100:0.550959,((CniAmplexidiscus_evm.model.scaffold_58.7:0.0984932,CniDiscosoma_evm.model.scaffold_41.5:0.176894)100:0.330953,(CniFungiaSp_ffun1.m4.22443.m1:0.142586,(CniGoniastreaA_gasp1.m3.11698.m1:0.241562,CniOrbicellaF_rna31288:0.13856)100:0.100648)100:0.240627)85:0.109937)74:0.115095,((CniGalaxeaF_gfas1.m1.16867.m1:0.801108,CniMergedstylophoraP_rna11518:0.895824)42:0.130123,CniPoritesL_plut2.m8.22497.m1:0.413234)28:0.130861)98:0.347101,(CniActiniaT_rna-XM_031694975.1:0.512268,((CniNemvArnau_v1g6455:0.0635546,CniNemvArnau_v1g156377:2.1395e-06)100:0.16805,(CniNemvArnau_v1g79411:0.0578109,CniNemvArnau_v1g232390:1.01611)100:0.236673)99:0.459616)97:0.345858)97:0.334198,((CniAmplexidiscus_evm.model.scaffold_4482.1:0.191193,CniDiscosoma_evm.model.scaffold_3.211:0.226117)100:0.213663,((CniFungiaSp_ffun1.m4.31295.m1:0.214323,(CniGoniastreaA_gasp1.m3.11862.m1:0.0546987,((CniOrbicellaF_rna16409:1e-06,CniOrbicellaF_rna16410:2.2812e-06)99:2.1147e-06,CniOrbicellaF_rna16414:1e-06)100:0.134683)99:0.0990111)100:0.0825392,CniMergedstylophoraP_rna28474:0.20209)100:0.18136)100:0.975521)98:0.206142,((((CniAmplexidiscus_evm.model.scaffold_143.38:0.0805922,CniDiscosoma_evm.model.scaffold_9.123:0.102592)100:0.33714,(CniFungiaSp_ffun1.m4.9560.m1:0.130564,((CniGalaxeaF_gfas1.m1.21026.m1:0.259961,((CniPocilloporaA_rna7022:1e-06,CniPocilloporaD_rna-XM_027183321.1:1e-06)100:0.0900248,CniMergedstylophoraP_rna3884:0.0942861)100:0.0974945)86:0.0404356,(CniGoniastreaA_gasp1.m3.30126.m1:0.0510219,((CniOrbicellaF_rna21614:2.1176e-06,CniOrbicellaF_rna31972:2.6265e-06)100:0.622525,CniPoritesL_plut2.m8.16971.m1:0.858675)51:0.242429)51:0.0741733)66:0.0293481)98:0.174715)97:0.0573862,(CniGalaxeaF_gfas1.m1.21194.m1:0.225365,CniPoritesL_plut2.m8.16970.m1:0.416936)100:0.0543532)98:0.421682,((((((CniAmplexidiscus_evm.model.scaffold_2443.1:0.0838623,CniDiscosoma_evm.model.scaffold_9.129:0.0744215)100:0.278119,(CniGalaxeaF_gfas1.m1.22725.m1:0.744299,CniGalaxeaF_gfas1.m1.23838.m1:0.587141)90:0.256301)90:0.108951,(CniPocilloporaA_rna7029:2.629e-06,CniPocilloporaD_rna-XM_027183301.1:2.0631e-06)100:0.588022)100:0.706132,CniGalaxeaF_gfas1.m1.22561.m1:0.980836)99:0.118708,CniDiscosoma_evm.model.scaffold_9.127:0.571209)99:0.621154,CniActiniaT_rna-XM_031711224.1:0.46135)88:0.104268)97:0.275571)48:0.112701)31:0.0630268,((CniRenillaM_g2339.t1:0.0914701,CniRenillaM_g5321.t1:0.217541)100:1.47717,(CniExaiptasiaP_rna-XM_021036615.2:0.243137,CniExaiptasiaP_rna-XM_028658603.1:0.139845)100:1.43427)14:0.269333)25:0.212525,((((CniDendronephthya_rna-XM_028553515.1:0.895406,(CniGoniastreaA_gasp1.m3.3920.m1:0.143435,(CniOrbicellaF_rna15866:1e-06,CniOrbicellaF_rna15867:1e-06)100:0.183685)100:0.415781)100:0.243211,CniDendronephthya_rna-XM_028559131.1:0.882841)100:0.330288,(CniFungiaSp_ffun1.m4.16066.m1:0.322749,(CniGoniastreaA_gasp1.m3.17248.m1:0.187997,CniOrbicellaF_rna30013:0.111027)100:0.342196)100:0.668441)79:0.207458,CniExaiptasiaP_rna-XM_028656778.1:0.688168)59:0.442553)38:0.0666823,CniNemvArnau_v1g117600:1.29576)57:0.0897285,(CniAcroporaT_aten_0.1.m1.1351.m1:1.46543,(((((CniDendronephthya_rna-XM_028536084.1:0.780321,(((CniDendronephthya_rna-XM_028551123.1:0.467979,CniRenillaM_g1768.t1:0.672025)5:0.062445,(CniDendronephthya_rna-XM_028551117.1:0.309962,CniXenia_Xe_002898-T1:0.502294)100:0.129917)25:0.1061,CniRenillaM_g1021.t1:0.936186)56:0.0937564)56:0.160346,((CniDendronephthya_rna-XM_028537786.1:0.202211,(CniDendronephthya_rna-XM_028538320.1:0.234964,CniXenia_Xe_012680-T1:0.447164)100:0.316588)100:0.20431,CniRenillaM_g9944.t1:1.12103)51:0.158277)95:0.289439,(CniDendronephthya_rna-XM_028551114.1:0.301243,CniXenia_Xe_002899-T1:0.65089)99:0.219238)97:0.378361,CniDiscosoma_evm.model.scaffold_3.41:0.636055)96:0.277193,(CniMorbakkaV_scaffold134.g47.t1:1.56879,(CniRenillaM_g13829.t1:0.00409037,CniRenillaM_g20188.t1:2.9638e-06)100:1.71963)100:0.629397)71:0.20692)50:0.455833)15:0.289206,(((((((((((BotrylloidesL_Boleac.CG.SB_v3.S109.g00919.01.t:1.44095,((CniHydraV_rna5573:1.40865,(((CniExaiptasiaP_rna-XM_028659432.1:0.621614,CniActiniaT_rna-XM_031711728.1:0.297108)92:0.236111,CniNemvArnau_v1g124935:0.681615)89:0.182084,CniActiniaT_rna-XM_031711730.1:0.822343)91:0.291047)83:0.178917,(CniMorbakkaV_scaffold10.g69.t1:0.818208,CniNemvArnau_v1g17980:0.457874)66:0.396279)60:0.147566)60:0.388194,((((((CniAmplexidiscus_evm.model.scaffold_54.49:0.0795113,CniDiscosoma_evm.model.scaffold_31.22:0.145593)100:0.590694,CniGalaxeaF_gfas1.m1.16541.m1:0.84077)100:0.165458,CniPoritesL_plut2.m8.10701.m1:0.771285)100:0.584172,((CniFungiaSp_ffun1.m4.3546.m1:0.240788,(CniGoniastreaA_gasp1.m3.28846.m1:0.137759,CniOrbicellaF_rna15875:0.120596)100:0.203389)95:0.114439,((CniPocilloporaA_rna7106:1e-06,CniPocilloporaD_rna-XM_027183357.1:1e-06)100:0.137259,CniMergedstylophoraP_rna16453:0.173331)100:0.362124)95:0.0819885)93:0.0317142,CniGalaxeaF_gfas1.m1.16539.m1:0.247514)100:0.489039,CniAureliaA_scaffold433.g7.t1:0.969468)100:0.643186)38:0.100691,(CniAureliaA_scaffold433.g6.t1:1.0281,CniMorbakkaV_scaffold10.g71.t1:1.07439)94:0.422206)32:0.0835932,((((((((((((((CniAcroporaD_rna8438:0.175249,(CniAcroporaM_amil.1.2.25431.m1:0.0463033,CniAcroporaT_aten_0.1.m1.12633.m1:0.0349464)100:0.0340183)100:0.319185,(((CniMontiporaC_g16835.t1:0.0384853,CniMontiporaC_g44821.t1:0.0356674)100:0.0566158,(CniMontiporaC_g16836.t1:2.6391e-06,CniMontiporaC_g44822.t1:0.0265257)100:0.0783185)100:0.309292,CniMontiporaC_g44823.t1:0.0701383)100:0.224936)100:0.308842,CniGalaxeaF_gfas1.m1.16535.m1:0.466807)100:0.236424,((CniPocilloporaA_rna7098:2.091e-06,CniPocilloporaD_rna-XM_027183358.1:2.1738e-06)100:0.0842398,CniMergedstylophoraP_rna16442:0.153724)100:0.662762)100:0.354113,(CniGoniastreaA_gasp1.m3.3917.m1:0.125937,CniOrbicellaF_rna15864:0.0883443)100:0.252767)100:0.497355,((((CniAcroporaM_amil.1.2.25436.m1:0.0213009,CniAcroporaT_aten_0.1.m1.12654.m1:0.0152638)100:0.0619786,CniMontiporaC_g44824.t1:0.124255)100:0.120667,(((CniAmplexidiscus_evm.model.scaffold_152.20:0.0829645,CniDiscosoma_evm.model.scaffold_31.31:0.0469256)100:0.220858,((CniPocilloporaA_rna7097:1e-06,CniPocilloporaD_rna-XM_027183402.1:1e-06)100:0.0454829,CniMergedstylophoraP_rna16440:0.0395488)100:0.0607592)100:0.0604504,(CniFungiaSp_ffun1.m4.28121.m1:0.14929,(CniGoniastreaA_gasp1.m3.3919.m1:0.268044,CniOrbicellaF_rna15863:0.0339479)100:0.0624388)100:0.0273097)100:0.0898581)100:0.0885458,CniGalaxeaF_gfas1.m1.16537.m1:0.137998)100:0.43037)100:0.261894,(CniActiniaT_rna-XM_031708886.1:0.149083,CniNemvArnau_NVE21615:0.842181)100:0.765211)98:0.222547,CniNemvArnau_v1g92319:1.15142)66:0.0813392,(CniDendronephthya_rna-XM_028554342.1:0.911125,CniFungiaSp_ffun1.m4.14838.m1:0.795782)100:0.797971)70:0.116364,(((CniFungiaSp_ffun1.m4.28133.m1:0.145252,CniOrbicellaF_rna15858:0.246473)100:0.0661093,CniMergedstylophoraP_rna16434:0.436799)100:0.319911,CniMontiporaC_g53650.t1:0.750935)100:0.669589)86:0.132526,(((((CniAcroporaD_rna21744:0.0149574,((CniAcroporaD_rna21748:0.00378977,CniAcroporaM_amil.1.2.12169.m1:0.0154028)98:0.0903229,CniAcroporaT_aten_0.1.m1.12677.m1:0.0393228)98:0.116031)98:0.258116,(CniAcroporaT_aten_0.1.m1.12678.m1:0.0341203,CniAcroporaT_aten_0.1.m1.22454.m1:0.0271489)100:0.36707)100:0.56402,((CniDiscosoma_evm.model.scaffold_31.32:0.743434,CniMontiporaC_g53653.t1:0.560276)8:0.153264,(((CniFungiaSp_ffun1.m4.28131.m1:0.155578,CniOrbicellaF_rna15859:0.234036)100:0.116232,CniMergedstylophoraP_rna16435:0.318106)100:0.1386,CniMontiporaC_g53651.t1:0.422341)100:0.353992)100:0.174475)100:0.0507871,CniPoritesL_plut2.m8.10700.m1:0.659311)50:0.117874,((CniActiniaT_rna-XM_031708892.1:0.536935,CniNemvArnau_v1g102323:1.00343)28:0.111974,((CniNemvArnau_v1g55558:0.618695,CniNemvArnau_v1g165983:0.538399)40:0.271535,(CniNemvArnau_v1g66338:0.205934,((CniNemvArnau_v1g128677:0.379441,CniNemvArnau_v1g118752:0.504463)63:0.0104962,CniNemvArnau_v1g57160:0.802052)63:0.0764171)85:0.110493)35:0.125986)8:0.174091)31:0.0680012)30:0.15982,((((((((CniAcroporaT_aten_0.1.m1.12645.m1:0.338122,(CniMontiporaC_g15305.t1:2.181e-06,CniMontiporaC_g44807.t1:0.024071)100:0.618596)100:0.441358,((CniMontiporaC_g15306.t1:0.0147634,CniMontiporaC_g44808.t1:0.0454828)100:0.474918,(CniMontiporaC_g15315.t1:0.251509,CniMontiporaC_g44811.t1:0.108363)100:0.995049)100:0.253933)100:0.251647,CniGalaxeaF_gfas1.m1.20414.m1:0.390245)91:0.103701,((((CniGoniastreaA_gasp1.m3.14864.m1:0.207955,(CniGoniastreaA_gasp1.m3.14863.m1:0.135718,CniOrbicellaF_rna15881:0.131799)100:0.0457985)100:0.218941,((CniGoniastreaA_gasp1.m3.14869.m1:0.176702,((((((CniGoniastreaA_gasp1.m3.25718.m1:0.00292577,CniGoniastreaA_gasp1.m3.28319.m1:2.5814e-06)98:0.020207,CniGoniastreaA_gasp1.m3.25788.m1:0.0511862)77:2.27e-06,CniGoniastreaA_gasp1.m3.28317.m1:0.0597801)94:0.0300072,CniGoniastreaA_gasp1.m3.31642.m1:0.12575)93:0.020165,CniGoniastreaA_gasp1.m3.28318.m1:0.044656)92:0.00971999,(CniGoniastreaA_gasp1.m3.25717.m1:0.00677813,CniGoniastreaA_gasp1.m3.28320.m1:2.3037e-06)93:0.0242174)100:0.292573)100:0.130425,CniOrbicellaF_rna15879:0.799227)99:0.296548)99:0.0977515,((CniGoniastreaA_gasp1.m3.14871.m1:0.215966,CniGoniastreaA_gasp1.m3.25780.m1:0.144843)100:1.24166,((CniGoniastreaA_gasp1.m3.25779.m1:0.0415051,CniGoniastreaA_gasp1.m3.28845.m1:0.0875243)100:0.117123,CniOrbicellaF_rna15877:0.174255)100:0.245621)84:0.182934)66:0.0923631,(((CniPocilloporaA_rna7109:1e-06,CniPocilloporaD_rna-XM_027183359.1:1e-06)100:0.106856,(((CniPocilloporaA_rna7113:1e-06,CniPocilloporaD_rna-XM_027183418.1:1e-06)100:0.223164,CniMergedstylophoraP_rna16456:0.172407)100:0.18357,(CniPocilloporaA_rna7114:2.1505e-06,CniPocilloporaD_rna-XM_027183394.1:2.6105e-06)100:0.180827)100:0.206251)100:0.247533,(((CniPoritesL_plut2.m8.10707.m1:0.140162,CniPoritesL_plut2.m8.10710.m1:0.0845892)100:0.126176,CniPoritesL_plut2.m8.10708.m1:0.145616)100:0.142946,CniPoritesL_plut2.m8.10709.m1:0.50517)100:0.271266)92:0.0929675)59:0.061125)56:0.0826294,(CniFungiaSp_ffun1.m4.3539.m1:0.296671,CniFungiaSp_ffun1.m4.3545.m1:0.378618)70:0.117136)85:0.145891,((CniPoritesL_plut2.m8.10703.m1:0.437674,CniExaiptasiaP_rna-XM_021051979.2:0.808929)70:0.237119,CniPoritesL_plut2.m8.10711.m1:0.923434)25:0.0569014)21:0.056257,(((CniAmplexidiscus_evm.model.scaffold_54.48:0.259142,CniDiscosoma_evm.model.scaffold_31.20:0.0742075)100:0.461343,((((CniFungiaSp_ffun1.m4.3549.m1:0.0155183,CniFungiaSp_ffun1.m4.33609.m1:0.0104564)100:0.193539,(CniGoniastreaA_gasp1.m3.14870.m1:0.117297,CniOrbicellaF_rna15880:0.160969)100:0.230902)100:0.0837236,((CniPocilloporaA_rna7117:1e-06,CniPocilloporaD_rna-XM_027183411.1:1e-06)100:0.0810956,CniMergedstylophoraP_rna16459:0.0692155)100:0.212733)65:0.0627614,(CniGalaxeaF_gfas1.m1.20412.m1:0.29125,CniMontiporaC_g44806.t1:0.356508)100:0.231399)100:0.443376)47:0.239724,(((CniGalaxeaF_gfas1.m1.16533.m1:1.25861,CniGalaxeaF_gfas1.m1.16531.m1:0.218331)93:0.222692,(CniMontiporaC_g15307.t1:1e-06,CniMontiporaC_g44809.t1:1e-06)100:1.07594)82:0.18842,CniActiniaT_rna-XM_031708889.1:0.680121)46:0.158029)25:0.106285)82:0.0932623,(((CniAureliaA_scaffold433.g2.t2:0.28558,(CniAureliaA_scaffold433.g3.t1:0.172352,CniAureliaA_scaffold6851.g1.t1:2.8488e-06)100:0.26864)100:0.538458,CniHydraV_rna1615:0.71003)87:0.0785692,CniOrbicellaF_rna15876:0.596921)92:0.186425)63:0.0964679)30:0.0805565,(((((((CniAcroporaD_rna21742:0.0393699,CniAcroporaT_aten_0.1.m1.12674.m1:0.0434432)74:0.0195557,CniAcroporaM_amil.1.2.12171.m1:0.0115356)100:0.335103,(CniMontiporaC_g53640.t1:0.107704,CniMontiporaC_g53642.t1:0.384938)100:0.153566)100:0.2297,CniGalaxeaF_gfas1.m1.15479.m1:0.485364)100:0.198016,CniDiscosoma_evm.model.scaffold_31.33:0.460804)100:0.390695,((((CniAcroporaM_amil.1.2.12172.m1:0.0617088,CniAcroporaT_aten_0.1.m1.12675.m1:0.0363749)100:0.235176,CniMontiporaC_g53649.t1:0.253687)100:0.398205,CniOrbicellaF_rna15857:0.422688)100:0.398614,(CniActiniaT_rna-XM_031699815.1:0.634047,CniNemvArnau_v1g106963:0.252393)100:0.225474)100:0.248159)100:0.409763,(((CniDendronephthya_rna-XM_028536111.1:0.117485,CniDendronephthya_rna-XM_028536113.1:0.0952587)100:0.417002,CniDendronephthya_rna-XM_028536216.1:0.391262)100:0.19482,(CniXenia_Xe_006099-T1:0.666904,CniXenia_Xe_006100-T1:0.562375)100:0.284166)100:0.671423)51:0.114466)74:0.137622,(((((((((CniAcroporaM_amil.1.2.14628.m1:0.177167,CniAcroporaT_aten_0.1.m1.3365.m1:0.0336624)100:0.174979,CniMontiporaC_adi2mcaRNA21746_R7:0.283272)100:0.107328,CniGalaxeaF_gfas1.m1.3090.m1:0.27783)93:0.0833842,((CniAmplexidiscus_evm.model.scaffold_3.35:0.232612,CniDiscosoma_evm.model.scaffold_7.123:0.40296)100:0.351668,CniMergedstylophoraP_rna27038:1.32884)82:0.0944278)80:0.0148422,CniPoritesL_plut2.m8.28762.m1:0.4505)74:0.102372,((CniFungiaSp_ffun1.m4.18524.m1:0.203291,CniGoniastreaA_gasp1.m3.26614.m1:0.0789223)74:0.0283487,(CniGoniastreaA_gasp1.m3.24095.m1:0.55825,(CniOrbicellaF_rna33543:2.2586e-06,CniOrbicellaF_rna36179:0.152938)100:0.203153)76:0.0938269)80:0.0330752)81:0.0576842,((CniPocilloporaA_rna3507:1e-06,CniPocilloporaD_rna-XM_027179737.1:2.5856e-06)100:0.110488,CniMergedstylophoraP_rna27041:0.147163)100:0.227641)92:0.294552,((CniExaiptasiaP_rna-XM_021044196.1:0.285092,CniNemvArnau_v1g239871:0.328288)100:0.179932,CniActiniaT_rna-XM_031704456.1:0.77659)91:0.145272)89:0.361719,(CniNemvArnau_v1g200349:0.777853,CniNemvArnau_v1g209669:0.826498)100:0.592991)89:0.294902)59:0.123144)46:0.138985,(((((CniAcroporaD_rna8440:0.0431785,CniAcroporaT_aten_0.1.m1.12643.m1:0.0176987)100:0.240799,(CniMontiporaC_g16833.t1:0.0147904,CniMontiporaC_g44820.t1:0.0150504)100:0.171283)100:1.02498,(CniAmplexidiscus_evm.model.scaffold_152.21:0.146677,CniDiscosoma_evm.model.scaffold_31.30:0.132571)100:0.732257)79:0.0900434,((CniPocilloporaA_rna7101:2.1323e-06,CniPocilloporaD_rna-XM_027183368.1:1e-06)100:0.0993787,CniMergedstylophoraP_rna16443:0.0819187)100:0.729972)100:0.370868,CniMorbakkaV_scaffold217.g27.t1:1.97325)12:0.102646)11:0.120882,((((((CniAmplexidiscus_evm.model.scaffold_173.3:1.16014,(CniDendronephthya_rna-XM_028556605.1:0.0550257,CniDendronephthya_rna-XM_028558423.1:0.0307962)100:0.46799)95:0.1509,CniRenillaM_g2107.t1:0.624516)95:0.67248,CniHydraV_rna15:0.997283)95:0.188065,CniDendronephthya_rna-XM_028554103.1:1.1179)49:0.1413,((CniAureliaA_scaffold433.g4.t2:1.02528,(CniMorbakkaV_scaffold10.g68.t1:0.391074,CniNemvArnau_v1g216221:0.355552)99:0.446835)99:0.144771,CniMorbakkaV_scaffold44.g10.t3:0.650131)99:0.334768)47:0.379336,(CniDendronephthya_rna-XM_028554246.1:1.70633,CniDendronephthya_rna-XM_028554314.1:1.83404)29:0.335494)33:0.406526)13:0.058858,(CniHydraV_rna19412:0.900919,CniHydraV_rna21450:0.638134)100:1.08813)11:0.0179506,(((((((CniAcroporaD_rna8827:0.0383806,CniAcroporaM_amil.1.2.13347.m1:0.0107925)97:2.1147e-06,CniAcroporaT_aten_0.1.m1.4552.m1:0.0236003)100:0.390592,CniMontiporaC_g66179.t1:0.285205)100:0.194064,CniFungiaSp_ffun1.m4.28573.m1:1.23402)95:0.183621,((CniAmplexidiscus_evm.model.scaffold_195.32:0.466169,((CniFungiaSp_ffun1.m4.28561.m1:0.327729,(CniGoniastreaA_gasp1.m3.10631.m1:0.0458093,CniOrbicellaF_rna20755:0.0777836)100:0.222993)100:0.121492,(CniGoniastreaA_gasp1.m3.10632.m1:0.60323,((CniPocilloporaA_rna6737:1e-06,CniPocilloporaD_rna-XM_027183045.1:2.1441e-06)100:0.262241,CniMergedstylophoraP_rna11945:0.305543)100:0.207265)41:0.0896112)54:0.051739)54:0.14084,CniGalaxeaF_gfas1.m1.22241.m1:0.681559)97:0.129663)96:0.409077,((CniExaiptasiaP_rna-XM_021041298.2:0.597582,CniActiniaT_rna-XM_031698728.1:0.385338)100:0.240838,CniNemvArnau_v1g220123:0.57661)100:0.531047)46:0.326854,((((CniAcroporaT_aten_0.1.m1.22456.m1:3.18108,CniThelohanellusK_rna14952:1.52569)91:1.39029,CniGoniastreaA_gasp1.m3.9397.m1:3.41039)29:0.336949,CniDiscosoma_evm.model.scaffold_61.28:1.10745)24:0.155883,(((((CniAmplexidiscus_evm.model.scaffold_152.23:0.100093,CniDiscosoma_evm.model.scaffold_31.28:0.112979)100:0.389103,((CniPocilloporaA_rna7103:1e-06,CniPocilloporaD_rna-XM_027183393.1:2.5706e-06)100:0.108813,CniMergedstylophoraP_rna16446:0.144798)100:0.327373)100:0.162273,CniGalaxeaF_gfas1.m1.16538.m1:0.754456)100:0.287538,((CniFungiaSp_ffun1.m4.22435.m1:0.21182,((CniGalaxeaF_gfas1.m1.16540.m1:0.316023,CniPoritesL_plut2.m8.10702.m1:0.50045)100:0.100775,((CniPocilloporaA_rna7104:2.607e-06,CniPocilloporaD_rna-XM_027183364.1:2.1569e-06)100:0.130411,CniMergedstylophoraP_rna16447:0.101612)100:0.258698)99:0.121354)99:0.0882504,(CniGoniastreaA_gasp1.m3.10833.m1:0.111764,CniOrbicellaF_rna15871:0.161828)100:0.143516)100:0.982304)99:0.180808,((CniAmplexidiscus_evm.model.scaffold_152.24:0.111783,(CniAmplexidiscus_evm.model.scaffold_152.25:0.0143892,CniDiscosoma_evm.model.scaffold_31.27:0.0736419)100:0.119802)100:0.787528,((CniAmplexidiscus_evm.model.scaffold_54.52:0.185699,CniDiscosoma_evm.model.scaffold_31.25:0.160719)100:0.60412,((CniFungiaSp_ffun1.m4.3548.m1:0.435723,CniFungiaSp_ffun1.m4.3550.m1:0.151646)64:0.0805418,CniFungiaSp_ffun1.m4.3547.m1:0.186859)100:0.668468)100:0.459836)100:0.696779)73:0.113536)30:0.0516669)28:0.0707118)12:0.0654864,((((((((((CniAcroporaD_rna2732:0.0196127,CniAcroporaM_amil.1.2.13138.m1:0.00924005)100:0.0405083,CniAcroporaT_aten_0.1.m1.23997.m1:0.0363288)100:0.290866,CniMontiporaC_g44129.t1:0.259352)100:0.427723,((CniFungiaSp_ffun1.m4.4720.m1:0.189832,(CniGoniastreaA_gasp1.m3.15630.m1:0.084712,CniOrbicellaF_rna352:0.0499267)100:0.201795)99:0.0351251,((CniPocilloporaA_rna10617:1e-06,CniPocilloporaD_rna-XM_027187080.1:2.7511e-06)100:0.0853525,CniMergedstylophoraP_rna8461:0.0876655)100:0.254791)100:0.146716)94:0.137539,(CniAmplexidiscus_evm.model.scaffold_252.8:0.0665603,CniDiscosoma_evm.model.scaffold_198.23:0.161814)100:0.434147)100:1.00275,CniNemvArnau_v1g97271:1.081)81:0.477157,((CniDiscosoma_evm.model.scaffold_31.21:2.07771,CniNemvArnau_v1g243289:1.17088)13:0.15731,(DrosophilaM_FBtr0333398:1.38671,DrosophilaM_FBtr0081682:0.907186)99:0.532253)6:0.195753)8:0.199705,(((CniAmplexidiscus_evm.model.scaffold_152.22:0.922384,(CniGoniastreaA_gasp1.m3.31609.m1:0.179894,((CniPocilloporaA_rna7102:1e-06,CniPocilloporaD_rna-XM_027183367.1:1e-06)100:0.196683,CniMergedstylophoraP_rna16444:0.262867)100:0.319344)100:0.293687)49:0.0342304,CniFungiaSp_ffun1.m4.28122.m1:1.29926)95:0.390316,CniNemvArnau_v1g240477:0.965152)25:0.143013)8:0.105725,CniDendronephthya_rna-XM_028554132.1:1.62476)7:0.0870163,((CniAureliaA_scaffold433.g1.t1:1.17674,(CniActiniaT_rna-XM_031708885.1:0.531002,CniNemvArnau_v1g122152:1.01461)73:0.562892)72:0.314188,CniAureliaA_scaffold433.g8.t1:1.63021)56:0.454321)12:0.108708)31:0.0796,CniActiniaT_rna-XM_031711742.1:1.7942)4:0.0455912,((((((((AcanthasterP_rna23612:0.536632,StrongylocentrotusP_rna18560:0.770038)100:0.924554,(LingulaA_rna-XM_013556723.1:0.0319012,LingulaA_rna-XM_013551128.1:2.6581e-06)100:1.01635)99:0.669704,(CniHydraV_rna13268:1.04565,DrosophilaM_FBtr0303392:2.30292)53:0.263395)40:0.15878,(((((((((((((((((CniAcroporaD_rna11642:0.00474935,CniAcroporaD_rna30534:0.186313)99:1.16304e-05,CniAcroporaM_amil.1.2.11374.m1:0.0213828)100:0.0155157,CniAcroporaT_aten_0.1.m1.14816.m1:0.0217452)100:0.162964,(CniMontiporaC_adi2mcaRNA11642_R0:0.0799094,CniMontiporaC_g69835.t1:0.0321478)100:0.147558)100:0.0863485,CniGalaxeaF_gfas1.m1.6401.m1:0.281649)82:0.0539591,CniPoritesL_plut2.m8.11846.m1:0.215494)99:0.0415457,((CniFungiaSp_ffun1.m4.28718.m1:0.114899,CniMergedstylophoraP_rna20904:0.103605)100:0.0991132,(CniGoniastreaA_gasp1.m3.19682.m1:0.0977119,CniOrbicellaF_rna26163:0.215014)100:0.0690299)100:0.0425249)100:0.168012,CniAmplexidiscus_evm.model.scaffold_12.25:0.315913)100:0.322889,(CniActiniaT_rna-XM_031694573.1:0.500225,CniNemvArnau_NVE3008:0.39028)100:0.201732)100:0.425458,(CniDendronephthya_rna-XM_028546808.1:0.350383,((CniXenia_Xe_020821-T1:0.0886563,CniXenia_Xe_020830-T1:1e-06)100:2.8802e-06,CniXenia_Xe_024184-T1:0.044694)100:0.402064)100:1.09935)100:0.392689,(((CniAcroporaD_rna30535:0.0263598,CniAcroporaM_amil.1.2.11373.m1:0.0100136)100:0.167397,(CniFungiaSp_ffun1.m4.28719.m1:0.218577,(CniGalaxeaF_gfas1.m1.6404.m1:0.212701,CniMergedstylophoraP_rna20907:0.280644)90:0.0447943)100:0.142389)100:0.260074,((CniExaiptasiaP_rna-XM_028658296.1:0.196574,CniActiniaT_rna-XM_031694550.1:0.172773)100:0.140931,CniNemvArnau_v1g231991:0.247818)100:0.405864)100:0.369108)90:0.108464,((((((((CniAcroporaD_rna30169:2.6316e-06,CniAcroporaM_amil.1.2.3006.m1:2.6347e-06)100:0.0675285,CniAcroporaT_aten_0.1.m1.32394.m1:0.0252042)100:0.297752,CniMontiporaC_g32028.t1:0.189872)79:0.0706623,CniGalaxeaF_gfas1.m1.1987.m1:0.145471)79:0.0627827,CniPoritesL_plut2.m8.11847.m1:0.263222)100:0.146589,(CniDiscosoma_evm.model.scaffold_0.270:0.242543,(CniFungiaSp_ffun1.m4.28722.m1:0.235196,(CniOrbicellaF_rna26156:0.194153,CniMergedstylophoraP_rna26656:0.232762)75:0.0596947)94:0.0521422)98:0.0443076)98:0.183815,(CniActiniaT_rna-XM_031694566.1:0.217399,(CniNemvArnau_v1g147784:2.9893e-06,(CniNemvArnau_v1g199125:2.465e-06,CniNemvArnau_NVE25408:2.0462e-06)100:0.279125)100:0.153962)100:0.187792)100:0.907791,((CniDendronephthya_rna-XM_028546737.1:0.131406,(CniRenillaM_g12289.t1:0.0288617,CniRenillaM_g22610.t1:0.0309132)100:0.253398)100:0.286155,CniXenia_Xe_020046-T1:0.240003)100:0.810258)69:0.0893078)64:0.115195,CniNemvArnau_v1g123159:0.611828)68:0.116762,((CniAureliaA_scaffold46.g20.t1:0.486197,CniHydraV_rna17557:0.588167)80:0.0439933,CniMorbakkaV_scaffold186.g10.t1:0.453395)100:0.648099)95:0.252048,(CniDendronephthya_rna-XM_028535584.1:0.308983,CniRenillaM_g23528.t1:0.318776)100:0.722498)100:0.246092,((((((((CniAcroporaD_rna35513:0.120976,CniAcroporaM_amil.1.2.12614.m1:0.0647107)100:0.206597,CniMontiporaC_adi2mcaRNA35513_R0:0.705805)76:0.0666928,CniGalaxeaF_gfas1.m1.7635.m1:0.178894)75:0.0533396,CniPoritesL_plut2.m8.27428.m1:0.206446)87:0.100049,(CniOrbicellaF_rna30062:0.151494,((CniPocilloporaA_rna20686:1e-06,CniPocilloporaD_rna-XM_027197097.1:1e-06)100:0.073917,CniMergedstylophoraP_rna21316:0.101546)100:0.184465)100:0.114741)86:0.181225,(CniDiscosoma_evm.model.scaffold_9.139:0.348632,(CniExaiptasiaP_rna-XM_021044258.2:0.315546,(CniActiniaT_rna-XM_031709191.1:0.214313,(CniNemvArnau_v1g126497:0.0783311,CniNemvArnau_v1g215590:2.1341e-06)100:0.41885)100:0.137963)100:1.07509)89:0.117107)92:0.810023,CniNemvArnau_v1g126479:0.984764)99:0.799906,((CniDendronephthya_rna-XM_028535583.1:0.343691,CniXenia_Xe_013150-T1:0.665032)100:0.871975,(CniMontiporaC_g23692.t1:0.524103,CniMorbakkaV_scaffold186.g7.t1:1.14716)95:0.887596)95:0.29595)73:0.17381)80:0.104443,(CniDiscosoma_evm.model.scaffold_31.29:0.668171,CniHydraV_rna9262:0.483554)97:1.04796)87:0.487054)37:0.229437,(((CniHydraV_rna1904:0.940458,(CniHydraV_rna5358:0.997865,CniHydraV_rna5359:1.11103)100:0.449237)100:0.641682,(CniHydraV_rna3783:0.175938,CniHydraV_rna15119:0.196425)100:1.26463)74:0.138463,CniHydraV_rna6279:1.43177)70:0.291508)13:0.107685,(((BotrylloidesL_Boleac.CG.SB_v3.S180.g03999.01.t:0.609936,BotrylloidesL_Boleac.CG.SB_v3.S180.g04000.01.t:0.600439)100:0.905741,(CniExaiptasiaP_rna-XM_028659437.1:0.921822,MnemiopsisL_ML46393a-RA:1.40755)73:0.346538)70:0.443882,(CniHydraV_rna14729:1.25823,(((((CniThelohanellusK_rna1368:1.02598,CniMyxobolusS_rna-gnl|WGS_QWKW|scaffold_824-snap-0.2-mRNA:0.52672)95:0.203597,CniHenneguyaS_rna-gnl|WGS_SGJC|scaffold_1435-snap-0.6-mRNA:0.926775)51:0.276452,CniThelohanellusK_rna1480:1.31764)99:0.496111,(CniThelohanellusK_rna14217:1.6397,((CniThelohanellusK_rna14218:0.603005,CniMyxobolusS_rna-gnl|WGS_QWKW|scaffold_277-snap-0.7-mRNA:0.279497)99:0.10579,CniHenneguyaS_rna-gnl|WGS_SGJC|scaffold_670-augustus-0.10-mRNA:0.2812)98:0.262221)100:0.565268)40:0.134917,((CniThelohanellusK_rna7175:0.566698,CniThelohanellusK_rna9576:0.448161)100:0.415596,((CniHenneguyaS_rna-gnl|WGS_SGJC|scaffold_3116-augustus-0.7-mRNA:0.232796,CniMyxobolusS_rna-gnl|WGS_QWKW|scaffold_797-snap-0.3-mRNA:0.44536)100:0.192442,CniMyxobolusS_rna-gnl|WGS_QWKW|scaffold_88-snap-0.18-mRNA:1.01585)93:0.217007)100:0.838431)39:0.140879)39:0.193972)34:0.243016)15:0.100336,(((((BotrylloidesL_Boleac.CG.SB_v3.S285.g06732.01.t:1.2455,(CniOrbicellaF_rna31674:1.70604,CniOrbicellaF_rna31675:1.04688)53:0.859286)33:0.248579,((((CniAureliaA_scaffold478.g8.t1:0.385051,CniMorbakkaV_scaffold45.g61.t1:0.549917)100:0.778538,(CniXenia_Xe_000190-T1:0.757997,CniNemvArnau_v1g138243:1.42108)93:0.540217)92:0.309857,CniNemvArnau_v1g138224:1.65455)89:0.437309,MnemiopsisL_ML183515a-RA:1.62321)63:0.240785)41:0.104987,(CaenorhabditisE_F09B9.5.1:1.92442,(DrosophilaM_FBtr0302372:1.29038,CniExaiptasiaP_rna-XM_028657960.1:0.871183)96:0.379802)21:0.128543)48:0.118152,((CaenorhabditisE_F57B7.2b.1:1.35917,CniDendronephthya_rna-XM_028538300.1:1.60359)74:0.100476,CniMorbakkaV_scaffold44.g8.t1:1.21598)92:0.611867)49:0.196437,((((((CniDendronephthya_rna-XM_028536474.1:0.0255296,CniDendronephthya_rna-XM_028541448.1:0.278572)100:0.0597147,CniDendronephthya_rna-XM_028541432.1:0.0202645)100:0.952347,((((CniXenia_Xe_009293-T1:0.128252,CniXenia_Xe_009294-T1:0.0160078)100:0.105357,CniXenia_Xe_009295-T1:0.186072)100:0.068827,CniXenia_Xe_009300-T1:0.173843)100:0.0660026,CniXenia_Xe_009299-T1:1.02087)99:0.191223)100:1.02372,FungScedosporiumA_KEZ39409:1.41511)56:0.131642,CniHydraV_rna1614:1.05861)67:0.0391622,(CniNemvArnau_v1g243143:0.0415975,CniNemvArnau_v1g207412:0.198907)100:1.34354)69:0.52606)52:0.702199)10:0.146774,(((((((((AcanthasterP_rna23619:0.24563,AcanthasterP_rna23620:0.142379)100:0.284973,StrongylocentrotusP_rna24531:0.491926)100:0.590991,(CrassostreaG_EKC25609:1.20157,(((CrassostreaG_EKC23604:0.0243403,CrassostreaG_EKC17525:0.145402)100:0.352341,LottiaG_LotgiT130175:0.314883)100:0.187962,(LingulaA_rna-XM_024074359.1:0.00490774,LingulaA_rna-XM_013536175.1:2.6535e-06)100:0.720708)95:0.321363)35:0.220839)36:0.176119,(((((((((((CniAcroporaD_rna13508:0.0102301,CniAcroporaM_amil.1.2.6756.m1:0.0192626)100:0.18182,CniMontiporaC_g27771.t1:0.314144)100:0.139375,CniGalaxeaF_gfas1.m1.8111.m1:0.197522)100:0.115343,(CniPoritesL_plut2.m8.12562.m1:0.0184017,CniPoritesL_plut2.m8.12558.m1:0.0231837)100:0.20192)100:0.163397,((((((CniAcroporaD_rna13509:0.0289153,CniAcroporaM_amil.1.2.6755.m1:0.0130796)100:0.0293027,CniAcroporaT_aten_0.1.m1.1348.m1:0.0492874)100:0.135714,CniMontiporaC_g27772.t1:0.164569)100:0.0867294,((CniFungiaSp_ffun1.m4.31637.m1:0.0646247,CniPoritesL_plut2.m8.12560.m1:0.0741963)77:0.0535816,CniGalaxeaF_gfas1.m1.8110.m1:0.0879459)77:0.0312093)86:0.0540173,((CniFungiaSp_ffun1.m4.33361.m1:0.145189,(CniGoniastreaA_gasp1.m3.9136.m1:0.0625553,CniOrbicellaF_rna9249:0.0338088)100:0.0344374)97:0.038914,((CniPocilloporaA_rna24815:1e-06,CniPocilloporaD_rna-XM_027201244.1:1e-06)100:0.0628066,CniMergedstylophoraP_rna14124:0.105942)100:0.0865517)81:0.0116093)86:0.0478114,((CniAmplexidiscus_evm.model.scaffold_502.8:0.0775123,CniDiscosoma_evm.model.scaffold_57.45:0.0125535)98:0.00371068,CniDiscosoma_evm.model.scaffold_57.44:0.0503335)100:0.12821)100:0.0812628)100:0.195624,(((CniExaiptasiaP_rna-XM_028661467.1:0.259049,CniActiniaT_rna-XM_031693715.1:0.206387)100:0.131356,CniNemvArnau_v1g82680:0.315466)86:0.0264972,CniNemvArnau_v1g82977:0.822726)98:0.306111)98:0.104253,CniNemvArnau_v1g177893:0.567727)40:0.0605358,(((((((CniAcroporaD_rna13510:0.0480708,CniAcroporaM_amil.1.2.6757.m1:0.00669732)100:0.0133538,CniAcroporaT_aten_0.1.m1.1350.m1:0.0447324)100:0.289183,((CniPocilloporaA_rna24811:1e-06,CniPocilloporaD_rna-XM_027201272.1:1e-06)100:0.0583495,CniMergedstylophoraP_rna14121:0.0948651)100:0.152481)19:0.0355981,(CniOrbicellaF_rna9250:0.111544,(CniOrbicellaF_rna9251:2.6066e-06,CniOrbicellaF_rna9254:0.0251687)100:0.0368239)87:0.0328919)11:0.0195372,CniFungiaSp_ffun1.m4.28358.m1:0.11595)85:0.100477,((CniAmplexidiscus_evm.model.scaffold_502.7:0.0948591,CniDiscosoma_evm.model.scaffold_57.41:0.253167)82:0.0329706,CniDiscosoma_evm.model.scaffold_57.42:0.0566837)100:0.182623)100:0.250257,CniActiniaT_rna-XM_031693742.1:0.916295)43:0.159441)72:0.0563767,(CniExaiptasiaP_rna-XM_028663958.1:0.488981,CniActiniaT_rna-XM_031693718.1:0.21694)100:0.421651)61:0.0691112,((((CniAcroporaT_aten_0.1.m1.1349.m1:0.190265,CniMontiporaC_g27773.t1:0.174156)100:0.170982,(CniOrbicellaF_rna9257:0.164887,((CniPocilloporaA_rna24804:1e-06,CniPocilloporaD_rna-XM_027201277.1:1e-06)100:0.0544219,CniMergedstylophoraP_rna14115:0.0781154)100:0.245709)100:0.150943)100:0.0865155,CniPoritesL_plut2.m8.12561.m1:0.129871)100:0.0931037,((CniAmplexidiscus_evm.model.scaffold_502.6:0.145433,(CniDiscosoma_evm.model.scaffold_179.4:0.137693,CniDiscosoma_evm.model.scaffold_57.40:2.1501e-06)100:0.104257)100:0.415002,((CniExaiptasiaP_rna-XM_021053330.2:0.704101,CniActiniaT_rna-XM_031693745.1:0.203697)100:0.210569,CniNemvArnau_v1g233975:0.405103)100:0.317505)44:0.072893)100:0.407784)87:0.159611,(CniDendronephthya_rna-XM_028559149.1:0.32201,CniXenia_Xe_013631-T1:0.2737)100:0.614124)92:0.259641)13:0.04159,CniPoritesL_plut2.m8.16798.m1:2.82208)3:0.0821948,(CniRenillaM_g2337.t1:1.167,(CniNemvArnau_v1g196778:0.0885187,CniNemvArnau_v1g214210:0.165321)100:0.615022)81:0.354529)3:0.0655663,((BotrylloidesL_Boleac.CG.SB_v3.S1025.g00557.01.t:1.15571,(((((((((((CniAcroporaD_rna30012:0.0358007,CniAcroporaT_aten_0.1.m1.18787.m1:0.0233054)100:0.116154,CniMontiporaC_g48526.t1:0.166394)100:0.0529755,(CniGalaxeaF_gfas1.m1.14911.m1:0.120405,CniPoritesL_plut2.m8.15466.m1:0.0961973)100:0.070061)100:0.088804,(CniDiscosoma_evm.model.scaffold_150.5:0.796074,(CniFungiaSp_ffun1.m4.9223.m1:0.126551,(CniGoniastreaA_gasp1.m3.6023.m1:0.0131917,CniOrbicellaF_rna8598:0.0565304)100:0.0951197)100:0.0946302)96:0.0481299)96:0.127615,CniAmplexidiscus_evm.model.scaffold_202.18:0.228538)97:0.26286,((((((((CniAcroporaD_rna30018:0.00484398,CniAcroporaM_amil.1.2.8624.m1:0.0469649)100:0.0118675,CniAcroporaT_aten_0.1.m1.18796.m1:0.0340031)100:0.0875581,CniMontiporaC_g48524.t1:0.0679328)100:0.0915067,CniGalaxeaF_gfas1.m1.14912.m1:0.0933425)97:0.0409057,CniPoritesL_plut2.m8.15469.m1:0.113035)97:0.105722,((CniFungiaSp_ffun1.m4.9226.m1:0.0985431,(CniGoniastreaA_gasp1.m3.6000.m1:0.0628716,(CniOrbicellaF_rna8593:2.0078e-06,CniOrbicellaF_rna8594:0.0437225)100:0.0319012)100:0.0720864)99:0.0526549,((CniPocilloporaA_rna16851:1e-06,CniPocilloporaD_rna-XM_027193226.1:1e-06)100:0.0350092,CniMergedstylophoraP_rna17458:0.0121913)100:0.0923226)92:0.0443762)66:0.0925743,(CniAmplexidiscus_evm.model.scaffold_202.16:0.0338681,CniDiscosoma_evm.model.scaffold_150.11:0.0684501)100:0.121655)66:0.172915,CniNemvArnau_v1g125566:1.35685)67:0.0338788)76:0.0511365,((CniExaiptasiaP_rna-XM_028662179.1:0.141795,CniActiniaT_rna-XM_031695938.1:0.140641)99:0.100258,((CniNemvArnau_v1g150991:2.5095e-06,CniNemvArnau_v1g82002:2.6029e-06)100:0.122532,(CniNemvArnau_v1g150988:0.0203169,CniNemvArnau_v1g65994:2.6145e-06)91:2.929e-06)24:0.136234)98:0.109849)86:0.169099,((CniDendronephthya_rna-XM_028549472.1:0.146083,CniXenia_Xe_000876-T1:0.167683)100:0.179701,CniRenillaM_g7908.t1:1.32168)99:0.118572)91:0.237045,((CniAureliaA_scaffold2862.g2.t1:0.373313,(CniMorbakkaV_scaffold134.g48.t1:0.54649,CniMorbakkaV_scaffold134.g50.t1:0.22566)99:0.11681)100:0.149425,(CniHydraV_rna4658:0.3806,CniHydraV_rna20643:0.129202)100:0.429933)94:0.271483)91:0.198794,AmphimedonQ_rna8206:1.05448)53:0.0467626,(DanioR_ENSDART00000005625:0.166885,((Human_ENST00000377960:0.0460545,MusM_ENSMUST00000030202:0.0753627)100:0.0950349,OphiophagusH_rna-gnl|NaturalisBC|L345_07743.mrna:0.20024)100:0.283754)100:0.737037)5:0.0464977)4:0.0611279,(((((((((CniAcroporaD_rna23039:0.0223286,CniAcroporaM_amil.1.2.10405.m1:0.00900106)100:0.0221846,(CniAcroporaD_rna23040:0.00642464,CniAcroporaM_amil.1.2.10408.m1:0.0209103)100:0.0527278)100:0.252839,CniMontiporaC_adi2mcaRNA23039_R0:0.202388)100:0.0645424,CniMontiporaC_adi2mcaRNA23040_R0:0.304307)100:0.166537,CniGalaxeaF_gfas1.m1.17794.m1:0.25244)100:0.0754117,CniPoritesL_plut2.m8.8397.m1:0.404746)100:0.0495535,((CniFungiaSp_ffun1.m4.4269.m1:0.17118,((CniGoniastreaA_gasp1.m3.13635.m1:0.0830602,CniOrbicellaF_rna14732:0.0343821)99:0.00210374,CniGoniastreaA_gasp1.m3.13634.m1:0.036587)100:0.126502)100:0.0534453,((CniPocilloporaA_rna20514:2.2563e-06,CniPocilloporaD_rna-XM_027196957.1:2.2532e-06)100:0.102453,CniMergedstylophoraP_rna421:0.128484)100:0.253632)100:0.0807377)100:0.0840192,(CniAmplexidiscus_evm.model.scaffold_59.18:0.131119,CniDiscosoma_evm.model.scaffold_45.22:0.0871333)100:0.526625)99:0.178491,((((CniExaiptasiaP_rna-XM_021049368.2:0.255663,CniNemvArnau_v1g56077:0.732155)5:0.0985711,CniActiniaT_rna-XM_031704144.1:0.326196)9:0.191173,CniNemvArnau_v1g54540:0.286774)51:0.0786655,CniNemvArnau_v1g125536:0.06161)99:0.646319)100:0.683758)4:0.0934974)45:0.169865,((CniDendronephthya_rna-XM_028535222.1:1.1955,CniXenia_Xe_013859-T1:0.390136)99:0.214263,CniDendronephthya_rna-XM_028535223.1:0.73555)97:0.624516)22:0.160523,((((CniAcroporaD_rna192:0.612498,CniOrbicellaF_rna10972:0.37527)100:0.340124,CniNemvArnau_v1g110661:0.819391)100:0.863494,(CniHydraV_rna9263:0.287978,CniHydraV_rna24566:0.437195)100:0.893333)88:0.894127,(CniAcroporaT_aten_0.1.m1.12646.m1:3.03758,((CniHydraV_rna14760:1.18389,StrigamiaM_SMAR010309-RA:1.94359)20:0.634947,((((((CniDendronephthya_rna-XM_028547701.1:0.297338,CniXenia_Xe_027265-T1:0.360302)100:0.354312,CniXenia_Xe_027264-T1:0.258916)100:0.699338,CniThelohanellusK_rna7174:1.05925)79:0.214565,((CniGoniastreaA_gasp1.m3.9393.m1:1.15822,(CniHydraV_rna5571:0.421894,CniHydraV_rna5572:0.424659)99:0.272229)96:0.378467,CniMorbakkaV_scaffold10.g70.t1:1.81883)91:0.279247)72:0.599295,ApisM_GB46987-RA:1.21429)68:0.480146,(((((DanioR_ENSDART00000171601:0.480934,DanioR_ENSDART00000141361:0.21842)100:0.316882,XenopusT_rna-NM_001114032.1:0.518217)66:0.0851226,XenopusT_rna-XM_031891251.1:0.791568)48:0.15972,XenopusT_rna-XM_018090169.2:0.690078)90:0.268061,(((DrosophilaM_FBtr0077754:1.13656,DrosophilaM_FBtr0077758:0.767159)98:0.22302,(ApisM_GB45324-RA:0.894586,(StrigamiaM_SMAR008991-RA:0.884507,((StrigamiaM_SMAR014797-RA:0.045135,StrigamiaM_SMAR014535-RA:1.41093)98:0.238894,StrigamiaM_SMAR000488-RA:0.394258)75:0.268817)98:0.464346)86:0.364264)79:0.214612,(AcanthasterP_rna35593:1.40059,((BotrylloidesL_Boleac.CG.SB_v3.S924.g15360.01.t:0.343018,BotrylloidesL_Boleac.CG.SB_v3.S924.g15361.01.t:0.728459)77:1.32863,(AcanthasterP_rna15558:0.26357,StrongylocentrotusP_rna4760:0.463834)100:0.858247)56:0.302164)55:0.152374)68:0.109438)67:0.0636054)56:0.0385977)12:0.0604078)12:0.0119901)4:0.0469662)8:0.223248)14:0.0994804)7:0.0661019)7:0.0399245)29:0.147182)23:0.0372543)0;
