# Supplementary material for: Evolution of Protein-Mediated Biomineralization in Scleractinian Corals
Source: Front Genet. 2021 Feb 2;12:618517. doi: 10.3389/fgene.2021.618517 (PMC7902050; doi:10.3389/fgene.2021.618517)
Supplement: Supplementary file 2 [file Data_Sheet_2.ZIP › tree.biomin.OG0000097.tree.txt]

((BotrylloidesL_Boleac.CG.SB_v3.S185.g04111.01.t:0.432129,MonosigaB_rna-XM_001744374.1:0.63124)100:0.102068,(OphiophagusH_rna-gnl|NaturalisBC|L345_13621.mrna:1.36089,((CniExaiptasiaP_rna-XM_021060386.2:0.327105,(CniActiniaT_rna-XM_031693334.1:0.366107,CniNemvArnau_NVE10035:0.57048)100:0.107128)100:0.803518,(CniAureliaA_scaffold2604.g2.t2:0.921171,(AcanthasterP_rna20885:1.36821,(((((((((BotrylloidesL_Boleac.CG.SB_v3.S0.g00093.01.t:0.643497,BotrylloidesL_Boleac.CG.SB_v3.S0.g00094.01.t:0.573755)100:0.164202,(BotrylloidesL_Boleac.CG.SB_v3.S530.g11288.01.t:2.4685e-06,(BotrylloidesL_Boleac.CG.SB_v3.S551.g11546.01.t:0.0173975,BotrylloidesL_Boleac.CG.SB_v3.S927.g15366.01.t:0.0184817)100:0.148898)100:0.782168)100:0.289205,((((CniDiscosoma_evm.model.scaffold_8.107:1e-06,(CniDiscosoma_evm.model.scaffold_8.108:1e-06,CniDiscosoma_evm.model.scaffold_8.110:2.429e-06)100:2.5525e-06)100:0.165849,CniDiscosoma_evm.model.scaffold_8.109:1.13498)94:0.44771,CrassostreaG_EKC34721:1.0551)94:0.506303,(CniFungiaSp_ffun1.m4.17332.m1:0.230976,CniGoniastreaA_gasp1.m1b.37086.m1:0.449267)100:0.732995)94:0.147063)94:0.204317,(((((BotrylloidesL_Boleac.CG.SB_v3.S182.g04039.01.t:2.30909,(CniActiniaT_rna-XM_031696668.1:0.181762,(CniActiniaT_rna-XM_031699544.1:0.119277,CniActiniaT_rna-XM_031699546.1:0.117776)100:0.0480177)100:0.337578)77:0.542063,CniActiniaT_rna-XM_031695483.1:0.187541)100:0.34475,(CniExaiptasiaP_rna-XM_021038089.2:0.240363,CniExaiptasiaP_rna-XM_021038182.1:0.225261)100:0.398023)100:0.365608,((((CniAcroporaM_amil.1.2.9224.m1:0.0390444,CniAcroporaT_aten_0.1.m1.3450.m1:0.0260945)100:0.170833,CniMontiporaC_adi2mcaRNA5004_R0:0.198463)100:0.140551,CniGalaxeaF_gfas1.m1.12323.m1:0.360992)100:0.0316669,((CniFungiaSp_ffun1.m4.8629.m1:0.161677,(CniGoniastreaA_gasp1.m3.19054.m1:0.0581138,CniOrbicellaF_rna3039:0.0430618)100:0.0955628)100:0.0772041,(CniPocilloporaA_rna20045:1e-06,CniPocilloporaD_rna-XM_027196457.1:2.0351e-06)100:0.287453)100:0.115969)100:0.748459)100:0.23454,(((CrassostreaG_EKC33349:0.133859,CrassostreaG_EKC33357:0.553675)100:0.106051,CrassostreaG_EKC33351:0.165148)100:0.15407,(CrassostreaG_EKC33355:0.0400168,CrassostreaG_EKC33356:0.154367)100:0.233941)100:1.09221)100:0.204347)100:0.103521,((StrongylocentrotusP_rna9158:0.0242909,StrongylocentrotusP_rna13142:0.0795041)100:0.588896,(StrongylocentrotusP_rna18243:0.280257,(StrongylocentrotusP_rna18250:0.0193427,StrongylocentrotusP_rna40814:0.0440783)100:0.187419)100:0.237746)100:1.04547)98:0.185247,CniExaiptasiaP_rna-XM_028658337.1:1.62684)3:2.2623e-06,(((BotrylloidesL_Boleac.CG.SB_v3.S146.g02845.01.t:2.26943,((((((CniAcroporaD_rna23741:0.147567,(CniAcroporaM_amil.1.2.18144.m1:0.237203,CniAcroporaT_aten_0.1.m1.28542.m1:0.231926)100:0.0478773)100:0.48189,(((CniFungiaSp_ffun1.m2b.1083.m1:0.139133,CniFungiaSp_ffun1.m4.19446.m1:0.288812)100:0.502246,CniOrbicellaF_rna10920:0.392612)100:0.320574,CniPoritesL_plut2.m8.8806.m1:0.415951)99:0.212787)99:0.1621,((CniAcroporaD_rna30344:2.7234e-06,CniAcroporaM_amil.1.2.10462.m1:0.0252522)100:0.32388,(CniPoritesL_plut2.m8.457.m1:0.178882,CniPoritesL_plut2.m8.455.m1:2.6242e-06)100:0.374349)100:0.272932)99:0.292173,(CniActiniaT_rna-XM_031711704.1:0.656008,((CniNemvArnau_v1g196089:0.0264658,CniNemvArnau_NVE25920:0.108767)100:0.296711,CniNemvArnau_v1g207188:0.345401)100:0.863302)9:0.0233623)98:0.305231,(CniFungiaSp_ffun1.m4.9420.m1:0.444805,CniGoniastreaA_gasp1.m3.31313.m1:0.402423)100:1.0865)98:0.37746,CniMergedstylophoraP_rna8847:0.637069)34:0.19007)25:0.317975,((CniActiniaT_rna-XM_031694370.1:1.3211,LingulaA_rna-XM_024074145.1:1.46848)99:0.296819,CniActiniaT_rna-XM_031702700.1:0.755607)28:0.172888)4:0.139968,(((CniAureliaA_scaffold561.g1.t1:1.97229,CniDiscosoma_evm.model.scaffold_7.65:0.676234)10:0.362468,(CniFungiaSp_ffun1.m4.1219.m1:2.21369,(StrongylocentrotusP_rna5502:1.11279,(CrassostreaG_EKC20753:1.10118,LingulaA_rna-XM_013549134.1:0.703954)100:0.330446)35:0.230682)27:0.0760733)4:0.135488,(CniOrbicellaF_rna5115:2.1433e-06,CrassostreaG_EKC36669:1.04214)27:0.540574)1:0.0457408)10:0.035856)18:0.125095,((((((BotrylloidesL_Boleac.CG.SB_v3.S182.g04038.01.t:1.33755,(((CniAcroporaD_rna32928:0.0164429,CniAcroporaM_amil.1.2.3783.m1:0.0198219)97:0.00604725,CniAcroporaM_amil.1.2.3781.m1:0.10429)100:0.150072,CniAcroporaT_aten_0.1.m1.20269.m1:0.0536441)100:1.12564)100:0.718057,((((((((CniAcroporaD_rna178:0.022071,CniAcroporaM_amil.1.2.732.m1:0.0306472)100:0.0151226,CniAcroporaT_aten_0.1.m1.36912.m1:0.0323845)100:0.213295,(CniMontiporaC_g17756.t1:0.00128321,CniMontiporaC_g18318.t1:2.1176e-06)100:0.165966)100:0.0845185,CniGalaxeaF_gfas1.m1.2724.m1:0.149741)99:0.093,CniPoritesL_plut2.m8.12148.m1:0.23224)99:0.0608121,(((CniFungiaSp_ffun1.m4.15304.m1:0.124611,((CniGoniastreaA_gasp1.m3.15824.m1:0.0442907,CniGoniastreaA_gasp1.m3.15823.m1:0.0601653)100:0.0178688,(CniOrbicellaF_rna16158:0.179312,CniOrbicellaF_rna16159:0.0135467)100:0.0215534)100:0.0700997)100:0.0381123,CniNemvArnau_v1g51496:0.912784)95:0.0413231,((CniPocilloporaA_rna20632:1e-06,CniPocilloporaD_rna-XM_027197037.1:1e-06)100:0.0837635,CniMergedstylophoraP_rna24980:0.12163)100:0.167341)95:0.0657066)96:0.12765,(CniAmplexidiscus_evm.model.scaffold_225.21:0.20601,CniDiscosoma_evm.model.scaffold_75.40:0.0879388)100:0.168096)100:0.691666,LingulaA_rna-XM_013558551.1:1.26637)100:0.204558)73:0.107623,(((CniGalaxeaF_gfas1.m1.11895.m1:1.81507,CrassostreaG_EKC25750:0.471444)35:0.141219,(CniMergedstylophoraP_rna13064:1.03582,CniNemvArnau_NVE12722:1.81951)100:0.322834)35:0.581644,((CniRenillaM_g22773.t1:1.32959,CrassostreaG_EKC21393:1.26832)55:0.179729,(CniActiniaT_rna-XM_031717873.1:0.576561,CniNemvArnau_v1g115889:0.268626)100:0.605536)55:0.327373)35:0.69191)33:0.0785691,(((((((((((CniAcroporaD_rna177:0.0346053,CniAcroporaM_amil.1.2.735.m1:0.0283262)100:0.00475129,CniAcroporaM_amil.1.2.736.m1:0.138013)100:0.0238553,CniAcroporaT_aten_0.1.m1.36911.m1:0.0451373)100:0.223696,(CniMontiporaC_g17757.t1:0.00229008,CniMontiporaC_g18319.t1:0.00243286)100:0.308716)100:0.126345,CniGalaxeaF_gfas1.m1.2722.m1:0.276224)100:0.111458,((CniFungiaSp_ffun1.m4.15307.m1:0.254789,((CniGoniastreaA_gasp1.m3.15819.m1:0.0945248,(CniOrbicellaF_rna16154:0.0182806,CniOrbicellaF_rna16155:2.4431e-06)100:0.0941194)100:0.0943546,(CniOrbicellaF_rna16156:2.1249e-06,CniOrbicellaF_rna16157:2.7007e-06)100:0.308952)100:0.0936293)100:0.0501123,((CniPocilloporaA_rna20631:2.77e-06,CniPocilloporaD_rna-XM_027197050.1:2.24e-06)100:0.133788,CniMergedstylophoraP_rna24984:0.113406)100:0.261405)100:0.139939)31:0.0978021,CniPoritesL_plut2.m8.12150.m1:0.483585)100:0.170395,(CniAmplexidiscus_evm.model.scaffold_28.3:0.221195,CniDiscosoma_evm.model.scaffold_75.41:0.11606)100:0.419151)100:0.247586,((((((CniAcroporaD_rna26554:0.0457535,(((((CniAcroporaD_rna34872:0.157194,CniAcroporaM_amil.1.2.19885.m1:0.042272)71:0.0297603,CniAcroporaT_aten_0.1.m1.23567.m1:0.253081)29:0.0968055,CniAcroporaT_aten_0.1.m1.27008.m1:0.510382)21:0.0888026,CniAcroporaM_amil.1.2.24516.m1:0.0273096)19:2.4608e-06,(CniAcroporaM_amil.1.2.10030.m1:2.8068e-06,CniAcroporaT_aten_0.1.m1.29602.m1:0.12589)52:0.0622871)26:2.2652e-06)34:0.144705,(CniAcroporaD_rna30397:0.1421,(((CniAcroporaT_aten_0.1.m1.23678.m1:0.0163333,CniAcroporaT_aten_0.1.m1.29589.m1:2.1089e-06)100:0.0365782,CniAcroporaT_aten_0.1.m1.29577.m1:0.0282557)96:0.0140121,CniAcroporaT_aten_0.1.m1.33201.m1:0.0274083)96:0.072752)96:0.0365573)59:0.240732,CniAcroporaT_aten_0.1.m1.24924.m1:0.537952)64:0.368262,CniOrbicellaF_rna8800:0.205772)64:0.102774,CniFungiaSp_ffun1.m4.32942.m1:0.0555346)64:0.217118,CniMergedstylophoraP_rna22123:0.660125)69:1.00756)36:0.452368,(((CniExaiptasiaP_rna-XM_021038277.2:0.436353,CniActiniaT_rna-XM_031703610.1:0.35807)100:0.205334,CniNemvArnau_v1g53190:0.366559)100:0.571686,((CniExaiptasiaP_rna-XM_021047192.2:0.383299,CniActiniaT_rna-XM_031703611.1:0.416831)100:0.232747,CniNemvArnau_v1g199073:0.841627)100:0.290326)100:0.116624)35:0.165038,LottiaG_LotgiT104973:1.14539)35:0.0541767)34:0.0912905,((((((BotrylloidesL_Boleac.CG.SB_v3.S182.g04042.01.t:1.84949,ApisM_GB43567-RA:0.866017)95:0.170836,AmphibalanusA_rna-gnl|WGS_VIIS|FJT64_021345-RA_mrna:1.15312)100:0.423559,((AmphibalanusA_rna-gnl|WGS_VIIS|FJT64_021276-RA_mrna:2.1684e-06,AmphibalanusA_rna-gnl|WGS_VIIS|FJT64_006179-RA_mrna:0.15782)100:0.817451,AmphibalanusA_rna-gnl|WGS_VIIS|FJT64_025843-RA_mrna:1.00271)100:0.273338)94:0.209779,CrassostreaG_EKC41684:3.02879)24:0.0568184,(CniPoritesL_plut2.m8.26242.m1:2.53681,CrassostreaG_EKC29253:1.76734)59:0.58787)26:0.176173,((CniMorbakkaV_scaffold309.g26.t1:1.56975,(StrongylocentrotusP_rna26787:1.09413,CniExaiptasiaP_rna-XM_021058074.2:0.906851)100:0.479879)97:0.198775,(CniExaiptasiaP_rna-XM_028657603.1:1.56535,LottiaG_LotgiT77902:1.08062)34:0.406368)32:0.191867)33:0.203524)35:0.0813331,((CniAureliaA_scaffold186.g28.t1:1.20838,CniNemvArnau_NVE25902:1.60529)24:0.129413,(((ApisM_GB54506-RA:1.55895,(((CniXenia_Xe_001674-T1:0.179836,CniXenia_Xe_001691-T1:0.370365)100:0.117945,CniXenia_Xe_027782-T1:0.278715)100:0.315557,((CniXenia_Xe_018253-T1:0.187678,CniXenia_Xe_018259-T1:0.00838204)100:0.0916199,CniXenia_Xe_018257-T1:0.0710318)100:0.390083)99:0.452191)31:0.297174,(StrigamiaM_SMAR001659-RA:0.107859,StrigamiaM_SMAR000478-RA:0.133825)100:1.10701)30:0.170646,((CniXenia_Xe_019829-T1:0.914511,LingulaA_rna-XM_013533689.1:0.735836)100:0.292861,CrassostreaG_EKC19741:1.15115)100:0.374613)30:0.347025)14:0.253749)12:0.0735904)14:0.061079,((((((((((AcanthasterP_rna14483:1.32169,(BotrylloidesL_Boleac.CG.SB_v3.S560.g11641.01.t:0.808335,(LingulaA_rna-XM_013544728.1:0.28627,(LingulaA_rna-XM_013547103.2:0.0286845,LingulaA_rna-XM_013547492.1:0.0730005)100:0.1468)100:0.634795)94:0.171886)100:0.265437,CniFungiaSp_ffun1.m4.3390.m1:1.00648)99:0.20532,((CrassostreaG_EKC27780:0.747431,LottiaG_LotgiT231436:0.729607)97:0.178928,LingulaA_rna-XM_013539027.1:1.19364)100:0.951516)73:0.167986,CniMergedstylophoraP_rna4824:1.18102)88:0.20979,LottiaG_LotgiT164987:2.23701)59:0.149088,(BotrylloidesL_Boleac.CG.SB_v3.S78.g14087.01.t:2.03992,(((((((((CniAcroporaD_rna27365:0.0644261,CniAcroporaT_aten_0.1.m1.23557.m1:0.097478)9:0.0101888,((CniAcroporaT_aten_0.1.m1.29581.m1:0.0609187,CniAcroporaT_aten_0.1.m1.33200.m1:0.0571235)100:0.0156814,CniAcroporaT_aten_0.1.m1.29603.m1:0.0513735)100:0.0386415)11:0.0189565,CniAcroporaM_amil.1.2.10041.m1:0.030391)10:0.0334173,((((((CniAcroporaM_amil.1.2.10031.m1:0.104407,CniAcroporaM_amil.1.2.24487.m1:0.0837938)71:0.0791882,CniAcroporaM_amil.1.2.19226.m1:0.0547379)68:0.0919239,CniAcroporaM_amil.1.2.17792.m1:0.0510696)82:0.1001,CniAcroporaM_amil.1.2.23723.m1:0.101429)37:0.0851932,CniAcroporaT_aten_0.1.m1.24143.m1:0.0596927)37:0.0997434,CniAcroporaM_amil.1.2.19634.m1:0.102109)25:0.0830986)99:0.00948859,(CniAcroporaM_amil.1.2.19450.m1:0.0658574,CniAcroporaM_amil.1.2.24632.m1:0.0358721)100:0.0406832)100:0.497366,(((CniAcroporaD_rna34875:0.0475188,CniAcroporaM_amil.1.2.4841.m1:0.278871)100:0.13446,(CniAcroporaT_aten_0.1.m1.23565.m1:0.195876,CniAcroporaT_aten_0.1.m1.23570.m1:0.0840874)100:0.105143)79:0.0366051,CniAcroporaM_amil.1.2.19888.m1:0.265645)100:0.118777)100:0.478566,(((CniAcroporaD_rna40119:0.0836168,CniAcroporaT_aten_0.1.m1.24911.m1:0.0335167)100:0.0094791,CniAcroporaT_aten_0.1.m1.24933.m1:0.0410953)99:0.00294842,CniAcroporaT_aten_0.1.m1.24940.m1:0.02126)100:0.252969)100:0.28567,((CniGoniastreaA_gasp1.m3.23826.m1:0.0617017,CniOrbicellaF_rna8803:0.035584)100:0.251937,CniMergedstylophoraP_rna22121:0.42454)100:0.156661)100:0.594214,(((CniFungiaSp_ffun1.m4.8456.m1:0.297015,(CniGoniastreaA_gasp1.m3.14201.m1:0.243587,(CniOrbicellaF_rna28073:0.00288917,CniOrbicellaF_rna28074:0.0679443)100:0.0532647)100:0.0976173)100:0.222107,CniGalaxeaF_gfas1.m1.9142.m1:0.492859)100:0.521943,(CniOrbicellaF_rna28541:1.38756,((CniOrbicellaF_rna28542:0.286955,(CniPocilloporaA_rna25911:1e-06,CniPocilloporaD_rna-XM_027202372.1:2.3641e-06)100:0.293096)74:0.0853726,CniPoritesL_plut2.m8.14236.m1:0.48193)98:0.202801)100:0.419225)100:0.137854)100:0.212356)68:0.241959)67:0.615709,(((CniExaiptasiaP_rna-XM_028662257.1:0.946904,CniActiniaT_rna-XM_031700753.1:1.08629)100:0.471204,(((CniNemvArnau_v1g48148:2.209e-06,CniNemvArnau_v1g219392:0.0199052)100:0.0197,CniNemvArnau_v1g131647:0.0185169)4:2.9341e-06,CniNemvArnau_v1g48144:0.0375577)100:1.37393)47:0.238572,(((StrigamiaM_SMAR001433-RA:0.786972,(LingulaA_rna-XM_013544238.1:0.78604,LingulaA_rna-XM_024077091.1:0.698059)100:0.427305)100:0.706918,LingulaA_rna-XM_013561159.1:1.19157)36:0.274299,(CniActiniaT_rna-XM_031703434.1:0.0605925,CniActiniaT_rna-XM_031703426.1:0.049979)100:0.963856)36:0.534791)35:0.167024)35:0.265554,(((AcanthasterP_rna28972:0.819705,(((StrongylocentrotusP_rna1320:0.146827,StrongylocentrotusP_rna24140:0.189003)66:0.0402937,StrongylocentrotusP_rna24144:0.00604619)100:0.569534,((StrongylocentrotusP_rna11214:0.0161069,StrongylocentrotusP_rna29286:0.139654)98:0.0169915,StrongylocentrotusP_rna36948:0.119115)98:0.447457)100:0.96355)100:0.41748,CrassostreaG_EKC28257:1.64625)42:0.0895979,(((CniGoniastreaA_gasp1.m3.26666.m1:0.129766,CniOrbicellaF_rna28538:0.105354)100:0.193068,CniMergedstylophoraP_rna33656:0.513189)100:0.861407,(LingulaA_rna-XM_013534889.1:2.0312e-06,LingulaA_rna-XM_013560438.2:0.0218079)100:1.10895)100:0.440835)88:0.328347)18:0.0633667,((CniAcroporaD_rna38487:0.334002,(CniNemvArnau_v1g224599:0.766071,LingulaA_rna-XM_013561487.1:0.293446)100:0.536224)100:0.731978,((StrongylocentrotusP_rna18693:0.393941,MnemiopsisL_ML048618a-RA:0.653589)100:0.441583,(CrassostreaG_EKC24435:0.876554,OphiophagusH_rna-gnl|NaturalisBC|L345_13626.mrna:0.771271)93:0.222415)100:0.268391)100:0.645268)4:0.0736872,(((((AcanthasterP_rna18848:0.599955,StrongylocentrotusP_rna18697:0.999085)89:0.331271,((CniNemvArnau_v1g223207:0.0184803,CniNemvArnau_v1g223238:2.1033e-06)100:0.658197,MnemiopsisL_ML048620a-RA:0.34313)100:0.561908)88:0.189406,(((BotrylloidesL_Boleac.CG.SB_v3.S185.g04105.01.t:1.61758,((CniExaiptasiaP_rna-XM_021060229.2:0.900155,CniNemvArnau_v1g80003:0.964065)23:0.198859,CrassostreaG_EKC37636:1.15461)25:0.27301)32:0.174003,(AmphibalanusA_rna-gnl|WGS_VIIS|FJT64_026172-RA_mrna:1.62669,CniNemvArnau_v1g12690:0.954207)31:0.303821)17:0.125697,((CniDiscosoma_evm.model.scaffold_10.93:0.226162,(CniDiscosoma_evm.model.scaffold_10.94:0.20572,CniFungiaSp_ffun1.m4.9774.m1:0.117455)100:0.0965704)99:0.31034,(CniPocilloporaA_rna25534:2.3183e-06,CniPocilloporaD_rna-XM_027202022.1:2.7404e-06)100:0.692154)98:0.261602)85:0.323235)74:0.274925,((AcanthasterP_rna22703:0.104028,AcanthasterP_rna35145:0.526344)100:0.860365,(((CniGoniastreaA_gasp1.m3.15796.m1:0.975656,CniNemvArnau_v1g147392:0.562733)100:0.505432,(CrassostreaG_EKC19592:1.47796,MnemiopsisL_ML08664a-RA:0.808922)43:0.142789)46:0.243903,((CniOrbicellaF_rna9589:0.410387,CniPoritesL_plut2.m8.17476.m1:0.535122)100:0.296988,CniNemvArnau_v1g196495:1.55556)36:0.446602)34:0.32454)19:0.0474659)24:0.109304,(((((((AcanthasterP_rna20881:0.66762,(AcanthasterP_rna22278:0.491743,LingulaA_rna-XM_013556684.1:1.30753)35:0.289685)35:0.188565,StrongylocentrotusP_rna18696:1.17782)35:0.12209,AcanthasterP_rna20882:1.0755)28:0.149193,((((BotrylloidesL_Boleac.CG.SB_v3.S272.g06475.01.t:1.28437,(StrongylocentrotusP_rna23820:0.52023,(StrongylocentrotusP_rna28531:0.553432,StrongylocentrotusP_rna28532:0.33976)100:0.163729)100:0.347176)96:0.0407215,StrongylocentrotusP_rna32939:0.977059)27:0.202951,((Human_ENST00000454679:0.153866,MusM_ENSMUST00000146205:0.216685)100:0.33198,XenopusT_rna-NM_001310114.1:0.494523)100:0.873156)25:0.333462,(((((CniExaiptasiaP_rna-XM_028662658.1:0.154758,CniExaiptasiaP_rna-XM_028662659.1:0.481335)98:0.0747205,CniExaiptasiaP_rna-XM_021057268.2:0.241013)98:0.130904,CniExaiptasiaP_rna-XM_028662653.1:0.745254)100:0.0501036,CniExaiptasiaP_rna-XM_021057264.2:0.59599)100:0.201819,CniNemvArnau_v1g210515:1.83412)100:0.623143)23:0.130628)18:0.0513963,((((AcanthasterP_rna22277:0.835759,((StrongylocentrotusP_rna18245:0.20562,StrongylocentrotusP_rna18246:0.137007)100:0.0881102,((StrongylocentrotusP_rna18253:2.8783e-06,StrongylocentrotusP_rna23033:0.112221)100:0.00537951,StrongylocentrotusP_rna25362:0.0381125)100:0.266609)100:0.626028)100:0.114936,((((CniHydraV_rna12051:0.34846,CniNemvArnau_v1g152653:0.505763)100:0.26369,CniOrbicellaF_rna2352:0.443689)66:0.094069,CniExaiptasiaP_rna-XM_021039589.2:0.697114)37:0.395018,StrongylocentrotusP_rna36885:1.28354)18:0.154695)27:0.106414,CniNemvArnau_v1g94714:0.932103)24:0.127355,((CniXenia_Xe_018421-T1:0.416592,((CniXenia_Xe_018422-T1:0.292879,CniXenia_Xe_018432-T1:0.0689683)92:0.0300039,CniXenia_Xe_018425-T1:0.113652)92:0.0751774)92:0.045268,CniXenia_Xe_018431-T1:0.2934)100:1.47281)22:0.0941216)17:0.0431928,(((AcanthasterP_rna22275:0.752487,(((((BotrylloidesL_Boleac.CG.SB_v3.S50.g10800.01.t:1.27742,CniRenillaM_g22242.t1:2.21438)34:0.610982,(CniAureliaA_scaffold81.g8.t1:1.43262,CniFungiaSp_ffun1.m4.9421.m1:1.39028)56:0.162759)25:0.594168,((((((((CniAcroporaD_rna3010:0.653959,CniAcroporaM_amil.1.2.20892.m1:0.132444)98:0.338846,(CniFungiaSp_ffun1.m4.3387.m1:0.326359,((CniFungiaSp_ffun1.m4.3393.m1:0.252442,((CniGoniastreaA_gasp1.m1b.14867.m1:0.134907,CniGoniastreaA_gasp1.m3.23937.m1:0.112866)100:0.0446817,((CniGoniastreaA_gasp1.m3.11145.m1:0.21005,CniOrbicellaF_rna2353:0.180405)100:0.0691245,CniGoniastreaA_gasp1.m3.23936.m1:0.277067)96:0.0637685)100:0.197986)100:0.109237,CniGoniastreaA_gasp1.m3.21761.m1:0.425253)100:0.0521981)100:0.544019)92:0.143724,CniAcroporaD_rna4869:0.130931)96:0.0691881,((((((CniAcroporaD_rna3011:0.0632406,CniAcroporaT_aten_0.1.m1.16268.m1:0.0452573)100:0.0642903,((CniAcroporaD_rna31644:0.0322356,CniAcroporaM_amil.1.2.5567.m1:0.236584)69:0.163448,(CniAcroporaM_amil.1.2.10160.m1:0.050344,CniAcroporaT_aten_0.1.m1.36606.m1:0.0406852)100:0.0489572)65:0.0266603)65:0.0225155,(CniAcroporaM_amil.1.2.5565.m1:0.293689,CniAcroporaM_amil.1.2.10161.m1:0.230274)67:0.115564)97:0.0118968,((CniAcroporaD_rna17005:0.0825023,(((CniAcroporaD_rna38228:0.00434592,CniAcroporaM_amil.1.2.25163.m1:0.0237412)100:0.0126505,CniAcroporaT_aten_0.1.m1.5310.m1:0.0180476)100:0.0333695,CniAcroporaM_amil.1.2.25103.m1:0.063179)100:0.0458968)100:0.0670105,((CniAcroporaT_aten_0.1.m1.5309.m1:0.17816,CniAcroporaT_aten_0.1.m1.5314.m1:0.173579)98:0.0679185,CniAcroporaT_aten_0.1.m1.5312.m1:0.0828128)100:0.344654)100:0.0210925)99:0.163911,((CniAcroporaD_rna4861:0.0481154,(CniAcroporaM_amil.1.2.20890.m1:0.0348711,CniAcroporaT_aten_0.1.m1.31432.m1:0.0969904)100:0.034935)100:0.0664211,CniAcroporaT_aten_0.1.m1.36631.m1:0.261991)100:0.0860392)80:0.0521486,(CniAcroporaD_rna24335:0.171611,(CniAcroporaD_rna40036:0.0270017,CniAcroporaM_amil.1.2.10179.m1:0.0247694)100:0.0880752)100:0.082429)80:0.0513366)97:0.19817,(((((CniAcroporaT_aten_0.1.m1.13431.m1:2.256e-06,CniAcroporaT_aten_0.1.m1.24883.m1:0.0360926)100:0.0376119,CniAcroporaT_aten_0.1.m1.24897.m1:0.115922)100:0.103132,CniAcroporaT_aten_0.1.m1.13460.m1:0.10678)100:0.112529,(CniAcroporaT_aten_0.1.m1.13450.m1:0.0416543,CniAcroporaT_aten_0.1.m1.24895.m1:0.263029)100:0.121296)99:0.151992,(CniAcroporaT_aten_0.1.m1.13440.m1:0.586857,CniAcroporaT_aten_0.1.m1.24902.m1:0.151999)99:0.108668)100:0.259675)100:0.40698,(((CniGoniastreaA_gasp1.m3.2434.m1:0.551587,(CniOrbicellaF_rna9135:0.00116949,CniOrbicellaF_rna9136:0.0910388)100:0.502652)14:0.0744651,CniMergedstylophoraP_rna36494:0.546504)5:0.036194,(CniPoritesL_plut2.m8.7292.m1:0.154965,((CniPoritesL_plut2.m8.7297.m1:0.0260875,(CniPoritesL_plut2.m8.7306.m1:0.0582574,CniPoritesL_plut2.m8.7318.m1:0.118059)100:0.0502553)100:0.0210769,CniPoritesL_plut2.m8.14904.m1:0.33065)100:0.083164)100:0.564061)28:0.05003)28:0.256775,((((CniFungiaSp_ffun1.m4.3398.m1:0.241448,CniFungiaSp_ffun1.m4.20744.m1:0.321499)100:0.0995472,CniFungiaSp_ffun1.m4.20741.m1:0.489811)19:0.0470932,CniGoniastreaA_gasp1.m3.11141.m1:0.492825)38:0.111383,((((CniFungiaSp_ffun1.m4.3396.m1:0.396499,(((((CniGoniastreaA_gasp1.m3.11142.m1:0.00652078,(CniGoniastreaA_gasp1.m3.23941.m1:0.00451596,CniGoniastreaA_gasp1.m3.31123.m1:0.0119946)100:0.0586743)100:0.047655,CniGoniastreaA_gasp1.m3.30849.m1:0.231896)100:0.0229808,CniGoniastreaA_gasp1.m3.23940.m1:0.0596422)100:0.047288,((CniGoniastreaA_gasp1.m3.21755.m1:0.0541432,CniGoniastreaA_gasp1.m3.29486.m1:0.0370913)100:0.155753,CniOrbicellaF_rna2348:0.0829749)100:0.0217128)100:0.0525136,((CniGoniastreaA_gasp1.m3.11138.m1:0.0142191,CniGoniastreaA_gasp1.m3.31121.m1:0.0101204)100:0.0862733,CniOrbicellaF_rna2346:0.198522)64:0.0648664)72:0.10487)27:0.0288061,CniFungiaSp_ffun1.m4.31450.m1:0.286171)100:0.15002,((CniFungiaSp_ffun1.m4.26473.m1:0.29482,(CniGoniastreaA_gasp1.m3.11134.m1:0.147901,CniOrbicellaF_rna31349:0.127662)100:0.313484)54:0.146903,CniGoniastreaA_gasp1.m3.11149.m1:0.131906)24:0.0230194)30:0.104961,((CniGoniastreaA_gasp1.m3.11144.m1:0.157738,CniGoniastreaA_gasp1.m3.31122.m1:0.375835)90:0.151983,CniOrbicellaF_rna2354:0.461086)33:0.1348)31:0.101554)31:0.203227)69:0.341408,((((((((((((((((CniAcroporaD_rna20921:0.0262154,CniAcroporaM_amil.1.2.19598.m1:0.0476792)100:0.0348318,CniAcroporaT_aten_0.1.m1.8841.m1:0.111432)100:0.013086,CniAcroporaD_rna20925:0.0480178)100:0.0326021,CniAcroporaT_aten_0.1.m1.8836.m1:0.0786151)100:0.153213,((CniAcroporaD_rna35203:0.155791,(CniAcroporaD_rna37029:0.0690402,(CniAcroporaM_amil.1.2.12521.m1:0.0320979,CniAcroporaM_amil.1.2.13850.m1:0.2631)81:0.0972057)81:0.18124)81:0.0761491,CniAcroporaD_rna39992:0.134962)100:0.622671)100:0.0787048,((CniAcroporaD_rna36877:0.0183358,CniAcroporaM_amil.1.2.17467.m1:0.0125908)100:0.0738488,(CniMontiporaC_adi2mcaRNA36874_R1:0.0513901,CniMontiporaC_g15237.t1:0.0456709)100:0.0866021)8:0.0340021)100:0.428086,(CniGoniastreaA_gasp1.m3.31960.m1:0.169867,(CniOrbicellaF_rna12066:2.4431e-06,CniOrbicellaF_rna21831:0.0287645)100:0.0698564)100:0.213666)98:0.0922142,CniFungiaSp_ffun1.m4.28237.m1:0.222848)98:0.0657404,(CniFungiaSp_ffun1.m4.14285.m1:0.313152,CniOrbicellaF_rna14927:0.154252)93:0.0137016)97:0.0700303,((((((((CniPoritesL_plut2.m8.17128.m1:0.0476799,CniPoritesL_plut2.m8.24714.m1:0.699189)100:0.101371,CniPoritesL_plut2.m8.25683.m1:0.122651)100:0.0637735,CniPoritesL_plut2.m8.24707.m1:0.131114)99:0.0234781,(CniPoritesL_plut2.m8.26109.m1:0.101525,CniPoritesL_plut2.m8.31439.m1:0.0580655)87:0.0199502)87:0.0236674,CniPoritesL_plut2.m8.25949.m1:0.0708185)79:0.0356296,CniPoritesL_plut2.m8.25620.m1:0.186086)100:0.128638,((CniPoritesL_plut2.m8.23301.m1:0.168154,CniPoritesL_plut2.m8.25960.m1:0.140223)100:0.228001,((CniPoritesL_plut2.m8.24708.m1:0.166313,(CniPoritesL_plut2.m8.25950.m1:0.256743,CniPoritesL_plut2.m8.26382.m1:0.775289)57:0.0403281)56:0.07611,CniPoritesL_plut2.m8.25341.m1:0.370759)100:0.246622)100:0.371961)100:0.410743,CniPoritesL_plut2.m8.25618.m1:0.398838)82:0.537398)46:0.131572,(CniGoniastreaA_gasp1.m3.8885.m1:0.257511,((CniGoniastreaA_gasp1.m3.8884.m1:0.117385,CniGoniastreaA_gasp1.m3.8886.m1:0.227018)65:0.016414,CniGoniastreaA_gasp1.m3.8889.m1:0.0423034)91:0.110121)100:0.176596)45:0.0281848,((CniGoniastreaA_gasp1.m3.17040.m1:0.375061,CniGoniastreaA_gasp1.m3.20053.m1:0.279986)100:0.153649,CniPoritesL_plut2.m8.7172.m1:0.287363)56:0.0734149)45:0.0443277,CniFungiaSp_ffun1.m4.33404.m1:1.08408)48:0.069556,CniFungiaSp_ffun1.m4.28238.m1:1.66443)12:0.0619403,(LingulaA_rna-XM_013546788.2:2.7145e-06,LingulaA_rna-XM_013554470.2:0.150685)100:0.960274)17:0.0968221,(((((CniAmplexidiscus_evm.model.scaffold_2258.1:0.94252,CniXenia_Xe_009694-T1:0.00805998)100:0.484481,StrongylocentrotusP_rna12445:1.99281)100:0.127685,CniDendronephthya_rna-XM_028540582.1:0.706756)100:0.151165,CniOrbicellaF_rna14924:0.744582)29:0.189473,CniPoritesL_plut2.m8.7167.m1:0.40014)29:0.0543578)23:0.111478)17:0.0930398)20:0.0246719,((((((CniAcroporaD_rna36600:0.0735936,CniAcroporaT_aten_0.1.m1.1795.m1:0.0444447)99:0.0367398,CniAcroporaM_amil.1.2.14256.m1:0.109749)75:0.022679,CniAcroporaM_amil.1.2.14253.m1:0.0592908)75:0.324285,CniMontiporaC_g52708.t1:0.903664)95:0.160106,CniMorbakkaV_scaffold1193.g1.t1:2.06779)21:0.0553801,(CniOrbicellaF_rna8135:0.286001,CniOrbicellaF_rna10808:0.223672)98:0.599155)29:0.15114)31:0.0825795,((CrassostreaG_EKC33350:0.205619,CrassostreaG_EKC33354:0.393803)100:1.18503,(CniNemvArnau_v1g208873:0.556155,LingulaA_rna-XM_024077794.1:0.559472)56:0.334164)35:0.294306)32:0.101466)32:0.0980246,((((StrongylocentrotusP_rna4613:0.381935,StrongylocentrotusP_rna12610:0.141793)100:0.225438,(StrongylocentrotusP_rna26560:0.420648,((StrongylocentrotusP_rna33109:2.4102e-06,StrongylocentrotusP_rna38422:1e-06)100:0.00179574,StrongylocentrotusP_rna38420:0.0228647)100:0.180267)95:0.112415)99:0.256993,((StrongylocentrotusP_rna17700:0.764805,StrongylocentrotusP_rna18695:0.619353)68:0.0898248,StrongylocentrotusP_rna18694:0.680445)90:0.140003)100:0.253853,((StrongylocentrotusP_rna5979:0.408183,StrongylocentrotusP_rna18248:0.236758)100:0.171825,CniExaiptasiaP_rna-XM_021041974.2:0.588124)100:0.62933)100:0.350153)15:0.0492791,(((BotrylloidesL_Boleac.CG.SB_v3.S185.g04107.01.t:1.2195,((CniAmplexidiscus_evm.model.scaffold_394.2:0.027454,CniDiscosoma_evm.model.scaffold_10.95:0.0567966)100:0.322714,CniFungiaSp_ffun1.m4.31051.m1:0.485267)100:0.621205)88:0.0358985,(BotrylloidesL_Boleac.CG.SB_v3.S185.g04112.01.t:1.26138,MnemiopsisL_ML048623a-RA:0.264855)98:1.1984)62:0.0449642,(((((((((((((CniAcroporaD_rna26989:0.0210215,CniAcroporaM_amil.1.2.2185.m1:0.0145726)100:0.0247822,CniAcroporaT_aten_0.1.m1.6354.m1:0.0227906)100:0.113345,CniMontiporaC_adi2mcaRNA26989_R0:0.121961)100:0.101273,CniPoritesL_plut2.m8.32610.m1:0.142705)95:0.0257159,((CniFungiaSp_ffun1.m4.9775.m1:0.102387,(CniGoniastreaA_gasp1.m3.6128.m1:0.0549895,CniOrbicellaF_rna15830:0.0417435)100:0.063845)96:0.0264907,((CniPocilloporaA_rna22617:2.1836e-06,CniPocilloporaD_rna-XM_027199065.1:2.1696e-06)100:0.0523872,CniMergedstylophoraP_rna19450:0.0532497)100:0.129676)95:0.0372233)90:0.039262,((CniAmplexidiscus_evm.model.scaffold_394.3:0.0449494,CniDiscosoma_evm.model.scaffold_10.97:0.10374)90:0.0231063,CniDiscosoma_evm.model.scaffold_10.98:0.0775848)100:0.121403)94:0.139575,(CniDiscosoma_evm.model.scaffold_10.96:0.202679,((CniExaiptasiaP_rna-XM_021048859.2:0.283317,(CniExaiptasiaP_rna-XM_021048847.1:0.184645,CniNemvArnau_v1g198667:0.207629)100:0.0300943)96:0.0225411,CniNemvArnau_v1g239043:0.26163)99:0.0839821)53:0.016327)100:0.159526,((CniDendronephthya_rna-XM_028543834.1:0.214852,CniXenia_Xe_021946-T1:0.245358)100:0.108562,CniRenillaM_g5384.t1:0.272122)100:0.342701)100:0.0567701,(CniMorbakkaV_scaffold244.g18.t4:0.197834,(CniNemvArnau_v1g120666:0.0322443,CniNemvArnau_v1g151172:0.021217)100:1.17413)100:0.511731)100:0.0395013,CniAureliaA_scaffold319.g3.t4:0.607918)97:0.072759,(CniMorbakkaV_scaffold244.g20.t1:0.768141,(CniExaiptasiaP_rna-XM_021049056.2:0.168532,(CniActiniaT_rna-XM_031705342.1:0.161451,AmphibalanusA_rna-gnl|WGS_VIIS|FJT64_017182-RA_mrna:0.657733)95:0.146219)100:1.29828)89:0.289546)64:0.0570426,(((((CniMorbakkaV_scaffold2204.g1.t1:0.308813,LottiaG_LotgiT228404:0.290779)100:0.410154,(((StrongylocentrotusP_rna18899:2.0067e-06,StrongylocentrotusP_rna38419:0.051589)100:0.500021,CrassostreaG_EKC34821:0.163744)100:0.343318,LingulaA_rna-XM_013542312.1:0.487694)2:0.100954)1:0.0467665,CniNemvArnau_v1g65317:0.286147)78:0.0759298,CniNemvArnau_v1g110181:0.973911)23:0.0714337,((((StrongylocentrotusP_rna26061:1.62855,(LingulaA_rna-XM_013537756.1:0.162365,LingulaA_rna-XM_013542313.1:0.243508)94:0.267428)19:0.209543,(LingulaA_rna-XM_013537757.1:0.00711109,LingulaA_rna-XM_013542314.1:0.0192532)100:0.437135)17:0.0957122,(CrassostreaG_EKC34823:0.0267597,CrassostreaG_EKC22926:0.00485006)100:0.71988)18:0.111757,(CrassostreaG_EKC34822:0.464433,LottiaG_LotgiT152977:0.468713)100:0.249609)11:0.0980058)34:0.0709936)28:0.0322234,CniPoritesL_plut2.m8.24788.m1:0.632053)34:0.0438089)22:0.0520153)22:0.0807349)23:0.0506682,(((((((AcanthasterP_rna20880:1.13991,(((AcanthasterP_rna27366:0.0323861,AcanthasterP_rna27364:0.0433511)100:0.92305,(((((StrongylocentrotusP_rna11507:0.00428362,(StrongylocentrotusP_rna11509:2.1964e-06,StrongylocentrotusP_rna24687:2.4055e-06)100:0.165196)100:2.1216e-06,StrongylocentrotusP_rna16812:2.371e-06)100:0.00994798,StrongylocentrotusP_rna24686:0.0172023)100:0.297478,(StrongylocentrotusP_rna16813:0.0114519,StrongylocentrotusP_rna17765:0.0117874)100:0.268931)100:0.888968,(((StrongylocentrotusP_rna26785:0.545977,StrongylocentrotusP_rna26791:0.509789)100:0.115382,StrongylocentrotusP_rna26789:0.59701)100:0.337769,StrongylocentrotusP_rna37295:0.932417)100:0.121966)100:0.0705088)100:0.147889,StrongylocentrotusP_rna24688:1.31162)46:0.20454)43:0.143318,(((CniAureliaA_scaffold319.g1.t1:0.692563,CniNemvArnau_v1g110659:0.814752)50:0.208787,((CniPoritesL_plut2.m8.1318.m1:0.68626,LottiaG_LotgiT239604:1.65975)38:0.25936,(((DanioR_ENSDART00000109231:0.636978,DanioR_ENSDART00000165616:0.407348)68:0.149583,(((Human_ENST00000377182:0.0318001,MusM_ENSMUST00000036069:0.102488)97:0.203692,OphiophagusH_rna-gnl|NaturalisBC|L345_06406.mrna:0.330816)97:0.0894092,XenopusT_rna-NM_001079373.1:0.303496)97:0.214587)97:0.798128,StrongylocentrotusP_rna1751:1.11297)93:0.484172)28:0.0878521)27:0.0867895,((CniAureliaA_scaffold4058.g1.t1:1.06818,CniFungiaSp_ffun1.m4.24116.m1:0.958932)73:0.976993,CrassostreaG_EKC36092:1.26552)27:0.0970848)19:0.047295)20:0.023133,LingulaA_rna-XM_013549794.2:2.58138)25:0.109631,((((AcanthasterP_rna20883:0.496488,StrongylocentrotusP_rna18252:0.885659)100:0.17953,(StrongylocentrotusP_rna18244:0.22829,StrongylocentrotusP_rna18251:0.230086)100:0.798484)100:0.242101,(AcanthasterP_rna20884:0.502223,(CniGoniastreaA_gasp1.m3.9887.m1:0.187488,CniGoniastreaA_gasp1.m3.21674.m1:0.392655)100:1.01604)61:0.323578)57:0.151233,(((((((CniAcroporaD_rna22540:0.315925,CniMontiporaC_g34498.t1:0.253562)100:0.269393,(((CniDendronephthya_rna-XM_028550367.1:0.150119,CniDendronephthya_rna-XM_028556430.1:0.105951)100:0.0559275,CniDendronephthya_rna-XM_028550372.1:0.0217052)100:0.055781,(CniDendronephthya_rna-XM_028556439.1:0.0248639,CniDendronephthya_rna-XM_028558803.1:0.0372979)100:0.0261273)100:0.902329)99:0.161589,(CniAcroporaD_rna32218:0.581333,CniGalaxeaF_gfas1.m1.2810.m1:0.215915)100:0.848286)42:0.122931,CniAureliaA_scaffold121.g12.t1:0.905826)43:0.124501,(CniExaiptasiaP_rna-XM_021040514.1:0.931025,(CniActiniaT_rna-XM_031692752.1:1.01321,CniNemvArnau_v1g3315:0.555117)99:0.236613)80:0.0917146)100:0.706261,(CniAureliaA_scaffold4284.g1.t1:1.22678,(CniDendronephthya_rna-XM_028541435.1:1.30968,CniNemvArnau_v1g242231:0.97203)66:0.643917)16:0.175135)28:0.16021,(((((CniFungiaSp_ffun1.m4.12831.m1:0.654647,CrassostreaG_EKC39206:1.99148)92:1.85692,(CniGoniastreaA_gasp1.m3.30627.m1:0.340069,CniPoritesL_plut2.m8.7164.m1:0.671842)99:2.5563e-06)14:0.346,(CniFungiaSp_ffun1.m4.29335.m1:0.231204,CniFungiaSp_ffun1.m4.29334.m1:0.256947)98:0.148722)14:0.302052,(CniMontiporaC_g19696.t1:0.345357,CniMontiporaC_g71568.t1:0.152394)72:1.15786)29:0.243506,(CniFungiaSp_ffun1.m4.20945.m1:0.844419,CniFungiaSp_ffun1.m4.20942.m1:0.64082)71:0.594231)5:0.156956)8:0.149021)8:0.0964528)5:0.0299755,(BotrylloidesL_Boleac.CG.SB_v3.S13.g02144.01.t:2.33381,CniAureliaA_scaffold319.g2.t4:0.563269)7:0.312156)19:0.0498338,(((((((AcanthasterP_rna26947:0.955003,(BotrylloidesL_Boleac.CG.SB_v3.S1610.g03422.01.t:0.0731266,BotrylloidesL_Boleac.CG.SB_v3.S79.g14158.01.t:2.3762e-06)100:1.47953)31:0.122616,((StrigamiaM_SMAR008099-RA:2.2889e-06,StrigamiaM_SMAR015784-RA:0.0509566)100:0.0749607,StrigamiaM_SMAR001658-RA:0.0883942)100:0.736307)33:0.184447,DanioR_ENSDART00000167383:0.442655)36:0.819159,((((BotrylloidesL_Boleac.CG.SB_v3.S1.g00190.01.t:1.49143,(LingulaA_rna-XM_013552295.1:1.08615,MnemiopsisL_ML08661a-RA:0.763371)100:0.210294)100:0.358089,StrongylocentrotusP_rna5981:1.26728)96:0.159849,(CniOrbicellaF_rna17861:1.88188,CniActiniaT_rna-XM_031717769.1:1.06637)35:0.546799)15:2.2217e-06,CniNemvArnau_v1g154539:0.830003)23:0.10719)34:0.196724,(((BotrylloidesL_Boleac.CG.SB_v3.S185.g04108.01.t:0.758686,(((CniMontiporaC_adi2mcaRNA24335_R1:0.126071,CniMontiporaC_adi2mcaRNA31646_R1:0.216583)100:0.632733,(CniPocilloporaA_rna17515:1e-06,CniPocilloporaD_rna-XM_027193932.1:2.1398e-06)100:0.705358)100:0.38597,(CrassostreaG_EKC21516:0.852245,(CrassostreaG_EKC21518:0.258666,CrassostreaG_EKC24768:2.0275e-06)100:0.299154)100:0.977032)100:0.363135)100:0.311333,(MnemiopsisL_ML048621a-RA:0.0386727,MnemiopsisL_ML46181a-RA:0.0104711)100:1.09597)100:0.33353,(CniMorbakkaV_scaffold31.g30.t1:1.40368,CrassostreaG_EKC33853:1.37053)99:0.680134)9:0.15371)8:0.148787,((((BotrylloidesL_Boleac.CG.SB_v3.S1059.g00732.01.t:0.723148,BotrylloidesL_Boleac.CG.SB_v3.S185.g04113.01.t:0.27587)100:0.142934,CniActiniaT_rna-XM_031714126.1:0.626358)100:0.750614,(DanioR_ENSDART00000121509:0.477765,CniExaiptasiaP_rna-XM_028660457.1:0.734248)100:0.790946)92:0.163919,(((CniAcroporaD_rna26269:0.377418,CniGalaxeaF_gfas1.m1.15873.m1:0.353411)100:0.562463,CniRenillaM_g5386.t1:0.50519)100:0.330909,(DanioR_ENSDART00000139039:0.98157,((StrongylocentrotusP_rna18247:0.225258,(StrongylocentrotusP_rna18254:0.00648226,StrongylocentrotusP_rna31855:0.0536794)100:0.210862)100:0.296225,StrongylocentrotusP_rna26561:0.634177)100:0.764557)100:0.33116)54:0.0706653)83:0.0778089)9:0.0484728,(((CniAureliaA_scaffold38.g45.t1:1.14158,StrongylocentrotusP_rna8721:1.00082)32:0.216227,LingulaA_rna-XM_013547568.2:0.555835)36:0.533541,LingulaA_rna-XM_013527320.1:1.19835)36:0.84336)4:0.0637967)2:0.0463566,(CniAureliaA_scaffold2.g11.t1:2.02949,(((((((((((AcanthasterP_rna12493:0.526161,AcanthasterP_rna26238:0.695995)81:0.0839231,AcanthasterP_rna13741:0.501208)100:0.363671,(AcanthasterP_rna28416:1.49978,AcanthasterP_rna33238:0.849755)100:0.185793)100:0.317329,LingulaA_rna-XM_013565612.1:1.12597)100:0.262409,(StrongylocentrotusP_rna18329:0.589882,(CniExaiptasiaP_rna-XM_028659859.1:0.0576198,CniExaiptasiaP_rna-XM_021060064.2:0.0299294)100:1.65463)100:0.677279)43:0.303741,(StrongylocentrotusP_rna26788:0.558836,OphiophagusH_rna-gnl|NaturalisBC|L345_09273.mrna:1.02683)100:0.659052)18:0.114586,BotrylloidesL_Boleac.CG.SB_v3.S185.g04106.01.t:0.99242)18:0.0751101,CniAmplexidiscus_evm.model.scaffold_394.4:1.35391)7:0.175921,(((((AcanthasterP_rna21575:1.63743,StrongylocentrotusP_rna8001:1.31042)35:0.14967,((CrassostreaG_EKC42610:0.0551739,CrassostreaG_EKC42611:0.0052542)100:1.1101,LottiaG_LotgiT228113:0.931682)100:1.69854)17:0.167861,(StrongylocentrotusP_rna15881:1.23561,CniMergedstylophoraP_Spis14919:1.49431)57:0.280349)13:0.0431336,(((BotrylloidesL_Boleac.CG.SB_v3.S146.g02846.01.t:0.690515,((DanioR_ENSDART00000110092:0.407681,(((Human_ENST00000650466:0.0370939,MusM_ENSMUST00000171691:0.0189251)100:0.157581,OphiophagusH_rna-gnl|NaturalisBC|L345_09272.mrna:0.443653)100:0.0572245,XenopusT_rna-XM_031902282.1:0.247492)100:0.110057)100:0.279748,(DanioR_ENSDART00000033943:0.165056,((((Human_ENST00000399232:0.0136896,MusM_ENSMUST00000037181:0.0194664)100:0.0528775,OphiophagusH_rna-gnl|NaturalisBC|L345_11578.mrna:0.283448)100:0.0343726,XenopusT_rna-XM_031891457.1:0.119982)100:0.0260836,OphiophagusH_rna-gnl|NaturalisBC|L345_06285.mrna:0.187508)100:0.0622061)100:0.248212)100:1.06063)34:0.347015,BotrylloidesL_Boleac.CG.SB_v3.S29.g06838.01.t:1.24879)34:0.244917,((((CniAmplexidiscus_evm.model.scaffold_2050.1:0.848371,CniFungiaSp_ffun1.m4.7364.m1:0.457304)100:0.343804,(CniGalaxeaF_gfas1.m1.22959.m1:0.678315,(CniGoniastreaA_gasp1.m3.26981.m1:0.492587,CniMontiporaC_adi2mcaRNA25279_R0:0.404501)100:0.187476)100:0.928322)100:0.391785,((((((CniFungiaSp_ffun1.m4.1859.m1:0.0932693,CniFungiaSp_ffun1.m4.26578.m1:0.124597)100:0.13961,(((CniGoniastreaA_gasp1.m3.1689.m1:0.14672,CniOrbicellaF_rna1655:0.0957975)100:0.0362817,((CniGoniastreaA_gasp1.m1b.34976.m1:0.562258,CniGoniastreaA_gasp1.m1b.34978.m1:0.0530344)99:0.20134,CniOrbicellaF_rna18066:0.23113)68:0.0538004)59:0.0318468,(((CniGoniastreaA_gasp1.m3.5913.m1:0.0816215,(CniGoniastreaA_gasp1.m3.31151.m1:0.130658,CniOrbicellaF_rna1657:0.0901487)99:0.0348292)99:0.0921103,(CniGoniastreaA_gasp1.m3.25368.m1:0.206785,CniGoniastreaA_gasp1.m3.25367.m1:2.1509e-06)100:0.212761)99:0.143371,(CniGoniastreaA_gasp1.m3.27472.m1:0.537132,CniOrbicellaF_rna35376:0.205314)100:0.0446102)68:0.15957)100:0.106147)100:0.0436888,CniMergedstylophoraP_rna34130:0.581293)89:0.0576981,((((CniPocilloporaA_rna26694:1e-06,CniPocilloporaD_rna-XM_027203175.1:1e-06)100:0.0933522,CniMergedstylophoraP_rna32478:0.099505)100:0.0246195,CniMergedstylophoraP_rna32475:0.331305)99:0.0123112,CniMergedstylophoraP_rna34810:0.220338)100:0.264556)37:0.0279604,(CniFungiaSp_ffun1.m4.7363.m1:0.309611,CniOrbicellaF_rna18062:0.146294)100:0.101359)39:0.129148,(CniGalaxeaF_gfas1.m1.11572.m1:0.28747,(CniPoritesL_plut2.m8.25383.m1:0.0792439,CniPoritesL_plut2.m8.25381.m1:0.043079)100:0.386364)100:0.195035)100:0.159159)100:0.260018,((((CniFungiaSp_ffun1.m4.1836.m1:0.322014,((((CniGalaxeaF_gfas1.m1.12464.m1:0.0308551,CniGalaxeaF_gfas1.m1.13124.m1:0.0529925)100:0.0232632,CniGalaxeaF_gfas1.m1.13125.m1:0.0406588)100:0.408699,(CniPocilloporaA_rna18515:2.1595e-06,CniPocilloporaD_rna-XM_027194936.1:2.0339e-06)100:0.805632)24:0.118141,(CniOrbicellaF_rna18059:0.00190614,(CniOrbicellaF_rna18060:2.5902e-06,CniOrbicellaF_rna18061:0.095763)100:0.00958874)100:0.274987)6:0.065412)6:0.0246267,(CniGoniastreaA_gasp1.m3.5917.m1:0.470054,(CniOrbicellaF_rna1662:0.135819,(CniOrbicellaF_rna17230:0.135805,CniOrbicellaF_rna17231:2.805e-06)100:0.118734)27:0.0794204)99:0.0389611)100:0.313472,(((CniMontiporaC_g39519.t1:0.4943,CniPoritesL_plut2.m8.3353.m1:0.244576)100:0.330475,((CniExaiptasiaP_rna-XM_028660645.1:0.053534,CniExaiptasiaP_rna-XM_028660646.1:0.0546555)100:0.960376,CniNemvArnau_v1g129797:0.549701)94:0.236607)94:0.141879,CniNemvArnau_v1g55996:1.16243)95:0.365811)96:0.290671,CniFungiaSp_ffun1.m4.1854.m1:0.0959833)100:0.623694)100:0.283021)35:0.381532)17:0.294406,(((((CniAcroporaM_amil.1.2.1044.m1:0.529683,CniAmplexidiscus_evm.model.scaffold_154.30:0.573706)94:0.231664,CniNemvArnau_v1g202227:0.753533)100:0.299756,(((CniAcroporaT_aten_0.1.m1.8831.m1:1.22684,CniActiniaT_rna-XM_031702463.1:0.436938)100:1.06525,CniDendronephthya_rna-XM_028536797.1:1.20455)100:0.373966,((CniFungiaSp_ffun1.m4.4836.m1:0.696413,CniGoniastreaA_gasp1.m3.13491.m1:0.287934)100:1.2196,CniExaiptasiaP_rna-XM_028660058.1:0.669587)100:0.290899)100:0.587209)46:0.244,((((CniAmplexidiscus_evm.model.scaffold_258.17:0.93318,(CniFungiaSp_ffun1.m4.26549.m1:0.333758,CniGoniastreaA_gasp1.m3.29278.m1:0.320022)100:0.397057)97:2.1968e-06,((((CniDiscosoma_evm.model.scaffold_135.26:0.333577,CniPoritesL_plut2.m8.33300.m1:1.50235)72:0.0360794,CniMergedstylophoraP_rna36293:0.28709)97:0.120537,CniFungiaSp_ffun1.m4.223.m1:0.199532)97:0.0791391,CniGoniastreaA_gasp1.m3.12672.m1:0.407195)100:0.419221)100:0.945413,CniOrbicellaF_rna3581:0.950834)99:0.41938,((CniFungiaSp_ffun1.m2b.4178.m1:0.430791,CniGoniastreaA_gasp1.m3.30852.m1:1.97653)97:0.685637,LingulaA_rna-XM_013527389.1:1.84257)97:0.208722)48:0.292181)27:0.131883,((CniFungiaSp_ffun1.m2b.41506.m1:0.809559,(StrongylocentrotusP_rna17455:0.0532231,StrongylocentrotusP_rna23838:0.044228)100:1.19611)100:0.263616,(CniPoritesL_plut2.m8.14926.m1:0.281048,CniPoritesL_plut2.m8.14940.m1:0.288993)99:0.346842)99:0.349708)33:0.326903)15:0.106194)4:0.0170305,((CniHydraV_rna13159:0.0246052,CniHydraV_rna24888:2.1319e-06)100:0.946848,CniExaiptasiaP_rna-XM_021037162.2:0.746642)100:1.84955)6:0.0897909,((((((BotrylloidesL_Boleac.CG.SB_v3.S182.g04043.01.t:2.04179,CniDendronephthya_rna-XM_028553830.1:0.960172)100:0.4541,CniAureliaA_scaffold454.g8.t1:0.861548)100:0.655633,(((StrongylocentrotusP_rna594:1.63893,LottiaG_LotgiT106513:0.763853)55:0.364474,CniNemvArnau_v1g202693:0.97265)55:0.850757,CniXenia_Xe_008100-T1:1.38395)7:0.142533)8:0.0433313,((((((CniAureliaA_scaffold11.g19.t2:1.28787,CniMontiporaC_g21723.t1:0.62344)2:0.0854022,CniAureliaA_scaffold128.g29.t1:1.11641)27:0.596138,(CniGoniastreaA_gasp1.m1b.3105.m1:1.21045,(LottiaG_LotgiT155177:1.63282,OphiophagusH_rna-gnl|NaturalisBC|L345_11341.mrna:1.831)56:0.620033)100:0.236077)17:0.266122,CrassostreaG_EKC37395:2.29662)18:0.162926,((DrosophilaM_FBtr0077560:0.548009,(DrosophilaM_FBtr0077466:1.02409,(DrosophilaM_FBtr0346582:0.347486,DrosophilaM_FBtr0303037:0.360283)100:0.180193)4:0.0489388)100:0.76322,StrongylocentrotusP_rna36957:1.46153)100:0.61395)18:0.479991,(LingulaA_rna-XM_013534622.2:1.25263,(LingulaA_rna-XM_013533682.1:0.608699,SalpingoecaR_rna-gnl|WGS_ACSY|mrna_PTSG_11741T0:1.04551)76:0.270002)100:0.569693)10:0.153081)9:0.0835066,(((((BotrylloidesL_Boleac.CG.SB_v3.S185.g04109.01.t:1.32368,OphiophagusH_rna-gnl|NaturalisBC|L345_13624.mrna:2.14812)23:0.0913176,((DanioR_ENSDART00000121853:0.498136,StrongylocentrotusP_rna26786:1.08516)100:0.486441,XenopusT_rna-XM_031890986.1:1.05034)87:0.295991)23:0.218438,(Human_ENST00000445819:0.165363,MusM_ENSMUST00000095117:0.22818)92:1.13955)31:0.113422,((CniGalaxeaF_gfas1.m1.21673.m1:0.884905,LingulaA_rna-XM_013559158.1:0.746416)100:0.568509,StrigamiaM_SMAR011068-RA:0.999032)100:0.78023)69:0.198157,(CniGoniastreaA_gasp1.m1b.41007.m1:1.803,((CniMorbakkaV_scaffold38.g3.t2:0.999824,StrigamiaM_SMAR004549-RA:0.705541)36:0.51564,CniNemvArnau_NVE11616:2.71239)35:0.571832)31:0.370885)11:0.125445)4:0.0343831,((((CniAmplexidiscus_evm.model.scaffold_3616.1:0.946293,StrongylocentrotusP_rna18249:0.665787)100:0.53619,CniDiscosoma_evm.model.scaffold_7.66:0.408768)36:0.492998,(CniFungiaSp_ffun1.m4.33868.m1:0.260648,CniGoniastreaA_gasp1.m3.13687.m1:0.475904)100:0.707207)35:0.430731,((((CniAcroporaD_rna19898:0.475107,(CniAcroporaD_rna19899:0.251922,CniAcroporaT_aten_0.1.m1.6315.m1:0.162173)100:1.67708)50:0.365479,StrongylocentrotusP_rna36886:1.21555)34:0.239192,(CrassostreaG_EKC39355:1.1815,(((LottiaG_LotgiT232036:0.0685664,LottiaG_LotgiT160467:0.176002)100:0.845564,LingulaA_rna-XM_013560179.1:1.09166)100:0.767325,(StrigamiaM_SMAR011100-RA:1.12382,AmphibalanusA_rna-gnl|WGS_VIIS|FJT64_010145-RA_mrna:1.23094)52:0.136061)99:0.246167)46:0.0815409)21:0.0889138,((StrongylocentrotusP_rna22933:0.583338,StrongylocentrotusP_rna23861:0.539814)100:1.19645,(BotrylloidesL_Boleac.CG.SB_v3.S297.g07003.01.t:1.47878,(AcanthasterP_rna3206:1.45424,(LingulaA_rna-XM_013543839.1:0.537934,LingulaA_rna-XM_013566260.1:0.52006)100:0.939899)14:0.167133)14:0.286265)28:0.250135)3:0.0602653)4:0.0853055)3:0.0621262)3:2.1461e-06)4:0.0983249)2:0.0215054)3:0.0622028)4:0.0398733)13:0.0819666)41:0.520837)71:0.217953)85:0.130051)100:1.05496)100:0.102068)0;
