# Supplementary material for: Evolution of Protein-Mediated Biomineralization in Scleractinian Corals
Source: Front Genet. 2021 Feb 2;12:618517. doi: 10.3389/fgene.2021.618517 (PMC7902050; doi:10.3389/fgene.2021.618517)
Supplement: Supplementary file 2 [file Data_Sheet_2.ZIP › tree.biomin.OG0000102.tree.txt]

(((((((AcanthasterP_rna111:0.43889,StrongylocentrotusP_rna1949:0.827078)100:0.309852,(AmphimedonQ_rna19076:0.0125117,AmphimedonQ_rna27590:0.0188551)100:1.01837)100:0.571039,((CniDendronephthya_rna-XM_028544124.1:0.708847,CniMorbakkaV_scaffold1.g67.t2:1.1521)100:0.41475,(LingulaA_rna-XM_013538797.2:2.1319e-06,LingulaA_rna-XM_013531962.1:0.00403117)100:1.1682)94:0.0787581)69:0.0754756,((AcanthasterP_rna25609:1.4222,((CniMorbakkaV_scaffold86.g37.t1:0.719303,LottiaG_LotgiT229555:0.920104)100:0.646888,(((DrosophilaM_FBtr0301702:0.703705,ApisM_GB47118-RA:0.562211)100:0.406061,MnemiopsisL_ML24141a-RA:1.37581)100:0.226496,LottiaG_LotgiT161952:1.17442)100:0.320107)100:0.282661)88:0.0523749,(CniOrbicellaF_rna16360:1.11987,LingulaA_rna-XM_024075778.1:0.965615)100:0.342114)86:0.135832)31:0.092573,(((((((((((AcanthasterP_rna32317:0.532873,StrongylocentrotusP_rna35558:0.532987)100:0.305667,(((BotrylloidesL_Boleac.CG.SB_v3.S47.g10301.01.t:0.998019,DanioR_ENSDART00000014149:0.329899)97:0.244823,(((Human_ENST00000261800:0.101355,MusM_ENSMUST00000068853:0.127914)100:0.305196,OphiophagusH_rna-gnl|NaturalisBC|L345_05807.mrna:0.361224)100:0.109049,XenopusT_rna-XM_018092823.2:0.455313)98:0.128658)100:0.294547,(((DanioR_ENSDART00000145068:0.212243,DanioR_ENSDART00000011953:0.499583)100:0.0835028,((((Human_ENST00000614102:0.061452,MusM_ENSMUST00000215588:0.0765945)100:0.0891539,OphiophagusH_rna-gnl|NaturalisBC|L345_01514.mrna:0.187637)100:0.00705021,OphiophagusH_rna-gnl|NaturalisBC|L345_07861.mrna:0.184875)100:0.0498932,XenopusT_rna-XM_004911186.3:0.20382)100:0.0907905)100:0.15657,((DanioR_ENSDART00000161100:0.41722,DanioR_ENSDART00000184559:0.361264)100:0.0848793,((((Human_ENST00000409404:0.0312321,MusM_ENSMUST00000082170:0.0504117)100:0.0705688,OphiophagusH_rna-gnl|NaturalisBC|L345_05253.mrna:0.149848)100:0.000947933,OphiophagusH_rna-gnl|NaturalisBC|L345_05254.mrna:0.126345)100:0.0531044,XenopusT_rna-XM_031897339.1:0.126903)100:0.131537)100:0.309354)100:0.0750424)99:0.252838)98:0.0736594,((CniAureliaA_scaffold83.g43.t1:0.825073,(LottiaG_LotgiT104487:0.15217,CniNemvArnau_v1g238641:0.494323)100:0.291281)100:0.291246,LingulaA_rna-XM_013538721.1:0.646507)100:0.139514)97:0.161038,(((((DrosophilaM_FBtr0332722:0.293498,ApisM_GB52224-RA:0.525148)100:0.578093,ApisM_GB46325-RA:0.57069)100:0.126303,AmphibalanusA_rna-gnl|WGS_VIIS|FJT64_015996-RA_mrna:0.770635)100:0.209932,StrigamiaM_SMAR007463-RA:0.904394)100:0.138756,CrassostreaG_EKC20247:1.17777)46:0.0986066)49:0.127028,(((((((((CniAcroporaD_rna23242:0.0223837,CniAcroporaM_amil.1.2.6622.m1:0.0105854)100:0.0228363,CniAcroporaT_aten_0.1.m1.6874.m1:0.0182809)100:0.162292,CniMontiporaC_g11206.t1:0.126786)100:0.121046,CniGalaxeaF_gfas1.m1.1406.m1:0.151085)100:0.0567745,CniPoritesL_plut2.m8.3393.m1:0.241772)100:0.0361865,((CniFungiaSp_ffun1.m4.21562.m1:0.0774868,(CniGoniastreaA_gasp1.m3.820.m1:0.0541314,(CniOrbicellaF_rna1050:0.012939,CniOrbicellaF_rna26724:0.0369303)100:0.0258435)100:0.0842528)100:0.0410329,((CniPocilloporaA_rna315:2.4198e-06,CniPocilloporaD_rna-XM_027180650.1:2.799e-06)100:0.0567984,CniMergedstylophoraP_rna18731:0.078557)100:0.186734)100:0.0415897)100:0.0968743,(((CniAmplexidiscus_evm.model.scaffold_32.26:0.0420025,CniDiscosoma_evm.model.scaffold_118.45:0.101175)100:0.0136167,CniDiscosoma_evm.model.scaffold_118.44:0.0791088)100:0.0168777,CniDiscosoma_evm.model.scaffold_118.46:0.0422572)100:0.174672)100:0.236368,((CniExaiptasiaP_rna-XM_021046380.1:0.280855,CniActiniaT_rna-XM_031705831.1:0.196367)100:0.111944,(CniNemvArnau_v1g20161:0.0837693,CniNemvArnau_v1g224248:0.0466021)100:0.229867)100:0.142766)100:0.406278,(((CniDendronephthya_rna-XM_028548039.1:0.137689,CniMorbakkaV_scaffold105.g27.t1:0.999764)62:0.129919,CniXenia_Xe_015008-T2:0.48188)97:0.228046,(CniRenillaM_g20196.t1:0.206535,AmphibalanusA_rna-gnl|WGS_VIIS|FJT64_006541-RA_mrna:0.853414)93:0.270276)100:0.645641)100:0.214248)93:0.113713,CniHydraV_rna11075:1.67197)49:0.0690038,(CniAcroporaT_aten_0.1.m1.6113.m1:0.879171,MnemiopsisL_ML24143a-RA:0.821755)49:0.458241)8:0.0705848,((((((((BotrylloidesL_Boleac.CG.SB_v3.S168.g03588.01.t:1.10648,StrigamiaM_SMAR007464-RA:0.752547)100:0.182873,CniAureliaA_scaffold1025.g7.t1:1.04971)96:0.311257,CniDendronephthya_rna-XM_028554190.1:0.274283)95:0.166639,((BotrylloidesL_Boleac.CG.SB_v3.S67.g12972.01.t:1.22139,CniHydraV_rna5674:0.894044)100:0.279313,CniXenia_Xe_005231-T1:0.203507)100:0.489959)95:0.309577,CniRenillaM_g6553.t1:0.66895)100:0.423677,((((BotrylloidesL_Boleac.CG.SB_v3.S623.g12507.01.t:0.956498,CaenorhabditisE_F25F2.2.1:0.283372)87:0.0609116,CniHydraV_rna24303:0.378922)100:0.419269,(LottiaG_LotgiT229248:0.766291,OphiophagusH_rna-gnl|NaturalisBC|L345_08628.mrna:1.35214)98:0.189037)100:0.591664,((CaenorhabditisE_Y71D11A.1.1:1.09871,(AmphibalanusA_rna-gnl|WGS_VIIS|FJT64_024319-RA_mrna:0.0443794,AmphibalanusA_rna-gnl|WGS_VIIS|FJT64_027005-RA_mrna:0.0244593)100:0.868055)100:0.578254,((CniDendronephthya_rna-XM_028536810.1:0.387795,CniRenillaM_g21752.t1:0.51858)100:0.578501,(CniExaiptasiaP_rna-XM_021036200.2:0.10513,CniExaiptasiaP_rna-XM_021036204.2:0.22708)100:1.19508)100:0.213815)100:0.483399)89:0.155108)100:0.285239,(((((((((((((CniAcroporaD_rna10071:0.0154692,(CniAcroporaD_rna10072:0.0100737,CniAcroporaM_amil.1.2.9207.m1:0.0126571)100:0.00877487)100:0.022493,CniAcroporaT_aten_0.1.m1.3472.m1:0.0294686)100:0.139183,CniMontiporaC_adi2mcaRNA10072_R0:0.133991)100:0.0774633,CniGalaxeaF_gfas1.m1.18795.m1:0.161456)80:0.00229883,(CniGalaxeaF_gfas1.m1.19878.m1:0.0307348,LottiaG_LotgiT230170:1.665)100:0.158487)100:0.0553646,CniPoritesL_plut2.m8.14284.m1:0.230813)100:0.0774052,(((CniFungiaSp_ffun1.m4.13422.m1:0.155377,(CniFungiaSp_ffun1.m4.26928.m1:0.190495,(CniGoniastreaA_gasp1.m3.13224.m1:0.0568763,CniOrbicellaF_rna33248:0.0495618)100:0.11061)88:0.00398351)91:0.00876964,CniFungiaSp_ffun1.m4.13424.m1:0.372611)100:0.0430714,((CniPocilloporaA_rna5439:2.558e-06,CniPocilloporaD_rna-XM_027181652.1:2.8433e-06)100:0.0663419,CniMergedstylophoraP_rna46:0.0831042)100:0.139616)100:0.0751068)100:0.0845102,(CniAmplexidiscus_evm.model.scaffold_3.112:0.077017,(CniDiscosoma_evm.model.scaffold_1713.2:0.0302471,CniDiscosoma_evm.model.scaffold_7.47:0.0184469)100:0.0668422)100:0.195309)100:0.288434,(((CniExaiptasiaP_rna-XM_021044410.2:0.161822,CniNemvArnau_v1g52838:0.915062)49:0.255566,CniNemvArnau_v1g244010:0.650258)49:0.175724,((CniExaiptasiaP_rna-XM_021044406.2:0.356353,((CniNemvArnau_v1g148827:0.0098069,CniNemvArnau_v1g239898:2.3176e-06)96:0.0066563,(CniNemvArnau_v1g223469:2.4456e-06,CniNemvArnau_v1g239897:0.000568873)52:6.1129e-06)100:0.41749)100:0.502884,CniActiniaT_rna-XM_031715670.1:0.290774)100:0.157632)49:0.11561)49:0.11347,((((((((CniAcroporaM_amil.1.2.6135.m1:0.032279,CniAcroporaT_aten_0.1.m1.1913.m1:0.0262044)100:0.127639,(CniMontiporaC_g25241.t1:0.014027,CniMontiporaC_g50768.t1:0.00385866)100:0.124773)100:0.022562,CniAcroporaM_amil.1.2.6136.m1:0.191453)100:0.105969,(CniGalaxeaF_gfas1.m1.23280.m1:0.12863,CniGalaxeaF_gfas1.m1.23282.m1:0.107751)100:0.0841368)100:0.0486601,(CniPoritesL_plut2.m8.14628.m1:0.170741,CniPoritesL_plut2.m8.14629.m1:0.135226)100:0.1075)100:0.0858469,((CniFungiaSp_ffun1.m4.2200.m1:0.154874,((CniGoniastreaA_gasp1.m3.15476.m1:0.0675887,CniOrbicellaF_rna16359:0.0618723)100:0.0169997,CniGoniastreaA_gasp1.m3.15475.m1:0.0797602)100:0.140676)100:0.0893756,((CniPocilloporaA_rna19152:2.4893e-06,CniPocilloporaD_rna-XM_027195563.1:2.9769e-06)100:0.071836,CniMergedstylophoraP_rna14046:0.0655482)100:0.205943)100:0.0714305)100:0.09171,(CniAmplexidiscus_evm.model.scaffold_35.31:0.0599723,CniDiscosoma_evm.model.scaffold_1.179:0.0985218)100:0.292328)100:0.355751,((CniExaiptasiaP_rna-XM_021057410.2:0.395553,CniActiniaT_rna-XM_031712378.1:0.272808)100:0.18185,CniNemvArnau_v1g197466:0.578765)100:0.221762)100:0.172121)49:0.314859,((((((((((((CniAcroporaD_rna10073:0.00916805,(CniAcroporaD_rna10074:0.0129323,CniAcroporaM_amil.1.2.9208.m1:0.0174935)100:0.00619753)100:0.00862934,CniAcroporaM_amil.1.2.9209.m1:0.00459673)100:0.0183675,CniAcroporaT_aten_0.1.m1.3471.m1:0.096372)100:0.13236,CniMontiporaC_adi2mcaRNA10073_R0:0.125395)100:0.124663,CniGalaxeaF_gfas1.m1.18652.m1:0.172689)58:0.00307551,CniGalaxeaF_gfas1.m1.19879.m1:0.128181)100:0.027411,CniPoritesL_plut2.m8.14286.m1:0.216594)100:0.00499772,CniPoritesL_plut2.m8.14285.m1:0.250056)100:0.0423885,((CniFungiaSp_ffun1.m4.13421.m1:0.0921566,(CniGoniastreaA_gasp1.m3.13223.m1:0.0684582,CniOrbicellaF_rna24600:0.0349997)100:0.0674472)100:0.0389588,(((CniPocilloporaA_rna19999:2.9017e-06,CniPocilloporaD_rna-XM_027196435.1:1e-06)100:0.0632887,CniMergedstylophoraP_rna40:0.0725645)100:0.00872095,CniMergedstylophoraP_rna41:0.079689)100:0.138645)100:0.0517623)100:0.109907,((CniAmplexidiscus_evm.model.scaffold_3.111:0.0830494,CniDiscosoma_evm.model.scaffold_7.48:0.0687117)100:0.00499618,CniDiscosoma_evm.model.scaffold_7.49:0.0828689)100:0.230715)100:0.297203,((CniExaiptasiaP_rna-XM_021038515.2:0.304279,CniActiniaT_rna-XM_031715669.1:0.276483)100:0.167927,(CniNemvArnau_v1g153449:0.0348451,CniNemvArnau_v1g89517:2.7e-06)100:0.417296)100:0.196734)100:0.441964,CniMorbakkaV_scaffold292.g12.t1:0.932683)76:0.137517)48:0.0503534,MnemiopsisL_ML106621a-RA:1.35113)50:0.0980812,(CniRenillaM_g1319.t1:0.9949,((DanioR_ENSDART00000169696:0.254396,DanioR_ENSDART00000110005:0.258506)100:0.139814,((Human_ENST00000623527:0.0982664,MusM_ENSMUST00000022337:0.0962547)100:0.253121,(OphiophagusH_rna-gnl|NaturalisBC|L345_05183.mrna:0.237322,XenopusT_rna-XM_031906398.1:0.180949)100:0.0633726)100:0.0933016)100:1.06026)100:0.322659)38:0.105347)36:0.107712,MnemiopsisL_ML07213a-RA:1.22618)8:0.067736)16:0.044295,((((((DrosophilaM_FBtr0309231:0.589908,ApisM_GB40703-RA:0.530491)100:0.592961,CrassostreaG_EKC26348:1.28221)100:0.172283,((DrosophilaM_FBtr0082513:0.561261,ApisM_GB43304-RA:0.45466)100:0.452385,(CrassostreaG_EKC26349:0.0162886,CrassostreaG_EKC37695:0.0145586)100:1.08387)100:0.215281)100:0.125329,(CrassostreaG_EKC19034:0.580582,LottiaG_LotgiT154544:0.649603)100:0.758283)100:0.418406,(((CrassostreaG_EKC38097:0.0395631,CrassostreaG_EKC18771:0.022711)100:0.811112,CrassostreaG_EKC19796:0.581791)100:0.253494,(CrassostreaG_EKC19797:0.0517616,(CrassostreaG_EKC21435:0.0284678,CrassostreaG_EKC21436:0.0758999)100:0.0606759)100:0.836035)100:0.52426)44:0.0158569,AmphibalanusA_rna-gnl|WGS_VIIS|FJT64_008442-RA_mrna:1.19045)30:0.0466099)27:0.0541213,(((((((((BotrylloidesL_Boleac.CG.SB_v3.S142.g02741.01.t:2.2343e-06,BotrylloidesL_Boleac.CG.SB_v3.S623.g12509.01.t:0.00944106)100:0.637008,CniMorbakkaV_scaffold1.g66.t1:0.4259)100:0.821091,LottiaG_LotgiT174335:1.07119)70:0.185571,(CniMorbakkaV_scaffold1.g59.t1:0.540784,LottiaG_LotgiT106548:0.473705)100:0.738684)81:0.161501,((CniHydraV_rna21811:1.06661,(CniHydraV_rna23359:0.641299,CniHydraV_rna23993:0.578839)100:1.09011)82:0.0629088,(CniMorbakkaV_scaffold1.g57.t1:0.706242,((LingulaA_rna-XM_013553184.1:0.00303829,LingulaA_rna-XM_024077869.1:0.000305151)100:0.00506715,LingulaA_rna-XM_024077870.1:0.00420495)100:1.43494)100:0.478707)47:0.0955422)44:0.0473021,CniNemvArnau_v1g239899:1.68863)15:0.00353014,((CniAureliaA_scaffold166.g2.t2:0.883823,CniNemvArnau_v1g129882:0.6236)100:0.394263,((CniMorbakkaV_scaffold213.g16.t1:0.766024,((LingulaA_rna-XM_013550722.1:0.0818979,(LingulaA_rna-XM_024075001.1:0.0859378,LingulaA_rna-XM_013554582.1:0.089096)100:0.0514192)100:0.413699,(LingulaA_rna-XM_024075097.1:0.0462317,LingulaA_rna-XM_013536100.2:0.0625355)100:0.238843)100:0.665346)100:0.41019,CniNemvArnau_v1g67148:0.756608)98:0.0776881)52:0.182389)44:0.0511484,(StrongylocentrotusP_rna20137:2.278e-06,StrongylocentrotusP_rna26627:2.8658e-06)100:1.36796)13:0.030584,(((CniMorbakkaV_scaffold111.g29.t1:0.615015,(AmphibalanusA_rna-gnl|WGS_VIIS|FJT64_018007-RA_mrna:0.208972,AmphibalanusA_rna-gnl|WGS_VIIS|FJT64_001195-RA_mrna:0.534859)100:0.406098)50:0.801234,LingulaA_rna-XM_013536590.2:1.19864)28:0.188926,(StrongylocentrotusP_rna6935:1.18465,(AmphimedonQ_rna1738:2.0084e-06,AmphimedonQ_rna31195:0.0188827)100:1.23028)12:0.116835)47:0.102413)12:0.027788)8:0.044316,(((CniDendronephthya_rna-XM_028543997.1:1.13376,(StrigamiaM_SMAR014332-RA:0.876061,AmphibalanusA_rna-gnl|WGS_VIIS|FJT64_022068-RA_mrna:1.75926)46:0.256797)40:0.0840542,(((CniMorbakkaV_scaffold105.g26.t1:0.811734,LottiaG_LotgiT154208:0.807983)100:0.474787,((DanioR_ENSDART00000135231:0.24023,(((Human_ENST00000224721:0.035409,MusM_ENSMUST00000105461:0.0279928)100:0.140352,OphiophagusH_rna-gnl|NaturalisBC|L345_11669.mrna:0.149712)73:0.0454504,(OphiophagusH_rna-gnl|NaturalisBC|L345_07276.mrna:0.169837,XenopusT_rna-XM_031906723.1:0.0781369)94:0.0550909)75:0.0533615)100:0.0825791,DanioR_ENSDART00000016602:0.22423)100:0.983125)50:0.0762216,(CrassostreaG_EKC18683:0.495905,CrassostreaG_EKC18684:0.41194)100:0.829042)49:0.076299)44:0.0843999,((((StrongylocentrotusP_rna13867:0.0343949,StrongylocentrotusP_rna32721:0.0656959)100:0.16964,StrongylocentrotusP_rna39865:0.160926)100:0.7034,StrongylocentrotusP_rna32720:0.735215)100:0.28413,AmphimedonQ_rna2691:1.24651)64:0.115956)26:0.0582217)4:0.0300068)8:0.0443555,(((((((BotrylloidesL_Boleac.CG.SB_v3.S142.g02740.01.t:0.849787,((((CniAcroporaD_rna5099:0.0417079,CniAcroporaD_rna40137:0.0466795)100:0.0147775,CniAcroporaM_amil.1.2.14634.m1:0.00525968)100:0.0229181,CniAcroporaT_aten_0.1.m1.3362.m1:0.0346921)100:0.32102,CniGalaxeaF_gfas1.m1.3086.m1:0.235781)100:0.986581)41:0.0384488,CniNemvArnau_v1g214866:1.08703)34:0.109823,((((((CniAcroporaD_rna22717:0.0149447,CniAcroporaM_amil.1.2.11034.m1:0.0929282)100:0.0454529,CniAcroporaD_rna40234:0.00706792)100:0.189087,CniGalaxeaF_gfas1.m1.15754.m1:0.13469)100:0.0745098,((CniFungiaSp_ffun1.m4.23504.m1:0.141862,(CniMergedstylophoraP_rna13966:0.097251,CniNemvArnau_v1g18675:0.747611)10:0.0793517)10:0.0879649,CniFungiaSp_ffun1.m4.23506.m1:0.253669)7:0.0425969)49:0.882655,((CniAureliaA_scaffold502.g6.t1:0.789957,CniMorbakkaV_scaffold14.g73.t2:0.842655)99:0.253418,CniHydraV_rna7347:0.901558)100:0.958808)47:0.250535,(((CniActiniaT_rna-XM_031693258.1:0.0384919,CniActiniaT_rna-XM_031694090.1:0.468496)100:0.235124,CniActiniaT_rna-XM_031694101.1:0.0365608)100:0.342923,CniActiniaT_rna-XM_031694100.1:0.436211)100:0.631391)34:0.0550289)34:0.0989514,((((CniAureliaA_scaffold1260.g1.t1:2.5655e-06,CniAureliaA_scaffold2502.g3.t1:0.00663312)100:0.874971,CniMorbakkaV_scaffold19.g33.t1:0.850125)100:0.556348,((CniDendronephthya_rna-XM_028541874.1:0.797563,((((CniFungiaSp_ffun1.m4.18618.m1:0.145085,(CniGoniastreaA_gasp1.m3.26615.m1:0.135421,CniOrbicellaF_rna23962:0.0839088)100:0.0865618)100:0.105486,((CniPocilloporaA_rna3506:1e-06,CniPocilloporaD_rna-XM_027179734.1:1e-06)100:0.11419,CniMergedstylophoraP_rna33583:0.111671)100:0.218029)100:0.125596,(CniMontiporaC_adi2mcaRNA5099_R0:0.356319,CniPoritesL_plut2.m8.28765.m1:0.295762)100:0.0565791)100:0.168798,CniFungiaSp_ffun1.m4.18616.m1:0.700193)100:0.388944)100:0.240989,CniXenia_Xe_022287-T1:1.12751)96:0.129427)96:0.246876,((CniExaiptasiaP_rna-XM_028660197.1:0.0604436,CniExaiptasiaP_rna-XM_028662638.1:0.147524)100:1.15697,CniNemvArnau_v1g207189:0.907111)33:0.140709)28:0.0773102)24:0.054688,((LottiaG_LotgiT229554:1.19101,CniNemvArnau_v1g118913:0.805744)88:0.108661,LottiaG_LotgiT232792:1.4252)18:0.167153)13:0.0313203,((CaenorhabditisE_R10F2.1.1:1.70898,((((((((CniAcroporaD_rna38011:0.0136314,CniAcroporaT_aten_0.1.m1.4896.m1:0.0456824)100:0.0300278,(CniAcroporaD_rna39932:0.0306187,CniAcroporaM_amil.1.2.12932.m1:0.0228817)100:0.00643761)100:0.0102923,CniAcroporaT_aten_0.1.m1.4895.m1:0.0333942)100:0.134096,(CniMontiporaC_g12059.t1:2.5892e-06,CniMontiporaC_g17882.t1:0.00651781)100:0.136387)100:0.0862269,CniGalaxeaF_gfas1.m1.18403.m1:0.145707)100:0.0773873,((CniFungiaSp_ffun1.m4.19721.m1:0.120276,(CniGoniastreaA_gasp1.m3.9433.m1:0.0912857,(CniGoniastreaA_gasp1.m3.22726.m1:0.0606352,CniOrbicellaF_rna27954:0.0357318)100:0.00804772)100:0.0506063)100:0.0366702,(((CniPocilloporaA_rna14491:2.8978e-06,CniPocilloporaD_rna-XM_027190855.1:2.0851e-06)100:0.0823585,CniMergedstylophoraP_rna13595:0.0525125)100:0.0181713,(CniPocilloporaA_rna14492:2.1907e-06,CniPocilloporaD_rna-XM_027190837.1:2.1216e-06)100:0.0769647)100:0.114811)100:0.0612623)100:0.0963399,(CniAmplexidiscus_evm.model.scaffold_4.7:0.100789,(CniDiscosoma_evm.model.scaffold_2576.1:2.1442e-06,CniDiscosoma_evm.model.scaffold_68.17:0.0529751)100:0.0862412)100:0.180326)98:0.627787,CniActiniaT_rna-XM_031716708.1:0.785253)49:0.246497)13:0.184521,(((((((((((((CniAcroporaD_rna21859:0.0257814,CniAcroporaM_amil.1.2.11774.m1:0.0116966)100:0.0150323,CniAcroporaT_aten_0.1.m1.16020.m1:0.0633237)100:0.0132433,CniAcroporaT_aten_0.1.m1.16019.m1:0.0497619)100:0.143607,CniMontiporaC_g54368.t1:0.125987)100:0.0898652,CniGalaxeaF_gfas1.m1.10836.m1:0.154178)100:0.0529297,(CniPoritesL_plut2.m8.10764.m1:0.0261867,CniPoritesL_plut2.m8.10769.m1:0.0220457)100:0.171118)100:0.0573639,((CniFungiaSp_ffun1.m4.2905.m1:0.121852,(CniGoniastreaA_gasp1.m3.15119.m1:0.0525768,CniOrbicellaF_rna19253:0.0516675)100:0.0796118)100:0.0449915,((CniPocilloporaA_rna23768:1e-06,CniPocilloporaD_rna-XM_027200160.1:2.9965e-06)100:0.0593568,CniMergedstylophoraP_rna9102:0.0759517)100:0.147191)100:0.0646896)100:0.116709,(CniAmplexidiscus_evm.model.scaffold_639.2:0.0635679,CniDiscosoma_evm.model.scaffold_149.1:0.0732917)100:0.240565)100:0.242175,CniActiniaT_rna-XM_031705380.1:0.483599)100:0.219919,((CniRenillaM_g19819.t1:0.327385,CniRenillaM_g19821.t1:0.29884)100:0.208549,(CniXenia_Xe_003386-T1:0.0149317,CniXenia_Xe_013511-T1:0.0456026)100:0.484084)100:0.29539)100:0.230524,(CniAureliaA_scaffold108.g23.t1:0.82326,(CniExaiptasiaP_rna-XM_021056677.2:0.316607,(CniExaiptasiaP_rna-XM_021055949.2:0.152176,(CniExaiptasiaP_rna-XM_021055952.2:0.082172,CniExaiptasiaP_rna-XM_028662294.1:0.109245)100:0.257713)100:1.11566)100:0.492652)38:0.0637909)42:0.105703,((CniAureliaA_scaffold57.g14.t1:1.08644,(((CniDendronephthya_rna-XM_028549195.1:0.211142,CniXenia_Xe_002731-T1:0.310793)83:0.0290749,CniXenia_Xe_002730-T1:0.609962)100:0.198256,(CniRenillaM_g10868.t1:0.000115126,CniRenillaM_g13719.t1:0.0269522)100:0.351284)100:0.722235)100:0.230104,(CniXenia_Xe_003385-T1:0.58444,CniXenia_Xe_003396-T1:0.452318)100:0.498943)100:0.211746)63:0.116963,(CniNemvArnau_v1g30053:2.3917e-06,CniNemvArnau_v1g225923:2.836e-06)100:0.759274)63:0.0772642)47:0.129374)13:0.0648272,(((((((((CniAcroporaD_rna3171:0.00365528,(((CniAcroporaD_rna3172:0.0532856,((CniAcroporaT_aten_0.1.m1.6101.m1:0.0231966,CniAcroporaT_aten_0.1.m1.6114.m1:0.0263804)100:0.00464879,CniAcroporaT_aten_0.1.m1.6110.m1:0.0144339)100:0.0736)70:0.0138847,CniAcroporaD_rna3175:0.144318)17:0.0057979,CniAcroporaM_amil.1.2.8450.m1:0.0290078)34:0.0115221)36:0.0362766,CniAcroporaD_rna18962:0.102204)99:0.536888,CniAcroporaT_aten_0.1.m1.6112.m1:0.227182)100:0.73968,((CniHydraV_rna941:0.0914537,CniHydraV_rna8711:0.0870511)100:0.0806054,CniHydraV_rna13057:0.115167)100:0.498945)100:0.346754,MonosigaB_rna-XM_001742788.1:0.844307)100:0.402001,((CniAureliaA_scaffold1064.g4.t2:0.301553,CniPoritesL_plut2.m8.28766.m1:0.992502)50:0.646958,LottiaG_LotgiT161953:1.04669)50:0.303735)43:0.0905258,((((CniAmplexidiscus_evm.model.scaffold_194.16:0.0879634,CniDiscosoma_evm.model.scaffold_74.13:0.115901)100:1.16748,CniAureliaA_scaffold1064.g2.t3:0.905133)100:0.326485,CniRenillaM_g17969.t1:0.969813)23:0.102137,(((((((CniFungiaSp_ffun1.m4.573.m1:0.145429,(CniGoniastreaA_gasp1.m3.6143.m1:0.0761249,(CniOrbicellaF_rna15801:0.0188418,CniOrbicellaF_rna15803:0.0276181)100:0.106547)100:0.128554)100:0.0479882,((CniPocilloporaA_rna5471:1e-06,CniPocilloporaD_rna-XM_027181770.1:1e-06)100:0.106367,CniMergedstylophoraP_rna2362:0.113983)100:0.199033)100:0.212061,CniPoritesL_plut2.m8.27312.m1:0.263022)100:0.08848,CniMontiporaC_g47236.t1:0.447648)99:0.0532237,CniGalaxeaF_gfas1.m1.1091.m1:0.262873)100:0.690693,(CniMontiporaC_g47239.t1:0.564909,StrigamiaM_SMAR005943-RA:0.378912)100:0.569686)100:0.346,(CrassostreaG_EKC39719:0.899993,AmphibalanusA_rna-gnl|WGS_VIIS|FJT64_003575-RA_mrna:1.15929)100:0.26393)90:0.126083)18:0.0668301)18:0.0574794,(((((((((((((CniAcroporaD_rna22715:0.0223227,CniAcroporaD_rna40236:0.156252)100:0.0147446,CniAcroporaM_amil.1.2.11032.m1:0.0324436)100:0.0195633,CniAcroporaT_aten_0.1.m1.16260.m1:0.0624407)100:0.138901,CniMontiporaC_adi2mcaRNA22715_R0:0.144181)100:0.12984,((CniAcroporaT_aten_0.1.m1.16264.m1:0.0778808,CniMontiporaC_adi2mcaRNA40234_R0:0.254986)100:0.122594,CniPoritesL_plut2.m8.4481.m1:0.140669)100:0.0381187)94:0.0365774,(((CniDiscosoma_evm.model.scaffold_10.3:0.257835,((CniPocilloporaA_rna26925:2.1042e-06,CniPocilloporaD_rna-XM_027203443.1:1e-06)100:0.0554247,CniMergedstylophoraP_rna13965:0.055866)96:0.0630158)55:0.0282962,((CniFungiaSp_ffun1.m4.21771.m1:0.0597596,(CniFungiaSp_ffun1.m4.31293.m1:0.0879807,((CniGoniastreaA_gasp1.m3.30183.m1:0.0525595,CniOrbicellaF_rna2058:0.0684471)56:0.0127446,CniOrbicellaF_rna2057:0.0879012)56:0.0240231)56:0.0122656)55:0.00572708,CniFungiaSp_ffun1.m4.23502.m1:0.2337)56:0.0210507)99:0.0369819,CniGoniastreaA_gasp1.m3.30182.m1:0.0569544)29:0.0265671)100:0.0850277,((CniAmplexidiscus_evm.model.scaffold_120.17:0.0471625,CniDiscosoma_evm.model.scaffold_20.2:0.102687)100:0.0162563,((CniDiscosoma_evm.model.scaffold_10.1:0.19518,CniDiscosoma_evm.model.scaffold_20.1:0.0192523)91:0.0172545,CniDiscosoma_evm.model.scaffold_10.2:0.0378909)100:0.0378371)100:0.204619)100:0.201492,((((CniExaiptasiaP_rna-XM_021048303.2:0.275118,CniActiniaT_rna-XM_031706807.1:0.215399)96:0.0630048,CniNemvArnau_v1g40082:0.287367)95:0.0190923,CniNemvArnau_v1g4597:0.230051)96:0.0508197,(CniNemvArnau_v1g40605:0.0541442,CniNemvArnau_v1g124570:0.0508031)100:0.403127)100:0.0568466)100:0.242812,CniRenillaM_g2075.t1:0.771906)100:0.0854152,CniMorbakkaV_scaffold69.g92.t1:0.788385)100:0.164306,CniMorbakkaV_scaffold105.g29.t1:1.03797)100:0.0992479,(AmphimedonQ_rna8370:0.0472517,AmphimedonQ_rna31336:2.3428e-06)100:1.16373)100:0.188709,CniDendronephthya_rna-XM_028544138.1:1.16552)78:0.0649541)22:0.056702,((((((CniAcroporaT_aten_0.1.m1.17843.m1:0.641233,((CniPocilloporaA_rna8162:1e-06,CniPocilloporaD_rna-XM_027184419.1:2.4595e-06)100:0.09884,CniMergedstylophoraP_rna13328:0.0780453)100:0.288739)100:0.115288,(CniFungiaSp_ffun1.m4.1419.m1:0.164898,CniOrbicellaF_rna15224:0.280599)100:0.0701079)100:1.11285,(((AmphimedonQ_rna5829:0.635292,(AmphimedonQ_rna8855:0.0213684,AmphimedonQ_rna30141:0.0320245)100:1.13256)100:0.261276,(LingulaA_rna-XM_013554853.1:0.044763,LingulaA_rna-XM_013546118.1:0.039859)100:1.08603)100:0.385385,(((((AmphimedonQ_rna8426:0.683731,MonosigaB_rna-XM_001747715.1:0.593311)100:0.304634,(MonosigaB_rna-XM_001750061.1:0.580502,MonosigaB_rna-XM_001747716.1:0.711927)100:0.416072)100:0.259111,MonosigaB_rna-XM_001747469.1:0.973118)100:0.184347,(AmphimedonQ_rna14329:0.0314902,AmphimedonQ_rna27338:0.0279177)100:1.10348)100:0.446967,(LottiaG_LotgiT164541:0.93988,(MonosigaB_rna-XM_001742801.1:0.702312,SalpingoecaR_rna-gnl|WGS_ACSY|mrna_PTSG_06458T0:0.780663)100:0.2651)100:0.150658)16:0.0621619)100:0.217619)41:0.0648857,((CniNemvArnau_v1g221587:0.0678253,CniNemvArnau_v1g207195:0.0438172)59:0.0530837,CniNemvArnau_v1g243040:0.0825649)100:1.04943)39:0.069696,(((CniPoritesL_plut2.m8.4947.m1:0.450736,(CniNemvArnau_v1g248422:0.0207136,CniNemvArnau_v1g220674:0.0237062)100:0.388298)100:0.488144,((AmphimedonQ_rna8425:0.00525676,AmphimedonQ_rna30010:2.7129e-06)100:1.29359,((LottiaG_LotgiT124131:0.689118,MonosigaB_rna-XM_001750021.1:0.440956)100:0.262271,(CniNemvArnau_NVE25625:0.128649,SalpingoecaR_rna-gnl|WGS_ACSY|mrna_PTSG_08442T0:0.27211)100:0.356653)100:0.124595)100:0.156477)100:0.263575,((CniNemvArnau_v1g10520:2.0612e-06,CniNemvArnau_v1g225928:2.1277e-06)100:0.518406,SalpingoecaR_rna-gnl|WGS_ACSY|mrna_PTSG_11235T0:0.565486)100:0.698484)49:0.107885)10:0.0558451,(((((((CniFungiaSp_ffun1.m4.5854.m1:0.0836037,(CniGoniastreaA_gasp1.m3.27520.m1:0.0562405,(CniOrbicellaF_rna9109:0.0106846,CniOrbicellaF_rna9112:0.00656227)100:0.0375449)100:0.0518726)100:0.0192644,((CniPocilloporaA_rna6517:1e-06,CniPocilloporaD_rna-XM_027182797.1:2.4913e-06)100:0.0882089,CniMergedstylophoraP_rna21649:0.093364)100:0.132268)100:0.0464188,CniPoritesL_plut2.m8.22697.m1:0.145812)100:0.132676,CniNemvArnau_v1g70250:0.343791)100:0.0781858,(((CniExaiptasiaP_rna-XM_028656966.1:0.0331091,CniExaiptasiaP_rna-XM_021044653.2:0.0138486)93:0.00684082,CniExaiptasiaP_rna-XM_021044654.2:0.134551)100:0.21176,CniActiniaT_rna-XM_031712526.1:0.230081)100:0.10933)100:0.65197,CniXenia_Xe_016050-T1:1.25154)35:0.112204,(((((CniGoniastreaA_gasp1.m3.30184.m1:0.825698,SalpingoecaR_rna-gnl|WGS_ACSY|mrna_PTSG_07016T0:0.799499)89:0.17787,((CrassostreaG_EKC41144:0.343318,SalpingoecaR_rna-gnl|WGS_ACSY|mrna_PTSG_12970T0:0.325755)100:0.375425,MonosigaB_rna-XM_001750799.1:1.2169)99:0.192163)90:0.268712,((AmphimedonQ_rna5317:0.227542,(AmphibalanusA_rna-gnl|WGS_VIIS|FJT64_022089-RA_mrna:0.240349,AmphibalanusA_rna-gnl|WGS_VIIS|FJT64_026841-RA_mrna:0.010282)100:0.691357)100:0.504055,CrassostreaG_EKC41145:0.698582)100:0.315603)90:0.119105,(StrongylocentrotusP_rna13868:0.00996352,StrongylocentrotusP_rna32719:0.0604527)100:0.918682)90:0.23904,((AmphimedonQ_rna2688:1.21213,(CrassostreaG_EKC37901:0.935844,((MonosigaB_rna-XM_001748985.1:0.51378,SalpingoecaR_rna-gnl|WGS_ACSY|mrna_PTSG_11807T0:0.623891)100:0.400085,SalpingoecaR_rna-gnl|WGS_ACSY|mrna_PTSG_05657T0:1.02354)100:0.243537)100:0.246877)100:0.679284,SalpingoecaR_rna-gnl|WGS_ACSY|mrna_PTSG_02915T0:1.30852)78:0.0467894)80:0.0667829)33:0.0781963)16:0.040792)26:0.0707299)8:0.0536354)31:0.0242753,(((((((((AcanthasterP_rna16292:0.472989,(StrongylocentrotusP_rna6941:0.00752726,StrongylocentrotusP_rna18839:2.5423e-06)100:0.576388)96:0.289504,(DanioR_ENSDART00000180018:0.205619,(((Human_ENST00000394329:0.0366626,MusM_ENSMUST00000061260:0.0603001)100:0.0700776,OphiophagusH_rna-gnl|NaturalisBC|L345_03479.mrna:0.17415)100:0.0490099,XenopusT_rna-XM_004911117.4:0.171616)100:0.0910116)100:0.558977)96:0.0847816,(((CniDiscosoma_evm.model.scaffold_20.3:0.749223,CrassostreaG_EKC21529:0.0977264)100:0.647454,(LottiaG_LotgiT105163:0.643144,(LingulaA_rna-XM_013535498.1:0.00264908,LingulaA_rna-XM_013560428.1:0.0117285)100:0.53249)97:0.0955381)100:0.1796,(DrosophilaM_FBtr0077478:0.385971,ApisM_GB47470-RA:0.315167)100:0.459301)100:0.119995)96:0.196017,((((((((((((CniAcroporaD_rna28441:0.0103001,CniAcroporaM_amil.1.2.20876.m1:0.0171392)100:0.0055515,CniAcroporaD_rna28443:0.0365587)100:0.0153648,CniAcroporaT_aten_0.1.m1.31412.m1:0.0336144)100:0.176075,CniMontiporaC_g32481.t1:0.160043)100:0.120386,CniGalaxeaF_gfas1.m1.3173.m1:0.0877752)98:0.00408522,CniGalaxeaF_gfas1.m1.3169.m1:0.176199)98:0.00340634,CniGalaxeaF_gfas1.m1.3171.m1:0.18483)100:0.0401407,CniPoritesL_plut2.m8.3187.m1:0.248526)100:0.065816,(((CniGoniastreaA_gasp1.m3.8431.m1:0.0750625,CniOrbicellaF_rna6766:0.0400073)100:0.0135458,CniGoniastreaA_gasp1.m3.8430.m1:0.105454)100:0.114609,((CniPocilloporaA_rna468:2.9705e-06,CniPocilloporaD_rna-XM_027204377.1:2.6848e-06)100:0.0755446,CniMergedstylophoraP_rna20562:0.0726458)100:0.208399)100:0.0679518)100:0.127301,(CniAmplexidiscus_evm.model.scaffold_265.6:0.0773868,CniDiscosoma_evm.model.scaffold_111.54:0.0611108)100:0.308532)100:0.245941,((CniExaiptasiaP_rna-XM_021054358.2:0.361946,CniActiniaT_rna-XM_031702300.1:0.301522)91:0.0574584,CniNemvArnau_v1g48709:0.427721)100:0.189561)100:0.249965,(CniAureliaA_scaffold320.g15.t1:0.924076,CniNemvArnau_v1g122785:0.566384)94:0.192109)100:0.162531)89:0.0996007,(((CniGalaxeaF_gfas1.m1.3172.m1:0.565666,CniMorbakkaV_scaffold495.g5.t1:0.448776)29:0.132464,CniGalaxeaF_gfas1.m1.19168.m1:1.15403)100:0.101879,DanioR_ENSDART00000121464:0.86419)100:0.603513)87:0.0650449,(CniHydraV_rna11776:1.19901,(CniRenillaM_g22928.t1:0.584082,(StrongylocentrotusP_rna20503:0.0578563,StrongylocentrotusP_rna39679:0.1619)100:0.985716)100:0.337381)100:0.412913)84:0.0448394,(((BotrylloidesL_Boleac.CG.SB_v3.S454.g10042.01.t:1.6127,AmphibalanusA_rna-gnl|WGS_VIIS|FJT64_005079-RA_mrna:1.39754)40:0.198691,(CrassostreaG_EKC21537:0.767279,LottiaG_LotgiT229247:1.20859)100:0.171845)23:0.0956365,LingulaA_rna-XM_013535501.1:0.78672)41:0.338266)10:0.0807537,((((((((AcanthasterP_rna17452:0.891598,(((BotrylloidesL_Boleac.CG.SB_v3.S142.g02736.01.t:1.93493,CrassostreaG_EKC42094:0.567846)23:0.216148,(LingulaA_rna-XM_013537662.1:0.0963292,LingulaA_rna-XM_024077230.1:1.29407)100:0.414568)31:0.111815,((((DrosophilaM_FBtr0343249:0.383347,ApisM_GB53008-RA:0.558879)100:0.180483,StrigamiaM_SMAR013387-RA:0.499553)100:0.053626,(AmphibalanusA_rna-gnl|WGS_VIIS|FJT64_018966-RA_mrna:2.801e-06,AmphibalanusA_rna-gnl|WGS_VIIS|FJT64_000542-RA_mrna:0.0204472)100:0.478525)100:0.155746,StrigamiaM_SMAR002539-RA:0.64854)89:0.124692)27:0.132426)17:0.0777625,((BotrylloidesL_Boleac.CG.SB_v3.S51.g10969.01.t:0.627605,DanioR_ENSDART00000141348:0.977735)100:0.651848,((DanioR_ENSDART00000135763:0.538693,((Human_ENST00000357232:0.167513,MusM_ENSMUST00000191829:0.187179)100:0.492532,XenopusT_rna-XM_012955977.3:0.78315)99:0.0526567)99:0.288504,((DanioR_ENSDART00000128894:0.184589,DanioR_ENSDART00000184027:0.201565)100:0.191382,(((Human_ENST00000299441:0.0485861,MusM_ENSMUST00000078482:0.0410058)100:0.442213,XenopusT_rna-XM_031897452.1:0.393014)97:0.0714982,OphiophagusH_rna-gnl|NaturalisBC|L345_13425.mrna:0.322952)100:0.0861801)100:0.373341)95:0.114119)32:0.12459)18:0.0996436,CniAureliaA_scaffold1064.g3.t1:0.934854)36:0.0816331,((((BotrylloidesL_Boleac.CG.SB_v3.S47.g10303.01.t:1.08052,CniNemvArnau_v1g107177:0.250899)95:0.194478,(CniExaiptasiaP_rna-XM_021061874.2:0.342087,CniActiniaT_rna-XM_031714092.1:0.580903)100:0.0974291)95:0.137496,(((((((CniAcroporaD_rna11890:0.0241812,CniAcroporaM_amil.1.2.11267.m1:0.00577133)100:0.0269552,CniAcroporaT_aten_0.1.m1.27776.m1:0.0330977)100:0.181482,(CniMontiporaC_adi2mcaRNA11890_R0:0.00272306,CniMontiporaC_adi2mcaRNA11890_R1:0.00161378)100:0.141208)100:0.119981,CniGalaxeaF_gfas1.m1.1710.m1:0.159395)100:0.0517522,CniPoritesL_plut2.m8.12477.m1:0.223572)100:0.0525381,((CniFungiaSp_ffun1.m4.2402.m1:0.107426,((CniGoniastreaA_gasp1.m3.8741.m1:0.354094,CniOrbicellaF_rna6847:0.0216946)100:0.0123405,CniGoniastreaA_gasp1.m3.19867.m1:0.0550158)100:0.0824698)100:0.0483959,((CniPocilloporaA_rna3233:2.3064e-06,CniPocilloporaD_rna-XM_027204631.1:2.849e-06)100:0.0726907,CniMergedstylophoraP_rna22913:0.0676153)100:0.220232)100:0.0617266)100:0.109425,(CniAmplexidiscus_evm.model.scaffold_249.23:0.0606563,CniDiscosoma_evm.model.scaffold_145.9:0.0511212)100:0.236572)100:0.270633)100:0.271789,(CniAureliaA_scaffold108.g22.t1:1.07918,((CniDendronephthya_rna-XM_028550922.1:0.428016,(CniGalaxeaF_gfas1.m1.19984.m1:0.880343,CniXenia_Xe_015873-T1:0.164905)100:0.487126)100:0.24028,(CniMorbakkaV_scaffold105.g31.t1:1.11357,CniRenillaM_g748.t1:0.396419)92:0.199919)100:0.369844)48:0.117574)49:0.147925)32:0.0892986,CniAureliaA_scaffold83.g38.t1:1.06831)44:0.0663735,CrassostreaG_EKC37959:1.59261)7:0.0614175,(((CaenorhabditisE_F18F11.3d.1:1.2718,(((DrosophilaM_FBtr0344279:0.454802,ApisM_GB40993-RA:0.382453)100:0.260927,StrigamiaM_SMAR005947-RA:0.499138)100:0.768806,StrigamiaM_SMAR015685-RA:1.01252)96:0.193392)30:0.0854693,(((CniMorbakkaV_scaffold19.g42.t1:0.325638,(CniMorbakkaV_scaffold19.g44.t1:0.397391,CniMorbakkaV_scaffold409.g9.t1:0.419409)100:0.0680078)100:0.275325,CniMorbakkaV_scaffold19.g46.t1:0.635733)100:0.338708,CrassostreaG_EKC22560:1.31579)100:0.320261)48:0.165512,((CniDendronephthya_rna-XM_028542313.1:0.48796,CniDendronephthya_rna-XM_028542511.1:0.493348)100:0.30366,((DrosophilaM_FBtr0330601:0.337636,ApisM_GB51276-RA:0.346761)100:0.177259,AmphibalanusA_rna-gnl|WGS_VIIS|FJT64_021560-RA_mrna:0.467214)100:1.16677)100:0.527999)12:0.133775)6:0.0496864,(CniAureliaA_scaffold83.g41.t1:0.884862,(StrigamiaM_SMAR008329-RA:0.518036,(AmphibalanusA_rna-gnl|WGS_VIIS|FJT64_018025-RA_mrna:0.466006,AmphibalanusA_rna-gnl|WGS_VIIS|FJT64_003139-RA_mrna:0.161935)100:0.307853)100:0.710618)41:0.116158)5:0.044418)5:0.0406799,(((AcanthasterP_rna26922:1.11865,CniActiniaT_rna-XM_031701842.1:1.21506)97:0.275399,(CniGalaxeaF_gfas1.m1.17654.m1:1.84945,(CrassostreaG_EKC35393:0.544306,CrassostreaG_EKC30615:0.643898)100:0.548074)25:0.197607)6:0.107366,((((((((BotrylloidesL_Boleac.CG.SB_v3.S142.g02739.01.t:0.522898,CaenorhabditisE_ZK112.7.1:0.751589)100:0.675722,BotrylloidesL_Boleac.CG.SB_v3.S214.g05022.01.t:1.26539)37:0.0783807,CrassostreaG_EKC25549:1.15656)37:0.100594,((CniHydraV_rna10915:1.24244,(MusM_ENSMUST00000144914:1.17018,MusM_ENSMUST00000211738:0.949907)100:0.32834)15:0.119882,MnemiopsisL_ML00359a-RA:1.22908)4:0.0374443)19:0.0413235,((((AmphimedonQ_rna6064:1.04809,CrassostreaG_EKC23211:0.914653)100:0.243151,MonosigaB_rna-XM_001747524.1:1.48277)100:0.306415,AmphimedonQ_rna9442:1.44569)98:0.220801,(SalpingoecaR_rna-gnl|WGS_ACSY|mrna_PTSG_01815T0:1.11726,(SalpingoecaR_rna-gnl|WGS_ACSY|mrna_PTSG_01973T0:0.179016,SalpingoecaR_rna-gnl|WGS_ACSY|mrna_PTSG_01986T0:0.209148)100:0.735311)100:0.989637)100:0.628592)23:0.044366,(((CniHydraV_rna1138:0.905835,OphiophagusH_rna-gnl|NaturalisBC|L345_00319.mrna:1.49392)98:0.566762,CniHydraV_rna4134:1.25424)29:0.0957016,CniHydraV_rna2319:1.23139)25:0.128697)39:0.0704131,((((((CniFungiaSp_ffun1.m4.1114.m1:0.248932,CniGalaxeaF_gfas1.m1.3170.m1:0.278411)100:0.446739,CniNemvArnau_v1g20073:0.450132)100:0.522483,CniGalaxeaF_gfas1.m1.15549.m1:1.25769)100:0.208173,((CniHydraV_rna8710:0.723902,LottiaG_LotgiT173823:0.291592)100:0.511037,CrassostreaG_EKC27181:0.962144)100:1.11403)100:0.250304,(StrigamiaM_SMAR013474-RA:0.366278,AmphibalanusA_rna-gnl|WGS_VIIS|FJT64_007274-RA_mrna:0.552181)100:0.938324)11:0.0644238,DanioR_ENSDART00000148312:1.49618)14:0.103381)11:0.0426086,((((((AcanthasterP_rna64:0.791923,LottiaG_LotgiT232259:1.1714)100:0.494114,StrigamiaM_SMAR009689-RA:1.29083)100:0.508665,((CaenorhabditisE_F59C12.1.1:0.89467,LottiaG_LotgiT167053:0.683243)100:0.492596,DrosophilaM_FBtr0303095:1.27028)100:0.357743)99:0.145737,((CaenorhabditisE_C45G7.5.1:1.5931,LottiaG_LotgiT230236:1.17858)12:0.150187,((CniAureliaA_scaffold83.g45.t1:1.33496,(CrassostreaG_EKC39436:1.16914,StrigamiaM_SMAR004998-RA:1.01782)99:0.120267)100:0.421,(((((CniDendronephthya_rna-XM_028554180.1:0.0435485,CniDendronephthya_rna-XM_028554183.1:0.148046)100:0.141563,CniXenia_Xe_005233-T1:0.367568)100:0.153603,CniRenillaM_g6554.t1:0.363936)22:0.174351,CniXenia_Xe_005234-T1:0.414765)100:1.0218,CrassostreaG_EKC19379:1.1573)12:0.0704002)8:0.0623576)86:0.0725086)81:0.0534993,(BotrylloidesL_Boleac.CG.SB_v3.S168.g03591.01.t:1.213,((((((CaenorhabditisE_F20C5.6.1:2.19564,CniRenillaM_g4262.t1:1.3268)100:0.496425,CaenorhabditisE_C06A8.5.1:0.860128)100:2.15178,(CniXenia_Xe_005232-T1:1.08055,StrigamiaM_SMAR014531-RA:1.62649)96:0.344007)100:0.539436,LottiaG_LotgiT107411:1.87527)100:0.481519,(CniXenia_Xe_003342-T1:1.4511,(LottiaG_LotgiT160343:0.989843,LingulaA_rna-XM_024077231.1:1.17365)100:0.497119)100:0.372966)95:0.104621,CniRenillaM_g21750.t1:1.39318)30:0.0908974)12:0.121967)11:0.0736281,(((((AcanthasterP_rna19484:0.499742,StrongylocentrotusP_rna12613:0.746054)100:1.10565,(CniAcroporaM_amil.1.2.11029.m1:1.92266,CniHydraV_rna23366:1.05384)99:0.216297)100:0.467187,(DanioR_ENSDART00000153665:1.23357,CniXenia_Xe_016049-T1:1.10872)100:0.160798)41:0.119088,((((((((((((CniAcroporaD_rna1712:0.0289879,CniAcroporaM_amil.1.2.22414.m1:0.00627515)100:0.0203915,CniAcroporaT_aten_0.1.m1.15362.m1:0.0266178)100:0.129196,(CniMontiporaC_g7386.t1:0.0074705,(CniMontiporaC_adi2mcaRNA1712_R2:0.0665474,CniMontiporaC_adi2mcaRNA1712_R1:0.0545207)100:0.144925)100:0.0789961)100:0.0800329,CniGalaxeaF_gfas1.m1.6043.m1:0.13016)100:0.0589152,CniPoritesL_plut2.m8.33047.m1:0.210626)100:0.0597023,((CniFungiaSp_ffun1.m4.2821.m1:0.12177,(CniGoniastreaA_gasp1.m3.13876.m1:0.0445079,CniOrbicellaF_rna4304:0.033103)100:0.0496537)100:0.0465024,(((CniPocilloporaA_rna9902:1e-06,CniPocilloporaD_rna-XM_027186222.1:1e-06)100:0.0637722,CniMergedstylophoraP_rna22404:0.0652419)80:0.0292877,(CniPocilloporaA_rna25747:2.1731e-06,CniPocilloporaD_rna-XM_027202284.1:2.2208e-06)100:0.0575102)100:0.0835539)100:0.0541375)100:0.0959346,(CniAmplexidiscus_evm.model.scaffold_43.67:0.0837588,CniDiscosoma_evm.model.scaffold_76.3:0.0347785)100:0.164141)100:0.248292,(((CniExaiptasiaP_rna-XM_028658516.1:0.0348662,CniExaiptasiaP_rna-XM_028659773.1:0.0349763)100:0.208181,CniActiniaT_rna-XM_031703505.1:0.202227)100:0.0980796,CniNemvArnau_v1g84228:0.296661)100:0.249143)100:0.185696,(((CniDendronephthya_rna-XM_028542177.1:0.140807,CniXenia_Xe_003340-T1:0.175448)100:0.110996,CniXenia_Xe_003341-T1:0.469797)100:0.135438,CniRenillaM_g16421.t1:0.374554)100:0.566632)100:0.172755,(CrassostreaG_EKC20248:0.64037,LottiaG_LotgiT231995:0.556306)100:0.514962)71:0.059927,StrongylocentrotusP_rna21776:0.737115)100:0.820173,CniMorbakkaV_scaffold86.g35.t1:1.32582)40:0.11202)38:0.152096,((((CaenorhabditisE_R05H10.6.1:1.48603,(CaenorhabditisE_F15B9.7a.1:0.798313,LingulaA_rna-XM_013538598.1:0.843801)100:0.594524)12:0.0770379,((CniAureliaA_scaffold1150.g6.t1:0.651011,CniHydraV_rna12204:0.712147)100:0.765459,CniMontiporaC_g36778.t1:1.74414)96:0.589689)11:0.0664347,((DrosophilaM_FBtr0071546:0.508522,ApisM_GB50219-RA:0.394909)100:0.553512,CniActiniaT_rna-XM_031715285.1:1.20047)100:0.720089)11:0.0668757,((AcanthasterP_rna34369:0.67139,CaenorhabditisE_F08B4.2a.1:1.35606)100:0.73436,((BotrylloidesL_Boleac.CG.SB_v3.S816.g14482.01.t:0.959468,(CniAureliaA_scaffold540.g6.t1:0.749107,CniMorbakkaV_scaffold450.g10.t2:0.648463)100:0.630694)80:0.200857,(((((((CaenorhabditisE_W02B9.1b.1:2.238e-06,CaenorhabditisE_Y52B11A.11.1:0.444318)100:1.26128,((((((((((DrosophilaM_FBtr0100316:0.046866,DrosophilaM_FBtr0303836:0.306645)100:0.0371883,ApisM_GB45972-RA:0.12491)100:0.0531408,ApisM_GB45970-RA:0.185299)87:0.0210581,AmphibalanusA_rna-gnl|WGS_VIIS|FJT64_019096-RA_mrna:0.269427)100:0.0523703,((ApisM_GB45971-RA:0.184845,StrigamiaM_SMAR009901-RA:0.16034)49:0.0579043,AmphibalanusA_rna-gnl|WGS_VIIS|FJT64_010931-RA_mrna:0.431075)49:0.018195)49:0.057512,AmphibalanusA_rna-gnl|WGS_VIIS|FJT64_010933-RA_mrna:0.191285)50:0.0895553,StrigamiaM_SMAR007070-RA:0.246661)49:0.121544,StrigamiaM_SMAR009902-RA:0.988627)87:0.0897306,StrigamiaM_SMAR001807-RA:0.698126)100:0.119922,AmphibalanusA_rna-gnl|WGS_VIIS|FJT64_018008-RA_mrna:0.955426)100:0.149551)54:0.105943,(CrassostreaG_EKC33375:0.641679,(CrassostreaG_EKC27229:0.200193,CrassostreaG_EKC34005:0.87067)100:0.476722)100:0.382788)44:0.220674,((DanioR_ENSDART00000163380:0.285621,XenopusT_rna-XM_031903479.1:0.438809)100:0.186625,(DanioR_ENSDART00000109511:0.325005,XenopusT_rna-XM_002934383.5:0.518802)100:0.149732)100:0.445848)44:0.214877,(AmphimedonQ_rna13849:0.439348,AmphibalanusA_rna-gnl|WGS_VIIS|FJT64_022067-RA_mrna:0.828752)100:1.27495)37:0.0822499,((AmphimedonQ_rna14308:1.10248,AmphibalanusA_rna-gnl|WGS_VIIS|FJT64_015729-RA_mrna:1.08145)100:1.10438,CniNemvArnau_v1g206603:1.4786)45:0.279663)100:0.238906,((BotrylloidesL_Boleac.CG.SB_v3.S67.g12970.01.t:0.860928,(CrassostreaG_EKC27972:0.817554,LottiaG_LotgiT229249:0.527943)100:0.572015)100:0.547483,(((((DanioR_ENSDART00000082453:0.316836,(((Human_ENST00000271332:0.0188081,MusM_ENSMUST00000090558:0.0297438)100:0.16546,XenopusT_rna-XM_002932136.5:0.465802)39:0.0593267,OphiophagusH_rna-gnl|NaturalisBC|L345_01547.mrna:0.146083)100:0.0900753)100:0.128988,((DanioR_ENSDART00000128852:0.224923,DanioR_ENSDART00000043737:0.16807)100:0.115439,(((Human_ENST00000262738:0.150417,MusM_ENSMUST00000016172:0.0815369)100:0.154101,OphiophagusH_rna-gnl|NaturalisBC|L345_01613.mrna:0.171656)100:0.0681064,(OphiophagusH_rna-gnl|NaturalisBC|L345_01614.mrna:0.196835,XenopusT_rna-XM_004913001.4:0.128512)100:0.0402588)100:0.0646294)100:0.116891)100:0.120963,(DanioR_ENSDART00000145095:0.190233,((Human_ENST00000164024:0.0353404,MusM_ENSMUST00000213524:0.0479451)100:0.259662,(OphiophagusH_rna-gnl|NaturalisBC|L345_09539.mrna:0.159674,XenopusT_rna-XM_031901179.1:0.20952)100:0.0621638)100:0.100864)100:0.254353)100:0.29147,(LingulaA_rna-XM_013566494.1:2.6244e-06,LingulaA_rna-XM_013566491.2:2.9525e-06)100:0.782146)100:0.131554,((AcanthasterP_rna25611:0.0733946,AcanthasterP_rna25615:0.023706)100:0.329088,(AcanthasterP_rna32:1.66677,StrongylocentrotusP_rna19883:0.464531)96:0.170428)96:0.268573)100:0.418308)98:0.329199)76:0.173147)100:0.138395)99:0.103759)11:0.0511095)11:0.0663269)12:0.0586377)10:0.0488465)7:0.0798091)31:0.0242753)0;
