# Supplementary material for: Evolution of Protein-Mediated Biomineralization in Scleractinian Corals
Source: Front Genet. 2021 Feb 2;12:618517. doi: 10.3389/fgene.2021.618517 (PMC7902050; doi:10.3389/fgene.2021.618517)
Supplement: Supplementary file 2 [file Data_Sheet_2.ZIP › tree.biomin.OG0000105.tree.txt]

(((((((((BotrylloidesL_Boleac.CG.SB_v3.S131.g02252.01.t:0.726684,CniAureliaA_scaffold601.g15.t2:0.875101)100:0.199957,(BotrylloidesL_Boleac.CG.SB_v3.S489.g10555.01.t:1.10192,CniMorbakkaV_scaffold233.g10.t1:0.666179)100:0.918802)100:0.788689,((((CniDendronephthya_rna-XM_028542040.1:0.0272752,CniDendronephthya_rna-XM_028542135.1:0.0475733)100:0.423564,CniXenia_Xe_022697-T1:0.450598)100:0.853696,CniMorbakkaV_scaffold37.g21.t1:1.36812)100:0.676056,((CniMorbakkaV_scaffold147.g49.t1:0.64914,CniMorbakkaV_scaffold147.g50.t1:0.577112)100:0.921803,(LottiaG_LotgiT238194:0.864319,StrigamiaM_SMAR003496-RA:0.863748)100:0.777376)100:0.285763)100:0.17353)93:0.119878,(((DanioR_ENSDART00000168434:0.658377,DanioR_ENSDART00000100620:0.579146)100:0.359518,XenopusT_rna-NM_203520.1:0.747532)100:0.101819,((DanioR_ENSDART00000111719:1.11017,OphiophagusH_rna-gnl|NaturalisBC|L345_09626.mrna:2.08003)66:0.135183,XenopusT_rna-XM_004919405.4:0.824739)66:0.201437)100:1.04145)99:0.390084,(BotrylloidesL_Boleac.CG.SB_v3.S357.g08267.01.t:1.31046,(Human_ENST00000565886:0.918703,AmphibalanusA_rna-gnl|WGS_VIIS|FJT64_014098-RA_mrna:0.705744)100:0.547308)100:0.727123)39:0.246367,(((((BotrylloidesL_Boleac.CG.SB_v3.S140.g02643.01.t:0.725508,BotrylloidesL_Boleac.CG.SB_v3.S299.g07024.01.t:1.26901)97:1.35663,OphiophagusH_rna-gnl|NaturalisBC|L345_01656.mrna:0.246591)32:0.102565,((Human_ENST00000212355:0.0959164,MusM_ENSMUST00000031224:0.104886)98:0.138864,OphiophagusH_rna-gnl|NaturalisBC|L345_00758.mrna:0.415719)65:0.0435576)46:0.0443494,XenopusT_rna-XM_004913724.4:0.298821)64:0.11765,DanioR_ENSDART00000167482:0.476512)100:1.66106)26:0.0826911,(((((BotrylloidesL_Boleac.CG.SB_v3.S28.g06603.01.t:0.976489,XenopusT_rna-XM_031900613.1:1.38045)100:0.716381,((BotrylloidesL_Boleac.CG.SB_v3.S299.g07023.01.t:2.00206,((DanioR_ENSDART00000143474:1.08332,DanioR_ENSDART00000102798:0.671481)100:0.267638,DanioR_ENSDART00000180538:0.682102)100:0.491682)92:0.561874,(CniHydraV_rna12599:0.998817,MnemiopsisL_ML25991a-RA:1.11934)100:0.774233)52:0.184276)45:0.061267,(CniAureliaA_scaffold339.g19.t1:1.42979,CniGalaxeaF_gfas1.m1.22853.m1:1.61062)93:0.468512)40:0.114331,((((CniHydraV_rna8352:0.140053,CniHydraV_rna15755:0.245457)100:0.590965,CniMorbakkaV_scaffold70.g1.t1:0.997251)100:0.859183,LingulaA_rna-XM_013547097.1:1.39058)39:0.119237,(((((((((DanioR_ENSDART00000173347:0.0380048,DanioR_ENSDART00000024598:0.0224851)99:0.0187302,(DanioR_ENSDART00000074085:0.00862018,(DanioR_ENSDART00000056089:0.0270167,(DanioR_ENSDART00000121661:0.00433341,DanioR_ENSDART00000099360:0.0150656)91:0.00824389)91:0.00718519)98:0.0240713)100:0.328525,DanioR_ENSDART00000077745:0.36907)100:0.208214,DanioR_ENSDART00000065475:0.740153)100:0.743948,XenopusT_rna-XM_002939869.5:0.947783)68:0.100058,(XenopusT_rna-XM_002939873.5:0.830809,XenopusT_rna-NM_203523.1:0.570109)100:0.128755)69:0.123561,Human_ENST00000611898:0.637328)69:0.100801,((DanioR_ENSDART00000191501:1.81643,OphiophagusH_rna-gnl|NaturalisBC|L345_17209.mrna:0.404203)92:0.630719,(Human_ENST00000278853:0.193678,MusM_ENSMUST00000025641:0.267955)100:0.601086)92:0.33801)99:0.417992,(((Human_ENST00000574002:0.225459,MusM_ENSMUST00000033207:0.346368)100:0.366309,OphiophagusH_rna-gnl|NaturalisBC|L345_13285.mrna:0.641274)100:0.109713,XenopusT_rna-NM_203524.1:0.692417)100:0.708572)100:0.776136)23:0.112816)21:0.072058,((BotrylloidesL_Boleac.CG.SB_v3.S5.g10755.01.t:1.60203,XenopusT_rna-XM_031901188.1:1.09921)96:0.126255,MnemiopsisL_ML17012a-RA:1.11652)100:0.937377)27:0.0955826)30:0.117811,(((BotrylloidesL_Boleac.CG.SB_v3.S328.g07781.01.t:0.458014,CniFungiaSp_ffun1.m4.11882.m1:0.819507)33:0.598273,((CrassostreaG_EKC41377:1.78826,LingulaA_rna-XM_013547004.1:1.29128)98:0.295449,(((LingulaA_rna-XM_013536462.2:0.0922948,LingulaA_rna-XM_013543610.1:0.00728785)61:0.0782184,LingulaA_rna-XM_013564407.2:0.125245)58:0.188552,LingulaA_rna-XM_013564409.1:0.623172)100:0.932435)98:0.2587)33:0.183406,((((((((((((((CniAcroporaD_rna3019:0.0115017,CniAcroporaM_amil.1.2.20264.m1:0.0155285)100:0.0628568,CniAcroporaT_aten_0.1.m1.19639.m1:0.0398549)99:0.0180479,CniAcroporaT_aten_0.1.m1.36527.m1:0.0797215)100:0.351217,CniMontiporaC_adi2mcaRNA3019_R0:0.335385)100:0.311525,((CniGalaxeaF_gfas1.m1.17744.m1:0.198735,CniGalaxeaF_gfas1.m1.17742.m1:0.490615)59:0.0536422,(((CniPoritesL_plut2.m8.13148.m1:0.103231,CniPoritesL_plut2.m8.13146.m1:0.0397616)100:0.0745405,CniPoritesL_plut2.m8.13153.m1:0.246354)100:0.0814033,CniPoritesL_plut2.m8.13152.m1:0.156008)100:0.163967)60:0.0565181)100:0.175491,(((CniPocilloporaA_rna4222:2.697e-06,CniPocilloporaD_rna-XM_027180469.1:1e-06)100:0.128405,CniMergedstylophoraP_rna22435:0.0561902)100:0.372229,(CniPocilloporaA_rna27223:2.4305e-06,CniPocilloporaD_rna-XM_027203720.1:2.7312e-06)100:0.48151)99:0.10483)73:0.056679,((((((CniAcroporaD_rna16320:0.00725878,CniAcroporaM_amil.1.2.25848.m1:0.0224159)100:0.271746,(CniMontiporaC_g21885.t1:0.0573648,CniMontiporaC_g21893.t1:0.0631816)100:0.215729)100:0.230862,CniGalaxeaF_gfas1.m1.9539.m1:0.186034)100:0.132215,(CniPoritesL_plut2.m8.18255.m1:0.170505,CniPoritesL_plut2.m8.29050.m1:0.00860664)100:0.2923)100:0.0514128,CniFungiaSp_ffun1.m4.20413.m1:0.187103)100:0.136041,(((((CniAcroporaD_rna16820:0.0286478,CniAcroporaT_aten_0.1.m1.1545.m1:0.02104)100:0.1665,(CniMontiporaC_g17317.t1:0.00502795,CniMontiporaC_adi2mcaRNA16819_R0:0.00091856)100:0.139944)100:0.250119,CniGalaxeaF_gfas1.m1.19142.m1:0.286646)100:0.0659553,CniPoritesL_plut2.m8.2839.m1:0.294671)100:0.101343,(CniAmplexidiscus_evm.model.scaffold_379.15:0.422545,((CniFungiaSp_ffun1.m4.21310.m1:0.131254,((CniPocilloporaA_rna27216:1e-06,CniPocilloporaD_rna-XM_027203725.1:1e-06)100:0.0977533,CniMergedstylophoraP_rna9533:0.0880113)100:0.409744)100:0.0707018,((CniGoniastreaA_gasp1.m3.4864.m1:0.015483,(CniGoniastreaA_gasp1.m3.21271.m1:2.9093e-06,CniOrbicellaF_rna29727:0.127069)100:0.321733)100:0.229009,CniOrbicellaF_rna29723:0.0734273)100:0.168283)100:0.0874585)75:0.0437525)100:0.215705)28:0.0484853)27:0.0576727,((CniAmplexidiscus_evm.model.scaffold_379.3:0.0244075,CniAmplexidiscus_evm.model.scaffold_379.4:0.323228)75:0.0517141,CniAmplexidiscus_evm.model.scaffold_379.11:0.197409)100:0.444625)100:0.596548,(((((((((CniAcroporaD_rna15610:0.0250411,CniAcroporaM_amil.1.2.17236.m1:0.0120626)100:0.0726817,CniAcroporaT_aten_0.1.m1.11842.m1:0.0355206)100:0.167125,CniMontiporaC_g58509.t1:0.190816)100:0.256311,((CniAcroporaM_amil.1.2.8585.m1:0.0645033,CniAcroporaT_aten_0.1.m1.11844.m1:0.0147006)100:0.152876,CniMontiporaC_adi2mcaRNA15616_R1:0.188942)100:0.130336)100:0.140462,(CniGalaxeaF_gfas1.m1.4290.m1:0.133518,CniGalaxeaF_gfas1.m1.4286.m1:0.141498)100:0.211789)93:0.0344242,(CniPoritesL_plut2.m8.33282.m1:0.390455,CniPoritesL_plut2.m8.33281.m1:0.480708)97:0.0941546)98:0.0927135,(((((((CniAcroporaD_rna23294:0.0290136,CniMontiporaC_adi2mcaRNA23294_R0:0.035224)48:0.0698627,CniMontiporaC_g58405.t1:0.333441)48:0.0201268,CniMontiporaC_g70707.t1:0.0787775)100:0.0995891,CniGoniastreaA_gasp1.m3.2061.m1:0.510102)100:0.0849347,CniOrbicellaF_rna13864:0.103653)100:0.117409,CniFungiaSp_ffun1.m4.16447.m1:0.180985)100:0.0534727,((CniPocilloporaA_rna16784:1e-06,CniPocilloporaD_rna-XM_027193197.1:1e-06)100:0.0973129,(CniMergedstylophoraP_rna14077:0.0948346,CniMergedstylophoraP_rna16233:2.6873e-06)100:0.0559086)100:0.261608)100:0.112861)98:0.0993711,(CniAmplexidiscus_evm.model.scaffold_218.4:0.117039,(CniAmplexidiscus_evm.model.scaffold_218.5:0.0644435,CniDiscosoma_evm.model.scaffold_47.38:0.0696156)100:0.026575)100:0.314718)100:0.476321,(((CniAcroporaD_rna15615:0.00290727,CniAcroporaT_aten_0.1.m1.11840.m1:0.0383682)59:0.00324304,CniAcroporaM_amil.1.2.17235.m1:0.0141132)100:0.39023,(((CniFungiaSp_ffun1.m4.16441.m1:0.131063,CniGoniastreaA_gasp1.m3.2058.m1:0.173784)100:0.0698634,((CniPocilloporaA_rna15015:2.0556e-06,CniPocilloporaD_rna-XM_027191373.1:2.5675e-06)100:0.0709704,CniMergedstylophoraP_rna19830:0.0834486)100:0.353022)100:0.143498,CniGalaxeaF_gfas1.m1.4283.m1:0.27429)98:0.135551)100:0.577407)100:0.192)39:0.0833069,((((((((CniAmplexidiscus_evm.model.scaffold_1011.3:0.0551958,CniAmplexidiscus_evm.model.scaffold_346.2:0.0756807)96:0.0210967,(CniAmplexidiscus_evm.model.scaffold_346.4:0.36684,CniAmplexidiscus_evm.model.scaffold_41.3:0.0225641)95:0.0234465)100:0.0910966,((CniAmplexidiscus_evm.model.scaffold_69.16:0.0526417,CniAmplexidiscus_evm.model.scaffold_69.17:0.444235)99:0.0830383,((((CniDiscosoma_evm.model.scaffold_252.16:0.0127053,CniDiscosoma_evm.model.scaffold_252.23:0.0396471)98:0.0181442,CniDiscosoma_evm.model.scaffold_252.24:0.0350848)6:0.00480577,CniDiscosoma_evm.model.scaffold_96.17:0.0794736)14:0.00375524,(CniDiscosoma_evm.model.scaffold_252.17:0.0736803,CniDiscosoma_evm.model.scaffold_96.18:0.0877511)93:0.0231452)100:0.0483102)98:0.0213478)100:0.234464,(CniAmplexidiscus_evm.model.scaffold_426.8:0.138309,CniDiscosoma_evm.model.scaffold_216.3:0.0872637)100:0.175428)98:0.0404734,(CniAmplexidiscus_evm.model.scaffold_179.13:0.115777,CniDiscosoma_evm.model.scaffold_305.9:0.161796)100:0.311592)100:0.142946,((CniFungiaSp_ffun1.m4.4773.m1:0.411974,(((CniPocilloporaA_rna24071:1e-06,CniPocilloporaD_rna-XM_027200496.1:2.6411e-06)100:0.050029,(CniPocilloporaA_rna24075:1e-06,CniPocilloporaD_rna-XM_027200500.1:2.0593e-06)100:0.0914843)100:0.260598,((CniPocilloporaA_rna24072:1e-06,CniPocilloporaD_rna-XM_027200499.1:1e-06)100:0.243252,(CniPocilloporaA_rna24073:2.6495e-06,CniPocilloporaD_rna-XM_027200505.1:2.5818e-06)88:0.0033408)63:0.501731)90:0.0995661)93:0.0723286,((CniGalaxeaF_gfas1.m1.11832.m1:0.216329,CniGalaxeaF_gfas1.m1.22918.m1:0.564307)19:0.056483,CniPoritesL_plut2.m8.16451.m1:0.381453)96:0.0740095)100:0.206449)100:0.303564,((((CniAmplexidiscus_evm.model.scaffold_179.8:0.337661,CniAmplexidiscus_evm.model.scaffold_346.3:0.136399)93:0.122008,(((CniAmplexidiscus_evm.model.scaffold_179.9:0.0541917,CniAmplexidiscus_evm.model.scaffold_69.18:0.0944925)60:2.5212e-06,(((CniDiscosoma_evm.model.scaffold_2104.1:0.0226097,CniDiscosoma_evm.model.scaffold_252.18:2.7859e-06)98:0.0455406,CniDiscosoma_evm.model.scaffold_252.21:0.0137918)93:0.0127516,(CniDiscosoma_evm.model.scaffold_252.15:0.0229293,CniDiscosoma_evm.model.scaffold_96.19:1e-06)50:1.17812e-05)99:0.0642542)100:0.0592243,CniAmplexidiscus_evm.model.scaffold_41.2:0.0666624)85:0.0452077)90:0.152021,CniAmplexidiscus_evm.model.scaffold_179.11:0.618633)91:0.180351,((((CniFungiaSp_ffun1.m4.4776.m1:0.100458,(CniFungiaSp_ffun1.m4.4781.m1:0.172455,CniFungiaSp_ffun1.m4.4777.m1:0.130399)100:0.0272981)100:0.0614437,CniFungiaSp_ffun1.m4.8149.m1:0.300749)99:0.0279485,CniOrbicellaF_rna30119:0.19421)100:0.0626786,((CniGalaxeaF_gfas1.m1.7041.m1:0.313041,CniGalaxeaF_gfas1.m1.12343.m1:0.506246)100:0.174615,((CniPoritesL_plut2.m8.11749.m1:0.0535913,CniPoritesL_plut2.m8.11759.m1:0.110513)95:0.207825,CniPoritesL_plut2.m8.16460.m1:0.951443)53:0.0557227)89:0.0726459)92:0.149024)100:0.355885)100:0.409936,((CniAmplexidiscus_evm.model.scaffold_116.1:0.575601,CniOrbicellaF_rna3474:0.892977)100:0.164327,(((CniAmplexidiscus_evm.model.scaffold_218.11:0.176454,CniDiscosoma_evm.model.scaffold_47.32:0.178984)100:0.834678,((CniAmplexidiscus_evm.model.scaffold_89.8:0.0880655,CniDiscosoma_evm.model.scaffold_47.50:0.0883995)100:0.335151,((((((((((((CniFungiaSp_ffun1.m4.6926.m1:0.110299,(CniFungiaSp_ffun1.m4.26863.m1:0.00271216,CniFungiaSp_ffun1.m4.26864.m1:0.0162065)14:0.021673)100:0.286898,((CniFungiaSp_ffun1.m4.12250.m1:0.0193311,(CniFungiaSp_ffun1.m4.12252.m1:0.0546635,CniFungiaSp_ffun1.m4.30131.m1:0.0332664)98:0.015328)100:0.158727,CniFungiaSp_ffun1.m4.27729.m1:0.343101)100:0.0661471)100:0.0441748,(CniFungiaSp_ffun1.m4.20216.m1:0.175864,CniFungiaSp_ffun1.m4.21898.m1:0.208755)100:0.22757)83:0.0448176,(CniFungiaSp_ffun1.m4.12251.m1:0.0071227,CniFungiaSp_ffun1.m4.31742.m1:0.0418766)100:0.206766)38:0.0249958,(CniFungiaSp_ffun1.m4.12253.m1:0.389092,(((((CniFungiaSp_ffun1.m4.12248.m1:0.0637666,CniFungiaSp_ffun1.m4.12249.m1:0.0669554)96:0.0321874,CniFungiaSp_ffun1.m4.30130.m1:0.0802602)51:0.0170026,CniFungiaSp_ffun1.m4.12257.m1:0.109404)51:0.00652798,CniFungiaSp_ffun1.m4.12259.m1:0.297575)100:0.00935306,CniFungiaSp_ffun1.m4.30057.m1:0.11292)100:0.0340336)43:0.0130112)60:0.0202093,(CniFungiaSp_ffun1.m4.16440.m1:0.182474,((((CniGoniastreaA_gasp1.m3.13408.m1:0.064256,(CniGoniastreaA_gasp1.m3.19785.m1:0.0774926,CniGoniastreaA_gasp1.m3.29194.m1:0.148262)94:0.0220671)92:0.00950531,CniGoniastreaA_gasp1.m3.19782.m1:0.0973123)100:0.0670161,CniOrbicellaF_rna13857:0.286393)76:0.0542074,(CniOrbicellaF_rna17974:0.163191,(CniOrbicellaF_rna17975:0.0522398,CniOrbicellaF_rna17976:0.121856)76:0.00668043)77:0.0183577)100:0.0472757)20:0.0190692)83:0.0483894,(CniFungiaSp_ffun1.m4.6931.m1:0.290367,(((((CniMergedstylophoraP_rna19812:0.181754,CniMergedstylophoraP_rna21671:0.0403351)95:0.0131513,CniMergedstylophoraP_rna21669:0.100299)63:2.4929e-06,CniMergedstylophoraP_rna21667:0.0876837)95:0.0247505,CniMergedstylophoraP_rna19815:0.116342)100:0.369881,(CniMergedstylophoraP_rna19814:0.0620817,CniMergedstylophoraP_rna21665:0.0211149)100:0.270762)100:0.54862)80:0.090779)72:0.0275714,(((CniPocilloporaA_rna4217:1e-06,CniPocilloporaD_rna-XM_027180463.1:1e-06)100:0.158201,(CniMergedstylophoraP_rna19804:0.2463,CniMergedstylophoraP_rna19806:0.139298)100:0.0480514)100:0.103449,((CniPocilloporaA_rna14787:2.0327e-06,CniPocilloporaD_rna-XM_027191143.1:1e-06)100:0.235001,CniMergedstylophoraP_rna19805:0.435142)75:0.0281243)82:0.055555)74:0.0168325,CniFungiaSp_ffun1.m4.8158.m1:0.576652)84:0.032882,(CniGalaxeaF_gfas1.m1.19705.m1:0.31433,((((CniMontiporaC_g60404.t1:0.0415333,(CniMontiporaC_g60410.t1:0.0790526,CniMontiporaC_g63700.t1:0.0430246)100:0.0591369)98:0.0562496,(CniMontiporaC_g63676.t1:0.0487058,CniMontiporaC_g63678.t1:0.043975)98:0.0177296)100:0.0186034,CniMontiporaC_adi2mcaRNA15616_R8:0.238215)100:0.265824,(CniPoritesL_plut2.m8.1999.m1:0.182804,(CniPoritesL_plut2.m8.1997.m1:0.20177,CniPoritesL_plut2.m8.31704.m1:0.09003)100:0.174265)98:0.0527654)70:0.0292308)85:0.0361196)99:0.0536718,CniGalaxeaF_gfas1.m1.10020.m1:0.223382)99:0.0450585,CniPoritesL_plut2.m8.19294.m1:0.306165)6:0.0456819)98:0.130073)95:0.116265,CniPoritesL_plut2.m8.19292.m1:0.405094)6:0.0358079)100:0.326015)21:0.101152)99:0.158907,((((((((CniAcroporaD_rna15606:0.00158738,CniAcroporaD_rna39641:0.00541463)100:0.0121885,CniAcroporaM_amil.1.2.17237.m1:0.0188421)100:0.242081,CniMontiporaC_g58505.t1:0.17378)100:0.151083,CniGalaxeaF_gfas1.m1.4288.m1:0.226293)100:0.0772363,(CniFungiaSp_ffun1.m4.16442.m1:0.111771,((CniGoniastreaA_gasp1.m3.2062.m1:0.0905134,CniOrbicellaF_rna13855:0.0531022)100:0.13325,((CniPocilloporaA_rna14782:1e-06,CniPocilloporaD_rna-XM_027191139.1:1e-06)100:0.0520834,CniMergedstylophoraP_rna19832:0.0749832)100:0.257926)100:0.0408121)100:0.0585891)100:0.137195,CniAmplexidiscus_evm.model.scaffold_307.11:0.376835)100:0.460171,(CniExaiptasiaP_rna-XM_021039567.2:0.382109,(CniNemvArnau_v1g143160:0.310407,CniNemvArnau_v1g245219:2.5571e-06)100:0.385382)100:0.318469)100:0.162761,((((((((CniAcroporaD_rna15607:0.00503435,CniAcroporaM_amil.1.2.17238.m1:0.0181603)100:0.00830528,CniAcroporaD_rna15614:0.00817625)100:0.0211366,CniAcroporaT_aten_0.1.m1.11839.m1:0.0343376)100:0.129859,CniMontiporaC_adi2mcaRNA15607_R0:0.12886)100:0.107168,CniGalaxeaF_gfas1.m1.4284.m1:0.113512)100:0.0509323,CniPoritesL_plut2.m8.22424.m1:0.266084)85:0.0261777,(CniAmplexidiscus_evm.model.scaffold_307.12:0.288305,(CniFungiaSp_ffun1.m4.16443.m1:0.0955025,((CniGoniastreaA_gasp1.m3.29792.m1:0.0583804,CniOrbicellaF_rna13856:0.0358542)100:0.0750625,((CniPocilloporaA_rna14781:2.4564e-06,CniPocilloporaD_rna-XM_027191145.1:1e-06)100:0.0571875,CniMergedstylophoraP_rna19831:0.0559567)100:0.166053)100:0.0372545)100:0.038372)99:0.0328205)100:0.332151,((CniExaiptasiaP_rna-XM_021039527.2:0.35336,CniActiniaT_rna-XM_031716701.1:0.216952)100:0.104333,CniNemvArnau_v1g245220:0.317115)100:0.294605)100:0.279052)100:0.323784)98:0.196228,((((((((((((CniAcroporaD_rna4325:0.0172955,CniAcroporaM_amil.1.2.4513.m1:0.025964)100:0.0366545,CniAcroporaT_aten_0.1.m1.12168.m1:0.0122133)100:0.240958,CniMontiporaC_g18322.t1:0.226108)100:0.153978,CniGalaxeaF_gfas1.m1.3474.m1:0.263107)100:0.0977129,CniPoritesL_plut2.m8.24095.m1:0.347854)100:0.187658,CniFungiaSp_ffun1.m4.23988.m1:0.150203)80:0.0254468,(CniGoniastreaA_gasp1.m3.20925.m1:0.103151,CniOrbicellaF_rna23473:0.0447)100:0.149495)80:0.0618023,((CniPocilloporaA_rna23554:2.2048e-06,CniPocilloporaD_rna-XM_027199988.1:2.7044e-06)100:0.0615951,CniMergedstylophoraP_rna12260:0.0912008)100:0.211964)100:0.335892,(CniAmplexidiscus_evm.model.scaffold_591.7:0.119777,CniDiscosoma_evm.model.scaffold_390.11:0.0777278)100:0.418146)100:0.404519,(((CniExaiptasiaP_rna-XM_021043057.2:1e-06,CniExaiptasiaP_rna-XM_021052969.2:1e-06)100:0.349537,CniActiniaT_rna-XM_031700903.1:0.268827)100:0.272897,CniNemvArnau_v1g211658:0.564345)100:0.416334)100:0.509907,(((((((((CniAcroporaD_rna23911:0.00391352,CniAcroporaM_amil.1.2.15765.m1:0.0275947)100:0.0276956,CniAcroporaT_aten_0.1.m1.2307.m1:0.0162714)100:0.101621,(CniMontiporaC_g29845.t1:0.00480873,CniMontiporaC_adi2mcaRNA23911_R1:0.0124513)100:0.149562)100:0.0894104,CniGalaxeaF_gfas1.m1.8236.m1:0.228144)100:0.0590562,CniPoritesL_plut2.m8.14782.m1:0.196785)100:0.0718388,((CniFungiaSp_ffun1.m4.15174.m1:0.154471,((CniPocilloporaA_rna25496:1e-06,CniPocilloporaD_rna-XM_027201940.1:2.0489e-06)100:0.0417259,CniMergedstylophoraP_rna20614:0.0525147)100:0.135008)99:0.0515826,(CniGoniastreaA_gasp1.m3.5251.m1:0.0447158,CniOrbicellaF_rna22817:0.0665951)100:0.181894)100:0.0685522)100:0.212774,(CniAmplexidiscus_evm.model.scaffold_300.4:0.0804805,CniDiscosoma_evm.model.scaffold_62.50:0.0805631)100:0.257706)100:0.601414,(((CniExaiptasiaP_rna-XM_021059700.2:0.546431,CniActiniaT_rna-XM_031706748.1:0.424675)100:0.147415,CniNemvArnau_v1g197457:0.67865)100:0.404259,((CniExaiptasiaP_rna-XM_021059701.2:0.480864,CniActiniaT_rna-XM_031706721.1:0.257125)100:0.147709,CniNemvArnau_NVE11360:0.483941)100:0.169678)94:0.250812)100:0.369107,((CniDiscosoma_evm.model.scaffold_47.1:0.469846,CniMontiporaC_adi2mcaRNA4325_R8:0.244)100:0.693084,CniNemvArnau_v1g238064:0.878189)100:0.700522)94:0.200001)97:0.326571,(((((((CniAcroporaD_rna15609:0.0234877,CniAcroporaD_rna15617:0.00551633)100:0.461255,CniMontiporaC_g58508.t1:0.40695)100:0.321087,CniGalaxeaF_gfas1.m1.4287.m1:0.395867)28:0.0797619,CniPoritesL_plut2.m8.22426.m1:0.497052)84:0.0912092,(CniPocilloporaA_rna15016:2.1875e-06,CniPocilloporaD_rna-XM_027191372.1:2.5518e-06)100:0.536027)82:0.071072,(CniFungiaSp_ffun1.m4.16444.m1:0.215833,(CniGoniastreaA_gasp1.m3.2057.m1:0.133127,(CniOrbicellaF_rna13858:0.0331356,CniOrbicellaF_rna13859:2.0535e-06)100:0.102579)100:0.325852)99:0.119202)98:0.413846,CniAmplexidiscus_evm.model.scaffold_218.6:0.608306)100:0.967762)40:2.4415e-06)80:0.10894,((((CniExaiptasiaP_rna-XM_028658720.1:0.0295225,CniExaiptasiaP_rna-XM_021051918.2:0.0479089)100:0.239559,(CniExaiptasiaP_rna-XM_028659342.1:0.269663,CniExaiptasiaP_rna-XM_021045845.2:0.00137021)100:0.117441)100:0.148229,(CniExaiptasiaP_rna-XM_021049337.2:0.542122,CniExaiptasiaP_rna-XM_021049339.1:0.503337)100:0.910896)100:0.275192,CniActiniaT_rna-XM_031698347.1:0.359764)100:0.787929)84:0.0847161,(((((((((CniAcroporaD_rna19137:0.0237677,CniAcroporaM_amil.1.2.2412.m1:0.012943)100:0.0302717,CniAcroporaT_aten_0.1.m1.27511.m1:0.052016)100:0.0442201,CniAcroporaT_aten_0.1.m1.25624.m1:0.285419)100:0.223837,CniMontiporaC_g67736.t1:0.178395)100:0.0818222,CniGalaxeaF_gfas1.m1.16292.m1:0.184058)100:0.0702225,CniPoritesL_plut2.m8.16505.m1:0.229501)100:0.102218,((CniFungiaSp_ffun1.m4.299.m1:0.0980881,(CniGoniastreaA_gasp1.m3.10483.m1:0.0600886,CniOrbicellaF_rna4559:0.044698)100:0.104458)100:0.0717118,((CniPocilloporaA_rna15548:1e-06,CniPocilloporaD_rna-XM_027191842.1:1e-06)100:0.0708276,CniMergedstylophoraP_rna17888:0.0813531)100:0.174001)100:0.0914429)100:0.135135,(CniAmplexidiscus_evm.model.scaffold_177.6:0.0766351,CniDiscosoma_evm.model.scaffold_43.43:0.11307)100:0.294482)100:0.248513,((CniExaiptasiaP_rna-XM_021057821.2:0.333571,CniActiniaT_rna-XM_031712474.1:0.325171)100:0.216266,CniNemvArnau_v1g241554:0.415391)100:0.350993)100:1.09229)77:0.0646494)32:0.138402)67:0.0326316,((((((((BotrylloidesL_Boleac.CG.SB_v3.S131.g02251.01.t:1.13828,(XenopusT_rna-XM_031893846.1:0.893384,XenopusT_rna-XM_031893847.1:0.925944)100:0.665369)97:0.154579,(BotrylloidesL_Boleac.CG.SB_v3.S5.g10793.01.t:1.64849,(DanioR_ENSDART00000130625:0.330241,XenopusT_rna-XM_012963802.3:0.2969)100:0.872739)97:0.22036)64:0.109182,CniNemvArnau_v1g201970:2.37382)62:0.0609272,(BotrylloidesL_Boleac.CG.SB_v3.S166.g03528.01.t:1.30657,(BotrylloidesL_Boleac.CG.SB_v3.S3.g07126.01.t:1.77715,BotrylloidesL_Boleac.CG.SB_v3.S738.g13712.01.t:2.4231)89:0.109788)52:0.13464)93:0.204316,(((((DanioR_ENSDART00000192019:0.467203,DanioR_ENSDART00000113314:0.308907)100:0.211749,XenopusT_rna-XM_018091832.2:0.700631)100:0.181669,(DanioR_ENSDART00000162231:0.384135,DanioR_ENSDART00000127368:0.490686)100:0.229087)100:0.241659,(DanioR_ENSDART00000178784:0.93432,(XenopusT_rna-XM_031906621.1:0.377056,XenopusT_rna-XM_031906427.1:0.559579)100:0.449106)95:0.143232)100:0.76548,((DanioR_ENSDART00000073679:1.43727,(OphiophagusH_rna-gnl|NaturalisBC|L345_13374.mrna:1.06883,XenopusT_rna-NM_203521.1:0.606753)100:0.28667)100:0.536657,(XenopusT_rna-XM_004911597.2:0.793051,(XenopusT_rna-NM_001044446.1:0.709924,XenopusT_rna-XM_031896356.1:0.505618)100:0.422191)100:1.14962)73:0.0674387)92:0.110359)91:0.203274,(((DanioR_ENSDART00000154927:0.115161,DanioR_ENSDART00000155574:0.116898)100:0.778526,(((Human_ENST00000392790:0.174542,MusM_ENSMUST00000046611:0.221754)100:0.363131,XenopusT_rna-XM_002937794.5:0.592951)100:0.30759,(OphiophagusH_rna-gnl|NaturalisBC|L345_04956.mrna:0.695312,XenopusT_rna-XM_031902953.1:0.657986)100:0.171504)100:0.185492)100:0.717894,(CrassostreaG_EKC31892:1.50941,CrassostreaG_EKC24709:1.3956)77:0.132884)92:0.153634)82:0.10736,OphiophagusH_rna-gnl|NaturalisBC|L345_16300.mrna:2.84187)66:0.149891,(((((((AcanthasterP_rna10081:1.40347,((StrongylocentrotusP_rna6042:0.219687,(StrongylocentrotusP_rna6043:0.033856,StrongylocentrotusP_rna6714:0.0369259)100:0.0648917)100:0.552724,(StrongylocentrotusP_rna22182:0.650146,StrongylocentrotusP_rna32947:0.21106)100:0.625981)100:0.347762)100:0.331657,(StrongylocentrotusP_rna26304:0.772458,CniNemvArnau_v1g212811:0.482816)100:0.375315)100:0.382965,(BotrylloidesL_Boleac.CG.SB_v3.S9.g15158.01.t:2.04991,CniDiscosoma_evm.model.scaffold_56.99:0.928864)30:0.533312)47:0.339298,(((((((((((((CniAcroporaD_rna11217:0.0183182,CniAcroporaM_amil.1.2.9032.m1:0.0121106)100:0.0598021,CniAcroporaT_aten_0.1.m1.12335.m1:0.0779226)100:0.230206,CniMontiporaC_g58302.t1:0.232764)100:0.0902371,CniGalaxeaF_gfas1.m1.4727.m1:0.330327)100:0.0988877,(CniPoritesL_plut2.m8.20325.m1:0.628878,CniPoritesL_plut2.m8.20573.m1:0.300814)100:0.0820722)100:0.0916267,((CniFungiaSp_ffun1.m4.8658.m1:0.190909,(CniGoniastreaA_gasp1.m3.17645.m1:0.109807,((CniOrbicellaF_rna33588:0.00454305,CniOrbicellaF_rna33598:0.0179379)74:0.0792386,CniOrbicellaF_rna33589:0.745157)96:0.0939545)100:0.196723)100:0.0954233,((CniPocilloporaA_rna9108:2.7195e-06,CniPocilloporaD_rna-XM_027185451.1:2.8496e-06)100:0.116373,(CniMergedstylophoraP_rna30870:2.272e-06,CniMergedstylophoraP_Spis25315:2.0501e-06)100:0.119641)100:0.213253)100:0.0623151)100:0.0872916,(CniAmplexidiscus_evm.model.scaffold_17.25:0.107475,CniDiscosoma_evm.model.scaffold_12.7:0.0634903)100:0.255093)100:0.355906,(CniExaiptasiaP_rna-XM_021043186.2:0.311973,(CniActiniaT_rna-XM_031693000.1:0.300894,CniNemvArnau_v1g204835:0.632991)13:0.0900533)100:0.328751)100:0.35649,((CniExaiptasiaP_rna-XM_021053098.2:0.408106,CniActiniaT_rna-XM_031710854.1:0.298019)100:0.185079,CniNemvArnau_v1g245496:0.580791)100:0.376112)91:0.189276,(((((((CniAcroporaD_rna15301:0.367132,((CniMontiporaC_g43774.t1:0.00592495,CniMontiporaC_g65068.t1:2.597e-06)100:0.113647,(CniMontiporaC_adi2mcaRNA15301_R0:0.0100562,CniMontiporaC_adi2mcaRNA15301_R1:2.6266e-06)100:0.0820411)100:0.128687)100:0.132364,CniPoritesL_plut2.m8.8957.m1:0.400162)97:0.05078,(((CniFungiaSp_ffun1.m4.19065.m1:0.169858,(CniFungiaSp_ffun1.m4.19068.m1:2.7027e-06,CniFungiaSp_ffun1.m4.19070.m1:2.8957e-06)100:0.30927)100:0.0454088,((CniGoniastreaA_gasp1.m3.16984.m1:0.0922553,CniOrbicellaF_rna4214:0.0957609)100:0.12038,CniOrbicellaF_rna4215:0.129142)100:0.0921161)100:0.0679234,(((CniPocilloporaA_rna16872:1e-06,CniPocilloporaD_rna-XM_027193255.1:1e-06)100:0.0576823,CniMergedstylophoraP_rna9878:0.104747)100:0.246937,((CniPocilloporaA_rna16873:2.1878e-06,CniPocilloporaD_rna-XM_027193271.1:2.4026e-06)100:0.0882963,CniMergedstylophoraP_rna9877:0.0962532)100:0.26173)100:0.0670027)100:0.133898)94:0.0594664,(CniAmplexidiscus_evm.model.scaffold_31.10:0.0983142,(CniDiscosoma_evm.model.scaffold_107.31:0.0504046,CniDiscosoma_evm.model.scaffold_107.32:0.074434)100:0.0440545)100:0.381369)96:0.0976552,(((((((((CniAcroporaD_rna15303:0.00942059,CniAcroporaM_amil.1.2.2360.m1:0.0257926)100:0.0530873,CniAcroporaM_amil.1.2.2362.m1:0.0333049)100:0.0127428,CniAcroporaD_rna39189:0.0349606)100:0.0349411,CniAcroporaM_amil.1.2.2361.m1:0.409676)100:0.169519,CniMontiporaC_g65072.t1:0.204692)100:0.138139,CniGalaxeaF_gfas1.m1.21110.m1:0.301611)100:0.0550476,CniPoritesL_plut2.m8.8948.m1:0.627166)100:0.110644,((CniFungiaSp_ffun1.m4.16097.m1:0.141196,((CniGoniastreaA_gasp1.m3.10829.m1:0.075614,CniGoniastreaA_gasp1.m3.17833.m1:0.0767857)100:0.0173938,CniOrbicellaF_rna32983:0.0472995)100:0.15613)100:0.100752,(CniPocilloporaA_rna3427:2.2407e-06,CniPocilloporaD_rna-XM_027204821.1:2.7421e-06)100:0.335231)100:0.231847)100:0.384211,(CniAmplexidiscus_evm.model.scaffold_31.13:0.10139,CniDiscosoma_evm.model.scaffold_107.35:0.0761661)100:0.673443)100:0.258688)100:0.221015,((((((CniAcroporaD_rna15302:0.0275659,(CniAcroporaD_rna39188:0.0795227,CniAcroporaM_amil.1.2.2355.m1:0.0231313)100:2.2432e-06)100:0.0179332,CniAcroporaT_aten_0.1.m1.22393.m1:0.0763734)100:0.302796,CniMontiporaC_g65069.t1:0.295532)100:0.0805798,CniGalaxeaF_gfas1.m1.12347.m1:0.257705)100:0.117256,(((CniFungiaSp_ffun1.m4.19067.m1:0.217173,((CniFungiaSp_ffun1.m4.19064.m1:0.00639233,CniFungiaSp_ffun1.m4.19066.m1:0.00305245)100:0.164713,CniOrbicellaF_rna4213:0.267962)98:0.0690605)97:0.00182854,CniOrbicellaF_rna4212:0.540348)99:0.118003,CniMergedstylophoraP_rna9875:0.443652)99:0.148496)98:0.0505842,CniAmplexidiscus_evm.model.scaffold_31.11:0.749466)100:0.222249)100:0.159579,(((XenopusT_rna-XM_031895054.1:0.00543147,XenopusT_rna-XM_031895055.1:1e-06)100:0.0110187,XenopusT_rna-XM_031895057.1:0.0173242)100:0.0198251,XenopusT_rna-XM_031895056.1:0.00859108)100:2.07727)91:0.163814)79:0.0860838,(CniExaiptasiaP_rna-XM_021053099.2:0.442093,CniActiniaT_rna-XM_031710853.1:0.497376)100:0.581562)88:0.107638,(((((((CniAcroporaM_amil.1.2.2357.m1:0.0585889,CniAcroporaT_aten_0.1.m1.22379.m1:0.0388408)100:0.226382,CniMontiporaC_g65061.t1:0.19536)100:0.18059,CniGalaxeaF_gfas1.m1.13866.m1:0.314264)100:0.0744851,CniPoritesL_plut2.m8.8958.m1:0.61213)99:0.0752498,((CniFungiaSp_ffun1.m4.19074.m1:0.359495,(CniGoniastreaA_gasp1.m3.16978.m1:0.109357,CniOrbicellaF_rna4220:0.0687235)100:0.0952514)100:0.0543329,((CniPocilloporaA_rna16868:1e-06,CniPocilloporaD_rna-XM_027193270.1:2.2927e-06)100:0.0874472,CniMergedstylophoraP_rna9882:0.122087)100:0.349919)100:0.126057)99:0.11792,(CniAmplexidiscus_evm.model.scaffold_31.9:0.0893895,CniDiscosoma_evm.model.scaffold_107.30:0.100618)100:0.316553)100:0.535741,((CniExaiptasiaP_rna-XM_028661396.1:0.521787,CniActiniaT_rna-XM_031710859.1:0.364247)100:0.322772,CniNemvArnau_v1g245497:0.640983)100:0.381836)100:0.211633)97:0.158214,((((((((CniAcroporaD_rna11220:0.192617,CniAcroporaM_amil.1.2.9028.m1:0.0270192)100:0.0693946,CniAcroporaT_aten_0.1.m1.12333.m1:0.0755402)100:0.201803,CniMontiporaC_g58301.t1:0.154257)100:0.213341,((CniFungiaSp_ffun1.m4.8654.m1:0.146391,((CniPocilloporaA_rna9109:1e-06,CniPocilloporaD_rna-XM_027185385.1:1e-06)100:0.109182,CniMergedstylophoraP_rna30871:0.0870652)100:0.212025)100:0.048001,(CniFungiaSp_ffun1.m4.27059.m1:0.128315,(CniGoniastreaA_gasp1.m3.17647.m1:0.156934,CniOrbicellaF_rna33596:0.100291)100:0.173229)100:0.06032)100:0.147484)100:0.061818,CniPoritesL_plut2.m8.20570.m1:0.525)100:0.237092,(CniAmplexidiscus_evm.model.scaffold_17.26:0.143124,CniDiscosoma_evm.model.scaffold_12.6:0.104365)100:0.557978)100:0.401248,(CniActiniaT_rna-XM_031693001.1:0.42135,CniNemvArnau_v1g204836:0.423813)100:0.644811)100:0.649512,((CniAmplexidiscus_evm.model.scaffold_42.54:0.127867,CniDiscosoma_evm.model.scaffold_49.74:0.0664392)100:0.362349,(CniAmplexidiscus_evm.model.scaffold_42.58:0.108301,CniDiscosoma_evm.model.scaffold_49.71:0.0795679)100:0.519947)100:0.697513)88:0.22095)70:0.101703)49:0.167257,(((((((((CniAcroporaD_rna16579:0.0369655,CniAcroporaM_amil.1.2.18772.m1:2.2233e-06)100:0.0265951,CniAcroporaM_amil.1.2.24567.m1:0.0130869)100:0.0414606,CniAcroporaT_aten_0.1.m1.27286.m1:0.0211864)100:0.0727273,(CniAcroporaD_rna16580:0.175349,CniOrbicellaF_rna29406:0.0318769)100:0.0179064)100:0.0838434,((CniFungiaSp_ffun1.m4.21266.m1:0.0643415,((CniFungiaSp_ffun1.m4.27363.m1:0.0739462,CniFungiaSp_ffun1.m4.27360.m1:0.0618616)64:2.555e-06,CniFungiaSp_ffun1.m4.27361.m1:0.103047)98:0.0667997)93:0.0206098,CniFungiaSp_ffun1.m4.26340.m1:0.125923)100:0.0836859)100:0.702275,((((CniExaiptasiaP_rna-XM_028659708.1:0.517461,CniExaiptasiaP_rna-XM_021050054.2:0.500933)100:0.16362,CniExaiptasiaP_rna-XM_021050040.2:0.487242)100:0.21001,(CniActiniaT_rna-XM_031697435.1:0.159576,CniActiniaT_rna-XM_031697460.1:0.0861584)100:0.450966)100:0.425435,(((CniNemvArnau_v1g203088:0.0866154,CniNemvArnau_NVE16649:0.0305027)77:2.0763e-06,((CniNemvArnau_v1g224777:1e-06,(CniNemvArnau_v1g222703:0.0403572,CniNemvArnau_NVE9536:0.0067772)86:0.000875226)49:2.1176e-06,CniNemvArnau_NVE16648:0.0141718)77:0.012748)73:0.0930118,CniNemvArnau_v1g213642:0.246047)100:0.891611)97:0.156909)100:0.237691,((((((CniDendronephthya_rna-XM_028539059.1:0.203022,CniDendronephthya_rna-XM_028539060.1:0.0655342)66:0.0149224,CniDendronephthya_rna-XM_028539119.1:0.0236928)73:0.0253115,(CniDendronephthya_rna-XM_028539117.1:0.059628,CniDendronephthya_rna-XM_028539255.1:0.0982568)100:0.0469011)100:0.174942,CniDendronephthya_rna-XM_028539064.1:0.191092)100:0.197033,(CniXenia_Xe_007945-T1:0.064676,CniXenia_Xe_007946-T1:0.06401)100:0.376441)100:0.297477,((CniDendronephthya_rna-XM_028548107.1:0.170362,CniXenia_Xe_001050-T1:0.386575)100:0.247891,((CniDendronephthya_rna-XM_028557747.1:0.380418,(CniDendronephthya_rna-XM_028557759.1:0.152113,((CniDendronephthya_rna-XM_028557760.1:0.0109183,CniDendronephthya_rna-XM_028560641.1:0.00491886)100:0.0407193,CniDendronephthya_rna-XM_028557745.1:0.0264453)100:0.104161)100:0.0503893)100:0.252546,(((CniXenia_Xe_002017-T1:0.121417,CniXenia_Xe_002026-T1:0.177619)100:0.277965,CniXenia_Xe_002027-T1:0.628302)100:0.0967315,CniXenia_Xe_002028-T1:0.636826)100:0.171594)100:0.347153)99:0.133831)97:0.941104)68:0.0326348,(DanioR_ENSDART00000146883:0.894075,CniExaiptasiaP_rna-XM_028660475.1:0.277295)100:1.1502)74:0.107812,(((((((((CniAcroporaD_rna18233:0.0900607,CniAcroporaD_rna18253:0.0460464)100:0.0104497,CniAcroporaM_amil.1.2.10761.m1:0.0714521)100:0.00941106,CniAcroporaT_aten_0.1.m1.9273.m1:0.0770146)100:0.339391,CniMontiporaC_g28065.t1:0.32542)100:0.272437,CniGalaxeaF_gfas1.m1.20206.m1:0.312818)100:0.232634,(CniPoritesL_plut2.m8.314.m1:0.0225966,CniPoritesL_plut2.m8.315.m1:0.0283473)100:0.360051)100:0.0780765,(((CniFungiaSp_ffun1.m4.13238.m1:0.273772,(CniGoniastreaA_gasp1.m3.20879.m1:0.14863,CniOrbicellaF_rna20568:0.0699047)100:0.2134)100:0.110702,((CniPocilloporaA_rna10873:1e-06,CniPocilloporaD_rna-XM_027187204.1:2.8799e-06)100:0.215219,((CniMergedstylophoraP_rna11887:0.0251747,CniMergedstylophoraP_rna11890:0.0155782)100:0.0973042,CniMergedstylophoraP_Spis7570:0.524768)100:0.0779395)100:0.428925)5:0.0801136,CniMergedstylophoraP_rna18879:0.883113)100:0.17674)100:0.0970066,((((((((CniAcroporaD_rna22165:0.0821991,(CniAcroporaT_aten_0.1.m1.9008.m1:0.0191072,CniAcroporaT_aten_0.1.m1.19889.m1:0.014278)100:0.0400286)100:0.174291,(CniAcroporaM_amil.1.2.10764.m1:0.0575908,CniAcroporaT_aten_0.1.m1.9284.m1:0.176716)97:0.0212816)97:0.175991,CniAcroporaT_aten_0.1.m1.9282.m1:0.0730666)100:0.193023,CniMontiporaC_adi2mcaRNA18251_R0:0.121899)100:0.110308,CniGalaxeaF_gfas1.m1.21177.m1:0.150158)100:0.0549459,(((CniFungiaSp_ffun1.m4.11879.m1:0.386132,(((CniGoniastreaA_gasp1.m3.1706.m1:0.0350081,CniGoniastreaA_gasp1.m3.1707.m1:0.0296084)100:0.0659903,CniGoniastreaA_gasp1.m1b.2164.m1:0.264907)96:0.062964,(CniGoniastreaA_gasp1.m3.15243.m1:0.260802,CniOrbicellaF_rna1686:0.0959759)96:0.0312309)100:0.192235)100:0.098416,(CniGalaxeaF_gfas1.m1.11307.m1:0.229444,CniGalaxeaF_gfas1.m1.21382.m1:0.598177)94:0.0728539)92:0.038602,((((CniFungiaSp_ffun1.m4.13240.m1:0.0254621,CniFungiaSp_ffun1.m4.13247.m1:0.0100214)100:0.0180012,CniFungiaSp_ffun1.m4.13248.m1:0.0406057)100:0.12123,(((CniGoniastreaA_gasp1.m3.20882.m1:2.313e-06,CniGoniastreaA_gasp1.m1b.39034.m1:0.0488534)100:0.0293916,CniGoniastreaA_gasp1.m3.20880.m1:0.0537684)100:0.0617822,CniOrbicellaF_rna20572:0.0518094)100:0.142305)100:0.103938,((CniPocilloporaA_rna10878:1e-06,CniPocilloporaD_rna-XM_027187186.1:1e-06)100:0.0449528,(CniPocilloporaA_rna10879:1e-06,CniPocilloporaD_rna-XM_027187185.1:1e-06)100:0.0790045)100:0.346743)100:0.100634)91:0.058131)92:0.0803145,((((CniFungiaSp_ffun1.m4.13251.m1:0.451133,CniFungiaSp_ffun1.m2b.29679.m1:0.190741)97:0.075987,(CniFungiaSp_ffun1.m4.23371.m1:2.639e-06,CniFungiaSp_ffun1.m2b.28909.m1:1e-06)100:0.107331)97:0.0887367,CniGalaxeaF_gfas1.m1.6541.m1:0.399471)99:0.147595,((CniPoritesL_plut2.m8.302.m1:0.06094,(((CniPoritesL_plut2.m8.306.m1:0.202264,CniPoritesL_plut2.m8.322.m1:0.425869)65:0.0357296,CniPoritesL_plut2.m8.312.m1:0.0338914)95:0.0132819,CniPoritesL_plut2.m8.308.m1:0.0422649)100:0.0419236)100:0.0415334,(CniPoritesL_plut2.m8.305.m1:0.100095,(CniPoritesL_plut2.m8.316.m1:0.183431,CniPoritesL_plut2.m8.323.m1:0.213815)100:0.145446)100:0.100047)100:0.182502)90:0.103402)100:0.0970854,((CniAmplexidiscus_evm.model.scaffold_946.1:0.206471,CniAmplexidiscus_evm.model.scaffold_99.3:0.118449)72:0.00121046,CniAmplexidiscus_evm.model.scaffold_946.2:0.0805923)100:0.402759)99:0.0974952)100:0.590528,((((CniExaiptasiaP_rna-XM_028660627.1:0.33103,(CniExaiptasiaP_rna-XM_021059385.2:0.260115,(CniExaiptasiaP_rna-XM_028659560.1:0.00675964,CniExaiptasiaP_rna-XM_021046516.2:2.6672e-06)100:0.404645)99:0.0934286)99:0.187744,CniExaiptasiaP_rna-XM_021050985.2:1.49215)100:0.174373,(CniActiniaT_rna-XM_031693284.1:0.195177,((CniActiniaT_rna-XM_031693291.1:0.134609,CniActiniaT_rna-XM_031702685.1:0.041297)100:0.149294,(CniActiniaT_rna-XM_031694432.1:0.122939,CniActiniaT_rna-XM_031696468.1:0.431948)54:0.109051)55:0.117705)100:0.595634)100:0.635541,(CniNemvArnau_v1g210662:0.00578346,CniNemvArnau_NVE26046:2.3016e-06)100:1.22986)86:0.105788)85:0.0775297)89:0.118861)48:0.0865084,(((((((((CniAureliaA_scaffold1097.g5.t2:0.0314479,CniAureliaA_scaffold3321.g2.t1:0.00149264)100:0.508865,CniAureliaA_scaffold422.g17.t1:0.434301)100:0.281808,CniAureliaA_scaffold837.g6.t1:0.872378)79:0.120694,((((CniAureliaA_scaffold111.g2.t1:0.332961,(CniAureliaA_scaffold501.g6.t1:0.391124,CniAureliaA_scaffold5217.g1.t1:0.045194)100:0.293958)99:0.139489,(((CniAureliaA_scaffold501.g9.t1:0.177891,CniAureliaA_scaffold833.g1.t1:0.0665426)100:0.027866,(CniAureliaA_scaffold501.g10.t1:0.148074,CniAureliaA_scaffold694.g11.t1:0.263)100:0.0467286)100:0.116332,CniAureliaA_scaffold694.g12.t1:0.405879)100:0.0312918)100:0.0967388,CniAureliaA_scaffold833.g3.t2:0.557625)100:0.155364,CniAureliaA_scaffold694.g13.t2:0.828262)93:0.15785)97:0.201499,(CniAureliaA_scaffold19.g18.t2:0.777383,CniAureliaA_scaffold72.g11.t1:1.01906)100:0.496147)98:0.31474,(CniAureliaA_scaffold240.g5.t1:1.01204,CniAureliaA_scaffold601.g14.t1:0.968454)85:0.223482)78:0.131297,(CniAureliaA_scaffold1370.g6.t1:0.113022,(CniAureliaA_scaffold1528.g3.t1:0.41038,CniAureliaA_scaffold3514.g1.t1:0.044332)100:0.0351492)100:1.21636)98:0.12357,(CniMorbakkaV_scaffold276.g24.t4:0.667571,XenopusT_rna-XM_031893644.1:1.16729)100:0.948598)99:0.15329,((CniAureliaA_scaffold412.g2.t1:2.8793e-06,CniAureliaA_scaffold6679.g1.t1:2.1286e-06)100:1.85036,(((CniMorbakkaV_scaffold13.g65.t1:0.544953,CniMorbakkaV_scaffold13.g67.t1:0.349547)100:0.150459,CniMorbakkaV_scaffold68.g27.t1:0.393416)93:0.0974411,CniMorbakkaV_scaffold68.g26.t1:0.544411)99:0.381578)100:0.754531)95:0.125571)50:0.122234,(((BotrylloidesL_Boleac.CG.SB_v3.S25.g05965.01.t:1.01655,StrongylocentrotusP_rna34159:1.38924)100:0.747992,((CniAmplexidiscus_evm.model.scaffold_33.43:1.35821,((((CniFungiaSp_ffun1.m4.1135.m1:0.260443,(((CniGoniastreaA_gasp1.m3.7850.m1:0.0574414,CniGoniastreaA_gasp1.m3.14753.m1:0.0868483)100:0.0452231,CniGoniastreaA_gasp1.m3.14754.m1:0.0388531)100:0.0363011,CniOrbicellaF_rna35676:0.0566908)100:0.178927)100:0.197369,((CniPocilloporaA_rna26661:1e-06,CniPocilloporaD_rna-XM_027203142.1:1e-06)100:0.13987,CniMergedstylophoraP_rna28064:0.130464)100:0.268584)100:0.822097,CniOrbicellaF_rna20592:0.916632)57:0.171029,CniGoniastreaA_gasp1.m3.30608.m1:1.28536)83:0.112047)85:0.170482,(((CniAmplexidiscus_evm.model.scaffold_9.56:0.276211,CniDiscosoma_evm.model.scaffold_16.114:0.314135)100:0.559397,CniNemvArnau_v1g220488:1.40041)100:0.407719,CniDiscosoma_evm.model.scaffold_11.1:1.15988)46:0.176775)84:0.163726)35:0.157283,((((AcanthasterP_rna33786:0.159011,AcanthasterP_rna33787:0.185848)100:0.799348,((LingulaA_rna-XM_013548931.1:0.00739617,LingulaA_rna-XM_013540349.2:0.00731835)100:0.0543469,((LingulaA_rna-XM_013546219.2:0.0164856,LingulaA_rna-XM_013531488.2:0.0579419)38:0.0164958,(LingulaA_rna-XM_013531487.1:0.0805949,LingulaA_rna-XM_013532594.1:0.0221014)43:0.0168651)93:0.0552468)100:0.993128)100:0.43299,XenopusT_rna-XM_031900503.1:1.67707)74:0.256108,(((((BotrylloidesL_Boleac.CG.SB_v3.S1318.g02263.01.t:1.01306,(BotrylloidesL_Boleac.CG.SB_v3.S24.g05706.01.t:1.25487,CaenorhabditisE_C43C3.3.1:1.26535)87:0.172084)100:0.771555,(CniMorbakkaV_scaffold468.g7.t1:1.00329,OphiophagusH_rna-gnl|NaturalisBC|L345_09627.mrna:0.871154)100:0.716018)96:0.347299,((DanioR_ENSDART00000099853:0.776839,((Human_ENST00000408989:0.23994,MusM_ENSMUST00000114555:0.253241)100:0.404829,XenopusT_rna-XM_012954623.3:0.644193)100:0.307078)100:0.492332,(StrongylocentrotusP_rna40429:0.843178,(XenopusT_rna-XM_031893837.1:0.451676,XenopusT_rna-XM_031893841.1:0.404081)100:0.703156)100:0.716562)100:0.421852)92:0.311918,(((BotrylloidesL_Boleac.CG.SB_v3.S1531.g03133.01.t:2.0714,StrongylocentrotusP_rna29295:0.846374)100:0.449415,(((((StrongylocentrotusP_rna9259:0.147813,StrongylocentrotusP_rna28554:0.28647)100:0.0827796,StrongylocentrotusP_rna29302:0.336003)100:0.0944555,StrongylocentrotusP_rna29301:0.195859)100:0.552584,(StrongylocentrotusP_rna20301:0.688636,((StrongylocentrotusP_rna29304:0.0740001,StrongylocentrotusP_rna36946:0.0832309)100:0.102314,StrongylocentrotusP_rna29305:0.392738)100:0.476153)100:0.370854)85:0.255925,StrongylocentrotusP_rna19252:3.21795)98:0.450429)87:0.27663,(((DanioR_ENSDART00000066578:0.554318,((Human_ENST00000643850:0.0863286,MusM_ENSMUST00000120936:0.0213899)100:0.279652,(OphiophagusH_rna-gnl|NaturalisBC|L345_14549.mrna:0.240467,XenopusT_rna-XM_031905110.1:0.226328)73:0.0835232)79:0.295757)100:1.54056,StrongylocentrotusP_rna17578:1.1317)95:0.603562,((((((StrongylocentrotusP_rna4446:0.328338,(StrongylocentrotusP_rna18564:0.0945599,StrongylocentrotusP_rna36506:0.00972735)100:0.220386)100:0.0419004,((StrongylocentrotusP_rna9741:0.0935583,StrongylocentrotusP_rna40301:0.12364)100:0.0405648,(StrongylocentrotusP_rna13672:0.136446,StrongylocentrotusP_rna28645:0.0452327)100:0.0464794)78:0.0138423)100:0.513254,((StrongylocentrotusP_rna23121:0.063377,StrongylocentrotusP_rna31909:0.180447)99:0.105637,StrongylocentrotusP_rna23123:0.604434)100:0.808568)100:0.309148,((StrongylocentrotusP_rna6529:0.168013,StrongylocentrotusP_rna20423:0.515811)100:0.121345,StrongylocentrotusP_rna29419:0.537575)100:0.730634)95:0.16507,((StrongylocentrotusP_rna5476:2.4099e-06,((StrongylocentrotusP_rna23394:0.00793102,StrongylocentrotusP_rna29297:0.0953615)100:0.0589913,StrongylocentrotusP_rna24789:0.0734573)89:0.00444206)100:0.67218,(StrongylocentrotusP_rna5478:0.482035,((((StrongylocentrotusP_rna6398:0.0477443,StrongylocentrotusP_rna9526:0.0700766)100:0.0351596,((StrongylocentrotusP_rna9851:0.0108337,StrongylocentrotusP_rna19115:2.6685e-06)99:0.0385992,StrongylocentrotusP_rna19117:0.0172522)99:0.115056)81:0.00991462,(StrongylocentrotusP_rna18242:0.0669174,(StrongylocentrotusP_rna26049:0.0431122,StrongylocentrotusP_rna38494:0.0392439)100:0.0281824)100:0.060379)81:0.026839,StrongylocentrotusP_rna20509:0.087036)100:0.632897)98:0.150887)100:0.506957)100:0.226164,StrongylocentrotusP_rna34429:1.57891)76:0.116342)78:0.131445)82:0.137629)67:0.0760304,(((AcanthasterP_rna3800:0.254481,AcanthasterP_rna30512:0.254832)100:0.571004,MnemiopsisL_ML1541102a-RA:1.43538)100:1.00088,((AcanthasterP_rna3890:1.02467,StrongylocentrotusP_rna17741:1.28121)91:0.166143,(AcanthasterP_rna2769:0.403626,AcanthasterP_rna3888:0.395758)100:0.876906)96:0.123879)100:0.337753)72:0.0650032)55:0.0311688)19:0.0422648)54:0.0779392)67:0.0326316)0;
