# Supplementary material for: Evolution of Protein-Mediated Biomineralization in Scleractinian Corals
Source: Front Genet. 2021 Feb 2;12:618517. doi: 10.3389/fgene.2021.618517 (PMC7902050; doi:10.3389/fgene.2021.618517)
Supplement: Supplementary file 2 [file Data_Sheet_2.ZIP › tree.biomin.OG0000125.tree.txt]

((((((AcanthasterP_rna11812:1.76274,StrongylocentrotusP_rna28997:1.65194)89:0.509491,(MonosigaB_rna-XM_001744411.1:1.74507,SalpingoecaR_rna-gnl|WGS_ACSY|mrna_PTSG_10191T0:1.4029)100:0.985775)92:0.381166,LottiaG_LotgiT80509:2.02816)74:0.198454,((((AcanthasterP_rna25606:0.303606,StrongylocentrotusP_rna19887:0.358378)100:0.726191,((CaenorhabditisE_F42C5.9.1:1.84108,((CrassostreaG_EKC35392:0.454147,LottiaG_LotgiT164583:0.469143)100:0.286917,(LingulaA_rna-XM_013540949.2:0.0124625,LingulaA_rna-XM_013555012.1:0.0099697)100:0.462124)100:0.347201)30:0.171664,((StrigamiaM_SMAR001793-RA:0.00438512,StrigamiaM_SMAR003147-RA:0.187672)100:0.57182,AmphibalanusA_rna-gnl|WGS_VIIS|FJT64_006915-RA_mrna:0.655213)100:0.737461)100:0.298256)100:0.164421,((((((((((CniAcroporaD_rna1714:2.143e-06,CniAcroporaD_rna36324:0.0511043)100:0.011059,(CniAcroporaM_amil.1.2.22416.m1:0.0186198,CniAcroporaT_aten_0.1.m1.15363.m1:0.0340864)100:0.00808297)100:0.226909,(CniMontiporaC_g16272.t1:0.00253137,CniMontiporaC_g18176.t1:0.0133506)100:0.147484)100:0.154783,CniGalaxeaF_gfas1.m1.6045.m1:0.232619)97:0.0429033,CniPoritesL_plut2.m8.25422.m1:0.24578)100:0.0843977,((CniFungiaSp_ffun1.m4.185.m1:0.330079,(CniGoniastreaA_gasp1.m3.2787.m1:0.0719413,CniOrbicellaF_rna4671:0.0645758)100:0.11409)98:0.0393505,(CniFungiaSp_ffun1.m4.184.m1:0.0720158,((CniPocilloporaA_rna23093:1e-06,CniPocilloporaD_rna-XM_027199528.1:1e-06)100:0.0992739,CniMergedstylophoraP_rna26798:0.107559)100:0.163572)98:0.0582128)98:0.0532599)100:0.083572,CniAmplexidiscus_evm.model.scaffold_43.66:0.333947)100:0.284062,((CniExaiptasiaP_rna-XM_021043046.1:0.397986,CniActiniaT_rna-XM_031716955.1:0.393602)100:0.132776,(CniNemvArnau_v1g93180:0.0353297,CniNemvArnau_v1g202025:0.769815)99:0.374392)98:0.198949)98:0.360898,(CniAcroporaM_amil.1.2.6894.m1:2.3942,((CniDendronephthya_rna-XM_028542430.1:0.288296,CniXenia_Xe_003592-T1:0.446884)97:0.185406,CniRenillaM_g22939.t1:0.536722)97:0.492123)28:0.152996)16:0.101669,(((CniAureliaA_scaffold857.g4.t1:0.72374,CniMorbakkaV_scaffold224.g13.t2:0.896552)100:0.307814,CniHydraV_rna2780:1.23167)100:0.346566,AmphimedonQ_rna178:1.48)19:0.310743)18:0.0667815)91:0.172319,(MonosigaB_rna-XM_001743428.1:0.499505,SalpingoecaR_rna-gnl|WGS_ACSY|mrna_PTSG_05106T0:0.502549)100:0.825159)93:0.949858)23:0.228181,(((((((((((AcanthasterP_rna18723:0.36991,StrongylocentrotusP_rna37618:0.436533)100:0.166329,BotrylloidesL_Boleac.CG.SB_v3.S233.g05527.01.t:0.669288)100:0.0712094,((DanioR_ENSDART00000148532:0.163168,((Human_ENST00000160382:2.3649e-06,MusM_ENSMUST00000139395:0.00406113)100:0.0923708,XenopusT_rna-NM_001112929.1:0.0213048)100:0.0226085)100:0.0572636,(DanioR_ENSDART00000104303:0.112305,(((Human_ENST00000429709:0.0158501,MusM_ENSMUST00000029214:0.003948)100:0.0236741,OphiophagusH_rna-gnl|NaturalisBC|L345_13780.mrna:0.032295)100:0.0357176,XenopusT_rna-NM_204006.1:0.0834716)100:0.0536896)100:0.0803692)100:0.207679)100:0.076105,(((((DrosophilaM_FBtr0086960:0.459507,ApisM_GB41598-RA:0.176838)100:0.252648,AmphibalanusA_rna-gnl|WGS_VIIS|FJT64_020699-RA_mrna:0.362711)97:0.0715604,ApisM_GB49768-RA:0.6172)99:0.0958271,StrigamiaM_SMAR011042-RA:0.291989)99:0.120285,((CrassostreaG_EKC20637:0.183073,LottiaG_LotgiT225683:0.344127)100:0.0779779,(LingulaA_rna-XM_013541845.1:2.0284e-06,LingulaA_rna-XM_013523560.1:2.5151e-06)100:0.332091)100:0.130798)98:0.0901325)98:0.0784344,(((((((((((CniAcroporaD_rna11409:0.0845355,CniAcroporaM_amil.1.2.11533.m1:2.6757e-06)100:0.00410575,CniAcroporaT_aten_0.1.m1.5975.m1:0.00399)100:0.0494718,CniMontiporaC_g56085.t1:0.0669435)100:0.0273938,CniGalaxeaF_gfas1.m1.61.m1:0.0570235)93:0.00657947,CniPoritesL_plut2.m8.2655.m1:0.0870588)41:0.00965536,((CniFungiaSp_ffun1.m4.3450.m1:0.0427459,(CniGoniastreaA_gasp1.m3.18481.m1:0.0491394,(CniGoniastreaA_gasp1.m3.18482.m1:0.628251,CniOrbicellaF_rna23896:2.3289e-06)100:0.0166828)100:0.0201137)87:0.0135519,((CniPocilloporaA_rna25040:1e-06,CniPocilloporaD_rna-XM_027201490.1:1e-06)100:0.011867,CniMergedstylophoraP_rna14829:0.0329525)99:0.0822565)61:0.0280008)19:0.0288089,(CniAmplexidiscus_evm.model.scaffold_123.41:2.8397e-06,CniDiscosoma_evm.model.scaffold_58.28:2.0577e-06)100:0.202293)68:0.0558661,CniDiscosoma_evm.model.scaffold_58.30:0.910424)100:0.0685713,((CniExaiptasiaP_rna-XM_021052892.2:0.181342,CniActiniaT_rna-XM_031693431.1:0.184615)100:0.0728728,CniNemvArnau_v1g157748:0.136465)100:0.109427)100:0.15252,((CniDendronephthya_rna-XM_028543999.1:0.0986731,CniXenia_Xe_022328-T1:0.136354)100:0.112907,CniRenillaM_g15205.t1:0.16391)100:0.241911)100:0.0668793,((CniAureliaA_scaffold879.g12.t1:0.287657,CniMorbakkaV_scaffold58.g42.t1:0.196039)100:0.0396197,CniHydraV_rna18067:0.584856)100:0.161822)100:0.0809871)98:0.0870666,AmphimedonQ_rna8372:0.734181)98:0.130968,MnemiopsisL_ML18441a-RA:0.827512)97:0.116743,CaenorhabditisE_ZK616.4.1:1.13287)100:0.179536,(CniThelohanellusK_rna7609:0.894809,(CniHenneguyaS_rna-gnl|WGS_SGJC|scaffold_1965-snap-0.10-mRNA:0.499097,CniMyxobolusS_rna-gnl|WGS_QWKW|scaffold_1429-snap-0.5-mRNA:0.164277)100:0.331891)100:1.11777)100:0.0770518,(MonosigaB_rna-XM_001748364.1:0.941461,SalpingoecaR_rna-gnl|WGS_ACSY|mrna_PTSG_12481T0:0.957962)100:0.355395)100:0.298365,(((((FungAshbyaG_AAS53476:0.539493,FungSaccharomycesC_YJL081C_mRNA:0.340849)100:0.23499,FungCandidaG_CAG62462:0.386284)100:1.38306,(FungYarrowiaL_CAG78715:1.84539,FungYarrowiaL_CAG78763:0.970188)100:0.220673)75:0.197621,(FungSchizosaccharomycesP_SPAC23D3.09.1:1.22761,FungSchizosaccharomycesP_SPBP23A10.08.1:0.978806)75:0.19214)100:0.249201,(FungScedosporiumA_KEZ46027:1.02964,fungRhodotorulaT_POY74614:1.10108)100:0.32178)100:0.297509)100:0.823372)2:0.0310108,((((((((((AcanthasterP_rna21824:0.421167,(StrongylocentrotusP_rna19793:2.6489e-06,StrongylocentrotusP_rna21329:0.0238352)100:0.44083)100:0.231857,((((((((((((CniAcroporaD_rna22723:0.0557444,CniAcroporaM_amil.1.2.4191.m1:0.0160971)100:0.0189599,CniAcroporaT_aten_0.1.m1.4319.m1:0.0781155)100:0.0681172,CniMontiporaC_g45152.t1:0.0951044)100:0.076967,(CniGalaxeaF_gfas1.m1.10293.m1:0.0726788,CniPoritesL_plut2.m8.25101.m1:0.0850281)100:0.0191805)100:0.023314,((CniFungiaSp_ffun1.m4.12148.m1:0.101258,(CniGoniastreaA_gasp1.m3.9449.m1:0.00682115,CniOrbicellaF_rna16854:0.0186971)100:0.0292227)100:0.0531207,((CniPocilloporaA_rna23415:1e-06,CniPocilloporaD_rna-XM_027199846.1:1e-06)100:0.0440235,CniMergedstylophoraP_rna28553:0.683678)100:0.0564253)100:0.0336799)100:0.0504331,CniDiscosoma_evm.model.scaffold_4.122:0.122749)100:0.167598,((CniExaiptasiaP_rna-XM_021053599.2:0.182292,CniActiniaT_rna-XM_031698198.1:0.100308)100:0.126922,CniNemvArnau_v1g51191:0.264105)34:0.0681372)100:0.260137,((CniDendronephthya_rna-XM_028540332.1:0.129063,CniRenillaM_g5062.t1:0.397307)100:0.0946116,CniXenia_Xe_011804-T1:0.273028)100:0.435001)94:0.0856566,(CniHydraV_rna18103:1.10711,CniMorbakkaV_scaffold96.g3.t1:1.02667)93:0.380374)95:0.394382,(DanioR_ENSDART00000099338:0.226618,(((Human_ENST00000254286:0.0540659,MusM_ENSMUST00000021479:0.0269422)100:0.115819,OphiophagusH_rna-gnl|NaturalisBC|L345_00225.mrna:0.117686)96:0.0247406,XenopusT_rna-NM_001011001.1:0.125173)96:0.137762)100:0.471159)93:0.0516738,(LingulaA_rna-XM_013549162.1:0.00901315,LingulaA_rna-XM_013537624.1:0.00705107)100:0.528582)93:0.167873,(CrassostreaG_EKC37400:0.584174,LottiaG_LotgiT210889:0.56861)100:0.302698)90:0.0570976)91:0.140788,(((((CaenorhabditisE_C49H3.8.1:2.93277,(AmphimedonQ_rna5939:0.0180211,AmphimedonQ_rna27272:0.233432)100:1.67076)99:0.289408,ApisM_GB44879-RA:0.843825)97:0.169385,DrosophilaM_FBtr0345991:1.23524)97:0.20362,StrigamiaM_SMAR010948-RA:0.843391)71:0.0738002,AmphibalanusA_rna-gnl|WGS_VIIS|FJT64_025519-RA_mrna:1.32021)62:0.162502)56:0.121531,MnemiopsisL_ML13978a-RA:1.58593)57:0.063735,(BotrylloidesL_Boleac.CG.SB_v3.S355.g08253.01.t:1.37212,SalpingoecaR_rna-gnl|WGS_ACSY|mrna_PTSG_01019T0:2.5591)80:0.299228)72:0.546692,MnemiopsisL_ML32596a-RA:1.34048)100:0.63927,fungRhodotorulaT_POY76317:1.73429)86:0.428388,((FungAshbyaG_AAS54589:2.36236,FungSaccharomycesC_YDR106W_mRNA:2.22895)100:0.77355,(CniHenneguyaS_rna-gnl|WGS_SGJC|scaffold_1151-processed-0.0-mRNA:2.94052,MnemiopsisL_ML034618a-RA:2.6518e-06)96:1.51362)31:0.722935)7:0.123297,(MonosigaB_rna-XM_001746198.1:1.86269,MonosigaB_rna-XM_001742429.1:3.32114)9:0.0119348)3:0.18266,((CniAureliaA_scaffold1052.g1.t1:2.95795,(FungSchizosaccharomycesP_SPBC56F2.03.1:2.74581,AmphibalanusA_rna-gnl|WGS_VIIS|FJT64_011434-RA_mrna:2.65805)7:0.166625)7:0.217121,(((((((((((((CniAcroporaD_rna18900:0.0193045,(CniAcroporaD_rna18901:0.131751,CniAcroporaM_amil.1.2.13166.m1:2.7117e-06)96:0.0169652)96:0.0300969,CniAcroporaT_aten_0.1.m1.21071.m1:0.0327152)100:0.310131,CniMontiporaC_g29218.t1:0.228992)100:0.187201,CniGalaxeaF_gfas1.m1.3766.m1:0.207262)100:0.0883197,CniPoritesL_plut2.m8.10369.m1:0.317206)100:0.101329,((CniFungiaSp_ffun1.m4.16700.m1:0.171931,(CniGoniastreaA_gasp1.m3.16443.m1:0.0799256,CniOrbicellaF_rna25651:0.087582)100:0.0708469)100:0.0571159,((CniPocilloporaA_rna13359:1e-06,CniPocilloporaD_rna-XM_027189672.1:1e-06)100:0.0953963,CniMergedstylophoraP_rna19151:0.091871)100:0.239224)100:0.0804566)100:0.184383,(CniAmplexidiscus_evm.model.scaffold_6.74:0.14699,(CniDiscosoma_evm.model.scaffold_1617.1:2.5393e-06,CniDiscosoma_evm.model.scaffold_54.40:1e-06)100:0.0573035)100:0.368884)100:0.452496,((CniExaiptasiaP_rna-XM_021037400.2:0.421332,CniActiniaT_rna-XM_031701170.1:0.454545)100:0.23449,(CniNemvArnau_v1g80683:0.385917,CniNemvArnau_v1g72142:0.0952194)100:0.372949)100:0.212838)100:0.251508,(CniDendronephthya_rna-XM_028547070.1:0.367609,CniXenia_Xe_021463-T1:0.633114)100:0.762552)100:0.209417,(CniHydraV_rna12251:1.25297,CniMorbakkaV_scaffold6.g148.t1:1.35033)100:0.332897)100:0.360106,FungCandidaG_CAG60125:2.18511)91:0.199769,((CniThelohanellusK_rna10315:0.528467,(CniHenneguyaS_rna-gnl|WGS_SGJC|scaffold_1651-augustus-0.8-mRNA:0.345965,CniMyxobolusS_rna-gnl|WGS_QWKW|scaffold_26-snap-0.19-mRNA:0.501814)100:0.319736)100:1.61398,AmphimedonQ_rna1237:1.5304)52:0.23735)28:0.143633,((CniHydraV_rna6709:1.36893,CniXenia_Xe_021615-T1:1.26751)100:0.595344,((StrongylocentrotusP_rna10661:1.34668,OphiophagusH_rna-gnl|NaturalisBC|L345_02417.mrna:3.54033)80:0.411438,((((Human_ENST00000324436:0.189973,MusM_ENSMUST00000174088:0.28923)100:1.29222,(((Human_ENST00000330271:0.440512,MusM_ENSMUST00000104928:0.0900968)100:0.999756,OphiophagusH_rna-gnl|NaturalisBC|L345_06991.mrna:0.838853)100:1.12419,OphiophagusH_rna-gnl|NaturalisBC|L345_03310.mrna:0.985292)93:0.258278)98:0.366546,StrongylocentrotusP_rna13892:1.2532)66:0.173683,(((((((((((((AcanthasterP_rna18975:0.0783048,StrongylocentrotusP_rna6219:0.100525)100:0.0685556,((DanioR_ENSDART00000010420:0.0385804,(Human_ENST00000289228:0.0206892,MusM_ENSMUST00000043951:2.8053e-06)100:0.0739488)100:0.0423264,(((Human_ENST00000369905:2.8019e-06,MusM_ENSMUST00000040270:2.8248e-06)100:0.0246139,OphiophagusH_rna-gnl|NaturalisBC|L345_00963.mrna:0.0314837)100:0.0093248,XenopusT_rna-NM_001170502.1:0.00757512)100:0.0364401)100:0.0509437)100:0.0420067,((CrassostreaG_EKC30038:2.3181e-06,CrassostreaG_EKC30117:1e-06)100:0.132732,LingulaA_rna-XM_013535376.2:0.104179)90:0.046255)72:0.0205788,LottiaG_LotgiT187900:0.169315)90:0.0107002,((((((((((CniAcroporaD_rna3835:2.7084e-06,CniAcroporaT_aten_0.1.m1.464.m1:0.0179622)10:2.4005e-06,CniAcroporaM_amil.1.2.8292.m1:0.072259)100:0.0432887,CniMontiporaC_g36522.t1:0.0291984)78:0.0123766,CniPoritesL_plut2.m8.16984.m1:0.0237149)98:0.00880136,CniGalaxeaF_gfas1.m1.6904.m1:0.0142181)98:0.0106405,((CniGoniastreaA_gasp1.m3.30142.m1:2.0616e-06,CniOrbicellaF_rna21626:0.0103036)100:0.0311908,((CniPocilloporaA_rna7007:1e-06,CniMergedstylophoraP_rna3865:0.00511887)11:2.2329e-06,CniPocilloporaD_rna-XM_027183280.1:1e-06)100:0.0102287)100:0.0421488)98:0.0204007,((CniExaiptasiaP_rna-XM_021057025.2:0.0830525,CniActiniaT_rna-XM_031711135.1:0.0479062)100:0.0309051,CniNemvArnau_v1g159077:0.0608119)100:0.0376473)96:0.0147196,CniDiscosoma_evm.model.scaffold_9.113:0.226603)99:0.0675619,(((CniDendronephthya_rna-XM_028559165.1:0.0413113,CniXenia_Xe_013591-T1:0.0482071)100:0.109818,CniRenillaM_g15385.t1:0.302368)99:0.0194175,CniRenillaM_g14721.t1:0.484576)91:0.10753)84:0.0379452,((CniAureliaA_scaffold206.g21.t1:2.0053e-06,CniAureliaA_scaffold3418.g1.t1:2.2482e-06)100:0.0995048,(CniHydraV_rna1255:0.245031,CniMorbakkaV_scaffold325.g7.t1:0.0469642)99:0.0383912)100:0.0625483)75:0.0405028)78:0.0248716,((DrosophilaM_FBtr0082652:0.24972,ApisM_GB49490-RA:0.115971)95:0.0585333,(StrigamiaM_SMAR004044-RA:0.0890506,AmphibalanusA_rna-gnl|WGS_VIIS|FJT64_011872-RA_mrna:0.264862)95:0.0198999)100:0.0539699)79:0.0664214,BotrylloidesL_Boleac.CG.SB_v3.S481.g10475.01.t:0.299156)79:0.0386923,(CaenorhabditisE_Y53F4B.22a.2:0.610654,AmphimedonQ_rna3373:0.488409)82:0.107598)91:0.0783022,MnemiopsisL_ML17032a-RA:0.296762)99:0.176361,(MonosigaB_rna-XM_001747951.1:0.508455,SalpingoecaR_rna-gnl|WGS_ACSY|mrna_PTSG_07365T0:0.46006)100:0.216453)100:0.229331,((FungAshbyaG_AAS53422:0.301355,FungSaccharomycesC_YHR129C_mRNA:0.743446)100:0.493958,((FungScedosporiumA_KEZ38798:0.369676,fungRhodotorulaT_POY69915:0.701199)99:0.111937,FungYarrowiaL_CAG79161:0.417961)95:0.149654)99:0.219952)97:0.166752,FungSchizosaccharomycesP_SPBC1347.12.1:0.9309)99:0.539033,((((((((((((CniAcroporaD_rna3206:0.00145868,CniAcroporaD_rna3208:2.8313e-06)100:0.0266018,CniAcroporaM_amil.1.2.8433.m1:0.0165571)100:0.0163548,CniAcroporaT_aten_0.1.m1.6077.m1:0.0374405)100:0.191719,(CniMontiporaC_g4867.t1:0.00452046,CniMontiporaC_adi2mcaRNA3208_R1:0.0222748)100:0.225236)100:0.160824,CniGalaxeaF_gfas1.m1.4149.m1:0.257879)89:0.0592119,CniPoritesL_plut2.m8.15930.m1:0.343958)89:0.0463943,(((CniFungiaSp_ffun1.m4.27570.m1:0.349836,CniFungiaSp_ffun1.m4.31341.m1:2.8199e-06)99:0.0580782,(CniGoniastreaA_gasp1.m3.6669.m1:0.0691379,(CniOrbicellaF_rna7236:2.0905e-06,CniOrbicellaF_rna7237:2.1516e-06)100:0.0613447)100:0.129132)100:0.0663543,((CniPocilloporaA_rna21216:2.6473e-06,CniPocilloporaD_rna-XM_027197621.1:1e-06)100:0.0830287,CniMergedstylophoraP_rna2484:0.101047)100:0.183263)100:0.0912853)100:0.156613,(CniAmplexidiscus_evm.model.scaffold_368.13:0.126325,CniDiscosoma_evm.model.scaffold_501.10:0.0918259)100:0.45545)100:0.160913,(CniActiniaT_rna-XM_031717120.1:0.576049,CniNemvArnau_v1g93634:0.301482)100:0.350971)100:0.385103,LingulaA_rna-XM_013534547.2:0.997584)93:0.171799,(CniHydraV_rna15255:0.788315,CniMorbakkaV_scaffold79.g24.t1:1.27315)67:0.178728)89:0.220012,(((AcanthasterP_rna28290:0.862179,MnemiopsisL_ML141750a-RA:1.15121)16:0.107575,(((CniDendronephthya_rna-XM_028539696.1:1.24556,((CniDendronephthya_rna-XM_028539627.1:0.472519,CniXenia_Xe_018790-T1:0.828215)100:0.533873,CniRenillaM_g8908.t1:0.840784)100:0.379199)42:0.132186,CniGoniastreaA_gasp1.m3.12362.m1:1.65486)85:0.26111,((CniFungiaSp_ffun1.m4.17246.m1:0.714071,(StrongylocentrotusP_rna9597:0.268446,StrongylocentrotusP_rna32192:0.289553)100:0.426248)95:0.215069,((CrassostreaG_EKC40808:0.990216,CrassostreaG_EKC40809:0.612565)99:0.258434,(LottiaG_LotgiT229705:0.707735,LottiaG_LotgiT155589:0.669925)100:0.47425)7:0.137202)6:0.0403056)4:0.0489678)5:0.0321186,(StrigamiaM_SMAR009932-RA:0.753192,(((DrosophilaM_FBtr0340069:0.729169,(StrongylocentrotusP_rna32191:1.1277,CniActiniaT_rna-XM_031712495.1:1.47189)30:0.235322)23:0.122266,StrongylocentrotusP_rna10121:0.777188)15:0.0808866,(((((AcanthasterP_rna15970:0.945865,SalpingoecaR_rna-gnl|WGS_ACSY|mrna_PTSG_06637T0:2.4122)90:0.230422,AmphimedonQ_rna4378:0.945488)48:0.110141,MusM_ENSMUST00000152910:1.58146)4:0.08822,(((CniThelohanellusK_rna2315:1.06248,(CniHenneguyaS_rna-gnl|WGS_SGJC|scaffold_4153-snap-0.3-mRNA:0.261017,CniMyxobolusS_rna-gnl|WGS_QWKW|scaffold_1179-snap-0.10-mRNA:0.490222)100:0.285385)72:0.108749,(CniHenneguyaS_rna-gnl|WGS_SGJC|scaffold_1616-processed-0.1-mRNA:0.518733,CniMyxobolusS_rna-gnl|WGS_QWKW|scaffold_7521-processed-0.1-mRNA:0.442201)100:0.291781)20:0.0353379,((((((Human_ENST00000378404:0.230587,(Human_ENST00000371124:0.224276,MusM_ENSMUST00000059466:0.533482)100:0.199662)82:0.0838546,MusM_ENSMUST00000060062:0.160537)100:0.758176,OphiophagusH_rna-gnl|NaturalisBC|L345_10427.mrna:1.09526)99:0.182659,OphiophagusH_rna-gnl|NaturalisBC|L345_12976.mrna:0.254317)89:0.0806529,XenopusT_rna-NM_001006111.1:0.849678)100:0.146424,((Human_ENST00000330368:0.195766,MusM_ENSMUST00000047630:0.300211)100:0.818837,OphiophagusH_rna-gnl|NaturalisBC|L345_01847.mrna:0.346885)100:0.346651)100:0.20454)19:0.0291476)4:0.0119083,(MnemiopsisL_ML18179a-RA:0.422146,(((AmphimedonQ_rna1238:0.786971,AmphimedonQ_rna1239:0.671818)99:0.341619,((SalpingoecaR_rna-gnl|WGS_ACSY|mrna_PTSG_06312T0:0.584637,SalpingoecaR_rna-gnl|WGS_ACSY|mrna_PTSG_06317T0:0.191757)100:0.156079,SalpingoecaR_rna-gnl|WGS_ACSY|mrna_PTSG_06313T0:0.552865)91:0.0762284)64:0.0188645,((((AcanthasterP_rna21318:0.17213,AcanthasterP_rna21320:0.64658)100:0.711872,(((CniAcroporaD_rna23139:0.919911,(CniGalaxeaF_gfas1.m1.3449.m1:0.340494,(CniPoritesL_plut2.m8.29596.m1:2.0972e-06,CniPoritesL_plut2.m8.30186.m1:0.0307462)100:0.414929)95:0.21112)91:0.0654334,((CniFungiaSp_ffun1.m4.16552.m1:0.169038,((CniFungiaSp_ffun1.m4.17238.m1:0.00250116,CniFungiaSp_ffun1.m4.29556.m1:0.223712)100:0.628764,CniFungiaSp_ffun1.m4.30936.m1:0.220527)100:0.146913)96:0.0782578,(CniOrbicellaF_rna30557:0.241606,((CniPocilloporaA_rna25239:1e-06,CniPocilloporaD_rna-XM_027201695.1:1e-06)100:0.120512,CniMergedstylophoraP_rna20130:0.21928)100:0.384359)99:0.0432469)96:0.0899294)95:0.29791,CniPoritesL_plut2.m8.13234.m1:1.27241)93:0.0936648)90:0.0882134,(StrigamiaM_SMAR010380-RA:0.63917,AmphibalanusA_rna-gnl|WGS_VIIS|FJT64_013727-RA_mrna:0.742048)5:0.0357879)4:0.0348339,((((AcanthasterP_rna21321:0.700321,OphiophagusH_rna-gnl|NaturalisBC|L345_14104.mrna:0.983348)55:0.100678,CrassostreaG_EKC38060:0.297957)40:0.0165494,((((((FungAshbyaG_AAS50995:0.0155213,(FungCandidaG_CAG61731:1e-06,FungSaccharomycesC_YFL039C_mRNA:1e-06)94:2.9352e-06)100:0.0754757,FungYarrowiaL_CAG80754:0.140428)100:0.0228662,FungScedosporiumA_KEZ39661:0.0681736)99:0.0424321,(FungSchizosaccharomycesP_SPBC32H8.12c.1:0.0634715,fungRhodotorulaT_POY69948:0.10993)94:0.0281795)100:0.0166478,(fungRhodotorulaT_POY74158:0.0541672,fungRhodotorulaT_POY69949:2.4329e-06)100:0.0722086)100:0.0759423,CrassostreaG_EKC30769:0.223977)30:2.9251e-06)34:0.0126213,((CniMorbakkaV_scaffold9.g69.t1:0.396798,(StrongylocentrotusP_rna31242:0.300715,CniHenneguyaS_rna-gnl|WGS_SGJC|scaffold_4527-processed-0.2-mRNA:0.228763)60:0.0413093)40:0.0213518,(MnemiopsisL_ML13061a-RA:0.616766,(CniHenneguyaS_rna-gnl|WGS_SGJC|scaffold_1616-processed-0.3-mRNA:0.0732155,(CniExaiptasiaP_rna-XM_021043531.2:2.2212e-06,(((CniActiniaT_rna-XM_031701532.1:0.0950187,((MnemiopsisL_ML174735a-RA:0.0100801,MnemiopsisL_ML35651a-RA:0.00541803)100:0.0581437,(MnemiopsisL_ML20265a-RA:2.2757e-06,MnemiopsisL_ML322211a-RA:0.0360494)100:0.103853)97:0.0158299)85:0.0175192,MnemiopsisL_ML35935a-RA:0.0176164)94:0.0485225,((CrassostreaG_EKC39169:0.00504817,CrassostreaG_EKC30049:1e-06)99:0.0141664,((((((CrassostreaG_EKC34708:0.0662943,CrassostreaG_EKC38062:0.337698)100:0.0317007,CrassostreaG_EKC38555:0.594349)99:0.072458,CrassostreaG_EKC24265:0.281058)98:0.0181443,LottiaG_LotgiT227913:0.0317865)63:2.8773e-06,CrassostreaG_EKC38058:2.3536e-06)64:0.00537238,((CrassostreaG_EKC33601:0.170523,CrassostreaG_EKC33605:0.145374)99:0.116078,(CrassostreaG_EKC30048:0.0151845,(CrassostreaG_EKC39176:0.0152718,(CrassostreaG_EKC38059:0.0406422,(CrassostreaG_EKC30047:0.020351,(((((((CniAureliaA_scaffold452.g3.t1:0.0243778,(((Human_ENST00000409914:0.00923994,Human_ENST00000356920:0.0058407)99:0.0108408,(Human_ENST00000451531:0.00105831,Human_ENST00000409602:0.00516207)100:0.0157631)100:0.342629,((Human_ENST00000423391:0.0388547,MusM_ENSMUST00000054716:0.0187005)100:0.125098,LingulaA_rna-XM_013555161.1:0.065997)70:0.00167799)79:0.0556337)15:2.3725e-06,(CniPocilloporaA_rna14338:2.4327e-06,CniPocilloporaD_rna-XM_027190668.1:2.1494e-06)100:0.0289919)52:0.0542199,((((CniThelohanellusK_rna13890:0.0354592,CniHenneguyaS_rna-gnl|WGS_SGJC|scaffold_3424-processed-0.0-mRNA:0.0228282)94:0.00537682,CniHenneguyaS_rna-gnl|WGS_SGJC|scaffold_861-processed-0.0-mRNA:0.139062)52:0.0181045,CniMyxobolusS_rna-gnl|WGS_QWKW|scaffold_2894-processed-0.1-mRNA:0.0618602)54:0.0289904,CniHenneguyaS_rna-gnl|WGS_SGJC|scaffold_3238-processed-0.1-mRNA:0.0884576)10:2.1789e-06)48:0.0224853,(CniMyxobolusS_rna-gnl|WGS_QWKW|scaffold_786-processed-0.3-mRNA:0.0654297,(CniMyxobolusS_rna-gnl|WGS_QWKW|scaffold_229-exonerate-0.0-mRNA:0.112707,CniMyxobolusS_rna-gnl|WGS_QWKW|scaffold_8252-processed-0.1-mRNA:0.0331142)98:0.0243071)99:0.0966478)4:2.8413e-06,((CniThelohanellusK_rna2314:0.062442,CniMyxobolusS_rna-gnl|WGS_QWKW|scaffold_1387-processed-0.1-mRNA:0.0944571)98:0.0314863,CniHenneguyaS_rna-gnl|WGS_SGJC|scaffold_588-processed-0.1-mRNA:0.0492975)99:0.0448742)9:0.0130533,CrassostreaG_EKC30770:0.0885115)6:0.0403945,(CniGalaxeaF_gfas1.m1.3200.m1:0.248057,((((((((((((((((((((AcanthasterP_rna5794:0.0568498,(((((AcanthasterP_rna21312:0.280799,CniFungiaSp_ffun1.m4.17244.m1:0.217375)72:0.00960407,((StrongylocentrotusP_rna4974:2.2359e-06,StrongylocentrotusP_rna4975:0.0101568)94:0.00507537,StrongylocentrotusP_rna4976:2.5757e-06)94:0.00905311)73:0.00434149,(((((((CniAcroporaD_rna5316:1e-06,CniAcroporaT_aten_0.1.m1.28894.m1:0.00845736)47:2.6112e-06,CniAcroporaT_aten_0.1.m1.28882.m1:0.0570888)40:1.05023e-05,(CniAcroporaM_amil.1.2.18310.m1:0.00180957,CniMergedstylophoraP_rna36423:2.2789e-06)21:0.00579423)91:0.0349293,((((((((((((CniAcroporaD_rna7315:1e-06,(((((((((CniAcroporaD_rna23140:2.5884e-06,CniAcroporaT_aten_0.1.m1.18906.m1:0.0990454)98:0.0618998,CniAcroporaM_amil.1.2.6880.m1:0.0504191)99:0.180075,CniGalaxeaF_gfas1.m1.3440.m1:0.00505059)35:2.2635e-06,(CniAmplexidiscus_evm.model.scaffold_15.59:0.0102354,(CniMontiporaC_adi2mcaRNA23140_R2:0.0484049,CniMontiporaC_adi2mcaRNA23140_R0:0.00830719)100:0.0904401)33:2.1884e-06)98:0.0202244,CniPoritesL_plut2.m8.30185.m1:0.00493514)98:0.0206098,CniPoritesL_plut2.m8.22151.m1:0.00507923)87:0.0100752,(CniGoniastreaA_gasp1.m3.30485.m1:0.0150671,(CniOrbicellaF_rna30507:1e-06,CniOrbicellaF_rna30508:1e-06)100:0.0154159)98:0.00501012)64:0.00994112,((CniAcroporaT_aten_0.1.m1.25807.m1:2.948e-06,(CniAmplexidiscus_evm.model.scaffold_107.26:2.2475e-06,CniDiscosoma_evm.model.scaffold_50.10:2.2475e-06)100:0.0203356)83:0.00507259,CniGalaxeaF_gfas1.m1.18568.m1:0.0153189)3:2.1963e-06)11:2.428e-06,CniAcroporaM_amil.1.2.7612.m1:2.4671e-06)7:2.9744e-06)90:0.0199821,CniMontiporaC_g62913.t1:0.00509038)31:2.8547e-06,CniMontiporaC_g61850.t1:0.00508491)97:0.0531957,CniGoniastreaA_gasp1.m3.31348.m1:0.0110635)12:2.384e-06,CniOrbicellaF_rna30564:0.00871598)84:0.101754,(CniAmplexidiscus_evm.model.scaffold_13.80:0.0255565,CniPoritesL_plut2.m8.1460.m1:0.0102802)37:0.00498552)26:2.9489e-06,(CniFungiaSp_ffun1.m4.16551.m1:0.111259,CniGoniastreaA_gasp1.m3.4793.m1:0.0738968)90:0.0564377)73:0.0151618,CniFungiaSp_ffun1.m4.3614.m1:0.00505545)8:2.8027e-06,((CniAmplexidiscus_evm.model.scaffold_15.57:0.00943405,CniDiscosoma_evm.model.scaffold_81.17:0.00504818)88:0.00473305,CniFungiaSp_ffun1.m4.20828.m1:2.403e-06)31:2.1067e-06)92:0.0655814,((((CniHydraV_rna2177:0.0102481,CniHydraV_rna18428:0.00503222)63:2.2105e-06,MnemiopsisL_ML148517a-RA:0.11909)96:0.00511995,(((CniMorbakkaV_scaffold13.g110.t1:2.6924e-06,CniMorbakkaV_scaffold254.g26.t1:0.070698)92:0.0151872,(CniMorbakkaV_scaffold237.g18.t1:2.7463e-06,CniMorbakkaV_scaffold237.g19.t1:0.0253512)94:0.010147)67:0.0102385,(CniMorbakkaV_scaffold39.g46.t1:0.161924,LottiaG_LotgiT208208:2.0429e-06)73:0.0103393)90:0.00513264)92:0.010319,(StrongylocentrotusP_rna13786:0.156977,StrongylocentrotusP_rna17956:0.00896922)80:0.0170562)75:0.0152562)81:0.0283296,CniFungiaSp_ffun1.m4.17240.m1:0.0407459)90:0.0245888,CniFungiaSp_ffun1.m4.17243.m1:2.095e-06)90:0.0226031)89:0.077046,(CniRenillaM_g7088.t1:0.0311556,CniRenillaM_g8907.t1:0.053347)54:0.00750806)26:0.0766027,CniRenillaM_g7087.t1:0.00508178)17:2.194e-06,(((((CniDendronephthya_rna-XM_028539824.1:0.247409,CniDendronephthya_rna-XM_028539825.1:0.218661)96:0.0751313,((CniDendronephthya_rna-XM_028539415.1:2.5908e-06,(CniDendronephthya_rna-XM_028539416.1:0.0050986,AmphimedonQ_rna1122:2.0358e-06)84:2.4859e-06)91:0.0102399,CniDendronephthya_rna-XM_028539698.1:0.010251)63:2.592e-06)89:0.0104809,((((((((CniRenillaM_g7086.t1:0.0362417,CniXenia_Xe_020081-T1:0.0119548)93:0.00494307,(CniXenia_Xe_018299-T1:0.0175111,CniXenia_Xe_018301-T1:0.0221649)52:2.9638e-06)53:2.2192e-06,CniXenia_Xe_020079-T1:1e-06)69:2.7969e-06,CniXenia_Xe_018295-T1:0.307157)54:2.8001e-06,CniXenia_Xe_018298-T1:0.00809251)8:2.3868e-06,CniXenia_Xe_018791-T1:1e-06)93:0.0158841,CniRenillaM_g20110.t1:0.0205696)94:0.0243281,CniRenillaM_g8904.t1:0.0153165)36:2.0231e-06)39:0.00828559,((CniDendronephthya_rna-XM_028539699.1:0.0101139,CniRenillaM_g8905.t1:0.0257225)97:0.00517601,CniXenia_Xe_018794-T1:0.0110833)90:0.0206289)13:2.0306e-06,CniRenillaM_g7089.t1:2.3055e-06)16:0.0165259)84:0.0632095)72:0.0286436,(BotrylloidesL_Boleac.CG.SB_v3.S333.g07909.01.t:0.00994681,((((CniAcroporaD_rna16904:1e-06,CniAcroporaT_aten_0.1.m1.18824.m1:2.0252e-06)100:0.004585,CniAcroporaM_amil.1.2.6422.m1:0.0187991)100:0.01469,(CniMontiporaC_g9390.t1:1e-06,CniMontiporaC_g54997.t1:2.1219e-06)100:0.0792127)100:0.0173876,CniGalaxeaF_gfas1.m1.3197.m1:0.0234339)100:0.0102411)98:0.0115049)21:2.5461e-06,((AcanthasterP_rna21324:0.0102291,((((((((((((AcanthasterP_rna27789:0.0342341,CniXenia_Xe_020078-T1:0.0804966)91:0.0355181,LingulaA_rna-XM_013552234.1:0.057935)89:0.0110449,StrongylocentrotusP_rna24716:0.112047)92:0.0229813,AmphibalanusA_rna-gnl|WGS_VIIS|FJT64_012756-RA_mrna:0.0202918)78:2.0381e-06,AmphibalanusA_rna-gnl|WGS_VIIS|FJT64_018567-RA_mrna:1e-06)57:2.3344e-06,(AmphibalanusA_rna-gnl|WGS_VIIS|FJT64_018566-RA_mrna:0,AmphibalanusA_rna-gnl|WGS_VIIS|FJT64_018841-RA_mrna:0)0:2.0583e-06)91:0.00507219,StrigamiaM_SMAR000111-RA:0.0050801)68:2.9612e-06,(DrosophilaM_FBtr0086029:0.0101674,(DrosophilaM_FBtr0345894:2.1823e-06,ApisM_GB44311-RA:0.00507925)86:2.2069e-06)95:0.0101653)82:0.00507244,((((BotrylloidesL_Boleac.CG.SB_v3.S1067.g00787.01.t:0.0914131,((((((DanioR_ENSDART00000054987:2.3308e-06,DanioR_ENSDART00000141737:0.00506828)94:0.0101457,((Human_ENST00000576544:0,OphiophagusH_rna-gnl|NaturalisBC|L345_00149.mrna:0)0:2.756e-06,MusM_ENSMUST00000106215:2.9137e-06)100:0.010103)25:2.0117e-06,XenopusT_rna-NM_204001.1:2.4906e-06)48:2.9208e-06,OphiophagusH_rna-gnl|NaturalisBC|L345_16333.mrna:1e-06)91:0.0100994,(Human_ENST00000646664:1e-06,MusM_ENSMUST00000100497:1e-06)84:2.3757e-06)92:0.00504756,XenopusT_rna-NM_213719.1:2.2493e-06)92:0.00740169)57:0.00565469,BotrylloidesL_Boleac.CG.SB_v3.S268.g06321.01.t:0.110334)64:0.0095748,(((((((DrosophilaM_FBtr0071519:0.0102126,DrosophilaM_FBtr0346242:0.00509166)100:0.0153892,((DrosophilaM_FBtr0334090:0.0413392,ApisM_GB43029-RA:2.1675e-06)99:2.2537e-06,(ApisM_GB41306-RA:2.8367e-06,ApisM_GB41308-RA:1e-06)91:2.2401e-06)99:0.00510731)99:2.2386e-06,ApisM_GB41310-RA:2.4746e-06)99:1.2542e-06,StrigamiaM_SMAR009503-RA:0.155831)68:0.00519203,((AmphibalanusA_rna-gnl|WGS_VIIS|FJT64_015050-RA_mrna:0,AmphibalanusA_rna-gnl|WGS_VIIS|FJT64_002215-RA_mrna:0)0:2.1522e-06,AmphibalanusA_rna-gnl|WGS_VIIS|FJT64_017473-RA_mrna:2.1383e-06)100:0.0102333)62:2.3028e-06,(DrosophilaM_FBtr0083143:2.667e-06,ApisM_GB41311-RA:0.0216598)85:0.0256812)99:0.0308569,((ApisM_GB54339-RA:2.5002e-06,ApisM_GB46094-RA:1e-06)99:0.0113308,ApisM_GB48290-RA:0.114119)99:0.0454656)77:0.00583902)31:2.3895e-06,StrigamiaM_SMAR014889-RA:2.6143e-06)26:2.3891e-06)40:0.00571151,(((((((((((((((((((BotrylloidesL_Boleac.CG.SB_v3.S11.g01002.01.t:0.00495987,BotrylloidesL_Boleac.CG.SB_v3.S1108.g01080.01.t:0.00498835)100:0.0453122,BotrylloidesL_Boleac.CG.SB_v3.S16.g03321.01.t:0.0260459)95:0.0358453,DanioR_ENSDART00000066430:0.0150522)76:2.6694e-06,(((Human_ENST00000366684:0,OphiophagusH_rna-gnl|NaturalisBC|L345_08780.mrna:0)0:2.1103e-06,MusM_ENSMUST00000034453:2.2808e-06)100:0.00999698,XenopusT_rna-NM_001006708.1:2.0415e-06)81:0.00499549)21:2.6296e-06,XenopusT_rna-NM_204024.1:2.6585e-06)49:2.3235e-06,(DanioR_ENSDART00000052838:2.8772e-06,DanioR_ENSDART00000184115:0.0100222)53:0.00499777)74:0.00501619,MusM_ENSMUST00000090269:1e-06)4:2.9511e-06,(Human_ENST00000290378:0,XenopusT_rna-NM_203763.1:0)0:1e-06)5:2.1393e-06,OphiophagusH_rna-gnl|NaturalisBC|L345_07005.mrna:2.9564e-06)15:2.0455e-06,(DanioR_ENSDART00000177923:2.323e-06,((Human_ENST00000224784:2.2056e-06,MusM_ENSMUST00000039631:2.4134e-06)92:2.1774e-06,(((Human_ENST00000409624:1e-06,MusM_ENSMUST00000121731:1e-06)97:2.2191e-06,XenopusT_rna-NM_001011250.1:0.00501536)96:0.00501541,OphiophagusH_rna-gnl|NaturalisBC|L345_12264.mrna:2.8974e-06)95:0.0050107)98:0.0150168)98:0.015034)36:2.9707e-06,DanioR_ENSDART00000109883:0.0458488)63:0.00501533,(DanioR_ENSDART00000114549:2.68e-06,DanioR_ENSDART00000178308:2.2312e-06)99:0.00500605)45:2.1296e-06,DanioR_ENSDART00000080664:2.9516e-06)65:2.1002e-06,XenopusT_rna-NM_203745.1:0.0150619)100:0.0686524,StrongylocentrotusP_rna17309:2.5787e-06)82:0.00963288,StrongylocentrotusP_rna38471:0.0346417)65:0.0119156,StrigamiaM_SMAR006663-RA:0.0512077)4:2.0838e-06,(((CaenorhabditisE_T04C12.6.4:1e-06,CaenorhabditisE_T04C12.4.1:1e-06)100:0.00505564,CaenorhabditisE_M03F4.2a.1:2.4719e-06)100:0.0101229,CaenorhabditisE_T04C12.5.1:2.6839e-06)100:0.0101322)5:0.00513281,(((CaenorhabditisE_T25C8.2.1:0.116352,((SalpingoecaR_rna-gnl|WGS_ACSY|mrna_PTSG_01553T0:1e-06,SalpingoecaR_rna-gnl|WGS_ACSY|mrna_PTSG_05705T0:1e-06)90:2.1413e-06,SalpingoecaR_rna-gnl|WGS_ACSY|mrna_PTSG_02201T0:0.00507998)100:0.025245)63:0.0111303,MonosigaB_rna-XM_001747444.1:0.0212233)60:0.0105693,(((CniThelohanellusK_rna5339:0.0779313,LottiaG_LotgiT193218:2.2264e-06)47:0.00505442,(CrassostreaG_EKC31894:0.00515645,(LingulaA_rna-XM_013554970.1:1e-06,LingulaA_rna-XM_013541863.1:2.7971e-06)100:0.0358746)34:0.00501494)66:0.010333,(LingulaA_rna-XM_013530891.1:0.025439,(LingulaA_rna-XM_024075548.1:0.037396,LingulaA_rna-XM_013535706.1:0.010011)78:0.000145891)42:2.1608e-06)31:0.00510318)65:0.00520887)45:0.0051995)66:0.00982674,((((((((((((((CniAcroporaD_rna7316:0,CniOrbicellaF_rna30506:0)0:0,CniMontiporaC_g62914.t1:0)0:1e-06,CniAcroporaM_amil.1.2.7610.m1:1.4897e-06)15:1.4478e-06,CniPoritesL_plut2.m8.22162.m1:1e-06)10:2.2297e-06,CniMergedstylophoraP_rna4839:0.00505668)4:0.00386405,CniGalaxeaF_gfas1.m1.18565.m1:0.0050541)3:0.00114187,(CniAmplexidiscus_evm.model.scaffold_107.27:2.6776e-06,CniDiscosoma_evm.model.scaffold_50.11:2.746e-06)94:0.00506205)3:2.2806e-06,CniFungiaSp_ffun1.m4.20834.m1:0.0152139)6:2.5934e-06,CniAcroporaT_aten_0.1.m1.25800.m1:1e-06)92:2.6876e-06,CniGoniastreaA_gasp1.m3.29687.m1:2.5352e-06)93:0.00736362,CniMontiporaC_g61851.t1:2.8188e-06)94:0.0073708,CniPocilloporaD_rna-XM_027182017.1:2.2239e-06)44:2.775e-06,CniPocilloporaA_rna568:2.2353e-06)99:0.0296557,((CniExaiptasiaP_rna-XM_021060839.2:0.0132944,CniActiniaT_rna-XM_031702742.1:0.0122969)100:0.0138955,CniNemvArnau_v1g210933:0.0230132)80:0.0143317)78:0.0366702)91:0.0135855,(StrongylocentrotusP_rna37694:0.0411471,(MnemiopsisL_ML234541a-RA:0.0512609,MnemiopsisL_ML26358a-RA:0.0102094)99:0.0102445)97:0.00508396)84:0.0135814)15:2.5638e-06,(((AcanthasterP_rna28289:0.216124,(((((CrassostreaG_EKC40883:0.0150317,(CrassostreaG_EKC40884:2.7713e-06,((CrassostreaG_EKC40886:0.051582,CrassostreaG_EKC40888:0.107887)100:0.137799,CrassostreaG_EKC40887:2.326e-06)100:0.0200728)98:0.0049825)12:0.00414137,CrassostreaG_EKC40885:0.00584876)98:0.238256,CrassostreaG_EKC17954:0.403613)93:0.0535167,(LottiaG_LotgiT204036:0.00496503,LottiaG_LotgiT232973:2.7018e-06)100:0.228224)94:0.0904273,LingulaA_rna-XM_013538420.1:0.215888)94:0.0595624)92:0.0534386,(StrongylocentrotusP_rna15511:0.422674,((StrongylocentrotusP_rna15512:0.0157424,((StrongylocentrotusP_rna15513:0.00483259,StrongylocentrotusP_rna21328:1e-06)92:0.000166007,StrongylocentrotusP_rna19234:0.0101476)99:0.0151266)99:0.01921,StrongylocentrotusP_rna19235:0.084575)100:0.0473675)100:0.078254)94:0.0767218,((CniFungiaSp_ffun1.m4.17242.m1:0.0312335,(CniOrbicellaF_rna19387:0.42674,CniOrbicellaF_rna30563:0.00783756)98:0.0384431)92:0.0172171,(CrassostreaG_EKC38061:0.198414,CrassostreaG_EKC38741:0.30579)100:0.158442)80:0.0184592)66:0.0110277)67:0.00683415)79:0.00909676)80:0.0190951,CniNemvArnau_v1g8520:1e-06)2:0.000165238,(((((((CniAcroporaM_amil.1.2.6425.m1:0.00501684,CniMontiporaC_adi2mcaRNA23140_R3:0.0346588)98:0.0302008,CniMergedstylophoraP_rna20133:0.0206236)65:0.029116,((CniAmplexidiscus_evm.model.scaffold_15.58:2.7144e-06,CniDiscosoma_evm.model.scaffold_81.16:0.00505647)99:0.0105514,CniMontiporaC_g64793.t1:0.0103066)79:0.00523744)7:2.5971e-06,((CniDendronephthya_rna-XM_028539417.1:0.369276,(CniFungiaSp_ffun1.m4.17245.m1:0.249871,CniGoniastreaA_gasp1.m3.14055.m1:0.102114)95:0.0185448)80:0.0193916,(CniGalaxeaF_gfas1.m1.23241.m1:1e-06,CniMergedstylophoraP_rna20135:1e-06)81:2.1595e-06)73:0.00488518)32:2.3627e-06,CniPoritesL_plut2.m8.8671.m1:2.045e-06)24:0.149208,((CniPocilloporaA_rna16909:2.3467e-06,CniMergedstylophoraP_rna35752:0.0101325)18:2.2387e-06,CniPocilloporaD_rna-XM_027193291.1:1e-06)94:0.00506491)61:2.9252e-06,CniMontiporaC_g54998.t1:2.3386e-06)79:0.00667804)4:0.00844201,CniOrbicellaF_rna35630:2.566e-06)2:2.586e-06,CniOrbicellaF_rna35629:2.074e-06)7:0.0168972,((CniPocilloporaA_rna567:2.134e-06,CniPocilloporaD_rna-XM_027182006.1:2.6481e-06)100:0.00445035,CniMergedstylophoraP_rna4840:0.110812)88:0.0159735)7:2.3881e-06,((CniExaiptasiaP_rna-XM_021045858.2:0.00515748,CniActiniaT_rna-XM_031711087.1:0.00509044)74:0.00510117,CniExaiptasiaP_rna-XM_021060755.2:0.00506539)51:0.0103293)64:0.0167514,(((((CniDiscosoma_evm.model.scaffold_81.15:0.184437,MusM_ENSMUST00000184183:0.623787)97:0.0417351,((CniGoniastreaA_gasp1.m3.29686.m1:0.23593,(CniPocilloporaA_rna14337:2.5321e-06,CniPocilloporaD_rna-XM_027190667.1:1e-06)100:0.125329)100:0.254115,(CniPocilloporaA_rna14336:2.0995e-06,CniPocilloporaD_rna-XM_027190686.1:2.0031e-06)100:0.0299776)97:0.285364)92:0.218878,CniOrbicellaF_rna30556:0.00801856)92:0.0142597,CniActiniaT_rna-XM_031702741.1:2.4045e-06)75:2.6013e-06,CniActiniaT_rna-XM_031716007.1:0.0101433)79:0.00548094)60:0.00743309,LingulaA_rna-XM_013546914.1:0.0306902)63:0.00739631,CniNemvArnau_v1g188243:0.00500842)65:0.0074529,((BotrylloidesL_Boleac.CG.SB_v3.S1067.g00786.01.t:0.0414184,CniPoritesL_plut2.m8.22217.m1:0.0820098)53:0.00395348,CniNemvArnau_v1g169611:0.0154851)53:0.00917915)58:0.0313719,CniNemvArnau_v1g234494:0.00509155)9:2.4466e-06,CniActiniaT_rna-XM_031701531.1:2.3264e-06)43:0.0207249,CniNemvArnau_v1g242065:0.0100035)39:0.0103851,(LottiaG_LotgiT202971:0.00504009,LottiaG_LotgiT205506:2.1529e-06)100:0.010118)1:2.3588e-06,(CniXenia_Xe_024038-T1:0.0657151,LottiaG_LotgiT215510:0.0237432)11:0.0224798)80:0.0376165,(CniOrbicellaF_rna30561:0.342462,(CniExaiptasiaP_rna-XM_021049443.1:0.0283711,CniExaiptasiaP_rna-XM_021049442.2:2.6347e-06)100:0.0284456)28:2.4955e-06)44:0.00550722,CniAcroporaD_rna16903:0.0175052)53:0.0192065,(CrassostreaG_EKC27138:2.0723e-06,CniNemvArnau_NVE1820:0.341579)55:0.00908395)79:0.0107786,(AcanthasterP_rna21311:0.0189112,(AcanthasterP_rna1539:0.26032,CniNemvArnau_v1g213250:0.218452)6:0.0316676)6:0.0160731)3:0.0280016)1:0.00218634)2:0.0158109)29:0.00801209)67:0.0164487)44:2.3615e-06)15:2.4444e-06)8:2.6594e-06)73:0.0155264)72:0.00920684)76:0.0188415)38:0.00803014)73:0.0255659)3:0.00985019)4:0.0265394)6:0.0308662)63:0.0504089)52:0.0764032)14:0.063187)6:0.0646903)5:0.0187578)5:0.0875747)15:0.187929)21:0.0728569)2:0.0526067)40:0.0855213)6:0.0977194)4:0.0397592)12:0.172823)2:0.0648707)2:0.0310108)0;
