# Supplementary material for: Evolution of Protein-Mediated Biomineralization in Scleractinian Corals
Source: Front Genet. 2021 Feb 2;12:618517. doi: 10.3389/fgene.2021.618517 (PMC7902050; doi:10.3389/fgene.2021.618517)
Supplement: Supplementary file 2 [file Data_Sheet_2.ZIP › tree.biomin.OG0000130.tree.txt]

((((((((((((AcanthasterP_rna11290:0.940669,StrongylocentrotusP_rna18860:0.950258)100:0.2273,((ApisM_GB55374-RA:1.19996,AmphibalanusA_rna-gnl|WGS_VIIS|FJT64_021783-RA_mrna:1.03988)99:0.116232,((LottiaG_LotgiT170818:0.802942,StrigamiaM_SMAR007475-RA:1.13498)100:0.143892,(LingulaA_rna-XM_013546858.2:0.00429033,LingulaA_rna-XM_013546857.1:0.0291489)100:0.827258)100:0.200482)100:0.2052)100:0.186198,((DanioR_ENSDART00000074786:1.05439,((Human_ENST00000433477:0.186376,MusM_ENSMUST00000029649:0.403909)100:0.12785,OphiophagusH_rna-gnl|NaturalisBC|L345_09883.mrna:0.712802)87:0.176121)100:0.20366,XenopusT_rna-XM_018095892.2:0.711764)100:0.541391)100:0.336703,((((((((CniAcroporaD_rna17586:0.0416238,CniAcroporaM_amil.1.2.12092.m1:0.00442489)100:0.0298668,CniAcroporaT_aten_0.1.m1.6530.m1:0.104908)100:0.271606,(CniMontiporaC_g49933.t1:0.00390141,CniMontiporaC_g29926.t1:2.113e-06)100:0.218643)100:0.116277,(CniDiscosoma_evm.model.scaffold_15.55:1.55622,CniGalaxeaF_gfas1.m1.15124.m1:0.0277991)90:0.369218)91:0.183592,(((CniAmplexidiscus_evm.model.scaffold_50.49:1.78175,CniPoritesL_plut2.m8.1529.m1:2.0089e-06)78:0.141686,((CniGoniastreaA_gasp1.m3.30509.m1:0.172336,CniOrbicellaF_rna22445:0.0916756)94:0.0458249,(CniPocilloporaA_rna5674:1e-06,CniPocilloporaD_rna-XM_027181962.1:2.8695e-06)100:0.444486)76:0.0428405)71:0.0436442,CniFungiaSp_ffun1.m4.31358.m1:0.39579)79:0.111327)87:0.208953,((CniExaiptasiaP_rna-XM_021044145.2:0.796094,CniActiniaT_rna-XM_031716412.1:0.681065)99:0.26462,CniNemvArnau_v1g125012:0.863686)67:0.123782)72:0.221399,((CniAureliaA_scaffold800.g1.t1:0.436626,CniHydraV_rna4964:1.1264)86:0.0927314,CniMorbakkaV_scaffold26.g53.t1:1.00797)100:0.355302)72:0.113487,(CniDendronephthya_rna-XM_028541982.1:0.380163,CniRenillaM_g6651.t1:0.538672)100:0.739031)100:0.493335)69:0.101643,(AmphimedonQ_rna18167:0.00455045,AmphimedonQ_rna20511:0.0452138)100:1.58974)100:0.387963,(CaenorhabditisE_F15D4.4.1:2.23662,(MonosigaB_rna-XM_001743220.1:1.13355,SalpingoecaR_rna-gnl|WGS_ACSY|mrna_PTSG_01119T0:0.811225)81:0.233239)100:0.689259)99:0.215241,DrosophilaM_FBtr0087646:2.07547)90:0.104613,(MonosigaB_rna-XM_001748812.1:0.342219,(SalpingoecaR_rna-gnl|WGS_ACSY|mrna_PTSG_11722T0:0.260481,SalpingoecaR_rna-gnl|WGS_ACSY|mrna_PTSG_05727T0:0.211261)100:0.144202)100:1.31347)93:0.108542,(CaenorhabditisE_R07E3.1a.1:1.61647,CaenorhabditisE_R09F10.1.1:1.53228)100:0.426139)84:0.0532509,(CaenorhabditisE_Y40H7A.10.1:2.06117,OphiophagusH_rna-gnl|NaturalisBC|L345_17186.mrna:1.40346)59:0.271268)64:0.113773,((((((((AcanthasterP_rna31797:0.694247,LingulaA_rna-XM_013542509.1:0.792765)82:0.0877932,(CrassostreaG_EKC42097:0.523144,LottiaG_LotgiT172186:0.372108)100:0.251499)89:0.240078,(CniDendronephthya_rna-XM_028535305.1:0.382251,CniRenillaM_g23458.t1:0.35798)100:0.255162)82:0.0952194,(((((((CniAcroporaM_amil.1.2.20750.m1:0.0321536,CniAcroporaT_aten_0.1.m1.1608.m1:0.0959696)100:0.117026,CniMontiporaC_g40301.t1:0.113552)100:0.104371,(CniPoritesL_jamg1.model.Sc0000003.1:0.10354,CniPoritesL_plut2.m8.29883.m1:0.0298803)100:0.11535)85:0.0839705,CniOrbicellaF_rna18133:0.163442)75:0.0397967,((CniPocilloporaA_rna9732:1e-06,CniPocilloporaD_rna-XM_027186098.1:1e-06)100:0.0524783,CniMergedstylophoraP_rna23630:0.0404741)100:0.106409)91:0.0420278,CniDiscosoma_evm.model.scaffold_63.36:0.36226)99:0.227531,((CniExaiptasiaP_rna-XM_021041391.2:0.261599,CniActiniaT_rna-XM_031719505.1:0.217103)100:0.0956753,(CniNemvArnau_v1g68935:2.6019e-06,CniNemvArnau_v1g204928:2.3697e-06)99:0.300043)98:0.087656)94:0.0947691)81:0.236023,(((((BotrylloidesL_Boleac.CG.SB_v3.S22.g05157.01.t:0.755969,CaenorhabditisE_F41E6.6.1:0.942295)100:0.120864,(DrosophilaM_FBtr0078823:0.978871,ApisM_GB44533-RA:0.807527)97:0.286474)73:0.272416,(((DanioR_ENSDART00000170994:0.426744,(((Human_ENST00000310325:0.166487,MusM_ENSMUST00000119694:0.180812)100:0.633937,OphiophagusH_rna-gnl|NaturalisBC|L345_16499.mrna:0.255934)100:0.10843,XenopusT_rna-NM_001112952.1:0.423023)100:0.107408)97:0.409957,(((Human_ENST00000307886:0.377118,MusM_ENSMUST00000025844:0.279971)100:0.638942,(XenopusT_rna-NM_001045568.1:0.609982,XenopusT_rna-XM_018093402.2:0.686783)97:0.387954)97:1.10055,AmphibalanusA_rna-gnl|WGS_VIIS|FJT64_012101-RA_mrna:0.902047)71:0.159075)70:0.168386,OphiophagusH_rna-gnl|NaturalisBC|L345_17623.mrna:0.917269)92:0.100685)66:0.134844,StrongylocentrotusP_rna8510:1.10267)87:0.0948384,((CniAmplexidiscus_evm.model.scaffold_407.10:0.413182,CniGalaxeaF_gfas1.m1.14094.m1:2.6355e-06)98:0.58614,CniXenia_Xe_013237-T1:0.831568)84:0.111038)97:0.360038)85:0.202026,MnemiopsisL_ML014421a-RA:0.837614)99:0.270976,MnemiopsisL_ML06227a-RA:1.38656)99:0.273574,((((BotrylloidesL_Boleac.CG.SB_v3.S527.g11199.01.t:2.4138e-06,BotrylloidesL_Boleac.CG.SB_v3.S665.g12926.01.t:0.186702)100:0.890282,(CrassostreaG_EKC21001:0.529734,LottiaG_LotgiT159961:0.621174)94:0.0875812)97:0.20323,LingulaA_rna-XM_013538523.1:0.589237)100:0.194021,AmphimedonQ_rna9006:0.862875)100:0.93614)98:0.16635)69:0.0363303,(((BotrylloidesL_Boleac.CG.SB_v3.S294.g06967.01.t:0.708376,(DanioR_ENSDART00000060245:0.352315,((Human_ENST00000220166:0.0972349,MusM_ENSMUST00000034915:0.188917)100:0.24215,OphiophagusH_rna-gnl|NaturalisBC|L345_04751.mrna:0.373415)100:0.185855)100:0.416681)100:0.210566,(AmphimedonQ_rna15941:0.52733,AmphimedonQ_rna15942:0.186519)100:0.564335)100:0.514975,((MonosigaB_rna-XM_001747528.1:0.757101,(MonosigaB_rna-XM_001745036.1:0.206547,((SalpingoecaR_rna-gnl|WGS_ACSY|mrna_PTSG_00769T0:0.0705375,SalpingoecaR_rna-gnl|WGS_ACSY|mrna_PTSG_00770T0:0.0967286)100:0.197863,SalpingoecaR_rna-gnl|WGS_ACSY|mrna_PTSG_08324T0:0.869604)100:0.148713)99:0.18011)100:0.643126,((((((((((AcanthasterP_rna21607:0.485244,AcanthasterP_rna26987:0.365044)100:0.290887,((StrongylocentrotusP_rna11060:0.00692044,StrongylocentrotusP_rna37084:0.0460757)100:0.0163113,StrongylocentrotusP_rna37083:2.0195e-06)100:0.643218)100:0.185773,(MonosigaB_rna-XM_001744446.1:0.761847,SalpingoecaR_rna-gnl|WGS_ACSY|mrna_PTSG_07816T0:0.496413)100:0.642738)99:0.152541,((((((((((CniAcroporaD_rna11583:0.0369852,((CniAcroporaD_rna11585:0.023569,CniAcroporaM_amil.1.2.1278.m1:0.0180461)100:0.0177905,CniAcroporaT_aten_0.1.m1.14026.m1:0.0304027)100:0.0145092)100:0.213895,CniMontiporaC_g71159.t1:0.133255)100:0.183393,CniGalaxeaF_gfas1.m1.16823.m1:0.189983)79:0.0633533,((CniFungiaSp_ffun1.m4.13267.m1:0.0327171,CniGoniastreaA_gasp1.m3.1133.m1:0.533031)98:0.0197164,(CniFungiaSp_ffun1.m4.21253.m1:0.167757,(CniGoniastreaA_gasp1.m3.1132.m1:0.108451,CniOrbicellaF_rna23257:0.0388096)100:0.0812534)100:0.130033)75:0.022687)69:0.0235646,((CniPocilloporaA_rna8885:1e-06,CniPocilloporaD_rna-XM_027185189.1:1e-06)100:0.0457252,CniMergedstylophoraP_rna5710:0.0870804)100:0.167026)88:0.0511725,(CniAmplexidiscus_evm.model.scaffold_86.1:0.147228,((CniDiscosoma_evm.model.scaffold_421.9:0.0468426,CniDiscosoma_evm.model.scaffold_479.2:0.17847)100:0.0385864,CniDiscosoma_evm.model.scaffold_479.1:2.2162e-06)100:0.151693)100:0.142012)100:0.129877,((CniExaiptasiaP_rna-XM_021058978.2:0.213439,CniActiniaT_rna-XM_031693959.1:0.168172)100:0.10877,CniNemvArnau_v1g185623:0.3557)100:0.132103)100:0.17029,((CniDendronephthya_rna-XM_028550564.1:0.198709,(CniXenia_Xe_019276-T1:0.0792285,CniXenia_Xe_019279-T1:0.398771)100:0.230899)100:0.165762,((CniRenillaM_g12450.t1:2.3617e-06,CniRenillaM_g15187.t1:0.0138149)89:0.000187568,CniRenillaM_g15188.t1:0.0479086)100:0.260272)100:0.446462)97:0.0868537,(CniHydraV_rna10988:0.559998,CniMorbakkaV_scaffold285.g10.t1:0.456576)99:0.220948)95:0.065295,((DanioR_ENSDART00000007642:0.449994,(OphiophagusH_rna-gnl|NaturalisBC|L345_02951.mrna:0.351927,OphiophagusH_rna-gnl|NaturalisBC|L345_04875.mrna:0.492717)100:0.183699)100:0.369619,((((DrosophilaM_FBtr0075766:0.478553,((ApisM_GB54863-RA:2.8602e-06,ApisM_GB54861-RA:0.0923046)100:0.0659757,ApisM_GB54862-RA:2.0602e-06)100:0.349989)100:0.226159,(AmphibalanusA_rna-gnl|WGS_VIIS|FJT64_015168-RA_mrna:0.00564113,AmphibalanusA_rna-gnl|WGS_VIIS|FJT64_022244-RA_mrna:0.0252432)100:0.827478)99:0.108495,(((CrassostreaG_EKC41011:0.374104,(LingulaA_rna-XM_013539788.2:0.186177,LingulaA_rna-XM_013556714.1:0.0147911)100:0.299864)100:0.105679,LingulaA_rna-XM_013565192.1:0.642869)100:0.0748451,LottiaG_LotgiT111926:0.564377)100:0.0937353)100:0.0667404,(AmphimedonQ_rna12914:1.20175,((StrigamiaM_SMAR014095-RA:0.130075,StrigamiaM_SMAR002600-RA:0.0395984)100:0.0696032,StrigamiaM_SMAR002599-RA:0.607347)100:0.567788)96:0.127624)96:0.0538112)89:0.074561)83:0.0680313)98:0.167661,(MnemiopsisL_ML31181a-RA:0.0187136,MnemiopsisL_ML31185a-RA:0.00562413)100:1.53333)100:0.276753,(((((((((((((CniAcroporaD_rna11575:0.0107917,CniAcroporaD_rna38896:0.00891553)100:0.00481913,CniAcroporaM_amil.1.2.1267.m1:0.012929)100:0.0231288,CniAcroporaT_aten_0.1.m1.14025.m1:0.0336263)100:0.0951683,CniMontiporaC_g71153.t1:0.118501)100:0.0581377,CniGalaxeaF_gfas1.m1.16474.m1:0.105207)100:0.0388275,(((CniFungiaSp_ffun1.m4.21251.m1:0.0385236,CniFungiaSp_ffun1.m4.30774.m1:0.0688004)100:0.0487558,(CniGoniastreaA_gasp1.m3.22068.m1:0.0388119,(CniOrbicellaF_rna23259:0.0246202,CniOrbicellaF_rna23260:2.9894e-06)100:0.040226)100:0.0378827)99:0.0277882,(((CniOrbicellaF_rna23258:0.246412,CniMergedstylophoraP_rna5701:0.115303)98:0.176727,CniMergedstylophoraP_rna36749:0.110616)98:0.00852164,(CniPocilloporaA_rna8891:1e-06,CniPocilloporaD_rna-XM_027185196.1:1e-06)100:0.0194856)99:0.099325)100:0.0503956)95:0.00486139,CniOrbicellaF_rna23261:0.0422118)96:0.0142374,(CniPoritesL_plut2.m8.5116.m1:2.4509e-06,CniPoritesL_plut2.m8.33600.m1:0.0217098)100:0.137993)97:0.0255634,((CniAmplexidiscus_evm.model.scaffold_72.53:2.1337e-06,(CniDiscosoma_evm.model.scaffold_0.135:0.265092,CniMergedstylophoraP_Spis24370:0.769211)92:0.0155905)100:0.0398491,CniDiscosoma_evm.model.scaffold_0.18:0.0397913)100:0.106225)100:0.193197,((CniExaiptasiaP_rna-XM_021059244.2:0.205278,CniActiniaT_rna-XM_031693896.1:0.227742)99:0.10746,((CniNemvArnau_v1g137597:0.0911657,CniNemvArnau_v1g96020:0.0233594)65:2.0577e-06,CniNemvArnau_v1g9515:2.6957e-06)100:0.22515)100:0.190989)100:0.077167,((CniDendronephthya_rna-XM_028538915.1:0.249099,CniXenia_Xe_007471-T1:0.411875)100:0.0997905,CniRenillaM_g22050.t1:0.361598)100:0.20842)100:0.169586,(CniHydraV_rna2442:0.498686,CniMorbakkaV_scaffold99.g5.t1:0.44463)100:0.137914)100:0.388653,(((((((((((CniAcroporaD_rna11643:0.0101922,CniAcroporaM_amil.1.2.11370.m1:0.0141303)100:0.182454,(CniMontiporaC_g35069.t1:0.00958548,CniMontiporaC_g69834.t1:0.0106392)100:0.160806)100:0.114078,CniGalaxeaF_gfas1.m1.6399.m1:0.197659)100:0.0701843,CniPoritesL_plut2.m8.11844.m1:0.128795)100:0.0707999,((CniFungiaSp_ffun1.m4.28716.m1:0.18512,CniGoniastreaA_gasp1.m3.31386.m1:0.153954)97:0.0482481,CniMergedstylophoraP_rna20908:0.31159)97:0.0449047)100:0.117845,(CniAmplexidiscus_evm.model.scaffold_12.17:0.0641351,CniDiscosoma_evm.model.scaffold_0.264:0.0721529)100:0.23839)100:0.21062,((CniExaiptasiaP_rna-XM_021042021.2:0.294957,CniActiniaT_rna-XM_031694597.1:0.149069)100:0.0898337,CniNemvArnau_v1g123507:0.32995)100:0.122002)100:0.185896,(CniDendronephthya_rna-XM_028556428.1:0.132899,CniXenia_Xe_019814-T1:0.27927)100:0.593142)100:0.141482,((CniAureliaA_scaffold8.g60.t1:0.4131,CniMorbakkaV_scaffold99.g6.t2:0.542541)100:0.127223,CniHydraV_rna6724:0.677182)100:0.234862)100:0.355007,(((((((((((CniAcroporaD_rna38903:0.0654507,CniAcroporaM_amil.1.2.1273.m1:0.0216767)100:0.0166701,CniAcroporaT_aten_0.1.m1.14031.m1:0.0510823)100:0.149754,CniMontiporaC_adi2mcaRNA38903_R0:0.186856)100:0.0616547,CniGalaxeaF_gfas1.m1.6301.m1:0.1386)99:0.055448,CniPoritesL_plut2.m8.5108.m1:0.155715)52:0.0356484,CniDiscosoma_evm.model.scaffold_0.22:0.138919)44:0.0108269,((CniFungiaSp_ffun1.m4.11039.m1:0.0859386,((CniGoniastreaA_gasp1.m3.22072.m1:0.0523706,CniOrbicellaF_rna23269:0.0715768)100:0.0400062,CniOrbicellaF_rna23267:0.0572706)100:0.0306905)100:0.0359607,((CniPocilloporaA_rna8895:1e-06,CniPocilloporaD_rna-XM_027185198.1:1e-06)100:0.0395505,CniMergedstylophoraP_rna28028:0.0423666)100:0.0825363)45:0.060978)100:0.0919055,CniDiscosoma_evm.model.scaffold_0.21:0.251698)100:0.114175,((CniExaiptasiaP_rna-XM_028663163.1:0.437542,CniActiniaT_rna-XM_031693961.1:0.217099)63:0.0771538,CniNemvArnau_v1g94679:0.303928)100:0.210745)100:0.208501,CniDendronephthya_rna-XM_028541882.1:0.633698)100:0.250371,(((((((((CniAcroporaD_rna38904:0.000574918,(CniAcroporaM_amil.1.2.1271.m1:0.00849604,CniAcroporaT_aten_0.1.m1.14016.m1:0.008233)100:0.0146698)100:0.101697,CniMontiporaC_adi2mcaRNA38904_R0:0.0856157)100:0.0679451,CniGalaxeaF_gfas1.m1.6298.m1:0.173279)96:0.0332893,CniPoritesL_plut2.m8.5104.m1:0.134912)100:0.103838,(((CniFungiaSp_ffun1.m4.11034.m1:0.0668025,(CniGoniastreaA_gasp1.m3.22075.m1:0.0215713,CniOrbicellaF_rna23271:0.29278)100:0.0868787)99:0.0182752,(CniGoniastreaA_gasp1.m3.22077.m1:0.0524569,CniOrbicellaF_rna23272:0.124209)100:0.150839)97:0.0142083,((CniPocilloporaA_rna8896:1e-06,CniPocilloporaD_rna-XM_027185197.1:1e-06)100:0.0471485,CniMergedstylophoraP_rna28029:0.0432428)100:0.130086)95:0.0410755)97:0.102838,CniAmplexidiscus_evm.model.scaffold_72.49:0.175781)99:0.0333897,(CniAmplexidiscus_evm.model.scaffold_72.50:0.0458966,CniDiscosoma_evm.model.scaffold_0.20:0.0497348)100:0.14583)100:0.184781,(((CniExaiptasiaP_rna-XM_021059247.2:0.32922,CniActiniaT_rna-XM_031693894.1:0.223131)100:0.0708104,CniNemvArnau_v1g61624:0.368859)100:0.0928702,CniNemvArnau_NVE15526:0.735703)100:0.173142)100:0.372203,((CniDendronephthya_rna-XM_028541977.1:0.0770139,((CniDendronephthya_rna-XM_028541978.1:0.00841679,CniDendronephthya_rna-XM_028541912.1:2.8733e-06)100:0.168089,CniRenillaM_g11526.t1:0.626369)100:0.116061)100:0.726846,(CniHydraV_rna1335:0.675632,CniMorbakkaV_scaffold99.g42.t2:0.47946)100:0.262282)45:0.10926)100:0.150012)100:0.271747)89:0.0605826,(((((((CniAcroporaM_amil.1.2.1269.m1:0.0144334,CniAcroporaT_aten_0.1.m1.14015.m1:0.0278489)100:0.183153,CniGalaxeaF_gfas1.m1.6297.m1:0.0975009)100:0.044741,((CniFungiaSp_ffun1.m4.11037.m1:0.0806961,(CniGoniastreaA_gasp1.m3.22071.m1:0.0373467,CniOrbicellaF_rna23274:0.0531694)100:0.0651282)100:0.0185198,(((CniPocilloporaA_rna8898:2.4008e-06,CniPocilloporaD_rna-XM_027185194.1:2.4585e-06)100:0.0326531,CniMergedstylophoraP_rna28030:0.0494168)21:0.0108943,CniMergedstylophoraP_rna28031:0.0371243)100:0.0884291)100:0.0521085)100:0.0666257,(CniAmplexidiscus_evm.model.scaffold_72.51:0.0640983,CniDiscosoma_evm.model.scaffold_0.19:0.0364925)100:0.228383)100:0.179272,((CniExaiptasiaP_rna-XM_021059031.2:0.407031,CniActiniaT_rna-XM_031693986.1:0.25116)89:0.0843645,((((CniNemvArnau_v1g121411:0.0199244,((CniNemvArnau_v1g137533:2.4364e-06,CniNemvArnau_v1g95942:0.0571378)97:0.0419737,CniNemvArnau_v1g137590:2.7337e-06)97:0.0150417)97:0.00997616,(((CniNemvArnau_v1g44827:0.00572275,(CniNemvArnau_v1g137544:0.0159473,CniNemvArnau_v1g137582:0.0317892)100:0.00505661)89:2.4401e-06,CniNemvArnau_v1g137485:2.2775e-06)94:2.8414e-06,CniNemvArnau_v1g137509:0.0716721)22:0.0508375)29:2.1184e-06,(CniNemvArnau_v1g41661:0.0325977,((CniNemvArnau_v1g198336:0.0812053,CniNemvArnau_NVE6800:0.0352988)100:0.0469868,CniNemvArnau_NVE16790:0.0331713)100:0.39634)92:0.019577)67:0.00805454,(CniNemvArnau_v1g121463:0.0333468,(CniNemvArnau_v1g137519:0.0304141,((CniNemvArnau_v1g137486:1e-06,CniNemvArnau_v1g41491:1e-06)100:0.0162009,((CniNemvArnau_v1g137579:2.1768e-06,CniNemvArnau_NVE16677:0.0781124)94:0.0115041,CniNemvArnau_v1g137586:0.163583)95:0.00942043)95:0.00498484)97:0.0208257)64:2.5326e-06)100:0.288104)100:0.166435)100:0.267829,CniXenia_Xe_020921-T1:0.957178)100:0.175174,(CniAureliaA_scaffold8.g61.t1:0.40641,CniMorbakkaV_scaffold99.g54.t1:0.582862)100:0.420592)100:0.390288)99:0.0690489)100:0.226348)100:0.4015,CniHenneguyaS_rna-gnl|WGS_SGJC|scaffold_4106-snap-0.5-mRNA:2.02434)50:0.186578,(((((((CniAmplexidiscus_evm.model.scaffold_50.48:0.105741,CniDiscosoma_evm.model.scaffold_15.56:0.20475)100:0.476511,CniPoritesL_plut2.m8.1528.m1:0.701142)100:0.778338,CniNemvArnau_v1g225096:0.729486)100:1.22944,((((DanioR_ENSDART00000162837:0.0461838,(DanioR_ENSDART00000156866:0.127816,DanioR_ENSDART00000058095:0.0788848)99:0.0426629)100:0.307597,((DanioR_ENSDART00000051731:0.0757836,DanioR_ENSDART00000147818:0.135748)97:0.0518045,DanioR_ENSDART00000131558:0.0549985)96:0.199009)98:0.415439,OphiophagusH_rna-gnl|NaturalisBC|L345_02953.mrna:1.08157)99:1.86476,MnemiopsisL_ML20637a-RA:4.90257)97:0.748263)99:1.01055,(CrassostreaG_EKC24848:1.86182,CniMyxobolusS_rna-gnl|WGS_QWKW|scaffold_4012-snap-0.1-mRNA:2.883)99:0.530553)96:0.89169,CniThelohanellusK_rna13959:1.9466)51:0.150581,(((OphiophagusH_rna-gnl|NaturalisBC|L345_16389.mrna:1.93458,(MnemiopsisL_ML045244a-RA:1.287,(MnemiopsisL_ML063329a-RA:1.19881,MnemiopsisL_ML078013a-RA:1.36406)100:0.479105)52:2.451e-06)89:0.264791,((MnemiopsisL_ML03248a-RA:1.64381,MnemiopsisL_ML06394a-RA:2.06004)98:0.360751,((MnemiopsisL_ML35608a-RA:1.73564,MnemiopsisL_ML07925a-RA:2.11526)81:0.381134,MnemiopsisL_ML07362a-RA:1.24289)68:0.108229)84:0.196793)85:0.0998719,(MnemiopsisL_ML046334a-RA:1.89503,MnemiopsisL_ML004510a-RA:1.7637)97:0.465583)83:0.116382)36:0.123202)50:0.0837438,(((DrosophilaM_FBtr0080055:0.643886,ApisM_GB55510-RA:0.987981)100:0.965634,CrassostreaG_EKC20543:2.06998)32:2.2427e-06,(((DrosophilaM_FBtr0087637:0.888038,DrosophilaM_FBtr0086935:0.880161)100:0.911285,DrosophilaM_FBtr0344315:1.73226)91:0.0902054,(SalpingoecaR_rna-gnl|WGS_ACSY|mrna_PTSG_08302T0:2.87533,MnemiopsisL_ML14651a-RA:3.07767)82:0.411938)75:0.10833)61:0.21198)34:0.0430627,(((BotrylloidesL_Boleac.CG.SB_v3.S116.g01372.01.t:1.38247,MnemiopsisL_ML007332a-RA:1.59287)95:0.119279,(MnemiopsisL_ML071151a-RA:0.404763,MnemiopsisL_ML012013a-RA:0.434493)100:0.387954)97:0.254929,(OphiophagusH_rna-gnl|NaturalisBC|L345_11391.mrna:3.06563,(MnemiopsisL_ML00328a-RA:2.72342,((((((((AcanthasterP_rna3178:0.67428,AcanthasterP_rna3183:0.823114)100:0.577875,(AmphimedonQ_rna999:1.46568,(LottiaG_LotgiT116870:0.595234,LottiaG_LotgiT172091:0.747263)100:0.724077)100:0.209432)100:0.144127,(LingulaA_rna-XM_013545948.1:0.239394,LingulaA_rna-XM_013545966.1:0.0701622)100:0.815839)100:0.244066,CrassostreaG_EKC29629:0.700779)100:0.225339,AmphibalanusA_rna-gnl|WGS_VIIS|FJT64_010671-RA_mrna:1.8393)94:0.311035,AmphimedonQ_rna7921:1.08553)88:0.105012,(((((((((CniThelohanellusK_rna282:0.493694,CniThelohanellusK_rna4629:0.403806)100:0.159763,(CniThelohanellusK_rna11394:0.186129,CniThelohanellusK_rna11395:0.368608)100:0.170862)100:0.140968,(CniThelohanellusK_rna7216:0.220196,CniThelohanellusK_rna7542:1.06911)100:0.177559)100:0.516974,(((((CniThelohanellusK_rna3339:0.418109,(CniThelohanellusK_rna5300:0.28359,(CniThelohanellusK_rna5308:0.160819,CniThelohanellusK_rna5309:0.466499)63:0.04698)63:0.0675687)100:0.0997891,CniThelohanellusK_rna3866:0.429492)100:0.0610224,CniThelohanellusK_rna5061:0.537957)100:0.0449954,CniThelohanellusK_rna3865:0.361808)100:0.347802,CniThelohanellusK_rna14960:0.782445)100:0.348096)60:0.143045,CniThelohanellusK_rna9773:1.06204)52:0.0840442,((CniHenneguyaS_rna-gnl|WGS_SGJC|scaffold_334-processed-0.8-mRNA:0.261825,CniHenneguyaS_rna-gnl|WGS_SGJC|scaffold_3120-snap-0.4-mRNA:0.218842)100:0.66189,(CniHenneguyaS_rna-gnl|WGS_SGJC|scaffold_2337-augustus-0.4-mRNA:0.79272,CniMyxobolusS_rna-gnl|WGS_QWKW|scaffold_31-snap-0.7-mRNA:0.75816)57:0.0653647)99:0.236072)59:0.151947,(((((CniMyxobolusS_rna-gnl|WGS_QWKW|scaffold_18-snap-0.17-mRNA:0.447286,CniMyxobolusS_rna-gnl|WGS_QWKW|scaffold_2048-snap-0.17-mRNA:0.359348)100:0.214838,CniMyxobolusS_rna-gnl|WGS_QWKW|scaffold_80-snap-0.12-mRNA:0.378707)100:0.267334,CniMyxobolusS_rna-gnl|WGS_QWKW|scaffold_792-snap-0.12-mRNA:0.688712)100:0.15423,(CniMyxobolusS_rna-gnl|WGS_QWKW|scaffold_515-snap-0.12-mRNA:0.699243,CniMyxobolusS_rna-gnl|WGS_QWKW|scaffold_1768-snap-0.13-mRNA:0.631714)100:0.162974)100:0.103117,((((CniMyxobolusS_rna-gnl|WGS_QWKW|scaffold_141-snap-0.8-mRNA:0.382095,CniMyxobolusS_rna-gnl|WGS_QWKW|scaffold_9672-snap-0.10-mRNA:0.600171)100:0.0818157,CniMyxobolusS_rna-gnl|WGS_QWKW|scaffold_13372-snap-0.8-mRNA:0.349313)84:0.0561983,(CniMyxobolusS_rna-gnl|WGS_QWKW|scaffold_520-snap-0.8-mRNA:0.386588,(CniMyxobolusS_rna-gnl|WGS_QWKW|scaffold_6558-snap-0.6-mRNA:0.360024,CniMyxobolusS_rna-gnl|WGS_QWKW|scaffold_9355-snap-0.9-mRNA:0.581585)100:0.0624122)95:0.0728679)65:0.0547564,CniMyxobolusS_rna-gnl|WGS_QWKW|scaffold_2548-snap-0.12-mRNA:0.289192)100:0.301903)100:0.578602)100:0.657685,MnemiopsisL_ML098612a-RA:1.31488)87:0.131878,(XenopusT_rna-XM_012966538.3:0.44856,XenopusT_rna-XM_002938879.3:0.413871)100:1.40278)45:0.110555)26:0.10818,(BotrylloidesL_Boleac.CG.SB_v3.S39.g08873.01.t:1.53606,(((((AmphimedonQ_rna1679:0.691919,(AmphimedonQ_rna1680:1.08139,AmphimedonQ_rna2986:0.851025)19:0.216796)27:0.148534,AmphimedonQ_rna2987:0.763669)26:0.12933,(AmphimedonQ_rna2988:0.891248,(AmphimedonQ_rna11307:0.00472464,AmphimedonQ_rna25974:0.0473784)100:1.02391)92:0.288585)100:0.243201,((CniHenneguyaS_rna-gnl|WGS_SGJC|scaffold_3382-processed-0.4-mRNA:0.697466,CniMyxobolusS_rna-gnl|WGS_QWKW|scaffold_20084-snap-0.4-mRNA:0.480539)100:0.967937,MnemiopsisL_ML10109a-RA:0.99579)81:0.279492)75:0.191747,(OphiophagusH_rna-gnl|NaturalisBC|L345_17595.mrna:0.999535,(((((((((((((DanioR_ENSDART00000109033:0.0139718,DanioR_ENSDART00000166798:0.0239309)9:0.0138721,(((((DanioR_ENSDART00000145570:0.00931513,DanioR_ENSDART00000152635:0.0186905)100:0.00463028,DanioR_ENSDART00000128811:0.0046157)100:0.0140042,DanioR_ENSDART00000152593:0.00925713)62:2.1213e-06,DanioR_ENSDART00000047916:0.00463121)62:0.00462214,DanioR_ENSDART00000187639:2.1385e-06)79:0.013981)7:2.6265e-06,DanioR_ENSDART00000152656:2.9707e-06)17:0.00928822,DanioR_ENSDART00000106072:0.00466742)17:0.0139941,DanioR_ENSDART00000113862:0.00461179)17:0.00706014,DanioR_ENSDART00000109968:0.00229538)100:0.34541,DanioR_ENSDART00000144226:0.131557)100:0.19015,DanioR_ENSDART00000122288:0.184331)100:0.143794,(OphiophagusH_rna-gnl|NaturalisBC|L345_11357.mrna:0.228678,XenopusT_rna-XM_012959164.2:0.323707)74:0.0412395)81:0.286605,(Human_ENST00000340342:0.213472,(Human_ENST00000259470:0.211783,MusM_ENSMUST00000222517:0.325013)100:0.0795176)100:0.182433)76:0.189777,(((MusM_ENSMUST00000026078:0.20487,MusM_ENSMUST00000043754:0.127431)100:0.277335,MusM_ENSMUST00000091569:0.536344)100:0.0691045,((MusM_ENSMUST00000224224:0.587472,((MusM_ENSMUST00000021888:0.557722,MusM_ENSMUST00000021890:0.302057)100:0.07497,MusM_ENSMUST00000021889:0.33516)100:0.0940817)100:0.130993,((MusM_ENSMUST00000021891:0.44971,MusM_ENSMUST00000224986:0.790378)94:0.0846803,(MusM_ENSMUST00000099451:0.146081,MusM_ENSMUST00000223815:0.253884)100:0.332557)99:0.0713874)100:0.361471)100:0.128756)81:0.278052,((((((DanioR_ENSDART00000011497:0.661087,((Human_ENST00000271651:0.100604,MusM_ENSMUST00000015664:0.171019)100:0.19501,(XenopusT_rna-XM_031890340.1:0.384328,(XenopusT_rna-NM_001078967.1:0.235889,XenopusT_rna-XM_018096545.2:0.419545)100:0.284715)100:0.1163)100:0.182007)100:0.312561,((DanioR_ENSDART00000112116:0.226503,DanioR_ENSDART00000174895:0.199801)100:0.473064,((Human_ENST00000368985:0.23827,MusM_ENSMUST00000015667:0.310936)100:0.251987,XenopusT_rna-NM_001005695.1:0.534024)100:0.121815)100:0.159521)100:0.144899,((((XenopusT_rna-XM_031891631.1:0.173932,XenopusT_rna-XM_031891186.1:0.730212)96:0.0838787,(((((XenopusT_rna-XM_031891632.1:0.156851,XenopusT_rna-XM_031891633.1:0.106957)100:0.0589956,XenopusT_rna-XM_031891187.1:0.0525005)100:0.193019,XenopusT_rna-XM_031890406.1:0.269536)97:0.054603,(XenopusT_rna-XM_031891792.1:0.0927777,(XenopusT_rna-XM_031891180.1:0.19966,XenopusT_rna-XM_018096546.2:0.162347)99:0.0208508)99:0.0562047)96:0.0485862,XenopusT_rna-XM_031891185.1:0.297705)96:0.0497164)100:0.297059,XenopusT_rna-XM_018096544.2:0.552548)100:0.15836,XenopusT_rna-NM_001083352.2:0.734755)100:0.298382)83:0.110493,DanioR_ENSDART00000053638:1.28842)100:0.217902,DanioR_ENSDART00000062749:1.2717)66:2.7614e-06,MnemiopsisL_ML282541a-RA:1.22881)75:0.135092)50:0.115739,((((CaenorhabditisE_T03E6.7a.1:1.01635,(((CrassostreaG_EKC36430:0.110019,CrassostreaG_EKC36431:0.30222)100:0.490378,LottiaG_LotgiT221163:0.638029)100:0.221196,LingulaA_rna-XM_013545955.1:0.594697)95:0.114474)25:0.0284283,(((DrosophilaM_FBtr0087593:0.372918,ApisM_GB54331-RA:0.404594)100:0.17955,(StrigamiaM_SMAR007997-RA:0.240784,StrigamiaM_SMAR006106-RA:0.0556873)100:0.493911)100:0.241697,(((AmphibalanusA_rna-gnl|WGS_VIIS|FJT64_019304-RA_mrna:2.6266e-06,AmphibalanusA_rna-gnl|WGS_VIIS|FJT64_019305-RA_mrna:0.0275236)100:0.903268,AmphibalanusA_rna-gnl|WGS_VIIS|FJT64_019306-RA_mrna:0.350964)100:0.203612,MnemiopsisL_ML02744a-RA:0.768324)98:0.21478)92:0.156112)90:0.128228,((((((((((((((((((CniAcroporaD_rna11646:0.0527773,CniAcroporaD_rna11649:0.0852875)81:0.0285971,(CniAcroporaD_rna41610:0.00943493,CniAcroporaM_amil.1.2.11377.m1:0.0269191)99:0.0167113)94:0.0209997,CniAcroporaT_aten_0.1.m1.14836.m1:0.0453569)88:0.0228034,CniGoniastreaA_gasp1.m3.13351.m1:0.309327)100:0.252708,(CniGoniastreaA_gasp1.m3.13349.m1:0.428981,CniMontiporaC_g1765.t1:0.347654)100:0.0539176)100:0.17561,((CniGalaxeaF_gfas1.m1.5111.m1:0.480971,(CniMontiporaC_g5283.t1:0.0139922,CniMontiporaC_g35554.t1:2.5508e-06)100:0.522075)68:0.0679864,((CniOrbicellaF_rna33799:0.62499,(CniPocilloporaA_rna5362:1e-06,CniPocilloporaD_rna-XM_027181659.1:1e-06)100:0.286557)100:0.118299,CniPoritesL_plut2.m8.13246.m1:0.577204)81:0.0835614)81:0.135265)100:0.237452,((((((((((CniAcroporaD_rna19568:0.0149849,CniAcroporaM_amil.1.2.6469.m1:0.0117696)100:0.0282276,CniAcroporaT_aten_0.1.m1.3541.m1:0.0933744)100:0.0881642,(CniMontiporaC_g5282.t1:2.3643e-06,CniMontiporaC_g35555.t1:2.7403e-06)100:0.221727)100:0.119619,CniPoritesL_plut2.m8.13244.m1:0.315386)98:0.0308903,((CniAmplexidiscus_evm.model.scaffold_3.165:0.117164,CniDiscosoma_evm.model.scaffold_55.8:0.150638)100:0.233294,CniGalaxeaF_gfas1.m1.5110.m1:0.157896)91:0.0247011)98:0.0566442,((CniGoniastreaA_gasp1.m3.3263.m1:0.0487362,CniGoniastreaA_gasp1.m3.31619.m1:0.0216746)99:0.0319455,CniOrbicellaF_rna33798:0.0603006)100:0.0661037)47:0.0240287,((CniPocilloporaA_rna5361:1e-06,CniPocilloporaD_rna-XM_027181660.1:2.2643e-06)100:0.0718407,CniMergedstylophoraP_rna5841:0.122662)100:0.120756)88:0.0340835,CniFungiaSp_ffun1.m4.9973.m1:0.175985)76:0.00852872,(CniFungiaSp_ffun1.m4.3304.m1:0.152057,(CniGoniastreaA_gasp1.m3.31618.m1:0.137893,CniOrbicellaF_rna33797:0.0632342)100:0.116879)95:0.0651258)92:0.0283425,CniFungiaSp_ffun1.m4.9975.m1:0.226176)97:0.0442434)98:0.0642608,CniPoritesL_plut2.m8.13251.m1:0.293205)80:0.0134344,CniOrbicellaF_rna33796:0.14011)83:0.030469,(CniExaiptasiaP_rna-XM_021049039.2:0.238305,CniActiniaT_rna-XM_031702905.1:0.486805)98:0.267904)18:0.0387783,(((((((CniAcroporaD_rna19566:0.38528,CniAcroporaM_amil.1.2.6471.m1:0.00656932)100:0.0207059,CniAcroporaT_aten_0.1.m1.3539.m1:0.0659803)100:0.0729665,CniPoritesL_plut2.m8.13247.m1:0.200648)89:0.0290912,(CniMontiporaC_g5280.t1:2.5467e-06,CniMontiporaC_g35557.t1:0.00491046)100:0.187802)93:0.0470886,(((((CniAcroporaD_rna19563:0.0839157,CniAcroporaM_amil.1.2.6472.m1:0.0496921)57:0.0599933,CniAcroporaT_aten_0.1.m1.3543.m1:1.02613)100:0.0784124,CniAcroporaM_amil.1.2.25203.m1:0.631941)87:0.017587,(CniMontiporaC_g5281.t1:0.00530718,CniMontiporaC_g35556.t1:0.00452185)100:0.119116)88:0.0269788,CniMontiporaC_adi2mcaRNA19566_R3:0.498508)94:0.0753539)99:0.144977,(CniFungiaSp_ffun1.m4.9974.m1:0.101035,(CniOrbicellaF_rna33794:0.372059,CniOrbicellaF_rna33795:0.0423919)100:0.0434268)100:0.0647073)87:0.0412831,(CniAmplexidiscus_evm.model.scaffold_3.166:0.368798,CniFungiaSp_ffun1.m4.9978.m1:0.40527)91:0.072062)97:0.0560964)18:0.0448919,(CniExaiptasiaP_rna-XM_021049043.2:0.215904,(CniActiniaT_rna-XM_031702915.1:0.156597,CniNemvArnau_v1g190019:0.230709)100:0.0840982)100:0.11155)100:0.093744,CniNemvArnau_v1g228590:0.534515)94:0.0296889,((((((CniDendronephthya_rna-XM_028536313.1:2.0403e-06,CniDendronephthya_rna-XM_028536383.1:0.032002)100:0.329662,CniXenia_Xe_005640-T1:0.397634)100:0.170795,((CniDendronephthya_rna-XM_028536001.1:0.223792,CniRenillaM_g17764.t1:0.33905)100:0.128833,CniXenia_Xe_005638-T1:0.255582)100:0.332014)100:0.0980419,(CniDendronephthya_rna-XM_028536382.1:0.351866,CniXenia_Xe_005639-T1:0.579613)100:0.366767)45:0.0470511,((CniDendronephthya_rna-XM_028536054.1:0.290814,CniXenia_Xe_005636-T1:0.423153)100:0.1129,CniRenillaM_g17765.t1:0.356771)100:0.141435)73:0.0537036,((CniDendronephthya_rna-XM_028536002.1:0.571291,CniXenia_Xe_005637-T1:0.711775)100:0.592982,LottiaG_LotgiT161642:1.4849)99:0.311979)71:0.0813612)67:0.0870333,(((((((((CniAcroporaD_rna23844:0.0356884,(CniMontiporaC_g20967.t1:2.1282e-06,CniMontiporaC_adi2mcaRNA23846_R0:1e-06)100:0.16835)91:0.00951904,CniAcroporaT_aten_0.1.m1.7356.m1:0.0352605)96:0.0266449,((CniAcroporaD_rna23845:0.0308875,CniAcroporaT_aten_0.1.m1.7357.m1:0.112972)99:0.0569033,CniAcroporaM_amil.1.2.5972.m1:0.0438841)96:0.0258961)100:0.177372,CniMontiporaC_g32151.t1:0.171101)100:0.0441016,CniGalaxeaF_gfas1.m1.7819.m1:0.208268)100:0.0737597,CniActiniaT_rna-XM_031715678.1:0.441964)76:0.0237879,((CniGoniastreaA_gasp1.m3.22063.m1:0.0704908,CniOrbicellaF_rna34815:0.0492811)100:0.152874,(((CniPocilloporaA_rna11475:2.2035e-06,CniPocilloporaD_rna-XM_027187605.1:2.4549e-06)100:0.268956,CniMergedstylophoraP_rna31604:0.151988)75:0.0293487,CniMergedstylophoraP_rna23452:0.0478957)100:0.188116)87:0.0827462)83:0.123969,((CniAmplexidiscus_evm.model.scaffold_554.6:0.241467,CniDiscosoma_evm.model.scaffold_271.10:0.0519267)100:0.0911012,CniDiscosoma_evm.model.scaffold_3104.1:0.0296276)100:0.312782)100:0.209383,(CniAureliaA_scaffold528.g4.t1:0.3038,CniMorbakkaV_scaffold124.g41.t1:0.604692)90:0.107221)13:0.0566748)12:0.0693626,((((((CniAmplexidiscus_evm.model.scaffold_554.7:0.0808327,CniDiscosoma_evm.model.scaffold_271.9:0.112815)100:0.266939,CniMontiporaC_g32152.t1:0.280486)58:0.0587307,CniGalaxeaF_gfas1.m1.7817.m1:0.182383)57:0.0205929,(CniFungiaSp_ffun1.m4.1510.m1:0.182946,((CniGoniastreaA_gasp1.m3.3624.m1:0.0960428,(CniOrbicellaF_rna34816:2.8632e-06,CniOrbicellaF_rna34817:2.9865e-06)100:0.0597039)100:0.0644813,((CniPocilloporaA_rna11474:2.1342e-06,CniPocilloporaD_rna-XM_027187603.1:1e-06)100:0.114768,CniMergedstylophoraP_rna23450:0.106873)100:0.109733)66:0.0315572)65:0.0715511)93:0.0602011,CniPoritesL_plut2.m8.17268.m1:0.153694)100:0.126395,((CniExaiptasiaP_rna-XM_021048867.2:0.365081,CniActiniaT_rna-XM_031699293.1:0.232133)100:0.191093,CniNemvArnau_v1g181181:0.306911)100:0.205017)100:0.225192)12:0.0958226,(CniHydraV_rna8789:0.373541,((CniHydraV_rna10473:0.0348243,CniHydraV_rna23920:0.00732943)100:0.0658192,CniHydraV_rna16697:0.0929956)100:0.313515)100:0.309166)63:0.0685003,((CniHydraV_rna13343:0.288649,((CniHydraV_rna20058:0.104709,CniHydraV_rna24036:2.7864e-06)100:0.177372,CniHydraV_rna22357:0.810834)100:0.728326)100:0.0759718,(CniHydraV_rna14519:0.150554,CniHydraV_rna14632:0.267407)100:0.103747)100:0.658556)18:0.0735965)33:0.0727466,(((((DanioR_ENSDART00000181461:0.624463,(MnemiopsisL_ML005020a-RA:0.783988,MnemiopsisL_ML017310a-RA:0.45721)100:0.404539)94:0.131315,CniNemvArnau_NVE10878:0.830889)10:0.0308449,((((AmphimedonQ_rna794:0.32764,(AmphimedonQ_rna795:0.214334,AmphimedonQ_rna2991:0.119189)100:0.067017)100:0.1449,AmphimedonQ_rna2990:0.0919011)100:0.464819,(AmphimedonQ_rna16399:0.019877,AmphimedonQ_rna19517:0.0110579)100:0.604923)95:0.158658,(AmphimedonQ_rna796:1.08649,((((((((AmphibalanusA_rna-gnl|WGS_VIIS|FJT64_002034-RA_mrna:0.0101509,AmphibalanusA_rna-gnl|WGS_VIIS|FJT64_008282-RA_mrna:0.0153181)58:0.0101677,(AmphibalanusA_rna-gnl|WGS_VIIS|FJT64_002035-RA_mrna:1e-06,AmphibalanusA_rna-gnl|WGS_VIIS|FJT64_008281-RA_mrna:1e-06)100:2.3112e-06)99:0.179889,AmphibalanusA_rna-gnl|WGS_VIIS|FJT64_009981-RA_mrna:0.09234)99:0.0733259,(AmphibalanusA_rna-gnl|WGS_VIIS|FJT64_009982-RA_mrna:0.379553,AmphibalanusA_rna-gnl|WGS_VIIS|FJT64_009984-RA_mrna:0.277496)100:0.296199)100:0.0867634,(AmphibalanusA_rna-gnl|WGS_VIIS|FJT64_011033-RA_mrna:0.188195,AmphibalanusA_rna-gnl|WGS_VIIS|FJT64_011034-RA_mrna:0.248561)100:0.239596)99:0.0921224,AmphibalanusA_rna-gnl|WGS_VIIS|FJT64_009983-RA_mrna:0.725251)40:0.0410236,(AmphibalanusA_rna-gnl|WGS_VIIS|FJT64_018890-RA_mrna:0.665923,AmphibalanusA_rna-gnl|WGS_VIIS|FJT64_014701-RA_mrna:0.333549)100:0.435545)100:0.170726,(((AmphibalanusA_rna-gnl|WGS_VIIS|FJT64_019295-RA_mrna:0.082285,(AmphibalanusA_rna-gnl|WGS_VIIS|FJT64_023481-RA_mrna:0.016045,(AmphibalanusA_rna-gnl|WGS_VIIS|FJT64_023482-RA_mrna:0.0328577,AmphibalanusA_rna-gnl|WGS_VIIS|FJT64_013231-RA_mrna:0.0293808)100:0.0635009)100:0.186287)100:0.0776914,(AmphibalanusA_rna-gnl|WGS_VIIS|FJT64_020301-RA_mrna:0.272051,AmphibalanusA_rna-gnl|WGS_VIIS|FJT64_020302-RA_mrna:0.0908948)100:0.0756575)100:0.583064,AmphibalanusA_rna-gnl|WGS_VIIS|FJT64_022538-RA_mrna:0.747613)100:0.232118)100:0.436423)62:0.0460952)81:0.165111)41:0.058493,CniNemvArnau_v1g180651:0.595852)7:0.0464445,((((AcanthasterP_rna24227:0.66107,((((((CrassostreaG_EKC31776:0.00821921,CrassostreaG_EKC24845:0.00655454)100:0.262993,LingulaA_rna-XM_013558453.2:0.591844)30:0.0623501,LottiaG_LotgiT204652:0.511903)93:0.122975,(CrassostreaG_EKC31777:0.0102027,CrassostreaG_EKC31778:0.125886)100:0.511662)92:0.0485344,(LottiaG_LotgiT208974:0.312369,LottiaG_LotgiT117223:0.403343)100:0.239786)49:0.0788166,(((LingulaA_rna-XM_013562847.1:0.045566,(LingulaA_rna-XM_013559596.1:0.00991264,LingulaA_rna-XM_013559604.1:2.621e-06)100:0.13874)100:0.75386,(LingulaA_rna-XM_013556896.1:0.250755,LingulaA_rna-XM_024077077.1:0.150258)100:0.385087)87:0.197172,((LingulaA_rna-XM_013559602.1:0.0450526,LingulaA_rna-XM_013559645.1:2.3419e-06)100:0.156308,(LingulaA_rna-XM_013559648.1:0.214871,LingulaA_rna-XM_013559593.2:0.173187)99:0.0701786)100:0.356019)36:0.0338763)37:0.0504813)41:0.0788827,LottiaG_LotgiT189728:0.66157)36:0.0635253,((((CrassostreaG_EKC41635:0.567307,CrassostreaG_EKC41636:0.255949)100:0.322607,CrassostreaG_EKC28885:0.135589)99:0.212428,CrassostreaG_EKC28884:0.703463)100:0.40046,((CrassostreaG_EKC31775:0.077653,CrassostreaG_EKC24846:0.0268256)100:1.04655,(LottiaG_LotgiT133240:0.629964,LottiaG_LotgiT141753:0.810024)100:0.176789)95:0.159646)34:0.0877922)36:0.0726824,(((((StrongylocentrotusP_rna508:0.0658339,StrongylocentrotusP_rna25760:0.0296631)77:0.0313499,(StrongylocentrotusP_rna511:0.0683448,StrongylocentrotusP_rna25763:0.127747)100:0.0337982)17:0.024998,StrongylocentrotusP_rna25762:0.0643299)100:0.323973,StrongylocentrotusP_rna513:0.724272)99:0.206388,((BotrylloidesL_Boleac.CG.SB_v3.S39.g08856.01.t:0.604065,(BotrylloidesL_Boleac.CG.SB_v3.S39.g08857.01.t:0.405476,BotrylloidesL_Boleac.CG.SB_v3.S39.g08859.01.t:0.340145)100:0.468767)96:0.126097,(StrongylocentrotusP_rna24443:0.621083,(AcanthasterP_rna807:0.228635,(AcanthasterP_rna804:0.0865792,AcanthasterP_rna805:0.0619164)100:0.368462)100:0.402642)86:0.0748071)86:0.0299673)93:0.0578222)41:0.124523)40:0.0780464)59:0.144147)52:0.0520309)58:0.06357)28:0.0330443)17:0.0772466)40:0.0229816)54:0.00308449)48:0.0246291)63:0.0865814)66:0.0946288)69:0.0681356)69:0.0363303)0;
