# Supplementary material for: Evolution of Protein-Mediated Biomineralization in Scleractinian Corals
Source: Front Genet. 2021 Feb 2;12:618517. doi: 10.3389/fgene.2021.618517 (PMC7902050; doi:10.3389/fgene.2021.618517)
Supplement: Supplementary file 2 [file Data_Sheet_2.ZIP › tree.biomin.OG0000139.tree.txt]

(FungSchizosaccharomycesP_SPCC330.21.1:0.494165,(AmphimedonQ_rna107:1.02847,(AmphimedonQ_rna26492:0.230085,((((AcanthasterP_rna9476:1.1346,CniPoritesL_plut2.m8.23064.m1:1.82862)88:0.531672,(CniDiscosoma_evm.model.scaffold_5601.1:0.829846,StrigamiaM_SMAR002814-RA:1.53267)91:0.88195)8:0.0572589,((((((AcanthasterP_rna36088:1.31866,(CniAcroporaM_amil.1.2.24955.m1:0.826223,CniAureliaA_scaffold63.g36.t1:1.25102)99:0.686093)99:0.292963,(CniAureliaA_scaffold1713.g3.t1:2.2125e-06,CniAureliaA_scaffold4444.g1.t1:0.12512)100:1.12743)98:0.129133,(((CniAcroporaM_amil.1.2.11643.m1:1.12554,CniHydraV_rna18980:2.56953)100:1.31644,(CniHydraV_rna10493:1.12355,StrongylocentrotusP_rna31220:1.12549)100:0.36342)88:0.192696,((CniAureliaA_scaffold2123.g1.t3:1.28767,CniHydraV_rna2752:0.652099)100:0.336063,CniFungiaSp_ffun1.m4.22449.m1:2.25913)100:0.281586)88:0.581578)85:0.105405,((CniFungiaSp_ffun1.m2b.2476.m1:1.15707,(CniFungiaSp_ffun1.m4.24487.m1:0.894816,CniMontiporaC_g8695.t1:0.322102)95:0.272981)99:0.432197,CniGoniastreaA_gasp1.m3.14776.m1:1.03006)76:0.294416)60:0.11201,(((((((((((((((CniAcroporaD_rna13412:0.143537,CniGoniastreaA_gasp1.m3.25546.m1:0.0468425)100:0.291215,CniGalaxeaF_gfas1.m1.21887.m1:0.810505)85:0.010348,(((CniDiscosoma_evm.model.scaffold_243.12:0.10039,(CniMergedstylophoraP_Spis17388:0.00524111,CniMergedstylophoraP_rna31795:1e-06)100:0.0398342)100:0.0698847,CniMergedstylophoraP_rna30090:1.37424)85:0.0170433,CniGoniastreaA_gasp1.m3.31761.m1:0.539834)99:0.103827)85:0.0602965,(CniActiniaT_rna-XM_031698979.1:0.0145363,CniActiniaT_rna-XM_031716633.1:0.0138203)100:0.366253)48:0.0282402,((((((((CniAcroporaT_aten_0.1.m1.18013.m1:0.0571182,CniGalaxeaF_gfas1.m1.20962.m1:0.133961)100:0.0507636,(CniPocilloporaA_rna770:1e-06,CniPocilloporaD_rna-XM_027184035.1:1e-06)100:0.0455825)99:0.00549706,CniGoniastreaA_gasp1.m3.18716.m1:0.0675934)98:0.0102882,((CniGalaxeaF_gfas1.m1.19809.m1:0.0124043,(CniMontiporaC_g43013.t1:0.0831014,CniMontiporaC_g20420.t1:0.143392)86:0.0299178)54:2.8374e-06,((CniGalaxeaF_gfas1.m1.20960.m1:0.0906368,CniGoniastreaA_gasp1.m3.30975.m1:0.0855547)97:0.105039,CniMontiporaC_g42098.t1:0.0353551)63:2.3477e-06)67:0.0164494)69:0.129386,CniAcroporaT_aten_0.1.m1.24970.m1:0.208281)94:0.111571,CniPoritesL_plut2.m8.24588.m1:0.816398)94:0.130571,CniMergedstylophoraP_Spis23059:0.632681)98:0.0899177,((CniMergedstylophoraP_Spis4682:0.363738,(((CniMergedstylophoraP_Spis20263:2.2322e-06,CniMergedstylophoraP_rna35344:2.2995e-06)91:0.00395712,CniMergedstylophoraP_Spis24131:0.107154)94:0.0151099,CniMergedstylophoraP_Spis24305:0.0941197)95:0.0184628)100:0.0232608,CniMergedstylophoraP_Spis23817:0.0977182)100:0.435671)49:0.0609479)95:0.17199,(((((CniAcroporaD_rna35601:0.0512651,CniMergedstylophoraP_Spis21733:0.125591)100:0.224333,CniMergedstylophoraP_rna30950:0.278828)100:0.122703,(((CniAcroporaM_amil.1.2.19503.m1:0.000993007,CniPoritesL_plut2.m8.33267.m1:0.0766474)100:0.372841,CniMergedstylophoraP_rna31835:0.441008)97:0.0518825,(CniPocilloporaA_rna4790:2.1363e-06,CniPocilloporaD_rna-XM_027181052.1:2.5012e-06)100:0.576773)98:0.0968485)97:0.0610743,(((CniPoritesL_plut2.m8.16108.m1:0.271076,CniPoritesL_plut2.m8.23398.m1:0.132977)87:0.190079,(((CniMergedstylophoraP_rna5696:2.5929e-06,CniMergedstylophoraP_rna36612:0.00345764)99:0.0219421,CniMergedstylophoraP_Spis24011:2.0132e-06)96:2.2649e-06,CniMergedstylophoraP_Spis24669:0.00286545)97:0.0162791)74:0.00620659,CniMergedstylophoraP_Spis24671:0.261667)100:0.421047)91:0.116755,(((((((CniAcroporaD_rna37616:0.0850343,(CniDiscosoma_evm.model.scaffold_183.43:0.106673,(CniDiscosoma_evm.model.scaffold_674.1:2.5268e-06,CniDiscosoma_evm.model.scaffold_983.2:0.510368)100:0.129261)100:0.0359917)100:0.126958,(((CniExaiptasiaP_rna-XM_021056213.2:0.087955,(CniMergedstylophoraP_rna15770:0.0953515,((CniNemvArnau_v1g208783:0.215713,((CniNemvArnau_v1g217754:0.0437277,CniNemvArnau_v1g49597:1e-06)36:2.1296e-06,CniNemvArnau_v1g48779:1e-06)45:2.4087e-06)95:0.0476107,CniNemvArnau_v1g197241:0.0819551)100:0.0264178)100:0.0268328)100:0.0849127,CniMergedstylophoraP_Spis19136:0.181326)100:0.108794,(CniMergedstylophoraP_Spis15809:0.135628,CniMergedstylophoraP_rna27075:0.0876465)100:0.239806)89:0.0236741)90:0.115345,CniOrbicellaF_rna11538:0.415204)100:0.129514,CniDiscosoma_evm.model.scaffold_249.27:0.335438)96:0.0435288,((CniGoniastreaA_gasp1.m3.8084.m1:0.184787,CniPoritesL_jamg1.model.Sc0000023.123:0.0321606)99:0.245459,(CniMergedstylophoraP_Spis16553:0.0595622,CniMergedstylophoraP_Spis24661:0.364629)100:0.398353)97:0.0360857)99:0.0593682,(((((CniPocilloporaA_rna22062:2.9702e-06,CniPocilloporaD_rna-XM_027198462.1:2.9567e-06)100:0.196611,CniMergedstylophoraP_Spis4986:0.0488829)100:0.162941,((CniMergedstylophoraP_Spis21163:0.14241,CniMergedstylophoraP_Spis23247:0.189009)100:0.0383882,CniMergedstylophoraP_rna34899:0.0398583)100:0.131187)100:0.142317,CniMergedstylophoraP_Spis11862:0.637915)99:0.0560472,(CniMergedstylophoraP_Spis322:0.0926972,CniMergedstylophoraP_Spis640:0.274473)100:0.419779)96:0.0512269)97:0.140645,(CniDiscosoma_evm.model.scaffold_318.16:0.39142,CniActiniaT_rna-XM_031709407.1:0.480317)92:0.305946)91:0.027566)91:0.0949862)98:0.0870601,(((((((CniAmplexidiscus_evm.model.scaffold_303.21:0.209263,CniMergedstylophoraP_Spis5183:0.0508786)63:0.80663,((CniDiscosoma_evm.model.scaffold_700.5:0.135438,CniPoritesL_jamg1.model.Sc0000331.32:0.0170086)65:0.0217837,CniMontiporaC_g52634.t1:0.167965)99:0.109954)87:0.216984,CniOrbicellaF_rna26421:0.130223)86:0.199085,(CniDiscosoma_evm.model.scaffold_1518.1:0.813261,(CniMergedstylophoraP_Spis11280:0.0403666,CniMergedstylophoraP_Spis23471:0.0690147)100:0.135567)100:0.0754332)86:0.158023,(((((((CniRenillaM_g4371.t1:0.00302267,CniRenillaM_g4817.t1:2.5723e-06)78:0.00151403,((CniRenillaM_g7301.t1:0.00162017,CniRenillaM_g12380.t1:0.00111775)100:1.79127e-05,CniRenillaM_g18245.t1:1e-06)99:0.001135)76:0.00113477,CniRenillaM_g17083.t1:0.00227414)46:2.1329e-06,CniRenillaM_g22770.t1:0.00287828)79:0.00113227,(CniRenillaM_g4587.t1:0.00125652,CniRenillaM_g21661.t1:1e-06)40:2.1079e-06)95:0.00113195,CniRenillaM_g13242.t1:2.5991e-06)88:1.5475e-06,CniRenillaM_g21027.t1:2.7296e-06)100:0.260005)67:0.0728434,CniMergedstylophoraP_rna31652:0.375558)69:0.0854662,(CniGoniastreaA_gasp1.m3.7002.m1:0.435498,(CniRenillaM_g10297.t1:0.0249702,CniRenillaM_g13426.t1:0.00858882)100:0.295683)100:0.221036)88:0.168023)77:0.0552809,(((CniAureliaA_scaffold2005.g3.t1:0.0559167,CniNemvArnau_v1g206508:0.153634)100:0.304255,((((CniRenillaM_g8872.t1:0.0169899,CniRenillaM_g14227.t1:0.0405202)100:0.00516012,CniRenillaM_g17193.t1:0.447591)87:2.2325e-06,CniRenillaM_g15051.t1:0.00182848)99:0.0127673,CniRenillaM_g20652.t1:0.0114092)100:0.344909)100:0.100112,CniAureliaA_scaffold2786.g2.t1:0.477853)100:0.151817)81:0.0225361,CniFungiaSp_ffun1.m4.21217.m1:1.4712)53:0.0953891,((((((((CniFungiaSp_ffun1.m4.7997.m1:0.231053,CniFungiaSp_ffun1.m4.27016.m1:0.0657289)100:0.0542595,CniFungiaSp_ffun1.m4.22045.m1:2.7546e-06)100:0.361005,CniGalaxeaF_gfas1.m1.9378.m1:0.291276)66:0.0287406,(CniGoniastreaA_gasp1.m3.11003.m1:0.0936801,CniMergedstylophoraP_Spis23819:0.417136)100:0.075022)49:0.142187,(((CniGoniastreaA_gasp1.m3.1072.m1:0.549536,CniGoniastreaA_gasp1.m1b.4233.m1:0.290044)97:0.117724,CniGoniastreaA_gasp1.m3.31816.m1:0.353418)75:0.0423333,(CniMergedstylophoraP_rna8139:0.128714,(CniMergedstylophoraP_Spis24342:0.0578385,CniMergedstylophoraP_Spis24478:0.176859)100:0.0437417)100:0.158202)27:2.3839e-06)66:0.0897143,(CniGoniastreaA_gasp1.m3.24003.m1:0.53918,CniGoniastreaA_gasp1.m3.28432.m1:0.300094)64:0.112295)56:0.0384529,((((((CniGoniastreaA_gasp1.m3.412.m1:1.23238,CniGoniastreaA_gasp1.m3.26626.m1:0.0512131)81:0.037157,CniGoniastreaA_gasp1.m3.2585.m1:0.0759191)81:0.045881,(CniGoniastreaA_gasp1.m3.4727.m1:0.446374,(CniGoniastreaA_gasp1.m3.8436.m1:0.182953,CniGoniastreaA_gasp1.m3.25058.m1:0.0811926)100:0.233824)88:0.121543)4:0.0105285,CniGoniastreaA_gasp1.m1b.44811.m1:0.672352)67:2.6951e-06,(((CniGoniastreaA_gasp1.m3.4728.m1:0.189099,CniGoniastreaA_gasp1.m3.7339.m1:0.18009)94:0.0136952,CniGoniastreaA_gasp1.m3.28163.m1:0.087141)95:0.0638507,CniGoniastreaA_gasp1.m3.28482.m1:0.278755)100:0.0742823)74:0.0543033,CniGoniastreaA_gasp1.m3.15520.m1:0.242759)100:0.182489)99:0.28063,(CniGoniastreaA_gasp1.m3.9820.m1:0.885834,CniGoniastreaA_gasp1.m3.20710.m1:0.282451)100:0.57936)59:0.0998276)94:0.184459,CniPoritesL_plut2.m8.30994.m1:1.0078)82:0.0598418,CniMergedstylophoraP_Spis13073:1.346)32:0.0957432,((CniFungiaSp_ffun1.m4.22451.m1:1.00314,CniMergedstylophoraP_Spis20439:1.79559)100:0.681736,CniPoritesL_plut2.m8.97.m1:1.56304)38:0.469733)34:0.0819815,CniMontiporaC_g6806.t1:1.34691)27:0.0112763,((((CniAureliaA_scaffold2902.g1.t1:1.36696,((CniPoritesL_plut2.m8.26547.m1:1.48254,MnemiopsisL_ML30481a-RA:1.16255)100:0.742426,AmphimedonQ_rna5977:1.59187)93:0.46984)30:0.331511,CniMontiporaC_g23786.t1:1.35197)94:0.376299,CniMergedstylophoraP_Spis11979:2.76636)21:0.0156757,(CniFungiaSp_ffun1.m2b.20747.m1:0.757584,(CniFungiaSp_ffun1.m2b.32441.m1:0.572585,(CniPoritesL_plut2.m8.8887.m1:0.107443,CniPoritesL_plut2.m8.26075.m1:0.472522)100:0.739973)34:0.316769)38:0.392626)40:0.288206)57:0.166579)84:0.168209,(((((((((((((CniAcroporaD_rna2060:0.0318231,CniAcroporaM_amil.1.2.16868.m1:2.931e-06)100:0.0134752,CniAcroporaM_amil.1.2.13968.m1:0.100417)58:0.0206591,(CniAcroporaT_aten_0.1.m1.7662.m1:0.0487729,CniAcroporaT_aten_0.1.m1.24457.m1:0.0466503)68:0.0302462)54:0.00851734,(CniAcroporaM_amil.1.2.23024.m1:0.168808,CniAcroporaM_amil.1.2.24210.m1:0.283604)56:0.303028)65:0.0285542,(CniAcroporaT_aten_0.1.m1.11386.m1:0.243801,(CniAcroporaT_aten_0.1.m1.24456.m1:0.0443486,CniAcroporaT_aten_0.1.m1.31888.m1:0.113723)100:0.107514)56:2.2761e-06)99:0.010547,CniAcroporaM_amil.1.2.10029.m1:0.161043)99:0.0233081,((CniAcroporaM_amil.1.2.19995.m1:0.0839959,CniAcroporaM_amil.1.2.24209.m1:0.096575)98:0.00753315,CniAcroporaM_amil.1.2.24824.m1:0.167616)100:0.0352194)100:0.438564,(((((((((((CniAcroporaD_rna25612:2.5231e-06,(CniAcroporaM_amil.1.2.9868.m1:0.942273,CniAcroporaM_amil.1.2.14566.m1:0.24651)97:0.0071747)97:0.00719742,CniMontiporaC_g17087.t1:0.00889929)85:1.5818e-06,CniMontiporaC_g60435.t1:0.00213286)16:2.0796e-06,CniMontiporaC_g50928.t1:1e-06)11:2.5022e-06,(CniMontiporaC_g24367.t1:0,CniMontiporaC_g28306.t1:0)0:1e-06)25:2.3469e-06,((CniAcroporaT_aten_0.1.m1.253.m1:0.104917,CniAcroporaT_aten_0.1.m1.38034.m1:0.000178914)100:0.110473,(CniMontiporaC_adi2mcaRNA25612_R8:0.00486058,CniMontiporaC_g70507.t1:0.00213651)32:2.2556e-06)20:2.2477e-06)56:2.228e-06,CniMontiporaC_g67380.t1:0.0157167)84:0.0117217,CniMontiporaC_adi2mcaRNA25612_R9:0.136159)91:0.0247743,(((CniAcroporaM_amil.1.2.1647.m1:0.42396,CniAcroporaM_amil.1.2.9867.m1:0.128596)100:0.120879,CniAcroporaT_aten_0.1.m1.16919.m1:0.115911)79:0.120537,((CniAmplexidiscus_evm.model.scaffold_376.8:1e-06,CniAmplexidiscus_evm.model.scaffold_614.5:2.7167e-06)100:0.0642219,CniGoniastreaA_gasp1.m3.3975.m1:0.32034)97:0.00995476)79:0.0235111)79:0.0473293,CniFungiaSp_ffun1.m4.1374.m1:0.191411)79:0.2387,(CniAcroporaT_aten_0.1.m1.11699.m1:0.617493,CniAcroporaT_aten_0.1.m1.16964.m1:0.653473)99:0.78896)96:0.210564)94:0.0881273,((((((((CniAcroporaD_rna10507:0.156396,CniAcroporaM_amil.1.2.16515.m1:0.13428)79:0.0652014,(((CniAcroporaD_rna31158:0.0029263,CniAcroporaM_amil.1.2.19858.m1:0.016175)87:0.00348676,CniAcroporaM_amil.1.2.17775.m1:0.0907317)85:0.0110721,(((CniAcroporaD_rna36945:0.28774,((CniAcroporaD_rna36946:0.0501987,(CniMontiporaC_g3360.t1:0.162834,CniMontiporaC_g4594.t1:0.0262647)99:0.0633402)94:0.0549027,CniAcroporaT_aten_0.1.m1.2752.m1:0.0144698)88:0.0242169)84:0.0340954,CniAcroporaT_aten_0.1.m1.38334.m1:0.00527885)57:0.00560989,(CniAcroporaT_aten_0.1.m1.12941.m1:0.229786,CniAcroporaT_aten_0.1.m1.25907.m1:0.116909)86:2.886e-06)56:0.0155572)52:2.7332e-06)66:0.0080714,((CniMontiporaC_g64893.t1:0.122381,CniMontiporaC_adi2mcaRNA31158_R2:0.102007)91:0.00637361,CniMontiporaC_adi2mcaRNA31158_R1:0.0314267)93:0.0234787)71:0.0088754,CniAcroporaM_amil.1.2.16510.m1:0.230082)82:0.0538965,CniAcroporaM_amil.1.2.19105.m1:0.289493)97:0.0186489,CniAcroporaT_aten_0.1.m1.16575.m1:0.34799)100:0.113262,(CniNemvArnau_v1g221127:0.043977,CniNemvArnau_v1g219898:0.0675326)100:0.478362)97:0.114136,((CniDendronephthya_rna-XM_028559245.1:0.435476,CniXenia_Xe_008843-T1:0.268395)61:2.344e-06,((CniXenia_Xe_015172-T1:0.109751,CniXenia_Xe_029092-T1:2.0938e-06)100:0.167601,CniXenia_Xe_024200-T1:0.31669)99:0.277731)89:0.0407631)98:0.141286)99:0.428276,(((CniAcroporaT_aten_0.1.m1.6190.m1:0.913739,CniGoniastreaA_gasp1.m3.2291.m1:1.11547)75:0.273863,CniAureliaA_scaffold1713.g2.t1:1.57134)89:0.448169,AmphimedonQ_rna20528:0.851819)85:0.0957714)75:0.0939833,((((((((((((((CniAcroporaD_rna10820:0.0614879,CniPoritesL_jamg1.model.Sc0000523.32:0.108803)68:2.6466e-06,CniAcroporaM_amil.1.2.24441.m1:0.0600111)82:0.0310363,CniAcroporaM_amil.1.2.17879.m1:0.0534678)84:0.0618699,((CniAcroporaM_amil.1.2.5209.m1:0.428855,CniAcroporaM_amil.1.2.13154.m1:0.250866)100:0.220927,(CniAcroporaM_amil.1.2.13155.m1:0.5291,(CniPoritesL_plut2.m8.11149.m1:0.400695,CniPoritesL_plut2.m8.23359.m1:0.143507)92:0.052639)100:0.133428)92:0.0424503)100:0.125891,((CniGalaxeaF_gfas1.m1.9101.m1:0.247573,CniMergedstylophoraP_Spis11530:0.490228)99:0.0690558,(CniMontiporaC_g35600.t1:0.0505751,(((CniMontiporaC_adi2mcaRNA40897_R3:0.00201541,CniMontiporaC_adi2mcaRNA40897_R4:0.002016)99:2.1067e-06,(CniMontiporaC_adi2mcaRNA40897_R9:0.0185959,CniMontiporaC_adi2mcaRNA40897_R8:0.0144853)99:0.00397836)99:0.0125536,((CniMontiporaC_g21788.t1:0.00652611,CniMontiporaC_g20772.t1:0.189247)100:0.0918732,(CniMontiporaC_g41800.t1:0.0622546,CniMontiporaC_g31081.t1:0.214564)100:0.0805869)99:0.0370583)99:0.00398147)100:0.159816)99:0.0709497)98:0.0917369,CniGalaxeaF_gfas1.m1.9102.m1:0.580525)99:0.063385,(CniRenillaM_g18033.t1:0.378537,CniExaiptasiaP_rna-XM_021052149.2:0.135097)100:0.215586)99:0.0642365,((CniMergedstylophoraP_Spis16004:0.250362,CniMergedstylophoraP_rna35409:0.0526092)100:0.489749,(((CniNemvArnau_v1g223947:2.3424e-06,CniNemvArnau_v1g196485:0.0272622)88:0.0100086,(CniNemvArnau_v1g225175:0.0062542,(CniNemvArnau_v1g217859:0.0217805,CniNemvArnau_v1g96567:0.239529)94:0.0166626)89:0.00567127)69:2.2097e-06,CniNemvArnau_v1g219929:0.0124126)100:0.365307)100:0.241325)100:0.200767,(CniExaiptasiaP_rna-XM_021043163.2:0.268842,CniMergedstylophoraP_Spis888:0.358298)100:0.383358)55:0.0412,((((((((((CniAcroporaD_rna40897:0.0217629,(CniAcroporaM_amil.1.2.17933.m1:0.00747722,CniAcroporaT_aten_0.1.m1.367.m1:0.00360906)99:0.00187577)98:2.9217e-06,CniAcroporaT_aten_0.1.m1.11564.m1:0.00471014)99:0.033618,(CniGalaxeaF_gfas1.m1.23966.m1:0.286429,CniGoniastreaA_gasp1.m3.25332.m1:1.10463)3:2.1668e-06)4:0.00646128,(CniGoniastreaA_gasp1.m3.23018.m1:0.189408,CniGoniastreaA_gasp1.m3.24536.m1:0.0392388)100:0.106285)57:0.00627174,((CniMontiporaC_adi2mcaRNA40897_R1:0.0200504,CniMontiporaC_g68364.t1:0.0102788)88:0.0530665,CniMontiporaC_adi2mcaRNA40897_R2:0.0657746)88:0.0212567)86:0.00272089,CniMergedstylophoraP_rna10776:0.126829)86:0.0109039,((CniGoniastreaA_gasp1.m3.3943.m1:0.0976111,CniGoniastreaA_gasp1.m3.27435.m1:0.0351056)78:2.1169e-06,CniGoniastreaA_gasp1.m3.15173.m1:0.0525254)94:0.0304613)100:0.158191,((CniFungiaSp_ffun1.m4.2035.m1:0.146447,(CniFungiaSp_ffun1.m4.8329.m1:0.085106,CniFungiaSp_ffun1.m4.23930.m1:0.072799)100:0.236015)100:0.081816,(CniFungiaSp_ffun1.m4.23928.m1:0.00766255,CniFungiaSp_ffun1.m4.33102.m1:0.210757)100:0.0159387)100:0.176501)100:0.268812,((CniExaiptasiaP_rna-XM_028663572.1:0.394613,(CniExaiptasiaP_rna-XM_021048446.2:0.220918,(CniMergedstylophoraP_rna3137:0.00384848,CniMergedstylophoraP_rna34423:1e-06)100:0.287713)100:0.0503497)100:0.236183,CniActiniaT_rna-XM_031703072.1:0.51836)95:0.0831372)100:0.0928219,(CniExaiptasiaP_rna-XM_021049419.2:0.374905,CniMergedstylophoraP_Spis22163:0.820559)49:0.142986)47:0.0658268)32:0.0679292,(((CniFungiaSp_ffun1.m4.21214.m1:0.136366,CniGalaxeaF_gfas1.m1.22632.m1:0.244741)98:0.137649,(CniGalaxeaF_gfas1.m1.22631.m1:0.456617,(((CniGoniastreaA_gasp1.m3.10535.m1:0.168495,CniMontiporaC_g11093.t1:2.1857e-06)94:0.00506875,CniMontiporaC_g132.t1:2.1215e-06)95:0.0616924,(CniMontiporaC_g7852.t1:0.0515156,CniOrbicellaF_rna1634:0.0617561)100:0.0872081)100:0.129815)100:0.0931752)100:0.337115,(CniExaiptasiaP_rna-XM_028661857.1:0.455374,(CniExaiptasiaP_rna-XM_028662728.1:0.759112,CniMergedstylophoraP_Spis20214:0.111093)100:0.335576)47:0.112523)49:0.085189)100:0.139019,(((((CniDendronephthya_rna-XM_028541354.1:1e-06,(CniDendronephthya_rna-XM_028558294.1:0.00309503,CniDendronephthya_rna-XM_028559696.1:0.00348643)95:1e-06)89:2.282e-06,CniDendronephthya_rna-XM_028557827.1:1e-06)70:2.0471e-06,CniDendronephthya_rna-XM_028553661.1:0.00754711)100:0.282607,CniDendronephthya_rna-XM_028548189.1:0.590662)98:0.0968155,(CniExaiptasiaP_rna-XM_021056267.2:0.304725,(CniActiniaT_rna-XM_031699152.1:2.7646e-06,CniActiniaT_rna-XM_031699150.1:0.00304302)100:0.189174)100:0.0843367)100:0.557924)100:0.147268,StrigamiaM_SMAR002815-RA:0.958568)86:0.0662371,(((((((((((((CniAcroporaD_rna16414:0.0401499,CniAcroporaD_rna20197:0.168743)72:0.00647374,CniAcroporaM_amil.1.2.17209.m1:0.0173215)67:2.2261e-06,CniAcroporaM_amil.1.2.18674.m1:0.0740635)71:0.0190983,(CniAcroporaM_amil.1.2.24945.m1:0.0489093,((CniAcroporaT_aten_0.1.m1.4786.m1:0.148162,((CniAcroporaT_aten_0.1.m1.12920.m1:2.1437e-06,CniAcroporaT_aten_0.1.m1.23740.m1:0.122541)16:0.150741,CniAcroporaT_aten_0.1.m1.30397.m1:0.152607)14:0.0465286)14:0.0139128,CniAcroporaT_aten_0.1.m1.35079.m1:0.246372)100:0.0349379)78:0.00526348)69:0.00277933,CniAcroporaT_aten_0.1.m1.25544.m1:0.325449)70:0.00961909,CniAcroporaT_aten_0.1.m1.25949.m1:0.152799)16:0.000955689,(((CniAcroporaM_amil.1.2.12365.m1:0.0508776,CniAcroporaM_amil.1.2.12829.m1:0.244981)15:0.0117859,CniDiscosoma_evm.model.scaffold_254.18:0.0510913)15:0.0274596,(CniMontiporaC_adi2mcaRNA16414_R0:0.0072343,CniMontiporaC_adi2mcaRNA16414_R2:0.0136483)100:0.143145)21:0.0765655)33:0.0138829,CniFungiaSp_ffun1.m4.25703.m1:0.192873)35:2.5595e-06,((CniAmplexidiscus_evm.model.scaffold_59.9:0.024829,CniGoniastreaA_gasp1.m3.7009.m1:0.0379095)97:2.5167e-06,(CniFungiaSp_ffun1.m4.15725.m1:0.143176,(CniFungiaSp_ffun1.m4.24154.m1:0.00368414,CniFungiaSp_ffun1.m4.33295.m1:1e-06)83:0.00513858)81:0.0084399)81:0.0168985)99:0.00904491,((CniPocilloporaA_rna10579:1e-06,CniPocilloporaD_rna-XM_027186940.1:1e-06)100:0.0534011,((((CniMergedstylophoraP_Spis4918:0,CniMergedstylophoraP_Spis6850:0)0:1e-06,CniMergedstylophoraP_rna34473:0.0788676)42:2.6883e-06,CniMergedstylophoraP_Spis5249:1e-06)79:0.0394303,(((CniMergedstylophoraP_rna13769:1e-06,CniMergedstylophoraP_rna32186:2.9491e-06)100:0.00138029,CniMergedstylophoraP_rna21160:0.00558506)57:0.000656244,CniMergedstylophoraP_rna22990:2.3342e-06)53:2.1438e-06)99:0.0201183)100:0.0102638)100:0.159106,(((((CniAcroporaM_amil.1.2.25193.m1:0.0157907,(CniAcroporaT_aten_0.1.m1.27318.m1:0.108346,CniAcroporaT_aten_0.1.m1.28238.m1:0.0227694)70:0.0084392)70:0.0157921,CniMontiporaC_adi2mcaRNA16414_R4:0.205433)100:0.0579887,(CniDiscosoma_evm.model.scaffold_567.1:0.0780515,(CniMergedstylophoraP_rna17967:0.117613,CniMergedstylophoraP_rna34978:0.057329)100:0.109993)100:0.0433647)100:0.0923366,(CniGalaxeaF_gfas1.m1.18095.m1:0.0844974,CniMontiporaC_adi2mcaRNA16414_R3:0.186837)46:0.142173)40:0.025607,CniGoniastreaA_gasp1.m3.14775.m1:0.378349)40:0.027464)100:0.217145,((((((CniAcroporaM_amil.1.2.11051.m1:0.121644,((CniAcroporaM_amil.1.2.17871.m1:0.0571316,(((CniAcroporaT_aten_0.1.m1.22691.m1:0.0120759,CniMergedstylophoraP_rna34225:0.295767)94:0.0684417,CniAcroporaT_aten_0.1.m1.35540.m1:0.0716551)43:0.017626,CniAcroporaT_aten_0.1.m1.23582.m1:0.185536)48:0.0173849)99:0.0265042,(CniAcroporaM_amil.1.2.17878.m1:0.230251,CniAcroporaM_amil.1.2.20683.m1:0.543726)92:0.0469202)92:0.0181675)100:0.0444773,(CniMergedstylophoraP_Spis17251:0.13434,CniMergedstylophoraP_Spis22829:0.0350222)100:0.0427062)100:0.217567,CniExaiptasiaP_rna-XM_021054774.2:0.185442)100:0.169913,CniXenia_Xe_010991-T1:1.44169)52:0.110879,((((CniXenia_Xe_007015-T1:0.257558,(CniXenia_Xe_018978-T1:0.221876,CniXenia_Xe_026219-T1:0.0132871)100:0.0397746)100:0.070658,CniXenia_Xe_026095-T1:0.0163361)100:0.0274333,CniXenia_Xe_023748-T1:0.00950769)100:0.205234,(CniXenia_Xe_029023-T1:0.0272644,CniXenia_Xe_023749-T1:0.242167)100:0.108256)99:0.353805)51:0.0807156,(CniXenia_Xe_008649-T1:1.38862,((((CniXenia_Xe_009566-T1:0.0559444,CniXenia_Xe_026414-T1:0.0886091)58:2.5892e-06,((CniXenia_Xe_024353-T1:0.0294445,CniXenia_Xe_026589-T1:0.193515)81:0.00905008,(CniXenia_Xe_025599-T1:0.137879,CniXenia_Xe_028477-T1:2.47013)98:0.0911885)75:0.0305334)92:0.121101,(CniXenia_Xe_010966-T1:0.37623,(CniXenia_Xe_024894-T1:2.3884e-06,CniXenia_Xe_024992-T1:0.349533)100:0.286249)100:0.125757)91:0.137062,CniXenia_Xe_022548-T1:0.218689)91:0.246867)50:0.206105)54:0.0864262)69:0.536801,((((((CniHydraV_rna3681:0.162487,CniHydraV_rna14749:2.9369e-06)100:0.0203023,(CniHydraV_rna8591:0.0193522,CniHydraV_rna23578:0.00665493)99:0.00210746)100:0.817149,(CniHydraV_rna4120:0.149521,(CniHydraV_rna22984:0.327406,CniHydraV_rna24339:2.2631e-06)67:0.0872523)100:0.689647)98:0.113027,LingulaA_rna-XM_013560058.1:0.910796)95:0.0850147,CniHydraV_rna22296:1.33581)82:0.0995392,(CniExaiptasiaP_rna-XM_021047783.2:0.159431,CniMergedstylophoraP_Spis19074:0.441813)100:0.581056)79:0.103906)55:0.142157)57:0.111539)59:0.124175,(CniAcroporaM_amil.1.2.26494.m1:0.7373,((CniDiscosoma_evm.model.scaffold_133.31:1.22321,CniDiscosoma_evm.model.scaffold_178.15:0.4036)79:0.170067,CniPoritesL_jamg1.model.Sc0000270.33:0.823896)80:0.395858)100:1.72743)64:0.0114786,((LingulaA_rna-XM_013551545.1:0.481934,((LingulaA_rna-XM_013546337.1:2.4173e-06,LingulaA_rna-XM_013548488.1:2.8725e-06)100:0.383469,(LingulaA_rna-XM_013543584.1:0.00898637,LingulaA_rna-XM_013566392.1:0.0112434)100:0.182459)100:0.185777)99:0.115488,LingulaA_rna-XM_013526656.1:0.524856)100:0.965048)68:0.100318)60:0.0593287)21:0.129673,((CniGalaxeaF_gfas1.m1.20954.m1:1.35198,CniMontiporaC_g57886.t1:1.29594)74:0.890464,((((CniHydraV_rna13887:0.671065,CniHydraV_rna23425:0.734737)100:0.134281,(((CniHydraV_rna13888:0.51399,(((CniHydraV_rna17221:0.00963405,CniHydraV_rna21356:0.0106052)100:0.412364,CniHydraV_rna23424:0.363327)100:0.289753,CniHydraV_rna24615:0.483647)100:0.129592)100:0.166719,(LingulaA_rna-XM_013553442.1:0.680158,(LingulaA_rna-XM_013556487.1:0.0139612,LingulaA_rna-XM_013556486.1:0.0158209)100:0.337088)94:0.161934)94:0.157412,StrongylocentrotusP_rna11533:0.918288)96:0.212478)96:0.071072,CniNemvArnau_v1g218285:0.937795)100:0.417242,((LottiaG_LotgiT163776:0.644333,(LottiaG_LotgiT170136:0.63277,LottiaG_LotgiT175561:0.539421)100:1.79464)100:0.709296,((((((((AcanthasterP_rna14200:0.864452,(BotrylloidesL_Boleac.CG.SB_v3.S673.g13015.01.t:0.0973729,BotrylloidesL_Boleac.CG.SB_v3.S963.g15621.01.t:1.0141)100:1.02562)100:1.43934,CniMontiporaC_g8725.t1:1.41191)84:0.137184,StrongylocentrotusP_rna17934:1.10468)81:0.124481,((CniAureliaA_scaffold1352.g3.t1:0.685787,CniAureliaA_scaffold2992.g1.t1:0.646743)99:0.534931,((CniAureliaA_scaffold3850.g1.t1:0.422378,CniRenillaM_g7774.t1:0.467868)100:0.291593,((((((CniHydraV_rna4073:0.0677103,CniHydraV_rna22952:1.46458)87:0.0299974,CniHydraV_rna24889:0.00495852)73:2.5613e-06,CniHydraV_rna17232:0.0609855)100:0.00785654,CniHydraV_rna21391:0.0112258)100:0.342517,(CniHydraV_rna13542:0.964875,CniHydraV_rna23557:0.0126487)100:0.14891)100:0.385085,CniHydraV_rna24986:0.396627)100:0.144437)100:0.325931)99:0.280348)75:0.105323,(((((((((CniAcroporaD_rna1972:0.00502839,(CniAcroporaM_amil.1.2.18932.m1:0.0864894,((CniGoniastreaA_gasp1.m3.15224.m1:0.0398447,CniGoniastreaA_gasp1.m3.30250.m1:2.8458e-06)99:0.140194,CniGoniastreaA_gasp1.m3.21032.m1:0.174613)100:0.982656)94:0.00644082)94:0.0172758,(CniAcroporaD_rna29637:0.0658699,CniAcroporaM_amil.1.2.17914.m1:0.0362964)99:0.0179312)85:2.4584e-06,((CniAmplexidiscus_evm.model.scaffold_515.10:0.0987343,CniGoniastreaA_gasp1.m3.17860.m1:0.0502605)98:0.00427398,(CniDiscosoma_evm.model.scaffold_779.6:0.062233,CniGoniastreaA_gasp1.m3.15703.m1:0.282793)80:0.00584295)77:0.025441)92:0.0646153,CniAcroporaT_aten_0.1.m1.17132.m1:0.370526)100:0.218061,CniExaiptasiaP_rna-XM_028660159.1:0.379626)100:0.0772226,((CniExaiptasiaP_rna-XM_021055227.1:0.511402,CniActiniaT_rna-XM_031706277.1:0.783862)99:0.0277693,CniActiniaT_rna-XM_031706267.1:0.445043)100:0.203253)100:0.484914,LingulaA_rna-XM_013546984.1:1.11711)37:0.0705153,((((((((((CniAcroporaD_rna4171:0.164124,(CniGoniastreaA_gasp1.m1b.15306.m1:0.0664324,(CniGoniastreaA_gasp1.m1b.17575.m1:1e-06,CniGoniastreaA_gasp1.m1b.36832.m1:1e-06)100:0.00206616)100:0.291332)89:0.0288421,((CniGoniastreaA_gasp1.m1b.1446.m1:0.195668,CniGoniastreaA_gasp1.m3.23461.m1:0.0409432)92:0.205859,(CniGoniastreaA_gasp1.m1b.6901.m1:0.319277,CniMontiporaC_g34060.t1:0.136772)99:0.123222)64:2.152e-06)80:0.00704524,CniGoniastreaA_gasp1.m1b.32137.m1:0.12284)89:0.0149671,((CniDiscosoma_evm.model.scaffold_3343.1:0.242484,(CniGalaxeaF_gfas1.m1.11815.m1:0.0461835,CniPoritesL_plut2.m8.23407.m1:0.0423737)100:0.0148629)100:0.0215164,CniFungiaSp_ffun1.m4.10647.m1:0.0879368)99:0.0190286)88:0.0193518,((((CniAmplexidiscus_evm.model.scaffold_392.18:0.088618,CniOrbicellaF_rna26632:0.235815)93:0.0278599,CniGoniastreaA_gasp1.m1b.39808.m1:0.0975848)86:0.0766216,CniPoritesL_plut2.m8.22421.m1:0.0762159)82:0.0444468,CniGoniastreaA_gasp1.m1b.34579.m1:0.103133)52:0.0283326)100:0.332505,(((((((((CniAcroporaM_amil.1.2.13536.m1:0.348438,CniPoritesL_plut2.m8.24498.m1:0.194617)99:0.0185849,(CniPoritesL_jamg1.model.Sc0000246.3:0.0322003,CniPoritesL_jamg1.model.Sc0000454.23:0.119294)73:0.0142097)56:2.9188e-06,CniPoritesL_jamg1.model.Sc0000125.1:0.0791099)89:0.0238432,CniOrbicellaF_rna27480:0.0325261)100:0.280348,(((CniGoniastreaA_gasp1.m1b.65.m1:0.148435,CniGoniastreaA_gasp1.m1b.30911.m1:2.6383e-06)100:0.24175,CniGoniastreaA_gasp1.m1b.33427.m1:0.18692)63:2.13e-06,((((((CniGoniastreaA_gasp1.m1b.3601.m1:1e-06,CniGoniastreaA_gasp1.m1b.35532.m1:1e-06)100:0.010313,CniGoniastreaA_gasp1.m1b.40593.m1:0.0309454)100:0.0204173,CniGoniastreaA_gasp1.m1b.31282.m1:0.0320483)92:2.7221e-06,(CniGoniastreaA_gasp1.m1b.31459.m1:0.175409,CniGoniastreaA_gasp1.m1b.42337.m1:2.9185e-06)98:0.0159371)98:0.0141829,CniGoniastreaA_gasp1.m1b.33426.m1:0.0352306)98:0.0160865,CniGoniastreaA_gasp1.m1b.35747.m1:0.0208954)100:0.13431)97:0.143917)98:0.154109,CniGoniastreaA_gasp1.m1b.31732.m1:0.4327)91:0.0511844,(CniAcroporaM_amil.1.2.18037.m1:0.343839,CniAcroporaT_aten_0.1.m1.4290.m1:0.176344)88:0.0775721)70:0.00462316,(CniPoritesL_plut2.m8.16514.m1:0.0325454,CniPoritesL_jamg1.model.Sc0000512.3:2.4123e-06)68:2.1409e-06)100:0.299655,(((CniAcroporaT_aten_0.1.m1.19616.m1:0.232089,CniMontiporaC_g10644.t1:0.217366)97:0.0316548,(CniGoniastreaA_gasp1.m1b.34842.m1:0.0533073,CniGoniastreaA_gasp1.m1b.41934.m1:0.0387093)100:0.918268)100:0.459821,((((((CniPocilloporaA_rna1510:1e-06,CniPocilloporaD_rna-XM_027191652.1:1e-06)98:2.5293e-06,(CniPocilloporaA_rna1573:1e-06,CniPocilloporaD_rna-XM_027192269.1:1e-06)100:0.00184582)97:0.00334733,CniMergedstylophoraP_rna1491:2.0678e-06)89:2.5698e-06,CniMergedstylophoraP_rna34210:2.652e-06)100:0.202721,((((CniRenillaM_g4348.t1:0.132702,CniRenillaM_g18754.t1:0.0270505)97:0.0331682,CniRenillaM_g10601.t1:0.0574089)100:0.142157,CniRenillaM_g18077.t1:2.1614e-06)100:0.060846,(CniRenillaM_g10602.t1:0.00101765,CniRenillaM_g19378.t1:0.0741576)100:0.101761)99:0.191887)100:0.242216,CniExaiptasiaP_rna-XM_028663211.1:0.657643)99:0.0786787)100:0.0971985)99:0.0548517)99:0.23896,((((((((CniMontiporaC_g5619.t1:0.0029397,(CniMontiporaC_g7687.t1:0.0625262,CniMontiporaC_g13110.t1:0.0312026)51:2.3471e-06)51:2.41e-06,CniMontiporaC_g10635.t1:0.0631207)100:0.0238222,((CniMontiporaC_g10799.t1:0.0985685,CniMontiporaC_g17823.t1:0.0560412)100:0.00276588,CniMontiporaC_g17245.t1:0.0175957)100:0.0255802)99:0.00357079,(((CniMontiporaC_g7210.t1:1e-06,((CniMontiporaC_g36456.t1:0.0310932,((CniMontiporaC_g10800.t1:2.1698e-06,CniActiniaT_rna-XM_031701149.1:0.624273)74:0.0872923,(CniMontiporaC_g17244.t1:0.521206,CniMontiporaC_g66273.t1:0.0667431)90:0.0699187)78:0.0613254)54:2.4972e-06,CniMontiporaC_g10636.t1:0.0185713)16:2.8766e-06)14:2.1306e-06,CniMontiporaC_g7686.t1:0.0123626)42:2.1406e-06,CniMontiporaC_adi2mcaRNA4171_R6:0.0535933)100:0.178536)86:0.0142036,CniMontiporaC_g48901.t1:0.052587)83:2.0115e-06,CniMontiporaC_g66272.t1:0.0885751)100:0.120561,(CniPoritesL_plut2.m8.14842.m1:0.15513,CniPoritesL_plut2.m8.29307.m1:0.58324)100:0.379623)100:0.338864,(CniActiniaT_rna-XM_031693185.1:0.0101271,CniActiniaT_rna-XM_031701150.1:0.0327593)100:0.72202)100:0.22868)91:0.168483,(((CniDendronephthya_rna-XM_028551726.1:0.632196,((CniHydraV_rna2143:0.00622571,CniHydraV_rna24010:0.00344087)100:0.00612002,CniHydraV_rna18015:2.4085e-06)100:0.710403)100:0.226238,StrongylocentrotusP_rna27216:0.852998)86:0.18532,CrassostreaG_EKC20933:1.94638)89:0.353253)84:0.102404,CniAcroporaT_aten_0.1.m1.18638.m1:1.65701)34:0.0480355,(StrongylocentrotusP_rna18658:0.0609279,StrongylocentrotusP_rna31484:2.3527e-06)100:1.07418)29:0.0868728)94:0.206948,((CniPoritesL_plut2.m8.16110.m1:1.38829,StrongylocentrotusP_rna28244:0.750522)98:0.130283,(StrongylocentrotusP_rna7292:0.0184172,StrongylocentrotusP_rna19278:0.0500747)100:0.537349)100:0.960134)85:0.137273)82:0.212733,((((((((((CniAmplexidiscus_evm.model.scaffold_525.9:0.067427,CniMontiporaC_g34194.t1:0.33628)100:0.00458985,CniMontiporaC_g28036.t1:0.0166502)100:0.27675,CniActiniaT_rna-XM_031700082.1:0.372015)99:0.137327,CniMontiporaC_g70866.t1:0.968665)97:0.100876,(((CniGalaxeaF_gfas1.m1.11566.m1:0.097149,CniGalaxeaF_gfas1.m1.21478.m1:0.0349234)98:0.0179264,CniMontiporaC_g61493.t1:0.115767)98:0.307592,CniMontiporaC_g51332.t1:0.571909)100:0.491288)96:0.106116,(CniAureliaA_scaffold1763.g4.t1:0.734717,(CniGoniastreaA_gasp1.m3.7655.m1:0.0952797,CniMontiporaC_g67712.t1:0.341075)100:0.772059)100:0.506204)96:0.214966,((CniAmplexidiscus_evm.model.scaffold_696.5:0.768013,(CniDiscosoma_evm.model.scaffold_85.54:0.30272,(CniMontiporaC_g45616.t1:0.0562368,CniMontiporaC_g50292.t1:0.104228)100:0.236156)100:0.209912)100:0.0462309,CniMontiporaC_g15462.t1:0.212898)100:0.449825)96:0.140613,(((CniAureliaA_scaffold119.g22.t2:0.308379,(CniAureliaA_scaffold2253.g1.t1:0.458072,CniAureliaA_scaffold4127.g2.t1:0.477796)100:0.252268)100:0.503797,CniAureliaA_scaffold813.g7.t1:0.743906)100:0.188726,((((CniFungiaSp_ffun1.m4.8878.m1:0.0949514,(CniMontiporaC_g3159.t1:1e-06,CniMontiporaC_g49583.t1:1e-06)100:0.142445)100:0.181379,CniMergedstylophoraP_rna16994:0.589644)98:0.0599279,((((CniFungiaSp_ffun1.m4.33368.m1:0.199068,CniMontiporaC_g70160.t1:0.0492009)100:0.0286449,CniMontiporaC_g62449.t1:0.0118321)100:0.0242322,(CniGoniastreaA_gasp1.m3.25032.m1:0.136004,CniMontiporaC_g33025.t1:0.131856)100:0.0325531)100:0.042792,((CniMontiporaC_g14330.t1:0.223584,CniMontiporaC_g20862.t1:0.0136586)100:0.0266167,CniMontiporaC_g33026.t1:0.0193591)100:0.0317026)100:0.744688)100:0.127998,((CniMergedstylophoraP_rna7688:1e-06,CniMergedstylophoraP_rna23885:1e-06)97:2.0392e-06,CniMergedstylophoraP_Spis7584:0.0480775)100:0.335678)100:0.260922)100:0.315902)96:0.290762,CniMontiporaC_g28037.t1:0.999022)80:0.140908,(((CniAureliaA_scaffold1145.g9.t1:0.119444,CniAureliaA_scaffold1438.g5.t1:2.7509e-06)100:0.562495,CniAureliaA_scaffold947.g8.t1:0.428356)100:0.143119,CniAureliaA_scaffold2217.g3.t1:0.45914)100:0.977411)79:0.109692)71:0.217365,(((AcanthasterP_rna31169:2.31351,StrongylocentrotusP_rna17610:0.473147)100:0.999413,(CniExaiptasiaP_rna-XM_028663145.1:0.687615,CniMergedstylophoraP_rna22786:1.84529)100:0.766111)100:0.435102,(AmphimedonQ_rna23356:1.04936,AmphimedonQ_rna26509:0.254154)100:1.31699)64:0.191805)81:0.212937,(AmphimedonQ_rna15262:0.824178,(((CniAmplexidiscus_evm.model.scaffold_179.23:0.408394,CniGalaxeaF_gfas1.m1.22126.m1:0.35442)100:0.18356,(CniAmplexidiscus_evm.model.scaffold_479.5:0.44814,(CniGoniastreaA_gasp1.m3.15473.m1:0.0922958,CniGoniastreaA_gasp1.m3.19090.m1:0.0690606)100:0.670784)100:0.136463)100:0.391925,((((CniAureliaA_scaffold1942.g4.t1:0.645074,(CniHydraV_rna3121:0.0102963,CniHydraV_rna22680:2.8974e-06)100:0.786271)93:0.213115,(CniAureliaA_scaffold2931.g1.t1:0.354283,(CniMorbakkaV_scaffold104.g37.t1:0.0326262,CniMorbakkaV_scaffold294.g7.t2:2.6707e-06)100:0.487711)100:0.200384)100:0.160217,(CniHydraV_rna12016:0.391145,(CniHydraV_rna19108:0.0777053,CniHydraV_rna22774:0.0364301)100:0.65243)100:0.192907)100:0.269629,(AcanthasterP_rna2167:1.60098,((CniDiscosoma_evm.model.scaffold_189.16:0.449314,CniMergedstylophoraP_rna18384:0.50414)100:0.769554,(CniHydraV_rna23758:0.415858,CniMontiporaC_g28732.t1:0.890059)100:0.926339)100:0.494873)79:0.251707)78:0.115237)88:0.173498)93:0.193373)78:0.120331)85:0.029961)86:0.0833109)22:0.0680692)100:0.933954)100:0.807514)1:0.494165)0;
