# Supplementary material for: Evolution of Protein-Mediated Biomineralization in Scleractinian Corals
Source: Front Genet. 2021 Feb 2;12:618517. doi: 10.3389/fgene.2021.618517 (PMC7902050; doi:10.3389/fgene.2021.618517)
Supplement: Supplementary file 2 [file Data_Sheet_2.ZIP › tree.biomin.OG0000148.tree.txt]

((((((((AcanthasterP_rna5603:0.612117,StrongylocentrotusP_rna6912:0.594336)100:0.70014,CaenorhabditisE_C31B8.8.1:0.922956)97:0.252959,(LingulaA_rna-XM_013546716.2:0.821951,LingulaA_rna-XM_013561174.1:0.666801)57:0.373771)38:0.241517,((((AcanthasterP_rna28086:1.28398,((BotrylloidesL_Boleac.CG.SB_v3.S12.g01649.01.t:1.0428,(((DanioR_ENSDART00000188582:0.460659,(XenopusT_rna-XM_031895103.1:0.578895,XenopusT_rna-XM_002939607.4:0.417072)97:0.0899423)94:0.0278334,((Human_ENST00000368808:0.154177,MusM_ENSMUST00000033278:0.090722)100:0.248135,XenopusT_rna-XM_002932652.5:0.202804)100:0.0664366)98:0.216214,(CrassostreaG_EKC42914:0.226844,LottiaG_LotgiT122269:0.298512)100:0.651186)84:0.0955473)100:0.417914,LingulaA_rna-XM_013549227.1:1.31467)80:0.24224)39:0.0726685,BotrylloidesL_Boleac.CG.SB_v3.S8.g14302.01.t:1.66143)39:0.0887931,(((CaenorhabditisE_H36L18.1.1:1.25217,(((CniDendronephthya_rna-XM_028557214.1:0.10902,CniDendronephthya_rna-XM_028561878.1:2.0653e-06)100:0.33558,CniXenia_Xe_000409-T1:0.549141)100:0.283807,CniRenillaM_g17671.t1:0.486837)100:0.36856)95:0.207781,(((((CniAcroporaD_rna27308:0.0391294,CniAcroporaM_amil.1.2.1016.m1:0.039238)100:0.194411,CniAcroporaT_aten_0.1.m1.1194.m1:0.16849)100:0.673774,CniMontiporaC_g38985.t1:0.397769)100:0.636557,(((CniPocilloporaA_rna66:2.3921e-06,CniPocilloporaD_rna-XM_027185121.1:1e-06)100:0.207366,CniMergedstylophoraP_rna8558:0.160528)100:0.778632,CniPoritesL_plut2.m8.3944.m1:1.0846)99:0.134996)100:0.27366,(((CniAmplexidiscus_evm.model.scaffold_369.10:0.179183,CniDiscosoma_evm.model.scaffold_35.89:0.184948)100:0.203787,((CniFungiaSp_ffun1.m4.15967.m1:0.190414,(CniGoniastreaA_gasp1.m3.647.m1:0.200872,CniOrbicellaF_rna26277:0.14768)100:0.172872)100:0.111982,(((CniGalaxeaF_gfas1.m1.10799.m1:0.319622,CniGalaxeaF_gfas1.m1.22595.m1:0.0786197)100:0.918664,CniGalaxeaF_gfas1.m1.15693.m1:0.144626)100:0.37382,(CniGalaxeaF_gfas1.m1.12503.m1:0.121913,CniGalaxeaF_gfas1.m1.12606.m1:0.03409)100:0.178373)100:0.0845557)100:0.074994)100:0.19356,((CniAureliaA_scaffold537.g8.t2:0.747081,(CniMorbakkaV_scaffold63.g60.t1:0.595056,CniMorbakkaV_scaffold63.g65.t1:0.352985)87:0.0763647)100:0.135402,(((CniExaiptasiaP_rna-XM_021043643.2:2.8003e-06,CniExaiptasiaP_rna-XM_021044332.2:0.00184479)100:0.686498,(CniActiniaT_rna-XM_031693498.1:0.0216629,CniActiniaT_rna-XM_031711223.1:0.034573)100:0.400162)100:0.0926398,CniNemvArnau_v1g115839:0.31368)100:0.188834)84:0.0597042)99:0.292606)97:0.154472)87:0.158541,(((CniGalaxeaF_gfas1.m1.11770.m1:1.64033,(LingulaA_rna-XM_013559068.1:1.19845,MnemiopsisL_ML14875a-RA:0.890581)81:0.309888)40:2.5178e-06,((StrongylocentrotusP_rna9157:0.132953,StrongylocentrotusP_rna25753:0.211119)100:0.837494,StrongylocentrotusP_rna19368:0.604671)99:0.150744)74:0.295546,(CniHydraV_rna7278:0.737883,MnemiopsisL_ML282519a-RA:1.49629)99:0.602356)67:0.182536)64:0.0869948)31:0.0484906,((CaenorhabditisE_Y50D7A.13a.1:1.57611,CniDendronephthya_rna-XM_028551782.1:0.933074)73:0.211669,(MnemiopsisL_ML218938a-RA:0.316187,(MnemiopsisL_ML11342a-RA:0.0293345,MnemiopsisL_ML104211a-RA:0.0192306)100:0.372302)100:0.757313)72:0.432474)68:0.0641651)31:0.0711077,(((AcanthasterP_rna20794:0.837077,StrongylocentrotusP_rna20344:0.707963)100:0.310362,XenopusT_rna-XM_002939549.5:0.991085)96:0.211581,(BotrylloidesL_Boleac.CG.SB_v3.S13.g02159.01.t:1.63816,(((MnemiopsisL_ML030215a-RA:0.265147,(MnemiopsisL_ML14713a-RA:0.106889,MnemiopsisL_ML14714a-RA:0.207502)96:0.103557)98:0.312651,MnemiopsisL_ML227810a-RA:0.656601)99:0.271545,MnemiopsisL_ML110511a-RA:0.737936)100:0.910074)14:0.0157218)9:0.121274)8:0.0776935,((((((((((AcanthasterP_rna29075:0.0486568,AcanthasterP_rna29078:0.11301)100:0.198304,(AcanthasterP_rna29190:0.461191,AcanthasterP_rna34910:0.198036)100:0.0734946)100:0.138911,CniGalaxeaF_gfas1.m1.11767.m1:1.43197)92:0.117112,(((((StrongylocentrotusP_rna1683:0.0189718,StrongylocentrotusP_rna2513:0.0451866)100:0.0606522,StrongylocentrotusP_rna1684:0.0974649)100:0.244269,(StrongylocentrotusP_rna5854:0.119053,StrongylocentrotusP_rna8676:0.0987839)100:0.186057)100:0.194362,StrongylocentrotusP_rna14198:0.710666)66:0.076565,(StrongylocentrotusP_rna2514:0.455393,StrongylocentrotusP_rna34583:0.652788)90:0.110244)68:0.0843999)83:0.216695,(LottiaG_LotgiT158923:0.647094,(LingulaA_rna-XM_013532224.2:0.000126199,LingulaA_rna-XM_013532211.2:0.213241)100:0.430085)100:0.163176)81:0.0994207,(((DrosophilaM_FBtr0273263:0.307924,ApisM_GB55889-RA:0.287228)100:0.111169,StrigamiaM_SMAR002493-RA:0.518353)100:0.204122,(AmphibalanusA_rna-gnl|WGS_VIIS|FJT64_001220-RA_mrna:0.431427,(AmphibalanusA_rna-gnl|WGS_VIIS|FJT64_012221-RA_mrna:0.295221,(AmphibalanusA_rna-gnl|WGS_VIIS|FJT64_012224-RA_mrna:0.355154,AmphibalanusA_rna-gnl|WGS_VIIS|FJT64_012225-RA_mrna:0.213834)100:0.268737)100:0.172945)100:0.212838)100:0.210545)82:0.0897389,((BotrylloidesL_Boleac.CG.SB_v3.S115.g01343.01.t:0.549628,(BotrylloidesL_Boleac.CG.SB_v3.S115.g01344.01.t:0.19756,BotrylloidesL_Boleac.CG.SB_v3.S115.g01345.01.t:0.133915)51:0.05218)100:0.417517,CniNemvArnau_v1g166550:0.729755)98:0.194587)70:0.0773992,(LottiaG_LotgiT160600:0.967505,(LingulaA_rna-XM_013526250.1:0.552988,LingulaA_rna-XM_013526211.1:0.334531)100:0.410689)100:0.307017)83:0.0516024,DanioR_ENSDART00000077736:1.84521)54:0.0272949,CniNemvArnau_v1g106167:0.588115)73:0.0756134)16:0.0882922,((((((AcanthasterP_rna19481:1.08464,((AcanthasterP_rna28084:0.58554,StrongylocentrotusP_rna16277:0.761366)100:0.247259,(AcanthasterP_rna28085:1.18142,(StrongylocentrotusP_rna16275:0.20844,StrongylocentrotusP_rna16276:0.183437)100:0.788603)100:0.264148)100:0.102992)98:0.109632,(((((((((((CniAcroporaD_rna5268:0.20404,CniMontiporaC_g48021.t1:0.277993)100:0.212422,CniGalaxeaF_gfas1.m1.11768.m1:0.335316)100:0.424649,((CniGoniastreaA_gasp1.m3.27275.m1:0.110478,CniOrbicellaF_rna10601:0.0916844)100:0.144533,((CniPocilloporaA_rna19262:1e-06,CniPocilloporaD_rna-XM_027195674.1:1e-06)100:0.0883971,CniMergedstylophoraP_rna8767:0.0851195)100:0.304698)100:0.0688659)98:0.138241,(((CniFungiaSp_ffun1.m4.5978.m1:0.155974,((CniFungiaSp_ffun1.m4.10641.m1:0.240151,CniOrbicellaF_rna10597:0.791782)50:0.0245947,(CniGoniastreaA_gasp1.m3.17746.m1:0.54943,(CniOrbicellaF_rna7117:0.00730618,CniOrbicellaF_rna7118:2.3622e-06)100:0.128796)52:0.0595683)97:0.0940487)97:0.0617198,CniPoritesL_plut2.m8.19016.m1:0.408364)100:0.0792469,(((CniFungiaSp_ffun1.m4.29287.m1:0.474997,((CniPocilloporaA_rna15033:1e-06,CniPocilloporaD_rna-XM_027191402.1:1e-06)100:0.0553942,CniMergedstylophoraP_rna8780:0.0575869)100:0.0254065)100:0.10266,(CniFungiaSp_ffun1.m4.29286.m1:0.269837,CniPoritesL_plut2.m8.4090.m1:0.439924)99:0.0956283)99:0.0874901,((CniExaiptasiaP_rna-XM_021036540.2:2.2716e-06,CniExaiptasiaP_rna-XM_021056859.1:2.679e-06)100:0.313621,CniActiniaT_rna-XM_031711989.1:0.160166)100:0.542797)91:0.0566944)91:0.0767832)88:0.115622,((((CniGoniastreaA_gasp1.m3.11938.m1:0.408017,((CniGoniastreaA_gasp1.m3.21768.m1:2.3646e-06,CniGoniastreaA_gasp1.m3.21766.m1:0.0614157)100:0.138261,CniOrbicellaF_rna11179:0.183184)100:0.0331567)92:0.0262369,(CniGoniastreaA_gasp1.m3.20653.m1:0.176888,CniGoniastreaA_gasp1.m3.25809.m1:2.9812e-06)100:0.159838)92:0.0380949,CniGoniastreaA_gasp1.m3.28819.m1:0.143578)100:0.38845,((CniPocilloporaA_rna19263:2.2774e-06,CniPocilloporaD_rna-XM_027195675.1:2.6278e-06)100:0.174581,(CniPocilloporaA_rna19265:2.8426e-06,CniPocilloporaD_rna-XM_027195678.1:1e-06)100:0.018978)100:0.393369)98:0.0646977)100:0.288794,((((((((((((CniAcroporaD_rna5269:0.0187428,CniAcroporaM_amil.1.2.21122.m1:0.000906656)100:0.00751939,CniAcroporaT_aten_0.1.m1.8289.m1:0.0961231)100:0.163525,CniMontiporaC_g48034.t1:0.169943)100:0.188035,(((CniGoniastreaA_gasp1.m3.7868.m1:0.207202,((CniGoniastreaA_gasp1.m3.12518.m1:0.751612,CniGoniastreaA_gasp1.m3.27277.m1:0.535403)66:0.339739,CniOrbicellaF_rna10598:0.103298)58:0.104137)55:0.0821737,(((CniGoniastreaA_gasp1.m3.11448.m1:0.0517483,CniGoniastreaA_gasp1.m3.12512.m1:0.155505)72:0.0467647,(CniGoniastreaA_gasp1.m3.11446.m1:0.0090373,CniGoniastreaA_gasp1.m3.27276.m1:2.5731e-06)100:0.0389564)71:0.0316177,CniOrbicellaF_rna10600:0.0673551)65:0.0261574)93:0.0482703,CniPoritesL_plut2.m8.19017.m1:0.483021)60:0.0549278)77:0.0348221,((CniAmplexidiscus_evm.model.scaffold_94.16:0.214598,CniDiscosoma_evm.model.scaffold_367.9:0.0857343)100:0.295826,((CniPocilloporaA_rna15034:2.7872e-06,CniPocilloporaD_rna-XM_027191399.1:2.8838e-06)100:0.071703,CniMergedstylophoraP_rna8781:0.0698432)100:0.187655)92:0.0451168)97:0.084691,(((CniFungiaSp_ffun1.m4.990.m1:0.167206,CniFungiaSp_ffun1.m4.991.m1:0.225946)100:0.0645111,CniFungiaSp_ffun1.m4.26754.m1:0.184589)100:0.212862,CniFungiaSp_ffun1.m4.30427.m1:0.321014)66:0.0270915)67:0.0635399,((CniPocilloporaA_rna15035:2.0895e-06,CniPocilloporaD_rna-XM_027191396.1:1e-06)100:0.0627153,CniMergedstylophoraP_rna8782:0.0721003)100:0.217017)83:0.0970323,(CniDendronephthya_rna-XM_028538310.1:0.672214,CniExaiptasiaP_rna-XM_021061028.2:0.422132)96:0.0634214)82:0.0527704,((CniActiniaT_rna-XM_031693123.1:0.0932665,CniActiniaT_rna-XM_031696134.1:0.0920973)100:0.272229,CniNemvArnau_v1g88668:0.369981)86:0.10281)88:0.152185,((((((((CniAcroporaM_amil.1.2.21124.m1:0.239173,CniAcroporaT_aten_0.1.m1.8291.m1:0.0453981)100:0.172726,CniMontiporaC_adi2mcaRNA5269_R1:0.240097)100:0.0760243,CniGalaxeaF_gfas1.m1.11766.m1:0.170486)100:0.105311,((CniPocilloporaA_rna15037:1e-06,CniPocilloporaD_rna-XM_027191400.1:2.3623e-06)100:0.04219,CniMergedstylophoraP_rna8783:0.0433749)100:0.10063)93:0.025421,(CniDiscosoma_evm.model.scaffold_367.8:0.172283,((CniFungiaSp_ffun1.m4.29289.m1:0.032928,CniFungiaSp_ffun1.m4.30426.m1:0.0329772)100:0.0502146,(CniGoniastreaA_gasp1.m3.12515.m1:0.0584128,CniOrbicellaF_rna10595:0.0304004)100:0.0816165)100:0.0744751)100:0.0397608)98:0.0992529,((CniFungiaSp_ffun1.m4.30425.m1:0.152468,((CniGoniastreaA_gasp1.m3.12510.m1:0.109119,(CniPocilloporaA_rna15036:1e-06,CniPocilloporaD_rna-XM_027191398.1:2.5508e-06)100:0.177331)79:0.0536359,CniOrbicellaF_rna10596:0.056793)33:0.0258779)98:0.0553473,CniMontiporaC_g48033.t1:0.292895)100:0.118105)98:0.066416,(((CniFungiaSp_ffun1.m4.6064.m1:0.556661,(CniPoritesL_plut2.m8.19013.m1:0.129205,CniPoritesL_plut2.m8.19012.m1:0.11817)100:0.231341)94:0.167124,(((CniFungiaSp_ffun1.m4.20441.m1:0.450961,(((CniFungiaSp_ffun1.m4.20437.m1:0.379798,CniPoritesL_plut2.m8.24675.m1:0.678604)96:0.0404785,(CniPocilloporaA_rna14136:1e-06,CniPocilloporaD_rna-XM_027190504.1:2.0232e-06)100:0.275638)96:0.0877701,CniOrbicellaF_rna17286:0.212693)93:0.0517459)94:0.0706837,(((CniGoniastreaA_gasp1.m3.12487.m1:0.0557962,CniOrbicellaF_rna33936:0.149414)100:0.021037,CniOrbicellaF_rna33934:0.0377148)100:0.0749728,(CniPocilloporaA_rna14135:2.6623e-06,CniPocilloporaD_rna-XM_027190503.1:2.5076e-06)100:0.171551)96:0.0329027)93:0.0247379,CniPoritesL_plut2.m8.17708.m1:0.216981)94:0.0600566)85:0.0871355,(CniExaiptasiaP_rna-XM_021045557.1:0.104295,(((CniActiniaT_rna-XM_031698304.1:0.101917,(((((CniNemvArnau_v1g143297:0.0333133,CniNemvArnau_v1g61733:2.8819e-06)100:0.215173,CniNemvArnau_v1g113239:0.112686)69:0.0440652,(CniNemvArnau_v1g15302:0.0647117,CniNemvArnau_v1g152355:0.0486797)40:2.04e-06)80:0.189296,CniNemvArnau_v1g82725:0.264443)76:0.0600914,(CniNemvArnau_v1g164094:0.320733,(CniNemvArnau_v1g142824:2.5887e-06,CniNemvArnau_v1g144229:2.9251e-06)100:0.173457)100:0.215297)79:0.13502)15:0.0236009,(CniActiniaT_rna-XM_031698306.1:0.046837,CniActiniaT_rna-XM_031698305.1:0.0353341)100:0.041906)44:0.0370047,CniActiniaT_rna-XM_031698307.1:0.0574038)58:0.0573694)100:0.0625156)84:0.120535)74:0.0630749,(CniExaiptasiaP_rna-XM_028661050.1:0.0910694,CniActiniaT_rna-XM_031696132.1:0.213682)100:0.359866)80:0.06127)84:0.0530518,(CniFungiaSp_ffun1.m4.992.m1:0.798262,(CniNemvArnau_v1g238737:0.0426792,CniNemvArnau_v1g197990:0.0983484)100:0.534047)98:0.204766)98:0.0809668,((CniFungiaSp_ffun1.m4.5980.m1:0.275848,CniGoniastreaA_gasp1.m3.27280.m1:0.0755933)100:0.140101,((CniPocilloporaA_rna19267:1e-06,CniPocilloporaD_rna-XM_027195670.1:2.1417e-06)100:0.105823,CniMergedstylophoraP_rna8769:0.0797578)61:0.0424604)100:0.559864)100:0.0943831)100:0.146357,((((((CniAcroporaD_rna5282:0.0570447,CniAcroporaM_amil.1.2.21111.m1:0.0513702)100:0.0393003,CniAcroporaT_aten_0.1.m1.8285.m1:0.0549992)100:0.269528,(CniMontiporaC_g48045.t1:0.216529,CniMontiporaC_g48056.t1:0.0439393)100:0.21451)100:0.235264,(((((CniAmplexidiscus_evm.model.scaffold_94.12:0.104339,CniDiscosoma_evm.model.scaffold_367.5:0.0940235)100:0.238342,CniFungiaSp_ffun1.m4.13737.m1:0.384235)96:0.0875039,((CniPocilloporaA_rna15052:1e-06,CniPocilloporaD_rna-XM_027191418.1:1e-06)100:0.0762474,CniMergedstylophoraP_rna28339:0.114495)100:0.411036)95:0.0760197,(CniGoniastreaA_gasp1.m3.12507.m1:0.175457,CniOrbicellaF_rna10579:0.0947946)100:0.267135)100:0.133908,(CniGalaxeaF_gfas1.m1.5521.m1:0.306432,(CniPoritesL_plut2.m8.19003.m1:0.0808757,CniPoritesL_plut2.m8.19001.m1:0.0730313)100:0.175466)100:0.120087)100:0.11994)100:0.435824,(CniExaiptasiaP_rna-XM_021039136.2:0.370742,CniExaiptasiaP_rna-XM_021041527.1:0.137151)100:0.515146)98:0.163357,(((CniExaiptasiaP_rna-XM_021042426.2:0.337511,CniActiniaT_rna-XM_031707220.1:0.35141)100:0.180779,CniNemvArnau_v1g79314:0.322123)100:0.195999,CniNemvArnau_v1g14580:0.372316)98:0.200352)100:0.260084)98:0.0352665,(((CniDendronephthya_rna-XM_028538422.1:0.258146,CniDendronephthya_rna-XM_028538150.1:0.216049)81:0.213165,CniXenia_Xe_012705-T1:0.751119)100:0.400268,CniRenillaM_g3390.t1:1.16376)100:0.855028)96:0.0347517,((CniHydraV_rna15929:0.190652,(CniHydraV_rna23738:0.00838005,CniHydraV_rna23754:0.0113526)100:0.119246)100:0.205874,ApisM_GB40860-RA:0.73265)84:0.560081)72:0.0465616,(((CniDendronephthya_rna-XM_028537868.1:0.476084,CniDendronephthya_rna-XM_028538136.1:0.361628)100:0.175929,(CniHydraV_rna2352:0.757602,(CniHydraV_rna5228:0.0399532,CniHydraV_rna12287:2.0614e-06)100:0.491182)100:0.232594)96:0.152392,CniRenillaM_g14515.t1:0.702827)97:0.21056)42:0.110562,(CniNemvArnau_v1g212591:0.328712,CniNemvArnau_NVE5289:0.606254)100:0.891386)78:0.0891268)78:0.0711266,StrigamiaM_SMAR001207-RA:1.34052)86:0.31614,(CaenorhabditisE_H19M22.3a.1:1.28091,((DanioR_ENSDART00000143901:0.99648,StrongylocentrotusP_rna4235:1.1317)100:0.826014,(CniMergedstylophoraP_rna8366:1.59307,MnemiopsisL_ML077631a-RA:1.04074)96:0.394697)85:0.211261)70:0.144197)4:0.0548921,((((((AcanthasterP_rna28082:0.445473,StrongylocentrotusP_rna9724:0.461961)100:0.196264,(CniNemvArnau_v1g204505:2.7244e-06,CniNemvArnau_v1g145780:0.0355676)100:1.80076)97:0.212734,StrongylocentrotusP_rna9725:0.603851)94:0.27689,(((CrassostreaG_EKC39795:0.402107,((LottiaG_LotgiT122135:1.23021,LottiaG_LotgiT134618:0.699855)35:0.127727,LottiaG_LotgiT200320:0.479437)35:0.134583)35:0.267775,(LingulaA_rna-XM_013547137.2:0.691256,LingulaA_rna-XM_013541951.1:0.278828)100:0.337312)34:0.152422,LottiaG_LotgiT231475:0.990169)32:0.216935)26:0.0746362,((BotrylloidesL_Boleac.CG.SB_v3.S241.g05777.01.t:0.941096,(DanioR_ENSDART00000180230:0.465572,((Human_ENST00000605424:0.0993869,MusM_ENSMUST00000108137:0.0815476)100:0.349443,(OphiophagusH_rna-gnl|NaturalisBC|L345_06485.mrna:0.439368,XenopusT_rna-XM_002933831.5:0.34752)100:0.0933006)98:0.0987442)100:0.746502)16:0.12287,(DanioR_ENSDART00000124999:0.44377,((Human_ENST00000322569:0.10503,MusM_ENSMUST00000026411:0.152678)100:0.322422,(OphiophagusH_rna-gnl|NaturalisBC|L345_00039.mrna:0.314884,XenopusT_rna-XM_031897166.1:0.284382)57:0.0596467)100:0.0913167)100:0.602595)14:0.036937)33:0.137564,((AcanthasterP_rna29079:0.784341,(StrongylocentrotusP_rna5767:0.0363661,StrongylocentrotusP_rna5768:0.00557504)100:0.629967)100:0.256084,CrassostreaG_EKC37558:0.789648)100:0.471644)28:0.0593485)5:0.0471001,(StrongylocentrotusP_rna38690:0.687961,StrongylocentrotusP_rna38691:0.761802)100:0.487132)18:0.0572467)18:0.0214269,((((CaenorhabditisE_T21D11.1.1:1.33126,(((CniAureliaA_scaffold1766.g4.t1:0.951566,(CniAureliaA_scaffold194.g14.t3:1.31422,(CniMorbakkaV_scaffold87.g9.t1:0.146433,(CniMorbakkaV_scaffold87.g10.t1:0.125356,CniMorbakkaV_scaffold87.g11.t1:0.22742)97:0.0614341)97:0.383597)100:0.283653)33:0.240549,(((CniGoniastreaA_gasp1.m3.6190.m1:0.913057,CniMorbakkaV_scaffold4.g151.t2:0.143611)99:0.819914,((CniMorbakkaV_scaffold45.g73.t1:0.141722,CniMorbakkaV_scaffold45.g74.t1:0.243944)100:0.511919,(CniMorbakkaV_scaffold69.g105.t1:0.390302,CniMorbakkaV_scaffold88.g16.t1:0.646457)99:0.163893)86:0.111409)81:0.141645,((CniHydraV_rna2148:0.205561,(CniHydraV_rna2150:0.0135408,CniHydraV_rna17886:2.3886e-06)100:0.782646)100:0.739838,((((((CniHydraV_rna5158:0.0613202,CniHydraV_rna18311:0.0868165)100:0.166913,CniHydraV_rna5160:0.147116)100:0.0819962,CniHydraV_rna23546:0.0999035)100:0.363368,CniHydraV_rna16428:0.227335)100:0.318412,((CniHydraV_rna19385:0.305041,(((CniHydraV_rna21117:0.084004,CniHydraV_rna22862:0.0647272)81:0.0172708,CniHydraV_rna22863:0.168425)100:0.029996,CniHydraV_rna23875:0.0985557)100:0.626023)78:0.110341,CniHydraV_rna20064:0.45015)77:0.0625654)94:0.337605,(CniHydraV_rna14303:0.914391,(CniHydraV_rna15260:0.336213,CniHydraV_rna15892:0.227069)100:0.716956)75:0.126655)76:0.115952)82:0.11418)83:0.0977093)29:0.101769,(((CniDendronephthya_rna-XM_028537524.1:0.503917,CniRenillaM_g7809.t1:0.705371)87:0.181345,(CniDendronephthya_rna-XM_028542797.1:0.257224,CniXenia_Xe_012250-T1:0.264441)100:0.294911)100:0.249777,CniRenillaM_g19895.t1:0.745682)100:0.332404)24:0.0354128)29:0.0766252,(((CniDendronephthya_rna-XM_028542794.1:0.310267,CniXenia_Xe_012248-T1:0.532535)100:0.153001,CniRenillaM_g1132.t1:0.476677)100:0.421683,(((CniDendronephthya_rna-XM_028542795.1:0.344061,CniXenia_Xe_012247-T1:0.362698)100:0.200787,CniRenillaM_g1126.t1:0.482403)100:0.241032,(((CniRenillaM_g1127.t1:0.0620353,CniRenillaM_g3740.t1:0.0694872)100:0.0917102,CniRenillaM_g1128.t1:0.235428)100:0.253886,CniRenillaM_g1131.t1:0.801044)100:0.565461)98:0.0933211)98:0.157969)30:0.0834214,((((((((((((((CniAcroporaD_rna2670:0.00704905,CniAcroporaM_amil.1.2.13103.m1:0.0056063)100:0.0174332,CniAcroporaT_aten_0.1.m1.10438.m1:0.0126586)100:0.147791,CniMontiporaC_g60997.t1:0.142733)100:0.103113,CniPoritesL_plut2.m8.19605.m1:0.243741)92:0.047217,CniGalaxeaF_gfas1.m1.495.m1:0.143364)100:0.0681112,((CniFungiaSp_ffun1.m4.14445.m1:0.106826,(CniGoniastreaA_gasp1.m3.4933.m1:0.0429291,CniOrbicellaF_rna20931:0.0325896)100:0.0727923)100:0.0360753,((CniPocilloporaA_rna25572:2.8636e-06,CniPocilloporaD_rna-XM_027202041.1:2.4572e-06)100:0.0528643,CniMergedstylophoraP_rna9198:0.0799734)100:0.200241)100:0.0441588)100:0.136519,((CniAmplexidiscus_evm.model.scaffold_45.16:0.0186571,(CniAmplexidiscus_evm.model.scaffold_45.17:0.0329075,CniAmplexidiscus_evm.model.scaffold_45.19:0.0353792)100:0.0572945)100:0.0295664,(CniDiscosoma_evm.model.scaffold_104.25:0.00574541,CniDiscosoma_evm.model.scaffold_104.26:0.0187035)100:0.064926)100:0.200586)100:0.271821,((((CniAmplexidiscus_evm.model.scaffold_45.18:0.0308126,CniAmplexidiscus_evm.model.scaffold_45.20:0.0641714)81:0.0399641,CniDiscosoma_evm.model.scaffold_104.28:0.101856)100:0.300182,CniDiscosoma_evm.model.scaffold_104.27:0.158255)100:0.210681,((CniFungiaSp_ffun1.m4.14443.m1:0.180075,((CniGoniastreaA_gasp1.m3.4935.m1:0.0733774,CniOrbicellaF_rna20930:0.155855)100:0.0501849,CniOrbicellaF_rna20929:0.1343)100:0.0798354)100:0.109085,CniGalaxeaF_gfas1.m1.489.m1:0.622017)79:0.0968045)99:0.372366)99:0.13617,((CniAmplexidiscus_evm.model.scaffold_45.21:0.0634938,CniDiscosoma_evm.model.scaffold_104.29:0.104715)100:0.125468,((CniFungiaSp_ffun1.m4.14460.m1:0.5658,(CniGoniastreaA_gasp1.m3.4934.m1:0.0949498,CniOrbicellaF_rna20928:0.023931)100:0.0803579)100:0.0525506,((CniPocilloporaA_rna25571:1e-06,CniPocilloporaD_rna-XM_027202046.1:2.2856e-06)100:0.0272861,CniMergedstylophoraP_rna9197:0.0520424)100:0.150823)100:0.114537)100:0.296003)99:0.184071,(CniDiscosoma_evm.model.scaffold_104.34:0.520975,((CniExaiptasiaP_rna-XM_021036301.2:0.321836,CniActiniaT_rna-XM_031712210.1:0.231729)100:0.098261,CniNemvArnau_v1g32224:0.41526)100:0.197807)93:0.108805)98:0.205344,(((CniDendronephthya_rna-XM_028542791.1:0.293236,CniXenia_Xe_012246-T1:0.373662)100:0.230638,CniRenillaM_g1125.t1:0.337009)99:0.648554,CniFungiaSp_ffun1.m4.15969.m1:3.6258)45:2.8773e-06)68:0.0612529,((CniAureliaA_scaffold5955.g1.t1:2.00179,MnemiopsisL_ML077628a-RA:1.22837)78:0.474881,CniHydraV_rna10867:0.336059)69:0.464414)31:2.5682e-06,(((((((((CniAcroporaD_rna2671:0.0129717,CniAcroporaM_amil.1.2.13093.m1:0.00995759)100:0.0356364,CniAcroporaT_aten_0.1.m1.10446.m1:0.0389492)100:0.211628,CniMontiporaC_g60996.t1:0.239264)100:0.134162,CniPoritesL_plut2.m8.19601.m1:0.176444)96:0.0454762,((((((CniFungiaSp_ffun1.m4.14462.m1:0.256818,CniOrbicellaF_rna20926:0.372168)100:0.0717498,CniMergedstylophoraP_rna9195:0.578136)100:0.0606873,CniFungiaSp_ffun1.m4.14465.m1:0.801494)98:0.155622,((CniPocilloporaA_rna20358:1e-06,CniPocilloporaD_rna-XM_027196757.1:1e-06)100:0.117947,CniMergedstylophoraP_rna9194:0.0969802)100:0.197678)96:0.0492571,(CniFungiaSp_ffun1.m4.14463.m1:0.208477,(CniGoniastreaA_gasp1.m3.4931.m1:0.113003,CniOrbicellaF_rna20924:0.0734211)100:0.12134)96:0.0361205)100:0.14005,(CniGalaxeaF_gfas1.m1.493.m1:0.150993,CniGalaxeaF_gfas1.m1.490.m1:0.298603)100:0.0425952)100:0.0569291)99:0.123866,(CniAmplexidiscus_evm.model.scaffold_45.22:0.127019,CniDiscosoma_evm.model.scaffold_104.30:0.111048)100:0.350278)100:0.22569,(((CniAmplexidiscus_evm.model.scaffold_45.23:0.154059,CniDiscosoma_evm.model.scaffold_104.32:0.102129)100:0.366083,((CniGalaxeaF_gfas1.m1.488.m1:0.41762,(((CniPoritesL_plut2.m8.15534.m1:0.00615604,CniPoritesL_plut2.m8.19602.m1:2.0259e-06)100:0.060678,CniPoritesL_plut2.m8.15532.m1:0.00884447)100:0.0174686,(CniPoritesL_plut2.m8.15535.m1:0.0278486,CniPoritesL_plut2.m8.19604.m1:2.8282e-06)100:0.00585456)100:0.344693)100:0.114774,(CniOrbicellaF_rna20921:0.387375,((CniPocilloporaA_rna20354:1e-06,CniPocilloporaD_rna-XM_027196758.1:1e-06)100:0.181691,CniMergedstylophoraP_rna9191:0.157789)100:0.324858)99:0.0633223)100:0.0768683)100:0.079292,((((CniAmplexidiscus_evm.model.scaffold_45.24:0.0503552,CniDiscosoma_evm.model.scaffold_104.33:0.0696176)100:0.28052,((((CniFungiaSp_ffun1.m4.14455.m1:0.180654,((((CniFungiaSp_ffun1.m4.14453.m1:0.0244552,CniFungiaSp_ffun1.m4.34144.m1:0.00765224)100:0.0878715,CniGoniastreaA_gasp1.m3.4929.m1:0.119945)100:0.18867,((CniPocilloporaA_rna20353:1e-06,CniPocilloporaD_rna-XM_027196756.1:1e-06)100:0.0261038,CniMergedstylophoraP_rna9187:0.0648358)100:0.0246645)100:0.131266,CniMergedstylophoraP_rna9188:0.0890768)100:0.141964)94:0.0258943,CniFungiaSp_ffun1.m4.14456.m1:0.422812)47:0.0438306,(CniFungiaSp_ffun1.m4.14454.m1:0.210123,CniOrbicellaF_rna20919:0.13789)91:0.0790351)56:0.0479829,((CniGalaxeaF_gfas1.m1.484.m1:0.257142,CniMontiporaC_g60994.t1:0.224545)58:0.0577911,CniPoritesL_jamg1.model.Sc0000222.33:0.317494)58:0.129339)99:0.0575321)100:0.0855903,((CniPocilloporaA_rna20355:1e-06,CniPocilloporaD_rna-XM_027196762.1:2.3047e-06)100:0.0927871,CniMergedstylophoraP_rna9192:0.1012)100:0.320074)100:0.155027,(CniDiscosoma_evm.model.scaffold_104.31:0.444444,((CniFungiaSp_ffun1.m4.14461.m1:0.205349,(CniGoniastreaA_gasp1.m3.4930.m1:0.125947,CniOrbicellaF_rna20922:0.0812803)100:0.120086)100:0.132084,((CniPocilloporaA_rna20356:2.37e-06,CniPocilloporaD_rna-XM_027196760.1:2.447e-06)100:0.174215,CniMergedstylophoraP_rna9193:0.18773)100:0.325989)100:0.0916791)100:0.110561)100:0.0911572)100:0.183408)97:0.0975705,((((((((((CniAcroporaD_rna2673:0.0138729,(CniAcroporaD_rna2676:0.0613735,CniAcroporaM_amil.1.2.13089.m1:0.00930778)100:0.00911694)100:0.00650371,CniAcroporaT_aten_0.1.m1.10439.m1:0.035399)100:0.101735,CniMontiporaC_g60993.t1:0.230309)100:0.0605771,(CniMontiporaC_adi2mcaRNA2676_R1:0.0612419,CniMontiporaC_g60992.t1:0.0743503)100:0.14504)100:0.0655508,CniPoritesL_plut2.m8.15537.m1:0.238069)100:0.0355799,CniGalaxeaF_gfas1.m1.486.m1:0.10698)100:0.0596542,((CniFungiaSp_ffun1.m4.14452.m1:0.0896758,(CniGoniastreaA_gasp1.m3.4928.m1:0.0542131,CniOrbicellaF_rna20918:0.036593)100:0.083737)100:0.0708721,CniMergedstylophoraP_rna9186:0.23878)100:0.0692541)100:0.117703,(CniAmplexidiscus_evm.model.scaffold_45.25:0.0592162,CniDiscosoma_evm.model.scaffold_104.35:0.0377096)100:0.150224)100:0.16285,(CniAmplexidiscus_evm.model.scaffold_45.15:0.157812,CniDiscosoma_evm.model.scaffold_104.24:0.0548227)100:0.30705)100:0.135888,((CniExaiptasiaP_rna-XM_021036300.2:0.345405,(CniNemvArnau_v1g9831:0.0135907,CniNemvArnau_v1g83189:2.3228e-06)100:0.348748)95:0.0703091,CniActiniaT_rna-XM_031712209.1:0.379611)100:0.216114)100:0.130501)98:0.131865,(CniAureliaA_scaffold194.g14.t1:1.41598,CniAureliaA_scaffold2089.g3.t1:1.31008)94:0.342325)78:0.0629843)66:0.0605648,MnemiopsisL_ML305524a-RA:1.25912)25:0.074386)27:0.159237,((((AcanthasterP_rna26466:0.400302,StrongylocentrotusP_rna31639:0.48051)100:0.550556,(((((((DanioR_ENSDART00000177197:1.04918,((Human_ENST00000260229:0.124174,MusM_ENSMUST00000151853:0.157612)100:0.265082,OphiophagusH_rna-gnl|NaturalisBC|L345_15515.mrna:0.459277)100:0.209006)50:0.0544117,(((Human_ENST00000279441:0.105695,MusM_ENSMUST00000034488:0.210594)100:0.071808,(Human_ENST00000299855:0.103982,MusM_ENSMUST00000034497:0.186729)97:0.0292144)100:0.288905,(Human_ENST00000571244:0.200191,MusM_ENSMUST00000005950:0.388519)100:0.421283)97:0.0733212)43:0.0271303,((Human_ENST00000236826:0.155432,MusM_ENSMUST00000018765:0.187992)100:0.308277,(((Human_ENST00000315274:0.172633,(MusM_ENSMUST00000047888:0.00175348,MusM_ENSMUST00000217651:1.29657)100:0.564666)100:0.101929,OphiophagusH_rna-gnl|NaturalisBC|L345_12642.mrna:1.62211)64:0.0665531,OphiophagusH_rna-gnl|NaturalisBC|L345_08366.mrna:0.467026)67:0.0860077)41:0.0949509)62:0.0811534,(XenopusT_rna-NM_001030330.1:0.404574,(XenopusT_rna-XM_002934931.4:0.501009,((XenopusT_rna-XM_002934923.5:0.0838017,(XenopusT_rna-XM_002944408.5:0.00805075,XenopusT_rna-XM_002934930.5:0.00303461)100:0.0729952)100:0.209249,XenopusT_rna-XM_002934922.4:0.173345)100:0.0757146)100:0.139477)94:0.0803786)66:0.0658633,((((DanioR_ENSDART00000011573:0.0482748,DanioR_ENSDART00000126444:0.0393986)100:0.511419,OphiophagusH_rna-gnl|NaturalisBC|L345_11071.mrna:0.610208)60:0.0856696,(DanioR_ENSDART00000163354:0.48351,((Human_ENST00000340273:0.121944,MusM_ENSMUST00000015394:0.0946826)100:0.190921,XenopusT_rna-XM_002934925.4:0.245804)100:0.120531)99:0.15299)73:0.0868667,((DanioR_ENSDART00000067447:0.613312,XenopusT_rna-NM_001030331.2:0.513941)100:0.149515,(((XenopusT_rna-XM_031897316.1:2.6241e-06,XenopusT_rna-XM_031896056.1:0.00379216)100:0.116577,XenopusT_rna-NM_001005043.1:0.192316)100:0.0956553,((XenopusT_rna-XM_031897317.1:2.3107e-06,XenopusT_rna-XM_031896373.1:2.6963e-06)98:2.3578e-06,(XenopusT_rna-XM_031896233.1:2.9547e-06,XenopusT_rna-XM_031897320.1:2.9419e-06)100:0.0172648)100:0.273656)100:0.24354)95:0.0673725)69:0.0794596)98:0.115231,((DanioR_ENSDART00000156445:0.668503,DanioR_ENSDART00000077836:0.811832)100:0.207971,(((Human_ENST00000260228:0.031792,MusM_ENSMUST00000034487:0.084836)100:0.141396,OphiophagusH_rna-gnl|NaturalisBC|L345_15807.mrna:0.199521)100:0.103384,XenopusT_rna-XM_012958325.2:0.216845)100:0.470045)99:0.165637)98:0.111408,(Human_ENST00000260227:0.215065,MusM_ENSMUST00000018767:0.254627)100:0.562823)100:0.31136)95:0.113284,((BotrylloidesL_Boleac.CG.SB_v3.S418.g09446.01.t:1.09621,(((((DanioR_ENSDART00000146861:0.161337,DanioR_ENSDART00000187337:0.111792)100:0.0830951,(((Human_ENST00000286614:0.00639702,MusM_ENSMUST00000029881:0.0117127)100:0.0252371,OphiophagusH_rna-gnl|NaturalisBC|L345_06825.mrna:0.0364259)100:0.025499,XenopusT_rna-XM_012964668.3:0.0865293)100:0.0417876)100:0.145058,(DanioR_ENSDART00000047399:0.130631,(((Human_ENST00000246186:0.0118296,MusM_ENSMUST00000029141:0.0199929)100:0.0910703,OphiophagusH_rna-gnl|NaturalisBC|L345_05058.mrna:0.056538)100:0.0365478,XenopusT_rna-XM_031894569.1:0.0710838)100:0.0216465)100:0.180746)100:0.194478,((DanioR_ENSDART00000020456:0.148309,DanioR_ENSDART00000073684:0.35591)100:0.089046,(((Human_ENST00000219271:0.0492284,MusM_ENSMUST00000034243:0.0604923)100:0.106837,OphiophagusH_rna-gnl|NaturalisBC|L345_09033.mrna:0.339763)100:0.0742786,(OphiophagusH_rna-gnl|NaturalisBC|L345_18540.mrna:0.290677,XenopusT_rna-NM_001015921.2:0.176703)100:0.0561026)100:0.0817614)100:0.13374)100:0.0943558,((DanioR_ENSDART00000044264:0.165364,DanioR_ENSDART00000005884:0.225872)100:0.142526,((((Human_ENST00000311852:0.00947196,MusM_ENSMUST00000089688:0.0235448)100:0.0315887,OphiophagusH_rna-gnl|NaturalisBC|L345_09765.mrna:0.511072)100:0.0565901,OphiophagusH_rna-gnl|NaturalisBC|L345_11921.mrna:0.153181)100:0.0598076,XenopusT_rna-NM_001030388.1:0.13205)100:0.0688965)100:0.188629)100:0.311679)92:0.249188,(((((CniAcroporaD_rna5270:1.92093,AmphibalanusA_rna-gnl|WGS_VIIS|FJT64_008483-RA_mrna:0.5245)62:0.0651853,MnemiopsisL_ML22971a-RA:1.05354)75:0.301997,ApisM_GB40857-RA:0.964014)51:0.32836,(((DrosophilaM_FBtr0088501:0.332691,ApisM_GB40853-RA:0.223059)100:0.361885,((ApisM_GB40856-RA:0.522783,AmphibalanusA_rna-gnl|WGS_VIIS|FJT64_013204-RA_mrna:0.381068)61:0.093011,StrigamiaM_SMAR009451-RA:0.465867)62:0.0624768)100:0.3168,((CrassostreaG_EKC39793:0.44209,LottiaG_LotgiT82132:0.356297)100:0.29147,LingulaA_rna-XM_013541995.1:0.550628)100:0.227399)29:0.0615994)48:0.0621749,(((((DanioR_ENSDART00000081382:0.328191,DanioR_ENSDART00000151340:0.515984)100:0.2984,((Human_ENST00000336577:0.136148,MusM_ENSMUST00000024696:0.175324)100:0.386017,OphiophagusH_rna-gnl|NaturalisBC|L345_02342.mrna:0.575872)93:0.136574)81:0.0509391,XenopusT_rna-XM_031893750.1:0.457042)88:0.066333,((DanioR_ENSDART00000161454:0.863612,OphiophagusH_rna-gnl|NaturalisBC|L345_02444.mrna:0.605679)99:0.13299,(DanioR_ENSDART00000178507:0.250187,((Human_ENST00000360564:0.0456394,MusM_ENSMUST00000031390:0.0890238)100:0.194162,(OphiophagusH_rna-gnl|NaturalisBC|L345_15100.mrna:0.0866387,XenopusT_rna-XM_012966783.3:0.140594)100:0.0435781)99:0.0491265)100:0.259473)99:0.194955)99:0.361631,((DanioR_ENSDART00000136666:0.308694,DanioR_ENSDART00000077280:0.330312)100:0.14506,((Human_ENST00000215743:0.133913,MusM_ENSMUST00000000924:0.0879348)100:0.266123,XenopusT_rna-XM_004910581.4:0.28646)100:0.0905052)100:0.671648)8:0.0403618)77:0.0843758)75:0.0790996)73:0.0571078,(((BotrylloidesL_Boleac.CG.SB_v3.S410.g09330.01.t:0.634059,(BotrylloidesL_Boleac.CG.SB_v3.S410.g09331.01.t:0.553334,BotrylloidesL_Boleac.CG.SB_v3.S410.g09332.01.t:0.662098)100:0.125291)100:1.04809,((CaenorhabditisE_EGAP1.3.1:0.843253,CniRenillaM_g5436.t1:1.10446)92:0.31503,(CniMorbakkaV_scaffold413.g13.t1:0.486084,CrassostreaG_EKC40023:1.11066)93:0.155605)87:0.140703)22:0.142571,((CniDendronephthya_rna-XM_028538479.1:0.994208,Human_ENST00000300762:0.91997)96:0.363691,(((((AcanthasterP_rna19910:0.54916,AcanthasterP_rna19911:0.593045)100:0.144309,AcanthasterP_rna19915:0.868374)100:0.183717,StrongylocentrotusP_rna4238:0.81983)100:0.194769,StrongylocentrotusP_rna24118:0.969405)39:0.110324,((AcanthasterP_rna5322:1.00921,(AcanthasterP_rna26538:0.721404,(AcanthasterP_rna28083:0.573106,StrongylocentrotusP_rna16278:0.503518)100:0.125374)100:0.209512)100:0.254701,((AcanthasterP_rna19907:0.435395,StrongylocentrotusP_rna36403:0.479912)100:0.366893,(AcanthasterP_rna4556:0.596874,(StrongylocentrotusP_rna10255:0.336395,StrongylocentrotusP_rna26280:0.233183)100:0.192308)100:0.399485)92:0.0809668)92:0.0885432)38:0.102638)79:0.0777437)18:0.0302258)28:0.0778278)18:0.0214269)0;
