# Supplementary material for: Evolution of Protein-Mediated Biomineralization in Scleractinian Corals
Source: Front Genet. 2021 Feb 2;12:618517. doi: 10.3389/fgene.2021.618517 (PMC7902050; doi:10.3389/fgene.2021.618517)
Supplement: Supplementary file 2 [file Data_Sheet_2.ZIP › tree.biomin.OG0000152.tree.txt]

(((FungScedosporiumA_KEZ39353:0.519953,FungScedosporiumA_KEZ42879:0.397533)100:0.576995,FungScedosporiumA_KEZ46898:2.30649)97:0.51163,(((((((AcanthasterP_rna23363:0.574452,StrongylocentrotusP_rna38239:0.911346)100:0.619364,((((CaenorhabditisE_F54D8.4a.1:0.75144,CaenorhabditisE_D1022.8.1:0.742864)100:0.525179,((((((DrosophilaM_FBtr0343348:0.231484,ApisM_GB45092-RA:0.347021)100:0.132873,AmphibalanusA_rna-gnl|WGS_VIIS|FJT64_014578-RA_mrna:0.927758)93:0.152459,((StrigamiaM_SMAR010874-RA:0.5169,StrigamiaM_SMAR012440-RA:0.35357)63:0.00789202,StrigamiaM_SMAR010875-RA:0.394086)63:0.0543378)60:0.0726842,(DrosophilaM_FBtr0307489:0.280182,ApisM_GB42541-RA:0.2784)100:0.195837)93:0.120202,AmphibalanusA_rna-gnl|WGS_VIIS|FJT64_005651-RA_mrna:1.04259)98:0.106225,AmphibalanusA_rna-gnl|WGS_VIIS|FJT64_005650-RA_mrna:0.802107)98:0.180111)44:0.0487531,(((LottiaG_LotgiT124107:0.873065,LottiaG_LotgiT138561:0.818775)45:0.0727868,LottiaG_LotgiT165569:0.915674)93:0.137114,(LottiaG_LotgiT125950:0.631826,LingulaA_rna-XM_013552919.1:0.698128)57:0.167266)71:0.10086)100:0.200085,(((DanioR_ENSDART00000074540:0.0490807,(((Human_ENST00000451037:1e-06,MusM_ENSMUST00000107863:1e-06)100:0.0144218,XenopusT_rna-XM_031894778.1:0.0497086)90:0.0157944,OphiophagusH_rna-gnl|NaturalisBC|L345_11395.mrna:0.0493706)90:0.0324793)90:0.0515065,DanioR_ENSDART00000055264:0.24167)99:0.135115,(((Human_ENST00000084798:0.0161487,MusM_ENSMUST00000003360:0.0214289)100:0.404059,OphiophagusH_rna-gnl|NaturalisBC|L345_00735.mrna:0.137225)100:0.159933,XenopusT_rna-XM_002938122.5:0.206052)100:0.230349)100:0.82151)99:0.123947)99:0.495234,CniMorbakkaV_scaffold307.g22.t1:2.62097)94:0.134147,((CniHydraV_rna2528:0.139598,CniHydraV_rna8500:0.161649)100:0.520625,CniHydraV_rna24522:0.588165)100:1.3895)6:2.4038e-06,CniNemvArnau_v1g118835:1.32186)65:0.197191,((((((((((((((((CniAcroporaD_rna1604:0.263847,(CniAcroporaD_rna41470:0.0175445,(CniAcroporaM_amil.1.2.7266.m1:0.0663111,CniAcroporaM_amil.1.2.18259.m1:2.0705e-06)68:0.108254)70:0.0331877)99:0.0182009,CniAcroporaD_rna30130:0.0613188)98:0.060178,CniMontiporaC_adi2mcaRNA41470_R0:0.113324)100:0.129657,CniMontiporaC_g32452.t1:0.201819)100:0.530086,(((CniGalaxeaF_gfas1.m1.18365.m1:0.0316928,CniGalaxeaF_gfas1.m1.22533.m1:0.132763)100:0.175836,CniGalaxeaF_gfas1.m1.18363.m1:0.191099)100:0.247176,(((CniPoritesL_plut2.m8.17102.m1:0.0322499,CniPoritesL_plut2.m8.17101.m1:0.0988374)100:0.654278,(CniPoritesL_plut2.m8.20528.m1:0.0484724,CniPoritesL_plut2.m8.20531.m1:0.323666)50:0.0297619)49:0.064052,CniPoritesL_jamg1.model.Sc0000379.22:0.0858169)81:0.193889)69:0.0716815)75:0.131596,((CniPocilloporaA_rna18150:1e-06,CniPocilloporaD_rna-XM_027194552.1:1e-06)100:0.0316238,CniMergedstylophoraP_rna24522:0.0564886)100:0.156187)68:0.0970371,(CniFungiaSp_ffun1.m2b.19677.m1:0.264964,((CniGoniastreaA_gasp1.m3.11953.m1:0.067926,CniGoniastreaA_gasp1.m1b.15963.m1:0.104598)100:0.0846274,(CniOrbicellaF_rna31159:0.122988,CniOrbicellaF_rna31160:0.198042)100:0.0631595)100:0.278976)100:0.186399)70:0.106801,((((CniPocilloporaA_rna22976:1e-06,CniPocilloporaD_rna-XM_027199371.1:2.1528e-06)100:0.15932,CniMergedstylophoraP_rna25911:0.28559)100:0.0432019,(CniMergedstylophoraP_rna25908:0.019647,CniMergedstylophoraP_rna25909:0.119014)100:0.243917)100:0.321142,CniMergedstylophoraP_rna24521:0.599642)97:0.128032)79:0.336143,CniMyxobolusS_rna-gnl|WGS_QWKW|scaffold_9063-snap-0.1-mRNA:1.04043)76:0.0794333,(((((((CniFungiaSp_ffun1.m4.16058.m1:0.181102,CniFungiaSp_ffun1.m4.16182.m1:0.0878664)99:0.0510211,(CniGoniastreaA_gasp1.m3.25865.m1:0.151186,CniOrbicellaF_rna31162:0.0173258)100:0.141127)100:0.177664,((CniPocilloporaA_rna18149:1e-06,CniPocilloporaD_rna-XM_027194553.1:1e-06)100:0.0782036,CniMergedstylophoraP_rna24523:0.0711831)100:0.10797)72:0.0705061,CniMergedstylophoraP_rna25914:0.0427358)32:0.00503163,((CniPocilloporaA_rna22974:2.569e-06,CniPocilloporaD_rna-XM_027199370.1:2.569e-06)100:0.436857,(CniPocilloporaA_rna22975:2.4384e-06,CniPocilloporaD_rna-XM_027199390.1:2.0174e-06)100:0.0260193)51:0.0159094)73:0.0306938,CniMergedstylophoraP_rna25913:0.187346)72:0.0158187,CniMergedstylophoraP_rna25912:0.039159)100:0.599112)74:0.180511,(CniAmplexidiscus_evm.model.scaffold_173.6:0.624138,(CniFungiaSp_ffun1.m4.16185.m1:0.294198,((CniPocilloporaA_rna18148:1e-06,CniPocilloporaD_rna-XM_027194551.1:2.5572e-06)100:0.242598,CniMergedstylophoraP_rna24524:0.208553)100:0.288787)100:0.566154)91:0.136622)46:0.0914211,((((((((((((CniAcroporaD_rna30619:0.0135696,CniAcroporaM_amil.1.2.8860.m1:0.0178932)100:0.0389945,CniAcroporaT_aten_0.1.m1.21748.m1:0.100028)50:0.049836,CniAcroporaT_aten_0.1.m1.21761.m1:0.165016)100:0.243297,(CniMontiporaC_g2588.t1:0.0834695,CniMontiporaC_g52511.t1:2.1304e-06)100:0.273207)100:0.247037,(((CniGalaxeaF_gfas1.m1.9170.m1:0.263952,CniGalaxeaF_gfas1.m1.18456.m1:0.164961)100:0.357346,CniPoritesL_plut2.m8.24630.m1:0.379934)98:0.148877,CniPoritesL_plut2.m8.3250.m1:0.374601)96:0.0671231)97:0.0807699,((CniPocilloporaA_rna6672:2.8526e-06,CniPocilloporaD_rna-XM_027183006.1:2.1339e-06)100:0.0868316,CniMergedstylophoraP_rna15729:0.164577)100:0.602517)77:0.0527386,((CniFungiaSp_ffun1.m4.7800.m1:0.286011,CniFungiaSp_ffun1.m4.7798.m1:0.140651)100:0.0842376,((CniGoniastreaA_gasp1.m3.21017.m1:0.411363,CniOrbicellaF_rna35437:0.278542)100:0.118898,(CniGoniastreaA_gasp1.m3.21020.m1:0.16895,CniOrbicellaF_rna35435:0.110989)100:0.0898453)100:0.133289)100:0.100649)91:0.0369373,(CniGoniastreaA_gasp1.m3.21026.m1:0.166384,CniOrbicellaF_rna35434:0.126203)100:0.403685)94:0.0339291,((CniFungiaSp_ffun1.m4.30472.m1:0.264386,(CniGoniastreaA_gasp1.m3.10710.m1:0.066622,CniOrbicellaF_rna20548:0.0445629)100:0.365655)100:0.318773,(((CniPocilloporaA_rna27184:2.9603e-06,CniPocilloporaD_rna-XM_027203695.1:2.8619e-06)100:0.0492541,((CniPocilloporaA_rna27185:1e-06,CniPocilloporaD_rna-XM_027203694.1:1e-06)100:0.154474,CniMergedstylophoraP_rna11697:0.0809925)100:0.0349934)100:0.496871,CniMergedstylophoraP_rna11699:0.575562)100:0.122629)100:0.19827)99:0.0709108,((CniHydraV_rna15040:2.72344,(CniPocilloporaA_rna6671:2.2602e-06,CniPocilloporaD_rna-XM_027183005.1:2.9748e-06)100:2.4572e-06)66:0.157264,CniMergedstylophoraP_rna15730:0.144232)71:0.411945)71:0.126659,CniAmplexidiscus_evm.model.scaffold_97.44:0.638319)71:0.207802,((((CniExaiptasiaP_rna-XM_021057503.2:1.13869,CniActiniaT_rna-XM_031716294.1:0.315473)72:0.188547,CniActiniaT_rna-XM_031716301.1:0.277446)89:0.166194,((CniExaiptasiaP_rna-XM_028662707.1:0.359198,CniExaiptasiaP_rna-XM_028662715.1:0.535039)100:0.168507,CniExaiptasiaP_rna-XM_021057770.2:0.72753)100:0.106473)90:0.107173,CniNemvArnau_v1g170763:0.685715)93:0.187724)70:0.177505)48:0.2345,((((((((CniAcroporaM_amil.1.2.5789.m1:0.0212087,CniAcroporaT_aten_0.1.m1.10609.m1:0.00727759)100:0.107041,(CniMontiporaC_g3354.t1:2.7235e-06,CniMontiporaC_g64899.t1:0.00441837)100:0.150389)99:0.107303,CniGalaxeaF_gfas1.m1.20088.m1:0.133071)100:0.0799205,((CniFungiaSp_ffun1.m4.2069.m1:0.308573,CniPoritesL_plut2.m8.9458.m1:0.342765)90:0.103316,(CniGoniastreaA_gasp1.m3.24126.m1:0.0405435,CniOrbicellaF_rna30777:0.0283388)100:0.0666442)92:0.0548443)71:0.02056,((CniPocilloporaA_rna12866:1e-06,CniPocilloporaD_rna-XM_027189246.1:1e-06)100:0.0479859,CniMergedstylophoraP_rna31899:0.0242216)100:0.165726)100:0.879864,CniFungiaSp_ffun1.m4.7817.m1:1.28468)50:0.132328,(((((CniFungiaSp_ffun1.m4.7807.m1:0.37146,((CniPocilloporaA_rna6673:1e-06,CniPocilloporaD_rna-XM_027182934.1:1e-06)100:0.066067,(CniMergedstylophoraP_rna15725:0.128577,CniMergedstylophoraP_rna15728:0.0315603)100:0.0302072)100:0.236852)92:0.0500272,CniOrbicellaF_rna35438:0.626991)78:0.083899,(CniPoritesL_plut2.m8.29971.m1:0.872501,CniPoritesL_plut2.m8.30236.m1:0.285427)75:0.075234)64:0.0963385,CniMontiporaC_g31483.t1:0.315094)63:0.127486,CniGalaxeaF_gfas1.m1.18455.m1:0.293568)89:0.415571)74:0.0781679,((((((((CniAmplexidiscus_evm.model.scaffold_37.14:0.0463476,CniDiscosoma_evm.model.scaffold_3.148:0.0211118)100:0.180263,(((((CniPocilloporaA_rna17169:2.9551e-06,CniPocilloporaD_rna-XM_027193558.1:2.8696e-06)100:0.0296947,CniPocilloporaA_rna17171:2.6556e-06)52:2.2473e-06,CniPocilloporaD_rna-XM_027193559.1:1e-06)99:0.0279197,CniMergedstylophoraP_rna1072:0.0434937)100:0.043104,CniPoritesL_plut2.m8.6870.m1:0.271326)94:0.0437602)91:0.0286381,CniGalaxeaF_gfas1.m1.23227.m1:0.261893)96:0.0137062,CniGoniastreaA_gasp1.m3.12577.m1:2.0449e-06)95:0.0223228,CniOrbicellaF_rna12271:0.137238)99:0.0217554,CniFungiaSp_ffun1.m4.15539.m1:0.120142)99:0.03914,(CniGoniastreaA_gasp1.m3.12578.m1:0.39418,CniOrbicellaF_rna12272:0.0618977)99:0.0777508)100:0.490251,(CniAureliaA_scaffold516.g12.t1:0.497335,CniHydraV_rna5769:0.4319)100:0.458791)100:0.745457)94:0.117582)74:0.167097,((CrassostreaG_EKC41746:0.0974162,CrassostreaG_EKC37961:0.383979)100:0.525335,CrassostreaG_EKC35764:0.850325)100:1.2125)25:0.171609,(((((CniAureliaA_scaffold219.g5.t2:0.467159,(CniHydraV_rna1327:0.871257,CniMorbakkaV_scaffold679.g2.t1:0.250365)100:0.160981)100:0.444238,AmphibalanusA_rna-gnl|WGS_VIIS|FJT64_005020-RA_mrna:1.13555)99:0.329652,CniMorbakkaV_scaffold581.g8.t1:0.666457)88:0.279903,((((((CniThelohanellusK_rna2000:0.348242,((CniThelohanellusK_rna2001:2.2759e-06,CniThelohanellusK_rna2002:0.16296)100:0.130283,CniThelohanellusK_rna2004:2.6037e-06)100:0.960248)85:0.100979,(CniHenneguyaS_rna-gnl|WGS_SGJC|scaffold_4693-processed-0.0-mRNA:0.387922,CniMyxobolusS_rna-gnl|WGS_QWKW|scaffold_2375-snap-0.4-mRNA:0.240184)100:0.170125)96:0.260542,((CniMyxobolusS_rna-gnl|WGS_QWKW|scaffold_343-snap-0.4-mRNA:0.818974,(((CniMyxobolusS_rna-gnl|WGS_QWKW|scaffold_7011-exonerate-0.0-mRNA:0.151635,CniMyxobolusS_rna-gnl|WGS_QWKW|scaffold_5538-snap-0.2-mRNA:0.43625)54:0.0524997,CniMyxobolusS_rna-gnl|WGS_QWKW|scaffold_7011-exonerate-0.2-mRNA:0.202239)54:0.0775872,CniMyxobolusS_rna-gnl|WGS_QWKW|scaffold_210.1-snap-0.3-mRNA:0.484349)100:0.320951)100:0.152877,CniMyxobolusS_rna-gnl|WGS_QWKW|scaffold_9063-snap-0.0-mRNA:0.432679)100:0.431229)95:0.0810269,CniThelohanellusK_rna2006:1.0583)96:0.27409,CniThelohanellusK_rna10820:1.26054)96:0.0385079,CniThelohanellusK_rna10821:1.85731)73:0.155325)75:0.218471,((CniDendronephthya_rna-XM_028543010.1:0.301678,CniXenia_Xe_028956-T1:0.0815065)100:1.27746,(CniExaiptasiaP_rna-XM_021057526.2:0.555243,CniActiniaT_rna-XM_031716292.1:0.315036)100:0.631266)79:0.296907)16:0.093807)64:0.223571,CniHydraV_rna11050:1.56884)54:0.0571989)65:0.0741778,(((((CniHydraV_rna9125:0.760976,(CniHydraV_rna21074:2.055e-06,CniHydraV_rna23863:0.036347)100:0.232305)100:1.39913,(((AmphimedonQ_rna2469:1.22491,AmphimedonQ_rna9388:1.1547)98:0.310089,(AmphimedonQ_rna16245:0.447886,AmphimedonQ_rna16246:0.312519)100:0.743709)77:0.239265,((MnemiopsisL_ML009152a-RA:0.972071,(MnemiopsisL_ML36932a-RA:1.12722,MnemiopsisL_ML01323a-RA:0.78392)100:0.36636)100:0.340074,MnemiopsisL_ML01591a-RA:1.39498)81:0.383243)53:0.0684867)60:0.0619814,MnemiopsisL_ML044613a-RA:1.7995)9:0.0459322,(((((AmphibalanusA_rna-gnl|WGS_VIIS|FJT64_001538-RA_mrna:0.301622,AmphibalanusA_rna-gnl|WGS_VIIS|FJT64_027374-RA_mrna:0.303195)100:0.0869201,(((AmphibalanusA_rna-gnl|WGS_VIIS|FJT64_019624-RA_mrna:0.0271807,AmphibalanusA_rna-gnl|WGS_VIIS|FJT64_008765-RA_mrna:0.0317363)89:0.004859,AmphibalanusA_rna-gnl|WGS_VIIS|FJT64_024416-RA_mrna:0.0234658)89:0.00744211,AmphibalanusA_rna-gnl|WGS_VIIS|FJT64_024415-RA_mrna:0.00179939)99:0.225097)100:0.933738,(((AmphibalanusA_rna-gnl|WGS_VIIS|FJT64_017124-RA_mrna:0.0642674,(AmphibalanusA_rna-gnl|WGS_VIIS|FJT64_009904-RA_mrna:0.0242239,AmphibalanusA_rna-gnl|WGS_VIIS|FJT64_010597-RA_mrna:1.71379)67:2.7607e-06)78:0.0630268,AmphibalanusA_rna-gnl|WGS_VIIS|FJT64_017125-RA_mrna:0.0907533)80:0.352357,(AmphibalanusA_rna-gnl|WGS_VIIS|FJT64_017126-RA_mrna:0.556404,AmphibalanusA_rna-gnl|WGS_VIIS|FJT64_017127-RA_mrna:0.381148)97:0.158112)81:0.588855)81:0.292517,AmphibalanusA_rna-gnl|WGS_VIIS|FJT64_008417-RA_mrna:1.3471)80:0.277815,(AmphibalanusA_rna-gnl|WGS_VIIS|FJT64_000886-RA_mrna:2.6112e-06,AmphibalanusA_rna-gnl|WGS_VIIS|FJT64_014115-RA_mrna:2.09e-06)100:1.32497)81:0.478384)67:0.125372,(((CaenorhabditisE_T28F2.3.1:1.29102,CrassostreaG_EKC41232:1.30833)100:0.821292,(((CniAureliaA_scaffold1258.g3.t2:0.898051,CniMorbakkaV_scaffold581.g7.t1:0.690588)100:0.424694,CniMorbakkaV_scaffold177.g2.t2:0.947697)97:0.365662,(CniRenillaM_g23131.t1:0.750032,CrassostreaG_EKC32354:0.936823)100:0.295724)93:0.358853)61:0.0512553,((((((((((((AcanthasterP_rna10543:0.234688,(AcanthasterP_rna10547:0.126397,AcanthasterP_rna10549:0.154631)100:0.125636)100:0.8932,((((StrongylocentrotusP_rna4679:0.215756,(StrongylocentrotusP_rna29477:0.132191,StrongylocentrotusP_rna31588:0.101389)99:0.0459204)98:0.0449916,(StrongylocentrotusP_rna32225:0.0879961,StrongylocentrotusP_rna32226:0.567936)48:0.078955)48:0.0942012,StrongylocentrotusP_rna4680:0.306959)100:0.732678,StrongylocentrotusP_rna24245:0.996342)59:0.102222)62:0.100207,(AcanthasterP_rna20402:1.08485,(StrongylocentrotusP_rna10098:1.43761,(StrongylocentrotusP_rna15017:0.257276,StrongylocentrotusP_rna15018:0.213994)100:0.706735)30:0.0530508)55:0.0951873)75:0.139424,((CrassostreaG_EKC37807:0.485298,LottiaG_LotgiT131044:0.586173)100:0.648438,LottiaG_LotgiT66515:0.712458)80:0.342826)36:0.0526887,((CrassostreaG_EKC26360:0.939785,CrassostreaG_EKC20938:0.680295)94:0.156684,CrassostreaG_EKC34762:0.692866)97:0.291881)32:0.0553472,((((((BotrylloidesL_Boleac.CG.SB_v3.S15.g02986.01.t:0.997202,BotrylloidesL_Boleac.CG.SB_v3.S5.g10794.01.t:0.776992)100:0.466366,(BotrylloidesL_Boleac.CG.SB_v3.S15.g02987.01.t:0.602024,BotrylloidesL_Boleac.CG.SB_v3.S457.g10079.01.t:0.533962)99:0.283704)98:0.251481,CrassostreaG_EKC33179:0.972113)75:0.169331,(((DanioR_ENSDART00000184046:1.48052,(Human_ENST00000300900:0.585639,MusM_ENSMUST00000103194:0.398789)100:0.85428)81:0.079961,DanioR_ENSDART00000129502:1.56315)69:0.093659,(((DanioR_ENSDART00000152521:0.565975,((DanioR_ENSDART00000098041:0.162352,DanioR_ENSDART00000008893:0.115037)86:0.0463597,DanioR_ENSDART00000112433:0.0778847)100:0.342786)100:0.296484,XenopusT_rna-XM_002940596.5:0.851117)100:0.371912,(((((DanioR_ENSDART00000062024:0.602908,DanioR_ENSDART00000064012:0.460166)100:0.266081,XenopusT_rna-XM_002933836.3:0.803861)89:0.135347,DanioR_ENSDART00000065362:0.903271)96:0.210155,(OphiophagusH_rna-gnl|NaturalisBC|L345_07768.mrna:1.13123,XenopusT_rna-XM_031896217.1:0.88721)95:0.268685)92:0.113558,(MusM_ENSMUST00000118960:1.00428,(OphiophagusH_rna-gnl|NaturalisBC|L345_17182.mrna:0.561553,XenopusT_rna-XM_002931906.5:0.533916)100:0.228253)100:0.327218)92:0.114649)85:0.0759408)72:0.132803)65:0.0669367,CniGalaxeaF_gfas1.m1.18364.m1:2.79098)46:2.7465e-06,(((CrassostreaG_EKC32754:0.761594,LottiaG_LotgiT84742:0.818823)98:0.203693,LottiaG_LotgiT239347:1.07114)71:0.208906,((LottiaG_LotgiT172731:0.901361,(LottiaG_LotgiT202179:0.0967309,LottiaG_LotgiT239341:0.0617414)100:0.565581)100:0.529298,(((LingulaA_rna-XM_024076218.1:0.0838764,LingulaA_rna-XM_013562231.2:0.121081)100:0.437372,(LingulaA_rna-XM_013524175.1:0.0442281,LingulaA_rna-XM_013524182.2:0.0779037)100:0.609001)100:0.545339,(LingulaA_rna-XM_013559231.1:0.0192716,LingulaA_rna-XM_013524173.1:2.6003e-06)100:1.05013)97:0.157704)75:0.0871125)63:0.0909041)51:0.0690273)48:0.0603862,((DanioR_ENSDART00000168549:0.747487,((Human_ENST00000378357:0.256721,MusM_ENSMUST00000030183:0.125555)100:0.731348,XenopusT_rna-XM_031895058.1:0.57131)100:0.259843)94:0.170429,((DanioR_ENSDART00000149574:0.789902,((DanioR_ENSDART00000079007:0.289729,XenopusT_rna-NM_001079014.1:0.519292)100:0.275593,(Human_ENST00000377436:0.247379,MusM_ENSMUST00000030817:0.799795)100:0.413228)100:0.504541)68:0.059267,((DanioR_ENSDART00000157235:0.680978,(((Human_ENST00000178638:0.101447,MusM_ENSMUST00000071889:0.147789)100:0.283289,OphiophagusH_rna-gnl|NaturalisBC|L345_01112.mrna:0.352206)100:0.204711,XenopusT_rna-NM_001016431.2:0.462113)100:0.166414)100:0.434922,(((Human_ENST00000369111:0.11605,MusM_ENSMUST00000036181:0.109151)100:0.461074,OphiophagusH_rna-gnl|NaturalisBC|L345_02124.mrna:0.455475)100:0.122206,XenopusT_rna-NM_001110051.1:0.444239)100:0.135096)98:0.157255)70:0.105358)98:0.374454)69:0.0925117,((((((((((CniAcroporaD_rna37580:0.00970981,CniAcroporaM_amil.1.2.16980.m1:0.00694371)100:0.0370066,CniAcroporaT_aten_0.1.m1.14784.m1:0.0196029)100:0.19396,CniMontiporaC_g52056.t1:0.137102)100:0.100531,CniGalaxeaF_gfas1.m1.9173.m1:0.203449)100:0.0664316,CniPoritesL_plut2.m8.22883.m1:0.325011)100:0.103329,((CniFungiaSp_ffun1.m4.23018.m1:0.169841,(CniGoniastreaA_gasp1.m3.24206.m1:0.126058,CniOrbicellaF_rna35239:0.0495134)100:0.0758094)100:0.0719405,((CniPocilloporaA_rna6078:1e-06,CniPocilloporaD_rna-XM_027182379.1:1e-06)100:0.0757107,CniMergedstylophoraP_rna25987:0.0963293)100:0.307046)100:0.0896201)100:0.126652,CniDiscosoma_evm.model.scaffold_43.79:0.44111)100:0.393087,(((CniMontiporaC_g31482.t1:1.85033,CniActiniaT_rna-XM_031701628.1:0.380163)79:0.0633092,CniExaiptasiaP_rna-XM_021057835.2:0.380815)81:0.365441,CniNemvArnau_v1g200803:0.740372)81:0.235397)81:0.327087,XenopusT_rna-XM_031891478.1:1.05182)70:0.125535,((StrigamiaM_SMAR009198-RA:0.118887,StrigamiaM_SMAR014987-RA:0.154036)100:0.955956,(((StrigamiaM_SMAR008902-RA:0.923622,(StrigamiaM_SMAR010428-RA:0.437891,StrigamiaM_SMAR002044-RA:0.262534)100:0.515944)84:0.153762,StrigamiaM_SMAR000407-RA:1.5264)73:0.0500298,(StrigamiaM_SMAR003757-RA:0.766833,StrigamiaM_SMAR003589-RA:1.17014)82:0.345078)98:0.160725)98:0.372409)62:0.124416)59:0.0356785,(((CaenorhabditisE_R01E6.3a.1:1.5439,((((CniDendronephthya_rna-XM_028560601.1:0.0564805,CniDendronephthya_rna-XM_028558089.1:2.0895e-06)100:0.327027,CniXenia_Xe_014581-T1:0.970194)100:0.344351,CniRenillaM_g14296.t1:0.625581)100:0.751062,(CniDendronephthya_rna-XM_028544803.1:0.915538,CniXenia_Xe_004400-T1:1.02034)97:0.172653)94:0.0685561)62:0.146182,((((((((((CniAcroporaD_rna65:0.0791003,CniAcroporaM_amil.1.2.809.m1:0.029251)100:0.0447246,CniAcroporaT_aten_0.1.m1.14904.m1:0.047685)100:0.0606559,(((CniAcroporaD_rna68:0.122744,CniAcroporaM_amil.1.2.810.m1:0.0514892)100:0.0892507,((CniAcroporaM_amil.1.2.804.m1:0.0776456,CniAcroporaT_aten_0.1.m1.14905.m1:0.0967808)100:0.0303446,CniAcroporaM_amil.1.2.811.m1:0.196697)78:0.00912046)79:0.027507,(CniAcroporaT_aten_0.1.m1.14906.m1:0.0916897,CniAcroporaT_aten_0.1.m1.14903.m1:0.0760421)100:0.0600334)80:0.0353285)100:0.369873,((CniMontiporaC_g48216.t1:0.125512,CniMontiporaC_g48217.t1:0.108662)99:0.0996571,CniMontiporaC_g48219.t1:0.13682)100:0.341747)100:0.157706,(((CniPoritesL_plut2.m8.2746.m1:0.189454,CniPoritesL_plut2.m8.2748.m1:0.137767)98:0.0373698,CniPoritesL_plut2.m8.2745.m1:0.202589)99:0.116295,CniPoritesL_plut2.m8.2753.m1:0.417402)100:0.185841)99:0.0947224,(CniGalaxeaF_gfas1.m1.13377.m1:0.586498,CniGalaxeaF_gfas1.m1.13373.m1:0.621219)98:0.0934851)99:0.0881117,((((((((CniAcroporaD_rna72:2.9302e-06,(CniAcroporaM_amil.1.2.803.m1:0.0100852,CniAcroporaT_aten_0.1.m1.14899.m1:0.101517)100:0.0481422)100:0.17171,((((((((CniMontiporaC_g40471.t1:0.00485354,CniMontiporaC_g48239.t1:0.00324742)89:0.00876424,CniMontiporaC_g48240.t1:0.111394)100:0.0232333,CniMontiporaC_g40472.t1:0.00968451)100:0.00532624,CniMontiporaC_g40473.t1:0.00976152)100:0.00515048,CniMontiporaC_g48238.t1:0.00978013)100:0.0334289,CniMontiporaC_g48223.t1:0.0693607)97:0.0138246,((((CniMontiporaC_g40474.t1:2.3862e-06,CniMontiporaC_g40475.t1:0.00915395)89:0.00302419,CniMontiporaC_g48237.t1:0.00304478)85:2.0772e-06,(CniMontiporaC_g40478.t1:2.2171e-06,CniMontiporaC_g48232.t1:0.00302535)100:0.00910549)96:0.00293887,CniMontiporaC_g48228.t1:0.0275114)96:0.0116787)94:0.0287104,CniMontiporaC_g48220.t1:0.0510385)97:0.10436)100:0.349615,((((CniFungiaSp_ffun1.m4.18468.m1:0.13303,(CniGoniastreaA_gasp1.m3.17851.m1:0.0282223,CniGoniastreaA_gasp1.m3.17856.m1:0.0642308)100:0.0479553)94:0.0174923,(CniOrbicellaF_rna11084:0.067432,CniOrbicellaF_rna11090:0.0878268)90:0.0122635)72:2.8589e-06,CniOrbicellaF_rna11089:0.0684551)100:0.0620345,(CniPoritesL_plut2.m8.2754.m1:0.09874,(CniPoritesL_plut2.m8.2756.m1:0.103915,(CniPoritesL_plut2.m8.2751.m1:0.0919633,CniPoritesL_plut2.m8.2752.m1:2.6047e-06)100:0.30467)100:0.0463145)100:0.0586943)100:0.239516)100:0.12123,CniGalaxeaF_gfas1.m1.13374.m1:0.31377)100:0.13546,(CniMontiporaC_g48221.t1:0.258174,CniMontiporaC_g48227.t1:0.126054)100:0.312901)100:0.0900613,(CniPoritesL_plut2.m8.2750.m1:0.195473,CniPoritesL_plut2.m8.33535.m1:0.634827)100:0.437047)99:0.0919397,(((CniFungiaSp_ffun1.m4.22496.m1:0.264043,CniFungiaSp_ffun1.m4.22493.m1:0.435666)100:0.367122,((CniGoniastreaA_gasp1.m3.6948.m1:0.141086,CniGoniastreaA_gasp1.m3.6947.m1:0.615932)100:0.106272,CniOrbicellaF_rna15971:0.215123)100:0.229687)100:0.230116,(((CniPocilloporaA_rna17044:2.0191e-06,CniPocilloporaD_rna-XM_027193428.1:2.1617e-06)100:0.207333,CniMergedstylophoraP_rna16784:0.184041)100:0.459464,((CniPocilloporaA_rna17045:1e-06,CniPocilloporaD_rna-XM_027193425.1:1e-06)100:0.260809,(CniMergedstylophoraP_rna16781:0.153984,CniMergedstylophoraP_rna33522:0.0975201)100:0.159921)100:0.22236)100:0.128357)98:0.0911833)100:0.166922,((((CniFungiaSp_ffun1.m4.22494.m1:0.149805,CniFungiaSp_ffun1.m4.22490.m1:1e-06)100:0.0318352,CniFungiaSp_ffun1.m4.22495.m1:0.152084)100:0.279048,((CniGoniastreaA_gasp1.m3.29289.m1:0.128263,CniOrbicellaF_rna15970:0.145387)90:0.10114,CniOrbicellaF_rna15969:0.267212)100:0.248458)100:0.139792,((CniPocilloporaA_rna17047:1e-06,CniPocilloporaD_rna-XM_027193427.1:1e-06)100:0.13471,((CniMergedstylophoraP_rna33517:0.0240131,CniMergedstylophoraP_Spis24433:0.110053)100:0.0399842,CniMergedstylophoraP_rna33520:0.0262398)100:0.154678)100:0.314758)100:0.282291)97:0.0733264)100:0.157005,CniAmplexidiscus_evm.model.scaffold_0.69:0.801537)100:0.196633,((CniRenillaM_g9070.t1:0.871281,((CniExaiptasiaP_rna-XM_021038139.2:0.708732,((CniActiniaT_rna-XM_031701041.1:0.407658,CniActiniaT_rna-XM_031706092.1:0.470057)53:0.0858955,CniActiniaT_rna-XM_031701045.1:0.374084)82:0.115175)55:0.124871,CniExaiptasiaP_rna-XM_021038143.2:0.76267)98:0.132495)61:0.111143,((CniNemvArnau_v1g121435:2.0587e-06,CniNemvArnau_v1g222808:0.693028)99:0.50093,CniNemvArnau_v1g90817:0.412176)99:0.38183)72:0.160935)64:0.0515236,((CniDendronephthya_rna-XM_028544490.1:0.0319291,CniDendronephthya_rna-XM_028544492.1:0.0580468)100:0.511494,((CniXenia_Xe_004623-T1:0.435746,CniXenia_Xe_004626-T1:0.101242)85:0.00772735,CniXenia_Xe_004625-T1:0.122622)100:0.392263)100:0.429362)72:0.206106)67:0.10698,((CniAureliaA_scaffold1258.g1.t1:1.01949,((CniDendronephthya_rna-XM_028546156.1:0.424237,CniXenia_Xe_014588-T1:0.681682)100:0.385117,CniRenillaM_g11462.t1:0.68259)100:0.830454)53:0.040988,(ApisM_GB53884-RA:1.38432,(CrassostreaG_EKC23362:1.47473,OphiophagusH_rna-gnl|NaturalisBC|L345_00789.mrna:1.44083)89:0.634255)27:2.9724e-06)64:0.0884174)60:0.0830278)62:0.076301,((((((AcanthasterP_rna30098:1.21434,CniAureliaA_scaffold157.g24.t3:0.918128)81:0.393269,(((((AmphibalanusA_rna-gnl|WGS_VIIS|FJT64_018211-RA_mrna:0.0151745,AmphibalanusA_rna-gnl|WGS_VIIS|FJT64_022702-RA_mrna:0.0435109)100:0.510847,AmphibalanusA_rna-gnl|WGS_VIIS|FJT64_005903-RA_mrna:0.528117)100:0.177097,AmphibalanusA_rna-gnl|WGS_VIIS|FJT64_025518-RA_mrna:0.609959)100:0.150096,AmphibalanusA_rna-gnl|WGS_VIIS|FJT64_001364-RA_mrna:0.732421)100:0.232852,AmphibalanusA_rna-gnl|WGS_VIIS|FJT64_023081-RA_mrna:1.21925)100:0.840659)72:0.114581,(CaenorhabditisE_K05G3.3.1:1.02018,CaenorhabditisE_R173.1.1:0.881696)100:0.484552)53:0.0153336,LottiaG_LotgiT126803:1.26364)58:0.0785171,((CniRenillaM_g23130.t1:0.55451,CrassostreaG_EKC18733:1.22151)98:0.24373,ApisM_GB47951-RA:1.09663)63:0.229225)51:0.047376,(((BotrylloidesL_Boleac.CG.SB_v3.S337.g07943.01.t:1.14636,AmphibalanusA_rna-gnl|WGS_VIIS|FJT64_022940-RA_mrna:1.58511)61:0.0562257,CniMorbakkaV_scaffold136.g42.t1:0.890604)60:0.0838305,(((CniFungiaSp_ffun1.m4.27176.m1:0.779444,CrassostreaG_EKC39341:0.653855)100:1.19592,AmphibalanusA_rna-gnl|WGS_VIIS|FJT64_019505-RA_mrna:0.419831)100:1.01269,AmphibalanusA_rna-gnl|WGS_VIIS|FJT64_023179-RA_mrna:0.613206)93:0.447923)56:0.0838414)64:0.0750915)72:0.0822439,((((CniAureliaA_scaffold313.g8.t2:0.79764,CniMorbakkaV_scaffold24.g66.t3:0.395715)100:0.65832,(DrosophilaM_FBtr0085133:0.633728,ApisM_GB41118-RA:0.767998)100:0.478938)73:0.214409,(DrosophilaM_FBtr0082179:1.36546,((DrosophilaM_FBtr0337047:0.972495,(DrosophilaM_FBtr0113313:0.308343,DrosophilaM_FBtr0344064:0.808995)100:0.235644)91:0.162512,(DrosophilaM_FBtr0084732:1.25653,DrosophilaM_FBtr0305336:0.552208)98:0.222282)100:0.424241)64:0.197286)78:0.255744,(((CniHydraV_rna11323:0.336423,(CniHydraV_rna11324:0.335808,(CniHydraV_rna11487:0.241066,CniHydraV_rna14199:0.34837)85:0.19267)45:0.097192)85:0.96783,(DrosophilaM_FBtr0076001:0.849193,ApisM_GB55070-RA:0.897701)100:0.513525)77:0.154031,((((DrosophilaM_FBtr0088215:0.578831,DrosophilaM_FBtr0071517:0.642846)100:0.496474,DrosophilaM_FBtr0335284:1.39748)97:0.362059,(ApisM_GB50250-RA:0.575382,OphiophagusH_rna-gnl|NaturalisBC|L345_11306.mrna:4.28599)82:0.363205)83:0.453983,((DrosophilaM_FBtr0345984:1.30126,((ApisM_GB49983-RA:0.998826,ApisM_GB49981-RA:0.595373)100:0.486807,ApisM_GB49982-RA:0.795141)93:0.172773)97:0.103109,OphiophagusH_rna-gnl|NaturalisBC|L345_07762.mrna:1.22704)98:0.264897)82:0.183413)75:0.0711922)76:0.0562047)65:0.0483777,(BotrylloidesL_Boleac.CG.SB_v3.S177.g03848.01.t:1.43158,(((((AcanthasterP_rna19154:0.164243,AcanthasterP_rna22589:0.118444)100:0.465047,StrongylocentrotusP_rna11735:0.63703)100:0.422558,(((DrosophilaM_FBtr0080539:0.529948,ApisM_GB46697-RA:0.552368)100:0.436757,(StrigamiaM_SMAR003986-RA:0.678622,(LingulaA_rna-XM_024076730.1:0.0616378,LingulaA_rna-XM_013530164.1:2.9613e-06)100:0.752374)79:0.176134)100:0.185173,(((CrassostreaG_EKC31880:0.365113,CrassostreaG_EKC31881:0.837815)100:0.298195,LottiaG_LotgiT205401:0.598305)100:0.102011,((AmphibalanusA_rna-gnl|WGS_VIIS|FJT64_016223-RA_mrna:2.089e-06,AmphibalanusA_rna-gnl|WGS_VIIS|FJT64_026311-RA_mrna:1e-06)100:0.374802,AmphibalanusA_rna-gnl|WGS_VIIS|FJT64_027215-RA_mrna:0.413495)100:0.496189)68:0.181721)97:0.101022)63:0.0910022,(((DanioR_ENSDART00000013411:0.252574,DanioR_ENSDART00000038364:0.290356)100:0.158886,(((((((Human_ENST00000321764:0.0862563,MusM_ENSMUST00000029071:0.0448419)100:0.198506,OphiophagusH_rna-gnl|NaturalisBC|L345_01378.mrna:0.37312)100:0.0617933,XenopusT_rna-NM_001078980.1:0.449781)100:0.155393,(((Human_ENST00000523953:0.185788,MusM_ENSMUST00000181860:0.176498)100:0.187355,XenopusT_rna-XM_002939152.2:0.461381)100:0.130366,XenopusT_rna-XM_018094705.2:0.819964)99:0.0346272)99:0.0497194,(((Human_ENST00000285381:2.5955e-06,OphiophagusH_rna-gnl|NaturalisBC|L345_01382.mrna:1.27971)81:0.109199,MusM_ENSMUST00000029076:0.0157714)87:0.279785,XenopusT_rna-XM_002939151.5:0.542487)100:0.309502)98:0.0410819,(OphiophagusH_rna-gnl|NaturalisBC|L345_01381.mrna:0.406368,XenopusT_rna-NM_001015729.1:0.373105)94:0.111878)76:0.0333039,(Human_ENST00000285379:0.145032,MusM_ENSMUST00000029078:0.202768)100:0.224235)99:0.110005)99:0.168401,((((DanioR_ENSDART00000162750:0.481748,XenopusT_rna-NM_001045690.1:0.269878)93:0.211037,(Human_ENST00000454127:0.0645516,MusM_ENSMUST00000033739:0.0742957)100:0.287851)93:0.129508,(Human_ENST00000649794:0.205288,MusM_ENSMUST00000057653:0.308615)100:0.333175)100:0.624692,(DanioR_ENSDART00000066380:0.32368,(((Human_ENST00000338437:0.0351383,MusM_ENSMUST00000056051:0.0413352)100:0.18602,OphiophagusH_rna-gnl|NaturalisBC|L345_07712.mrna:0.33769)100:0.0848435,XenopusT_rna-NM_001015903.1:0.226272)98:0.0609089)100:0.382839)68:0.0556795)100:0.28686)57:0.0789783,((((((((((((CniAcroporaD_rna2569:0.0183768,CniAcroporaM_amil.1.2.15263.m1:0.0275553)100:0.489677,CniMontiporaC_g41242.t1:0.26392)100:0.128521,CniGalaxeaF_gfas1.m1.16730.m1:0.372213)100:0.170411,CniPoritesL_plut2.m8.26685.m1:0.399963)100:0.0808182,((CniPocilloporaA_rna18291:1e-06,CniPocilloporaD_rna-XM_027194783.1:1e-06)100:0.0609049,CniMergedstylophoraP_rna28476:0.0683578)100:0.2268)41:0.0484946,(CniFungiaSp_ffun1.m4.31294.m1:0.17858,(CniGoniastreaA_gasp1.m3.11856.m1:0.0290127,(CniOrbicellaF_rna16406:0.305563,(CniOrbicellaF_rna16407:1e-06,CniOrbicellaF_rna16408:1e-06)100:2.3095e-06)100:0.12628)100:0.129497)100:0.0425922)100:0.222328,(CniAmplexidiscus_evm.model.scaffold_484.1:0.0601983,CniDiscosoma_evm.model.scaffold_3.210:0.0964671)100:0.338487)100:0.244878,((CniExaiptasiaP_rna-XM_021046318.2:0.369748,CniActiniaT_rna-XM_031699114.1:0.374655)100:0.215668,CniNemvArnau_v1g107048:0.488916)100:0.153355)100:0.734108,((CniDendronephthya_rna-XM_028544622.1:0.261261,CniXenia_Xe_004536-T1:0.297672)100:0.124044,CniRenillaM_g12219.t1:0.433442)100:0.618671)51:0.0408021,((((((((CniAcroporaD_rna26720:0.0172352,CniAcroporaM_amil.1.2.6230.m1:0.00622687)100:0.163172,(((CniMontiporaC_adi2mcaRNA26720_R3:0.187956,CniMontiporaC_adi2mcaRNA26720_R2:0.0310798)100:0.0310011,CniMontiporaC_g51187.t1:0.00569189)100:0.0336826,CniMontiporaC_g51186.t1:0.0530705)100:0.141286)100:0.162435,CniGalaxeaF_gfas1.m1.8648.m1:0.375505)100:0.0306578,CniPoritesL_plut2.m8.14729.m1:0.583476)100:0.0568806,(CniFungiaSp_ffun1.m4.9086.m1:0.18871,(CniGoniastreaA_gasp1.m3.21614.m1:0.0754215,CniOrbicellaF_rna30156:0.115866)100:0.13271)100:0.0788144)100:0.0933487,((CniPocilloporaA_rna24765:1e-06,CniPocilloporaD_rna-XM_027201197.1:1e-06)100:0.13068,CniMergedstylophoraP_rna18967:0.070292)100:0.188126)61:0.0648581,(CniAmplexidiscus_evm.model.scaffold_697.5:0.154689,CniDiscosoma_evm.model.scaffold_98.37:0.238013)100:0.285314)100:0.351357,CniNemvArnau_v1g101864:0.90909)100:0.195102)95:0.12762,(((((CniHydraV_rna442:0.118428,CniHydraV_rna8367:0.227308)100:0.099011,(CniHydraV_rna4488:0.0202627,CniHydraV_rna17239:0.0471156)100:0.325524)100:0.403922,(CniHydraV_rna3565:0.241095,CniHydraV_rna14088:0.206935)100:0.392423)98:0.0936511,(CniHydraV_rna20651:0.018056,CniHydraV_rna21723:0.185367)100:0.393537)100:0.562764,CniMorbakkaV_scaffold12.g100.t1:1.04716)99:0.534692)22:0.0546283,((((CniAmplexidiscus_evm.model.scaffold_103.15:0.0847453,(CniDiscosoma_evm.model.scaffold_212.19:0.0295673,CniDiscosoma_evm.model.scaffold_212.20:0.0249083)100:0.0435102)100:0.194968,((CniFungiaSp_ffun1.m4.28035.m1:0.0817197,(CniGoniastreaA_gasp1.m3.3799.m1:0.106154,CniOrbicellaF_rna35971:0.0385846)100:0.0701632)100:0.136189,(CniGalaxeaF_gfas1.m1.6445.m1:0.0966359,CniPoritesL_plut2.m8.13109.m1:0.273818)98:0.0435076)88:0.0643223)100:0.633737,(CniExaiptasiaP_rna-XM_021054641.1:0.422883,CniActiniaT_rna-XM_031708001.1:0.266242)100:0.255964)98:0.125783,(CniMorbakkaV_scaffold209.g42.t1:1.11644,((DanioR_ENSDART00000186204:0.112359,(((Human_ENST00000317995:0.00579031,MusM_ENSMUST00000066674:0.00718737)100:0.0765748,OphiophagusH_rna-gnl|NaturalisBC|L345_05010.mrna:0.186201)100:0.0700815,XenopusT_rna-XM_012964600.3:0.181387)100:0.0813948)100:0.304928,((LottiaG_LotgiT114576:0.445912,LingulaA_rna-XM_013548565.1:0.421948)100:0.204393,(AcanthasterP_rna7427:0.269012,StrongylocentrotusP_rna37636:0.454024)100:0.20407)100:0.12194)100:0.706912)91:0.263948)42:0.124008)68:0.0878285)74:0.21557)74:0.28327)61:0.127399)66:0.0180427)66:0.0599887)97:0.51163)0;
