# Supplementary material for: Evolution of Protein-Mediated Biomineralization in Scleractinian Corals
Source: Front Genet. 2021 Feb 2;12:618517. doi: 10.3389/fgene.2021.618517 (PMC7902050; doi:10.3389/fgene.2021.618517)
Supplement: Supplementary file 2 [file Data_Sheet_2.ZIP › tree.biomin.OG0000207.tree.txt]

(MnemiopsisL_ML204416a-RA:0.979325,(((((((CniAcroporaD_rna36113:0.190178,CniAcroporaM_amil.1.2.7191.m1:0.0459494)100:0.027646,CniAcroporaT_aten_0.1.m1.12108.m1:0.0298715)100:0.245759,(CniMontiporaC_g32393.t1:0.0107052,CniMontiporaC_g32398.t1:0.0231992)100:0.292785)100:0.212244,CniPoritesL_plut2.m8.11203.m1:0.315997)97:0.114133,((((CniFungiaSp_ffun1.m4.10676.m1:0.388795,CniFungiaSp_ffun1.m4.10673.m1:0.0941099)99:0.099956,CniFungiaSp_ffun1.m4.10672.m1:0.112996)100:0.141762,((CniGoniastreaA_gasp1.m3.22271.m1:0.0225765,CniGoniastreaA_gasp1.m3.25689.m1:0.811458)97:0.14308,(CniOrbicellaF_rna451:0.0880075,CniOrbicellaF_rna453:2.8996e-06)98:0.0446836)98:0.230636)98:0.0728014,(CniPocilloporaA_rna22520:1e-06,CniPocilloporaD_rna-XM_027198942.1:1e-06)100:0.546804)99:0.114322)100:0.451509,(CniAmplexidiscus_evm.model.scaffold_34.58:0.642464,(CniAmplexidiscus_evm.model.scaffold_380.3:0.156531,CniDiscosoma_evm.model.scaffold_308.14:0.131468)100:0.650648)87:0.131152)100:0.556307,((((((((((((((((((((CniAcroporaD_rna26278:0.0430513,CniAcroporaM_amil.1.2.1544.m1:0.0556921)100:0.0490905,(CniAcroporaT_aten_0.1.m1.7621.m1:0.129944,CniAcroporaT_aten_0.1.m1.7627.m1:0.0690765)100:0.0292014)97:0.0144316,(CniAcroporaD_rna32352:0.0881766,CniAcroporaM_amil.1.2.1542.m1:0.0737242)97:0.0271847)100:0.0467216,(CniAcroporaT_aten_0.1.m1.7620.m1:0.046675,CniAcroporaT_aten_0.1.m1.7623.m1:0.544507)99:0.0249592)100:0.153847,(((CniMontiporaC_g41354.t1:0.145555,((CniMontiporaC_g41373.t1:0.0102256,((CniMontiporaC_g17328.t1:0.221836,CniMontiporaC_g20489.t1:0.0636705)92:2.7592e-06,CniMontiporaC_g17599.t1:0.00103065)96:0.0175072)97:0.0754799,CniMontiporaC_g20487.t1:0.974895)100:0.0567372)77:0.0293469,(CniMontiporaC_g41356.t1:0.200527,(CniMontiporaC_g41368.t1:0.188264,(CniMontiporaC_g17326.t1:2.3202e-06,CniMontiporaC_g17598.t1:0.00263976)100:0.127546)98:0.0236395)77:0.0242211)100:0.0332049,CniMontiporaC_g31174.t1:0.138795)100:0.0349876)100:0.0698202,CniOrbicellaF_rna8079:0.130844)100:0.110356,(CniGoniastreaA_gasp1.m3.17130.m1:0.475747,(CniOrbicellaF_rna2928:2.7084e-06,CniOrbicellaF_rna2929:1e-06)100:0.239723)100:0.133061)82:0.0695648,((((CniFungiaSp_ffun1.m4.5302.m1:0.0909325,CniFungiaSp_ffun1.m4.5315.m1:0.00399633)100:0.178146,CniFungiaSp_ffun1.m4.12963.m1:0.518034)100:0.0870905,(CniFungiaSp_ffun1.m4.12962.m1:0.273715,CniFungiaSp_ffun1.m4.33011.m1:0.366649)100:0.21359)100:0.0682379,((CniFungiaSp_ffun1.m4.5303.m1:0.0460531,CniFungiaSp_ffun1.m4.30552.m1:0.190341)100:0.184424,CniFungiaSp_ffun1.m4.5307.m1:0.102354)100:0.423346)100:0.0865519)100:0.135763,(CniFungiaSp_ffun1.m4.2679.m1:0.584255,((CniFungiaSp_ffun1.m4.2674.m1:0.570726,CniFungiaSp_ffun1.m4.29182.m1:0.235426)93:0.0675738,CniFungiaSp_ffun1.m4.8331.m1:0.232148)93:0.0730079)90:0.118184)78:0.0978913,((CniFungiaSp_ffun1.m4.14887.m1:0.316442,CniFungiaSp_ffun1.m4.33918.m1:0.579686)98:0.395178,((CniPocilloporaA_rna7741:1e-06,CniPocilloporaD_rna-XM_027184021.1:1e-06)100:0.141823,CniMergedstylophoraP_rna31682:0.284384)100:0.432601)81:0.118283)100:0.0859632,CniGalaxeaF_gfas1.m1.21094.m1:0.834268)86:0.0859884,((((CniFungiaSp_ffun1.m4.9865.m1:0.232653,(((CniPocilloporaA_rna15303:1e-06,CniPocilloporaD_rna-XM_027191744.1:1e-06)94:2.3888e-06,CniMergedstylophoraP_rna29109:0.338089)100:0.0334855,CniMergedstylophoraP_rna29108:0.301464)100:0.208543)99:0.141849,(CniPoritesL_plut2.m8.19820.m1:0.16875,CniPoritesL_plut2.m8.20447.m1:0.0527035)100:0.279246)92:0.0968779,(CniOrbicellaF_rna24620:1.54883,CniPoritesL_plut2.m8.21625.m1:0.804763)91:0.176111)97:0.0283869,((CniFungiaSp_ffun1.m4.9870.m1:0.298593,(CniPocilloporaA_rna7521:1e-06,CniPocilloporaD_rna-XM_027183810.1:1e-06)100:0.143453)100:0.0867259,CniPoritesL_plut2.m8.20445.m1:0.281915)100:0.462661)100:0.162861)86:0.151271,(((((CniFungiaSp_ffun1.m4.26106.m1:0.301877,CniFungiaSp_ffun1.m4.26105.m1:0.0701326)100:0.138,(CniGoniastreaA_gasp1.m3.3345.m1:0.101159,CniOrbicellaF_rna19295:0.0435194)100:0.0798077)100:0.308263,(CniPoritesL_plut2.m8.21143.m1:0.226177,CniPoritesL_plut2.m8.21676.m1:0.287504)100:0.278322)100:1.04967,CniPoritesL_plut2.m8.13958.m1:0.847094)94:0.34757,CniPoritesL_plut2.m8.5026.m1:0.672858)86:0.209827)85:0.10428,CniGalaxeaF_gfas1.m1.9131.m1:1.05614)90:0.0315021,(CrassostreaG_EKC42995:0.825592,LottiaG_LotgiT137430:0.777205)100:0.656022)46:0.0797513,(((((CniExaiptasiaP_rna-XM_028662336.1:0.118503,(CniExaiptasiaP_rna-XM_028662340.1:2.7515e-06,CniExaiptasiaP_rna-XM_028658025.1:1e-06)100:0.128979)100:0.0683968,CniExaiptasiaP_rna-XM_028661764.1:0.196644)100:0.0503148,CniExaiptasiaP_rna-XM_021056364.2:0.0960598)100:0.999928,(CniExaiptasiaP_rna-XM_021056866.2:0.0551931,(CniExaiptasiaP_rna-XM_028662537.1:0.0261866,CniExaiptasiaP_rna-XM_021056919.2:0.094508)100:0.0389849)100:0.724054)100:0.393454,CniNemvArnau_v1g63016:1.43741)72:0.172916)46:0.0959138,((((((StrongylocentrotusP_rna81:0.129128,StrongylocentrotusP_rna37527:0.395352)99:0.0685625,StrongylocentrotusP_rna37528:0.680358)100:1.45447,((StrongylocentrotusP_rna425:0.728038,(StrongylocentrotusP_rna30242:0.0965984,(StrongylocentrotusP_rna35535:0.0529948,StrongylocentrotusP_rna35542:0.077846)100:0.0470237)100:0.797275)100:0.618172,(((((StrongylocentrotusP_rna4663:0.618538,StrongylocentrotusP_rna17994:0.168209)100:0.378053,StrongylocentrotusP_rna4664:0.979817)100:0.430483,StrongylocentrotusP_rna24033:0.798853)66:0.17228,(((StrongylocentrotusP_rna31559:0.078993,StrongylocentrotusP_rna35343:0.0180363)100:0.0240299,((StrongylocentrotusP_rna35348:0.0194978,StrongylocentrotusP_rna35349:1e-06)100:0.191397,StrongylocentrotusP_rna35352:0.105187)97:0.0443343)97:0.0683958,StrongylocentrotusP_rna35351:0.212666)100:0.231654)32:0.0918805,(((((StrongylocentrotusP_rna5260:0.164342,StrongylocentrotusP_rna5261:0.16668)99:0.0491237,(StrongylocentrotusP_rna15476:2.4345e-06,StrongylocentrotusP_rna27741:0.086933)100:0.0493223)97:0.0605638,StrongylocentrotusP_rna27740:0.0966667)97:0.0168324,StrongylocentrotusP_rna15475:0.166832)100:0.282775,(StrongylocentrotusP_rna15609:0.248176,(StrongylocentrotusP_rna24381:0.0925735,StrongylocentrotusP_rna24383:0.0723164)100:0.216135)100:0.63818)40:0.100163)92:0.150324)94:0.124039)98:0.27965,(((StrongylocentrotusP_rna5416:0.0106864,StrongylocentrotusP_rna39556:0.093388)100:0.576882,StrongylocentrotusP_rna12855:0.8285)96:0.18146,(StrongylocentrotusP_rna5417:0.79575,StrongylocentrotusP_rna18477:0.296748)100:0.335505)100:0.360538)93:0.131295,(StrongylocentrotusP_rna13972:0.104758,StrongylocentrotusP_rna28360:0.0995441)100:1.20088)98:0.179818,(CrassostreaG_EKC39316:0.310765,CrassostreaG_EKC39317:0.26659)100:1.98455)54:0.159244)95:0.271933,(LingulaA_rna-XM_013552506.1:0.0306283,LingulaA_rna-XM_013555064.1:2.2943e-06)100:2.44842)89:0.201148,(((CrassostreaG_EKC19655:1.01086,LottiaG_LotgiT235353:1.20272)100:0.352532,LottiaG_LotgiT172278:1.12716)100:1.26488,CrassostreaG_EKC21862:2.19864)62:0.425412)55:0.105359,(((((CniDendronephthya_rna-XM_028541529.1:0.49073,(((CniXenia_Xe_006697-T1:0.585851,CniXenia_Xe_006771-T1:0.301584)100:0.77897,CniXenia_Xe_006781-T1:0.0988177)100:0.531246,CniXenia_Xe_006766-T1:0.0980407)100:0.875204)97:0.0856704,(CniDendronephthya_rna-XM_028552815.1:0.219369,CniDendronephthya_rna-XM_028552814.1:0.273933)100:0.0885345)100:0.473807,CniDendronephthya_rna-XM_028550203.1:0.950768)100:1.63612,(CniHydraV_rna2385:1.76328,CniMorbakkaV_scaffold47.g78.t1:1.83938)99:0.292051)64:0.197226,(((AcanthasterP_rna22484:0.446091,AcanthasterP_rna22485:0.281444)100:1.16035,(((((((((((((((((CniAcroporaD_rna7877:0.117557,(CniAcroporaD_rna10898:0.0166762,CniAcroporaM_amil.1.2.10145.m1:1.71269)99:0.0367366)97:0.131755,(((CniAcroporaD_rna30917:0.0514332,CniAcroporaM_amil.1.2.9880.m1:0.0601784)100:0.0913002,(CniAcroporaT_aten_0.1.m1.16970.m1:0.11629,CniAcroporaT_aten_0.1.m1.20557.m1:0.00605756)100:0.0878551)100:0.0283519,CniAcroporaD_rna36714:0.198743)100:0.0592063)88:0.055563,(CniAcroporaT_aten_0.1.m1.16912.m1:0.0465718,CniAcroporaT_aten_0.1.m1.38292.m1:0.0314928)100:0.0988371)81:0.0415422,(CniAcroporaD_rna7880:0.061097,(CniAcroporaD_rna10894:0.0435179,CniAcroporaM_amil.1.2.10140.m1:0.0413174)100:0.0771613)100:0.0969883)74:0.0492021,((((((((CniAcroporaD_rna7887:0.0170596,CniAcroporaM_amil.1.2.10147.m1:0.0242091)100:0.0232882,CniAcroporaT_aten_0.1.m1.16971.m1:0.161805)100:0.127217,CniAcroporaD_rna7896:0.0860249)82:0.00334025,((CniAcroporaD_rna7898:0.0218564,CniAcroporaM_amil.1.2.10143.m1:0.0381827)100:0.0162763,(CniAcroporaT_aten_0.1.m1.16918.m1:0.038906,CniAcroporaT_aten_0.1.m1.16969.m1:0.0182872)100:0.0467272)100:0.311079)81:0.0367208,((CniAcroporaT_aten_0.1.m1.16921.m1:2.0102e-06,CniAcroporaT_aten_0.1.m1.16975.m1:0.0299315)100:0.546577,CniAcroporaT_aten_0.1.m1.16974.m1:0.056915)95:0.127896)78:0.0224279,((CniAcroporaD_rna7889:0.137935,CniAcroporaM_amil.1.2.10146.m1:0.0702418)100:0.178284,(CniAcroporaT_aten_0.1.m1.16917.m1:0.0166342,CniAcroporaT_aten_0.1.m1.16968.m1:0.0144229)100:0.0367286)100:0.17017)83:0.0566332,CniAcroporaD_rna29222:0.110565)78:0.0133269,CniAcroporaD_rna29223:0.384281)5:2.1481e-06)99:0.248472,((CniMontiporaC_adi2mcaRNA7878_R1:0.0168395,CniMontiporaC_adi2mcaRNA7887_R0:0.00916204)64:0.00562628,CniMontiporaC_g49405.t1:0.0145915)100:0.492907)99:0.337697,((((((((CniAcroporaD_rna24389:0.0726336,CniAcroporaT_aten_0.1.m1.22238.m1:0.0932474)100:0.402837,CniMontiporaC_g59530.t1:0.351348)100:0.294588,((CniPocilloporaA_rna16929:1e-06,CniPocilloporaD_rna-XM_027193317.1:1e-06)100:0.395648,CniMergedstylophoraP_Spis4993:0.443965)100:0.267232)100:0.109705,CniGalaxeaF_gfas1.m1.23029.m1:0.534)99:0.0899272,((((CniGoniastreaA_gasp1.m3.13930.m1:0.120619,CniGoniastreaA_gasp1.m3.13931.m1:0.0740725)100:0.255205,((CniGoniastreaA_gasp1.m3.13932.m1:0.19955,CniGoniastreaA_gasp1.m3.13946.m1:0.148971)100:0.145293,(CniGoniastreaA_gasp1.m3.13929.m1:0.336726,CniOrbicellaF_rna27899:0.200098)99:0.0596835)92:0.0716683)92:0.123975,CniGoniastreaA_gasp1.m3.13943.m1:0.237988)100:0.186939,CniOrbicellaF_rna27896:0.414689)100:0.114595)100:0.17889,((((((CniFungiaSp_ffun1.m4.19046.m1:0.309987,CniFungiaSp_ffun1.m4.31920.m1:0.316876)97:0.0866566,(CniGoniastreaA_gasp1.m3.13923.m1:0.273735,CniOrbicellaF_rna27893:0.064792)100:0.0996928)99:0.0789147,CniOrbicellaF_rna27892:0.193769)96:0.0804926,((CniFungiaSp_ffun1.m4.22896.m1:0.236348,CniFungiaSp_ffun1.m4.33964.m1:0.203549)100:0.128221,CniFungiaSp_ffun1.m4.22897.m1:0.314203)80:0.0621698)78:0.15159,((CniGoniastreaA_gasp1.m3.13924.m1:0.00754232,CniGoniastreaA_gasp1.m1b.18655.m1:0.798028)99:0.213052,(CniGoniastreaA_gasp1.m3.13925.m1:0.0651285,CniOrbicellaF_rna27895:0.121351)100:0.161982)99:0.184066)78:0.0684512,(((CniFungiaSp_ffun1.m4.22899.m1:0.332901,CniFungiaSp_ffun1.m4.30073.m1:0.00178914)100:0.107901,(CniFungiaSp_ffun1.m4.22900.m1:0.0422278,CniFungiaSp_ffun1.m4.30071.m1:0.119911)100:0.114486)96:0.104627,CniFungiaSp_ffun1.m4.22904.m1:1.1619)68:0.473839)83:0.044392)85:0.0386957,(((CniPocilloporaA_rna16930:1e-06,CniPocilloporaD_rna-XM_027193331.1:1e-06)100:0.186218,(CniMergedstylophoraP_rna7868:0.0101797,CniMergedstylophoraP_rna14237:0.00838561)100:0.227737)83:0.203276,CniMergedstylophoraP_rna7865:2.52131)96:0.223114)96:0.0631033,(((((CniAcroporaD_rna30920:0.0200168,CniAcroporaM_amil.1.2.9884.m1:0.0579384)100:0.0619692,CniAcroporaT_aten_0.1.m1.20558.m1:0.0481384)100:0.100283,CniAcroporaD_rna36711:0.222951)100:0.254174,(CniMontiporaC_adi2mcaRNA30919_R0:0.0446265,CniMontiporaC_adi2mcaRNA30919_R1:0.0279123)100:0.364178)100:0.288954,(CniGalaxeaF_gfas1.m1.3640.m1:0.493797,(CniGalaxeaF_gfas1.m1.3641.m1:0.0883146,CniGalaxeaF_gfas1.m1.3642.m1:0.105564)100:0.4435)97:0.0580848)99:0.135876)97:0.0695784)91:0.0611407,CniPoritesL_plut2.m8.19370.m1:0.447213)84:0.0492409,(((((((CniAcroporaD_rna30918:2.8128e-06,CniAcroporaM_amil.1.2.9886.m1:0.930901)76:0.0416761,CniAcroporaM_amil.1.2.9882.m1:0.178342)73:0.0196488,CniAcroporaD_rna36712:0.0736058)73:0.0344609,(CniAcroporaT_aten_0.1.m1.16972.m1:0.256074,CniAcroporaT_aten_0.1.m1.20556.m1:0.0530753)79:0.0160388)95:0.0642362,CniAcroporaM_amil.1.2.9887.m1:0.764222)100:0.309675,(CniMontiporaC_g7369.t1:0.0320176,CniMontiporaC_g49404.t1:0.0224025)100:0.291582)100:0.50313,CniGalaxeaF_gfas1.m1.3644.m1:0.53581)100:0.218223)97:0.14717,((CniAcroporaD_rna36715:2.06789,((CniFungiaSp_ffun1.m4.30075.m1:1.39238,CniGalaxeaF_gfas1.m1.10506.m1:0.502208)98:0.308614,CniFungiaSp_ffun1.m4.30072.m1:1.00517)99:0.354684)94:0.0264996,CniRenillaM_g9608.t1:3.07317)93:0.328221)93:0.0803509,((((CniAcroporaD_rna12588:0.0704927,(CniAcroporaM_amil.1.2.9173.m1:0.0572182,CniAcroporaT_aten_0.1.m1.5474.m1:0.162914)100:0.0114455)100:0.268997,(CniMontiporaC_g7497.t1:0.0156946,CniMontiporaC_g44712.t1:0.00507187)100:0.313758)100:0.512899,CniGalaxeaF_gfas1.m1.2124.m1:0.203168)89:0.140631,(((CniGalaxeaF_gfas1.m1.11218.m1:0.417613,CniGalaxeaF_gfas1.m1.11493.m1:0.00817423)100:0.032338,CniGalaxeaF_gfas1.m1.11217.m1:0.0473065)100:0.357731,(CniPoritesL_plut2.m8.20395.m1:0.250502,CniPoritesL_plut2.m8.20392.m1:0.251179)68:0.0830871)36:0.0743654)100:0.29592)71:0.0972765,((CniAmplexidiscus_evm.model.scaffold_26.36:0.217958,CniDiscosoma_evm.model.scaffold_22.2:0.388608)100:0.686162,CniDiscosoma_evm.model.scaffold_22.3:0.520383)100:0.360743)65:0.212683,(((((CniAmplexidiscus_evm.model.scaffold_26.39:0.3674,CniGalaxeaF_gfas1.m1.3647.m1:0.471629)72:0.0892429,CniPoritesL_plut2.m8.19387.m1:0.438191)70:0.0333207,CniFungiaSp_ffun1.m4.19048.m1:0.205197)58:0.024372,(CniGoniastreaA_gasp1.m3.13921.m1:0.0859158,CniOrbicellaF_rna27886:0.151139)100:0.166901)99:0.499634,CniNemvArnau_v1g113401:0.503041)100:0.335454)95:0.135338,(((((((((CniAcroporaD_rna10868:0.0336282,CniAcroporaM_amil.1.2.10126.m1:0.0374361)100:0.0631074,CniAcroporaT_aten_0.1.m1.16895.m1:0.0607383)100:0.247205,CniMontiporaC_g55975.t1:0.283666)100:0.205032,CniGalaxeaF_gfas1.m1.23236.m1:0.386343)100:0.0775692,(CniPoritesL_plut2.m8.20378.m1:0.0716621,CniPoritesL_plut2.m8.20379.m1:0.117315)100:0.376189)100:0.0914349,((CniFungiaSp_ffun1.m4.4546.m1:0.146288,(CniGoniastreaA_gasp1.m3.3193.m1:0.165052,CniOrbicellaF_rna20183:0.157298)100:0.123238)100:0.155542,((CniPocilloporaA_rna9254:1e-06,CniPocilloporaD_rna-XM_027185512.1:1e-06)100:0.426535,CniMergedstylophoraP_rna7883:0.851628)99:0.120883)99:0.0871617)99:0.114337,CniMergedstylophoraP_rna28914:0.997357)100:0.130386,(CniAmplexidiscus_evm.model.scaffold_26.28:0.0796285,CniDiscosoma_evm.model.scaffold_191.10:0.117455)100:0.472943)100:0.43273,CniPoritesL_plut2.m8.9756.m1:0.974983)97:0.30149)94:0.192888,(CniExaiptasiaP_rna-XM_021060113.2:1.45577,(CniExaiptasiaP_rna-XM_021060861.2:0.65961,(CniActiniaT_rna-XM_031718732.1:0.588841,CniNemvArnau_v1g198354:0.894959)61:0.0575968)63:0.237629)99:0.221296)91:0.118388,((((((((((CniAcroporaD_rna16909:0.0636125,CniAcroporaM_amil.1.2.6424.m1:0.0120725)100:0.0250847,CniAcroporaT_aten_0.1.m1.18827.m1:0.0533584)100:0.318003,CniMontiporaC_adi2mcaRNA16909_R0:0.350813)100:0.543492,CniPoritesL_jamg1.model.Sc0000458.8:1.05931)61:0.192027,(((CniGalaxeaF_gfas1.m1.3201.m1:0.728902,CniMontiporaC_g54992.t1:0.488127)65:0.227205,CniPoritesL_plut2.m8.22221.m1:0.549373)62:0.0856612,CniGalaxeaF_gfas1.m1.3199.m1:0.414216)61:0.0369169)100:0.103249,((CniGoniastreaA_gasp1.m3.870.m1:0.254075,CniOrbicellaF_rna31378:0.189505)100:0.537083,((CniPocilloporaA_rna12232:2.2858e-06,CniPocilloporaD_rna-XM_027188570.1:1e-06)100:0.274345,CniMergedstylophoraP_rna19606:0.257183)100:0.440074)100:0.153262)100:0.143698,((((((CniAcroporaD_rna16911:0.00946228,CniAcroporaT_aten_0.1.m1.18825.m1:0.208133)100:0.338513,(((CniAcroporaD_rna16913:0.0115716,CniAcroporaD_rna16914:0.0160885)100:0.0209907,CniAcroporaM_amil.1.2.6421.m1:0.0180686)98:0.0238978,CniAcroporaT_aten_0.1.m1.18829.m1:0.0332011)99:0.104776)100:0.418679,(CniMontiporaC_g20861.t1:0.0231165,CniMontiporaC_g54991.t1:0.0685832)100:0.33641)100:0.233257,(CniGalaxeaF_gfas1.m1.3194.m1:0.482681,(CniOrbicellaF_rna31380:0.358603,CniMergedstylophoraP_rna19603:0.527987)100:0.238314)91:0.105249)92:0.135224,CniPoritesL_plut2.m8.22224.m1:0.471055)100:0.169969,CniAmplexidiscus_evm.model.scaffold_20.13:0.662315)95:0.119636)100:0.137194,((CniAmplexidiscus_evm.model.scaffold_20.12:0.0887462,CniDiscosoma_evm.model.scaffold_168.29:0.100794)100:0.535462,(((CniFungiaSp_ffun1.m4.4916.m1:0.283796,(CniGoniastreaA_gasp1.m3.869.m1:0.15902,CniOrbicellaF_rna31381:0.125184)100:0.119796)100:0.141764,((CniPocilloporaA_rna12229:1e-06,CniPocilloporaD_rna-XM_027188576.1:1e-06)100:0.105508,CniMergedstylophoraP_rna19602:0.14126)100:0.313959)100:0.137719,((CniGalaxeaF_gfas1.m1.3196.m1:0.238434,CniMontiporaC_g54990.t1:0.479202)100:0.0955422,CniPoritesL_plut2.m8.22223.m1:0.484099)100:0.134308)100:0.132798)100:0.701455)100:0.32321,((CniExaiptasiaP_rna-XM_021046651.2:0.665854,CniActiniaT_rna-XM_031698335.1:0.834629)100:0.494884,((CniExaiptasiaP_rna-XM_021056144.2:0.72559,CniActiniaT_rna-XM_031698275.1:0.579896)100:0.262555,(CniNemvArnau_v1g89877:0.35758,CniNemvArnau_v1g214628:0.217195)100:0.867621)100:0.126359)100:0.503382)83:0.124892,(((CniFungiaSp_ffun1.m4.25753.m1:0.307196,CniPoritesL_plut2.m8.12942.m1:0.549766)87:0.0924643,((CniPocilloporaA_rna27460:1e-06,CniPocilloporaD_rna-XM_027203975.1:1e-06)100:0.108869,CniMergedstylophoraP_rna35091:0.297716)100:0.419481)100:0.733603,((CniExaiptasiaP_rna-XM_021056153.2:0.468073,CniActiniaT_rna-XM_031698276.1:0.449764)100:0.270096,CniNemvArnau_v1g198547:0.711099)99:0.155836)100:0.72451)96:0.198113)32:0.107316,(((((((CniDendronephthya_rna-XM_028543933.1:0.447065,(((CniDendronephthya_rna-XM_028544113.1:0.115344,CniDendronephthya_rna-XM_028551615.1:0.118245)100:0.0413166,CniDendronephthya_rna-XM_028551691.1:0.194927)100:0.101083,CniDendronephthya_rna-XM_028543774.1:0.284196)100:0.0873758)100:0.386289,(CniDendronephthya_rna-XM_028547833.1:0.651545,CniDendronephthya_rna-XM_028558977.1:0.676649)99:0.145008)99:0.110409,((((CniXenia_Xe_000999-T1:0.242271,(CniXenia_Xe_009508-T1:0.514536,CniXenia_Xe_009510-T1:1.30335)90:0.0875901)91:0.31651,(CniXenia_Xe_001000-T1:0.284742,CniXenia_Xe_001024-T1:0.212065)98:0.10417)93:0.13896,(CniXenia_Xe_001003-T1:0.928294,CniXenia_Xe_020104-T1:0.545875)55:2.9825e-06)97:0.132615,CniXenia_Xe_001025-T1:0.411499)100:0.338192)100:0.499474,CniDendronephthya_rna-XM_028548858.1:1.20694)89:0.21891,(CniDendronephthya_rna-XM_028548103.1:1.21059,CniRenillaM_g4108.t1:1.24112)96:0.135964)74:0.0705562,(CniDendronephthya_rna-XM_028548065.1:0.946445,((CniDendronephthya_rna-XM_028547998.1:0.42947,CniXenia_Xe_000993-T1:0.716657)100:0.432123,(((CniDendronephthya_rna-XM_028547988.1:0.568299,CniDendronephthya_rna-XM_028547837.1:0.645012)100:0.102074,(CniDendronephthya_rna-XM_028548102.1:0.292181,CniDendronephthya_rna-XM_028547838.1:0.261831)100:0.353197)100:0.252647,(CniXenia_Xe_000994-T1:0.145976,(CniXenia_Xe_000995-T1:0.121066,CniXenia_Xe_000996-T1:0.317902)100:0.104071)100:0.821599)96:0.172334)100:0.271175)74:0.0904086)93:0.406514,(ApisM_GB55362-RA:1.6422,AmphibalanusA_rna-gnl|WGS_VIIS|FJT64_024571-RA_mrna:1.25343)98:2.36662)76:0.117102)91:0.0934944)54:0.132208,(AcanthasterP_rna19668:1.64408,((CrassostreaG_EKC23765:1.47329,((((CrassostreaG_EKC24335:0.0647243,CrassostreaG_EKC24337:0.294263)100:0.36841,CrassostreaG_EKC42263:0.553139)99:0.400628,CrassostreaG_EKC22083:1.28737)91:0.0981922,((CrassostreaG_EKC24160:0.169535,CrassostreaG_EKC17841:2.0215e-06)99:0.0122329,CrassostreaG_EKC17460:0.178104)100:1.0849)92:0.51813)99:0.715448,(((((((((((((((((CniAcroporaD_rna16969:0.0465721,CniAcroporaT_aten_0.1.m1.981.m1:0.198536)99:0.0942487,CniAcroporaM_amil.1.2.1082.m1:2.1929e-06)99:0.0912639,(CniMontiporaC_g2527.t1:2.0396e-06,CniMontiporaC_g36956.t1:2.8082e-06)100:0.145749)98:0.060491,CniGalaxeaF_gfas1.m1.18933.m1:0.103761)98:0.0183196,CniPoritesL_plut2.m8.7349.m1:0.0653639)98:0.0387001,CniFungiaSp_ffun1.m4.22936.m1:0.0371215)98:0.00476401,(CniGoniastreaA_gasp1.m3.23723.m1:0.00466113,CniOrbicellaF_rna31626:0.00462299)100:0.0184671)98:0.024187,CniAmplexidiscus_evm.model.scaffold_11.21:0.0560161)100:0.0515421,((CniPocilloporaA_rna16691:1e-06,CniPocilloporaD_rna-XM_027193101.1:1e-06)100:0.0223787,CniMergedstylophoraP_rna10961:0.00894117)100:0.0209024)100:0.1062,((CniExaiptasiaP_rna-XM_028661765.1:1.16966,CniActiniaT_rna-XM_031709068.1:0.0518768)100:0.16225,CniNemvArnau_v1g246912:0.222203)100:0.11151)100:0.171505,((CniAureliaA_scaffold359.g8.t1:0.313089,CniMorbakkaV_scaffold201.g5.t1:0.396074)89:0.0981602,CniHydraV_rna20168:0.408134)100:0.249771)100:0.168095,((CniDendronephthya_rna-XM_028552584.1:0.190841,CniXenia_Xe_008389-T1:0.264292)100:0.0768773,CniRenillaM_g14871.t1:0.249211)100:0.12731)100:0.664425,((((((CniAcroporaM_amil.1.2.8071.m1:0.0693886,CniAcroporaT_aten_0.1.m1.721.m1:0.0429262)100:0.330962,(CniMontiporaC_g51165.t1:0.0300544,CniMontiporaC_adi2mcaRNA16969_R3:0.133288)100:0.213162)100:0.212204,CniPoritesL_plut2.m8.25310.m1:0.274975)97:0.0629853,((CniFungiaSp_ffun1.m4.16510.m1:0.288367,(CniGoniastreaA_gasp1.m3.21538.m1:0.0702101,CniOrbicellaF_rna4134:0.283803)100:0.0825825)100:0.0713194,((CniPocilloporaA_rna13468:2.6754e-06,CniPocilloporaD_rna-XM_027189821.1:1e-06)100:0.0555758,CniMergedstylophoraP_rna27165:0.109425)100:0.245906)100:0.0444246)99:0.207181,(CniAmplexidiscus_evm.model.scaffold_415.6:0.148088,CniDiscosoma_evm.model.scaffold_269.4:0.539078)99:0.217472)100:0.379789,((CniExaiptasiaP_rna-XM_021044927.2:0.545247,CniActiniaT_rna-XM_031696660.1:0.446489)100:0.28209,CniNemvArnau_v1g205137:0.77416)100:0.193599)100:0.620532)57:0.121155,((CniAureliaA_scaffold12.g9.t2:0.687635,CniMorbakkaV_scaffold201.g1.t1:0.602099)80:0.224014,(CniHydraV_rna20411:0.598427,CniMorbakkaV_scaffold201.g2.t1:1.24002)77:0.182539)98:0.392841)46:0.157119,(((((((((CniAcroporaD_rna19083:0.108122,CniAcroporaM_amil.1.2.8068.m1:0.0120032)98:0.015869,CniAcroporaT_aten_0.1.m1.719.m1:0.0235642)98:0.116323,CniMontiporaC_adi2mcaRNA19083_R0:0.0803574)100:0.0996789,CniGalaxeaF_gfas1.m1.13695.m1:0.103778)100:0.0639077,(((CniFungiaSp_ffun1.m4.16503.m1:0.136828,(CniGoniastreaA_gasp1.m3.21530.m1:0.0577917,CniOrbicellaF_rna4146:0.0910093)100:0.0661063)98:0.0268264,CniMergedstylophoraP_rna27159:0.147104)98:0.0566036,CniPoritesL_plut2.m8.1240.m1:0.18023)90:0.0279791)90:0.0875716,(CniAmplexidiscus_evm.model.scaffold_415.13:0.0650887,CniDiscosoma_evm.model.scaffold_269.13:0.0421799)100:0.147165)100:0.321492,((CniExaiptasiaP_rna-XM_028659720.1:0.338176,CniActiniaT_rna-XM_031713313.1:0.245143)100:0.185699,CniNemvArnau_v1g241441:0.453913)100:0.282595)100:0.219887,((CniHydraV_rna14835:0.743729,CniMorbakkaV_scaffold2949.g1.t1:0.32747)100:0.227678,CniMorbakkaV_scaffold139.g10.t2:1.28004)92:0.175409)92:0.262585,(((CniDendronephthya_rna-XM_028541368.1:0.31619,CniXenia_Xe_008107-T1:0.751407)100:0.290857,CniRenillaM_g6077.t1:0.578849)100:0.608957,((CniThelohanellusK_rna1844:0.455253,(CniHenneguyaS_rna-gnl|WGS_SGJC|scaffold_4223-augustus-0.4-mRNA:0.344516,CniMyxobolusS_rna-gnl|WGS_QWKW|scaffold_340-snap-0.14-mRNA:0.49887)100:0.31983)100:0.912999,(CniThelohanellusK_rna11582:0.658054,(CniHenneguyaS_rna-gnl|WGS_SGJC|scaffold_3582-augustus-0.11-mRNA:0.441218,CniMyxobolusS_rna-gnl|WGS_QWKW|scaffold_461-processed-0.1-mRNA:0.512812)100:0.256827)100:1.19104)95:0.429775)92:0.126665)86:0.548855)67:0.265542,(((((((((CniAcroporaD_rna19084:0.0226652,CniAcroporaM_amil.1.2.8066.m1:0.0258146)100:0.0115346,CniAcroporaT_aten_0.1.m1.718.m1:0.522601)100:0.233155,CniMontiporaC_g38392.t1:0.213882)100:0.15771,CniGalaxeaF_gfas1.m1.13692.m1:0.244494)100:0.0644124,CniPoritesL_plut2.m8.1236.m1:0.464122)100:0.0469682,((CniFungiaSp_ffun1.m4.16508.m1:0.105499,(CniGoniastreaA_gasp1.m3.21536.m1:0.535428,CniOrbicellaF_rna4144:0.0042238)100:0.0734326)100:0.0416893,(CniPocilloporaA_rna13458:2.6847e-06,CniPocilloporaD_rna-XM_027189822.1:1e-06)100:0.2544)100:0.102152)100:0.152806,(CniAmplexidiscus_evm.model.scaffold_415.14:0.0939599,CniDiscosoma_evm.model.scaffold_269.14:0.221778)100:0.295013)100:0.690335,((CniExaiptasiaP_rna-XM_021047183.2:0.344077,CniActiniaT_rna-XM_031713314.1:0.147001)100:0.233234,CniNemvArnau_v1g241440:0.474468)100:0.313624)100:0.591345,CniGalaxeaF_gfas1.m1.3643.m1:3.02185)56:0.131842)87:0.209783,(AcanthasterP_rna13751:1.1128,StrongylocentrotusP_rna37496:0.954959)100:1.47943)77:0.242907)65:0.0946441)27:0.0908173)57:0.159339)54:0.130937)93:0.741045)1:0.979325)0;
