# Supplementary material for: Evolution of Protein-Mediated Biomineralization in Scleractinian Corals
Source: Front Genet. 2021 Feb 2;12:618517. doi: 10.3389/fgene.2021.618517 (PMC7902050; doi:10.3389/fgene.2021.618517)
Supplement: Supplementary file 2 [file Data_Sheet_2.ZIP › tree.biomin.OG0000215.tree.txt]

(((((((((((CniAcroporaD_rna31081:0.0355559,CniAcroporaM_amil.1.2.10638.m1:0.231113)100:0.341717,((CniAcroporaM_amil.1.2.16062.m1:0.264143,CniAcroporaM_amil.1.2.19580.m1:0.230275)94:0.0425067,(CniAcroporaT_aten_0.1.m1.7753.m1:0.277429,CniAcroporaT_aten_0.1.m1.13562.m1:0.221891)95:0.161718)96:0.0157009)68:2.1097e-06,(CniMontiporaC_g6283.t1:0.1983,CniMontiporaC_adi2mcaRNA31081_R0:0.0284573)99:0.253127)99:0.208993,CniMontiporaC_g7608.t1:0.101132)92:0.0511033,CniActiniaT_rna-XM_031703422.1:1.22849)99:0.4967,(((((CniAcroporaM_amil.1.2.14552.m1:0.514143,CniAcroporaT_aten_0.1.m1.11544.m1:0.128682)100:0.230852,CniAmplexidiscus_evm.model.scaffold_422.20:0.567255)93:0.0641659,(((CniAcroporaM_amil.1.2.14550.m1:0.489228,((((CniAcroporaT_aten_0.1.m1.4915.m1:0.568704,(CniAmplexidiscus_evm.model.scaffold_1276.5:0.0619301,CniDiscosoma_evm.model.scaffold_3.59:0.057659)97:0.048467)88:0.138167,CniMontiporaC_adi2mcaRNA31081_R2:0.0941684)88:0.0418265,((CniAcroporaT_aten_0.1.m1.20320.m1:0.15962,CniAcroporaT_aten_0.1.m1.38147.m1:0.211574)99:0.171213,CniAcroporaT_aten_0.1.m1.34106.m1:0.455457)100:0.41137)58:2.8969e-06,CniMontiporaC_g32549.t1:0.00917988)99:0.156722)96:0.0428043,(CniAmplexidiscus_evm.model.scaffold_1670.1:0.210133,(CniAmplexidiscus_evm.model.scaffold_323.3:0.537333,CniAmplexidiscus_evm.model.scaffold_614.2:0.0887515)100:0.151356)100:0.426605)93:0.0439841,((CniAmplexidiscus_evm.model.scaffold_364.20:0.0576492,CniAmplexidiscus_evm.model.scaffold_92.43:2.3038e-06)100:0.202441,(((CniAmplexidiscus_evm.model.scaffold_364.21:0.614736,CniMontiporaC_g8218.t1:0.297433)100:0.0641009,CniMontiporaC_adi2mcaRNA31081_R9:0.363444)100:0.131276,CniMontiporaC_g39624.t1:0.206689)100:0.111537)100:0.230686)94:0.0838314)99:0.198597,((((((((CniAmplexidiscus_evm.model.scaffold_166.18:0.671511,CniDiscosoma_evm.model.scaffold_187.4:0.171186)100:0.0891446,CniGalaxeaF_gfas1.m1.20560.m1:0.361131)100:0.0190162,CniPoritesL_plut2.m8.32262.m1:0.981917)90:0.0410437,(CniGoniastreaA_gasp1.m3.9821.m1:0.0900044,CniMergedstylophoraP_rna17789:0.0949723)100:0.10706)88:0.0438182,((((CniMontiporaC_g16921.t1:0.0076193,(CniMontiporaC_g44464.t1:0.0233125,CniMontiporaC_g44972.t1:0.00945419)99:2.2879e-06)100:0.00659642,CniMontiporaC_g44465.t1:0.0448101)89:2.8872e-06,CniMontiporaC_g67027.t1:0.10942)100:0.131296,CniActiniaT_rna-XM_031717297.1:0.342178)100:0.122807)65:0.0136152,(CniGoniastreaA_gasp1.m3.21800.m1:1.32724,CniMontiporaC_g21987.t1:0.341281)77:0.324368)96:0.0665112,(CniDiscosoma_evm.model.scaffold_461.9:1.02453,((CniMontiporaC_g40545.t1:0.432847,CniMergedstylophoraP_Spis22935:0.577061)100:0.216106,CniMergedstylophoraP_rna32556:0.0343745)100:0.166032)100:0.144445)98:0.185418,CniActiniaT_rna-XM_031695997.1:1.14762)92:0.0614638)82:0.090641,(CniNemvArnau_v1g221803:0.860825,(((CniNemvArnau_v1g209529:0.187555,CniNemvArnau_NVE5943:0.134533)99:0.0234447,CniNemvArnau_NVE5011:0.181726)76:2.1056e-06,(CniNemvArnau_v1g245597:0.0126369,CniNemvArnau_v1g222194:0.0043448)100:0.0134218)100:0.263782)100:0.450188)99:0.15997)97:0.065435,((((((((((CniAcroporaM_amil.1.2.19431.m1:0.066119,((CniMontiporaC_g14532.t1:0.0140086,CniMontiporaC_g54626.t1:0.012708)100:0.0413773,CniMontiporaC_g54804.t1:0.0683451)100:0.20804)97:0.0108915,CniMontiporaC_g28053.t1:0.121195)98:0.0827916,(CniAmplexidiscus_evm.model.scaffold_1066.1:0.0737263,CniAmplexidiscus_evm.model.scaffold_995.1:0.0269045)100:0.309717)60:0.0272314,CniGalaxeaF_gfas1.m1.12621.m1:1.08072)95:0.0831407,(((CniAcroporaM_amil.1.2.19433.m1:0.073034,CniMontiporaC_g28052.t1:0.0933338)97:0.0487183,CniMontiporaC_g54805.t1:0.473469)94:0.124906,((CniDiscosoma_evm.model.scaffold_1094.2:0.0717435,CniDiscosoma_evm.model.scaffold_2759.1:0.00378346)5:1.036e-06,CniDiscosoma_evm.model.scaffold_1094.3:0.0245935)30:0.204327)39:0.0414873)82:0.0211063,(CniAmplexidiscus_evm.model.scaffold_161.45:0.14902,CniGalaxeaF_gfas1.m1.12622.m1:0.290031)100:0.35017)97:0.0570523,CniGalaxeaF_gfas1.m1.12620.m1:0.242639)99:0.144842,(CniDendronephthya_rna-XM_028552393.1:0.326178,CniDiscosoma_evm.model.scaffold_24.94:0.714553)99:0.141671)82:0.0438596,(CniPoritesL_plut2.m8.26292.m1:0.111189,CniMergedstylophoraP_rna27841:0.189445)100:0.349125)100:0.119944,CniPoritesL_plut2.m8.16446.m1:1.26262)100:0.355793)100:0.214443,(((((CniAcroporaM_amil.1.2.12857.m1:0.139943,CniAcroporaT_aten_0.1.m1.9995.m1:0.079115)100:0.0715601,CniAcroporaT_aten_0.1.m1.17140.m1:0.124567)100:0.220567,((CniAcroporaT_aten_0.1.m1.33862.m1:0.490556,CniMergedstylophoraP_Spis14451:0.941621)100:0.0588866,CniMergedstylophoraP_rna29388:0.439322)94:0.182646)97:0.0119901,CniDiscosoma_evm.model.scaffold_532.3:0.635411)100:0.165997,(((CniAmplexidiscus_evm.model.scaffold_35.25:0.0348341,CniDiscosoma_evm.model.scaffold_219.12:0.198914)100:0.201029,CniDiscosoma_evm.model.scaffold_152.7:0.268761)100:0.101124,(CniDiscosoma_evm.model.scaffold_219.13:0.348259,CniFungiaSp_ffun1.m4.30883.m1:0.209737)100:0.101764)100:0.157182)100:0.436192)98:0.0930177,AmphimedonQ_rna25817:1.60508)60:0.0885445,(((((((((CniAcroporaM_amil.1.2.7961.m1:1.04101,CniRenillaM_g21197.t1:0.530718)97:0.139697,CniPoritesL_plut2.m8.16361.m1:0.415378)86:0.154419,(((CniAcroporaM_amil.1.2.7951.m1:0.615886,CniPoritesL_plut2.m8.16356.m1:0.587025)99:0.398582,((((CniAcroporaT_aten_0.1.m1.9190.m1:0.0780538,CniMontiporaC_g37558.t1:0.191905)99:0.0260757,CniGalaxeaF_gfas1.m1.3794.m1:0.268897)98:0.0294917,(CniGalaxeaF_gfas1.m1.10033.m1:0.0716405,CniMontiporaC_g3825.t1:0.167731)91:0.00217964)99:0.0362386,CniGoniastreaA_gasp1.m3.6369.m1:0.425434)100:0.163318)94:0.144761,((((CniDiscosoma_evm.model.scaffold_603.4:0.054633,CniGalaxeaF_gfas1.m1.21590.m1:0.140295)81:2.2511e-06,(CniPocilloporaA_rna3059:1e-06,CniPocilloporaD_rna-XM_027204454.1:1e-06)100:0.0892762)100:0.0239669,CniGalaxeaF_gfas1.m1.21591.m1:0.0238363)97:0.0883014,CniMontiporaC_g28058.t1:0.296344)93:0.114364)86:0.133078)97:0.0827047,(((CniAcroporaM_amil.1.2.7960.m1:0.0927365,CniMontiporaC_g10816.t1:0.152918)100:0.778739,CniFungiaSp_ffun1.m2b.9901.m1:0.27606)91:0.19807,((((CniAmplexidiscus_evm.model.scaffold_773.2:0.0896649,CniMergedstylophoraP_Spis22067:0.580048)99:0.179484,CniGalaxeaF_gfas1.m1.19184.m1:0.00378503)100:0.257287,(CniFungiaSp_ffun1.m4.8134.m1:0.503012,CniGalaxeaF_gfas1.m1.23663.m1:0.753078)49:0.0708032)94:0.0331801,CniDendronephthya_rna-XM_028538972.1:0.49047)99:0.0724437)35:0.0372878)83:0.147121,(CniPocilloporaA_rna13869:1e-06,CniPocilloporaD_rna-XM_027190225.1:1e-06)100:0.500893)81:0.0580776,(CniAmplexidiscus_evm.model.scaffold_1288.1:0.599715,CniRenillaM_g21200.t1:0.755552)97:0.214597)99:0.100838,(((((((CniAmplexidiscus_evm.model.scaffold_269.14:1.05342,(CniDiscosoma_evm.model.scaffold_409.1:0.173847,(CniMergedstylophoraP_Spis22362:0.209774,CniMergedstylophoraP_Spis23193:0.361249)100:0.205839)100:0.109314)99:0.167972,CniDiscosoma_evm.model.scaffold_1041.2:0.23325)95:0.14379,(CniDendronephthya_rna-XM_028561340.1:0.474408,(CniPoritesL_jamg1.model.Sc0000071.92:0.354791,((CniPoritesL_plut2.m8.11152.m1:0.453833,CniMergedstylophoraP_Spis23165:0.227393)90:0.0200241,CniPoritesL_plut2.m8.11147.m1:0.647023)99:0.0926641)100:0.192034)96:0.0921702)89:0.070828,((((CniAmplexidiscus_evm.model.scaffold_392.17:0.272103,(CniMergedstylophoraP_rna19393:0.0924927,CniMergedstylophoraP_Spis21809:0.243852)100:0.0433725)89:0.253886,(CniDiscosoma_evm.model.scaffold_2817.1:2.941e-06,CniDiscosoma_evm.model.scaffold_417.10:0.0267246)100:0.253647)88:0.0319613,CniDiscosoma_evm.model.scaffold_532.9:2.00839)99:0.19262,CniExaiptasiaP_rna-XM_028659684.1:0.536959)99:0.132001)96:0.08897,CniExaiptasiaP_rna-XM_021061176.2:0.733229)85:0.0724561,((((CniNemvArnau_v1g224366:0.0145496,CniNemvArnau_NVE3772:0.011402)100:0.00606171,CniNemvArnau_NVE23111:0.0154887)100:0.100993,CniNemvArnau_v1g220814:0.655785)100:0.393203,CniNemvArnau_NVE24248:0.318218)100:0.283421)99:0.0951259,(CniGoniastreaA_gasp1.m1b.4602.m1:0.43385,(CniMontiporaC_g38893.t1:0.395885,(CniMontiporaC_g38894.t1:0.199735,(((CniOrbicellaF_rna26435:1e-06,CniOrbicellaF_rna26440:1e-06)99:1e-06,CniOrbicellaF_rna34941:1e-06)46:1e-06,CniOrbicellaF_rna34936:1e-06)96:0.113279)51:0.0170228)56:0.0350985)100:0.618436)98:0.0965165)99:0.224895,CniFungiaSp_ffun1.m4.11011.m1:2.18495)26:0.059935,((((((((((CniAcroporaM_amil.1.2.10784.m1:0.350316,CniGalaxeaF_gfas1.m1.14245.m1:2.0813e-06)99:0.129016,CniAcroporaM_amil.1.2.26086.m1:0.428972)43:2.9538e-06,CniGalaxeaF_gfas1.m1.14250.m1:0.0892231)84:0.0596385,CniAcroporaM_amil.1.2.19916.m1:0.801424)96:0.103892,((CniAcroporaT_aten_0.1.m1.22036.m1:0.395514,CniAcroporaT_aten_0.1.m1.22093.m1:0.379711)100:1.1328,CniGalaxeaF_gfas1.m1.7857.m1:2.4399e-06)14:0.094824)89:0.202815,((((((((((CniAcroporaM_amil.1.2.16438.m1:0.0529356,CniMontiporaC_g21149.t1:0.0383511)97:0.00981311,(((CniAmplexidiscus_evm.model.scaffold_276.13:0.503427,CniDiscosoma_evm.model.scaffold_829.3:0.00980629)100:0.0282644,CniDiscosoma_evm.model.scaffold_83.43:0.0151449)100:0.00662613,CniGalaxeaF_gfas1.m1.10874.m1:1.12449)37:0.00730756)36:0.00408528,CniPoritesL_plut2.m8.26978.m1:0.0361016)37:0.00605579,(CniMergedstylophoraP_Spis11369:0.0571159,CniMergedstylophoraP_Spis17505:0.165083)100:0.0312839)100:0.0985314,CniFungiaSp_ffun1.m4.2393.m1:0.247345)100:0.0647529,CniAmplexidiscus_evm.model.scaffold_220.7:0.170921)86:0.0510018,((((CniAmplexidiscus_evm.model.scaffold_302.10:0.0638737,CniDiscosoma_evm.model.scaffold_57.11:2.084e-06)100:0.142848,CniGoniastreaA_gasp1.m1b.31996.m1:0.511411)90:0.0442376,((CniFungiaSp_ffun1.m4.17985.m1:0.126855,CniMergedstylophoraP_rna12274:0.355996)100:0.0350361,CniGalaxeaF_gfas1.m1.9963.m1:0.398653)90:0.0763672)98:0.0175194,CniAmplexidiscus_evm.model.scaffold_959.1:0.43776)93:0.0289827)93:0.0224118,CniFungiaSp_ffun1.m4.17986.m1:0.596683)100:0.0678552,(CniAcroporaT_aten_0.1.m1.32126.m1:0.137705,CniMergedstylophoraP_rna33450:0.00457734)100:0.23344)99:0.0881453,CniFungiaSp_ffun1.m4.2392.m1:0.466423)98:0.0380582)89:0.0401747,((((CniAcroporaT_aten_0.1.m1.9308.m1:1.05275,CniGalaxeaF_gfas1.m1.20594.m1:0.525464)48:0.102827,(CniGalaxeaF_gfas1.m1.20593.m1:0.620298,(CniMergedstylophoraP_Spis16517:0.00332998,CniMergedstylophoraP_rna34406:2.1326e-06)100:0.110601)64:0.0212966)49:0.0725699,(CniAcroporaT_aten_0.1.m1.22040.m1:0.468343,(CniAcroporaT_aten_0.1.m1.22092.m1:0.614976,(CniMontiporaC_g47020.t1:0.147367,CniMontiporaC_g62513.t1:0.221244)100:0.0154614)100:0.174535)72:0.15691)62:0.0164852,(CniAmplexidiscus_evm.model.scaffold_818.4:0.329562,CniGalaxeaF_gfas1.m1.14244.m1:0.395935)98:0.0624676)77:0.0887436)90:0.092897,CniNemvArnau_v1g204262:0.734296)96:0.208658,AmphimedonQ_rna18312:1.17465)71:0.142254,((((((((CniAcroporaM_amil.1.2.25957.m1:1.07499,(CniAcroporaM_amil.1.2.25958.m1:0.380335,((((CniMontiporaC_g34326.t1:0.128081,(CniMergedstylophoraP_Spis6088:0.0406337,CniMergedstylophoraP_Spis18745:0.665309)100:0.0990324)99:0.00765628,CniMontiporaC_g50359.t1:0.0658489)99:0.0165169,(((CniMontiporaC_g49278.t1:0.0149561,CniMontiporaC_g59608.t1:0.0589155)95:2.4196e-06,CniMontiporaC_g68784.t1:0.0110122)100:0.0214354,CniMontiporaC_g59607.t1:0.0465097)23:0.00326285)99:0.0595989,CniMontiporaC_g50360.t1:0.132772)82:2.1388e-06)41:0.0961694)96:0.0394893,CniGoniastreaA_gasp1.m3.31926.m1:0.390709)42:0.0195141,CniGoniastreaA_gasp1.m3.31924.m1:0.25896)40:0.00811672,(CniGoniastreaA_gasp1.m3.31925.m1:0.247592,((CniMergedstylophoraP_Spis5308:0.118995,CniMergedstylophoraP_Spis25317:0.0106626)100:0.114082,(CniMergedstylophoraP_Spis10082:0.311352,CniMergedstylophoraP_Spis20771:0.0834172)91:0.000507914)100:0.121799)99:0.0725689)41:0.0414156,(CniAmplexidiscus_evm.model.scaffold_276.1:0.37542,CniDiscosoma_evm.model.scaffold_422.13:0.150959)100:0.174279)100:0.396041,((CniDendronephthya_rna-XM_028562892.1:0.358484,((((CniGalaxeaF_gfas1.m1.23675.m1:0.105038,CniGalaxeaF_gfas1.m1.23673.m1:0.259728)97:0.0240368,CniMergedstylophoraP_Spis20581:0.104842)97:0.1056,CniOrbicellaF_rna4263:0.682413)64:0.00986728,CniGalaxeaF_gfas1.m1.23674.m1:0.269319)100:0.11791)100:0.175007,(((CniDiscosoma_evm.model.scaffold_706.3:0.368176,(((CniFungiaSp_ffun1.m4.8941.m1:0.00884368,CniFungiaSp_ffun1.m4.30735.m1:0.0750048)100:0.193401,(CniMontiporaC_g31149.t1:0.00794031,CniMontiporaC_g1171.t1:0.00577927)100:0.130284)100:0.0270228,((CniMergedstylophoraP_rna9231:0,CniMergedstylophoraP_rna35301:0)0:1e-06,CniMergedstylophoraP_rna13442:1e-06)100:0.0719421)100:0.0761997)100:0.0946869,CniActiniaT_rna-XM_031703478.1:0.301906)100:0.0862953,(CniExaiptasiaP_rna-XM_021057303.2:0.371416,CniExaiptasiaP_rna-XM_021058045.2:0.271321)100:0.132492)100:0.195371)86:0.0844505)86:0.0625022,(CniDiscosoma_evm.model.scaffold_3348.1:0.0123522,CniGalaxeaF_gfas1.m1.8543.m1:0.289329)100:1.42024)94:0.0793455,(((CniAmplexidiscus_evm.model.scaffold_1219.5:1.09749,CniAmplexidiscus_evm.model.scaffold_584.6:0.0886704)100:0.147145,CniDiscosoma_evm.model.scaffold_5729.1:2.3429e-06)100:0.614453,(((CniExaiptasiaP_rna-XM_028657201.1:1e-06,CniExaiptasiaP_rna-XM_028660176.1:1e-06)100:0.254393,CniActiniaT_rna-XM_031715447.1:0.274423)74:0.22948,(CniNemvArnau_v1g219803:0.0834236,CniNemvArnau_v1g196291:2.9209e-06)100:1.87773)96:0.16118)91:0.0559105)69:0.195099)59:0.157943)33:0.113351)52:0.099673,((((((((((((CniAcroporaM_amil.1.2.3965.m1:0.258096,(CniDiscosoma_evm.model.scaffold_169.43:0.353063,CniGalaxeaF_gfas1.m1.23551.m1:0.933116)99:0.177932)99:0.328609,(((((CniAmplexidiscus_evm.model.scaffold_3757.1:0.0243552,(CniAmplexidiscus_evm.model.scaffold_729.6:0.0547121,CniDiscosoma_evm.model.scaffold_632.6:0.0181028)100:0.0738935)35:2.3389e-06,CniDiscosoma_evm.model.scaffold_1705.2:2.0184e-06)100:0.129102,CniFungiaSp_ffun1.m2b.10387.m1:0.210658)99:0.0894582,(CniMontiporaC_adi2mcaRNA14419_R8:0.0271139,CniMontiporaC_adi2mcaRNA14419_R4:0.0408055)99:0.150274)100:0.114106,((CniGalaxeaF_gfas1.m1.9181.m1:0.320403,(CniGalaxeaF_gfas1.m1.22142.m1:0.199621,CniMontiporaC_g43391.t1:0.410243)100:0.499364)100:0.126212,(CniGoniastreaA_gasp1.m1b.13200.m1:0.199176,CniOrbicellaF_rna24225:0.145639)100:0.265468)99:0.10067)99:0.101935)99:0.065845,(((CniAmplexidiscus_evm.model.scaffold_1695.1:0.26148,(CniOrbicellaF_rna7053:2.0671e-06,CniOrbicellaF_rna22195:0.0865775)100:0.376097)95:0.0594444,(((CniAmplexidiscus_evm.model.scaffold_620.5:0.357913,CniDiscosoma_evm.model.scaffold_487.8:0.681414)94:0.343437,CniMergedstylophoraP_Spis12250:1.10143)82:0.0587936,CniMontiporaC_g24867.t1:0.431296)95:0.203604)99:0.0742813,(CniAmplexidiscus_evm.model.scaffold_897.8:0.0621271,CniDiscosoma_evm.model.scaffold_169.45:0.108515)100:0.256401)100:0.136155)100:0.256601,(((((((((((CniAmplexidiscus_evm.model.scaffold_1015.3:0.430645,CniDiscosoma_evm.model.scaffold_1318.1:0.001526)100:0.443402,(CniAmplexidiscus_evm.model.scaffold_323.13:0.368691,(CniAmplexidiscus_evm.model.scaffold_4279.1:0.234021,((CniAmplexidiscus_evm.model.scaffold_593.8:0.203314,CniDiscosoma_evm.model.scaffold_42.12:0.093627)66:0.0209048,CniDiscosoma_evm.model.scaffold_3478.1:0.677214)100:0.297676)93:0.0265341)85:0.108382)81:0.0604351,(CniAmplexidiscus_evm.model.scaffold_665.9:0.357591,CniMontiporaC_adi2mcaRNA14419_R0:0.253968)83:0.0901982)94:0.0592982,((((CniAmplexidiscus_evm.model.scaffold_1118.4:0.0361454,CniDiscosoma_evm.model.scaffold_344.19:0.176376)100:0.113439,(CniMontiporaC_g3652.t1:2.6125e-06,CniMontiporaC_g44047.t1:0.00756938)100:0.30237)100:0.703238,CniMergedstylophoraP_Spis19579:0.28943)100:0.169687,(CniAmplexidiscus_evm.model.scaffold_608.4:1.76024,(CniDiscosoma_evm.model.scaffold_331.11:0.319884,CniMergedstylophoraP_rna30751:0.243211)100:0.205753)92:0.10307)86:0.0950179)84:0.054447,((CniAmplexidiscus_evm.model.scaffold_1212.3:0.158818,(CniAmplexidiscus_evm.model.scaffold_1212.4:0.316361,CniAmplexidiscus_evm.model.scaffold_528.4:0.0268401)100:0.0897641)100:0.167168,(CniAmplexidiscus_evm.model.scaffold_296.9:0.286478,CniDiscosoma_evm.model.scaffold_169.33:0.0392846)100:0.451639)98:0.10735)80:0.0366127,CniAmplexidiscus_evm.model.scaffold_811.5:0.546606)68:0.0156285,CniAmplexidiscus_evm.model.scaffold_457.11:0.679773)87:0.0545711,(CniAmplexidiscus_evm.model.scaffold_457.10:0.3614,((CniAmplexidiscus_evm.model.scaffold_768.4:0.314955,(CniDiscosoma_evm.model.scaffold_121.58:0.297588,CniDiscosoma_evm.model.scaffold_153.44:0.231882)100:0.254257)100:0.193293,CniDiscosoma_evm.model.scaffold_838.1:0.900033)90:0.135889)86:0.160512)83:0.0419187,(((CniAmplexidiscus_evm.model.scaffold_2362.1:0.25915,(CniAmplexidiscus_evm.model.scaffold_518.4:0.106848,CniDiscosoma_evm.model.scaffold_635.14:0.127611)100:0.230287)100:0.0969573,(CniAmplexidiscus_evm.model.scaffold_274.34:0.437992,CniDiscosoma_evm.model.scaffold_345.12:0.588721)100:0.395475)99:0.0359103,CniAmplexidiscus_evm.model.scaffold_893.5:0.476373)97:0.0954827)85:0.0645241,((CniAmplexidiscus_evm.model.scaffold_1486.1:0.220544,((CniAmplexidiscus_evm.model.scaffold_1486.2:0.173499,CniDiscosoma_evm.model.scaffold_331.27:0.0496486)95:0.0258499,((CniAmplexidiscus_evm.model.scaffold_570.2:0.404528,CniDiscosoma_evm.model.scaffold_331.26:0.146088)97:0.149689,CniDiscosoma_evm.model.scaffold_313.2:0.0352889)55:2.0911e-06)57:2.7513e-06)100:0.204133,CniAmplexidiscus_evm.model.scaffold_276.18:0.219656)100:0.209441)96:0.203176,(CniExaiptasiaP_rna-XM_028657602.1:0.798099,(CniActiniaT_rna-XM_031700016.1:0.25363,(CniActiniaT_rna-XM_031701565.1:0.182666,CniActiniaT_rna-XM_031711275.1:0.507974)48:0.13982)56:0.108215)94:0.364052)99:0.147759)99:0.132417,CniExaiptasiaP_rna-XM_028658714.1:0.847958)99:0.0493781,CniMontiporaC_g52228.t1:1.23105)99:0.104884,(CniOrbicellaF_rna12580:0.0317106,CniOrbicellaF_rna12581:0.125773)100:1.00238)98:0.0724979,(((CniExaiptasiaP_rna-XM_028661759.1:0.665391,CniActiniaT_rna-XM_031694112.1:0.467542)85:0.0639271,CniActiniaT_rna-XM_031698762.1:0.680032)90:0.0566282,CniExaiptasiaP_rna-XM_021054258.2:0.529643)99:0.303268)61:0.0741748,(CniGalaxeaF_gfas1.m1.16863.m1:0.833528,CniGalaxeaF_gfas1.m1.21903.m1:1.0635)74:0.206321)99:0.285164,CniPoritesL_plut2.m8.25220.m1:1.64193)90:0.139238,((((((((((CniAcroporaT_aten_0.1.m1.2222.m1:1.76867,(CniPoritesL_jamg1.model.Sc0000013.86:0.00648043,CniPoritesL_plut2.m8.14111.m1:0.0285678)100:0.206615)96:0.228664,(CniDiscosoma_evm.model.scaffold_1416.3:0.756812,CniMergedstylophoraP_Spis3869:0.365104)97:0.0584796)90:0.0914792,((((CniMontiporaC_g21605.t1:0.004325,((CniMontiporaC_g39151.t1:2.7515e-06,CniMontiporaC_g48381.t1:0.0301312)100:0.0206449,CniMontiporaC_g574.t1:0.0187974)85:2.5191e-06)99:0.00815732,(CniMontiporaC_g18415.t1:2.2428e-06,CniMontiporaC_g20341.t1:0.0108871)100:0.309003)91:0.00825591,((CniMontiporaC_g18414.t1:0.00245528,CniMontiporaC_g21443.t1:2.895e-06)99:0.0021565,CniMontiporaC_g20342.t1:2.7681e-06)95:0.034924)97:0.00454176,CniMontiporaC_g48380.t1:0.108259)100:0.141875)89:0.0320296,(CniGalaxeaF_gfas1.m1.21898.m1:0.564426,CniGalaxeaF_gfas1.m1.22711.m1:2.484e-06)100:0.185281)99:0.194734,(CniAmplexidiscus_evm.model.scaffold_713.13:0.478861,((((CniMergedstylophoraP_rna7129:0,CniMergedstylophoraP_rna22940:0)0:1e-06,CniMergedstylophoraP_rna16857:1e-06)78:1e-06,CniMergedstylophoraP_rna27455:0.191534)98:0.000833816,CniMergedstylophoraP_Spis11081:0.0108622)99:0.179299)100:0.138929)92:0.0738403,(((CniAmplexidiscus_evm.model.scaffold_20.9:0.0908426,CniDiscosoma_evm.model.scaffold_334.7:0.0495195)100:0.193831,(CniDiscosoma_evm.model.scaffold_476.20:0.169514,((CniPocilloporaA_rna26215:1e-06,CniPocilloporaD_rna-XM_027202699.1:1e-06)100:0.0802995,CniMergedstylophoraP_Spis1990:0.241374)100:0.160971)21:0.0541649)100:0.190782,(CniDiscosoma_evm.model.scaffold_675.7:0.736397,((CniGalaxeaF_gfas1.m1.2692.m1:0.199889,CniMergedstylophoraP_Spis25823.Novel:0.182076)96:0.108829,(((CniGalaxeaF_gfas1.m1.2690.m1:0.0391059,CniMergedstylophoraP_Spis13550:0.40181)99:0.0209487,CniGalaxeaF_gfas1.m1.9888.m1:0.063717)99:0.229953,(CniPocilloporaA_rna26366:2.8531e-06,CniPocilloporaD_rna-XM_027202912.1:2.0817e-06)100:0.16131)98:0.0480371)99:0.150972)86:0.0635015)96:0.0561643)93:0.0603597,CniGalaxeaF_gfas1.m1.21242.m1:0.548545)99:0.0287753,((CniAcroporaT_aten_0.1.m1.25637.m1:0.64393,CniExaiptasiaP_rna-XM_028657332.1:0.553423)96:0.0417643,((((((CniFungiaSp_ffun1.m4.24652.m1:0.121877,CniMergedstylophoraP_Spis20734:0.444068)99:0.123378,CniPoritesL_plut2.m8.15625.m1:0.0908267)99:0.0896514,CniMontiporaC_g23388.t1:0.391081)18:0.0825139,CniGalaxeaF_gfas1.m1.11707.m1:0.136665)18:0.0174914,(CniPocilloporaA_rna22121:1e-06,CniPocilloporaD_rna-XM_027198524.1:1e-06)100:0.229436)100:0.155123,CniMontiporaC_g27967.t1:0.338033)100:0.0640776)99:0.118128)100:0.115953,CniGalaxeaF_gfas1.m1.11624.m1:0.502843)100:0.262311,((CniAureliaA_scaffold273.g1.t1:0.450134,CniAureliaA_scaffold2755.g4.t1:0.429513)100:0.465218,((((CniDiscosoma_evm.model.scaffold_670.5:0.654572,CniMergedstylophoraP_Spis19703:0.169719)100:0.0799605,CniMontiporaC_g40845.t1:0.688146)31:0.136841,(CniMontiporaC_g2004.t1:0.015377,CniMontiporaC_g27225.t1:0.104095)100:0.0561823)100:0.210576,((CniMontiporaC_g19438.t1:0.0385279,CniMontiporaC_g68565.t1:0.0335559)100:0.189316,CniXenia_Xe_015295-T1:0.674235)100:0.0876667)100:0.266978)99:0.172188)100:1.54103)55:0.237561,(BotrylloidesL_Boleac.CG.SB_v3.S9.g15170.01.t:2.32608,(((((((((((((CniAcroporaD_rna14419:0.0256856,CniAcroporaM_amil.1.2.10122.m1:0.0403407)100:0.0410789,CniAcroporaT_aten_0.1.m1.28675.m1:0.0710415)97:0.0241644,(CniAcroporaT_aten_0.1.m1.27190.m1:0.133026,CniAcroporaT_aten_0.1.m1.28680.m1:0.172403)100:0.0865787)96:0.00337106,((CniAcroporaM_amil.1.2.11446.m1:0.247105,CniAcroporaT_aten_0.1.m1.9042.m1:0.319112)99:0.244764,CniAcroporaT_aten_0.1.m1.37304.m1:0.00583839)85:0.00598779)93:0.136141,((((CniAcroporaD_rna29994:0.164433,CniAcroporaM_amil.1.2.7933.m1:0.577505)100:0.392875,CniMergedstylophoraP_Spis22158:0.36542)100:0.155356,CniAmplexidiscus_evm.model.scaffold_2211.1:0.119877)100:0.140463,CniAcroporaT_aten_0.1.m1.30707.m1:0.289572)87:0.0804422)97:0.062756,(CniFungiaSp_ffun1.m4.2400.m1:0.261154,CniFungiaSp_ffun1.m4.21936.m1:0.185377)99:0.121392)59:2.1022e-06,CniAcroporaT_aten_0.1.m1.8311.m1:1.5595)95:0.0432263,CniFungiaSp_ffun1.m2b.27122.m1:0.261773)100:0.238894,CniDendronephthya_rna-XM_028538592.1:0.439137)100:0.122112,(((((((CniAcroporaT_aten_0.1.m1.18434.m1:0.407109,CniMergedstylophoraP_rna24514:0.0884651)100:0.0698821,CniPoritesL_plut2.m8.15639.m1:0.211776)98:0.00747082,CniMergedstylophoraP_rna24513:0.309482)100:0.131377,CniAmplexidiscus_evm.model.scaffold_2197.1:0.438297)100:0.0580985,CniDendronephthya_rna-XM_028538579.1:0.597737)98:0.0459291,CniDendronephthya_rna-XM_028538632.1:0.708176)100:0.0910438,CniExaiptasiaP_rna-XM_021055879.2:0.531545)100:0.159399)94:0.063475,(((CniDendronephthya_rna-XM_028549013.1:2.8847e-06,CniDendronephthya_rna-XM_028554661.1:0.0303509)100:0.351734,(CniDendronephthya_rna-XM_028549464.1:0.00977694,CniDendronephthya_rna-XM_028562073.1:0.00986136)99:0.285764)98:0.271353,CniXenia_Xe_027773-T1:1.37708)77:0.108468)56:0.045373,(((((((((CniAmplexidiscus_evm.model.scaffold_1205.3:0.0703085,CniDiscosoma_evm.model.scaffold_3013.1:1e-06)76:2.1814e-06,CniDiscosoma_evm.model.scaffold_805.2:0.0789435)100:0.123465,CniMontiporaC_g20988.t1:0.0523805)42:0.00404331,(CniMontiporaC_g49557.t1:1.96978,CniPoritesL_plut2.m8.30351.m1:0.313138)36:0.037247)91:0.0641583,CniMontiporaC_g42101.t1:0.377521)93:0.10319,(CniGalaxeaF_gfas1.m1.9737.m1:0.278712,(CniMontiporaC_g42606.t1:0.105356,(CniMontiporaC_g26727.t1:0.102964,CniMontiporaC_g51203.t1:0.422622)100:0.0475647)100:0.408889)93:0.0629706)96:0.0328676,((CniAmplexidiscus_evm.model.scaffold_647.3:0.0233462,CniDiscosoma_evm.model.scaffold_619.26:0.0588183)69:2.6957e-06,CniAmplexidiscus_evm.model.scaffold_706.9:0.0490333)100:0.233032)100:0.320785,(CniDendronephthya_rna-XM_028561201.1:0.556711,(CniExaiptasiaP_rna-XM_028660487.1:2.6951e-06,CniExaiptasiaP_rna-XM_028662540.1:1e-06)100:0.389927)93:0.118803)55:0.014322,CniDendronephthya_rna-XM_028538736.1:0.557266)93:0.0952095)99:0.298431,((((((CniAcroporaM_amil.1.2.16990.m1:0.201012,CniAcroporaT_aten_0.1.m1.17530.m1:0.0292075)100:0.00922785,CniAcroporaM_amil.1.2.16989.m1:0.0935959)100:0.323514,((((CniMontiporaC_g10503.t1:0.293918,(CniMontiporaC_g10504.t1:0.259322,CniMontiporaC_g54661.t1:0.011773)100:0.0136219)73:0.0126075,CniMontiporaC_g22086.t1:0.027104)55:0.00128416,(CniMontiporaC_g39569.t1:0.139206,CniMontiporaC_g22085.t1:0.0450516)61:2.0342e-06)98:0.0603761,(CniMontiporaC_g39570.t1:0.100049,CniMergedstylophoraP_rna17788:0.176213)99:0.0424937)100:0.239955)100:0.0857591,CniFungiaSp_ffun1.m4.9391.m1:0.387918)94:0.0750689,(CniAmplexidiscus_evm.model.scaffold_848.1:0.466056,((CniDendronephthya_rna-XM_028554679.1:0.00400188,CniDendronephthya_rna-XM_028563363.1:2.1882e-06)99:0.0119682,(((CniDendronephthya_rna-XM_028554714.1:0.0236011,CniDendronephthya_rna-XM_028563364.1:1e-06)99:2.0417e-06,CniDendronephthya_rna-XM_028561420.1:1e-06)100:0.00168445,CniDendronephthya_rna-XM_028554704.1:0.0377556)82:2.1717e-06)100:0.315693)100:0.102132)100:0.0985199,CniAmplexidiscus_evm.model.scaffold_456.5:0.538763)100:0.555333)97:0.0792058)84:0.115714)52:0.099673)0;
