# Supplementary material for: Evolution of Protein-Mediated Biomineralization in Scleractinian Corals
Source: Front Genet. 2021 Feb 2;12:618517. doi: 10.3389/fgene.2021.618517 (PMC7902050; doi:10.3389/fgene.2021.618517)
Supplement: Supplementary file 2 [file Data_Sheet_2.ZIP › tree.biomin.OG0000222.tree.txt]

((FungScedosporiumA_KEZ39969:1.08684,fungRhodotorulaT_POY71510:1.00644)100:1.0301,(SalpingoecaR_rna-gnl|WGS_ACSY|mrna_PTSG_07901T0:1.81621,(SalpingoecaR_rna-gnl|WGS_ACSY|mrna_PTSG_06697T0:2.18913,(AmphimedonQ_rna74:1.71843,(AmphimedonQ_rna75:1.25784,((((((((((AmphimedonQ_rna47:0.011644,AmphimedonQ_rna21345:0.0298624)100:0.0336232,AmphimedonQ_rna22571:0.129798)100:0.00826893,(AmphimedonQ_rna21346:0.042278,AmphimedonQ_rna21347:0.0494361)100:0.00871371)100:0.0776067,AmphimedonQ_rna5964:0.160351)100:0.222446,AmphimedonQ_rna23612:0.36751)100:0.169819,((AmphimedonQ_rna2216:0.152288,AmphimedonQ_rna11406:0.158776)100:0.287692,AmphimedonQ_rna23421:0.425281)100:0.0859224)100:0.100815,(AmphimedonQ_rna241:0.335948,(AmphimedonQ_rna6624:0.151861,(AmphimedonQ_rna16078:0.104096,AmphimedonQ_rna22936:0.0907661)99:0.0467268)100:0.130849)100:0.252312)100:0.160222,((AmphimedonQ_rna6623:0.106025,(AmphimedonQ_rna8895:0.0681514,AmphimedonQ_rna25437:0.084855)100:0.0257532)100:0.154227,(AmphimedonQ_rna19906:0.0104715,AmphimedonQ_rna30065:0.0224772)100:0.318829)100:0.34867)100:1.01337,(LingulaA_rna-XM_013560596.2:0.561558,LingulaA_rna-XM_013534649.2:0.712639)100:0.976283)15:0.0951353,(((((((((((((((((((CniAcroporaD_rna12819:0.0833067,(CniAcroporaD_rna12881:0.0587846,(((CniAcroporaD_rna17294:0.0415611,CniAcroporaT_aten_0.1.m1.11695.m1:0.0261124)100:0.0165876,CniAcroporaM_amil.1.2.13995.m1:0.0347311)100:0.0122893,((CniAcroporaD_rna17295:0.0247908,CniGoniastreaA_gasp1.m3.11335.m1:0.302891)83:0.00517732,(CniAcroporaD_rna17300:0.042888,CniAcroporaM_amil.1.2.11125.m1:0.0256703)92:0.0133021)92:0.0164338)91:0.00868124)96:0.015469)96:0.0202861,CniMontiporaC_g10449.t1:0.049482)96:0.014923,(CniGoniastreaA_gasp1.m3.11336.m1:0.047452,CniGoniastreaA_gasp1.m3.11333.m1:0.061349)100:0.0690997)100:0.0474005,CniOrbicellaF_rna22160:0.108666)100:0.0254615,(CniGalaxeaF_gfas1.m1.10466.m1:0.143133,CniGalaxeaF_gfas1.m1.23874.m1:0.122235)100:0.0435629)100:0.106828,(CniMontiporaC_g4197.t1:0.0650669,((CniMontiporaC_g20479.t1:0.0253756,CniMontiporaC_g20880.t1:2.0907e-06)97:0.011309,CniMontiporaC_g20480.t1:0.0408732)100:0.0657356)100:0.273884)100:0.127932,((CniPoritesL_plut2.m8.16658.m1:0.0979547,CniPoritesL_plut2.m8.27359.m1:0.100058)100:0.0650944,((CniPoritesL_plut2.m8.16659.m1:0.0848476,(CniPoritesL_plut2.m8.27364.m1:0.0526162,CniPoritesL_plut2.m8.27368.m1:0.0542557)80:0.0142167)59:0.0604069,CniPoritesL_plut2.m8.27360.m1:0.0985621)88:0.0246795)99:0.274698)97:0.0361063,((((((CniGalaxeaF_gfas1.m1.9199.m1:0.0435656,(CniGalaxeaF_gfas1.m1.21103.m1:0.127559,CniGalaxeaF_gfas1.m1.23508.m1:0.0139189)97:0.017389)96:0.0150343,CniGalaxeaF_gfas1.m1.11610.m1:0.13843)97:0.00964391,CniGalaxeaF_gfas1.m1.20392.m1:0.23059)85:0.00991186,CniGalaxeaF_gfas1.m1.11158.m1:0.0670382)96:0.01303,(CniGalaxeaF_gfas1.m1.11157.m1:0.0693239,CniGoniastreaA_gasp1.m3.11533.m1:0.0705562)96:0.0120876)100:0.190474,CniMontiporaC_adi2mcaRNA17299_R4:0.3315)100:0.17779)97:0.0358151,CniGalaxeaF_gfas1.m1.20201.m1:0.403276)89:0.0358449,((CniFungiaSp_ffun1.m4.18199.m1:0.263281,((((CniGoniastreaA_gasp1.m3.15249.m1:0.0802884,CniOrbicellaF_rna1700:0.0807945)99:0.0532061,(CniGoniastreaA_gasp1.m3.19766.m1:0.107474,(CniOrbicellaF_rna1702:0.00121007,CniOrbicellaF_rna1706:0.00534769)100:0.0478475)100:0.0443977)98:0.0315993,(CniGoniastreaA_gasp1.m3.19765.m1:0.0968524,CniOrbicellaF_rna1705:0.287579)94:0.067654)96:0.036986,CniOrbicellaF_rna1707:0.275721)97:0.0679772)97:0.0745806,(CniFungiaSp_ffun1.m4.27470.m1:0.189499,(CniGoniastreaA_gasp1.m3.11469.m1:0.0748828,(CniOrbicellaF_rna36689:0.0199866,CniOrbicellaF_rna36690:0.0649354)14:0.0326405)100:0.142737)100:0.156217)89:0.0358261)95:0.0708371,((((((((((CniAcroporaD_rna22639:0.00557865,CniAcroporaM_amil.1.2.15958.m1:0.0068687)100:0.0164901,CniAcroporaT_aten_0.1.m1.16563.m1:0.0180019)100:0.0642149,(CniMontiporaC_adi2mcaRNA22639_R2:0.130586,CniMontiporaC_g28485.t1:0.0267559)100:0.037754)100:0.0213315,((((CniAcroporaM_amil.1.2.15961.m1:0.0311192,CniAcroporaT_aten_0.1.m1.16564.m1:0.0290865)99:0.0116029,CniAcroporaM_amil.1.2.15960.m1:0.0501911)98:0.0191866,CniMontiporaC_adi2mcaRNA22639_R6:0.147706)94:0.0282674,(CniAcroporaM_amil.1.2.15959.m1:0.0482843,CniAcroporaM_amil.1.2.25050.m1:0.0571028)94:0.0159725)100:0.0289174)100:0.201922,CniMontiporaC_g6763.t1:0.197066)100:0.153819,(CniGalaxeaF_gfas1.m1.9198.m1:0.133167,((CniGoniastreaA_gasp1.m3.1327.m1:0.046452,CniGoniastreaA_gasp1.m3.1329.m1:2.112e-06)100:0.0596412,((CniGoniastreaA_gasp1.m3.1328.m1:0.0357695,CniGoniastreaA_gasp1.m3.29502.m1:0.00988932)100:0.0555904,CniOrbicellaF_rna4883:0.0278702)100:0.0312145)100:0.0468395)100:0.129931)100:0.0726445,CniPoritesL_plut2.m8.16662.m1:0.367778)100:0.023801,CniPoritesL_plut2.m8.16663.m1:0.392145)100:0.0802964,(((CniFungiaSp_ffun1.m4.18206.m1:0.10379,CniFungiaSp_ffun1.m4.18200.m1:0.109968)100:0.0779273,(CniGoniastreaA_gasp1.m3.15251.m1:0.115081,(CniMontiporaC_g58297.t1:0.0734094,CniOrbicellaF_rna1697:0.0664246)99:0.0212896)99:0.0972877)99:0.0581896,((((CniPocilloporaA_rna5451:1e-06,CniPocilloporaD_rna-XM_027181731.1:2.2266e-06)100:0.0964922,((CniPocilloporaA_rna20600:1e-06,CniPocilloporaD_rna-XM_027197017.1:1e-06)100:0.0814317,CniMergedstylophoraP_rna10882:0.0735902)98:0.02456)92:0.0273995,(CniPocilloporaA_rna20601:1e-06,CniPocilloporaD_rna-XM_027197018.1:2.3813e-06)100:0.10997)100:0.0396145,CniMergedstylophoraP_rna10883:0.220307)100:0.218864)99:0.0799527)98:0.032176,(((CniFungiaSp_ffun1.m4.18201.m1:0.159385,(CniOrbicellaF_rna1708:0.0706885,CniOrbicellaF_rna1709:0.0318167)100:0.201209)99:0.0574862,((CniPocilloporaA_rna7332:1e-06,CniPocilloporaD_rna-XM_027183633.1:1e-06)99:0.050296,CniMergedstylophoraP_rna10880:0.138852)85:0.320338)68:0.0180919,((CniPocilloporaA_rna9971:1e-06,CniPocilloporaD_rna-XM_027186297.1:1e-06)100:0.119571,CniMergedstylophoraP_rna10881:0.102446)90:0.334554)98:0.114596)97:0.051229)99:0.0969352,((((((((((((((((((((CniAcroporaD_rna13300:0.0213652,CniAcroporaM_amil.1.2.15966.m1:0.00647898)92:0.00438792,CniAcroporaD_rna13302:0.0102865)96:0.00343626,CniAcroporaD_rna26753:0.0144649)83:2.1918e-06,CniAcroporaD_rna13303:0.0161236)92:0.00355727,CniAcroporaT_aten_0.1.m1.16578.m1:0.133832)57:0.00206126,CniAcroporaD_rna26746:1.27877)43:2.2444e-06,CniAcroporaD_rna26750:0.0417725)62:0.00709041,CniAcroporaT_aten_0.1.m1.16579.m1:0.0403475)73:0.0027111,CniAcroporaD_rna26745:0.117032)87:0.0208927,((CniAcroporaD_rna26751:0.0140102,(CniAcroporaD_rna26755:0.014951,CniAcroporaM_amil.1.2.15969.m1:0.00337632)100:0.019889)71:0.0241839,CniAcroporaT_aten_0.1.m1.16570.m1:0.0607456)65:0.0196482)63:0.0182236,CniAcroporaT_aten_0.1.m1.16571.m1:0.156839)74:0.0181131,(CniAcroporaD_rna22652:0.0284426,CniAcroporaM_amil.1.2.15968.m1:0.0241178)100:0.0825923)94:0.204415,((CniAcroporaT_aten_0.1.m1.15315.m1:0.0261991,CniMontiporaC_g6767.t1:0.0211147)100:0.0491528,CniMontiporaC_g52588.t1:0.0738298)100:0.127371)94:0.125405,CniGalaxeaF_gfas1.m1.6198.m1:0.261394)91:0.0288892,CniGalaxeaF_gfas1.m1.6204.m1:0.188534)45:0.0229093,((CniGalaxeaF_gfas1.m1.6197.m1:0.132565,CniOrbicellaF_rna17987:0.125171)100:0.0435636,CniGalaxeaF_gfas1.m1.6196.m1:0.158163)100:0.129452)47:0.0620048,((CniPoritesL_plut2.m8.16666.m1:0.262697,(((CniPoritesL_plut2.m8.16667.m1:0.0173709,CniPoritesL_plut2.m8.16671.m1:0.0184247)100:0.00953311,CniPoritesL_plut2.m8.16672.m1:0.0997548)100:0.0794198,CniPoritesL_plut2.m8.16668.m1:0.0446264)100:0.0482299)100:0.0743034,CniPoritesL_plut2.m8.16665.m1:0.277496)100:0.134205)78:0.0633162,((((CniFungiaSp_ffun1.m4.11873.m1:0.055772,CniFungiaSp_ffun1.m4.11875.m1:2.4854e-06)86:0.0655648,CniFungiaSp_ffun1.m4.11876.m1:0.085642)83:0.102293,(((CniGoniastreaA_gasp1.m3.1705.m1:0.093731,CniOrbicellaF_rna1685:0.120849)100:0.0459585,(CniOrbicellaF_rna1683:2.8148e-06,CniOrbicellaF_rna1684:0.0294648)100:0.130594)100:0.0576732,CniOrbicellaF_rna1682:0.166232)95:0.0257521)73:0.0448744,(CniFungiaSp_ffun1.m4.31763.m1:0.221231,(((CniPocilloporaA_rna12794:1e-06,CniPocilloporaD_rna-XM_027189167.1:2.0121e-06)100:1.33066,CniMergedstylophoraP_rna10893:0.0769126)100:0.127796,(((CniMergedstylophoraP_rna10888:0.167252,(CniMergedstylophoraP_rna10890:0.114984,CniMergedstylophoraP_rna33898:0.0703297)92:0.0235122)87:0.00412255,CniMergedstylophoraP_rna10889:0.137913)100:0.0514726,CniMergedstylophoraP_rna10891:0.0705932)99:0.0464245)100:0.131978)64:0.0519496)79:0.0846452)99:0.102416,(((((((CniAcroporaD_rna22636:0.0617307,CniAcroporaT_aten_0.1.m1.16562.m1:0.0423978)83:0.0131256,((CniAcroporaT_aten_0.1.m1.7933.m1:0.126932,CniMontiporaC_adi2mcaRNA13300_R9:0.171381)46:0.131097,CniMontiporaC_g41358.t1:0.0624682)44:0.0109908)41:0.0175984,(((CniAcroporaD_rna29828:0.0125801,CniAcroporaD_rna29829:0.0231056)100:0.0116296,CniAcroporaM_amil.1.2.15955.m1:0.0293425)100:0.0344158,CniMontiporaC_g47194.t1:0.0646751)59:0.0165863)60:0.0213651,CniAcroporaT_aten_0.1.m1.7941.m1:0.0739699)100:0.373496,(CniGoniastreaA_gasp1.m3.1331.m1:0.0835466,CniOrbicellaF_rna4884:0.0485491)100:0.218891)100:0.0853909,(CniPoritesL_plut2.m8.16664.m1:0.105066,CniPoritesL_plut2.m8.16661.m1:2.2353e-06)100:0.437065)100:0.0675858,((CniFungiaSp_ffun1.m4.20242.m1:0.172184,(((CniGoniastreaA_gasp1.m3.5389.m1:0.05842,CniGoniastreaA_gasp1.m3.5394.m1:0.0775799)100:0.0118806,CniGoniastreaA_gasp1.m3.5388.m1:0.0424555)100:0.0402291,CniOrbicellaF_rna32587:0.0582301)100:0.133428)100:0.0952385,((((CniPocilloporaA_rna12243:1e-06,CniPocilloporaD_rna-XM_027188581.1:1e-06)100:0.148069,CniMergedstylophoraP_rna33900:0.0554592)84:0.0144407,(CniMergedstylophoraP_rna10886:0.0648473,CniMergedstylophoraP_rna33899:0.0564642)93:0.00121818)89:0.0545529,((CniPocilloporaA_rna22067:1e-06,CniPocilloporaD_rna-XM_027198473.1:1e-06)98:1.06951e-05,(CniPocilloporaA_rna26256:1e-06,CniPocilloporaD_rna-XM_027202734.1:1e-06)100:0.0368128)44:0.0553896)100:0.304142)100:0.0696341)100:0.0958033)99:0.0931648,((CniAmplexidiscus_evm.model.scaffold_179.22:0.0976507,(((((CniDiscosoma_evm.model.scaffold_1158.1:0.0294092,CniDiscosoma_evm.model.scaffold_888.1:0.0163847)100:0.0198462,CniDiscosoma_evm.model.scaffold_291.1:0.0429549)100:0.00613801,CniDiscosoma_evm.model.scaffold_383.1:0.160496)100:0.00516822,CniDiscosoma_evm.model.scaffold_733.2:0.0560484)100:0.0194447,CniDiscosoma_evm.model.scaffold_733.1:0.0492041)100:0.0644877)100:0.28413,(CniAmplexidiscus_evm.model.scaffold_69.1:0.0672144,CniAmplexidiscus_evm.model.scaffold_69.2:0.0939275)100:0.342555)91:0.0455959)99:0.054613)100:0.360293,((((CniExaiptasiaP_rna-XM_021057075.1:0.0522649,CniExaiptasiaP_rna-XM_021059035.2:0.0650944)100:0.266925,(CniExaiptasiaP_rna-XM_021057077.1:0.00369013,CniExaiptasiaP_rna-XM_021057076.2:0.0143054)100:0.392956)100:0.219979,(((CniActiniaT_rna-XM_031696239.1:0.127239,CniActiniaT_rna-XM_031698524.1:0.0692971)100:0.0968773,CniActiniaT_rna-XM_031696253.1:0.166751)100:0.0593538,CniActiniaT_rna-XM_031699999.1:0.216379)100:0.250132)98:0.204268,((CniNemvArnau_v1g218419:0.383566,CniNemvArnau_v1g217441:0.301668)99:1.13377,(((((((CniNemvArnau_v1g42693:0.00188184,CniNemvArnau_v1g199235:0.0235174)98:0.00569824,CniNemvArnau_v1g208128:0.0128468)99:0.0774397,CniNemvArnau_v1g131612:0.0105828)75:0.0080405,(CniNemvArnau_v1g217449:0.0274539,CniNemvArnau_v1g217451:0.0947835)99:0.0156235)90:0.0423485,CniNemvArnau_v1g86652:2.6296e-06)82:0.0244527,(CniNemvArnau_v1g131571:1e-06,CniNemvArnau_v1g247395:2.8252e-06)100:0.0370365)84:0.0399805,CniNemvArnau_v1g225015:0.470557)100:0.252435)94:0.308169)93:0.138568)97:0.137446,(CniAureliaA_scaffold6687.g1.t1:0.57973,((((LingulaA_rna-XM_013538760.1:0.035602,LingulaA_rna-XM_013539762.1:0.046515)100:0.0101994,(LingulaA_rna-XM_013554232.1:0.0306232,LingulaA_rna-XM_013555993.1:0.0261413)100:0.0223204)100:0.0522037,LingulaA_rna-XM_024075564.1:0.0876178)100:0.173792,LingulaA_rna-XM_013546848.2:0.25012)99:0.609249)70:0.198543)73:0.0901891,(((CniAureliaA_scaffold2535.g1.t1:0.217602,CniAureliaA_scaffold872.g7.t1:0.573248)100:0.433399,CniAureliaA_scaffold30.g1.t1:0.450015)99:0.211776,(LingulaA_rna-XM_024074869.1:0.0495165,(LingulaA_rna-XM_024074866.1:0.0799634,(LingulaA_rna-XM_013555687.1:0.0780355,LingulaA_rna-XM_013555642.1:0.0584584)100:0.030939)100:0.0247716)100:0.412285)100:0.901009)79:0.0627764,((((CniAureliaA_scaffold6674.g1.t1:1.19747,CniAureliaA_scaffold872.g6.t1:0.82239)99:0.377085,(CniHydraV_rna5396:1.09058,CniHydraV_rna12799:0.534426)100:0.85721)56:0.137048,(CniHydraV_rna12800:0.00652533,CniHydraV_rna23265:0.101017)100:1.2419)86:0.0697651,(((((CrassostreaG_EKC28660:0.069142,CrassostreaG_EKC35600:0.114949)100:0.262372,(CrassostreaG_EKC39753:0.072504,(CrassostreaG_EKC22471:0.60131,CrassostreaG_EKC23027:2.4455e-06)57:0.0803064)57:0.0475004)96:0.358297,CrassostreaG_EKC26842:1.019)91:0.145449,CrassostreaG_EKC17500:1.67499)18:0.149034,((((CrassostreaG_EKC33393:0.0604211,CrassostreaG_EKC33394:0.399985)100:0.176766,CrassostreaG_EKC33395:0.324785)100:0.509312,(CrassostreaG_EKC31702:0.577787,CrassostreaG_EKC31703:0.56551)76:0.31355)76:0.596883,((((LottiaG_LotgiT164873:0.069098,LottiaG_LotgiT60232:0.0211551)70:0.0160086,(LottiaG_LotgiT165825:0.230709,LottiaG_LotgiT175290:0.0235912)96:0.0291642)82:0.0324972,LottiaG_LotgiT60218:0.0586061)96:0.0462603,(LottiaG_LotgiT60223:1e-06,LottiaG_LotgiT60656:2.0094e-06)100:0.104)100:0.989586)28:0.117934)96:0.192406)85:0.0930122)91:0.151404,((((((((StrongylocentrotusP_rna2202:0.0199863,StrongylocentrotusP_rna17304:0.0474277)100:0.0344184,StrongylocentrotusP_rna2203:0.0525621)89:0.0171506,(StrongylocentrotusP_rna30825:0.076635,StrongylocentrotusP_rna34341:0.0791655)90:0.0177011)87:0.0140296,(StrongylocentrotusP_rna25423:0.0736323,StrongylocentrotusP_rna34344:0.0639459)88:0.0186248)81:0.0305438,StrongylocentrotusP_rna34340:0.0593077)100:0.714336,((((StrongylocentrotusP_rna17305:0.0806769,StrongylocentrotusP_rna25424:0.0100739)100:0.0170086,StrongylocentrotusP_rna25425:0.16883)74:0.00894884,StrongylocentrotusP_rna30824:0.0492774)74:0.0504454,(StrongylocentrotusP_rna25939:0.0223622,StrongylocentrotusP_rna34339:0.00176292)100:0.0419827)100:1.13464)100:0.294143,(((StrongylocentrotusP_rna3250:0.0455318,StrongylocentrotusP_rna14091:0.0471057)100:0.0229091,(StrongylocentrotusP_rna3251:0.0426582,StrongylocentrotusP_rna31831:0.0342426)100:0.0196816)95:0.000774972,StrongylocentrotusP_rna8777:0.0425459)100:1.13467)100:0.256155,((StrigamiaM_SMAR009021-RA:0.581751,StrigamiaM_SMAR009022-RA:0.626173)100:0.302337,StrigamiaM_SMAR008639-RA:0.849986)100:0.772554)72:0.0974087)64:0.0575782,((DanioR_ENSDART00000177158:0.185898,(((Human_ENST00000382292:0.0300423,MusM_ENSMUST00000119943:0.0338969)100:0.0647684,OphiophagusH_rna-gnl|NaturalisBC|L345_02987.mrna:0.0974532)100:0.0489996,XenopusT_rna-XM_031897263.1:0.143412)100:0.0920352)100:0.744996,(DanioR_ENSDART00000162761:0.839437,(OphiophagusH_rna-gnl|NaturalisBC|L345_01079.mrna:0.896534,(XenopusT_rna-XM_031906007.1:0.362544,XenopusT_rna-XM_031906209.1:0.434629)100:0.36415)100:0.283288)100:0.415819)100:0.208726)88:0.105223,((((((((((((CniAcroporaD_rna16224:0.00485917,CniAcroporaM_amil.1.2.8643.m1:0.00985844)100:0.00432618,CniAcroporaD_rna16225:0.0111072)100:0.0154759,CniAcroporaT_aten_0.1.m1.31102.m1:0.0267577)100:0.162849,CniMontiporaC_g22533.t1:0.11307)100:0.0942966,CniGalaxeaF_gfas1.m1.1265.m1:0.145505)100:0.0362026,CniPoritesL_plut2.m8.13906.m1:0.179674)100:0.0350837,((CniFungiaSp_ffun1.m4.13199.m1:0.081384,(CniFungiaSp_ffun1.m4.13197.m1:0.108232,(CniGoniastreaA_gasp1.m3.9925.m1:0.047182,((CniGoniastreaA_gasp1.m3.9924.m1:0.0451263,CniOrbicellaF_rna5779:0.0284151)89:0.00379282,CniGoniastreaA_gasp1.m3.9926.m1:0.0317377)83:0.000638128)100:0.0489448)90:0.00196462)100:0.0240607,((CniPocilloporaA_rna12300:1e-06,CniPocilloporaD_rna-XM_027188631.1:1e-06)100:0.0393078,CniMergedstylophoraP_rna17533:0.0508555)100:0.127122)100:0.0351595)100:0.0821377,(CniAmplexidiscus_evm.model.scaffold_63.54:0.0541654,CniDiscosoma_evm.model.scaffold_4.184:0.0446408)100:0.199605)100:0.214674,((CniExaiptasiaP_rna-XM_028661558.1:0.213034,CniActiniaT_rna-XM_031710122.1:0.152198)100:0.154536,CniNemvArnau_v1g241256:0.321544)100:0.140102)100:0.42502,((((((((((((((((CniAcroporaD_rna16668:0.0317707,CniAcroporaM_amil.1.2.13648.m1:0.0466679)100:0.0218133,(CniAcroporaD_rna26016:0.0845762,(CniAcroporaM_amil.1.2.22821.m1:0.086714,CniAcroporaM_amil.1.2.22819.m1:0.0326335)74:0.00410604)98:0.0308351)96:0.00760619,((CniAcroporaD_rna16671:0.09528,(CniAcroporaM_amil.1.2.22822.m1:0.0128731,CniAcroporaT_aten_0.1.m1.10872.m1:0.0357175)99:0.0122689)58:0.0111938,((CniAcroporaD_rna16673:0.22983,CniAcroporaM_amil.1.2.22824.m1:0.115969)98:0.0714214,CniAcroporaT_aten_0.1.m1.10874.m1:0.0491989)80:0.0232762)71:0.00945879)70:0.0197432,CniAcroporaD_rna16674:0.11121)88:0.0117171,CniAcroporaM_amil.1.2.22823.m1:0.439526)79:0.00265001,(((CniAcroporaD_rna26014:0.0247838,((CniAcroporaD_rna26015:2.2868e-06,CniAcroporaM_amil.1.2.13659.m1:0.0357429)98:0.00133017,CniAcroporaM_amil.1.2.13653.m1:0.010659)99:0.0214082)99:0.00642432,(CniAcroporaT_aten_0.1.m1.10859.m1:0.0193525,CniAcroporaT_aten_0.1.m1.10876.m1:0.107151)92:0.0212113)94:0.0214862,(CniAcroporaT_aten_0.1.m1.10882.m1:0.0614564,CniAcroporaT_aten_0.1.m1.10875.m1:0.0707261)91:0.0204518)90:0.0117902)83:0.0263459,((((CniAcroporaD_rna40831:0.0164641,CniAcroporaM_amil.1.2.13651.m1:0.0148968)95:0.00116949,CniAcroporaT_aten_0.1.m1.10867.m1:0.0117244)100:0.0198391,CniAcroporaT_aten_0.1.m1.10860.m1:0.0507697)25:0.0161871,(CniAcroporaM_amil.1.2.13650.m1:0.0538887,CniAcroporaM_amil.1.2.24279.m1:0.0157521)26:0.0352864)93:0.0252112)94:0.0119859,CniAcroporaT_aten_0.1.m1.10877.m1:0.184048)100:0.159346,(((CniMontiporaC_g8638.t1:0.00598266,CniMontiporaC_g14150.t1:0.00344809)100:0.0438398,CniMontiporaC_g8639.t1:0.183611)99:0.0110188,(((CniMontiporaC_g8641.t1:0.00509235,CniMontiporaC_g14149.t1:0.394141)99:0.0277848,CniMontiporaC_adi2mcaRNA16668_R3:0.099444)99:0.0165592,CniMontiporaC_adi2mcaRNA16671_R3:0.0303099)94:0.015763)100:0.113922)100:0.0989626,CniGoniastreaA_gasp1.m3.17300.m1:0.165215)91:0.019417,(CniGalaxeaF_gfas1.m1.8462.m1:0.085766,(CniGalaxeaF_gfas1.m1.8461.m1:0.0721589,CniGoniastreaA_gasp1.m3.17298.m1:0.0600485)98:0.0401788)95:0.102615)100:0.0446257,CniPoritesL_plut2.m8.20255.m1:0.236828)100:0.0481377,CniDiscosoma_evm.model.scaffold_648.4:0.590232)100:0.0232554,(((((((((((((CniAcroporaD_rna20750:2.2127e-06,CniAcroporaM_amil.1.2.10289.m1:0.130312)99:0.00337069,CniAcroporaM_amil.1.2.10287.m1:0.00489086)100:0.00428438,CniAcroporaM_amil.1.2.10286.m1:0.00297188)100:0.0158143,CniAcroporaT_aten_0.1.m1.9510.m1:0.0285191)100:0.0154038,CniMergedstylophoraP_rna33163:0.0283461)82:0.00306611,(CniPocilloporaA_rna18273:2.9262e-06,CniPocilloporaD_rna-XM_027194672.1:2.8919e-06)100:0.73629)54:0.00782119,CniMergedstylophoraP_rna25001:0.108047)49:0.0252766,CniMergedstylophoraP_rna33157:0.0641133)46:0.0308061,CniMergedstylophoraP_rna14155:0.105316)39:0.00106602,CniMergedstylophoraP_rna14154:0.125556)40:0.0856765,(((CniPocilloporaA_rna18274:1e-06,CniPocilloporaD_rna-XM_027194673.1:1e-06)99:0.107261,CniMergedstylophoraP_rna33160:0.120985)93:0.023776,((CniMergedstylophoraP_rna24999:0.0202068,CniMergedstylophoraP_rna25000:0.0513825)100:0.0235158,CniMergedstylophoraP_rna33162:0.0665236)100:0.103801)90:0.0568657)61:0.0389603,(CniPocilloporaA_rna18272:1e-06,CniPocilloporaD_rna-XM_027194671.1:1e-06)100:0.311246)93:0.117726,((CniFungiaSp_ffun1.m4.27273.m1:0.113705,(CniGoniastreaA_gasp1.m3.5015.m1:0.0918701,(CniOrbicellaF_rna6511:0.0022425,CniOrbicellaF_rna6512:0.0076217)100:0.101556)100:0.0644203)92:0.00171671,CniFungiaSp_ffun1.m4.27269.m1:0.157586)100:0.0654269)93:0.0584426)93:0.124011,((CniAmplexidiscus_evm.model.scaffold_226.24:0.0645279,CniAmplexidiscus_evm.model.scaffold_3897.1:0.0244567)99:0.0204524,(CniDiscosoma_evm.model.scaffold_648.5:0.00614183,CniDiscosoma_evm.model.scaffold_648.6:0.0523537)100:0.126483)100:0.476094)93:0.236978,((CniExaiptasiaP_rna-XM_021050488.2:0.292689,(CniActiniaT_rna-XM_031699696.1:0.176166,CniActiniaT_rna-XM_031715617.1:0.025531)95:0.0621769)95:0.0294471,CniActiniaT_rna-XM_031699687.1:0.247209)100:0.46222)93:0.197412)93:0.115355,((((((CniDendronephthya_rna-XM_028552498.1:0.37098,CniXenia_Xe_015846-T1:0.372506)100:0.242209,(((CniRenillaM_g6461.t1:0.185246,CniRenillaM_g10290.t1:0.0482203)100:0.0375559,CniRenillaM_g23159.t1:0.0847897)100:0.0784487,CniRenillaM_g14264.t1:0.168136)100:0.488383)100:0.111662,(((CniDendronephthya_rna-XM_028540859.1:0.324199,(CniXenia_Xe_025164-T1:0.311227,CniXenia_Xe_025168-T1:0.274597)65:0.182307)99:0.22921,CniXenia_Xe_025163-T1:0.673404)82:0.248631,CniDendronephthya_rna-XM_028549765.1:0.568449)67:0.0911285)68:0.0630577,(CniDendronephthya_rna-XM_028540858.1:0.356389,(CniDendronephthya_rna-XM_028540863.1:0.480783,CniXenia_Xe_025162-T1:0.325672)99:0.151479)92:0.480756)99:0.0777374,((((((CniDendronephthya_rna-XM_028544840.1:0.0112319,CniDendronephthya_rna-XM_028545147.1:0.0224172)100:0.0152481,CniDendronephthya_rna-XM_028544968.1:0.0584342)100:0.176602,(CniDendronephthya_rna-XM_028544843.1:0.0913167,CniDendronephthya_rna-XM_028544969.1:0.0250781)100:0.110709)100:0.0807468,((CniDendronephthya_rna-XM_028544615.1:0.128634,(((CniDendronephthya_rna-XM_028544846.1:2.1766e-06,CniDendronephthya_rna-XM_028544972.1:0.0275095)100:0.00110995,CniDendronephthya_rna-XM_028544974.1:0.00572899)100:0.00305742,CniDendronephthya_rna-XM_028544973.1:2.3681e-06)100:0.13462)100:0.102584,(CniDendronephthya_rna-XM_028544848.1:0.0337022,CniDendronephthya_rna-XM_028544975.1:2.0196e-06)100:0.176897)100:0.0362663)100:0.0623983,(CniDendronephthya_rna-XM_028544844.1:0.0133005,CniDendronephthya_rna-XM_028544970.1:0.0164896)100:0.2448)100:0.090055,(CniDendronephthya_rna-XM_028544850.1:0.00893377,CniDendronephthya_rna-XM_028545119.1:0.0092632)100:0.285624)100:0.603089)100:0.215574,(((CniDendronephthya_rna-XM_028536825.1:0.347224,(((CniDendronephthya_rna-XM_028536828.1:0.172848,CniDendronephthya_rna-XM_028536714.1:0.155026)100:0.0271938,CniDendronephthya_rna-XM_028536829.1:0.179341)99:0.0146507,CniDendronephthya_rna-XM_028536713.1:0.296507)56:0.0252668)100:0.0410398,CniDendronephthya_rna-XM_028536826.1:0.26546)100:0.147392,((CniXenia_Xe_005551-T1:0.0337627,((((CniXenia_Xe_005552-T1:0.0484807,(CniXenia_Xe_005556-T1:0.042894,CniXenia_Xe_005557-T1:0.0226151)99:0.00713767)97:0.000114477,CniXenia_Xe_005562-T1:0.0395867)98:0.00661838,CniXenia_Xe_005553-T1:0.0316634)99:0.00757347,CniXenia_Xe_005558-T1:0.0371595)100:0.00877501)100:0.00864913,CniXenia_Xe_005554-T1:0.0431784)100:0.355567)100:0.640994)99:0.0700264)93:0.188571,(CniAcroporaT_aten_0.1.m1.10878.m1:1.67714,((AcanthasterP_rna14401:0.276637,AcanthasterP_rna26676:0.407963)99:0.17179,((AcanthasterP_rna4718:2.0052e-06,AcanthasterP_rna4717:0.0466424)100:0.180831,(AcanthasterP_rna4715:0.128954,AcanthasterP_rna4719:0.184778)72:0.00692494)99:0.289899)95:0.607216)74:0.318105)39:0.0584826)40:0.127583)36:0.16085)33:0.0138072)82:0.152659)93:0.349489)100:1.0301)0;
