# Supplementary material for: Evolution of Protein-Mediated Biomineralization in Scleractinian Corals
Source: Front Genet. 2021 Feb 2;12:618517. doi: 10.3389/fgene.2021.618517 (PMC7902050; doi:10.3389/fgene.2021.618517)
Supplement: Supplementary file 2 [file Data_Sheet_2.ZIP › tree.biomin.OG0000232.tree.txt]

((MnemiopsisL_ML32096a-RA:0.145328,MnemiopsisL_ML32097a-RA:0.195868)100:0.97389,(CrassostreaG_EKC39083:1.4114,(((((((((AcanthasterP_rna27995:0.383415,(AcanthasterP_rna29191:0.194813,AcanthasterP_rna33231:0.302983)100:0.116122)100:0.156747,AcanthasterP_rna33215:0.401877)100:0.566285,(StrongylocentrotusP_rna6759:0.0849637,(StrongylocentrotusP_rna7283:0.165898,StrongylocentrotusP_rna16944:0.130221)100:0.0924445)100:0.888989)83:0.116353,(((StrongylocentrotusP_rna1082:0.0650395,StrongylocentrotusP_rna22262:0.180766)100:0.225574,(StrongylocentrotusP_rna19981:0.142512,StrongylocentrotusP_rna19982:0.145162)100:0.540914)100:0.568233,StrongylocentrotusP_rna39021:0.907767)100:0.298977)100:0.16841,(((CrassostreaG_EKC24393:1.11166,LottiaG_LotgiT165579:1.90198)99:0.175423,(LottiaG_LotgiT132948:0.832068,LottiaG_LotgiT169046:0.539397)100:0.36951)91:0.162368,(StrigamiaM_SMAR005770-RA:1.18729,LingulaA_rna-XM_013564884.1:0.848604)97:0.104209)88:0.0741199)95:0.0846189,(((BotrylloidesL_Boleac.CG.SB_v3.S187.g04143.01.t:2.02197,BotrylloidesL_Boleac.CG.SB_v3.S29.g06820.01.t:1.22818)77:0.499878,((((((DanioR_ENSDART00000143793:0.449743,DanioR_ENSDART00000133079:0.207961)91:0.0572798,(DanioR_ENSDART00000161473:0.332625,(DanioR_ENSDART00000052688:0.20571,(DanioR_ENSDART00000127714:0.0584128,DanioR_ENSDART00000052683:0.0624412)100:0.207674)100:0.130581)100:0.0903838)100:0.407979,((((Human_ENST00000245907:0.181805,MusM_ENSMUST00000024988:0.14545)100:0.353281,(OphiophagusH_rna-gnl|NaturalisBC|L345_14853.mrna:0.081994,(OphiophagusH_rna-gnl|NaturalisBC|L345_15714.mrna:0.209705,OphiophagusH_rna-gnl|NaturalisBC|L345_16505.mrna:0.00158973)17:0.1445)100:0.508724)85:0.0755599,(OphiophagusH_rna-gnl|NaturalisBC|L345_17543.mrna:0.606972,((((XenopusT_rna-XM_031899476.1:0.0443049,XenopusT_rna-XM_031899474.1:0.0390077)91:0.00910288,(XenopusT_rna-XM_031899480.1:0.0427527,(XenopusT_rna-XM_031899490.1:0.054608,XenopusT_rna-XM_031899488.1:0.0654729)100:0.0174863)91:0.00593708)100:0.0985643,XenopusT_rna-XM_031899489.1:0.108208)100:0.227876,(XenopusT_rna-XM_031899485.1:0.0616228,XenopusT_rna-XM_002940053.4:0.0751293)100:0.142225)100:0.192613)89:0.12394)94:0.115827,XenopusT_rna-XM_002940050.5:0.706062)97:0.168126)100:0.201157,(DanioR_ENSDART00000108737:0.0319777,DanioR_ENSDART00000162640:0.021421)100:0.980775)100:0.378798,(DanioR_ENSDART00000028349:0.913754,(DanioR_ENSDART00000143550:1.07199,(((((Human_ENST00000428956:0.00302205,Human_ENST00000435363:0.00330078)100:0.122776,MusM_ENSMUST00000069507:0.200952)100:0.492212,OphiophagusH_rna-gnl|NaturalisBC|L345_12681.mrna:0.366037)100:0.148869,OphiophagusH_rna-gnl|NaturalisBC|L345_09162.mrna:0.686924)100:0.138152,XenopusT_rna-NM_001113684.1:0.686603)100:0.152334)100:0.162029)100:0.320923)100:0.152583,(DanioR_ENSDART00000097325:0.879694,(((((Human_ENST00000223642:0.140512,MusM_ENSMUST00000028233:0.167131)100:0.0256936,MusM_ENSMUST00000045776:0.933109)100:0.269096,OphiophagusH_rna-gnl|NaturalisBC|L345_10879.mrna:0.649874)99:0.0475902,OphiophagusH_rna-gnl|NaturalisBC|L345_10878.mrna:0.664593)100:0.153371,XenopusT_rna-NM_001204059.1:0.645167)100:0.225763)100:0.789632)100:0.196025)72:0.0560734,LottiaG_LotgiT234513:1.57252)48:0.112581)47:0.13406,(((((((((((((((CniAcroporaD_rna6698:0.0103028,CniAcroporaD_rna41151:0.00392026)94:0.0236515,CniAcroporaM_amil.1.2.10886.m1:0.0359914)92:0.0241987,CniAcroporaT_aten_0.1.m1.11018.m1:0.0711781)92:0.0476819,CniAcroporaD_rna39861:0.290626)100:0.192237,CniMontiporaC_g46330.t1:0.280798)100:0.0789676,CniGalaxeaF_gfas1.m1.10307.m1:0.181736)98:0.067969,(((CniGalaxeaF_gfas1.m1.1254.m1:0.339007,CniPoritesL_plut2.m8.20400.m1:0.370155)99:0.0901879,(((CniGalaxeaF_gfas1.m1.12092.m1:0.13076,CniPoritesL_plut2.m8.20398.m1:0.254543)99:0.0204145,(CniPoritesL_plut2.m8.17415.m1:0.10437,CniPoritesL_plut2.m8.20396.m1:0.108541)100:0.084635)100:0.0715899,CniGalaxeaF_gfas1.m1.21997.m1:0.207247)68:0.0234686)63:0.0211942,CniPoritesL_plut2.m8.20397.m1:0.314775)96:0.0239048)88:0.0209765,((((CniAmplexidiscus_evm.model.scaffold_805.5:0.0291888,CniDiscosoma_evm.model.scaffold_2139.1:0.0759896)100:0.250477,CniFungiaSp_ffun1.m4.28478.m1:0.268876)84:0.0951874,((CniFungiaSp_ffun1.m4.20358.m1:0.600981,((CniPocilloporaA_rna15897:1e-06,CniPocilloporaD_rna-XM_027192275.1:1e-06)100:1.10835,CniMergedstylophoraP_rna13725:0.0796082)100:0.287823)100:0.11131,(CniFungiaSp_ffun1.m4.20357.m1:0.236425,CniGoniastreaA_gasp1.m3.26842.m1:0.30348)100:0.0803272)63:0.0639157)48:0.022279,((CniFungiaSp_ffun1.m4.20353.m1:0.506645,((CniPocilloporaA_rna15895:1e-06,CniPocilloporaD_rna-XM_027192266.1:1e-06)100:0.412925,CniMergedstylophoraP_rna13723:0.0628921)100:0.112747)75:0.0783413,((CniFungiaSp_ffun1.m4.26174.m1:0.125398,CniFungiaSp_ffun1.m4.26175.m1:0.0890481)100:0.0977883,((CniFungiaSp_ffun1.m4.26173.m1:0.125112,((CniFungiaSp_ffun1.m4.28481.m1:0.104924,CniFungiaSp_ffun1.m4.28476.m1:0.0269619)94:0.0319674,CniFungiaSp_ffun1.m4.33517.m1:0.0662496)83:0.00580668)94:0.0554118,(((CniGoniastreaA_gasp1.m3.12639.m1:0.643703,CniGoniastreaA_gasp1.m1b.16883.m1:0.194558)62:0.166926,CniOrbicellaF_rna32712:0.0323046)64:0.0320745,CniGoniastreaA_gasp1.m3.12640.m1:0.104045)65:0.0894657)56:0.00541819)58:0.0421606)40:0.0314049)56:0.0364329)55:0.0705401,((CniAmplexidiscus_evm.model.scaffold_730.2:0.09502,CniDiscosoma_evm.model.scaffold_464.4:0.161136)90:0.00991559,CniDiscosoma_evm.model.scaffold_464.6:0.0167118)100:0.184466)64:0.122762,CniFungiaSp_ffun1.m4.22875.m1:1.11838)99:0.324264,(((CniExaiptasiaP_rna-XM_021048940.2:0.494226,((CniActiniaT_rna-XM_031704499.1:0.0565843,CniActiniaT_rna-XM_031704500.1:0.0262507)100:0.090248,CniActiniaT_rna-XM_031718631.1:0.0663002)100:0.264912)100:0.0687814,CniNemvArnau_NVE18540:0.510512)100:0.0671312,((CniActiniaT_rna-XM_031709799.1:0.462426,(CniActiniaT_rna-XM_031709800.1:0.587193,CniActiniaT_rna-XM_031709802.1:0.4639)100:0.0772)100:0.345312,CniNemvArnau_NVE18539:0.311453)100:0.0869839)100:0.169527)99:0.117037,((((((((CniAcroporaD_rna10022:0.0260331,CniAcroporaM_amil.1.2.2282.m1:0.0102494)100:0.0228314,CniAcroporaT_aten_0.1.m1.11063.m1:0.0392281)100:0.172843,CniMontiporaC_adi2mcaRNA10022_R0:0.125676)100:0.101451,CniGalaxeaF_gfas1.m1.23456.m1:0.169767)100:0.0457578,(CniGalaxeaF_gfas1.m1.12544.m1:0.185945,CniPoritesL_plut2.m8.26530.m1:0.174273)99:0.0324347)100:0.0350355,((CniFungiaSp_ffun1.m4.20372.m1:0.0852206,((CniGoniastreaA_gasp1.m3.12720.m1:0.572505,CniGoniastreaA_gasp1.m3.12725.m1:0.0220315)100:0.0229754,CniOrbicellaF_rna4495:0.0307493)100:0.0817066)100:0.0445625,((CniPocilloporaA_rna25061:1e-06,CniPocilloporaD_rna-XM_027201498.1:2.037e-06)100:0.0524262,CniMergedstylophoraP_rna7662:0.0634307)100:0.156583)100:0.0487212)100:0.102089,((((CniAmplexidiscus_evm.model.scaffold_359.6:0.0318223,CniDiscosoma_evm.model.scaffold_293.8:0.100032)98:0.0175526,CniDiscosoma_evm.model.scaffold_293.9:0.118688)99:0.0274162,CniDiscosoma_evm.model.scaffold_293.7:0.0961526)90:0.016361,CniDiscosoma_evm.model.scaffold_293.11:0.411178)100:0.173697)100:0.385131,((CniExaiptasiaP_rna-XM_021060588.2:0.355467,CniActiniaT_rna-XM_031714626.1:0.243918)100:0.122644,CniNemvArnau_v1g210666:0.656977)100:0.197781)100:0.207676)99:0.1293,(((CniDendronephthya_rna-XM_028538910.1:0.233164,((CniXenia_Xe_007913-T1:0.0188348,(CniXenia_Xe_028570-T1:0.1644,CniXenia_Xe_028619-T1:0.374358)100:0.0203785)100:0.0254706,CniXenia_Xe_010595-T1:0.360442)100:0.253876)100:0.27641,CniRenillaM_g14602.t1:0.470894)100:0.0569705,(CniRenillaM_g12316.t1:2.484e-06,CniRenillaM_g16714.t1:0.0523061)100:0.632705)100:0.380837)99:0.128723,(((CniAureliaA_scaffold4982.g1.t1:0.02173,CniAureliaA_scaffold791.g3.t1:0.0142607)100:0.92241,CniMorbakkaV_scaffold1.g1.t1:0.647904)99:0.11822,(CniAureliaA_scaffold641.g1.t1:0.0573223,CniAureliaA_scaffold791.g4.t2:2.2665e-06)100:0.932631)100:0.314335)66:0.0494313,(CniAureliaA_scaffold2011.g1.t1:0.609561,CniMorbakkaV_scaffold160.g31.t1:0.759826)100:0.4868)100:0.161845)46:0.125473,((CniAureliaA_scaffold775.g5.t2:1.19657,CniAureliaA_scaffold775.g7.t1:0.571)100:0.34334,CniMorbakkaV_scaffold127.g45.t1:0.475161)100:0.715752)88:0.390627,(((((((((AcanthasterP_rna8873:0.696367,StrongylocentrotusP_rna28615:0.936446)100:0.300811,CrassostreaG_EKC28382:1.04495)79:0.120863,((((CrassostreaG_EKC28380:1.06807,(CrassostreaG_EKC33503:0.490202,(CrassostreaG_EKC33672:0.00260024,CrassostreaG_EKC39431:0.143916)28:0.00862932)100:0.538091)96:0.1147,(((LingulaA_rna-XM_024076478.1:0.37193,LingulaA_rna-XM_013528498.1:0.0822533)100:0.0335577,LingulaA_rna-XM_013528032.1:0.101467)100:0.592452,((LingulaA_rna-XM_013550607.2:0.00524693,LingulaA_rna-XM_013527169.1:0.037054)100:0.0472628,LingulaA_rna-XM_013527174.2:0.0208331)100:0.174284)100:0.324411)96:0.114321,((LingulaA_rna-XM_013534077.2:0.342153,(LingulaA_rna-XM_013534071.1:0.0268495,LingulaA_rna-XM_013531812.1:0.0559583)100:0.616578)98:0.0405575,LingulaA_rna-XM_013531745.2:0.651652)100:0.530317)99:0.119733,((LottiaG_LotgiT209261:0.349986,(((((LottiaG_LotgiT231162:2.6603e-06,(LottiaG_LotgiT87736:0.122132,LottiaG_LotgiT176613:0.454286)70:6.0297e-06)89:0.0023609,LottiaG_LotgiT176192:0.00267213)94:0.0229184,LottiaG_LotgiT231163:0.0619823)89:0.0074627,(((LottiaG_LotgiT158717:0.0390169,LottiaG_LotgiT231165:0.116501)84:0.0117946,LottiaG_LotgiT231164:0.0476004)70:0.00138881,LottiaG_LotgiT158728:0.0515949)97:0.0185983)75:0.0370986,LottiaG_LotgiT158729:0.367706)100:0.308388)100:0.960546,LottiaG_LotgiT162872:1.21241)98:0.215339)75:0.0921553)56:0.0737196,((CrassostreaG_EKC24055:1.60983,LottiaG_LotgiT211452:0.963689)86:0.303339,(AmphibalanusA_rna-gnl|WGS_VIIS|FJT64_025197-RA_mrna:1.45145,(LingulaA_rna-XM_013531597.1:0.0835564,LingulaA_rna-XM_013537905.1:0.0957804)100:0.521145)82:0.265773)77:0.239267)67:0.106004,((CaenorhabditisE_ZK337.1c.1:1.21203,(((((((DrosophilaM_FBtr0079510:0.365792,DrosophilaM_FBtr0080811:0.889793)100:0.206294,(DrosophilaM_FBtr0331329:0.41893,DrosophilaM_FBtr0331331:1.69232)100:0.618184)100:0.414456,DrosophilaM_FBtr0079477:1.04867)99:0.206255,ApisM_GB45417-RA:0.639034)99:0.145229,AmphibalanusA_rna-gnl|WGS_VIIS|FJT64_012228-RA_mrna:0.801696)99:0.133172,StrigamiaM_SMAR006272-RA:0.730598)99:0.144805,((StrigamiaM_SMAR006270-RA:0.652124,StrigamiaM_SMAR009298-RA:1.40622)86:0.0174319,StrigamiaM_SMAR015224-RA:1.18915)98:0.181886)100:0.310667)100:0.149753,(DanioR_ENSDART00000151435:1.00828,((((Human_ENST00000287097:0.154661,MusM_ENSMUST00000093812:0.278875)100:0.360316,XenopusT_rna-XM_031902588.1:0.733876)100:0.0690193,OphiophagusH_rna-gnl|NaturalisBC|L345_10716.mrna:0.530934)100:0.251469,(((XenopusT_rna-XM_031902902.1:0.0246794,XenopusT_rna-XM_031902634.1:0.0740869)98:0.0562158,(XenopusT_rna-XM_018094078.2:0.0297661,XenopusT_rna-XM_031902721.1:0.0216894)100:0.0584525)100:0.618776,XenopusT_rna-XM_031902627.1:0.524843)100:0.519072)100:0.143112)100:0.433122)49:0.0854568)58:0.0728546,((BotrylloidesL_Boleac.CG.SB_v3.S367.g08434.01.t:0.84796,((BotrylloidesL_Boleac.CG.SB_v3.S786.g14126.01.t:2.0188e-06,BotrylloidesL_Boleac.CG.SB_v3.S793.g14212.01.t:0.0782222)100:0.146781,((BotrylloidesL_Boleac.CG.SB_v3.S793.g14213.01.t:0.111852,BotrylloidesL_Boleac.CG.SB_v3.S793.g14215.01.t:0.121749)99:0.107262,BotrylloidesL_Boleac.CG.SB_v3.S793.g14214.01.t:0.108382)81:0.0290587)100:0.68449)100:0.719691,(AmphibalanusA_rna-gnl|WGS_VIIS|FJT64_019139-RA_mrna:0.00705456,(AmphibalanusA_rna-gnl|WGS_VIIS|FJT64_004442-RA_mrna:2.7749e-06,AmphibalanusA_rna-gnl|WGS_VIIS|FJT64_011312-RA_mrna:0.0393919)99:0.00622925)100:1.84445)40:0.153302)57:0.0643571,(((((((((((CniAcroporaD_rna3743:0.00143645,CniAcroporaM_amil.1.2.2508.m1:0.11677)100:0.0325475,CniAcroporaM_amil.1.2.2506.m1:0.00475673)100:0.0189399,CniAcroporaT_aten_0.1.m1.34621.m1:0.038179)100:0.202205,((CniMontiporaC_adi2mcaRNA3743_R0:0.0112597,CniMontiporaC_g43742.t1:0.00180778)77:2.2775e-06,CniMontiporaC_adi2mcaRNA3743_R1:0.43232)100:0.142058)100:0.128156,CniGalaxeaF_gfas1.m1.16938.m1:0.174658)88:0.0102949,CniGalaxeaF_gfas1.m1.1549.m1:0.271311)98:0.0452317,CniPoritesL_plut2.m8.30072.m1:0.209465)100:0.0592358,((CniFungiaSp_ffun1.m4.4639.m1:0.152152,(CniGoniastreaA_gasp1.m3.20015.m1:0.0781486,CniOrbicellaF_rna2506:0.0384337)100:0.0774785)100:0.0460831,((CniPocilloporaA_rna14371:1e-06,CniPocilloporaD_rna-XM_027190694.1:2.6122e-06)100:0.0604112,CniMergedstylophoraP_rna5878:0.0747876)100:0.188097)100:0.0419856)100:0.130471,CniAmplexidiscus_evm.model.scaffold_30.53:0.351704)100:0.374993,(CniExaiptasiaP_rna-XM_021042155.2:0.508116,(((CniExaiptasiaP_rna-XM_021042206.2:1.06291,(CniExaiptasiaP_rna-XM_021055110.2:0.82854,CniNemvArnau_v1g131171:0.33714)76:0.650105)36:0.0352883,CniNemvArnau_v1g174172:0.47182)37:0.0302481,(CniActiniaT_rna-XM_031706141.1:0.31732,CniActiniaT_rna-XM_031708133.1:0.451389)97:0.0576933)40:0.0659654)76:0.201036)100:0.255672,((CniDendronephthya_rna-XM_028556114.1:0.31678,CniXenia_Xe_005688-T1:0.441819)100:0.181284,(CniRenillaM_g8170.t1:0.0109198,CniRenillaM_g8743.t1:0.0267161)100:0.635898)100:0.39442)100:0.325905)58:0.0750532,(CrassostreaG_EKC24058:1.79522,LottiaG_LotgiT229818:1.1961)95:0.497469)57:0.0800994,((((((((((AcanthasterP_rna2052:1.31596,((StrongylocentrotusP_rna13102:2.0957e-06,StrongylocentrotusP_rna23135:0.131757)100:0.0138861,StrongylocentrotusP_rna23136:0.0698363)100:0.527594)94:0.123499,AcanthasterP_rna2101:0.679645)96:0.146258,(AcanthasterP_rna2109:0.902512,StrongylocentrotusP_rna13100:1.02073)98:0.159763)91:0.118824,((AcanthasterP_rna2053:0.822387,StrongylocentrotusP_rna13104:0.639239)93:0.0668342,(StrongylocentrotusP_rna23833:0.0352904,StrongylocentrotusP_rna23834:0.0454559)100:1.28073)90:0.123958)100:0.251271,((((StrongylocentrotusP_rna6261:0.24985,(StrongylocentrotusP_rna15020:0.068117,StrongylocentrotusP_rna33408:0.213799)55:0.00689155)94:0.059955,StrongylocentrotusP_rna33409:0.180813)95:0.0363831,StrongylocentrotusP_rna31211:0.145926)98:0.24173,StrongylocentrotusP_rna22646:0.474131)100:0.918433)88:0.133108,((CrassostreaG_EKC40287:1.13499,LottiaG_LotgiT238975:0.689994)96:0.346366,((((CrassostreaG_EKC25915:0.299057,(CrassostreaG_EKC20077:2.3959e-06,CrassostreaG_EKC28673:0.493246)100:0.131763)100:0.580464,LottiaG_LotgiT174075:1.06)100:0.236833,LottiaG_LotgiT227923:1.29104)99:0.135326,LingulaA_rna-XM_013542317.1:0.889398)99:0.123801)95:0.0733796)88:0.0977215,((((DanioR_ENSDART00000144991:0.166283,((DanioR_ENSDART00000078734:0.0138528,DanioR_ENSDART00000046443:0.0244051)100:0.0611718,(DanioR_ENSDART00000157069:0.0735489,DanioR_ENSDART00000155787:0.0557036)100:0.0435633)100:0.119778)100:0.19075,((DanioR_ENSDART00000114289:0.0112921,DanioR_ENSDART00000163010:0.00790558)100:0.0855032,(((DanioR_ENSDART00000047865:0.0218211,(DanioR_ENSDART00000115331:0.0134425,DanioR_ENSDART00000179811:0.0414462)100:0.00885532)100:0.0620132,DanioR_ENSDART00000078886:0.0982501)100:0.0413634,(DanioR_ENSDART00000024900:0.135322,DanioR_ENSDART00000113616:0.119519)90:0.0312987)90:0.0330355)100:0.327611)100:0.840139,((((Human_ENST00000299698:0.780905,(XenopusT_rna-XM_031905742.1:0.0975708,XenopusT_rna-XM_012953710.2:0.0653075)100:0.983213)88:0.0506886,OphiophagusH_rna-gnl|NaturalisBC|L345_15079.mrna:1.21391)73:0.0843654,(((((XenopusT_rna-XM_018090079.2:0.0917602,(XenopusT_rna-XM_031905382.1:0.0732033,XenopusT_rna-XM_031905741.1:0.0677502)100:0.0277207)100:0.199422,XenopusT_rna-XM_031905391.1:0.19296)100:0.0517768,XenopusT_rna-XM_031904779.1:0.0910681)100:0.133071,((((XenopusT_rna-XM_031905385.1:0.0406067,(XenopusT_rna-XM_031905386.1:0.00591791,XenopusT_rna-XM_031905388.1:0.00766325)10:0.0125915)1:0.0108631,XenopusT_rna-XM_031905420.1:0.119288)86:3.71265e-05,XenopusT_rna-XM_031905389.1:0.0330295)100:0.0873762,XenopusT_rna-XM_012953700.3:0.128948)100:0.133822)100:0.493627,XenopusT_rna-XM_031905383.1:1.0951)82:0.098406)99:0.150602,(((((((Human_ENST00000318602:0.130539,MusM_ENSMUST00000032203:0.30562)100:0.0649785,Human_ENST00000261336:0.292462)100:0.076257,((MusM_ENSMUST00000204124:0.0896373,MusM_ENSMUST00000032228:0.0397457)100:0.0157256,MusM_ENSMUST00000081777:0.0462767)100:0.486137)100:0.12302,MusM_ENSMUST00000112132:0.495213)100:0.137996,((OphiophagusH_rna-gnl|NaturalisBC|L345_12237.mrna:0.455225,OphiophagusH_rna-gnl|NaturalisBC|L345_15387.mrna:0.265437)100:0.274156,OphiophagusH_rna-gnl|NaturalisBC|L345_15574.mrna:0.50557)100:0.194099)100:0.147534,((XenopusT_rna-XM_012954340.3:0.255582,XenopusT_rna-XM_002938503.5:0.0326661)100:0.13844,XenopusT_rna-XM_031905381.1:0.15253)100:0.497616)100:0.168985,(MusM_ENSMUST00000060574:0.913808,((XenopusT_rna-XM_031905425.1:0.0444894,(XenopusT_rna-XM_031905749.1:0.159939,XenopusT_rna-XM_031905755.1:2.4334e-06)80:2.7635e-06)100:0.731609,(XenopusT_rna-XM_031905384.1:0.5663,(XenopusT_rna-XM_031905757.1:0.0299831,XenopusT_rna-XM_002941625.5:0.00224217)100:0.427969)100:0.196997)100:0.480642)100:0.217925)99:0.142076)98:0.122112)100:0.48281,(((ApisM_GB42455-RA:2.2501e-06,ApisM_GB42916-RA:1e-06)100:1.21027,((((AmphibalanusA_rna-gnl|WGS_VIIS|FJT64_016839-RA_mrna:0.0214713,AmphibalanusA_rna-gnl|WGS_VIIS|FJT64_003403-RA_mrna:2.6707e-06)100:0.784593,((AmphibalanusA_rna-gnl|WGS_VIIS|FJT64_021756-RA_mrna:0.0128464,AmphibalanusA_rna-gnl|WGS_VIIS|FJT64_000591-RA_mrna:0.0120145)100:0.0946926,AmphibalanusA_rna-gnl|WGS_VIIS|FJT64_001221-RA_mrna:0.0713105)100:0.800081)86:0.149075,((((AmphibalanusA_rna-gnl|WGS_VIIS|FJT64_026191-RA_mrna:0.0148259,AmphibalanusA_rna-gnl|WGS_VIIS|FJT64_008197-RA_mrna:0.00116277)100:0.0381692,AmphibalanusA_rna-gnl|WGS_VIIS|FJT64_026227-RA_mrna:0.046877)84:0.078888,(AmphibalanusA_rna-gnl|WGS_VIIS|FJT64_010716-RA_mrna:0.283131,AmphibalanusA_rna-gnl|WGS_VIIS|FJT64_013621-RA_mrna:2.5004e-06)99:0.132601)96:0.0611091,AmphibalanusA_rna-gnl|WGS_VIIS|FJT64_013620-RA_mrna:0.135933)100:0.826981)85:0.24457,AmphibalanusA_rna-gnl|WGS_VIIS|FJT64_027423-RA_mrna:1.2558)98:0.196427)95:0.0864762,AmphibalanusA_rna-gnl|WGS_VIIS|FJT64_011334-RA_mrna:1.34002)89:0.262174)84:0.13008)83:0.0767063,(BotrylloidesL_Boleac.CG.SB_v3.S1165.g01400.01.t:0.0672639,BotrylloidesL_Boleac.CG.SB_v3.S93.g15408.01.t:0.0200491)100:1.82683)84:0.086316,(((((((((((CniAcroporaD_rna21097:0.45777,CniAcroporaT_aten_0.1.m1.36452.m1:0.0390998)99:0.00932371,CniAcroporaD_rna21098:0.179026)97:0.0155523,((CniAcroporaD_rna31512:0.174303,CniAcroporaM_amil.1.2.8186.m1:0.0379632)100:0.0224446,CniAcroporaT_aten_0.1.m1.15672.m1:0.0656167)100:0.0717919)100:0.220698,((CniMontiporaC_adi2mcaRNA21098_R1:0.0303533,((CniMontiporaC_g3127.t1:0.00216341,CniMontiporaC_g4054.t1:0.0133682)100:0.0353838,CniMontiporaC_adi2mcaRNA21098_R0:0.00164244)100:0.0293954)100:0.148236,CniMontiporaC_g409.t1:0.296194)100:0.105076)100:0.189187,(CniPoritesL_plut2.m8.14764.m1:0.0579596,(((CniPoritesL_plut2.m8.14765.m1:0.0252978,CniPoritesL_plut2.m8.14766.m1:0.0387809)91:0.00632211,(CniPoritesL_plut2.m8.14768.m1:0.0233408,CniPoritesL_plut2.m8.29614.m1:0.0122915)100:0.0567706)94:0.00535243,CniPoritesL_plut2.m8.14767.m1:0.0376145)99:0.0323173)100:0.233529)100:0.0381774,CniGalaxeaF_gfas1.m1.8730.m1:0.58403)100:0.0461878,((CniFungiaSp_ffun1.m4.12314.m1:0.13588,(CniFungiaSp_ffun1.m4.30966.m1:0.152497,((CniGoniastreaA_gasp1.m3.15667.m1:0.101218,(CniOrbicellaF_rna31458:0.0317584,CniOrbicellaF_rna31462:0.00201058)100:0.0203784)100:0.0619199,CniGoniastreaA_gasp1.m3.26043.m1:0.17245)100:0.0592943)98:0.0225902)100:0.0580295,((CniPocilloporaA_rna15910:1e-06,CniPocilloporaD_rna-XM_027192281.1:1e-06)100:0.103063,CniMergedstylophoraP_rna11926:0.180973)100:0.199101)100:0.0842159)100:0.136644,(((((CniAmplexidiscus_evm.model.scaffold_373.2:0.0301582,CniDiscosoma_evm.model.scaffold_13.67:0.0373782)100:0.109979,CniDiscosoma_evm.model.scaffold_13.62:0.087532)92:0.0317074,CniDiscosoma_evm.model.scaffold_13.63:0.151594)93:0.0256123,CniDiscosoma_evm.model.scaffold_13.66:0.0334627)97:0.0459513,CniDiscosoma_evm.model.scaffold_13.64:0.443101)100:0.232722)100:0.384273,(((((CniExaiptasiaP_rna-XM_021040918.2:0.765744,((CniExaiptasiaP_rna-XM_028661644.1:0.0567954,CniExaiptasiaP_rna-XM_021054098.1:0.073215)100:0.0874271,CniExaiptasiaP_rna-XM_021054100.2:0.0671495)100:0.79793)86:0.219229,((CniExaiptasiaP_rna-XM_021042677.2:0.37069,CniActiniaT_rna-XM_031716575.1:0.329157)100:0.0926038,(CniNemvArnau_v1g11150:2.5161e-06,CniNemvArnau_v1g129769:0.0911455)100:0.480359)99:0.0481897)69:0.107691,CniNemvArnau_v1g129727:0.373484)67:0.0405717,CniExaiptasiaP_rna-XM_021054002.2:0.756458)69:0.0182135,CniExaiptasiaP_rna-XM_028661683.1:1.14367)99:0.0950694)99:0.23852,((((((CniDendronephthya_rna-XM_028561087.1:0.0114852,(CniDendronephthya_rna-XM_028561121.1:0.142025,(CniDendronephthya_rna-XM_028558128.1:0.00701084,CniDendronephthya_rna-XM_028560899.1:0.00769831)100:0.0977769)100:0.019156)99:0.0459412,CniDendronephthya_rna-XM_028558125.1:0.0753667)100:0.377045,((CniDendronephthya_rna-XM_028560602.1:0.00936471,CniDendronephthya_rna-XM_028562226.1:0.0317265)100:0.0475756,(CniDendronephthya_rna-XM_028561304.1:0.0150835,CniDendronephthya_rna-XM_028562225.1:0.00837019)100:0.102716)100:0.237417)100:0.12002,((CniDendronephthya_rna-XM_028561110.1:0.0279196,CniDendronephthya_rna-XM_028560898.1:0.0449693)100:0.0424319,CniDendronephthya_rna-XM_028559799.1:0.0201525)100:0.200684)100:0.294585,(CniDendronephthya_rna-XM_028544231.1:0.0817262,CniDendronephthya_rna-XM_028544233.1:0.0518326)100:0.387126)100:0.282673,(((CniDendronephthya_rna-XM_028551146.1:0.0605458,((CniDendronephthya_rna-XM_028551353.1:0.0704066,CniDendronephthya_rna-XM_028551341.1:0.0632814)100:0.0963757,CniDendronephthya_rna-XM_028551390.1:0.134546)100:0.0575915)100:0.235923,(CniXenia_Xe_002928-T1:0.0839662,CniXenia_Xe_002930-T1:0.0621042)100:0.308084)100:0.259617,(CniRenillaM_g16032.t1:0.251672,((CniRenillaM_g16037.t1:0.0300685,CniRenillaM_g22320.t1:0.00714312)100:0.0173551,CniRenillaM_g17102.t1:2.3644e-06)100:0.408764)100:0.396337)100:0.115342)100:0.402448)74:0.128126,(((((CniAureliaA_scaffold1069.g6.t1:1.0677,(CniAureliaA_scaffold1069.g7.t1:0.288857,CniAureliaA_scaffold488.g8.t3:0.148009)100:0.116107)98:0.159037,CniAureliaA_scaffold488.g9.t1:0.915741)100:0.309805,CniMorbakkaV_scaffold143.g26.t3:0.787374)100:0.235548,(((((CniAureliaA_scaffold52.g11.t1:0.0951485,((CniHydraV_rna15625:0.143363,(CniHydraV_rna15626:0.0832569,CniHydraV_rna21863:0.0380205)99:0.0172745)99:0.073879,CniHydraV_rna21092:0.0510461)94:0.138124)28:1.1903e-06,CniHydraV_rna23787:0.0171594)56:0.76174,CniMorbakkaV_scaffold309.g25.t4:0.634215)93:0.117823,CniAureliaA_scaffold52.g12.t3:0.86529)95:0.0538284,(CniHydraV_rna248:0.0580862,(CniHydraV_rna15624:0.059204,CniHydraV_rna19037:0.039963)100:0.0467279)100:0.681018)100:0.199106)99:0.0482419,CniNemvArnau_v1g208751:2.95169)50:0.0923944)92:0.235895)82:0.149315,(BotrylloidesL_Boleac.CG.SB_v3.S20.g04635.01.t:1.00926,(((DanioR_ENSDART00000134893:0.252296,XenopusT_rna-XM_002934370.5:0.224593)69:0.0656746,Human_ENST00000651564:0.34698)100:0.297818,(((LingulaA_rna-XM_013547196.2:2.2552e-06,LingulaA_rna-XM_024076827.1:0.0966385)99:0.00806444,LingulaA_rna-XM_024076828.1:0.017674)100:0.676246,(AcanthasterP_rna905:0.384658,StrongylocentrotusP_rna8314:0.465217)100:0.247742)99:0.0861883)100:0.324832)100:0.520219)82:0.148002)67:0.189462)69:0.251383)100:0.97389)0;
