# Supplementary material for: Evolution of Protein-Mediated Biomineralization in Scleractinian Corals
Source: Front Genet. 2021 Feb 2;12:618517. doi: 10.3389/fgene.2021.618517 (PMC7902050; doi:10.3389/fgene.2021.618517)
Supplement: Supplementary file 2 [file Data_Sheet_2.ZIP › tree.biomin.OG0000292.tree.txt]

(((((FungAshbyaG_AAS52989:0.424349,FungCandidaG_CAG61457:0.253129)100:0.120975,FungSaccharomycesC_YDR454C_mRNA:0.215779)100:0.176695,FungYarrowiaL_CAG82223:0.500244)100:0.357033,((FungScedosporiumA_KEZ46097:0.994594,FungSchizosaccharomycesP_SPBC1198.05.1:1.02286)70:0.21411,fungRhodotorulaT_POY71784:0.902543)60:0.141606)94:0.116146,(((CaenorhabditisE_T03F1.8a.1:0.774475,StrigamiaM_SMAR009346-RA:1.79571)97:0.484397,((((((((((CniAcroporaD_rna6182:0.0403333,CniAcroporaT_aten_0.1.m1.30421.m1:0.020925)84:2.169e-06,CniAcroporaD_rna39700:0.0393259)97:0.0260074,CniAcroporaM_amil.1.2.13516.m1:0.448888)100:0.310619,CniMontiporaC_adi2mcaRNA39700_R0:0.192722)100:0.174183,CniGalaxeaF_gfas1.m1.9686.m1:0.231218)100:0.0859804,(((CniAureliaA_scaffold112.g11.t1:1.53425,(CniPocilloporaA_rna15964:1e-06,CniPocilloporaD_rna-XM_027192334.1:1e-06)100:0.039024)92:0.0272291,CniMergedstylophoraP_rna18362:0.125259)92:0.314811,(CniFungiaSp_ffun1.m4.9545.m1:0.235835,(CniGoniastreaA_gasp1.m3.30150.m1:0.191218,CniOrbicellaF_rna21636:0.101462)100:0.148944)100:0.0605491)92:0.130083)91:0.0587,CniPoritesL_plut2.m8.28883.m1:0.0937324)97:0.484776,CniMorbakkaV_scaffold188.g4.t1:0.52746)97:0.133649,CniNemvArnau_v1g205628:0.497179)97:0.232187,(CniDendronephthya_rna-XM_028547085.1:0.443921,CniXenia_Xe_021428-T1:0.474211)98:0.394318)96:0.133439)73:0.162907,((((((AcanthasterP_rna3795:0.462048,StrongylocentrotusP_rna37587:0.462994)100:0.552979,((MonosigaB_rna-XM_001748657.1:0.371209,SalpingoecaR_rna-gnl|WGS_ACSY|mrna_PTSG_01650T0:0.800801)100:0.427005,MnemiopsisL_ML137112a-RA:1.12558)95:0.185798)86:0.113477,((BotrylloidesL_Boleac.CG.SB_v3.S472.g10331.01.t:0.674881,BotrylloidesL_Boleac.CG.SB_v3.S60.g12215.01.t:0.838202)98:0.395243,LingulaA_rna-XM_013552421.1:0.646939)52:0.107549)58:0.150259,((((DanioR_ENSDART00000192642:0.321146,DanioR_ENSDART00000022959:0.323876)96:0.124128,OphiophagusH_rna-gnl|NaturalisBC|L345_01849.mrna:0.567645)44:0.0672778,XenopusT_rna-NM_001039729.1:0.436749)77:0.123408,(Human_ENST00000435153:1.58246,MusM_ENSMUST00000170202:0.232031)100:0.438056)100:0.348955)85:0.154533,(((DrosophilaM_FBtr0076265:0.767597,AmphibalanusA_rna-gnl|WGS_VIIS|FJT64_000042-RA_mrna:0.855575)94:0.138656,ApisM_GB46787-RA:0.707325)95:0.0894552,StrigamiaM_SMAR011429-RA:0.829907)96:0.290625)67:0.170346,(AmphimedonQ_rna12602:1.18738,(CniHydraV_rna9035:3.80685,((CniThelohanellusK_rna13880:1.2239,CniHenneguyaS_rna-gnl|WGS_SGJC|scaffold_411-augustus-0.12-mRNA:0.566685)100:1.41524,(CniAmplexidiscus_evm.model.scaffold_14.104:2.41005,(((((((((((AcanthasterP_rna19699:0.202115,(StrongylocentrotusP_rna27159:0.0152242,StrongylocentrotusP_rna33416:0.0210367)100:0.365358)97:0.210796,(((((((((((CniAcroporaD_rna1288:0.160544,CniAcroporaM_amil.1.2.469.m1:0.00424061)100:0.00960125,(CniAcroporaT_aten_0.1.m1.21701.m1:0.335847,CniAcroporaT_aten_0.1.m1.30231.m1:2.0848e-06)100:0.00898588)100:0.0842766,CniMontiporaC_g32290.t1:0.0611407)100:0.0456358,CniGalaxeaF_gfas1.m1.13725.m1:0.0463298)100:0.0293495,CniPoritesL_plut2.m8.8628.m1:0.0945184)100:0.0300715,((CniFungiaSp_ffun1.m4.12232.m1:0.044749,((CniGoniastreaA_gasp1.m3.12122.m1:0.00899326,CniOrbicellaF_rna20657:0.0847333)95:0.00730018,(CniOrbicellaF_rna16950:0.114002,CniOrbicellaF_rna16951:2.5843e-06)100:0.0427499)100:0.0338134)98:0.0183797,((CniPocilloporaA_rna16605:1e-06,CniPocilloporaD_rna-XM_027192804.1:1e-06)100:0.0313684,CniMergedstylophoraP_rna1591:0.0240517)100:0.0836953)100:0.0358414)100:0.051419,(CniAmplexidiscus_evm.model.scaffold_163.10:0.0335743,CniDiscosoma_evm.model.scaffold_49.39:0.0230677)100:0.106911)100:0.148663,((((CniExaiptasiaP_rna-XM_021037168.2:0.0858129,CniNemvArnau_v1g34458:0.263326)99:0.0539289,CniActiniaT_rna-XM_031696921.1:0.13058)98:0.0476352,(CniNemvArnau_v1g219453:0.857768,CniNemvArnau_v1g161775:2.0086e-06)90:0.0931228)64:0.010929,CniNemvArnau_v1g68174:0.150121)99:0.108453)100:0.172207,((CniAureliaA_scaffold44.g13.t1:0.332863,CniMorbakkaV_scaffold52.g57.t1:0.511007)100:0.421479,(((CniDendronephthya_rna-XM_028545614.1:0.0432069,CniRenillaM_g21298.t1:0.470925)100:0.0378495,CniXenia_Xe_014254-T1:0.202545)100:0.0624576,CniRenillaM_g11807.t1:0.12409)98:0.191908)98:0.13914)96:0.0705527,((CniAureliaA_scaffold44.g11.t1:0.343483,CniMorbakkaV_scaffold52.g59.t1:0.344557)100:0.15512,CniHydraV_rna8338:2.22223)93:0.212121)92:0.148858,((((((DrosophilaM_FBtr0301288:0.246691,ApisM_GB40640-RA:0.866166)65:0.185382,ApisM_GB40647-RA:0.467326)62:0.0871036,ApisM_GB40648-RA:0.31798)62:0.0607692,((AmphibalanusA_rna-gnl|WGS_VIIS|FJT64_022424-RA_mrna:2.0186e-06,AmphibalanusA_rna-gnl|WGS_VIIS|FJT64_006848-RA_mrna:0.00994283)100:0.229015,AmphibalanusA_rna-gnl|WGS_VIIS|FJT64_014685-RA_mrna:0.180886)100:0.43508)63:0.0564801,StrigamiaM_SMAR008627-RA:0.437196)71:0.0757681,(((CrassostreaG_EKC36193:0.201782,(LottiaG_LotgiT172486:0.16346,LottiaG_LotgiT58646:0.0808348)22:0.0198012)79:0.102041,StrigamiaM_SMAR008626-RA:0.2877)93:0.0625341,(LingulaA_rna-XM_013548700.1:2.9387e-06,LingulaA_rna-XM_013559276.1:0.00534416)100:0.334718)96:0.126943)84:0.118798)71:0.0736894)82:0.0794092,(((DanioR_ENSDART00000158154:0.10637,(((Human_ENST00000650630:0.02014,MusM_ENSMUST00000231777:0.0443736)100:0.00770713,OphiophagusH_rna-gnl|NaturalisBC|L345_13758.mrna:0.422995)92:0.0338799,XenopusT_rna-XM_012958043.3:0.0744226)100:0.0694437)100:0.111957,((((DanioR_ENSDART00000078856:0.137254,((Human_ENST00000194900:0.0127989,OphiophagusH_rna-gnl|NaturalisBC|L345_18303.mrna:1.77894)41:0.000791728,MusM_ENSMUST00000087984:0.000991239)76:0.108478)68:0.0233812,OphiophagusH_rna-gnl|NaturalisBC|L345_02225.mrna:0.230228)75:0.0614471,XenopusT_rna-XM_004916825.4:0.131765)96:0.328038,DanioR_ENSDART00000163046:1.19539)93:0.0290064)94:0.0341928,((((DanioR_ENSDART00000163728:0.115015,DanioR_ENSDART00000028406:0.149736)100:0.0586031,(((Human_ENST00000346964:0.0132172,MusM_ENSMUST00000064477:0.0378612)100:0.0401757,OphiophagusH_rna-gnl|NaturalisBC|L345_15651.mrna:0.203134)99:0.0244165,XenopusT_rna-XM_031901757.1:0.134549)100:0.0355434)100:0.0576823,((DanioR_ENSDART00000042430:0.213739,DanioR_ENSDART00000048432:0.155612)100:0.0779629,(((Human_ENST00000648172:0.00211974,MusM_ENSMUST00000108589:0.00668624)100:0.0657446,OphiophagusH_rna-gnl|NaturalisBC|L345_15476.mrna:0.180769)100:0.018019,XenopusT_rna-XM_031898389.1:0.198372)100:0.0482948)100:0.249848)40:0.0321885,DanioR_ENSDART00000149194:0.962528)95:0.0368567)97:0.164478)96:0.130979,BotrylloidesL_Boleac.CG.SB_v3.S75.g13844.01.t:0.803435)100:0.190392,CaenorhabditisE_C25F6.2a.1:1.07022)99:0.104781,((AmphimedonQ_rna1797:2.9561e-06,AmphimedonQ_rna25066:2.1354e-06)100:0.902104,((AmphimedonQ_rna26707:2.8686e-06,(AmphimedonQ_rna27845:2.1611e-06,AmphimedonQ_rna29483:1e-06)96:0.0198701)98:0.667562,ApisM_GB40642-RA:0.556595)5:2.8147e-06)92:0.258333)100:0.29851,(MnemiopsisL_ML141725a-RA:2.52574,MnemiopsisL_ML01744a-RA:1.49809)100:0.453806)64:0.0882097,((MonosigaB_rna-XM_001744930.1:0.850631,SalpingoecaR_rna-gnl|WGS_ACSY|mrna_PTSG_12450T0:0.274473)100:1.29415,(MonosigaB_rna-XM_001743813.1:0.964098,SalpingoecaR_rna-gnl|WGS_ACSY|mrna_PTSG_01141T0:0.99543)100:0.730004)89:0.128323)98:0.491167,((CniThelohanellusK_rna8101:2.03742,(CniHenneguyaS_rna-gnl|WGS_SGJC|scaffold_186-augustus-0.8-mRNA:0.733058,CniMyxobolusS_rna-gnl|WGS_QWKW|scaffold_3422-snap-0.4-mRNA:0.778812)100:0.650109)100:1.72326,((ApisM_GB53990-RA:1.1889,StrigamiaM_SMAR002464-RA:1.06389)100:0.539029,OphiophagusH_rna-gnl|NaturalisBC|L345_15753.mrna:0.81733)100:2.91926)63:0.228041)83:0.120633,StrigamiaM_SMAR002465-RA:3.93835)81:0.169321,(((CniThelohanellusK_rna195:0.893564,(CniHenneguyaS_rna-gnl|WGS_SGJC|scaffold_5554-snap-0.5-mRNA:0.410729,CniMyxobolusS_rna-gnl|WGS_QWKW|scaffold_3452-snap-0.4-mRNA:0.409108)100:0.974052)100:1.44345,MnemiopsisL_ML305528a-RA:2.31935)93:0.313997,((OphiophagusH_rna-gnl|NaturalisBC|L345_13478.mrna:2.65817,MonosigaB_rna-XM_001743814.1:2.11976)64:0.563622,((MonosigaB_rna-XM_001745568.1:1.14437,SalpingoecaR_rna-gnl|WGS_ACSY|mrna_PTSG_09863T0:1.57447)100:0.729746,((((((((((AcanthasterP_rna2206:0.56156,(AcanthasterP_rna28711:0.400635,StrongylocentrotusP_rna28067:0.430342)100:0.199596)100:0.463704,(((DanioR_ENSDART00000170078:0.173687,DanioR_ENSDART00000059262:0.321103)100:0.149787,(((Human_ENST00000518766:0.0600516,MusM_ENSMUST00000100398:0.0399959)100:0.147706,OphiophagusH_rna-gnl|NaturalisBC|L345_05953.mrna:0.144016)100:0.0552912,XenopusT_rna-XM_012971499.2:0.314307)100:0.071059)100:0.200071,((DanioR_ENSDART00000186017:0.234563,DanioR_ENSDART00000043924:0.207454)100:0.118131,(((Human_ENST00000222644:0.0069296,MusM_ENSMUST00000036225:0.0199876)100:0.0375183,OphiophagusH_rna-gnl|NaturalisBC|L345_02183.mrna:0.0624707)100:0.0641893,XenopusT_rna-NM_001017060.2:0.127039)100:0.135382)100:0.115872)100:0.36487)94:0.114882,((((DrosophilaM_FBtr0089947:0.781668,ApisM_GB45145-RA:0.42336)100:0.194635,AmphibalanusA_rna-gnl|WGS_VIIS|FJT64_024143-RA_mrna:0.609923)100:0.195657,StrigamiaM_SMAR014361-RA:0.552026)100:0.327923,((CrassostreaG_EKC36065:0.613421,LottiaG_LotgiT193889:0.625764)100:0.407974,LingulaA_rna-XM_013563317.2:0.839255)99:0.163611)100:0.248816)96:0.128287,(((((((((CniAcroporaD_rna1180:0.128332,CniAcroporaM_amil.1.2.9429.m1:0.00734935)100:0.0122475,CniAcroporaT_aten_0.1.m1.7283.m1:0.0484132)100:0.146443,CniMontiporaC_g54285.t1:0.120286)100:0.0711164,CniGalaxeaF_gfas1.m1.1022.m1:0.11485)100:0.0559127,CniPoritesL_plut2.m8.7575.m1:0.136238)100:0.0771655,((CniFungiaSp_ffun1.m4.13280.m1:0.136767,(CniGoniastreaA_gasp1.m3.30368.m1:0.0225354,CniOrbicellaF_rna11789:0.0178418)100:0.048512)99:0.0266181,(((CniPocilloporaA_rna23493:1e-06,CniPocilloporaD_rna-XM_027199947.1:1e-06)100:0.0433503,CniMergedstylophoraP_rna14659:0.0383049)99:0.00102028,CniMergedstylophoraP_rna14655:0.320544)100:0.11011)100:0.0485964)100:0.0414657,(CniAmplexidiscus_evm.model.scaffold_414.4:0.0494158,CniDiscosoma_evm.model.scaffold_272.6:2.3873e-06)100:0.0949031)100:0.204801,((CniExaiptasiaP_rna-XM_028660795.1:0.19968,CniActiniaT_rna-XM_031703713.1:0.141881)100:0.104004,(CniNemvArnau_v1g116416:2.3889e-06,CniNemvArnau_v1g116440:1e-06)100:0.230183)100:0.131289)100:0.277752,(CniAureliaA_scaffold1178.g5.t1:0.763777,((CniDendronephthya_rna-XM_028537675.1:0.276924,CniXenia_Xe_021535-T1:0.425106)96:0.0576313,CniRenillaM_g6634.t1:0.370022)100:0.720418)98:0.0791146)100:0.229326)96:0.0884842,(MnemiopsisL_ML120734a-RA:1.40982,MnemiopsisL_ML35887a-RA:1.12023)90:0.273479)89:0.120026,BotrylloidesL_Boleac.CG.SB_v3.S712.g13480.01.t:2.26414)95:0.0809951,AmphimedonQ_rna13705:1.58834)99:0.116256,((((((((AcanthasterP_rna12906:0.0583606,StrongylocentrotusP_rna32833:0.209499)100:0.12349,(BotrylloidesL_Boleac.CG.SB_v3.S473.g10341.01.t:0.864581,((DanioR_ENSDART00000157826:0.410493,(((Human_ENST00000369534:0.0637225,MusM_ENSMUST00000033775:0.0604116)100:0.20726,OphiophagusH_rna-gnl|NaturalisBC|L345_13303.mrna:0.260452)100:0.0702967,XenopusT_rna-NM_001008151.2:0.52065)100:0.162325)100:0.736224,(((DanioR_ENSDART00000164469:0.0885024,DanioR_ENSDART00000100849:0.0149813)100:0.0229096,((Human_ENST00000645986:0.00137821,(MusM_ENSMUST00000115438:0.00135853,OphiophagusH_rna-gnl|NaturalisBC|L345_13405.mrna:0.0316959)54:1.6149e-06)65:0.00628774,(OphiophagusH_rna-gnl|NaturalisBC|L345_15148.mrna:0.271026,(OphiophagusH_rna-gnl|NaturalisBC|L345_16594.mrna:0.0095546,XenopusT_rna-XM_012956938.3:2.722e-06)5:0.00977462)5:0.00195214)10:0.0115019)54:0.0206491,OphiophagusH_rna-gnl|NaturalisBC|L345_12723.mrna:0.843906)85:0.0526567)71:0.0599108)90:0.0572404)87:0.0533286,((CrassostreaG_EKC30434:0.515912,LottiaG_LotgiT232969:0.313624)100:0.279277,((LingulaA_rna-XM_013552380.1:0.109296,LingulaA_rna-XM_013541108.1:0.063018)99:0.0387113,LingulaA_rna-XM_013553828.1:0.161101)100:0.11951)100:0.122089)88:0.053551,((DrosophilaM_FBtr0330368:0.344681,ApisM_GB53996-RA:0.571066)100:0.0964027,(StrigamiaM_SMAR002463-RA:0.204055,AmphibalanusA_rna-gnl|WGS_VIIS|FJT64_023314-RA_mrna:0.326829)95:0.10362)99:0.0783047)81:0.0591418,ApisM_GB53995-RA:0.751187)88:0.0704934,CaenorhabditisE_F17E5.1a.1:0.915712)97:0.187416,((((((((((CniAcroporaD_rna23975:0.0350991,CniAcroporaD_rna33765:0.102723)100:0.0275037,CniAcroporaM_amil.1.2.3510.m1:0.00650602)100:0.00826457,CniAcroporaT_aten_0.1.m1.20791.m1:0.0139225)100:0.0994191,CniMontiporaC_adi2mcaRNA23975_R0:0.0969857)100:0.05827,(((CniFungiaSp_ffun1.m4.9456.m1:0.0641383,(CniGoniastreaA_gasp1.m3.17876.m1:0.0323631,CniOrbicellaF_rna24159:0.00722307)100:0.0236723)99:0.0134671,CniFungiaSp_ffun1.m4.9457.m1:0.0531134)99:0.0103974,((CniPocilloporaA_rna1674:1e-06,CniPocilloporaD_rna-XM_027193225.1:1e-06)100:0.0372968,CniMergedstylophoraP_rna31257:0.0233274)100:0.0574443)100:0.0347334)97:0.0170177,CniPoritesL_plut2.m8.12881.m1:0.0887047)96:0.016996,(CniAmplexidiscus_evm.model.scaffold_185.3:0.0569819,CniDiscosoma_evm.model.scaffold_187.14:0.0260141)100:0.245322)100:0.125723,((CniExaiptasiaP_rna-XM_021046726.2:0.129474,CniActiniaT_rna-XM_031703100.1:0.0944139)100:0.0936967,CniNemvArnau_v1g209174:0.198976)100:0.126186)100:0.136602,((CniDendronephthya_rna-XM_028545621.1:0.0510783,CniXenia_Xe_014756-T1:0.184278)100:0.100169,CniRenillaM_g10237.t1:0.207686)100:0.399684)86:0.0943146,((CniAureliaA_scaffold672.g8.t1:0.763662,CniMorbakkaV_scaffold288.g18.t1:0.251003)97:0.136872,CniHydraV_rna14379:2.34154)81:0.229115)92:0.107057)95:0.431094,(CniAureliaA_scaffold672.g7.t1:0.653315,CniHydraV_rna21395:1.19717)99:0.854822)100:0.587022)77:0.138573,CaenorhabditisE_C50F2.8.1:3.00884)94:0.408903,((((((((AcanthasterP_rna2193:0.739016,StrongylocentrotusP_rna6810:0.721191)100:0.342515,(CaenorhabditisE_Y55B1BR.4.1:2.0176,(LingulaA_rna-XM_013563324.2:0.00304453,LingulaA_rna-XM_013558809.1:0.363339)100:0.569116)91:0.165939)68:0.114519,(((DrosophilaM_FBtr0088196:0.526676,ApisM_GB45852-RA:0.271572)100:0.159503,AmphibalanusA_rna-gnl|WGS_VIIS|FJT64_019324-RA_mrna:0.584338)100:0.219101,(StrigamiaM_SMAR010023-RA:0.793881,StrigamiaM_SMAR013138-RA:0.113913)100:0.420788)100:0.359555)16:0.0707984,(BotrylloidesL_Boleac.CG.SB_v3.S81.g14434.01.t:1.74364,(CrassostreaG_EKC30475:1.01556,LottiaG_LotgiT200172:0.640889)100:0.462839)93:0.169933)97:0.113515,(((((DanioR_ENSDART00000152409:0.296241,DanioR_ENSDART00000155042:0.173989)100:0.106583,((Human_ENST00000398393:0.0500917,MusM_ENSMUST00000100400:0.10157)100:0.167505,OphiophagusH_rna-gnl|NaturalisBC|L345_05961.mrna:0.319072)100:0.18039)100:0.460973,(DanioR_ENSDART00000181711:0.318464,((((Human_ENST00000337532:0.0212986,MusM_ENSMUST00000115869:0.100063)99:0.0202504,OphiophagusH_rna-gnl|NaturalisBC|L345_15386.mrna:0.595019)82:0.00595909,OphiophagusH_rna-gnl|NaturalisBC|L345_05992.mrna:0.400271)100:0.0584808,XenopusT_rna-XM_031903186.1:0.212068)99:0.0906461)100:0.231283)75:0.115172,DanioR_ENSDART00000081897:0.605102)99:0.239867,(((DanioR_ENSDART00000012574:0.00407084,DanioR_ENSDART00000045070:0.0039786)100:0.426212,(DanioR_ENSDART00000151749:0.917492,DanioR_ENSDART00000175639:0.453871)99:0.307565)100:0.139005,(((Human_ENST00000409474:0.125336,MusM_ENSMUST00000114275:0.168192)100:0.210819,OphiophagusH_rna-gnl|NaturalisBC|L345_14975.mrna:0.295854)100:0.0973579,XenopusT_rna-XM_031893856.1:0.364284)100:0.161238)100:0.900723)100:0.360988)97:0.128307,((((((((((CniAcroporaD_rna1182:2.695e-06,CniAcroporaT_aten_0.1.m1.7282.m1:0.152248)83:0.0299451,CniAcroporaD_rna41318:0.0533213)74:0.000319708,CniAcroporaM_amil.1.2.9430.m1:0.0298469)100:0.32866,CniMontiporaC_g54282.t1:0.289454)100:0.162842,CniPoritesL_plut2.m8.7572.m1:0.190669)97:0.041583,CniGalaxeaF_gfas1.m1.1024.m1:0.382832)99:0.0363561,CniPoritesL_plut2.m8.7571.m1:0.390995)100:0.112671,((CniFungiaSp_ffun1.m4.13279.m1:0.285953,(CniGoniastreaA_gasp1.m3.30369.m1:0.121718,CniOrbicellaF_rna11783:0.0743291)100:0.175193)100:0.0974792,((CniPocilloporaA_rna23496:1e-06,CniPocilloporaD_rna-XM_027199942.1:1e-06)100:0.121497,CniMergedstylophoraP_rna14661:0.126093)100:0.41621)100:0.0850981)100:0.322751,CniAmplexidiscus_evm.model.scaffold_414.6:0.51641)100:0.639204,((CniExaiptasiaP_rna-XM_021051257.2:0.318123,CniActiniaT_rna-XM_031702339.1:0.284915)100:0.227044,CniNemvArnau_v1g199299:0.708954)100:0.284543)100:0.495842)71:0.109239,(((CniAureliaA_scaffold598.g2.t1:1.18787,CniMorbakkaV_scaffold389.g5.t2:1.48421)99:0.322319,CniDendronephthya_rna-XM_028547209.1:1.48364)99:0.524611,(AmphimedonQ_rna13707:1.88028,MnemiopsisL_ML096814a-RA:1.38813)88:0.274411)55:0.0766355)84:0.10243,(AmphimedonQ_rna5174:1.57734,(((CniAureliaA_scaffold342.g14.t1:0.470588,CniMorbakkaV_scaffold50.g61.t1:0.518048)100:0.165973,CniHydraV_rna9863:0.85624)100:0.469212,(((((((((((CniAcroporaD_rna16223:0.011229,CniAcroporaM_amil.1.2.8644.m1:0.00534683)100:0.0133204,CniAcroporaT_aten_0.1.m1.31104.m1:0.0119168)100:0.118615,CniMontiporaC_g22530.t1:0.0861195)100:0.0922889,CniGalaxeaF_gfas1.m1.1276.m1:0.0788799)100:0.0327415,CniPoritesL_plut2.m8.22121.m1:0.109862)98:0.0444773,(CniFungiaSp_ffun1.m4.13192.m1:0.062077,((CniGoniastreaA_gasp1.m3.9914.m1:0.593665,CniOrbicellaF_rna5777:0.0320365)97:0.0507877,CniGoniastreaA_gasp1.m3.25863.m1:0.0156439)99:0.0621558)98:0.0111115)93:0.0268402,((CniPocilloporaA_rna12302:1e-06,CniPocilloporaD_rna-XM_027188626.1:1e-06)100:0.0398991,CniMergedstylophoraP_rna17531:0.0480962)100:0.0692471)100:0.154714,(CniAmplexidiscus_evm.model.scaffold_63.55:0.0438417,CniDiscosoma_evm.model.scaffold_4.187:0.0421547)100:0.197105)100:0.263976,((CniExaiptasiaP_rna-XM_021041296.2:0.316311,CniActiniaT_rna-XM_031710114.1:0.29905)100:0.200402,(CniNemvArnau_v1g131394:0.0699127,CniNemvArnau_v1g173637:2.7208e-06)100:0.348003)100:0.149502)100:0.323341,((CniDendronephthya_rna-XM_028553951.1:0.157933,CniXenia_Xe_028944-T1:0.343951)100:0.213902,CniRenillaM_g3202.t1:0.24701)100:0.903613)100:0.197885,((((BotrylloidesL_Boleac.CG.SB_v3.S1266.g01977.01.t:0.00782727,BotrylloidesL_Boleac.CG.SB_v3.S440.g09817.01.t:0.00781683)100:1.37765,((DanioR_ENSDART00000014306:0.231398,DanioR_ENSDART00000028084:0.954361)57:0.068265,((Human_ENST00000261681:0.00918189,MusM_ENSMUST00000082024:0.03702)100:0.0752914,XenopusT_rna-XM_002937200.4:0.12115)100:0.0820617)100:0.335742)97:0.16909,CaenorhabditisE_C01B7.4a.2:1.93217)45:0.0500991,(((((DrosophilaM_FBtr0100376:0.930077,ApisM_GB43138-RA:0.685798)100:0.302987,AmphibalanusA_rna-gnl|WGS_VIIS|FJT64_021056-RA_mrna:0.58969)100:0.184661,StrigamiaM_SMAR003371-RA:0.453835)100:0.196804,((CrassostreaG_EKC34701:0.522139,LottiaG_LotgiT115808:0.510904)100:0.215053,LingulaA_rna-XM_013536879.2:0.652812)99:0.114725)100:0.185113,(AcanthasterP_rna1830:0.4711,(StrongylocentrotusP_rna29847:0.00368263,StrongylocentrotusP_rna29849:0.0252488)100:0.625907)100:0.464604)42:0.0297883)100:0.274082)99:0.188057)100:0.32446)91:0.223351)81:0.130983)76:0.149919)64:0.143798)67:0.12614)79:0.177631)96:0.470453)100:0.510171)95:0.277494)66:0.156541)29:0.0446867)55:0.149044)94:0.116146)0;
