# Supplementary material for: Evolution of Protein-Mediated Biomineralization in Scleractinian Corals
Source: Front Genet. 2021 Feb 2;12:618517. doi: 10.3389/fgene.2021.618517 (PMC7902050; doi:10.3389/fgene.2021.618517)
Supplement: Supplementary file 2 [file Data_Sheet_2.ZIP › tree.biomin.OG0000312.tree.txt]

((((((FungAshbyaG_AAS51451:0.0617362,(FungCandidaG_CAG61729:0.203283,FungSaccharomycesC_YFL037W_mRNA:0.100528)100:0.0498137)100:0.261468,FungYarrowiaL_CAG78963:0.349354)100:0.204266,(FungSchizosaccharomycesP_SPBC26H8.07c.1:0.428781,(FungYarrowiaL_CAG80047:0.678013,fungRhodotorulaT_POY75604:1.129)99:0.491763)58:0.108432)61:0.0937494,FungScedosporiumA_KEZ42967:0.237377)64:0.0651734,(fungRhodotorulaT_POY71293:0.415724,fungRhodotorulaT_POY72048:0.50504)100:0.261377)100:0.047142,(MnemiopsisL_ML38528a-RA:0.530648,(((CniDendronephthya_rna-XM_028536938.1:0.177717,CniXenia_Xe_005621-T1:0.674694)100:0.248456,(CniActiniaT_rna-XM_031704741.1:0.959231,CniNemvArnau_v1g196813:0.392274)100:0.401486)94:0.0918709,((CniMorbakkaV_scaffold71.g48.t1:0.164196,(AmphibalanusA_rna-gnl|WGS_VIIS|FJT64_017346-RA_mrna:0.0222689,AmphibalanusA_rna-gnl|WGS_VIIS|FJT64_027236-RA_mrna:2.211e-06)100:0.841462)79:0.0221229,((((((AcanthasterP_rna35027:1.68212,(((CaenorhabditisE_T04H1.9.1:1.85375,(DrosophilaM_FBtr0076969:1.99826,ApisM_GB44075-RA:1.52749)98:0.242937)95:0.167525,(((((((((((CniAcroporaD_rna11508:2.7293e-06,CniAcroporaD_rna31817:2.0925e-06)100:0.0724022,CniAcroporaM_amil.1.2.20940.m1:2.722e-06)100:0.0157096,CniAcroporaT_aten_0.1.m1.20352.m1:2.6216e-06)100:0.0505652,CniMontiporaC_g25708.t1:0.0694959)100:0.0672114,((CniAmplexidiscus_evm.model.scaffold_26.16:0.0831829,CniDiscosoma_evm.model.scaffold_191.20:0.0657961)100:0.20144,((CniFungiaSp_ffun1.m4.19028.m1:0.0742087,(CniGoniastreaA_gasp1.m3.3150.m1:0.0182769,CniOrbicellaF_rna35267:0.00253508)100:0.0431738)100:0.0356975,((CniPocilloporaA_rna16953:2.4422e-06,CniPocilloporaD_rna-XM_027193318.1:1e-06)100:0.0519974,CniMergedstylophoraP_rna18022:0.0498696)100:0.0645611)96:0.0447617)95:0.0208716)90:0.020174,CniGalaxeaF_gfas1.m1.4446.m1:0.0839654)91:0.01809,CniPoritesL_plut2.m8.30650.m1:0.065684)100:0.312998,CniNemvArnau_v1g163734:0.39505)99:0.179114,CniActiniaT_rna-XM_031694688.1:0.33502)93:0.0964328,CniExaiptasiaP_rna-XM_028656669.1:0.431371)100:0.863201,((CniThelohanellusK_rna6128:0.623849,CniHenneguyaS_rna-gnl|WGS_SGJC|scaffold_3733-processed-0.1-mRNA:0.635576)100:1.50441,CrassostreaG_EKC19346:0.545337)18:0.0345879)20:0.0498287)45:0.0961954,((((CniAmplexidiscus_evm.model.scaffold_36.1:0.0729985,CniDiscosoma_evm.model.scaffold_31.112:0.0583278)100:0.213555,(((CniFungiaSp_ffun1.m4.10558.m1:0.0826137,((CniPocilloporaA_rna15845:1e-06,CniPocilloporaD_rna-XM_027192195.1:1e-06)100:0.0456107,CniMergedstylophoraP_rna4392:0.028325)100:0.0761716)81:0.0271314,((CniGoniastreaA_gasp1.m3.7511.m1:0.0399585,CniOrbicellaF_rna5092:0.0346513)89:2.0813e-06,CniOrbicellaF_rna5091:2.7567e-06)100:0.0589934)100:0.0888466,((CniGalaxeaF_gfas1.m1.8523.m1:2.1478e-06,AmphibalanusA_rna-gnl|WGS_VIIS|FJT64_022470-RA_mrna:1.16702)94:0.176089,CniMontiporaC_g41433.t1:0.115707)38:0.0116547)50:0.0444162)91:0.242083,((CniExaiptasiaP_rna-XM_021044191.1:0.195928,CniActiniaT_rna-XM_031704426.1:0.127746)100:0.206902,((CniNemvArnau_v1g213423:0.327729,CniNemvArnau_v1g231385:2.1079e-06)100:0.285757,CniNemvArnau_v1g213425:0.493695)100:0.202427)100:0.192286)95:0.546513,(CniAureliaA_scaffold851.g8.t1:1.16562,(CniHydraV_rna14126:1.28269,(CniHydraV_rna16801:1.98753,CniMorbakkaV_scaffold226.g11.t1:0.632407)17:0.24788)17:0.167557)62:0.678413)60:0.383709)60:0.0220985)61:0.0213212,((CniThelohanellusK_rna10980:0.36862,(CniHenneguyaS_rna-gnl|WGS_SGJC|scaffold_324-augustus-0.8-mRNA:0.495998,CniMyxobolusS_rna-gnl|WGS_QWKW|scaffold_398-snap-0.4-mRNA:0.596004)94:0.143071)95:0.523633,((MnemiopsisL_ML35937a-RA:0.627525,MnemiopsisL_ML35938a-RA:1.65755)90:0.875164,MnemiopsisL_ML218013a-RA:0.591492)89:0.188505)81:0.143425)72:0.0977898,StrongylocentrotusP_rna33856:0.295505)52:0.0540494,(((((((((CniAcroporaD_rna15640:2.026e-06,CniAcroporaD_rna41169:1e-06)100:0.00824493,CniAcroporaT_aten_0.1.m1.11831.m1:0.0181934)100:0.0878562,(CniMontiporaC_g16089.t1:0.0154873,CniMontiporaC_g58525.t1:2.3088e-06)100:0.0565183)44:0.0241612,CniGalaxeaF_gfas1.m1.4279.m1:0.0329734)46:0.0447887,(CniFungiaSp_ffun1.m4.21083.m1:0.114133,(CniGoniastreaA_gasp1.m3.2037.m1:0.0191723,CniOrbicellaF_rna13897:0.283746)100:0.0119693)99:0.00665722)40:0.00797703,CniPoritesL_plut2.m8.19081.m1:0.119993)84:2.937e-06,((CniPocilloporaA_rna6113:2.3159e-06,CniPocilloporaD_rna-XM_027182447.1:2.3447e-06)100:0.0119978,CniMergedstylophoraP_rna25629:0.0120615)100:0.025236)100:0.0664609,(CniAmplexidiscus_evm.model.scaffold_89.7:0.0163241,CniDiscosoma_evm.model.scaffold_47.46:0.0229069)100:0.198822)99:0.116815,(StrongylocentrotusP_rna18095:0.298672,StrongylocentrotusP_rna38547:0.107624)100:0.100918)58:0.0390601)34:0.0126828,(CaenorhabditisE_C54C6.2.1:0.0465934,(CaenorhabditisE_K01G5.7.1:0.049575,CaenorhabditisE_C36E8.5.4:0.0329607)100:0.12092)100:0.158153)35:0.0218463,((((((((BotrylloidesL_Boleac.CG.SB_v3.S229.g05381.01.t:0.360708,(DanioR_ENSDART00000075040:0.317777,(((Human_ENST00000217133:0.120966,MusM_ENSMUST00000016399:0.110794)100:0.36583,OphiophagusH_rna-gnl|NaturalisBC|L345_10289.mrna:0.133637)100:0.0751091,XenopusT_rna-XM_031894677.1:0.251767)100:0.0697457)100:0.173896)100:0.0599123,DrosophilaM_FBtr0334906:0.323246)52:0.0461205,AmphibalanusA_rna-gnl|WGS_VIIS|FJT64_013009-RA_mrna:0.267911)95:0.0211393,LingulaA_rna-XM_013561235.1:0.0424721)94:0.00940396,LottiaG_LotgiT190168:0.352258)76:0.0226299,((((CniDendronephthya_rna-XM_028537693.1:0.0196184,CniRenillaM_g3022.t1:0.183391)100:0.0365453,CniXenia_Xe_021868-T1:0.0171611)100:0.351588,CniDiscosoma_evm.model.scaffold_77.28:0.220064)36:0.0411639,AmphimedonQ_rna3208:0.00294997)33:0.0829188)37:0.0622628,(BotrylloidesL_Boleac.CG.SB_v3.S372.g08583.01.t:0.0926859,CaenorhabditisE_B0272.1.1:0.100565)91:0.0212185)30:0.0544487,(StrigamiaM_SMAR015395-RA:0.0791074,((CniHydraV_rna3413:2.3047e-06,CniHydraV_rna3414:0.323107)100:0.150776,((((CniDendronephthya_rna-XM_028554240.1:0.607574,LottiaG_LotgiT239523:0.139899)100:0.0484636,StrongylocentrotusP_rna38545:0.138132)98:0.0314614,(CniExaiptasiaP_rna-XM_021038602.2:0.121355,CniActiniaT_rna-XM_031709987.1:0.0895978)100:0.104544)98:0.0215951,(CniPoritesL_plut2.m8.18630.m1:0.258948,(CniGalaxeaF_gfas1.m1.22549.m1:1e-06,(((((BotrylloidesL_Boleac.CG.SB_v3.S20.g04670.01.t:0.54983,CniRenillaM_g23636.t1:2.4785e-06)57:0.0615174,(CniRenillaM_g23637.t1:0.0281775,CniRenillaM_g23638.t1:0.103122)100:0.0131786)57:0.0342261,CniDendronephthya_rna-XM_028536916.1:0.15635)55:0.0224793,(((((CniDendronephthya_rna-XM_028536918.1:0.0181578,CniDendronephthya_rna-XM_028536937.1:0.0646986)78:2.4609e-06,CniDendronephthya_rna-XM_028536677.1:2.055e-06)98:0.00623218,CniXenia_Xe_005620-T1:2.255e-06)97:0.00629637,CniXenia_Xe_005598-T1:0.00598217)96:0.0126169,CniXenia_Xe_005597-T1:0.0585214)100:0.0214634)57:0.0177486,(((AcanthasterP_rna7274:0.0481754,(StrongylocentrotusP_rna38541:0.0149307,StrongylocentrotusP_rna38543:2.5537e-06)100:0.0331532)98:0.00549545,StrongylocentrotusP_rna38544:0.265351)94:0.031065,(((StrongylocentrotusP_rna12531:0.0485884,StrongylocentrotusP_rna38546:0.0715049)98:0.00277654,StrongylocentrotusP_rna12533:0.0425192)97:0.0268465,(MnemiopsisL_ML020045a-RA:0.0120515,(((((CniDendronephthya_rna-XM_028536623.1:0.0542632,CniXenia_Xe_005619-T1:2.138e-06)98:6.4989e-06,MnemiopsisL_ML24281a-RA:0.154334)95:0.00586799,CniRenillaM_g23635.t1:2.1775e-06)96:0.0116797,(MnemiopsisL_ML141755a-RA:2.1623e-06,MnemiopsisL_ML07214a-RA:0.056696)99:0.0369322)86:0.0123195,((CniMorbakkaV_scaffold485.g20.t1:0.0503792,CniMorbakkaV_scaffold78.g26.t1:0.0378725)95:0.0261113,((CniFungiaSp_ffun1.m4.11629.m1:0.417634,StrongylocentrotusP_rna15333:0.019068)34:0.0106504,((((Human_ENST00000568584:0.025115,Human_ENST00000308911:0.0777454)100:0.267956,LottiaG_LotgiT182307:0.0428717)92:0.0139836,CrassostreaG_EKC25407:0.0606521)72:0.0111945,(CniHydraV_rna18297:0.00592214,((CniHydraV_rna3415:0.089995,CniMorbakkaV_scaffold78.g30.t1:2.2305e-06)57:0.00602797,(((((AcanthasterP_rna7273:2.0732e-06,(CniAcroporaD_rna4079:2.8e-06,CniAcroporaM_amil.1.2.2542.m1:2.2475e-06)100:0.276874)98:0.0207232,AcanthasterP_rna21482:0.0989348)80:0.0216575,AcanthasterP_rna7278:2.0015e-06)77:0.0163023,AcanthasterP_rna7275:0.0541697)95:0.0157026,((CniActiniaT_rna-XM_031713052.1:2.4498e-06,LingulaA_rna-XM_013553707.2:0.031269)53:0.00587295,(((((((((((((CniAcroporaD_rna3799:0.00589321,CniMontiporaC_g41435.t1:0.0178877)95:2.5909e-06,CniAcroporaT_aten_0.1.m1.34581.m1:0.0118391)91:2.6649e-06,(CniPocilloporaA_rna15846:2.9745e-06,CniPocilloporaD_rna-XM_027192222.1:2.0278e-06)100:0.0228351)78:0.00344171,((CniAcroporaM_amil.1.2.2538.m1:2.006e-06,CniMontiporaC_g41436.t1:1e-06)40:2.53e-06,CniAcroporaT_aten_0.1.m1.34584.m1:2.3592e-06)41:2.324e-06)50:0.00634902,CniAcroporaM_amil.1.2.2537.m1:0.127881)87:0.0268436,(CniPoritesL_plut2.m8.3795.m1:0.0279779,(CniExaiptasiaP_rna-XM_021049796.2:2.4786e-06,CniActiniaT_rna-XM_031704534.1:0.0145333)100:0.012572)80:0.0081561)87:0.0493849,(((((((((((StrongylocentrotusP_rna21236:2.16921,(StrongylocentrotusP_rna31583:0.404349,LottiaG_LotgiT176794:0.079076)90:1.01051)88:0.866291,LottiaG_LotgiT146373:2.3194e-06)80:0.0268479,LottiaG_LotgiT178048:0.568274)79:0.0194686,LottiaG_LotgiT213227:2.6306e-06)49:0.00590849,(LottiaG_LotgiT206161:2.1277e-06,((LottiaG_LotgiT201398:2.1253e-06,LottiaG_LotgiT69672:2.5423e-06)86:0.0354714,(LottiaG_LotgiT147032:1e-06,LottiaG_LotgiT146462:1e-06)100:0.00947847)16:2.413e-06)18:0.00588114)3:2.4452e-06,LottiaG_LotgiT213129:0.00587702)2:2.436e-06,LottiaG_LotgiT230936:1e-06)3:2.4315e-06,((((((LottiaG_LotgiT182889:2.964e-06,LottiaG_LotgiT228939:0.00588301)69:0.00593076,(LottiaG_LotgiT203506:1e-06,LottiaG_LotgiT203547:1e-06)80:2.0493e-06)32:2.4254e-06,((LottiaG_LotgiT203866:0.0209764,LottiaG_LotgiT193371:0.0126244)85:0.00945756,LottiaG_LotgiT205348:0.0117636)70:0.00589239)23:2.4327e-06,LottiaG_LotgiT202847:1e-06)9:0.00586774,LottiaG_LotgiT239680:0.0902963)34:2.176e-06,LottiaG_LotgiT178018:0.0984303)9:2.3178e-06)1:2.0941e-06,((LottiaG_LotgiT195948:2.1432e-06,LottiaG_LotgiT195970:1e-06)68:2.0046e-06,LottiaG_LotgiT205056:0.00586856)71:0.00587276)4:2.8018e-06,(LottiaG_LotgiT186501:0.00855204,(LottiaG_LotgiT203824:2.1774e-06,(LottiaG_LotgiT217729:2.3e-06,LottiaG_LotgiT233643:1e-06)99:0.0118659)46:0.00579646)10:0.000113204)96:0.0200922,LottiaG_LotgiT218926:0.0122623)99:0.0252814)81:0.0480449,(LottiaG_LotgiT204297:0.0483367,LottiaG_LotgiT223078:0.00554087)47:0.012037)25:2.4738e-06,((CniFungiaSp_ffun1.m4.10557.m1:0.0454319,(CniOrbicellaF_rna5090:2.2425e-06,((CniPocilloporaA_rna15843:0,CniPocilloporaD_rna-XM_027192218.1:0)0:1e-06,CniMergedstylophoraP_rna4394:2.1115e-06)100:0.0329011)98:0.00657593)98:0.00929006,(((CniFungiaSp_ffun1.m4.10560.m1:2.5656e-06,CniGalaxeaF_gfas1.m1.8519.m1:0.415566)78:0.0120441,CniMergedstylophoraP_rna4391:0.0117657)54:0.00594712,(CniGoniastreaA_gasp1.m3.7516.m1:0.0118858,CniOrbicellaF_rna5087:0.0447162)52:2.4038e-06)62:0.0119381)98:0.0299744)81:0.0389019,LottiaG_LotgiT220547:0.0118312)57:2.4309e-06,LottiaG_LotgiT202077:0.005901)86:0.0209979,(((CniGalaxeaF_gfas1.m1.8521.m1:0.0613153,LingulaA_rna-XM_013553733.1:2.6587e-06)55:0.00628664,LingulaA_rna-XM_013553756.1:2.1766e-06)29:2.194e-06,LingulaA_rna-XM_013553745.1:0.00596987)44:0.00617976)56:0.0184452,(LottiaG_LotgiT223043:0.0234893,(StrongylocentrotusP_rna31584:2.1522e-06,(((((((((((CniAcroporaD_rna1167:0.502808,(CniAcroporaM_amil.1.2.9416.m1:2.007e-06,CniAcroporaT_aten_0.1.m1.7296.m1:0.0119337)92:2.0257e-06)100:0.0276176,(CniMontiporaC_g36333.t1:2.418e-06,CniMontiporaC_g70629.t1:0.00575768)100:0.0447785)99:0.0257319,CniFungiaSp_ffun1.m4.1194.m1:0.0499249)87:0.000631284,CniGalaxeaF_gfas1.m1.16967.m1:0.0730643)86:0.0200326,((CniGoniastreaA_gasp1.m3.15852.m1:0.0814915,(CniOrbicellaF_rna7708:0.0394903,((CniPocilloporaA_rna20184:1e-06,CniPocilloporaD_rna-XM_027196598.1:1e-06)100:0.0610078,CniMergedstylophoraP_rna18098:0.0163429)100:0.0414561)100:0.0159764)100:0.0369029,CniPoritesL_plut2.m8.7555.m1:0.0431533)90:0.022733)99:0.0485211,CniAmplexidiscus_evm.model.scaffold_144.19:0.0734806)100:0.0488357,(DrosophilaM_FBtr0072270:0.136213,ApisM_GB44134-RA:0.130693)100:0.144164)97:0.0203279,(((DanioR_ENSDART00000147110:0.0741269,((Human_ENST00000317702:0.0433815,MusM_ENSMUST00000001513:0.0286189)100:0.0242242,XenopusT_rna-NM_001008055.1:0.0428449)100:0.0236578)100:0.127801,(((Human_ENST00000556922:0.0263345,OphiophagusH_rna-gnl|NaturalisBC|L345_05044.mrna:0.0193209)100:0.0511506,MusM_ENSMUST00000071134:0.0051573)99:0.00217083,XenopusT_rna-NM_204077.1:0.0205496)100:0.0584876)100:0.0939491,LottiaG_LotgiT238998:0.22199)93:0.0224687)97:0.021726,((LottiaG_LotgiT207064:0.341334,StrigamiaM_SMAR014081-RA:0.105619)97:0.0272571,LottiaG_LotgiT223026:0.25773)95:0.0382739)93:0.0280127,(((((((DanioR_ENSDART00000024135:0.103571,OphiophagusH_rna-gnl|NaturalisBC|L345_16886.mrna:0.0268555)97:0.0132751,Human_ENST00000333628:2.946e-06)48:2.169e-06,MusM_ENSMUST00000056427:2.0649e-06)99:0.0125238,Human_ENST00000259818:2.9195e-06)38:2.254e-06,MusM_ENSMUST00000075774:2.3925e-06)82:2.6367e-06,OphiophagusH_rna-gnl|NaturalisBC|L345_13857.mrna:2.1431e-06)99:0.00622855,XenopusT_rna-NM_203944.1:0.00591775)98:0.0480371)77:0.0158104,(((MonosigaB_rna-XM_001743918.1:1e-06,MonosigaB_rna-XM_001743385.1:0.00601056)100:0.0473349,((SalpingoecaR_rna-gnl|WGS_ACSY|mrna_PTSG_04414T0:0.00969385,SalpingoecaR_rna-gnl|WGS_ACSY|mrna_PTSG_09516T0:0.00862865)100:0.0116173,SalpingoecaR_rna-gnl|WGS_ACSY|mrna_PTSG_11363T0:0.0395858)100:0.0391227)99:0.0176814,(((((((((((((AcanthasterP_rna7285:0.0899799,((((CaenorhabditisE_ZK154.3.1:0.166076,(DrosophilaM_FBtr0086537:0.0648081,ApisM_GB44133-RA:0.0111768)100:0.0364072)100:0.0243666,DrosophilaM_FBtr0082046:0.0877892)75:0.0109492,(ApisM_GB44074-RA:0.0548476,ApisM_GB41707-RA:0.0841239)99:0.0151705)99:0.0188406,StrigamiaM_SMAR014557-RA:0.00606928)98:0.0126633)92:0.0122589,(((((((((DanioR_ENSDART00000019573:0.0440053,DanioR_ENSDART00000161507:0.0107367)98:0.00628717,(DanioR_ENSDART00000055380:0.0180363,(((Human_ENST00000327892:1e-06,MusM_ENSMUST00000001566:1e-06)94:2.4398e-06,OphiophagusH_rna-gnl|NaturalisBC|L345_12037.mrna:0.05893)100:0.00600695,XenopusT_rna-NM_001006894.1:2.038e-06)100:0.0190748)100:0.0263152)95:0.0183791,DanioR_ENSDART00000041279:0.006056)47:2.2474e-06,DanioR_ENSDART00000168241:0.0303356)47:0.00606804,DanioR_ENSDART00000061149:0.00603374)97:0.0122367,((Human_ENST00000264071:2.8317e-06,MusM_ENSMUST00000071135:2.8317e-06)100:0.0301746,(OphiophagusH_rna-gnl|NaturalisBC|L345_02913.mrna:0.0714314,XenopusT_rna-NM_001037268.1:0.0245839)99:0.00543762)84:2.3988e-06)97:0.00598387,MusM_ENSMUST00000043584:1e-06)30:2.1914e-06,Human_ENST00000340384:1e-06)75:0.0125336,(StrongylocentrotusP_rna15334:2.0257e-06,XenopusT_rna-XM_012969765.3:0.00863149)34:2.1368e-06)93:0.0171978)87:0.00677759,CniActiniaT_rna-XM_031704449.1:0.0223386)72:2.5803e-06,((CniPocilloporaA_rna22721:2.4854e-06,CniPocilloporaD_rna-XM_027199171.1:2.4659e-06)85:2.4597e-06,(LingulaA_rna-XM_013561236.1:2.5077e-06,LingulaA_rna-XM_013561311.1:2.4028e-06)91:0.00621299)54:0.00602703)69:0.0063272,((((((((((((((((BotrylloidesL_Boleac.CG.SB_v3.S19.g04228.01.t:0.0128717,CniDiscosoma_evm.model.scaffold_31.113:0.0953302)19:0.00966123,(CrassostreaG_EKC30953:0.012263,CrassostreaG_EKC30036:2.3124e-06)100:0.0117449)19:0.0161032,(LingulaA_rna-XM_013555994.1:1.31281,LingulaA_rna-XM_013553766.2:2.7898e-06)99:0.0252834)16:0.0159609,(((CniAmplexidiscus_evm.model.scaffold_268.8:0.00890356,CniActiniaT_rna-XM_031704425.1:0.00594241)50:2.1209e-06,CniExaiptasiaP_rna-XM_021044192.2:1e-06)55:2.7367e-06,CniNemvArnau_v1g167737:0.0119885)88:0.00881379)12:2.5104e-06,((CniGalaxeaF_gfas1.m1.14282.m1:0.0748294,CniNemvArnau_v1g230370:0.0124362)96:2.2818e-06,CniMontiporaC_adi2mcaRNA3796_R3:2.4547e-06)95:0.00594491)8:2.4402e-06,(CniPocilloporaA_rna15844:0,CniPocilloporaD_rna-XM_027192219.1:0)0:2.4342e-06)5:2.159e-06,CniMergedstylophoraP_rna4393:2.0962e-06)74:0.0296864,((CrassostreaG_EKC35235:0.0352285,LottiaG_LotgiT218820:0.16378)100:0.0466924,LingulaA_rna-XM_013546877.1:0.0437669)95:0.0394886)61:0.0407365,CniMergedstylophoraP_rna26337:2.4523e-06)55:0.0388359,CniPoritesL_plut2.m8.3794.m1:0.0470822)17:2.5253e-06,CniAcroporaT_aten_0.1.m1.25221.m1:2.2293e-06)22:2.8667e-06,CniPoritesL_plut2.m8.18629.m1:0.0927028)25:2.5993e-06,CniAmplexidiscus_evm.model.scaffold_36.2:0.00587571)14:2.5746e-06,CniGalaxeaF_gfas1.m1.10263.m1:0.0058641)13:2.6968e-06,CniMontiporaC_g64067.t1:2.0069e-06)14:2.5366e-06,((CniAcroporaM_amil.1.2.3539.m1:0,CniPoritesL_plut2.m8.4114.m1:0)0:0,CniOrbicellaF_rna3361:0)0:1e-06)81:0.0254892)32:2.5004e-06,CniGalaxeaF_gfas1.m1.22548.m1:0.0389323)55:0.0283196,CniGoniastreaA_gasp1.m3.21904.m1:2.729e-06)53:2.0263e-06,CniExaiptasiaP_rna-XM_021057850.2:2.4419e-06)86:0.13435,BotrylloidesL_Boleac.CG.SB_v3.S20.g04669.01.t:0.00462782)81:0.110904,LottiaG_LotgiT197703:0.0213018)58:0.0506558,((CniNemvArnau_v1g245773:2.6588e-06,CniNemvArnau_v1g223919:0.0614955)99:0.0303125,CniNemvArnau_v1g229095:0.0368829)98:0.0112666)13:2.6536e-06,(CniNemvArnau_v1g213429:0.0268793,CniNemvArnau_v1g118944:0.0156581)44:2.0052e-06)26:2.3009e-06,(AcanthasterP_rna7272:0.00540181,AcanthasterP_rna7283:0.0340718)92:0.0204026)56:0.0428125)56:0.0378966)38:0.0351684)33:0.0513884)40:0.0244527)42:0.0210822)41:0.0223585)37:0.0228609)12:2.8118e-06)11:2.9614e-06)10:2.4938e-06)40:0.0220187)25:2.3851e-06)24:2.9647e-06)33:0.0158368)42:0.0206461)56:0.0268629)42:0.015083)26:0.00166323)41:0.0169073)46:0.0356564)45:0.0147728)37:0.0159469)33:0.0181854)35:0.041814)40:0.0286038)39:0.110834)100:0.047142)0;
