# Supplementary material for: Evolution of Protein-Mediated Biomineralization in Scleractinian Corals
Source: Front Genet. 2021 Feb 2;12:618517. doi: 10.3389/fgene.2021.618517 (PMC7902050; doi:10.3389/fgene.2021.618517)
Supplement: Supplementary file 2 [file Data_Sheet_2.ZIP › tree.biomin.OG0000347.tree.txt]

((((((((((((((((CniAcroporaD_rna11485:0.071002,(((((CniAcroporaD_rna34398:0.280943,CniAcroporaM_amil.1.2.20658.m1:0.067413)100:0.0636905,CniAcroporaM_amil.1.2.20655.m1:0.146871)57:0.0097033,(CniAcroporaM_amil.1.2.20657.m1:0.0610421,CniAcroporaT_aten_0.1.m1.5917.m1:0.118093)100:0.0743985)57:0.0159919,CniAcroporaM_amil.1.2.20656.m1:0.0685252)56:0.0145138,CniAcroporaT_aten_0.1.m1.5911.m1:0.133069)97:0.0246705)99:0.0547758,CniAcroporaT_aten_0.1.m1.5912.m1:0.401318)100:0.238979,CniMontiporaC_g9251.t1:0.43457)100:0.174334,CniGalaxeaF_gfas1.m1.19710.m1:0.376954)99:0.0709609,(CniPoritesL_plut2.m8.10608.m1:0.472864,CniPoritesL_plut2.m8.10618.m1:0.389464)99:0.173892)99:0.0681772,((CniAmplexidiscus_evm.model.scaffold_3565.1:1.18199,(((((CniFungiaSp_ffun1.m4.3303.m1:0.177984,((CniFungiaSp_ffun1.m4.20739.m1:0.254565,((CniFungiaSp_ffun1.m4.20742.m1:0.2059,CniFungiaSp_ffun1.m4.27788.m1:0.401148)98:0.07023,(CniFungiaSp_ffun1.m4.27784.m1:0.168046,CniFungiaSp_ffun1.m4.27783.m1:0.149472)100:0.100638)79:0.0072096)88:0.0392884,((((((CniGoniastreaA_gasp1.m3.4379.m1:0.110813,CniGoniastreaA_gasp1.m3.26850.m1:0.0653242)100:0.0740621,((((CniGoniastreaA_gasp1.m3.4382.m1:0.135468,(CniGoniastreaA_gasp1.m3.26848.m1:0.112693,CniGoniastreaA_gasp1.m3.26855.m1:0.0351366)100:0.123969)79:0.000761627,CniGoniastreaA_gasp1.m1b.37193.m1:0.451891)77:0.0624177,(CniGoniastreaA_gasp1.m3.4383.m1:0.139069,(CniGoniastreaA_gasp1.m3.5593.m1:0.10444,CniGoniastreaA_gasp1.m3.17142.m1:0.0529897)96:0.0196935)77:0.0220741)86:0.0356696,CniOrbicellaF_rna23657:0.0580952)47:0.0101518)47:0.0420242,(CniGoniastreaA_gasp1.m3.4381.m1:0.123024,CniGoniastreaA_gasp1.m3.7973.m1:0.0875164)68:0.0110264)89:0.091215,(CniOrbicellaF_rna25300:0.0785457,(CniOrbicellaF_rna25301:0.104452,CniOrbicellaF_rna25304:0.107764)75:0.00919222)86:0.0378339)79:0.0142868,(CniOrbicellaF_rna14554:0.0654685,CniOrbicellaF_rna23656:0.0691198)95:0.0420914)100:0.176899,CniGoniastreaA_gasp1.m1b.23096.m1:0.327164)77:0.0984502)62:0.0423915)64:0.0620923,(((CniFungiaSp_ffun1.m4.12869.m1:0.228112,CniFungiaSp_ffun1.m4.23060.m1:0.00499198)100:0.22941,((CniFungiaSp_ffun1.m4.27777.m1:0.0951542,CniFungiaSp_ffun1.m4.27782.m1:0.161775)100:0.0464544,CniFungiaSp_ffun1.m4.27778.m1:0.264591)100:0.0609739)100:0.0599297,((CniGoniastreaA_gasp1.m3.17147.m1:0.0472099,(CniGoniastreaA_gasp1.m3.17150.m1:0.0216351,CniGoniastreaA_gasp1.m3.17149.m1:0.0143195)100:0.0363358)100:0.0811402,(CniOrbicellaF_rna11137:2.0335e-06,CniOrbicellaF_rna11138:2.0304e-06)100:0.124355)94:0.0804345)93:0.104009)59:0.0883888,(((CniPocilloporaA_rna25234:1e-06,CniPocilloporaD_rna-XM_027201651.1:2.1982e-06)100:0.154299,(CniMergedstylophoraP_rna27749:0.164958,CniMergedstylophoraP_rna27750:0.253875)100:0.105177)100:0.0890238,((CniPocilloporaA_rna25237:1e-06,CniPocilloporaD_rna-XM_027201668.1:1e-06)100:0.206184,(((CniMergedstylophoraP_rna27742:0.212301,CniMergedstylophoraP_rna34353:0.0413844)100:0.317217,CniMergedstylophoraP_rna27745:0.223856)99:0.0179632,(CniMergedstylophoraP_rna30351:0.199468,CniMergedstylophoraP_rna34354:0.0945342)100:0.260714)100:0.138423)100:0.0953361)100:0.131869)48:0.0422025,(((CniPocilloporaA_rna1752:1e-06,CniPocilloporaD_rna-XM_027194137.1:1e-06)100:0.0976615,(CniPocilloporaA_rna1755:2.1462e-06,CniPocilloporaD_rna-XM_027194015.1:2.3167e-06)100:0.100468)100:0.15447,CniMergedstylophoraP_rna27740:0.504598)100:0.208622)93:0.101808,(((((((((CniGalaxeaF_gfas1.m1.9799.m1:0.0636108,CniGalaxeaF_gfas1.m1.12686.m1:0.0481332)100:0.0106536,CniGalaxeaF_gfas1.m1.22090.m1:0.0203429)81:2.4215e-06,CniGalaxeaF_gfas1.m1.21407.m1:0.0459959)97:0.0137477,CniGalaxeaF_gfas1.m1.9800.m1:0.0188385)93:0.0162152,CniGalaxeaF_gfas1.m1.12934.m1:0.0803283)100:0.0770913,CniOrbicellaF_rna28651:0.292464)100:0.0445025,(CniOrbicellaF_rna31050:2.445e-06,CniOrbicellaF_rna31051:0.292712)100:0.196493)100:0.0841529,(CniGalaxeaF_gfas1.m1.9801.m1:0.0701221,CniGalaxeaF_gfas1.m1.23667.m1:0.273989)100:0.273592)98:0.10532,(CniPoritesL_plut2.m8.8303.m1:0.100488,CniPoritesL_plut2.m8.19960.m1:0.165928)100:0.378425)85:0.0509163)46:2.0899e-06)51:0.0489146,(CniGalaxeaF_gfas1.m1.3431.m1:0.413197,((CniGalaxeaF_gfas1.m1.21907.m1:0.625396,((CniPoritesL_plut2.m8.2618.m1:0.108758,((CniPoritesL_plut2.m8.2617.m1:0.00642155,CniPoritesL_plut2.m8.2616.m1:0.00321474)100:0.0293057,CniPoritesL_jamg1.model.Sc0000021.26:0.0544727)100:0.103042)100:0.273582,CniPoritesL_jamg1.model.Sc0000021.33:1.10058)92:0.097918)97:0.025665,CniGalaxeaF_gfas1.m1.22254.m1:0.365179)99:0.0748698)71:0.0434934)90:0.0879794)90:0.0977514,(((CniMontiporaC_adi2mcaRNA18058_R1:0.125151,CniMontiporaC_g9911.t1:0.154225)100:0.175264,CniMontiporaC_adi2mcaRNA18057_R7:0.125697)100:0.0650133,(CniMontiporaC_adi2mcaRNA34398_R0:0.21173,(CniMontiporaC_adi2mcaRNA34398_R2:0.113613,(CniMontiporaC_adi2mcaRNA34398_R1:0.0472778,CniMontiporaC_adi2mcaRNA34398_R3:0.0927606)100:0.10285)100:0.11944)99:0.0506002)100:0.349287)92:0.0974446,(((CniAmplexidiscus_evm.model.scaffold_385.4:0.0612908,CniAmplexidiscus_evm.model.scaffold_385.8:0.210124)96:0.0207957,(CniDiscosoma_evm.model.scaffold_146.18:0.00485998,CniDiscosoma_evm.model.scaffold_416.20:0.0105817)100:0.183539)96:0.0433794,((CniAmplexidiscus_evm.model.scaffold_385.10:0.0943244,(CniDiscosoma_evm.model.scaffold_146.25:0.189346,CniDiscosoma_evm.model.scaffold_251.1:0.0524677)98:0.26252)65:0.00182013,CniAmplexidiscus_evm.model.scaffold_385.11:0.0750649)91:0.226701)91:0.339913)77:0.0465497,((CniAmplexidiscus_evm.model.scaffold_1060.2:0.0555185,CniAmplexidiscus_evm.model.scaffold_462.1:0.109449)100:0.898985,CniAmplexidiscus_evm.model.scaffold_385.7:0.488733)82:0.224043)92:0.0496788,CniPoritesL_plut2.m8.24751.m1:2.56075)96:0.101303,((((((((CniAcroporaD_rna18058:0.0625819,CniAcroporaM_amil.1.2.20556.m1:0.149166)100:0.0614312,CniAcroporaT_aten_0.1.m1.4637.m1:0.076893)100:0.372215,CniMontiporaC_g33239.t1:0.293135)100:0.154545,CniPoritesL_plut2.m8.7710.m1:0.385757)100:0.0629971,CniGalaxeaF_gfas1.m1.3132.m1:0.443716)100:0.114227,CniPoritesL_plut2.m8.7711.m1:0.672605)100:0.0636726,((CniFungiaSp_ffun1.m4.10090.m1:0.342513,(CniGoniastreaA_gasp1.m3.30069.m1:0.189374,CniOrbicellaF_rna20847:0.090813)100:0.162086)100:0.0883004,((CniPocilloporaA_rna1263:1e-06,CniPocilloporaD_rna-XM_027189087.1:1e-06)100:0.114237,CniMergedstylophoraP_rna29520:0.311897)100:0.349658)100:0.101027)100:0.107431,(CniAmplexidiscus_evm.model.scaffold_173.15:0.108285,CniDiscosoma_evm.model.scaffold_93.6:0.0680284)100:0.59086)100:0.358991)98:0.189756,((((((((CniAcroporaD_rna12120:0.0914187,CniAcroporaM_amil.1.2.20577.m1:0.0211623)100:0.0342072,CniAcroporaT_aten_0.1.m1.4613.m1:0.0463375)100:0.462922,CniGalaxeaF_gfas1.m1.1615.m1:0.45949)100:0.0523081,CniPoritesL_plut2.m8.14336.m1:0.425634)100:0.167826,((CniFungiaSp_ffun1.m4.16067.m1:0.194492,(CniGoniastreaA_gasp1.m3.17247.m1:0.0508532,CniOrbicellaF_rna30012:0.0793995)100:0.205865)100:0.0619463,(CniPocilloporaA_rna22972:2.4486e-06,CniPocilloporaD_rna-XM_027199369.1:1e-06)100:0.298992)100:0.155165)100:0.136255,(CniAmplexidiscus_evm.model.scaffold_173.4:0.166484,CniDiscosoma_evm.model.scaffold_93.18:0.182399)100:0.380228)100:1.0077,(CniExaiptasiaP_rna-XM_021038011.2:0.884624,((((CniActiniaT_rna-XM_031696056.1:0.0284704,CniActiniaT_rna-XM_031697597.1:0.0561538)100:0.0947116,(CniActiniaT_rna-XM_031696058.1:2.7279e-06,CniActiniaT_rna-XM_031699312.1:0.0347924)100:0.0140116)100:0.0472135,CniActiniaT_rna-XM_031704419.1:0.0722133)100:0.526387,CniActiniaT_rna-XM_031707984.1:0.507127)100:0.190268)100:0.338464)99:0.119046,((((((((((((((CniAcroporaD_rna24322:0.102635,(CniAcroporaD_rna24326:0.0276052,CniAcroporaM_amil.1.2.10174.m1:0.0329557)100:0.0348572)90:0.00699007,CniAcroporaM_amil.1.2.10169.m1:0.11936)97:0.0243564,(CniAcroporaD_rna24323:0.0868557,(CniAcroporaM_amil.1.2.10165.m1:0.0895245,CniAcroporaT_aten_0.1.m1.36620.m1:0.078888)99:0.0180498)97:0.0199771)100:0.035615,(CniAcroporaT_aten_0.1.m1.36628.m1:0.053279,CniAcroporaT_aten_0.1.m1.36632.m1:0.0983681)100:0.0357677)100:0.159624,((CniMontiporaC_adi2mcaRNA24326_R2:0.0720046,CniMontiporaC_g17354.t1:0.025083)100:0.0368119,((CniMontiporaC_g49354.t1:0.0139095,CniMontiporaC_g49388.t1:0.0232616)100:0.0267435,(CniMontiporaC_adi2mcaRNA24323_R8:0.00689463,CniMontiporaC_adi2mcaRNA24323_R7:2.5009e-06)100:0.139155)100:0.00836304)100:0.166807)100:0.155931,CniGalaxeaF_gfas1.m1.3582.m1:0.383739)79:0.0211621,CniGalaxeaF_gfas1.m1.3583.m1:0.52157)100:0.0593767,(CniPoritesL_plut2.m8.7332.m1:0.129207,CniPoritesL_plut2.m8.7338.m1:0.0704399)100:0.316428)100:0.147731,((CniFungiaSp_ffun1.m4.28844.m1:0.206778,((CniGoniastreaA_gasp1.m3.17051.m1:0.107446,CniOrbicellaF_rna8140:0.110808)100:0.0373303,CniOrbicellaF_rna10813:0.310859)100:0.101587)100:0.0959282,CniMergedstylophoraP_rna25414:0.385024)100:0.118828)100:0.224081,(((((CniFungiaSp_ffun1.m4.14003.m1:0.102134,CniFungiaSp_ffun1.m4.20575.m1:0.0647495)76:0.00317888,CniFungiaSp_ffun1.m4.14005.m1:0.132318)97:0.0995211,CniFungiaSp_ffun1.m4.26253.m1:0.0763362)100:0.0982488,(CniGoniastreaA_gasp1.m3.17050.m1:0.100257,((CniMontiporaC_adi2mcaRNA24326_R6:0.00208369,CniMontiporaC_adi2mcaRNA24326_R7:0.004421)100:0.154988,(CniOrbicellaF_rna10810:0.0404246,CniOrbicellaF_rna10811:0.0558879)100:0.0234911)100:0.0297075)100:0.168321)100:0.0870809,(CniGalaxeaF_gfas1.m1.20212.m1:0.161524,(CniMontiporaC_adi2mcaRNA24326_R5:0.0680591,CniMontiporaC_g61283.t1:0.165837)100:0.167933)100:0.160341)100:0.152325)100:0.150736,(CniAmplexidiscus_evm.model.scaffold_245.17:0.158631,CniDiscosoma_evm.model.scaffold_2.249:0.171904)100:0.393156)100:0.378014,((((CniFungiaSp_ffun1.m4.26486.m1:0.134794,CniOrbicellaF_rna641:0.233578)58:0.0399783,CniOrbicellaF_rna638:0.257783)51:0.00409949,((CniGoniastreaA_gasp1.m3.14619.m1:0.0564319,CniGoniastreaA_gasp1.m3.24139.m1:0.055926)98:0.017673,CniGoniastreaA_gasp1.m3.24137.m1:0.115438)100:0.088135)98:0.0568696,((CniPocilloporaA_rna23212:1e-06,CniPocilloporaD_rna-XM_027199619.1:1e-06)100:0.0747497,((CniMergedstylophoraP_rna4209:0.0975372,CniMergedstylophoraP_rna26198:0.0902684)62:0.00726396,(CniMergedstylophoraP_rna4214:0.0600092,CniMergedstylophoraP_rna26196:0.0797492)100:0.0436457)100:0.0492627)100:0.193129)100:0.427133)100:0.139311,((((((CniExaiptasiaP_rna-XM_028657617.1:0.0912357,(CniExaiptasiaP_rna-XM_028662263.1:0.126398,CniExaiptasiaP_rna-XM_028663149.1:0.00865402)100:0.0109623)100:0.0559901,CniExaiptasiaP_rna-XM_028661737.1:0.19086)98:0.104229,CniExaiptasiaP_rna-XM_028661735.1:0.189471)98:0.0609297,CniExaiptasiaP_rna-XM_021046642.1:0.112808)100:0.435335,(((((CniActiniaT_rna-XM_031714766.1:0.116329,CniActiniaT_rna-XM_031718296.1:0.1584)100:0.0385297,CniActiniaT_rna-XM_031695585.1:0.150244)100:0.0287297,CniActiniaT_rna-XM_031718300.1:0.191815)100:0.255373,CniActiniaT_rna-XM_031693124.1:0.265361)86:0.07273,CniActiniaT_rna-XM_031695274.1:0.362054)100:0.202252)100:0.30378,(((CniActiniaT_rna-XM_031698887.1:0.0232969,CniActiniaT_rna-XM_031713143.1:0.0148313)100:0.265513,CniActiniaT_rna-XM_031713149.1:0.342162)100:0.0844824,CniActiniaT_rna-XM_031713144.1:0.344961)100:0.588373)97:0.0809099)100:0.317428,((CniExaiptasiaP_rna-XM_028658297.1:0.51032,(CniExaiptasiaP_rna-XM_021059582.2:0.0817925,CniExaiptasiaP_rna-XM_021059712.2:0.125269)100:0.380747)100:0.178935,((CniActiniaT_rna-XM_031708081.1:0.46205,CniActiniaT_rna-XM_031717172.1:0.113863)100:0.398819,(CniActiniaT_rna-XM_031696006.1:0.12805,(CniActiniaT_rna-XM_031696958.1:0.0532929,CniActiniaT_rna-XM_031704667.1:2.0376e-06)100:0.0569711)100:0.331007)100:0.173766)100:0.206234)97:0.353249)94:0.154184)95:0.269072,CniActiniaT_rna-XM_031701956.1:2.59111)94:0.0304122,((LingulaA_rna-XM_013564406.1:0.0821706,LingulaA_rna-XM_013532175.1:0.082484)100:0.774981,(((((LingulaA_rna-XM_013541026.1:0.023028,LingulaA_rna-XM_013559840.1:0.102747)100:0.0225706,LingulaA_rna-XM_013559841.1:0.0266388)100:0.0822338,LingulaA_rna-XM_013559884.1:0.179731)100:0.0607614,LingulaA_rna-XM_013559882.1:0.228482)100:0.269894,LingulaA_rna-XM_013559843.1:0.466833)100:0.341565)100:0.297826)94:0.0883611,(((((CniDendronephthya_rna-XM_028552202.1:0.489037,(CniDendronephthya_rna-XM_028558342.1:0.0795415,CniDendronephthya_rna-XM_028560381.1:0.0753489)100:0.706149)100:0.134774,(CniXenia_Xe_014856-T1:0.422865,(CniXenia_Xe_014858-T1:0.0108366,CniXenia_Xe_014859-T1:0.013342)100:0.363875)100:0.220415)100:0.198668,((CniXenia_Xe_014860-T1:0.0411256,CniXenia_Xe_014862-T1:0.0247997)100:0.0654127,CniXenia_Xe_014878-T1:0.100181)100:0.825701)100:0.617996,((CniDendronephthya_rna-XM_028544385.1:0.889372,(CniDendronephthya_rna-XM_028545833.1:0.545953,CniXenia_Xe_015322-T1:0.80204)99:0.226759)100:0.205314,CniRenillaM_g7529.t1:1.42324)100:0.258676)100:0.278062,AmphimedonQ_rna8854:1.93252)71:0.231872)70:0.0219672,(((CniMontiporaC_g14176.t1:1.09066,LingulaA_rna-XM_013536946.1:2.17031)100:0.355466,CniMergedstylophoraP_rna34747:0.67603)100:0.277371,((((AmphimedonQ_rna4563:0.0533755,AmphimedonQ_rna4567:0.0494426)100:0.436146,(AmphimedonQ_rna19881:0.153447,AmphimedonQ_rna19884:0.0676424)100:0.635261)100:0.569186,(AmphimedonQ_rna4754:0.775399,(AmphimedonQ_rna17351:0.186103,AmphimedonQ_rna17352:0.136026)100:1.04537)100:0.466701)100:0.320469,((AcanthasterP_rna19456:2.09515,CrassostreaG_EKC42862:2.68473)87:0.31616,((BotrylloidesL_Boleac.CG.SB_v3.S107.g00807.01.t:2.28922,(BotrylloidesL_Boleac.CG.SB_v3.S19.g04196.01.t:2.20847,((CrassostreaG_EKC28168:1.24247,CrassostreaG_EKC19296:1.7943)99:0.316887,((((LingulaA_rna-XM_013536945.1:2.4043e-06,LingulaA_rna-XM_024077836.1:0.0682043)100:0.707726,LingulaA_rna-XM_013563501.2:0.766438)100:0.284684,((LingulaA_rna-XM_013540523.2:0.0239,LingulaA_rna-XM_024075116.1:0.0186834)100:0.21107,LingulaA_rna-XM_013531889.2:0.300081)100:0.478699)99:0.131055,(LingulaA_rna-XM_013542848.1:0.0663339,LingulaA_rna-XM_013546947.2:0.00947736)100:1.16621)100:0.209401)98:0.0808583)93:0.0928804)85:0.0627415,(((((((((CniAcroporaD_rna30025:0.0340562,CniAcroporaM_amil.1.2.8610.m1:0.0256851)100:0.02426,CniAcroporaT_aten_0.1.m1.18800.m1:0.0318832)100:0.194305,CniMontiporaC_g48519.t1:0.178682)100:0.194086,CniGalaxeaF_gfas1.m1.14903.m1:0.239852)100:0.0693973,CniPoritesL_plut2.m8.19087.m1:0.333653)100:0.0747952,((CniFungiaSp_ffun1.m4.22358.m1:0.188019,(CniGoniastreaA_gasp1.m3.2028.m1:0.100227,CniOrbicellaF_rna13928:0.0550875)100:0.145965)100:0.0829773,((CniPocilloporaA_rna6139:1e-06,CniPocilloporaD_rna-XM_027182419.1:1e-06)100:0.0884632,CniMergedstylophoraP_rna34359:0.0774265)100:0.303002)100:0.130987)100:0.190492,(CniAmplexidiscus_evm.model.scaffold_89.19:0.113995,CniDiscosoma_evm.model.scaffold_47.62:0.150103)100:0.409919)100:1.14264,(((CniMorbakkaV_scaffold252.g2.t1:0.0774523,CniMorbakkaV_scaffold252.g3.t1:0.369763)100:0.295089,CniMorbakkaV_scaffold252.g7.t1:0.283885)100:0.655483,(CniMorbakkaV_scaffold36.g25.t1:0.69889,CniMorbakkaV_scaffold415.g7.t1:0.402148)100:0.564979)100:0.376604)100:0.223727,((((DanioR_ENSDART00000122498:0.944648,XenopusT_rna-XM_018094130.2:0.756797)100:1.23816,((XenopusT_rna-XM_031902729.1:0.102094,XenopusT_rna-XM_031902358.1:0.290385)100:0.4979,(XenopusT_rna-XM_031901916.1:0.362963,XenopusT_rna-XM_031902730.1:0.31509)100:0.362457)100:0.466986)99:0.13926,(Human_ENST00000463781:0.572166,MusM_ENSMUST00000096106:0.625086)100:0.564621)97:0.0530279,(((((((StrongylocentrotusP_rna996:0.14568,((StrongylocentrotusP_rna3879:0.0737007,StrongylocentrotusP_rna4299:0.00927933)100:0.0306891,StrongylocentrotusP_rna39238:0.0402892)100:0.0437297)100:0.00731608,StrongylocentrotusP_rna3880:0.0270088)100:0.0780683,(StrongylocentrotusP_rna30577:0.0214809,StrongylocentrotusP_rna40242:0.0259528)100:0.111804)99:0.0430283,((StrongylocentrotusP_rna17016:0.725293,(StrongylocentrotusP_rna20723:0.018201,StrongylocentrotusP_rna22461:0.0376394)100:0.0103931)100:0.0497918,StrongylocentrotusP_rna21715:0.0738456)100:0.0616228)100:0.636207,(((StrongylocentrotusP_rna11321:0.0570813,StrongylocentrotusP_rna38550:0.0425117)100:0.0590854,StrongylocentrotusP_rna22284:0.293109)63:0.0308706,StrongylocentrotusP_rna15038:0.0298751)100:0.639586)100:0.23879,StrongylocentrotusP_rna23132:0.890958)100:0.533796,(AcanthasterP_rna25464:1.11879,(AcanthasterP_rna25430:0.839017,((AcanthasterP_rna18665:0.517818,AcanthasterP_rna18666:0.118502)100:0.251133,(AcanthasterP_rna18674:0.445065,((((AcanthasterP_rna31363:0.211776,(AcanthasterP_rna33207:0.290087,AcanthasterP_rna33208:0.19017)100:0.101972)100:0.052262,AcanthasterP_rna31364:0.403571)100:0.0699508,AcanthasterP_rna33213:0.289376)100:0.0723009,(AcanthasterP_rna33209:0.429556,(AcanthasterP_rna25429:0.545844,(AcanthasterP_rna8440:0.563893,AcanthasterP_rna8442:0.602548)100:0.206303)95:0.13068)95:0.043093)95:0.172749)93:0.0692918)100:0.292472)100:0.721987)100:0.167189)100:0.146531)93:0.0598504)88:0.0649922)78:0.0311668)77:0.0348029)76:0.0805028)70:0.0219672)0;
