# Supplementary material for: Evolution of Protein-Mediated Biomineralization in Scleractinian Corals
Source: Front Genet. 2021 Feb 2;12:618517. doi: 10.3389/fgene.2021.618517 (PMC7902050; doi:10.3389/fgene.2021.618517)
Supplement: Supplementary file 2 [file Data_Sheet_2.ZIP › tree.biomin.OG0000385.tree.txt]

(((((((((((((((((((((AcanthasterP_rna25324:2.4432e-06,CrassostreaG_EKC30671:0.240654)71:0.023714,((((DrosophilaM_FBtr0342928:0.0550138,LottiaG_LotgiT177660:0.106415)88:0.113165,(StrongylocentrotusP_rna7956:0.339271,StrongylocentrotusP_rna15270:2.3934e-06)100:0.141788)84:0.0359988,LingulaA_rna-XM_013565138.1:2.1884e-06)85:0.108424,(ApisM_GB45661-RA:2.7515e-06,MnemiopsisL_ML165815a-RA:0.234757)86:0.032608)82:0.0861362)81:0.0484465,CniAcroporaD_rna18517:0.348434)63:2.344e-06,((CniAcroporaM_amil.1.2.20978.m1:2.7222e-06,CniAcroporaT_aten_0.1.m1.25857.m1:2.816e-06)84:0.292568,CniMontiporaC_g65966.t1:2.2785e-06)76:0.0266672)79:0.0386969,((CaenorhabditisE_F45H11.2.1:0.200882,CniOrbicellaF_rna24721:2.6303e-06)22:0.0211455,(CniPocilloporaA_rna16008:2.8216e-06,(CniMergedstylophoraP_rna21261:0.0618686,CniPocilloporaD_rna-XM_027192370.1:2.5275e-06)48:2.2771e-06)98:0.0248489)22:0.0475516)9:2.0051e-06,CniPoritesL_plut2.m8.16721.m1:2.0453e-06)16:0.093011,AmphimedonQ_rna22772:0.0274338)11:2.2958e-06,((((CniDendronephthya_rna-XM_028535960.1:2.6045e-06,CniRenillaM_g2162.t1:0.264682)83:0.0848873,CniExaiptasiaP_rna-XM_021056380.2:0.0298391)57:0.0478894,((DanioR_ENSDART00000170672:2.2463e-06,((Human_ENST00000605847:0.419333,MusM_ENSMUST00000010520:0.0384949)88:0.0577882,XenopusT_rna-NM_001016973.2:0.0235754)78:0.0526717)63:0.0583414,DanioR_ENSDART00000018580:0.0670435)75:0.0681437)59:0.0451037,CniActiniaT_rna-XM_031715337.1:0.0203451)67:0.0705011)23:0.245022,FungSchizosaccharomycesP_SPBC12D12.08c.1:0.292214)22:0.157204,((FungAshbyaG_AAS54306:0.134482,(FungCandidaG_CAR57998:0.339481,FungSaccharomycesC_YDR139C_mRNA:0.404166)99:0.207955)100:0.664268,CniHenneguyaS_rna-gnl|WGS_SGJC|scaffold_1587-augustus-0.3-mRNA:0.439028)22:0.140481)99:0.179804,MonosigaB_rna-XM_001744375.1:0.37396)97:0.185092,(fungRhodotorulaT_POY75059:0.620745,SalpingoecaR_rna-gnl|WGS_ACSY|mrna_PTSG_03622T0:0.431564)6:0.132488)3:2.9866e-06,FungYarrowiaL_CAR65204:0.722374)100:0.81116,(AmphimedonQ_rna406:0.86315,AmphimedonQ_rna17515:0.756331)91:0.185238)20:0.202236,CniNemvArnau_v1g162231:0.33411)11:2.4117e-06,(CniOrbicellaF_rna1913:1.05802,AmphimedonQ_rna6975:0.894325)70:0.0664198)16:0.0844272,((((((((((((((((AcanthasterP_rna28295:0.307377,StrongylocentrotusP_rna24146:0.558256)100:0.623162,((DanioR_ENSDART00000013870:0.412818,((Human_ENST00000334179:0.192304,MusM_ENSMUST00000052853:0.489869)100:1.30709,(Human_ENST00000369653:0.261859,MusM_ENSMUST00000178691:0.10276)100:0.214568)100:0.256393)100:0.187604,XenopusT_rna-NM_001103040.1:0.485508)100:0.449494)82:0.1938,((DrosophilaM_FBtr0300247:0.924553,ApisM_GB43852-RA:0.867112)87:0.235445,MnemiopsisL_ML005313a-RA:2.25848)99:0.281058)32:0.079405,(LottiaG_LotgiT174210:0.938021,LingulaA_rna-XM_013559224.2:1.19985)95:0.276681)93:0.111925,(((((((((CniAcroporaD_rna30291:0.0220303,CniAcroporaM_amil.1.2.15582.m1:2.256e-06)100:0.387983,CniMontiporaC_g35181.t1:0.221349)100:0.268121,CniPoritesL_plut2.m8.4931.m1:0.29346)96:0.104316,CniGoniastreaA_gasp1.m3.19150.m1:2.22376)89:0.0463167,((CniPocilloporaA_rna4512:1e-06,CniPocilloporaD_rna-XM_027180774.1:1e-06)100:0.101505,CniMergedstylophoraP_rna25725:0.0674228)98:0.16971)90:0.057977,(CniFungiaSp_ffun1.m4.27154.m1:0.397638,CniOrbicellaF_rna8291:0.153629)94:0.0872986)99:0.466924,((CniExaiptasiaP_rna-XM_021044682.1:0.515052,CniActiniaT_rna-XM_031706069.1:0.35344)100:0.288373,CniNemvArnau_v1g232050:0.609494)100:0.183465)99:0.172671,(CniAureliaA_scaffold1010.g4.t1:2.4744e-06,CniAureliaA_scaffold6949.g1.t1:2.1784e-06)100:1.46825)88:0.210435,((CniDendronephthya_rna-XM_028542442.1:0.350956,CniXenia_Xe_003608-T1:0.74158)100:0.400319,CniRenillaM_g19834.t1:0.654953)100:0.245842)88:0.223184)100:1.04351,AmphimedonQ_rna14644:1.69741)48:0.0975339,(AmphimedonQ_rna26944:2.17807,MnemiopsisL_ML14121a-RA:1.17239)36:0.621707)13:0.160658,CniAureliaA_scaffold601.g6.t1:2.36803)13:0.017705,MonosigaB_rna-XM_001745528.1:2.37963)20:0.327643,(((AcanthasterP_rna35671:0.938381,StrongylocentrotusP_rna36440:1.41028)100:0.824039,CniFungiaSp_ffun1.m4.30557.m1:1.30079)85:0.22111,(BotrylloidesL_Boleac.CG.SB_v3.S1.g00209.01.t:1.36229,(((Human_ENST00000649529:0.345749,MusM_ENSMUST00000085425:0.486955)100:1.45777,AmphimedonQ_rna18611:1.69163)76:0.216257,((LottiaG_LotgiT140099:0.364607,LottiaG_LotgiT60211:0.375865)100:0.958693,SalpingoecaR_rna-gnl|WGS_ACSY|mrna_PTSG_11429T0:2.444)81:0.406947)74:0.0888706)72:0.19673)40:0.0655202)19:0.0800339,((BotrylloidesL_Boleac.CG.SB_v3.S172.g03743.01.t:2.14007,(((CniAureliaA_scaffold103.g21.t1:0.971344,CniThelohanellusK_rna3795:2.38043)60:0.529579,AmphimedonQ_rna1408:1.51374)60:0.28714,CniMergedstylophoraP_rna18208:1.84271)7:0.0400746)7:0.251587,(CniAureliaA_scaffold620.g10.t1:1.73547,(((StrigamiaM_SMAR005736-RA:0.422661,StrigamiaM_SMAR005737-RA:0.690632)40:0.196953,StrigamiaM_SMAR013754-RA:0.884709)35:0.127245,StrigamiaM_SMAR005739-RA:0.603531)100:0.576045)24:0.168721)6:0.132408)5:0.0849295,((CniAureliaA_scaffold9.g21.t1:1.17605,SalpingoecaR_rna-gnl|WGS_ACSY|mrna_PTSG_02884T0:1.7916)89:0.301105,fungRhodotorulaT_POY72830:1.53853)50:0.375095)54:0.14818,(((CniGalaxeaF_gfas1.m1.23774.m1:1.78031,AmphimedonQ_rna18674:1.28605)11:0.197976,AmphimedonQ_rna885:1.51069)6:2.4331e-06,((DanioR_ENSDART00000130554:1.11068,(Human_ENST00000377050:0.143935,MusM_ENSMUST00000038844:0.389371)100:1.5091)70:0.202372,((StrongylocentrotusP_rna3245:0.0568782,(StrongylocentrotusP_rna4478:1e-06,StrongylocentrotusP_rna4479:0.149298)100:0.106295)76:0.168892,StrongylocentrotusP_rna4480:0.70446)100:1.456)49:0.158102)10:0.0900026)15:0.275775,((CniOrbicellaF_rna19862:0.707198,CniPoritesL_jamg1.model.Sc0000025.11:1.21558)100:0.340956,CniPoritesL_jamg1.model.Sc0000025.6:0.900022)64:0.0355523)23:0.221957,((CniFungiaSp_ffun1.m4.11543.m1:0.552437,(((CniOrbicellaF_rna1906:0.43834,CniOrbicellaF_rna1907:0.0033014)100:0.568289,CniOrbicellaF_rna1909:0.13679)100:0.305671,CniOrbicellaF_rna1991:0.548803)98:0.0740144)96:0.0748375,CniFungiaSp_ffun1.m4.13094.m1:0.658776)57:0.00851991)19:0.127889,((CniMergedstylophoraP_rna25161:0.332963,(CniMergedstylophoraP_rna25212:0.00634977,CniMergedstylophoraP_rna36619:0.00894724)100:0.340448)100:0.202377,CniMergedstylophoraP_rna25213:0.604201)67:0.0386013)11:0.0362742)16:0.118192,((((CniMontiporaC_g29871.t1:0.638476,CniMontiporaC_g1486.t1:0.407948)100:0.478903,MonosigaB_rna-XM_001746772.1:1.75233)70:0.0882581,(CniPocilloporaA_rna2255:1e-06,CniPocilloporaD_rna-XM_027198793.1:1e-06)100:0.580572)67:0.0443185,CniExaiptasiaP_rna-XM_021044068.2:0.955378)58:0.0409897)15:0.0899342,(AmphimedonQ_rna8369:0.257423,AmphimedonQ_rna17876:0.66375)79:0.1052)17:0.0715408,(((((((((((CaenorhabditisE_F25B5.4a.1:0.00154633,((ApisM_GB53968-RA:0.0684198,ApisM_GB52212-RA:2.047e-06)81:1.0858e-06,ApisM_GB53967-RA:0.130818)75:0.003996)100:0.0157052,((((((((((((CniAcroporaD_rna5886:1e-06,(((CniAmplexidiscus_evm.model.scaffold_289.14:0.00811445,CniDiscosoma_evm.model.scaffold_481.3:0.00749927)88:0.00687543,CniAmplexidiscus_evm.model.scaffold_64.2:0.0103789)87:0.0164759,CniDiscosoma_evm.model.scaffold_208.2:2.4215e-06)87:0.046875)18:2.4609e-06,CniPoritesL_jamg1.model.Sc0000477.9:2.9235e-06)10:2.2231e-06,(CniPocilloporaA_rna11812:0,CniPocilloporaD_rna-XM_027188046.1:0)0:2.961e-06)56:0.00268832,(CniMontiporaC_adi2mcaRNA5886_R0:0.327562,(CniThelohanellusK_rna1170:0.390062,CniThelohanellusK_rna1171:2.0246e-06)100:0.101248)92:0.0171166)20:1.6406e-06,CniOrbicellaF_rna13261:0.0508515)67:8.89728e-05,CniMergedstylophoraP_rna19620:2.9181e-06)87:0.0132974,CniMontiporaC_g28909.t1:0.00640798)23:0.00887501,(StrongylocentrotusP_rna28999:0.56957,MnemiopsisL_ML096811a-RA:0.00589176)50:5.72542e-05)21:0.00364682,MonosigaB_rna-XM_001744115.1:0.00919931)20:2.2735e-06,SalpingoecaR_rna-gnl|WGS_ACSY|mrna_PTSG_04640T0:2.1236e-06)21:2.6366e-06,StrongylocentrotusP_rna29000:2.2686e-06)98:0.0130118,DrosophilaM_FBtr0333520:0.143071)81:0.00405871)72:0.000712222,XenopusT_rna-XM_012957522.3:2.7794e-06)41:1.1637e-06,LingulaA_rna-XM_013558739.1:2.9518e-06)11:0.0062959,((((((((((CniHydraV_rna428:2.6411e-06,CniHydraV_rna2950:2.9784e-06)100:0.016099,((LottiaG_LotgiT162671:2.3769e-06,(LottiaG_LotgiT233138:0.0060459,LottiaG_LotgiT80461:2.7342e-06)24:1.612e-06)50:1.0813e-06,LottiaG_LotgiT126004:2.9787e-06)82:0.00439937)86:2.2832e-06,LottiaG_LotgiT234561:2.8788e-06)87:0.0146245,DanioR_ENSDART00000157458:2.668e-06)75:2.0508e-06,((DanioR_ENSDART00000035235:0.00498775,((DanioR_ENSDART00000171678:2.6684e-06,DrosophilaM_FBtr0070933:0.00243556)18:0.00200329,(Human_ENST00000395839:0.00118404,(CrassostreaG_EKC42613:0.00628566,CniNemvArnau_v1g217964:0.00609819)89:0.00571203)83:0.00531355)4:3.79043e-05)6:3.88563e-05,CniNemvArnau_v1g217764:2.7757e-06)15:0.00208202)18:0.00547419,MusM_ENSMUST00000156249:2.0298e-06)19:0.0300418,XenopusT_rna-NM_001006687.1:2.8469e-06)6:2.5823e-06,Human_ENST00000339647:2.4192e-06)10:0.00304772,((MusM_ENSMUST00000019649:1e-06,MusM_ENSMUST00000192045:2.681e-06)88:0.00423171,AmphimedonQ_rna7795:2.0423e-06)79:0.00318973)1:0.000400607,DrosophilaM_FBtr0333142:2.6454e-06)2:0.000777704)19:0.0027782,(((CniAureliaA_scaffold692.g10.t1:0.00318952,(((((FungAshbyaG_AAS51166:0.00461105,FungSaccharomycesC_YLL039C_mRNA:0.00273684)95:0.00193755,FungYarrowiaL_CAG79723:2.3453e-06)21:2.3392e-06,FungScedosporiumA_KEZ40313:0.00410749)27:2.943e-06,FungSchizosaccharomycesP_SPBC337.08c.1:0.00308444)99:0.00243259,FungCandidaG_CAG58542:2.5819e-06)100:0.0304212)71:2.2797e-06,CniAureliaA_scaffold75.g28.t1:2.6412e-06)100:0.00753345,CniHydraV_rna24054:0.366257)71:0.00743429)64:0.0267993,CniMorbakkaV_scaffold21.g64.t1:2.6498e-06)69:0.057853,CniDendronephthya_rna-XM_028559500.1:2.0006e-06)45:1.7164e-06,CniActiniaT_rna-XM_031693550.1:2.3306e-06)48:0.00280507,CniRenillaM_g1826.t1:0.00924152)58:0.118138,CniPoritesL_jamg1.model.Sc0000100.44:0.424165)64:0.0904871)17:0.0451874,(CniExaiptasiaP_rna-XM_021054913.2:0.0638168,((CniDiscosoma_evm.model.scaffold_208.3:0.0479406,((CniRenillaM_g21294.t1:0.891413,CniNemvArnau_v1g231164:2.119e-06)18:0.378099,LottiaG_LotgiT104946:0.0782236)18:0.432782)18:0.197119,(((((((AcanthasterP_rna29153:0.0153567,(AmphimedonQ_rna5759:0.167722,(MonosigaB_rna-XM_001746648.1:0.103214,SalpingoecaR_rna-gnl|WGS_ACSY|mrna_PTSG_03964T0:0.0721765)100:0.0594556)81:0.046295)79:0.0472936,((((((BotrylloidesL_Boleac.CG.SB_v3.S242.g05786.01.t:0.123412,((((FungAshbyaG_AAS54363:0.176089,(FungCandidaG_CAG59645:0.0477899,FungSaccharomycesC_YLR167W_mRNA:0.0128895)100:0.0492961)98:0.103192,(FungSchizosaccharomycesP_SPAC589.10c.1:2.6748e-06,FungSchizosaccharomycesP_SPAC6G10.11c.1:0.0109359)100:0.104255)98:0.0361174,FungYarrowiaL_CAG78029:0.0946051)97:0.051881,(FungScedosporiumA_KEZ38887:0.0351994,fungRhodotorulaT_POY73262:0.122567)78:0.0255331)100:0.0863883)97:0.0695493,(CniDendronephthya_rna-XM_028553884.1:0.0132902,CniRenillaM_g9578.t1:0.0382751)97:0.0198772)42:0.0264945,((CniAureliaA_scaffold101.g45.t1:0.0217175,CniMorbakkaV_scaffold2672.g1.t1:0.0240226)100:0.0578673,CniHydraV_rna12661:0.181444)64:0.0200094)19:0.0194881,(((((((((CniAcroporaM_amil.1.2.6524.m1:1e-06,CniAcroporaT_aten_0.1.m1.4498.m1:1e-06)100:0.0693243,CniPoritesL_plut2.m8.4153.m1:0.149234)99:0.0670474,CniAmplexidiscus_evm.model.scaffold_234.11:2.5435e-06)92:0.0486301,CniGalaxeaF_gfas1.m1.3947.m1:0.0271811)73:0.0168219,(((CniFungiaSp_ffun1.m4.5838.m1:0.0810929,CniGoniastreaA_gasp1.m3.9982.m1:2.117e-06)92:0.248029,(CniMontiporaC_adi2mcaRNA21163_R1:0.187907,((CniPocilloporaA_rna9034:0,CniPocilloporaD_rna-XM_027185318.1:0)0:1e-06,CniMergedstylophoraP_rna7124:2.0882e-06)97:2.5484e-06)87:0.0334897)74:2.6361e-06,CniOrbicellaF_rna9177:2.9391e-06)84:0.0113788)53:2.2312e-06,CniMontiporaC_g37994.t1:2.2112e-06)95:0.0476514,MnemiopsisL_ML148532a-RA:0.166109)4:2.6351e-06,(CniDiscosoma_evm.model.scaffold_301.12:2.1829e-06,CniDiscosoma_evm.model.scaffold_301.13:0.0444113)99:0.110355)4:0.0210996,CniNemvArnau_v1g159364:2.7067e-06)4:2.5173e-06)3:0.0408716,CniActiniaT_rna-XM_031711301.1:0.0187639)2:2.0098e-06,((CaenorhabditisE_H06I04.4a.3:0.624391,AmphibalanusA_rna-gnl|WGS_VIIS|FJT64_024724-RA_mrna:0.33105)97:0.19841,CniThelohanellusK_rna9019:1.2106)44:0.159753)4:0.0256162)2:2.4753e-06,StrongylocentrotusP_rna25208:0.0496084)42:0.0265185,CrassostreaG_EKC38543:0.79059)37:2.5893e-06,((((DanioR_ENSDART00000129530:0.0198243,((((Human_ENST00000647225:0.0695864,OphiophagusH_rna-gnl|NaturalisBC|L345_00038.mrna:0.225491)84:2.342e-06,MusM_ENSMUST00000102844:0.0097567)51:2.6898e-06,Human_ENST00000404735:1e-06)38:2.4464e-06,XenopusT_rna-NM_001016172.2:1e-06)79:2.2014e-06)97:0.0644258,LingulaA_rna-XM_013533640.1:2.5976e-06)34:2.5927e-06,LingulaA_rna-XM_013526049.1:2.8163e-06)64:0.0179291,(DrosophilaM_FBtr0080016:0.0425756,ApisM_GB55901-RA:0.0940608)99:0.0866515)65:0.0142322)81:0.0989455,CniExaiptasiaP_rna-XM_028663270.1:2.8735e-06)89:0.273556,(LingulaA_rna-XM_013539928.2:2.6384e-06,(CniNemvArnau_v1g145228:0.0295709,((CaenorhabditisE_ZK1010.1.1:0.10068,AmphimedonQ_rna8034:0.0387805)71:0.0129086,(SalpingoecaR_rna-gnl|WGS_ACSY|mrna_PTSG_00610T0:0.0513771,((CniNemvArnau_NVE18617:0.179056,CniNemvArnau_NVE18622:0.178188)97:0.38072,(((((((CniAcroporaD_rna21163:2.1124e-06,(CniOrbicellaF_rna14262:0,CniPocilloporaD_rna-XM_027203704.1:0)0:2.7385e-06)48:2.7338e-06,CniPocilloporaA_rna27210:1e-06)98:0.0367765,CniMontiporaC_g3076.t1:2.1076e-06)43:2.769e-06,CniMergedstylophoraP_rna25497:2.057e-06)82:0.0360376,CniDiscosoma_evm.model.scaffold_163.22:2.1381e-06)46:2.6035e-06,CniAmplexidiscus_evm.model.scaffold_53.46:0.0123895)81:0.0756788,(StrongylocentrotusP_rna38581:0.0648684,(CniNemvArnau_v1g119155:0.566786,(((((CniAureliaA_scaffold832.g6.t1:0.0123634,(DanioR_ENSDART00000060745:2.3377e-06,(((Human_ENST00000596272:2.7525e-06,MusM_ENSMUST00000121623:2.0571e-06)92:2.4359e-06,MusM_ENSMUST00000089430:2.0059e-06)45:2.7457e-06,XenopusT_rna-XM_018092404.1:2.5447e-06)99:0.0789815)98:0.190536)86:0.237542,CniActiniaT_rna-XM_031710658.1:2.5344e-06)56:0.0376205,CniExaiptasiaP_rna-XM_021048017.2:2.4518e-06)33:2.2216e-06,(CniDendronephthya_rna-XM_028545509.1:1e-06,CniXenia_Xe_028987-T1:1e-06)99:0.025586)56:0.0382594,((CniHydraV_rna19096:0.0399547,CniMorbakkaV_scaffold9.g27.t2:0.100354)35:0.03931,(ApisM_GB53000-RA:0.0381119,(DrosophilaM_FBtr0077470:2.0113e-06,(AcanthasterP_rna22020:0.0251349,(((((((FungAshbyaG_AAS53656:0.012625,((FungSchizosaccharomycesP_SPAC1805.12c.1:2.5566e-06,FungSchizosaccharomycesP_SPAC11G7.04.1:2.0364e-06)100:0.0126883,FungYarrowiaL_CAG77982:2.5505e-06)96:0.038035)83:2.2854e-06,FungCandidaG_CAG59397:2.4583e-06)92:0.0125729,(FungSaccharomycesC_YKR094C_mRNA:2.5174e-06,FungSaccharomycesC_YIL148W_mRNA:2.8159e-06)85:2.383e-06)91:0.0255377,FungScedosporiumA_KEZ40982:0.0291683)99:0.0725834,fungRhodotorulaT_POY73071:0.0720889)99:0.131744,(MnemiopsisL_ML03874a-RA:2.1533e-06,MnemiopsisL_ML13376a-RA:2.9561e-06)100:0.0832628)100:0.0625945,CrassostreaG_EKC19428:0.0127067)88:0.0287313)81:0.0300366)73:0.0294038)20:0.0238261)30:0.168773)21:2.005e-06)50:0.139686)7:2.0227e-06)5:2.1275e-06)6:0.0501639)14:0.0501508)13:0.156636)84:2.6005e-06)87:0.292469)85:0.225736)18:0.20027)17:0.0451874)0;
