# Supplementary material for: Evolution of Protein-Mediated Biomineralization in Scleractinian Corals
Source: Front Genet. 2021 Feb 2;12:618517. doi: 10.3389/fgene.2021.618517 (PMC7902050; doi:10.3389/fgene.2021.618517)
Supplement: Supplementary file 2 [file Data_Sheet_2.ZIP › tree.biomin.OG0000579.tree.txt]

((CniDendronephthya_rna-XM_028559726.1:0.794959,(CniRenillaM_g877.t1:0.0729863,CniRenillaM_g16574.t1:0.166323)100:0.746771)100:0.880695,((((CniAcroporaD_rna11658:0.200126,(CniAmplexidiscus_evm.model.scaffold_5.3:0.174153,CniDiscosoma_evm.model.scaffold_156.25:0.0906695)99:0.0975529)97:0.0617399,(CniMontiporaC_adi2mcaRNA11658_R0:1e-06,CniMontiporaC_adi2mcaRNA11658_R1:2.373e-06)100:0.424663)96:0.183523,(CniExaiptasiaP_rna-XM_021038006.1:0.251299,CniActiniaT_rna-XM_031699349.1:0.519408)100:0.0982429)100:1.15033,((((CniAcroporaD_rna20091:0.175714,(CniAcroporaM_amil.1.2.4103.m1:0.0628039,CniAcroporaM_amil.1.2.4105.m1:2.5097e-06)100:0.0917544)100:0.525955,(CniGalaxeaF_gfas1.m1.14975.m1:0.221148,CniPoritesL_plut2.m8.24625.m1:0.439995)69:0.181245)68:0.137724,((((((CniFungiaSp_ffun1.m4.1282.m1:0.0891109,CniFungiaSp_ffun1.m4.1283.m1:0.12069)100:0.283401,(CniFungiaSp_ffun1.m4.1281.m1:0.277748,CniFungiaSp_ffun1.m4.1280.m1:0.133044)57:0.049126)49:0.0251758,((CniGoniastreaA_gasp1.m1b.6033.m1:0.296496,((CniGoniastreaA_gasp1.m1b.6035.m1:0.041459,CniGoniastreaA_gasp1.m1b.41367.m1:0.215293)91:0.0697832,CniGoniastreaA_gasp1.m1b.41366.m1:0.0940339)91:0.0755265)100:0.0932449,((CniOrbicellaF_rna5358:0.00643378,CniOrbicellaF_rna32216:0.00593231)100:0.046861,CniOrbicellaF_rna32215:0.455644)100:0.0879947)100:0.149056)60:0.0879278,(CniPocilloporaA_rna24874:1e-06,CniPocilloporaD_rna-XM_027201324.1:1e-06)100:0.399178)97:0.178135,(CniPoritesL_plut2.m8.1796.m1:0.0954056,CniPoritesL_jamg1.model.Sc0000013.139:0.284709)100:0.268515)96:0.111871,CniMontiporaC_adi2mcaRNA20091_R1:0.535488)100:0.355334)100:1.27279,(((CniAmplexidiscus_evm.model.scaffold_138.2:0.0883132,CniAmplexidiscus_evm.model.scaffold_138.9:0.267376)100:0.208924,CniAmplexidiscus_evm.model.scaffold_4.1:0.236193)99:0.167359,((((((((CniAcroporaD_rna5787:0.20287,CniAcroporaM_amil.1.2.12510.m1:0.0818263)99:0.0113313,CniAcroporaT_aten_0.1.m1.7799.m1:0.044476)100:0.532389,((((CniAcroporaT_aten_0.1.m1.20682.m1:0.231575,CniMontiporaC_g59670.t1:0.121533)100:0.24494,((((CniMontiporaC_g11867.t1:0.0812616,CniMontiporaC_g68552.t1:0.0202961)92:0.00933768,CniMontiporaC_g11868.t1:1e-06)92:0.00674709,(CniMontiporaC_g11870.t1:1e-06,CniMontiporaC_g68553.t1:1e-06)62:1e-06)58:2.7927e-06,CniMontiporaC_g11869.t1:0.007298)100:0.364676)100:0.337665,CniMontiporaC_adi2mcaRNA30008_R4:0.323617)95:0.0607767,((CniMontiporaC_g59667.t1:1e-06,CniMontiporaC_g1011.t1:1e-06)100:0.227437,CniMontiporaC_adi2mcaRNA30008_R5:0.237905)99:0.0859173)100:0.26388)74:0.044712,((CniGalaxeaF_gfas1.m1.17911.m1:0.00571471,CniGalaxeaF_gfas1.m1.17910.m1:0.0545586)100:0.461114,(((CniPoritesL_plut2.m8.22361.m1:0.0649531,CniPoritesL_plut2.m8.22363.m1:0.154546)100:0.0306101,CniPoritesL_plut2.m8.22360.m1:0.0937848)99:0.0299579,CniPoritesL_plut2.m8.22362.m1:0.0719578)100:0.23059)87:0.076921)36:0.0122879,(CniMontiporaC_g59074.t1:3.81616,(CniPoritesL_plut2.m8.4966.m1:0.138746,(CniPoritesL_plut2.m8.4967.m1:0.010112,CniPoritesL_plut2.m8.4968.m1:0.00705528)100:0.218417)74:0.15354)71:0.178455)20:2.0534e-06,CniGalaxeaF_gfas1.m1.10888.m1:0.548572)71:0.0783665,((((((((((CniAcroporaD_rna23247:0.0753861,CniAcroporaM_amil.1.2.6642.m1:0.0308493)100:0.0982016,CniAcroporaT_aten_0.1.m1.6870.m1:0.618248)100:0.583586,(CniMontiporaC_g5143.t1:2.7926e-06,CniMontiporaC_g16817.t1:0.00470541)100:0.930408)99:0.194293,(CniMontiporaC_g5146.t1:2.7259e-06,CniMontiporaC_g16818.t1:0.0192017)100:0.96554)100:0.743469,(((((((CniAcroporaD_rna23248:0.121682,CniAcroporaM_amil.1.2.6639.m1:0.0341354)100:0.0463291,(CniAcroporaD_rna23251:0.0129779,CniAcroporaM_amil.1.2.6638.m1:0.0275526)100:0.135875)100:0.0678982,CniAcroporaT_aten_0.1.m1.6865.m1:0.0881569)98:0.0556044,((CniAcroporaD_rna23252:0.0470451,CniAcroporaT_aten_0.1.m1.6864.m1:0.0883411)84:0.0267465,(CniAcroporaD_rna23253:0.0230226,CniAcroporaM_amil.1.2.6641.m1:0.0423735)100:0.0071408)100:0.0880659)91:0.020786,CniGoniastreaA_gasp1.m3.18883.m1:0.25515)100:0.231005,(CniAcroporaM_amil.1.2.6643.m1:0.258847,CniAcroporaT_aten_0.1.m1.6867.m1:0.0570163)100:0.899399)100:0.215672,((CniMontiporaC_g5147.t1:0.288186,CniMontiporaC_g5149.t1:0.171395)93:0.0889129,(((CniMontiporaC_g5150.t1:1e-06,(CniMontiporaC_g11881.t1:1e-06,CniMontiporaC_g21268.t1:1e-06)73:2.2545e-06)98:0.163401,CniMontiporaC_g5151.t1:0.524688)61:2.6986e-06,((CniMontiporaC_g5152.t1:1e-06,CniMontiporaC_g11882.t1:2.4761e-06)100:0.033283,CniMontiporaC_g42816.t1:0.0892675)100:0.115516)100:0.422103)99:0.0679689)100:0.350242)100:0.537127,CniPoritesL_plut2.m8.19783.m1:0.80127)97:0.34869,(((CniFungiaSp_ffun1.m4.9069.m1:0.657776,(CniFungiaSp_ffun1.m4.9073.m1:0.187351,(CniGoniastreaA_gasp1.m3.15542.m1:0.135527,(CniOrbicellaF_rna3447:0.115726,CniOrbicellaF_rna3448:0.0862803)100:0.0384118)100:0.0882415)100:0.160313)100:0.112601,((CniFungiaSp_ffun1.m2b.11083.m1:0.360535,(((CniGoniastreaA_gasp1.m3.21471.m1:0.180624,CniGoniastreaA_gasp1.m3.26120.m1:0.222053)100:0.0548101,CniOrbicellaF_rna5265:0.234517)100:0.258333,(CniOrbicellaF_rna3449:1e-06,CniOrbicellaF_rna3450:2.4547e-06)100:0.245241)89:0.0685406)78:0.0721566,(CniGoniastreaA_gasp1.m3.30707.m1:0.394695,CniMergedstylophoraP_rna15011:1.71766)92:0.274494)89:0.20611)93:0.0919165,(CniGalaxeaF_gfas1.m1.13615.m1:1.05057,((CniPocilloporaA_rna1289:1e-06,CniPocilloporaD_rna-XM_027189480.1:1e-06)100:0.190602,(CniMergedstylophoraP_rna15014:0.0384326,CniMergedstylophoraP_rna15015:0.0533906)100:0.185513)100:0.468981)99:0.140004)96:0.372163)62:0.0660062,(((CniFungiaSp_ffun1.m4.6974.m1:0.20963,CniOrbicellaF_rna19585:0.13848)83:0.0357073,CniGoniastreaA_gasp1.m3.1407.m1:0.120734)100:0.157377,(((CniPocilloporaA_rna14509:1e-06,CniPocilloporaD_rna-XM_027190818.1:1e-06)100:0.0648291,CniMergedstylophoraP_rna29475:0.111459)100:0.0942107,((CniPocilloporaA_rna14512:1e-06,CniPocilloporaD_rna-XM_027190845.1:1e-06)100:0.0611775,CniMergedstylophoraP_rna29476:0.071171)100:0.180905)100:0.116546)100:0.486998)74:0.149849,(((((((((CniFungiaSp_ffun1.m4.368.m1:0.195292,CniGoniastreaA_gasp1.m3.6510.m1:0.179872)100:0.249931,(CniFungiaSp_ffun1.m4.23250.m1:0.140164,CniGoniastreaA_gasp1.m3.27137.m1:0.273283)99:0.109969)93:0.043106,(((CniFungiaSp_ffun1.m4.374.m1:0.0842693,CniFungiaSp_ffun1.m4.23254.m1:0.677855)97:0.0383514,(CniFungiaSp_ffun1.m4.23252.m1:0.989754,CniFungiaSp_ffun1.m4.23253.m1:0.266032)94:0.0392742)91:0.035328,CniFungiaSp_ffun1.m4.33423.m1:0.207697)92:0.0351362)99:0.0986444,((((CniGoniastreaA_gasp1.m3.15937.m1:0.0932587,CniGoniastreaA_gasp1.m3.29786.m1:0.245477)100:0.165688,(CniOrbicellaF_rna26107:0.940642,CniOrbicellaF_rna26812:0.0935971)70:0.0473478)69:0.0248966,CniOrbicellaF_rna4655:0.133846)96:0.0671278,CniGoniastreaA_gasp1.m3.15938.m1:0.368098)100:0.316952)85:0.0517428,(CniGoniastreaA_gasp1.m3.1386.m1:0.501273,CniOrbicellaF_rna19589:0.47022)86:0.0822227)83:0.0423045,CniFungiaSp_ffun1.m4.24368.m1:0.452178)85:0.0171843,(((((((CniFungiaSp_ffun1.m4.16054.m1:0.263369,CniFungiaSp_ffun1.m4.16053.m1:0.466043)62:0.0237274,(CniFungiaSp_ffun1.m4.25395.m1:0.238304,(CniFungiaSp_ffun1.m4.29822.m1:0.436576,CniFungiaSp_ffun1.m4.32887.m1:0.160227)99:0.0246546)100:0.0775659)65:0.00581973,CniGoniastreaA_gasp1.m3.1984.m1:0.930915)72:0.0257987,(CniFungiaSp_ffun1.m4.16055.m1:0.916178,CniFungiaSp_ffun1.m4.32886.m1:0.57152)81:0.0851101)83:0.0264813,(CniFungiaSp_ffun1.m4.25485.m1:0.690307,CniFungiaSp_ffun1.m4.26347.m1:0.51191)91:0.164409)60:0.0119352,CniFungiaSp_ffun1.m4.32885.m1:0.487636)93:0.0945872,((CniFungiaSp_ffun1.m4.24925.m1:0.139502,CniFungiaSp_ffun1.m4.26113.m1:0.178249)100:0.559173,(CniOrbicellaF_rna21899:1e-06,CniOrbicellaF_rna21900:1e-06)100:0.652406)94:0.11986)96:0.0709807)94:0.0916721,(CniFungiaSp_ffun1.m4.6976.m1:0.468116,CniGoniastreaA_gasp1.m3.1410.m1:0.227529)96:0.120665)86:0.073921,(((CniFungiaSp_ffun1.m4.6971.m1:0.25209,(CniGoniastreaA_gasp1.m3.1411.m1:0.146718,CniOrbicellaF_rna19588:0.0646572)100:0.132124)99:0.101646,((CniPocilloporaA_rna14514:1e-06,CniPocilloporaD_rna-XM_027190850.1:1e-06)100:0.17262,CniMergedstylophoraP_rna29477:0.0564991)100:0.573354)97:0.052223,((CniFungiaSp_ffun1.m4.6969.m1:0.185269,CniOrbicellaF_rna19586:0.115215)100:0.153402,((CniPocilloporaA_rna14513:1e-06,CniPocilloporaD_rna-XM_027190848.1:1e-06)100:0.110526,CniMergedstylophoraP_rna29478:0.1805)100:0.310404)100:0.452689)96:0.120628)88:0.274447)56:0.0680165,((((CniFungiaSp_ffun1.m4.6979.m1:0.500753,CniFungiaSp_ffun1.m4.6977.m1:0.205195)95:0.0498742,CniFungiaSp_ffun1.m4.6978.m1:0.426055)100:0.0751912,((CniGoniastreaA_gasp1.m3.1375.m1:0.28745,((CniGoniastreaA_gasp1.m3.1409.m1:0.493677,CniGoniastreaA_gasp1.m3.1413.m1:0.182215)100:0.109666,(CniGoniastreaA_gasp1.m3.1416.m1:0.390146,CniOrbicellaF_rna19584:0.233998)85:0.059346)99:0.139576)80:0.0556301,((((CniGoniastreaA_gasp1.m3.1415.m1:0.61775,CniOrbicellaF_rna4025:0.111062)94:0.0969087,CniOrbicellaF_rna26639:0.114893)94:0.010989,CniOrbicellaF_rna4026:0.12576)97:0.0447564,(CniGoniastreaA_gasp1.m3.1414.m1:0.244638,CniGoniastreaA_gasp1.m3.1421.m1:0.103657)97:0.0390013)85:0.0531821)83:0.076835)97:0.080498,(((CniPocilloporaA_rna14501:2.2838e-06,CniPocilloporaD_rna-XM_027190828.1:2.6484e-06)100:0.222589,(CniMergedstylophoraP_rna13604:0.0774702,CniMergedstylophoraP_rna13606:0.181288)100:0.0513085)100:0.291924,((((CniPocilloporaA_rna14508:1e-06,CniPocilloporaD_rna-XM_027190840.1:1e-06)100:0.250428,CniMergedstylophoraP_rna13612:0.131938)82:0.00247596,CniMergedstylophoraP_Spis19248:0.105077)91:0.0278246,CniMergedstylophoraP_rna32671:0.159321)100:0.17618)100:0.0755575)98:0.0655244)54:0.0805491)54:0.0640576,(CniFungiaSp_ffun1.m4.23255.m1:0.437248,((CniAmplexidiscus_evm.model.scaffold_138.3:0.361592,((CniAmplexidiscus_evm.model.scaffold_138.4:0.0670575,CniAmplexidiscus_evm.model.scaffold_138.5:0.0581424)100:0.0780127,(CniDiscosoma_evm.model.scaffold_154.12:0.800659,CniDiscosoma_evm.model.scaffold_368.10:0.0764769)97:0.0522143)100:0.370035)100:0.210501,((CniFungiaSp_ffun1.m4.6984.m1:0.284277,(((CniFungiaSp_ffun1.m4.24604.m1:0.228654,CniOrbicellaF_rna15791:0.255745)100:0.0912497,CniPoritesL_plut2.m8.27309.m1:0.288025)100:0.0377245,CniGalaxeaF_gfas1.m1.22098.m1:0.201939)100:0.679412)94:0.118681,(CniPoritesL_plut2.m8.4958.m1:0.333956,(CniGoniastreaA_gasp1.m3.22731.m1:0.57954,((CniGalaxeaF_gfas1.m1.8384.m1:2.4974e-06,CniGalaxeaF_gfas1.m1.8380.m1:2.612e-06)100:0.232891,((CniMontiporaC_g59677.t1:2.6506e-06,((CniMontiporaC_g59678.t1:0.0266724,CniMontiporaC_adi2mcaRNA30007_R2:0.0427094)100:0.0147554,CniMontiporaC_g1019.t1:0.0274976)100:0.0413416)100:0.225807,(CniAcroporaT_aten_0.1.m1.4842.m1:0.427153,(CniAcroporaD_rna30006:0.0843436,(CniAcroporaT_aten_0.1.m1.4841.m1:0.0660483,(CniAcroporaD_rna4945:0.0834452,(CniAcroporaM_amil.1.2.16459.m1:2.1368e-06,CniAcroporaM_amil.1.2.16458.m1:0.192939)100:0.0512848)83:0.0376261)77:0.0080224)98:0.0894072)100:0.192333)100:0.180562)93:0.0516114)74:0.029881)85:0.144911)88:0.094347)91:0.192703)34:2.6225e-06)70:0.175223)96:0.582959)100:2.09117)100:0.880695)0;
