# Supplementary material for: Evolution of Protein-Mediated Biomineralization in Scleractinian Corals
Source: Front Genet. 2021 Feb 2;12:618517. doi: 10.3389/fgene.2021.618517 (PMC7902050; doi:10.3389/fgene.2021.618517)
Supplement: Supplementary file 2 [file Data_Sheet_2.ZIP › tree.biomin.OG0000606.tree.txt]

((CrassostreaG_EKC22354:1.47153,(SalpingoecaR_rna-gnl|WGS_ACSY|mrna_PTSG_01340T0:0.950582,SalpingoecaR_rna-gnl|WGS_ACSY|mrna_PTSG_13113T0:1.31516)100:0.624592)81:0.0980345,(((BotrylloidesL_Boleac.CG.SB_v3.S148.g02918.01.t:1.66993,CaenorhabditisE_R12E2.8.1:1.65163)24:0.224278,CniDendronephthya_rna-XM_028537778.1:1.43302)19:0.142771,(((((LottiaG_LotgiT129611:2.14837,StrigamiaM_SMAR011896-RA:0.333725)99:0.19329,StrigamiaM_SMAR013565-RA:0.726415)100:0.264145,(StrigamiaM_SMAR006953-RA:0.382754,StrigamiaM_SMAR000020-RA:0.611842)100:0.322074)100:0.641259,(StrigamiaM_SMAR015096-RA:0.985179,StrigamiaM_SMAR006427-RA:1.34703)98:0.283234)63:0.190956,(((CniXenia_Xe_005997-T1:3.03917,LingulaA_rna-XM_013538848.2:2.42707)30:2.6976e-06,(CrassostreaG_EKC18903:1.77848,StrigamiaM_SMAR005080-RA:1.26098)93:0.23789)29:0.190328,((((((AcanthasterP_rna27523:1.85361,(CniDendronephthya_rna-XM_028561493.1:1.75636,((CniGalaxeaF_gfas1.m1.6218.m1:0.568555,CniGalaxeaF_gfas1.m1.12804.m1:1.17426)100:1.07073,LingulaA_rna-XM_013531611.1:2.34933)87:0.0843708)87:0.0994782)23:0.00608854,(((((CniAureliaA_scaffold35.g6.t1:0.856433,CniMorbakkaV_scaffold1069.g1.t1:1.04687)100:0.185511,CniMorbakkaV_scaffold88.g24.t1:0.825731)100:0.17086,((CniHydraV_rna3793:0.0722262,CniHydraV_rna22380:0.0808843)100:0.924321,(CniHydraV_rna11013:0.213955,CniHydraV_rna11599:0.103792)100:0.587334)100:0.769858)100:0.43368,CniHydraV_rna17766:1.95181)100:0.262863,CniAureliaA_scaffold35.g7.t1:1.73741)99:0.280313)78:0.180894,((CniHydraV_rna3665:1.0584,CniMorbakkaV_scaffold274.g30.t1:1.38014)100:0.484139,DanioR_ENSDART00000151595:1.92981)87:0.321999)59:0.0551209,(((((((CniMorbakkaV_scaffold268.g5.t1:1.32326,LingulaA_rna-XM_013561057.1:1.56745)94:0.177149,StrongylocentrotusP_rna30679:1.42213)94:0.237119,DrosophilaM_FBtr0085839:1.79326)97:0.451809,(DanioR_ENSDART00000162551:1.6963,MnemiopsisL_ML071316a-RA:1.58565)100:0.301674)99:0.356896,SalpingoecaR_rna-gnl|WGS_ACSY|mrna_PTSG_11935T0:1.83641)50:0.370893,CniPoritesL_plut2.m8.17928.m1:2.86295)37:0.309367,StrigamiaM_SMAR012050-RA:3.12749)95:0.568096)20:0.0662808,(((((BotrylloidesL_Boleac.CG.SB_v3.S547.g11455.01.t:1.34529,CniXenia_Xe_005999-T1:2.12595)77:0.284511,(CniGalaxeaF_gfas1.m1.10765.m1:1.16389,LingulaA_rna-XM_013538834.1:1.48326)88:0.192848)77:0.212806,LingulaA_rna-XM_013538900.1:2.1015)69:0.246405,(((CniHydraV_rna4592:2.40337,CniExaiptasiaP_rna-XM_021037941.2:1.45341)85:0.259301,StrigamiaM_SMAR011983-RA:1.60348)81:0.180541,CniNemvArnau_v1g211144:1.44052)34:0.175327)18:2.893e-06,(((CniDendronephthya_rna-XM_028545492.1:1.27061,(CniOrbicellaF_rna16779:1.50299,(((CniExaiptasiaP_rna-XM_028661631.1:0.773558,CniActiniaT_rna-XM_031705530.1:0.631825)100:0.299833,CniNemvArnau_NVE10455:1.08826)99:0.119264,CniNemvArnau_v1g143305:2.29136)73:0.330146)53:0.19685)52:0.12242,LingulaA_rna-XM_013544748.1:1.43902)71:0.204882,(LottiaG_LotgiT153896:1.1142,AmphibalanusA_rna-gnl|WGS_VIIS|FJT64_002325-RA_mrna:2.26539)96:0.387905)23:0.0872955)22:0.180819)66:0.0643256,(((((BotrylloidesL_Boleac.CG.SB_v3.S547.g11457.01.t:2.32444,((CniExaiptasiaP_rna-XM_021044524.2:0.668178,CniActiniaT_rna-XM_031712073.1:0.673094)99:0.217724,CniNemvArnau_v1g83372:0.876748)100:0.439268)84:0.079459,CniMontiporaC_adi2mcaRNA16028_R2:1.66564)85:0.109023,CniDendronephthya_rna-XM_028537769.1:1.43151)66:0.164362,(((((((((CniAcroporaD_rna1004:0.708934,((((((CniAcroporaD_rna1006:0.0739992,CniAcroporaM_amil.1.2.8370.m1:0.0438664)99:0.0502163,CniAcroporaT_aten_0.1.m1.14433.m1:0.14955)100:0.357132,CniMontiporaC_g54013.t1:0.525524)100:0.17,(((CniFungiaSp_ffun1.m4.18370.m1:0.179519,CniFungiaSp_ffun1.m4.18372.m1:0.204421)100:0.198534,((CniPocilloporaA_rna2481:1e-06,CniPocilloporaD_rna-XM_027202747.1:1e-06)100:0.166364,CniMergedstylophoraP_rna23301:0.353502)100:0.563672)100:0.275609,CniPoritesL_plut2.m8.17864.m1:0.746692)96:0.178761)99:0.240931,((((CniAcroporaD_rna1007:0.0329491,CniAcroporaT_aten_0.1.m1.14435.m1:0.0324367)63:2.1585e-06,CniAcroporaM_amil.1.2.8374.m1:0.253252)100:0.27113,((((CniMontiporaC_g8006.t1:0.0181161,(CniMontiporaC_adi2mcaRNA1007_R2:0.121052,CniMontiporaC_adi2mcaRNA1007_R4:0.338203)100:0.0357299)100:0.047338,CniMontiporaC_g70239.t1:0.0769149)100:0.00755685,CniMontiporaC_g70233.t1:0.0430448)100:0.156177,CniMontiporaC_adi2mcaRNA1007_R1:0.181659)99:0.131599)100:0.460807,((CniFungiaSp_ffun1.m2b.7359.m1:0.70162,(CniGalaxeaF_gfas1.m1.661.m1:0.569183,(CniPocilloporaA_rna2484:1e-06,CniPocilloporaD_rna-XM_027202512.1:1e-06)100:0.293118)98:0.0694712)99:0.103089,CniOrbicellaF_rna9034:0.35722)99:0.121429)100:0.829606)91:0.162672,((((CniNemvArnau_v1g224948:0.138565,CniNemvArnau_v1g206520:0.159182)62:0.226624,CniNemvArnau_v1g206519:0.0285659)94:0.0086103,CniNemvArnau_v1g218972:0.00876198)100:1.0974,(CniNemvArnau_NVE2197:0.0416587,CniNemvArnau_NVE4779:2.1181e-06)100:1.02886)92:0.331209)42:0.0824965)78:0.10371,(CniPoritesL_plut2.m8.24651.m1:0.838884,CniXenia_Xe_029017-T1:1.59699)66:0.516208)57:0.117057,((CniXenia_Xe_000458-T1:0.0330429,CniXenia_Xe_000460-T1:0.251383)100:0.0817133,CniXenia_Xe_000459-T1:0.0785606)100:0.681553)69:0.2678,((CniExaiptasiaP_rna-XM_021060842.2:1.7506,(LingulaA_rna-XM_013563160.1:0.231529,LingulaA_rna-XM_013563179.1:0.266653)100:0.836541)96:0.160079,LingulaA_rna-XM_013531602.1:1.43004)93:0.18271)87:0.157137,((((CniDendronephthya_rna-XM_028537841.1:1.08779,((CniNemvArnau_v1g9531:0.0289267,CniNemvArnau_v1g153189:0.0845822)100:0.0346883,CniNemvArnau_v1g1957:0.0458604)100:1.1088)98:0.110186,CniXenia_Xe_010088-T1:0.986688)95:0.0654012,CniXenia_Xe_005998-T1:1.2573)93:0.089274,(((CniDendronephthya_rna-XM_028539118.1:0.691587,CniXenia_Xe_009335-T1:0.894045)100:0.346289,CniDendronephthya_rna-XM_028545446.1:0.984969)100:0.326579,(((CniRenillaM_g1157.t1:1.12181,CniRenillaM_g1158.t1:0.923584)98:0.198759,CniRenillaM_g1159.t1:1.29814)99:0.108531,CniRenillaM_g22244.t1:1.07102)99:0.192046)97:0.081062)91:0.162576)74:0.0430895,(((CniDiscosoma_evm.model.scaffold_0.235:0.195921,CniGalaxeaF_gfas1.m1.23205.m1:0.345534)100:0.653532,CniMergedstylophoraP_rna7563:0.989466)93:0.17317,(CniActiniaT_rna-XM_031694316.1:0.244695,CniActiniaT_rna-XM_031694334.1:0.577977)100:0.712242)44:0.202456)38:0.112329,((((((((((CniAcroporaD_rna4243:0.0110654,CniAcroporaM_amil.1.2.4554.m1:0.00379642)100:0.0434775,CniAcroporaT_aten_0.1.m1.17717.m1:0.0429548)100:0.247751,CniMontiporaC_g25958.t1:0.273613)100:0.233984,CniGalaxeaF_gfas1.m1.17456.m1:0.307152)100:0.14467,CniPoritesL_plut2.m8.28440.m1:0.329591)100:0.190716,(CniGalaxeaF_gfas1.m1.17455.m1:0.323564,CniPoritesL_jamg1.model.xfSc0000049.13:0.994255)85:0.222188)84:0.165874,(((CniAcroporaD_rna4244:0.00898747,CniAcroporaM_amil.1.2.4547.m1:0.0168453)100:0.0584161,CniAcroporaT_aten_0.1.m1.17719.m1:0.0736526)100:0.404447,CniMontiporaC_g25962.t1:0.347012)100:0.591545)96:0.206886,((CniFungiaSp_ffun1.m4.20029.m1:0.631854,(CniGoniastreaA_gasp1.m3.24696.m1:0.120191,CniOrbicellaF_rna26457:0.108021)100:0.479057)100:0.372481,((CniPocilloporaA_rna2732:1e-06,CniPocilloporaD_rna-XM_027203913.1:1e-06)100:0.216924,CniMergedstylophoraP_rna18824:0.237708)100:0.557776)95:0.0943592)100:0.849441,((((((CniAcroporaD_rna16028:0.30184,(((CniAcroporaM_amil.1.2.25555.m1:2.6157e-06,(CniAcroporaT_aten_0.1.m1.14588.m1:0.413171,CniAcroporaT_aten_0.1.m1.14593.m1:0.16007)100:0.0747708)100:0.351615,(CniGalaxeaF_gfas1.m1.17977.m1:0.211399,CniExaiptasiaP_rna-XM_028659947.1:1.31931)56:0.202703)56:0.149644,((CniPoritesL_plut2.m8.7079.m1:0.908783,CniPoritesL_plut2.m8.17925.m1:1.05671)98:0.373136,CniPoritesL_plut2.m8.7083.m1:0.505153)94:0.418463)64:0.0383127)67:0.187255,((((CniDendronephthya_rna-XM_028540146.1:0.808557,CniDiscosoma_evm.model.scaffold_399.7:0.924134)92:0.0281105,(CniFungiaSp_ffun1.m4.11886.m1:0.358858,CniGoniastreaA_gasp1.m3.15245.m1:0.606091)100:0.709059)99:0.157294,CniDiscosoma_evm.model.scaffold_617.3:0.435153)98:0.038404,CniNemvArnau_NVE2195:0.422435)98:0.179511)67:0.135169,((CniFungiaSp_ffun1.m2b.15156.m1:0.469071,(CniPocilloporaA_rna4589:2.2883e-06,CniPocilloporaD_rna-XM_027180823.1:2.4288e-06)100:0.407794)96:0.300476,CniFungiaSp_ffun1.m4.24821.m1:0.442126)96:0.148876)88:0.444551,((CniPocilloporaA_rna1832:1e-06,CniPocilloporaD_rna-XM_027194799.1:1e-06)100:0.229327,CniMergedstylophoraP_rna7562:0.332578)99:0.220887)87:0.190019,CniActiniaT_rna-XM_031719446.1:1.41768)96:0.170059,((CniPocilloporaA_rna6338:2.2813e-06,CniPocilloporaD_rna-XM_027182677.1:2.0158e-06)100:0.179004,CniMergedstylophoraP_rna17044:0.247735)100:1.21524)69:0.059071)52:0.0977421,((((CniFungiaSp_ffun1.m4.27741.m1:0.300533,(CniGoniastreaA_gasp1.m3.13720.m1:0.1169,CniOrbicellaF_rna16776:0.0895503)100:0.25388)99:0.250102,((CniPocilloporaA_rna6383:1e-06,CniPocilloporaD_rna-XM_027182667.1:1e-06)100:0.241413,CniMergedstylophoraP_rna16988:0.603169)100:0.54868)100:0.340547,(CniGoniastreaA_gasp1.m3.13722.m1:1.61389,((CniPocilloporaA_rna1765:1e-06,CniPocilloporaD_rna-XM_027194087.1:1e-06)100:0.207342,CniMergedstylophoraP_rna27735:0.344377)100:0.748478)85:0.163527)80:0.202788,(CniPoritesL_plut2.m8.16861.m1:1.13331,CniExaiptasiaP_rna-XM_028657198.1:0.772737)91:0.199391)85:0.235514)78:0.184785)21:0.0122274,CniGalaxeaF_gfas1.m1.12678.m1:1.80551)65:0.116013,((CniAmplexidiscus_evm.model.scaffold_157.1:0.0423507,CniDiscosoma_evm.model.scaffold_453.4:0.0513283)100:0.254855,(((CniFungiaSp_ffun1.m2b.22660.m1:0.0862872,(CniGoniastreaA_gasp1.m3.777.m1:0.0338354,CniOrbicellaF_rna22774:0.0248279)100:0.0739807)100:0.0382935,((CniPocilloporaA_rna6444:1e-06,CniPocilloporaD_rna-XM_027182739.1:1e-06)100:0.0504014,CniMergedstylophoraP_rna25845:0.0641862)100:0.184346)95:0.0640211,(CniGalaxeaF_gfas1.m1.3422.m1:0.141132,CniPoritesL_jamg1.model.Sc0000622.8:0.265183)100:0.0534361)95:0.0933174)100:1.20713)84:0.187891)60:0.138339,(((((BotrylloidesL_Boleac.CG.SB_v3.S12.g01619.01.t:1.68649,LingulaA_rna-XM_013552942.1:1.51222)82:0.408152,(StrongylocentrotusP_rna25373:0.0730729,StrongylocentrotusP_rna36295:0.0354963)100:1.65081)74:0.159775,(BotrylloidesL_Boleac.CG.SB_v3.S547.g11456.01.t:1.32896,StrongylocentrotusP_rna25372:2.00074)90:0.179478)65:0.0315257,LingulaA_rna-XM_013538896.1:2.00763)84:0.201683,(((AcanthasterP_rna6336:0.349026,AcanthasterP_rna27525:0.367806)100:0.740781,StrongylocentrotusP_rna20339:1.09965)100:0.171569,(AcanthasterP_rna6334:0.932404,StrongylocentrotusP_rna25374:1.1327)96:0.166093)100:0.524688)79:0.125265)80:0.182022)78:0.196601)26:0.0974767)10:0.0859578)81:0.0980345)0;
