# Supplementary material for: Evolution of Protein-Mediated Biomineralization in Scleractinian Corals
Source: Front Genet. 2021 Feb 2;12:618517. doi: 10.3389/fgene.2021.618517 (PMC7902050; doi:10.3389/fgene.2021.618517)
Supplement: Supplementary file 2 [file Data_Sheet_2.ZIP › tree.biomin.OG0000809.tree.txt]

((((((FungAshbyaG_AAS54686:0.325556,(FungCandidaG_CAG59975:0.13341,FungSaccharomycesC_YPL091W_mRNA:0.163726)100:0.112791)99:0.126782,FungYarrowiaL_CAG79681:0.451344)100:0.117726,FungSchizosaccharomycesP_SPBC17A3.07.1:0.565248)97:0.0872383,FungScedosporiumA_KEZ42753:0.405194)100:0.114475,fungRhodotorulaT_POY76657:0.634002)99:0.050772,((((((((AcanthasterP_rna29339:0.237143,(StrongylocentrotusP_rna21301:0.125962,StrongylocentrotusP_rna29953:0.000701602)100:0.285085)100:0.126296,(((((((((CniAcroporaD_rna1816:0.0144552,CniAcroporaT_aten_0.1.m1.32478.m1:0.0089838)100:0.0103564,CniAcroporaM_amil.1.2.3068.m1:0.00791588)100:0.0649123,CniMontiporaC_adi2mcaRNA1815_R0:0.0744377)100:0.0565559,CniGalaxeaF_gfas1.m1.15679.m1:0.0896307)63:0.0227733,(CniPoritesL_plut2.m8.4901.m1:1e-06,CniPoritesL_plut2.m8.32073.m1:1e-06)100:0.109256)62:0.0127602,(CniFungiaSp_ffun1.m4.12843.m1:0.0771749,(CniFungiaSp_ffun1.m4.26260.m1:0.0579962,((CniGoniastreaA_gasp1.m3.19158.m1:0.0853396,CniOrbicellaF_rna8306:0.0240604)100:0.0384332,(((CniPocilloporaA_rna20459:1e-06,CniPocilloporaD_rna-XM_027196874.1:1e-06)100:0.0571307,CniMergedstylophoraP_rna30809:0.186571)99:0.0388997,(CniMergedstylophoraP_rna29308:0.257543,CniMergedstylophoraP_rna36197:2.4447e-06)99:0.0487538)98:0.0431373)31:0.00764431)47:0.0116597)93:0.0144602)61:0.0740026,(CniAmplexidiscus_evm.model.scaffold_455.4:2.5453e-06,(CniAmplexidiscus_evm.model.scaffold_455.6:1e-06,CniDiscosoma_evm.model.scaffold_6.73:2.0004e-06)87:0.0679881)100:0.186089)61:0.0386692,CniAmplexidiscus_evm.model.scaffold_455.5:0.254688)99:0.0585797,(((CniExaiptasiaP_rna-XM_028658230.1:0.0169737,CniExaiptasiaP_rna-XM_021055924.2:0.0976347)100:0.16193,CniActiniaT_rna-XM_031715293.1:0.114352)99:0.0564919,CniNemvArnau_v1g188544:0.161112)100:0.0940885)99:0.100149)45:0.0341795,((((BotrylloidesL_Boleac.CG.SB_v3.S88.g14957.01.t:0.479414,((DanioR_ENSDART00000172544:0.152825,(((Human_ENST00000524230:0.0817627,MusM_ENSMUST00000000828:0.0703477)100:0.167919,OphiophagusH_rna-gnl|NaturalisBC|L345_15444.mrna:0.147268)100:0.0607419,XenopusT_rna-NM_001353367.1:0.140852)100:0.0515038)100:0.0664112,((Human_ENST00000525566:0.097801,MusM_ENSMUST00000219368:0.1615)100:0.135621,XenopusT_rna-NM_001256471.1:0.261342)100:0.135999)100:0.122044)88:0.064837,((CniDendronephthya_rna-XM_028542611.1:0.111922,CniXenia_Xe_003624-T1:0.17027)100:0.0848588,CniRenillaM_g19839.t1:0.152724)100:0.193294)53:0.0366344,(CniHydraV_rna1977:0.489421,CniMorbakkaV_scaffold473.g8.t1:0.2322)98:0.122458)45:0.0314103,((CrassostreaG_EKC27867:0.27283,LingulaA_rna-XM_024075947.1:0.289077)95:0.0597985,(LottiaG_LotgiT235910:2.005e-06,LottiaG_LotgiT79558:1e-06)100:0.335027)78:0.062157)50:0.0432294)52:0.0584781,(CaenorhabditisE_C06G3.7a.1:0.650355,StrigamiaM_SMAR006667-RA:0.486634)97:0.203687)43:0.0293705,(((CniThelohanellusK_rna6514:0.346629,((CniHenneguyaS_rna-gnl|WGS_SGJC|scaffold_1653-snap-0.6-mRNA:0.362071,CniMyxobolusS_rna-gnl|WGS_QWKW|scaffold_1504-snap-0.2-mRNA:0.148128)100:0.162306,CniHenneguyaS_rna-gnl|WGS_SGJC|scaffold_1653-augustus-0.4-mRNA:0.246695)100:0.164428)100:0.530151,AmphimedonQ_rna5551:0.620672)64:0.0895169,(((AmphibalanusA_rna-gnl|WGS_VIIS|FJT64_018957-RA_mrna:0.00618461,AmphibalanusA_rna-gnl|WGS_VIIS|FJT64_006859-RA_mrna:0.107301)97:0.00581777,AmphibalanusA_rna-gnl|WGS_VIIS|FJT64_004808-RA_mrna:0.00934991)100:0.202906,AmphibalanusA_rna-gnl|WGS_VIIS|FJT64_013357-RA_mrna:0.768826)100:0.176771)28:0.0373544)94:0.106288,(MonosigaB_rna-XM_001744167.1:0.237701,SalpingoecaR_rna-gnl|WGS_ACSY|mrna_PTSG_02301T0:0.296513)100:0.179054)98:0.127782,(((((((AcanthasterP_rna33945:0.327214,(StrongylocentrotusP_rna16256:2.4676e-06,StrongylocentrotusP_rna37893:0.010183)100:0.334929)100:0.171917,(DanioR_ENSDART00000110987:0.28312,((Human_ENST00000400521:0.128204,MusM_ENSMUST00000206151:0.0820428)100:0.220066,(OphiophagusH_rna-gnl|NaturalisBC|L345_17112.mrna:0.691075,XenopusT_rna-NM_001127015.2:0.118901)99:0.106177)99:0.0733586)99:0.12804)89:0.0577938,(StrigamiaM_SMAR012663-RA:0.536703,LingulaA_rna-XM_013559298.1:0.340019)71:0.0916524)35:0.0301222,(((BotrylloidesL_Boleac.CG.SB_v3.S87.g14898.01.t:0.511398,CniMorbakkaV_scaffold199.g4.t1:0.458044)92:0.0758059,CniAureliaA_scaffold62.g15.t1:0.493518)55:0.0289178,(CrassostreaG_EKC17395:0.47867,LottiaG_LotgiT159432:0.329588)68:0.0982769)79:0.0795796)50:0.032564,((((((((CniAcroporaD_rna17116:0.0219087,CniAcroporaT_aten_0.1.m1.5240.m1:0.0152482)46:0.00245396,CniAcroporaM_amil.1.2.16255.m1:0.0537285)100:0.0872061,(CniMontiporaC_adi2mcaRNA17116_R1:0.00258767,CniMontiporaC_g33150.t1:0.00910773)100:0.0606144)100:0.0597829,CniGalaxeaF_gfas1.m1.15010.m1:0.152388)98:0.0255646,(CniFungiaSp_ffun1.m4.5708.m1:0.090191,((CniFungiaSp_ffun1.m4.30078.m1:0.101558,(CniGoniastreaA_gasp1.m3.3508.m1:0.0217515,CniOrbicellaF_rna12989:0.0197131)100:0.050184)71:0.00429172,((CniPocilloporaA_rna4325:1e-06,CniPocilloporaD_rna-XM_027180570.1:2.1067e-06)100:0.104168,CniMergedstylophoraP_rna28570:0.0501397)100:0.0897775)72:0.0196883)68:0.00805355)93:0.0283793,((CniAmplexidiscus_evm.model.scaffold_228.11:0.0186635,CniDiscosoma_evm.model.scaffold_248.9:0.0480401)100:0.256738,((CniPoritesL_plut2.m8.9828.m1:0.0234183,CniPoritesL_plut2.m8.25463.m1:0.686618)96:0.0301424,(CniPoritesL_plut2.m8.9826.m1:0.233372,CniPoritesL_plut2.m8.9833.m1:0.00806622)98:0.0190601)99:0.107489)82:0.0213817)99:0.163852,((CniExaiptasiaP_rna-XM_021042474.2:0.20577,(CniActiniaT_rna-XM_031718697.1:1.33471,CniNemvArnau_v1g88954:0.312893)100:0.117098)99:0.0562649,CniNemvArnau_v1g89054:0.286188)99:0.0973878)88:0.0764918,(CniDendronephthya_rna-XM_028549262.1:0.181974,CniXenia_Xe_002683-T1:0.286672)100:0.267139)66:0.0358281)61:0.0459207,((CaenorhabditisE_ZK637.10.1:0.858723,(AmphibalanusA_rna-gnl|WGS_VIIS|FJT64_022377-RA_mrna:0.0178296,AmphibalanusA_rna-gnl|WGS_VIIS|FJT64_000404-RA_mrna:0.0135549)100:0.516686)95:0.11042,AmphimedonQ_rna18562:0.628171)94:0.108358)93:0.0916419,((DrosophilaM_FBtr0078514:0.29941,DrosophilaM_FBtr0071168:0.139102)100:0.267888,ApisM_GB40718-RA:0.343358)100:0.22629)95:0.155806)100:1.16613,((MonosigaB_rna-XM_001749939.1:0.221938,(SalpingoecaR_rna-gnl|WGS_ACSY|mrna_PTSG_01602T0:0.0589064,SalpingoecaR_rna-gnl|WGS_ACSY|mrna_PTSG_01619T0:0.0367361)100:0.183833)100:0.266276,(((CniDendronephthya_rna-XM_028545761.1:0.162729,CniXenia_Xe_014488-T1:0.253662)97:0.0685895,CniRenillaM_g1114.t1:0.377711)100:0.431417,((BotrylloidesL_Boleac.CG.SB_v3.S257.g06130.01.t:0.424248,(DanioR_ENSDART00000127479:0.274374,(((Human_ENST00000221130:0.0893344,MusM_ENSMUST00000033992:0.0884195)100:0.149571,XenopusT_rna-NM_001127154.2:0.296916)100:0.036378,OphiophagusH_rna-gnl|NaturalisBC|L345_12274.mrna:0.273324)99:0.109288)100:0.169126)74:0.0930366,((AmphimedonQ_rna1685:0.528496,(StrigamiaM_SMAR015649-RA:0.393613,(AmphibalanusA_rna-gnl|WGS_VIIS|FJT64_019123-RA_mrna:2.2704e-06,AmphibalanusA_rna-gnl|WGS_VIIS|FJT64_004457-RA_mrna:2.3315e-06)100:0.298426)97:0.105735)65:0.0958095,((CaenorhabditisE_C46F11.2a.1:0.488641,((CrassostreaG_EKC35400:0.257214,LottiaG_LotgiT136113:0.352648)84:0.0551814,LingulaA_rna-XM_013545379.1:0.255126)100:0.116469)45:0.0354953,((((((((((CniAcroporaD_rna28299:0.0111807,CniAcroporaD_rna39977:0.0141402)99:0.116643,CniAcroporaM_amil.1.2.22049.m1:2.7654e-06)98:0.00617262,CniAcroporaT_aten_0.1.m1.14728.m1:0.00667255)100:0.11187,((CniMontiporaC_g3114.t1:2.6072e-06,CniMontiporaC_g23793.t1:2.0215e-06)100:0.00597254,CniMontiporaC_g52080.t1:0.0491052)100:0.058331)93:0.0151194,CniAcroporaT_aten_0.1.m1.17550.m1:0.775309)93:0.0427811,((((CniFungiaSp_ffun1.m4.21443.m1:0.065505,(CniGoniastreaA_gasp1.m3.20070.m1:0.0240419,CniOrbicellaF_rna16486:0.0217308)100:0.0315596)98:0.0287366,((CniPocilloporaA_rna196:1e-06,CniPocilloporaD_rna-XM_027196629.1:1e-06)100:0.0258072,CniMergedstylophoraP_rna26020:0.0247736)100:0.0539721)100:0.0308774,CniPoritesL_plut2.m8.22866.m1:0.0843459)72:0.0144567,CniGalaxeaF_gfas1.m1.15081.m1:0.0686237)68:0.00812547)99:0.0780348,(CniAmplexidiscus_evm.model.scaffold_96.27:0.0422565,CniDiscosoma_evm.model.scaffold_43.93:0.0416835)100:0.118902)99:0.117174,(((CniExaiptasiaP_rna-XM_021041571.2:0.207189,(CniExaiptasiaP_rna-XM_028658181.1:1.81433,CniActiniaT_rna-XM_031696908.1:0.0757516)95:0.104894)91:0.056048,CniNemvArnau_v1g164144:0.230245)93:0.0853427,ApisM_GB47899-RA:1.11317)63:0.0168056)67:0.10394,(CniAureliaA_scaffold672.g11.t2:0.337484,CniMorbakkaV_scaffold18.g93.t1:0.311412)100:0.165318)63:0.0730491,(MnemiopsisL_ML13607a-RA:0.649282,(AcanthasterP_rna12901:0.284851,StrongylocentrotusP_rna29622:0.299492)100:0.0891246)78:0.100235)56:0.0434569)30:0.0349866)37:0.0450729)38:0.0562196)69:0.0685185)71:0.122785)99:0.050772)0;
