# Supplementary material for: Evolution of Protein-Mediated Biomineralization in Scleractinian Corals
Source: Front Genet. 2021 Feb 2;12:618517. doi: 10.3389/fgene.2021.618517 (PMC7902050; doi:10.3389/fgene.2021.618517)
Supplement: Supplementary file 2 [file Data_Sheet_2.ZIP › tree.biomin.OG0000940.tree.txt]

(MnemiopsisL_ML119715a-RA:1.02469,(CaenorhabditisE_Y47G6A.15.1:1.42104,(((((((((((CniAcroporaD_rna1361:0.0127191,CniAcroporaM_amil.1.2.425.m1:0.0122679)100:0.0196437,CniAcroporaT_aten_0.1.m1.30193.m1:0.0253517)100:0.110262,CniMontiporaC_g32334.t1:0.102362)100:0.0941804,((CniAmplexidiscus_evm.model.scaffold_53.9:0.0624033,CniDiscosoma_evm.model.scaffold_49.21:0.0568105)100:0.199642,((CniFungiaSp_ffun1.m4.28288.m1:0.0722199,(CniGoniastreaA_gasp1.m3.3024.m1:0.0365642,(CniOrbicellaF_rna14219:0.0011506,CniOrbicellaF_rna14220:0.0160791)100:0.0195036)100:0.0333585)98:0.0158207,(((CniPocilloporaA_rna22789:1e-06,CniPocilloporaD_rna-XM_027199079.1:1e-06)100:0.0333542,CniMergedstylophoraP_rna2215:0.0367961)99:0.0273323,CniMergedstylophoraP_Spis1467:0.267948)99:0.0536518)100:0.0354867)78:0.0345648)78:0.0430649,CniPoritesL_jamg1.model.Sc0000035.9:0.21935)100:0.31971,((CniExaiptasiaP_rna-XM_021061783.2:0.18109,CniActiniaT_rna-XM_031711970.1:0.184289)100:0.187602,CniNemvArnau_NVE10359:0.433401)100:0.269494)100:0.22562,((CniDendronephthya_rna-XM_028545557.1:0.0768868,CniXenia_Xe_015312-T1:0.283394)100:0.0945613,CniRenillaM_g8227.t1:0.531432)100:0.652826)94:0.0674872,((((CniAcroporaD_rna25768:0.252954,CniMontiporaC_g26559.t1:0.227053)100:0.887298,(((CniFungiaSp_ffun1.m2b.23853.m1:0.307947,CniFungiaSp_ffun1.m2b.23841.m1:0.0586837)100:0.0906052,(CniGoniastreaA_gasp1.m1b.3928.m1:0.061944,CniOrbicellaF_rna14224:0.0956346)100:0.0688509)90:0.0617672,(((CniPocilloporaA_rna22782:1e-06,CniPocilloporaD_rna-XM_027199083.1:1e-06)100:0.0793755,CniMergedstylophoraP_rna2222:0.104448)100:0.097362,((CniPocilloporaA_rna22783:1e-06,CniPocilloporaD_rna-XM_027199084.1:1e-06)100:0.130541,CniMergedstylophoraP_rna2221:0.125697)100:0.498111)98:0.0915915)87:0.0760407)100:0.184191,(CniAmplexidiscus_evm.model.scaffold_53.8:0.110612,CniDiscosoma_evm.model.scaffold_49.22:0.0783092)100:0.386804)100:0.498527,(CniExaiptasiaP_rna-XM_028659951.1:1.01237,CniActiniaT_rna-XM_031711177.1:0.895129)100:0.386361)100:0.222158)91:0.0728802,((((((((CniAcroporaD_rna1438:0.00709137,CniAcroporaM_amil.1.2.369.m1:0.00707421)100:0.00917647,CniAcroporaT_aten_0.1.m1.20623.m1:0.0296119)100:0.134907,CniMontiporaC_g59067.t1:0.109108)100:0.0851576,CniPoritesL_jamg1.model.Sc0000217.17:0.149761)100:0.0337426,((CniFungiaSp_ffun1.m4.17840.m1:0.0560111,((CniPocilloporaA_rna22779:1e-06,CniPocilloporaD_rna-XM_027199077.1:1e-06)100:0.0421878,CniMergedstylophoraP_rna2227:0.0692803)100:0.0694122)99:0.0210067,(CniGoniastreaA_gasp1.m1b.3921.m1:0.0262464,CniOrbicellaF_rna14234:0.0149479)100:0.0544571)100:0.030567)100:0.066977,((CniAmplexidiscus_evm.model.scaffold_53.2:0.085195,CniDiscosoma_evm.model.scaffold_49.27:0.051204)100:0.00745948,CniAmplexidiscus_evm.model.scaffold_53.3:0.0561868)100:0.150706)100:0.296402,(((CniExaiptasiaP_rna-XM_028657567.1:0.172993,CniActiniaT_rna-XM_031711782.1:0.166311)100:0.186558,CniNemvArnau_NVE5877:0.378308)75:0.00311816,(CniNemvArnau_NVE1695:0.062393,CniNemvArnau_NVE5876:2.3409e-06)100:0.416544)100:0.167583)100:0.497693,((((((((((CniAcroporaD_rna1441:0.00383793,CniAcroporaM_amil.1.2.372.m1:0.00528513)100:0.0140291,CniAcroporaT_aten_0.1.m1.20620.m1:0.0196964)100:0.155257,((CniMontiporaC_g6064.t1:0.0263937,CniMontiporaC_g61626.t1:0.0240628)100:0.0589032,CniMontiporaC_g59066.t1:0.0461912)100:0.169884)100:0.0636648,CniGalaxeaF_gfas1.m1.2451.m1:0.0853124)96:0.0190386,(CniPoritesL_plut2.m8.15020.m1:0.441148,(CniPoritesL_plut2.m8.15332.m1:0.0641606,CniPoritesL_plut2.m8.15333.m1:0.26301)100:0.0259214)94:0.0124482)100:0.0327611,((CniFungiaSp_ffun1.m4.17838.m1:0.0683076,(CniGoniastreaA_gasp1.m3.3022.m1:0.0549372,CniOrbicellaF_rna14235:0.0453301)100:0.0214871)100:0.025491,((CniPocilloporaA_rna22778:1e-06,CniPocilloporaD_rna-XM_027199082.1:1e-06)100:0.107508,CniMergedstylophoraP_rna2228:0.130669)100:0.0768784)99:0.0227)100:0.072702,(CniAmplexidiscus_evm.model.scaffold_53.1:0.199352,CniDiscosoma_evm.model.scaffold_49.28:0.158531)100:0.133812)100:0.289237,((CniExaiptasiaP_rna-XM_021039484.2:0.210275,CniActiniaT_rna-XM_031711784.1:0.147319)100:0.184379,CniNemvArnau_NVE5875:0.231445)100:0.165751)95:0.282674,CniNemvArnau_NVE648:1.19189)61:0.0291501,DanioR_ENSDART00000140744:1.73534)42:0.123756)47:0.119934)50:0.103128,CniNemvArnau_NVE7964:1.57317)23:2.5013e-06,(((((((((((CniAcroporaD_rna1435:0.00597078,CniAcroporaM_amil.1.2.377.m1:0.00670694)98:0.0183675,CniAcroporaT_aten_0.1.m1.20618.m1:0.162227)100:0.230779,CniMontiporaC_g59070.t1:0.209274)100:0.180822,CniGalaxeaF_gfas1.m1.2448.m1:0.192959)100:0.0310274,CniPoritesL_plut2.m8.15334.m1:0.324447)100:0.070113,((CniFungiaSp_ffun1.m2b.23852.m1:0.20206,(CniGoniastreaA_gasp1.m1b.3920.m1:0.125826,CniOrbicellaF_rna14225:0.060017)100:0.147225)100:0.104563,((CniFungiaSp_ffun1.m2b.23851.m1:0.142407,(CniGoniastreaA_gasp1.m1b.3922.m1:0.0517842,CniOrbicellaF_rna14226:0.0515256)100:0.0965424)100:0.0153251,((CniPocilloporaA_rna22781:1e-06,CniPocilloporaD_rna-XM_027199080.1:1e-06)100:0.0462897,CniMergedstylophoraP_rna2224:0.065588)100:0.139847)98:0.0165745)100:0.0489261)100:0.0993613,(((CniAmplexidiscus_evm.model.scaffold_3014.1:0.0881444,CniDiscosoma_evm.model.scaffold_49.23:0.104639)100:0.0558928,CniAmplexidiscus_evm.model.scaffold_53.7:0.125358)95:0.0596926,(CniAmplexidiscus_evm.model.scaffold_53.6:0.0954684,CniDiscosoma_evm.model.scaffold_49.24:0.133774)100:0.112983)100:0.167739)99:0.115175,(CniAmplexidiscus_evm.model.scaffold_53.4:0.16194,CniDiscosoma_evm.model.scaffold_49.26:0.125511)100:0.676835)100:0.608861,(((CniExaiptasiaP_rna-XM_021046691.2:0.230198,CniActiniaT_rna-XM_031711783.1:0.178816)100:0.139744,CniNemvArnau_NVE3113:0.316509)100:0.202033,((CniExaiptasiaP_rna-XM_021052338.1:0.286482,CniActiniaT_rna-XM_031711176.1:0.212639)100:0.286678,CniNemvArnau_NVE647:0.584056)100:0.273794)100:0.17581)100:0.420907,ApisM_GB51381-RA:1.9289)89:0.189467,((((((((((CniAcroporaD_rna11152:0.0217433,CniAcroporaM_amil.1.2.9075.m1:0.0380934)100:0.239198,CniMontiporaC_g56998.t1:0.167387)100:0.137519,CniGalaxeaF_gfas1.m1.16196.m1:0.150051)100:0.0382168,CniPoritesL_plut2.m8.20323.m1:0.199404)100:0.0591082,((CniFungiaSp_ffun1.m2b.16533.m1:0.0914149,(CniGoniastreaA_gasp1.m3.10043.m1:0.05866,CniOrbicellaF_rna33745:0.0442356)100:0.0724264)100:0.0438759,((CniPocilloporaA_rna1205:1e-06,CniPocilloporaD_rna-XM_027188459.1:1e-06)100:0.075151,CniMergedstylophoraP_rna11107:0.0773809)100:0.152995)100:0.0590655)100:0.13062,((CniAmplexidiscus_evm.model.scaffold_503.11:0.14804,CniDiscosoma_evm.model.scaffold_56.28:0.0880651)99:0.0152808,CniAmplexidiscus_evm.model.scaffold_503.12:0.124885)100:0.283937)100:0.355031,((CniExaiptasiaP_rna-XM_021046215.2:0.457414,CniActiniaT_rna-XM_031697133.1:0.294503)100:0.233801,CniNemvArnau_NVE2456:0.660754)100:0.19285)100:0.323081,((((CniAureliaA_scaffold1064.g1.t1:0.00493417,CniAureliaA_scaffold1782.g1.t1:2.1574e-06)100:0.409398,((CniAureliaA_scaffold1782.g2.t1:0.505374,CniHydraV_rna18092:0.693031)16:0.0246169,CniMorbakkaV_scaffold85.g62.t1:0.447852)74:0.0417751)100:0.560824,CniAureliaA_scaffold1782.g1.t2:1.93681)57:0.166713,(((CniDendronephthya_rna-XM_028546446.1:0.0058307,CniDendronephthya_rna-XM_028560978.1:0.00729718)100:0.236659,CniXenia_Xe_002655-T1:1.25261)100:0.197956,CniRenillaM_g19884.t1:0.500405)100:0.902763)54:0.0850924)59:0.122538,(CniHydraV_rna18093:2.43822,ApisM_GB46004-RA:1.63129)86:0.334362)59:0.107626,XenopusT_rna-XM_031904400.1:2.09655)57:0.00917372)43:0.0466632)60:0.446635)1:1.02469)0;
