# Supplementary material for: Evolution of Protein-Mediated Biomineralization in Scleractinian Corals
Source: Front Genet. 2021 Feb 2;12:618517. doi: 10.3389/fgene.2021.618517 (PMC7902050; doi:10.3389/fgene.2021.618517)
Supplement: Supplementary file 2 [file Data_Sheet_2.ZIP › tree.biomin.OG0001198.tree.txt]

((AcanthasterP_rna27092:1.42725,(MonosigaB_rna-XM_001750779.1:1.94861,(MonosigaB_rna-XM_001743876.1:0.875933,(SalpingoecaR_rna-gnl|WGS_ACSY|mrna_PTSG_01083T0:0.509598,SalpingoecaR_rna-gnl|WGS_ACSY|mrna_PTSG_13036T0:0.0888903)99:0.188718)98:0.260517)84:0.500479)99:0.0577215,((((AcanthasterP_rna27093:0.797126,((CrassostreaG_EKC26051:1.0034,LingulaA_rna-XM_024077813.1:0.713384)100:0.0109612,LingulaA_rna-XM_024077877.1:0.792407)100:0.194814)80:0.0638578,CrassostreaG_EKC26052:1.39437)99:0.152034,((((((((((((((((((((((((((((CniAcroporaD_rna6278:0.00542603,(((CniAcroporaD_rna6279:0.0085796,CniAcroporaM_amil.1.2.5652.m1:0.00459187)89:0.00508959,CniAcroporaD_rna6282:0.0285937)11:0.000664907,((CniAcroporaD_rna6280:0.00149049,CniAcroporaT_aten_0.1.m1.34915.m1:0.290485)82:0.00846917,(((CniAcroporaD_rna6281:0.0433532,(CniAcroporaD_rna6283:0.0101227,CniAcroporaM_amil.1.2.5651.m1:1.1704e-06)96:0.00322164)80:0.00065843,(CniAcroporaD_rna6286:0.0360207,CniAcroporaD_rna40405:2.4153e-06)90:0.0096221)88:0.00219004,CniAcroporaD_rna6284:0.0300975)73:0.00175347)6:2.6824e-06)42:0.000680061)82:0.00257419,CniAcroporaD_rna6285:0.0203805)66:7.32702e-05,CniAcroporaT_aten_0.1.m1.36228.m1:0.0344389)68:0.00783494,((CniAcroporaT_aten_0.1.m1.34913.m1:0.017237,((CniAcroporaT_aten_0.1.m1.34914.m1:0.0251082,CniAcroporaT_aten_0.1.m1.36227.m1:0.0206297)96:0.00226791,CniAcroporaT_aten_0.1.m1.34916.m1:0.0377825)92:0.000919074)73:0.00439632,CniAcroporaT_aten_0.1.m1.34917.m1:0.0319855)68:0.00672831)31:7.15494e-05,(CniAcroporaT_aten_0.1.m1.34911.m1:0.0092387,CniAcroporaT_aten_0.1.m1.36225.m1:0.0211058)96:0.0121182)89:0.00594435,CniAcroporaT_aten_0.1.m1.36229.m1:0.0601302)63:0.00019623,(CniAcroporaT_aten_0.1.m1.34912.m1:0.0172164,CniAcroporaT_aten_0.1.m1.36226.m1:0.0194737)95:0.00993162)97:0.0218381,CniAcroporaT_aten_0.1.m1.34907.m1:0.0186815)82:0.00673347,CniAcroporaT_aten_0.1.m1.36230.m1:0.1003)100:0.0609654,(CniMontiporaC_g29320.t1:0.0197678,CniMontiporaC_g29357.t1:0.0197562)99:0.0819507)82:0.0140213,((CniMontiporaC_g29321.t1:0.0117453,CniMontiporaC_g29356.t1:0.025407)84:0.0065371,CniMontiporaC_g29355.t1:0.0263166)66:0.078876)64:0.00263978,(CniMontiporaC_g29315.t1:0.0472614,(CniMontiporaC_g29316.t1:0.0390419,(CniMontiporaC_g29317.t1:0.0210991,CniMontiporaC_g29360.t1:0.0438581)99:0.00391972)37:1.0147e-06)93:0.0831761)79:0.0137758,(CniMontiporaC_g29318.t1:0.0136031,CniMontiporaC_g29359.t1:0.0173432)86:0.0882318)79:0.00852847,(CniMontiporaC_g29314.t1:0.0245449,CniMontiporaC_g29367.t1:0.046429)94:0.178927)79:0.0178764,CniGalaxeaF_gfas1.m1.3110.m1:0.211644)97:0.0156416,CniGalaxeaF_gfas1.m1.3114.m1:0.111818)95:0.00408899,CniGalaxeaF_gfas1.m1.3112.m1:0.124221)94:0.00379554,CniGalaxeaF_gfas1.m1.3113.m1:0.110235)100:0.0217688,CniPoritesL_plut2.m8.16107.m1:0.151785)100:0.0102764,(CniPoritesL_plut2.m8.16106.m1:0.0568334,CniPoritesL_plut2.m8.16105.m1:0.083568)100:0.082798)100:0.0512521,((((CniFungiaSp_ffun1.m4.12772.m1:0.124479,(((CniGoniastreaA_gasp1.m3.21256.m1:0.0286049,CniOrbicellaF_rna13826:0.105781)100:0.0344727,(CniGoniastreaA_gasp1.m3.21252.m1:0.0319933,(CniOrbicellaF_rna13824:2.4022e-06,CniOrbicellaF_rna13825:0.00343101)100:0.0388456)99:0.0153635)100:0.0190026,CniGoniastreaA_gasp1.m3.21246.m1:0.0374335)100:0.0390161)94:0.0129597,((CniPocilloporaA_rna21054:1e-06,CniPocilloporaD_rna-XM_027197468.1:1e-06)100:0.04623,CniMergedstylophoraP_rna5126:0.0598027)99:0.109722)94:0.0206271,(((((((CniFungiaSp_ffun1.m4.12773.m1:0.0966079,((((((CniGoniastreaA_gasp1.m3.21254.m1:0.10047,CniOrbicellaF_rna13823:0.0115746)100:0.0205206,CniGoniastreaA_gasp1.m3.21248.m1:0.0351211)94:0.00942171,CniGoniastreaA_gasp1.m3.21251.m1:0.0539893)80:0.00718675,(CniGoniastreaA_gasp1.m3.21255.m1:0.0484869,CniOrbicellaF_rna13822:0.0187352)7:0.00856163)12:0.00247682,CniGoniastreaA_gasp1.m3.21250.m1:0.0446659)62:0.00924124,CniGoniastreaA_gasp1.m3.29777.m1:0.0359913)98:0.0305182)14:2.1683e-06,CniFungiaSp_ffun1.m4.12780.m1:0.0894294)70:0.00378601,CniFungiaSp_ffun1.m4.12781.m1:0.102427)67:0.000576872,((CniFungiaSp_ffun1.m4.12778.m1:0.0228074,CniFungiaSp_ffun1.m4.25058.m1:0.0494463)95:0.0503999,(CniPocilloporaA_rna21053:1e-06,CniPocilloporaD_rna-XM_027197467.1:1e-06)100:0.109072)5:0.01788)9:0.00201581,(CniFungiaSp_ffun1.m4.12779.m1:0.038127,CniFungiaSp_ffun1.m4.12784.m1:0.102454)2:0.00440802)16:0.0015052,CniFungiaSp_ffun1.m4.12782.m1:0.0768985)24:0.00823152,CniFungiaSp_ffun1.m4.12774.m1:0.110895)31:0.0207688)40:0.0106727,CniFungiaSp_ffun1.m4.12776.m1:0.0339717)100:0.0257552)100:0.0922493,((CniAmplexidiscus_evm.model.scaffold_15.23:0.0492381,CniDiscosoma_evm.model.scaffold_81.58:0.0516382)99:0.00832928,CniDiscosoma_evm.model.scaffold_81.59:0.0352351)100:0.189795)91:0.00439647,((CniAmplexidiscus_evm.model.scaffold_15.22:0.0525301,CniDiscosoma_evm.model.scaffold_81.60:0.0464279)96:0.00199217,CniDiscosoma_evm.model.scaffold_81.61:0.0481313)100:0.180615)100:0.213897,(((CniExaiptasiaP_rna-XM_021045767.2:0.319488,CniActiniaT_rna-XM_031706367.1:0.267648)86:0.0532038,CniNemvArnau_NVE23487:0.225359)90:0.123518,(CniExaiptasiaP_rna-XM_021052001.2:0.494872,CniNemvArnau_NVE15403:0.246979)58:0.0293825)93:0.100851)92:0.187358,CniExaiptasiaP_rna-XM_028661047.1:0.685918)97:0.0562119,((((CniDendronephthya_rna-XM_028541624.1:0.216047,CniXenia_Xe_015811-T1:0.32915)98:0.0684629,CniXenia_Xe_015812-T1:0.308403)98:0.0335683,CniDendronephthya_rna-XM_028541625.1:0.213887)100:0.108322,((CniDendronephthya_rna-XM_028541974.1:0.236839,CniXenia_Xe_015813-T1:0.399364)100:0.171535,(CniRenillaM_g21069.t1:2.0503e-06,CniRenillaM_g21471.t1:0.0137288)100:0.407477)100:0.0919863)100:0.402303)99:0.106514,((CniAureliaA_scaffold449.g3.t4:2.2808e-06,CniAureliaA_scaffold650.g7.t1:0.0588408)100:0.12238,CniAureliaA_scaffold6704.g1.t1:0.0947808)100:0.989739)100:0.043446,(CniAureliaA_scaffold449.g4.t2:0.0960171,CniAureliaA_scaffold449.g5.t1:0.533895)100:0.941417)100:0.186331)100:0.245262,((SalpingoecaR_rna-gnl|WGS_ACSY|mrna_PTSG_01084T0:0.278659,(SalpingoecaR_rna-gnl|WGS_ACSY|mrna_PTSG_13037T0:0.0111795,SalpingoecaR_rna-gnl|WGS_ACSY|mrna_PTSG_11389T0:1.3433)100:0.78631)100:0.881613,(SalpingoecaR_rna-gnl|WGS_ACSY|mrna_PTSG_10401T0:1.75397,(AcanthasterP_rna18977:1.64907,(CaenorhabditisE_T24F1.4.1:1.51758,CrassostreaG_EKC26053:1.0152)99:0.769358)97:0.35478)97:0.402816)98:0.158298)99:0.0577215)0;
