# Supplementary material for: Evolution of Protein-Mediated Biomineralization in Scleractinian Corals
Source: Front Genet. 2021 Feb 2;12:618517. doi: 10.3389/fgene.2021.618517 (PMC7902050; doi:10.3389/fgene.2021.618517)
Supplement: Supplementary file 2 [file Data_Sheet_2.ZIP › tree.biomin.OG0001227.tree.txt]

((((((((((((((CniAcroporaD_rna26465:0.110638,CniAcroporaM_amil.1.2.13434.m1:0.0161839)100:0.0974481,(CniAcroporaD_rna26466:0.0534213,CniAcroporaT_aten_0.1.m1.27871.m1:0.0201794)99:0.0164913)90:0.0244204,CniAcroporaM_amil.1.2.13432.m1:0.0819859)100:0.0500442,CniMontiporaC_g43211.t1:0.162001)99:0.0305054,(CniMontiporaC_g3576.t1:0.0144742,CniMontiporaC_g43208.t1:2.3318e-06)100:0.120769)100:0.0509731,CniGalaxeaF_gfas1.m1.4095.m1:0.0883519)100:0.049349,CniPoritesL_plut2.m8.19725.m1:0.138083)94:0.0208927,((CniFungiaSp_ffun1.m4.8354.m1:0.0882155,(CniGoniastreaA_gasp1.m3.329.m1:0.0541475,CniOrbicellaF_rna23197:0.0299345)100:0.0462515)96:0.0284301,((CniPocilloporaA_rna14812:2.8824e-06,CniPocilloporaD_rna-XM_027191175.1:2.0144e-06)100:0.050822,CniMergedstylophoraP_rna4874:0.0384214)100:0.0983195)100:0.0317756)100:0.0758953,(CniAmplexidiscus_evm.model.scaffold_48.28:0.0575225,CniDiscosoma_evm.model.scaffold_20.79:0.0374261)100:0.162822)100:0.217769,(CniExaiptasiaP_rna-XM_021040768.2:0.261668,CniActiniaT_rna-XM_031695582.1:0.24122)100:0.22472)100:0.158586,(CniDendronephthya_rna-XM_028547690.1:0.332884,CniRenillaM_g7098.t1:0.388031)97:0.349389)95:0.174496,(((CniAureliaA_scaffold1257.g1.t2:0.0814892,CniAureliaA_scaffold1257.g1.t1:2.2415e-06)100:0.347621,CniMorbakkaV_scaffold323.g14.t1:0.620346)98:0.11006,CniMorbakkaV_scaffold2489.g1.t1:0.644414)93:0.0926066)100:0.471613,(MonosigaB_rna-XM_001742634.1:0.740312,SalpingoecaR_rna-gnl|WGS_ACSY|mrna_PTSG_10457T0:0.846615)100:1.0697)96:0.141986,((((((CniDendronephthya_rna-XM_028543893.1:0.260487,CniDendronephthya_rna-XM_028543894.1:0.356303)100:0.568928,CniRenillaM_g914.t1:1.28798)100:0.488051,(CniDendronephthya_rna-XM_028544116.1:0.237479,CniXenia_Xe_021812-T1:0.484888)100:0.602058)69:0.12388,(CniExaiptasiaP_rna-XM_021048258.2:1.78859,((((CniExaiptasiaP_rna-XM_028660044.1:0.371364,CniActiniaT_rna-XM_031715087.1:0.321526)99:0.0814509,(CniNemvArnau_v1g200209:0.034527,CniNemvArnau_NVE5087:0.166171)100:0.445461)100:0.253815,(CniActiniaT_rna-XM_031715091.1:0.802538,CniNemvArnau_NVE8305:0.411454)99:0.140087)99:0.122827,CniNemvArnau_v1g202209:1.02832)99:0.12854)73:0.115769)95:0.130548,(((CniMorbakkaV_scaffold24.g65.t1:0.433352,(CniMorbakkaV_scaffold79.g2.t1:0.266582,CniMorbakkaV_scaffold79.g4.t1:0.492391)98:0.0778671)100:0.0935882,CniMorbakkaV_scaffold79.g3.t1:0.357428)100:0.103801,((CniMorbakkaV_scaffold79.g6.t3:0.698909,CniMorbakkaV_scaffold79.g27.t1:0.344714)98:0.0968865,CniMorbakkaV_scaffold79.g25.t2:0.948215)94:0.0818867)100:1.13863)97:0.109393,(LottiaG_LotgiT235120:1.6336,((((((((((((((((((((((((CniMontiporaC_g27130.t1:0.488568,OphiophagusH_rna-gnl|NaturalisBC|L345_15684.mrna:0.750917)93:0.421846,OphiophagusH_rna-gnl|NaturalisBC|L345_15221.mrna:1.24769)77:0.152109,OphiophagusH_rna-gnl|NaturalisBC|L345_16712.mrna:1.05819)59:0.108428,(((OphiophagusH_rna-gnl|NaturalisBC|L345_05476.mrna:0.869116,OphiophagusH_rna-gnl|NaturalisBC|L345_15830.mrna:1.18259)95:0.307572,OphiophagusH_rna-gnl|NaturalisBC|L345_13609.mrna:0.799212)88:0.119051,OphiophagusH_rna-gnl|NaturalisBC|L345_06251.mrna:1.18066)83:0.23696)56:0.164614,OphiophagusH_rna-gnl|NaturalisBC|L345_17831.mrna:0.743192)79:0.138585,OphiophagusH_rna-gnl|NaturalisBC|L345_04882.mrna:0.640077)21:2.779e-06,(((OphiophagusH_rna-gnl|NaturalisBC|L345_00794.mrna:0.827692,OphiophagusH_rna-gnl|NaturalisBC|L345_15980.mrna:0.884834)70:0.149062,((OphiophagusH_rna-gnl|NaturalisBC|L345_03783.mrna:0.731978,OphiophagusH_rna-gnl|NaturalisBC|L345_13339.mrna:0.338416)83:0.198466,OphiophagusH_rna-gnl|NaturalisBC|L345_17882.mrna:1.48271)71:0.182324)55:0.246785,OphiophagusH_rna-gnl|NaturalisBC|L345_17223.mrna:1.59422)58:0.126653)42:0.250994,(OphiophagusH_rna-gnl|NaturalisBC|L345_08861.mrna:1.43818,((OphiophagusH_rna-gnl|NaturalisBC|L345_12555.mrna:1.20557,OphiophagusH_rna-gnl|NaturalisBC|L345_15797.mrna:1.43165)45:0.0420642,OphiophagusH_rna-gnl|NaturalisBC|L345_17009.mrna:0.821071)54:0.152235)36:0.147263)71:0.067072,OphiophagusH_rna-gnl|NaturalisBC|L345_07233.mrna:1.09635)65:0.161137,(((OphiophagusH_rna-gnl|NaturalisBC|L345_04841.mrna:1.67739,OphiophagusH_rna-gnl|NaturalisBC|L345_08352.mrna:0.695633)80:0.269186,((OphiophagusH_rna-gnl|NaturalisBC|L345_07001.mrna:0.450824,OphiophagusH_rna-gnl|NaturalisBC|L345_07710.mrna:0.665477)98:0.150267,OphiophagusH_rna-gnl|NaturalisBC|L345_15162.mrna:1.66676)91:0.0565121)78:0.120478,OphiophagusH_rna-gnl|NaturalisBC|L345_16681.mrna:0.634683)71:0.155992)60:0.217449,(CniRenillaM_g913.t1:1.15137,(OphiophagusH_rna-gnl|NaturalisBC|L345_04671.mrna:1.00358,OphiophagusH_rna-gnl|NaturalisBC|L345_13643.mrna:1.35492)63:0.219548)39:0.20064)40:0.129122,OphiophagusH_rna-gnl|NaturalisBC|L345_09412.mrna:1.38525)43:0.113007,OphiophagusH_rna-gnl|NaturalisBC|L345_16978.mrna:1.90312)49:0.0899925,((OphiophagusH_rna-gnl|NaturalisBC|L345_01473.mrna:0.871676,((OphiophagusH_rna-gnl|NaturalisBC|L345_05688.mrna:1.61384,OphiophagusH_rna-gnl|NaturalisBC|L345_05843.mrna:1.60121)36:0.16454,OphiophagusH_rna-gnl|NaturalisBC|L345_06684.mrna:1.28561)35:0.186927)43:0.199151,(OphiophagusH_rna-gnl|NaturalisBC|L345_01477.mrna:1.37726,OphiophagusH_rna-gnl|NaturalisBC|L345_07831.mrna:1.24686)31:0.105119)57:0.189518)79:0.331682,(OphiophagusH_rna-gnl|NaturalisBC|L345_06715.mrna:0.793007,OphiophagusH_rna-gnl|NaturalisBC|L345_08683.mrna:1.10654)84:0.382583)72:0.158843,OphiophagusH_rna-gnl|NaturalisBC|L345_16580.mrna:1.19441)41:0.0320521,OphiophagusH_rna-gnl|NaturalisBC|L345_14231.mrna:1.35892)56:0.128918,(OphiophagusH_rna-gnl|NaturalisBC|L345_08681.mrna:0.788619,OphiophagusH_rna-gnl|NaturalisBC|L345_16024.mrna:1.03986)89:0.248944)88:0.27057,(OphiophagusH_rna-gnl|NaturalisBC|L345_01566.mrna:1.77326,OphiophagusH_rna-gnl|NaturalisBC|L345_06999.mrna:0.760751)87:0.290741)100:1.08945,MonosigaB_rna-XM_001748559.1:2.11055)90:0.350162,(CrassostreaG_EKC41980:0.0449553,CrassostreaG_EKC32859:0.434108)100:1.32431)88:0.193855,(LottiaG_LotgiT229110:1.34576,LingulaA_rna-XM_013547378.1:1.1492)100:0.383074)44:0.0439706,CrassostreaG_EKC32424:1.66516)69:0.143839,(((((DanioR_ENSDART00000172772:0.787972,XenopusT_rna-XM_031898215.1:0.597133)79:0.171966,(Human_ENST00000450892:0.0713286,MusM_ENSMUST00000038389:0.0758595)100:0.693431)100:0.431986,(DanioR_ENSDART00000180780:0.928162,XenopusT_rna-XM_018092491.2:1.15606)100:0.295687)100:0.531721,(XenopusT_rna-XM_018092750.2:2.34497,AmphibalanusA_rna-gnl|WGS_VIIS|FJT64_013558-RA_mrna:1.4913)73:0.0826467)81:0.347953,(AcanthasterP_rna18294:1.14559,(BotrylloidesL_Boleac.CG.SB_v3.S145.g02825.01.t:1.59922,(DanioR_ENSDART00000145100:1.24892,(((Human_ENST00000286149:0.12748,MusM_ENSMUST00000047025:0.162019)100:0.346927,XenopusT_rna-XM_031893565.1:0.449266)100:0.887846,MnemiopsisL_ML127017a-RA:1.86213)79:0.104016)95:0.290283)92:0.120654)86:0.0931514)80:0.151613)76:0.158857)96:0.147127)96:0.141986)0;
