# Supplementary material for: Evolution of Protein-Mediated Biomineralization in Scleractinian Corals
Source: Front Genet. 2021 Feb 2;12:618517. doi: 10.3389/fgene.2021.618517 (PMC7902050; doi:10.3389/fgene.2021.618517)
Supplement: Supplementary file 2 [file Data_Sheet_2.ZIP › tree.biomin.OG0001255.tree.txt]

(((((((((((((CniAcroporaD_rna13208:0.0306937,CniAcroporaM_amil.1.2.17742.m1:0.0181184)99:0.00365504,CniAcroporaD_rna13209:0.0138391)100:0.0276509,CniAcroporaT_aten_0.1.m1.15711.m1:0.0373523)100:0.288483,CniMontiporaC_g66867.t1:0.190335)100:0.173086,CniGalaxeaF_gfas1.m1.7718.m1:0.144828)99:0.0399107,CniPoritesL_plut2.m8.29690.m1:0.213036)100:0.0503174,((CniFungiaSp_ffun1.m4.1820.m1:0.0974116,(CniFungiaSp_ffun1.m4.26840.m1:0.149508,(CniGoniastreaA_gasp1.m3.30795.m1:0.067152,CniOrbicellaF_rna35386:0.0255063)93:0.00545067)100:0.0443196)100:0.0480691,((CniPocilloporaA_rna26677:1e-06,CniPocilloporaD_rna-XM_027203159.1:1e-06)100:0.0643235,CniMergedstylophoraP_rna24139:0.0789256)100:0.18486)100:0.06452)100:0.111489,((CniAmplexidiscus_evm.model.scaffold_18.5:0.042678,CniDiscosoma_evm.model.scaffold_160.23:0.0269436)100:0.114296,(CniAmplexidiscus_evm.model.scaffold_18.6:0.0699087,CniDiscosoma_evm.model.scaffold_160.24:0.0400791)98:0.0148931)100:0.22074)100:0.405293,CniActiniaT_rna-XM_031696034.1:0.913302)100:0.669927,((((((((((((CniAcroporaD_rna15788:0.0131649,(CniAcroporaD_rna15789:0.0124688,(CniAcroporaD_rna15791:0.00644601,CniAcroporaM_amil.1.2.10531.m1:0.00690053)96:0.00214964)96:0.00502165)100:0.0147091,CniAcroporaT_aten_0.1.m1.29008.m1:0.0274839)100:0.223003,CniMontiporaC_g34422.t1:0.175429)100:0.160413,CniPoritesL_plut2.m8.3706.m1:0.119096)68:0.0186436,CniGalaxeaF_gfas1.m1.388.m1:0.0544996)93:0.0406316,CniGalaxeaF_gfas1.m1.384.m1:0.072627)81:0.0300987,CniPoritesL_plut2.m8.3704.m1:0.234809)100:0.0935387,((CniFungiaSp_ffun1.m4.2778.m1:0.146115,(CniGoniastreaA_gasp1.m3.11385.m1:0.071468,CniOrbicellaF_rna3212:0.0386479)100:0.103401)100:0.0440262,((CniPocilloporaA_rna13250:1e-06,CniPocilloporaD_rna-XM_027189603.1:1e-06)100:0.0638777,CniMergedstylophoraP_rna10046:0.0626392)100:0.220532)100:0.0634692)100:0.108411,(((CniAmplexidiscus_evm.model.scaffold_85.7:0.062389,CniDiscosoma_evm.model.scaffold_110.10:0.0535679)81:0.00208104,CniDiscosoma_evm.model.scaffold_110.11:0.0614542)88:0.00509048,CniAmplexidiscus_evm.model.scaffold_85.8:0.101278)100:0.23467)100:0.225267,((((CniExaiptasiaP_rna-XM_021047392.1:0.248115,CniNemvArnau_v1g84136:0.281177)34:0.00113029,CniActiniaT_rna-XM_031709593.1:1.41807)36:0.079495,CniActiniaT_rna-XM_031709591.1:0.258197)96:0.211141,CniNemvArnau_v1g225879:0.345098)99:0.123002)100:0.416454,(((CniDendronephthya_rna-XM_028548864.1:0.413312,CniXenia_Xe_000518-T1:0.346486)100:0.24496,(CniDendronephthya_rna-XM_028548865.1:0.239933,CniXenia_Xe_000519-T1:0.473032)100:0.422751)98:0.100681,CniRenillaM_g5157.t1:0.650418)100:0.660901)100:0.228973,(((((CniAureliaA_scaffold277.g1.t1:0.272486,CniAureliaA_scaffold4564.g1.t1:2.435e-06)100:0.338187,(CniAureliaA_scaffold277.g2.t1:0.384544,CniAureliaA_scaffold86.g1.t1:0.563212)97:0.0523752)100:0.222839,((CniMorbakkaV_scaffold118.g46.t1:0.351424,CniMorbakkaV_scaffold119.g35.t1:0.282281)100:0.373184,CniMorbakkaV_scaffold390.g3.t1:0.825408)100:0.1925)99:0.185086,CniHydraV_rna7313:0.951225)100:0.429941,CniHydraV_rna7314:2.31496)78:0.228097)78:0.184564)55:0.115347,((((CniAureliaA_scaffold18.g53.t1:0.387378,CniHydraV_rna10797:0.520726)77:0.587804,CniMorbakkaV_scaffold202.g10.t1:0.934155)99:0.29647,CniHydraV_rna1421:1.58351)89:0.139962,CniHydraV_rna10796:1.76723)100:0.459231)73:0.164872,CniMorbakkaV_scaffold2916.g1.t1:3.01485)71:0.0111586,((((((AcanthasterP_rna26161:1.01547,(((((StrongylocentrotusP_rna14546:0.2103,StrongylocentrotusP_rna14548:0.00306832)96:0.00904088,StrongylocentrotusP_rna38004:0.00533687)94:0.0044672,(StrongylocentrotusP_rna14550:0.0115968,StrongylocentrotusP_rna38005:0.0107973)91:0.00390397)96:0.0253901,StrongylocentrotusP_rna38003:0.0608737)83:0.000801343,StrongylocentrotusP_rna14547:0.0213762)100:1.16487)100:0.473954,((DanioR_ENSDART00000062793:0.528099,(DanioR_ENSDART00000133353:0.365511,DanioR_ENSDART00000175214:0.686881)100:0.467611)100:0.245545,(((Human_ENST00000233242:0.140006,MusM_ENSMUST00000037811:0.238599)100:0.336693,OphiophagusH_rna-gnl|NaturalisBC|L345_10092.mrna:0.461421)100:0.0930934,XenopusT_rna-XM_002934492.5:0.432758)100:0.198575)100:1.16083)100:0.265021,BotrylloidesL_Boleac.CG.SB_v3.S666.g12930.01.t:2.43891)40:0.0982347,(CrassostreaG_EKC23902:2.13168,AmphibalanusA_rna-gnl|WGS_VIIS|FJT64_007484-RA_mrna:2.5108)45:0.295172)60:0.0920979,DanioR_ENSDART00000152987:2.47816)85:0.228661,((DrosophilaM_FBtr0345296:1.42697,ApisM_GB54507-RA:1.19899)100:0.824413,(((CrassostreaG_EKC32050:0.0563062,CrassostreaG_EKC32052:0.0451173)100:1.99139,(AmphibalanusA_rna-gnl|WGS_VIIS|FJT64_024975-RA_mrna:0.0118684,AmphibalanusA_rna-gnl|WGS_VIIS|FJT64_013709-RA_mrna:0.00638889)100:1.79507)99:0.40768,(((BotrylloidesL_Boleac.CG.SB_v3.S498.g10697.01.t:1.78213,((DanioR_ENSDART00000147855:0.916253,((Human_ENST00000598234:0.599802,OphiophagusH_rna-gnl|NaturalisBC|L345_14186.mrna:0.673325)100:0.205482,XenopusT_rna-XM_031893160.1:0.520343)99:0.295384)89:0.119642,OphiophagusH_rna-gnl|NaturalisBC|L345_14185.mrna:0.791626)100:1.00587)96:0.186475,((((DrosophilaM_FBtr0303874:1.10949,ApisM_GB55490-RA:0.788498)100:0.405131,AmphibalanusA_rna-gnl|WGS_VIIS|FJT64_021979-RA_mrna:1.14722)97:0.140977,StrigamiaM_SMAR010527-RA:1.57645)91:0.13172,((((CrassostreaG_EKC30050:0.0824535,((CrassostreaG_EKC30051:0.192471,CrassostreaG_EKC30052:0.156023)96:0.0644757,(CrassostreaG_EKC32051:0.0505336,CrassostreaG_EKC22191:0.0148853)99:0.0311625)96:0.0536326)100:0.850039,CrassostreaG_EKC20356:0.679945)72:0.108182,(((CrassostreaG_EKC34262:0.864299,LottiaG_LotgiT98708:0.328445)99:0.135387,LottiaG_LotgiT98146:0.598211)67:0.168439,AmphibalanusA_rna-gnl|WGS_VIIS|FJT64_021813-RA_mrna:1.44775)75:0.298618)77:0.27924,(LottiaG_LotgiT234225:0.640057,(LingulaA_rna-XM_024074247.1:2.4389e-06,LingulaA_rna-XM_013544428.1:0.00996729)100:0.772044)59:0.0783529)99:0.54425)100:0.464497)90:0.138905,(AcanthasterP_rna12075:1.22412,StrongylocentrotusP_rna11176:1.51004)99:0.332887)70:0.0547092)93:0.0987081)100:0.177853)71:0.0111586)0;
