# Supplementary material for: Evolution of Protein-Mediated Biomineralization in Scleractinian Corals
Source: Front Genet. 2021 Feb 2;12:618517. doi: 10.3389/fgene.2021.618517 (PMC7902050; doi:10.3389/fgene.2021.618517)
Supplement: Supplementary file 2 [file Data_Sheet_2.ZIP › tree.biomin.OG0001324.tree.txt]

((MonosigaB_rna-XM_001749883.1:0.984785,SalpingoecaR_rna-gnl|WGS_ACSY|mrna_PTSG_02375T0:0.479163)100:0.697655,(((((LottiaG_LotgiT115607:0.227202,LottiaG_LotgiT83160:0.172805)100:1.11128,LottiaG_LotgiT170648:0.99001)97:0.120367,LottiaG_LotgiT140833:1.3038)99:0.172574,((LingulaA_rna-XM_013542811.1:2.551e-06,LingulaA_rna-XM_013528287.1:0.00756145)100:0.674531,(LingulaA_rna-XM_024077317.1:2.1395e-06,LingulaA_rna-XM_024077318.1:2.6969e-06)100:0.446175)100:0.610436)57:0.0332075,(((((DanioR_ENSDART00000172676:0.926615,((Human_ENST00000360256:0.147579,MusM_ENSMUST00000033539:0.217609)100:0.546943,XenopusT_rna-XM_012969689.2:1.03452)100:0.188073)83:0.152582,OphiophagusH_rna-gnl|NaturalisBC|L345_12829.mrna:1.99206)99:0.164008,((Human_ENST00000367796:0.204551,MusM_ENSMUST00000086040:0.204164)100:0.520212,XenopusT_rna-XM_002935774.5:0.700075)100:0.57195)100:0.394902,CrassostreaG_EKC34134:2.91487)83:0.368974,((((BotrylloidesL_Boleac.CG.SB_v3.S404.g09227.01.t:0.858055,BotrylloidesL_Boleac.CG.SB_v3.S829.g14582.01.t:0.950626)100:0.428668,((((DanioR_ENSDART00000135985:0.578313,DanioR_ENSDART00000193772:0.545424)99:0.152299,(((Human_ENST00000315765:0.0724039,MusM_ENSMUST00000159985:0.117)100:0.373368,(OphiophagusH_rna-gnl|NaturalisBC|L345_11286.mrna:0.551067,OphiophagusH_rna-gnl|NaturalisBC|L345_12168.mrna:0.457111)39:0.0338403)98:0.117247,XenopusT_rna-XM_002939721.5:0.476854)100:0.168995)92:0.0574783,((Human_ENST00000519389:0.110749,MusM_ENSMUST00000033553:0.102149)100:0.465548,OphiophagusH_rna-gnl|NaturalisBC|L345_12587.mrna:0.417066)100:0.365494)100:0.120762,(DanioR_ENSDART00000010537:0.62222,(((Human_ENST00000264613:0.117335,MusM_ENSMUST00000108329:0.161731)100:0.473235,OphiophagusH_rna-gnl|NaturalisBC|L345_12849.mrna:0.420655)97:0.0666752,XenopusT_rna-XM_002937329.4:0.545296)96:0.0862973)100:0.203042)100:0.149564)90:0.0901115,(((((((((((CniAcroporaD_rna6618:0.101382,(CniAcroporaD_rna6619:0.0425623,CniAcroporaM_amil.1.2.2119.m1:0.0158646)100:0.0336885)100:0.029803,CniAcroporaT_aten_0.1.m1.24840.m1:0.030118)100:0.118594,CniMontiporaC_g56114.t1:0.179809)100:0.118323,CniGalaxeaF_gfas1.m1.23443.m1:0.204457)99:0.0604375,(CniFungiaSp_ffun1.m4.11511.m1:0.152995,((CniGoniastreaA_gasp1.m3.20209.m1:0.084213,((CniOrbicellaF_rna14892:0.0108874,CniOrbicellaF_rna14894:0.100639)100:0.00288097,CniOrbicellaF_rna14893:0.00257776)100:0.0816028)100:0.0972458,(((CniPocilloporaA_rna17375:1e-06,CniPocilloporaD_rna-XM_027193749.1:1e-06)100:0.0876643,CniMergedstylophoraP_rna11192:0.083121)93:0.0110294,(CniPocilloporaA_rna17376:1e-06,CniPocilloporaD_rna-XM_027193756.1:1e-06)100:0.103092)100:0.161982)94:0.0308733)100:0.0685264)99:0.0696122,CniAmplexidiscus_evm.model.scaffold_101.9:0.39197)100:0.269178,(((((((CniAcroporaD_rna13519:0.0179649,CniAcroporaM_amil.1.2.6751.m1:0.0163085)100:0.0202282,CniAcroporaT_aten_0.1.m1.1359.m1:0.0459138)100:0.191406,CniMontiporaC_g27782.t1:0.167283)100:0.110991,CniGalaxeaF_gfas1.m1.15013.m1:0.171143)98:0.0608245,CniPoritesL_plut2.m8.14688.m1:0.231325)100:0.0650257,(CniFungiaSp_ffun1.m4.20288.m1:0.143001,((CniFungiaSp_ffun1.m4.31365.m1:0.345021,((CniPocilloporaA_rna24790:1e-06,CniPocilloporaD_rna-XM_027201243.1:1e-06)100:0.0786247,CniMergedstylophoraP_rna14106:0.109585)100:0.0957729)89:0.096532,(CniGoniastreaA_gasp1.m3.9138.m1:0.118937,CniOrbicellaF_rna9267:0.0758763)100:0.0710266)79:0.0296664)97:0.103488)100:0.101109,(CniAmplexidiscus_evm.model.scaffold_502.1:0.10745,CniDiscosoma_evm.model.scaffold_57.36:0.106162)100:0.291042)100:0.299575)100:0.190376,(((((((((CniAcroporaD_rna10168:0.0631257,CniAcroporaM_amil.1.2.4857.m1:0.0283956)98:0.03513,CniAcroporaM_amil.1.2.4848.m1:0.0753277)93:0.00366648,CniAcroporaD_rna22410:0.0499758)99:0.0278141,CniAcroporaT_aten_0.1.m1.26996.m1:0.0377756)100:0.169418,CniMontiporaC_g24181.t1:0.148814)85:0.0425043,CniGalaxeaF_gfas1.m1.13237.m1:1.22844)94:0.139737,(CniGalaxeaF_gfas1.m1.13232.m1:0.205065,CniPoritesL_plut2.m8.5602.m1:0.171251)92:0.0551217)87:0.047771,(((CniFungiaSp_ffun1.m4.7046.m1:0.116114,((CniGoniastreaA_gasp1.m3.11673.m1:0.0695272,CniGoniastreaA_gasp1.m3.11679.m1:0.0395813)100:0.0490315,CniOrbicellaF_rna36286:0.0634391)100:0.0534957)99:0.0215154,CniFungiaSp_ffun1.m4.7045.m1:0.148556)99:0.0377818,(((CniPocilloporaA_rna24603:1e-06,CniPocilloporaD_rna-XM_027201025.1:1e-06)100:0.0414859,CniMergedstylophoraP_rna35082:0.442917)46:0.0186915,CniMergedstylophoraP_rna12971:0.332401)100:0.156829)98:0.0506039)95:0.0879912,(CniAmplexidiscus_evm.model.scaffold_2.23:0.111374,(CniAmplexidiscus_evm.model.scaffold_2.24:0.225563,(CniAmplexidiscus_evm.model.scaffold_4053.1:0.0571206,CniDiscosoma_evm.model.scaffold_490.11:0.0768272)81:0.00597311)98:0.0222887)100:0.215978)98:0.165934)97:0.0788556,(CniExaiptasiaP_rna-XM_021051327.2:1.52686,CniActiniaT_rna-XM_031719254.1:0.27163)100:0.168522)98:0.0836477,((((CniDendronephthya_rna-XM_028554264.1:0.166673,CniDendronephthya_rna-XM_028555642.1:0.195736)100:0.124735,CniXenia_Xe_005238-T1:0.274345)100:0.166967,CniDendronephthya_rna-XM_028554385.1:0.469182)89:0.0568642,((CniRenillaM_g16081.t1:0.114295,CniRenillaM_g17299.t1:0.285113)100:0.131432,CniRenillaM_g17295.t1:0.306187)100:0.206561)100:0.375324)99:0.133363,((CniAureliaA_scaffold918.g9.t1:0.742289,CniMorbakkaV_scaffold40.g44.t1:0.51697)99:0.0925061,(CniMorbakkaV_scaffold40.g43.t1:0.597256,CniMorbakkaV_scaffold40.g45.t1:0.647992)99:0.103137)100:0.296344)98:0.100242)83:0.0884643,((StrigamiaM_SMAR005414-RA:0.398503,StrigamiaM_SMAR004623-RA:0.377214)100:1.09224,(StrongylocentrotusP_rna1800:1.56414,(StrongylocentrotusP_rna26503:0.918789,(AcanthasterP_rna26954:0.690154,(StrongylocentrotusP_rna6790:2.1205e-06,StrongylocentrotusP_rna26504:0.184856)100:0.736191)91:0.0562598)93:0.14124)76:0.173743)37:0.0368013)50:0.0733761)33:0.0275592)100:0.697655)0;
