# Supplementary material for: Evolution of Protein-Mediated Biomineralization in Scleractinian Corals
Source: Front Genet. 2021 Feb 2;12:618517. doi: 10.3389/fgene.2021.618517 (PMC7902050; doi:10.3389/fgene.2021.618517)
Supplement: Supplementary file 2 [file Data_Sheet_2.ZIP › tree.biomin.OG0001370.tree.txt]

((((((((((((((((CniAcroporaD_rna5092:0.00706616,CniAcroporaM_amil.1.2.14621.m1:0.00733246)52:2.6916e-06,CniAcroporaT_aten_0.1.m1.3379.m1:0.00709319)98:0.0305141,CniMontiporaC_g33732.t1:0.0292649)91:0.0289301,CniGalaxeaF_gfas1.m1.3101.m1:0.0257362)100:0.0384133,CniPoritesL_plut2.m8.28769.m1:0.0386205)97:0.055618,((CniAmplexidiscus_evm.model.scaffold_3.42:0.0221139,CniDiscosoma_evm.model.scaffold_7.119:0.0389327)100:0.0922782,((CniPocilloporaA_rna5647:1e-06,CniPocilloporaD_rna-XM_027181941.1:1e-06)70:1e-06,CniMergedstylophoraP_rna31194:0.0290958)100:0.075437)92:0.0177517)95:0.00841562,(CniGoniastreaA_gasp1.m3.26636.m1:0.00757268,CniOrbicellaF_rna23944:0.00714571)99:0.0194993)70:0.0400696,CniFungiaSp_ffun1.m4.34115.m1:0.099156)100:0.174841,CniNemvArnau_v1g232014:0.209937)97:0.0945172,(CniExaiptasiaP_rna-XM_021056407.2:0.170033,CniActiniaT_rna-XM_031708384.1:0.0960659)97:0.0851125)98:0.0801226,(CniHydraV_rna6288:0.305592,CniMorbakkaV_scaffold275.g5.t2:0.35632)100:0.177931)100:0.340473,(CniDendronephthya_rna-XM_028536304.1:0.0305665,CniXenia_Xe_006066-T1:0.290783)100:0.135239)99:0.434022,CniRenillaM_g1625.t1:0.0211997)100:1.83298,(CniDendronephthya_rna-XM_028535910.1:0.522399,CniXenia_Xe_006064-T1:0.576058)100:0.905144)57:0.561847,(((CniHydraV_rna8225:0.0750989,CniHydraV_rna24186:0.175049)100:1.14368,CniMorbakkaV_scaffold275.g9.t1:1.12003)100:0.459937,(CniThelohanellusK_rna4786:0.802571,CniHenneguyaS_rna-gnl|WGS_SGJC|scaffold_254-augustus-0.17-mRNA:1.44299)100:1.24177)95:0.203773)55:0.0940175,((((((((CniAcroporaD_rna5096:0.0126841,CniAcroporaM_amil.1.2.14618.m1:0.0276805)100:0.170717,CniMontiporaC_g33728.t1:0.203533)100:0.138505,CniGalaxeaF_gfas1.m1.3103.m1:0.160076)100:0.0700788,CniPoritesL_plut2.m8.28772.m1:0.323895)100:0.083619,((CniFungiaSp_ffun1.m4.18629.m1:0.153166,(CniGoniastreaA_gasp1.m3.26622.m1:0.0658125,CniOrbicellaF_rna23947:0.0475045)100:0.0910456)98:0.0537737,((CniPocilloporaA_rna5645:1e-06,CniPocilloporaD_rna-XM_027181933.1:1e-06)100:0.0569067,CniMergedstylophoraP_rna31190:0.0638822)100:0.183052)100:0.0996604)100:0.136839,(CniAmplexidiscus_evm.model.scaffold_3.40:0.114643,CniDiscosoma_evm.model.scaffold_7.122:0.109806)100:0.359171)100:0.319834,((CniExaiptasiaP_rna-XM_021042108.2:0.672446,CniActiniaT_rna-XM_031708371.1:0.422118)100:0.178023,CniNemvArnau_v1g199302:0.872143)100:0.41357)95:0.203611,((((((((((((CniAcroporaD_rna5093:0.00947212,CniAcroporaM_amil.1.2.14620.m1:2.2032e-06)100:0.0288685,CniAcroporaT_aten_0.1.m1.3378.m1:0.108957)100:0.115061,CniMontiporaC_g33731.t1:0.0659191)100:0.0456538,CniGalaxeaF_gfas1.m1.3105.m1:0.14118)100:0.12984,CniPoritesL_plut2.m8.28771.m1:0.166708)99:0.0746711,((CniAmplexidiscus_evm.model.scaffold_3.41:0.0214824,CniDiscosoma_evm.model.scaffold_7.120:0.0199017)100:0.224935,((CniFungiaSp_ffun1.m4.18628.m1:0.0919815,(CniGoniastreaA_gasp1.m3.26623.m1:0.0234157,CniOrbicellaF_rna23945:0.0328078)100:0.0547124)99:0.0752407,((CniPocilloporaA_rna5646:1e-06,CniPocilloporaD_rna-XM_027181947.1:1e-06)100:0.0279936,CniMergedstylophoraP_rna31191:0.0622078)100:0.110509)91:0.067757)94:0.0880228)99:0.506547,((CniExaiptasiaP_rna-XM_021056395.2:0.251737,CniActiniaT_rna-XM_031708386.1:0.360983)100:0.624307,CniNemvArnau_v1g232013:0.815937)94:0.30988)78:0.216213,((CniDendronephthya_rna-XM_028536300.1:0.258431,CniXenia_Xe_006068-T1:0.574283)100:0.921692,((CniHydraV_rna11098:1.10679,CniHydraV_rna11100:1.61566)99:0.316576,CniMorbakkaV_scaffold275.g8.t1:0.46516)100:0.625015)100:0.606977)98:0.512796,((CniDendronephthya_rna-XM_028536301.1:2.6227,CniExaiptasiaP_rna-XM_028662420.1:1.89869)40:0.721308,(CniNemvArnau_v1g239380:1.39625,CniNemvArnau_v1g239381:1.41247)40:0.354479)100:1.87828)96:0.557314,(((((((CniAcroporaM_amil.1.2.14626.m1:0.390692,CniAcroporaT_aten_0.1.m1.3372.m1:0.00947508)100:0.270725,(CniMontiporaC_g33730.t1:0.208618,CniPoritesL_plut2.m8.28768.m1:0.481773)90:0.026792)88:0.16649,CniGalaxeaF_gfas1.m1.3087.m1:0.516248)98:0.496529,CniDiscosoma_evm.model.scaffold_7.121:0.455592)100:1.1279,CniNemvArnau_v1g239379:2.76299)100:0.97365,CniHydraV_rna9091:2.51483)100:1.17244,CniDendronephthya_rna-XM_028537069.1:2.82327)94:0.496321)89:0.289032,CniMorbakkaV_scaffold2.g159.t1:2.39719)76:0.170722,((((CniThelohanellusK_rna4785:0.0730395,CniMyxobolusS_rna-gnl|WGS_QWKW|scaffold_472-snap-0.6-mRNA:0.417344)100:0.0965263,CniHenneguyaS_rna-gnl|WGS_SGJC|scaffold_254-augustus-0.16-mRNA:0.300594)100:0.294672,CniMyxobolusS_rna-gnl|WGS_QWKW|scaffold_5261-snap-0.3-mRNA:0.0991503)100:1.12799,(((CniDendronephthya_rna-XM_028536296.1:0.0529048,CniRenillaM_g1626.t1:0.0622523)98:0.0377953,CniXenia_Xe_006067-T1:0.0673628)100:0.375393,((((CniExaiptasiaP_rna-XM_021056412.2:0.44671,CniExaiptasiaP_rna-XM_021056399.2:2.4052e-06)100:0.182982,CniActiniaT_rna-XM_031708376.1:0.0562417)99:0.0781387,CniNemvArnau_v1g232015:0.165075)99:0.0934994,((CniHydraV_rna3489:0.34991,CniMorbakkaV_scaffold275.g7.t2:0.223171)100:0.205261,((CniAmplexidiscus_evm.model.scaffold_3.43:0.0426764,CniDiscosoma_evm.model.scaffold_7.118:0.0736925)100:0.0788067,((CniFungiaSp_ffun1.m4.33712.m1:0.0430236,((CniPocilloporaA_rna5651:1e-06,CniPocilloporaD_rna-XM_027181938.1:1e-06)100:0.0340854,CniMergedstylophoraP_rna31195:0.0138781)100:0.055762)81:0.0245555,((CniGoniastreaA_gasp1.m3.26627.m1:0.0384609,CniOrbicellaF_rna23941:0.0228221)62:0.033013,(CniPoritesL_plut2.m8.28764.m1:0.0744135,(CniGalaxeaF_gfas1.m1.3092.m1:0.0267453,(CniMontiporaC_g33735.t1:0.0574009,(CniAcroporaT_aten_0.1.m1.3374.m1:0.0304842,(CniAcroporaD_rna5089:0.184342,CniAcroporaM_amil.1.2.14623.m1:0.00911343)100:0.0228373)99:0.0276623)100:0.0378408)100:0.0173679)81:0.0622228)32:0.0161697)79:0.0827668)84:0.0805436)97:0.098557)91:0.0805106)100:0.534238)94:0.436431)54:0.301774)55:0.0940175)0;
