# Supplementary material for: Evolution of Protein-Mediated Biomineralization in Scleractinian Corals
Source: Front Genet. 2021 Feb 2;12:618517. doi: 10.3389/fgene.2021.618517 (PMC7902050; doi:10.3389/fgene.2021.618517)
Supplement: Supplementary file 2 [file Data_Sheet_2.ZIP › tree.biomin.OG0001393.tree.txt]

((MonosigaB_rna-XM_001749500.1:1.2991,MonosigaB_rna-XM_001747960.1:0.883992)100:0.78992,(AmphimedonQ_rna24471:0.77461,(((((((((((CniAcroporaD_rna33572:0.0188314,CniAcroporaM_amil.1.2.3992.m1:0.0239555)77:0.0109694,CniAcroporaD_rna41415:0.0341468)97:0.0266911,(CniAcroporaM_amil.1.2.3990.m1:0.0469502,(CniAcroporaT_aten_0.1.m1.3202.m1:0.0902376,CniAcroporaT_aten_0.1.m1.3201.m1:0.0259494)100:0.0132792)76:0.0154454)100:0.0808742,((CniMontiporaC_g9762.t1:0.00601104,CniMontiporaC_g9764.t1:0.0065675)98:0.00212422,CniMontiporaC_g63277.t1:0.00166488)100:0.0758531)100:0.108311,(((((CniFungiaSp_ffun1.m4.18182.m1:2.4724e-06,CniFungiaSp_ffun1.m4.25280.m1:0.0871597)100:0.06755,((CniGoniastreaA_gasp1.m3.7894.m1:0.0194825,CniGoniastreaA_gasp1.m3.7920.m1:0.0191857)99:0.010254,CniOrbicellaF_rna22625:0.0116962)100:0.11633)100:0.0537512,((CniPocilloporaA_rna19395:1e-06,CniPocilloporaD_rna-XM_027195829.1:1e-06)100:0.0676098,CniMergedstylophoraP_rna6292:0.0676585)100:0.26502)98:0.0752677,(CniPoritesL_plut2.m8.9296.m1:0.158991,((CniPoritesL_plut2.m8.9302.m1:0.0740714,CniPoritesL_plut2.m8.9300.m1:0.0827578)100:0.0326796,CniPoritesL_plut2.m8.9304.m1:0.0803133)100:0.0873945)100:0.0659066)80:0.01796,(CniGalaxeaF_gfas1.m1.6130.m1:0.110701,((CniGalaxeaF_gfas1.m1.19629.m1:0.0131031,CniGalaxeaF_gfas1.m1.19628.m1:0.00355003)100:0.0203327,CniGalaxeaF_gfas1.m1.23148.m1:0.0567062)100:0.0735441)100:0.0598527)96:0.0597753)93:0.0689907,((CniPoritesL_plut2.m8.9699.m1:0.0676243,CniPoritesL_plut2.m8.9698.m1:0.0600242)100:0.198227,(CniPoritesL_plut2.m8.22268.m1:0.175656,(CniPoritesL_plut2.m8.22269.m1:0.0481666,(CniPoritesL_plut2.m8.22270.m1:2.0444e-06,CniPoritesL_plut2.m8.22273.m1:0.570005)100:0.0745104)99:0.0264565)100:0.184758)100:0.160682)57:0.0239175,CniAmplexidiscus_evm.model.scaffold_33.8:0.269226)87:0.0612423,((((CniDendronephthya_rna-XM_028542015.1:0.0323183,CniDendronephthya_rna-XM_028541692.1:0.0676472)100:0.0288553,(CniDendronephthya_rna-XM_028541691.1:0.0357375,CniDendronephthya_rna-XM_028542016.1:0.0508998)92:0.0186707)100:0.404645,((((CniDendronephthya_rna-XM_028545799.1:0.0351651,CniDendronephthya_rna-XM_028545805.1:0.210673)100:0.110652,((((CniXenia_Xe_020071-T1:0.0657046,CniXenia_Xe_020072-T1:0.0670692)79:2.002e-06,CniXenia_Xe_020093-T1:2.7946e-06)100:0.0400221,(CniXenia_Xe_020073-T1:0.0453547,CniXenia_Xe_020096-T1:1e-06)90:0.011131)99:0.0841251,CniXenia_Xe_020095-T1:0.126908)100:0.0543964)95:0.0580932,CniXenia_Xe_020094-T1:1.28433)94:0.214501,(CniRenillaM_g11549.t1:2.7708e-06,CniRenillaM_g14292.t1:0.00581559)100:0.328716)86:0.0744387)55:0.0449717,CniActiniaT_rna-XM_031716161.1:0.249811)54:0.0478761)73:0.0884172,((CniHydraV_rna17492:0.676196,(MnemiopsisL_ML12045a-RA:0.652289,((MnemiopsisL_ML17891a-RA:0.329528,MnemiopsisL_ML17895a-RA:0.444613)100:0.275515,MnemiopsisL_ML17892a-RA:0.234743)100:0.147336)100:0.570703)61:0.175446,((CniNemvArnau_v1g247152:1e-06,CniNemvArnau_NVE8755:1e-06)96:0.0213757,(((CniNemvArnau_v1g216814:0.127818,(CniNemvArnau_v1g246312:2.4849e-06,CniNemvArnau_NVE24459:0.0957613)88:0.0462859)100:0.2701,(CniNemvArnau_NVE9003:0.0112656,CniNemvArnau_NVE9783:0.121237)97:0.0454127)64:0.010017,CniNemvArnau_NVE8754:0.143015)100:0.246856)100:0.215744)54:0.162094)65:0.319051,(((CniAmplexidiscus_evm.model.scaffold_195.7:0.123241,CniDiscosoma_evm.model.scaffold_5.13:0.10339)100:0.233598,((((((((CniFungiaSp_ffun1.m4.2536.m1:0.0194658,CniFungiaSp_ffun1.m4.2538.m1:0.520131)76:0.06759,CniFungiaSp_ffun1.m4.2537.m1:0.426922)85:0.0431425,CniFungiaSp_ffun1.m4.2543.m1:0.277522)86:0.0204845,((CniFungiaSp_ffun1.m4.27803.m1:0.183484,CniFungiaSp_ffun1.m4.27799.m1:0.129528)99:0.070449,CniFungiaSp_ffun1.m4.27807.m1:0.112548)99:0.110549)85:0.0738257,(CniFungiaSp_ffun1.m4.27801.m1:0.0321217,CniFungiaSp_ffun1.m4.27795.m1:0.136611)78:0.0126088)58:0.0231629,(((((((CniGoniastreaA_gasp1.m3.10661.m1:0.0532411,CniGoniastreaA_gasp1.m3.10662.m1:0.0161348)99:0.0251703,CniPoritesL_plut2.m8.5934.m1:0.108673)85:0.0290668,CniGoniastreaA_gasp1.m3.10660.m1:0.0669952)83:0.0150227,(CniGoniastreaA_gasp1.m3.22085.m1:0.029217,(CniPoritesL_plut2.m8.5935.m1:0.045979,CniPoritesL_plut2.m8.5932.m1:0.0120924)100:0.0156117)98:0.0185656)48:0.0031266,CniGoniastreaA_gasp1.m3.22084.m1:0.0250187)67:0.0145623,((CniOrbicellaF_rna16208:0.00966805,CniOrbicellaF_rna20804:0.0272514)100:0.0267405,CniOrbicellaF_rna20803:0.0216014)84:0.00746988)97:0.0184365,CniGoniastreaA_gasp1.m3.31330.m1:0.146694)100:0.0675889)63:0.0187543,((CniFungiaSp_ffun1.m4.5877.m1:0.342551,CniGoniastreaA_gasp1.m3.25915.m1:0.218552)100:0.132628,CniFungiaSp_ffun1.m4.27802.m1:0.272824)76:0.0342927)96:0.0547603,((CniPocilloporaA_rna6787:2.202e-06,CniPocilloporaD_rna-XM_027183090.1:2.5945e-06)100:0.163152,((CniPocilloporaA_rna27458:1e-06,CniPocilloporaD_rna-XM_027203951.1:1e-06)100:0.114998,(((CniMergedstylophoraP_rna11987:0.231478,CniMergedstylophoraP_rna18839:0.0654164)99:0.0642285,(CniMergedstylophoraP_rna11988:0.0344673,CniMergedstylophoraP_rna36552:0.778424)99:0.240028)35:0.00594905,CniMergedstylophoraP_rna33909:0.42881)74:0.0103821)85:0.0508309)100:0.159083)97:0.0866757)99:0.0748235,(CniAmplexidiscus_evm.model.scaffold_195.33:0.100665,CniDiscosoma_evm.model.scaffold_5.35:0.0804307)100:0.421043)99:0.237995)51:0.0841415,((AcanthasterP_rna17699:0.129179,AcanthasterP_rna34271:0.0958811)100:0.275826,(AcanthasterP_rna12469:0.718725,(AcanthasterP_rna3348:0.149277,AcanthasterP_rna3350:0.0493356)100:0.291787)100:0.1096)100:0.343078)42:0.12826)100:0.78992)0;
