# Supplementary material for: Evolution of Protein-Mediated Biomineralization in Scleractinian Corals
Source: Front Genet. 2021 Feb 2;12:618517. doi: 10.3389/fgene.2021.618517 (PMC7902050; doi:10.3389/fgene.2021.618517)
Supplement: Supplementary file 2 [file Data_Sheet_2.ZIP › tree.biomin.OG0001673.tree.txt]

(((AcanthasterP_rna29835:1.41009,((((((((((CniAcroporaD_rna2384:2.1487e-06,CniAcroporaD_rna41907:0.028013)84:0.0122445,CniAcroporaM_amil.1.2.5139.m1:0.457754)80:0.0505263,((((CniAcroporaD_rna2385:0.0430559,CniAcroporaM_amil.1.2.5142.m1:0.354779)100:0.150986,CniAcroporaM_amil.1.2.5140.m1:0.0437878)56:0.00387407,CniAcroporaT_aten_0.1.m1.5575.m1:0.0608877)83:0.00732942,(CniAcroporaD_rna2386:0.0340415,CniAcroporaM_amil.1.2.5143.m1:0.0467624)57:0.0275511)54:0.0129909)100:0.216128,CniMontiporaC_g26387.t1:0.186876)100:0.169042,CniGalaxeaF_gfas1.m1.16477.m1:0.238462)100:0.0664111,CniPoritesL_plut2.m8.10889.m1:0.249752)100:0.0851531,((CniFungiaSp_ffun1.m4.23498.m1:0.13219,(CniGoniastreaA_gasp1.m3.13776.m1:0.086549,(CniOrbicellaF_rna27182:2.163e-06,CniOrbicellaF_rna27183:2.5716e-06)100:0.0451238)100:0.122177)78:0.00417938,CniFungiaSp_ffun1.m4.24337.m1:0.154052)100:0.0620596)86:0.0664528,(CniAmplexidiscus_evm.model.scaffold_39.40:0.0665656,CniDiscosoma_evm.model.scaffold_80.82:0.0905072)100:0.240102)79:0.0183444,((CniAmplexidiscus_evm.model.scaffold_39.41:0.0458854,CniDiscosoma_evm.model.scaffold_80.84:0.0794492)96:0.0147806,CniDiscosoma_evm.model.scaffold_80.83:0.0494815)100:0.295084)100:0.885804,(((CniAureliaA_scaffold153.g26.t1:1.02895,CniAureliaA_scaffold369.g2.t1:0.836923)99:0.163947,((CniMorbakkaV_scaffold106.g48.t1:0.0479039,CniMorbakkaV_scaffold67.g72.t1:0.34164)100:0.59928,(CniMorbakkaV_scaffold119.g1.t1:0.138247,CniMorbakkaV_scaffold119.g2.t2:0.170812)100:0.714768)100:0.30878)82:0.184337,CniMorbakkaV_scaffold106.g49.t1:0.993221)100:0.546776)100:0.242166)88:0.0772498,((((DanioR_ENSDART00000103418:1.153,((((((DanioR_ENSDART00000185534:0.994988,DanioR_ENSDART00000050238:2.911e-06)76:0.0204334,(DanioR_ENSDART00000078225:0.0257336,(DanioR_ENSDART00000136837:0.0257595,DanioR_ENSDART00000143443:0.0220338)93:0.00884998)100:0.0128784)77:0.010966,DanioR_ENSDART00000078216:0.0398327)92:0.0844524,(DanioR_ENSDART00000061165:2.5697e-06,DanioR_ENSDART00000170588:1e-06)100:0.121656)100:0.207394,DanioR_ENSDART00000179699:0.567723)100:0.418873,((XenopusT_rna-XM_002931698.5:0.0803723,XenopusT_rna-XM_002931697.4:0.0755014)100:0.314147,XenopusT_rna-XM_004913911.4:0.327373)100:0.278163)93:0.221653)85:0.0730604,OphiophagusH_rna-gnl|NaturalisBC|L345_08534.mrna:1.49615)72:0.203747,(OphiophagusH_rna-gnl|NaturalisBC|L345_08072.mrna:1.26174,OphiophagusH_rna-gnl|NaturalisBC|L345_08887.mrna:1.44468)48:0.174252)100:0.474867,(StrongylocentrotusP_rna32670:1.91902,((CniExaiptasiaP_rna-XM_028658974.1:0.593265,CniActiniaT_rna-XM_031698065.1:0.662422)51:0.135532,CniNemvArnau_v1g202972:0.884576)100:0.955492)63:0.0243075)88:0.198267)69:0.0368433,(((((((((CniAcroporaD_rna15728:0.0938948,((CniAcroporaD_rna15729:0.00885733,CniAcroporaM_amil.1.2.10561.m1:0.0169694)100:0.0331067,CniAcroporaT_aten_0.1.m1.28973.m1:0.0323847)89:0.00149991)100:0.242908,CniMontiporaC_g34452.t1:0.199701)100:0.318581,CniGalaxeaF_gfas1.m1.16487.m1:0.275361)100:0.0721361,CniPoritesL_plut2.m8.3725.m1:0.343621)100:0.0670992,((CniFungiaSp_ffun1.m4.26373.m1:0.227503,(CniGoniastreaA_gasp1.m3.24686.m1:0.20665,(CniGoniastreaA_gasp1.m3.29757.m1:0.208671,CniOrbicellaF_rna7178:0.0518573)100:0.0481378)100:0.113424)100:0.079961,((CniPocilloporaA_rna5625:1e-06,CniPocilloporaD_rna-XM_027181909.1:1e-06)100:0.107455,CniMergedstylophoraP_rna23429:0.10297)100:0.213915)100:0.0819674)100:0.121686,(CniAmplexidiscus_evm.model.scaffold_56.16:0.16367,(CniDiscosoma_evm.model.scaffold_1512.1:2.4102e-06,CniDiscosoma_evm.model.scaffold_161.18:0.0274096)100:0.16181)100:0.509896)100:0.327826,((CniExaiptasiaP_rna-XM_028658634.1:0.505453,CniActiniaT_rna-XM_031700325.1:0.412944)100:0.186353,(CniNemvArnau_v1g205229:1e-06,CniNemvArnau_NVE12713:1e-06)100:0.722848)100:0.396486)100:0.439803,((CniDendronephthya_rna-XM_028540474.1:0.496292,(CniXenia_Xe_028953-T1:0.0258813,CniXenia_Xe_028953-T2:0.0129461)100:0.664591)100:0.2715,CniRenillaM_g11571.t1:0.571333)100:0.845239)100:0.473281,((((((CaenorhabditisE_K09F5.2.1:0.0423758,CaenorhabditisE_C42D8.2a.2:0.0182389)100:0.310898,((CaenorhabditisE_F59D8.1.1:0.00792493,CaenorhabditisE_F59D8.2.1:0.00496006)100:0.00838933,CaenorhabditisE_C04F6.1.1:0.00510874)100:0.311907)100:0.638393,CaenorhabditisE_K07H8.6c.1:0.847587)100:0.768691,(((DrosophilaM_FBtr0083189:1.41463,ApisM_GB50749-RA:1.12038)99:0.316951,ApisM_GB50662-RA:1.52853)100:0.567928,StrigamiaM_SMAR010209-RA:2.02374)95:0.281035)90:0.181898,(((StrongylocentrotusP_rna26188:1.26859,CrassostreaG_EKC30345:1.03689)69:0.0505891,LottiaG_LotgiT230838:1.65208)94:0.134641,(LingulaA_rna-XM_013554127.1:2.0125e-06,LingulaA_rna-XM_013554128.1:0.00896522)100:1.13693)99:0.188601)72:0.0892716,((StrongylocentrotusP_rna7201:0.209825,StrongylocentrotusP_rna26187:0.00451116)100:1.28735,(AcanthasterP_rna12031:0.0360276,AcanthasterP_rna12035:0.0376963)100:0.99349)100:0.462368)93:0.15315)69:0.0368433)0;
