# Supplementary material for: Evolution of Protein-Mediated Biomineralization in Scleractinian Corals
Source: Front Genet. 2021 Feb 2;12:618517. doi: 10.3389/fgene.2021.618517 (PMC7902050; doi:10.3389/fgene.2021.618517)
Supplement: Supplementary file 2 [file Data_Sheet_2.ZIP › tree.biomin.OG0001776.tree.txt]

(((((CniAmplexidiscus_evm.model.scaffold_14.21:0.974755,((((((CniAmplexidiscus_evm.model.scaffold_4317.1:1.04211,fungRhodotorulaT_POY74224:1.1217)53:0.105007,((CniAureliaA_scaffold10.g208.t1:1.22961,CniNemvArnau_v1g155983:1.60211)94:0.198768,CniNemvArnau_v1g221904:0.979423)87:0.161813)91:0.205623,ApisM_GB41533-RA:1.59629)100:0.183329,CniMorbakkaV_scaffold121.g221.t1:1.2496)98:0.222294,CniAureliaA_scaffold10.g77.t1:0.70658)96:0.125985,((FungAshbyaG_AAS52715:0.118326,(FungCandidaG_CAG59697:0.0517191,(FungSaccharomycesC_YGR192C_mRNA:0.00547616,(FungSaccharomycesC_YJL052W_mRNA:0.159661,FungSaccharomycesC_YJR009C_mRNA:0.023306)88:0.0241789)88:0.0524951)86:0.066902)97:0.10564,FungCandidaG_CAG60678:0.247734)100:0.26105)93:0.149575)73:0.0946929,(CrassostreaG_EKC23295:0.240049,MnemiopsisL_ML10192a-RA:0.643607)54:0.0214493)63:0.0882178,LottiaG_LotgiT222542:0.251748)66:0.0472447,((((FungScedosporiumA_KEZ43783:0.335276,FungYarrowiaL_CAG81816:0.218529)99:0.12145,((FungSchizosaccharomycesP_SPBC354.12.1:2.0141e-06,FungSchizosaccharomycesP_SPBC32F12.11.1:0.0970894)100:0.243774,fungRhodotorulaT_POY71562:0.441812)85:0.114985)93:0.0657947,((MonosigaB_rna-XM_001747920.1:0.157394,SalpingoecaR_rna-gnl|WGS_ACSY|mrna_PTSG_11669T0:0.15688)43:0.00710813,SalpingoecaR_rna-gnl|WGS_ACSY|mrna_PTSG_11670T0:0.174629)99:0.262031)79:0.0885261,(LingulaA_rna-XM_013535644.1:0.19322,LingulaA_rna-XM_013561305.1:0.00257813)100:0.344345)37:0.0432053)40:0.0193943,(((((((((CniAcroporaD_rna5681:2.0315e-06,(CniAcroporaM_amil.1.2.16944.m1:1e-06,CniAcroporaT_aten_0.1.m1.7894.m1:0.00431149)100:0.00431637)96:0.00450055,CniAcroporaD_rna30740:2.0539e-06)100:0.0701706,(CniGalaxeaF_gfas1.m1.156.m1:0.194475,CniMontiporaC_g27646.t1:0.0918925)90:0.0382211)100:0.0851197,(((CniAmplexidiscus_evm.model.scaffold_8.39:0.0520311,(CniDiscosoma_evm.model.scaffold_1908.1:0.00607146,CniDiscosoma_evm.model.scaffold_53.73:0.0110847)100:0.0079592)100:0.148823,((CniFungiaSp_ffun1.m4.18834.m1:0.0941658,((CniGoniastreaA_gasp1.m3.16896.m1:0.035965,CniOrbicellaF_rna23064:0.0409705)100:0.0746496,CniOrbicellaF_rna29023:0.601964)100:0.0726252)97:0.0431656,((CniPocilloporaA_rna21128:1e-06,CniPocilloporaD_rna-XM_027197524.1:1e-06)100:0.0706733,CniMergedstylophoraP_rna23415:0.183428)100:0.072631)94:0.0335073)94:0.0620724,(CniPoritesL_plut2.m8.20111.m1:2.6044e-06,CniPoritesL_plut2.m8.31722.m1:1.58156)93:0.159092)97:0.0303117)98:0.0247031,(((CniExaiptasiaP_rna-XM_021039629.1:0.181644,CniActiniaT_rna-XM_031708933.1:0.0974748)62:0.0893615,CniExaiptasiaP_rna-XM_021039637.2:0.74331)84:0.0686558,CniNemvArnau_v1g243086:0.147451)45:0.0734578)38:0.0447228,((CniDendronephthya_rna-XM_028538269.1:0.0459828,CniXenia_Xe_012550-T1:0.124379)100:0.0525041,CniRenillaM_g12712.t1:0.207008)100:0.166652)70:0.0385125,((CniAureliaA_scaffold2323.g2.t3:0.194109,CniHydraV_rna6577:0.313763)79:0.0572515,(CniMorbakkaV_scaffold17.g98.t1:0.249333,StrongylocentrotusP_rna5233:0.162829)50:0.058009)59:0.0261806)77:0.0477189,AmphimedonQ_rna11141:0.434701)67:0.052868,((((BotrylloidesL_Boleac.CG.SB_v3.S121.g01710.01.t:0.185762,(((DanioR_ENSDART00000063800:0.134631,(Human_ENST00000396861:0.0542009,(((MusM_ENSMUST00000183831:0.429407,MusM_ENSMUST00000184252:0.18135)88:0.0475232,MusM_ENSMUST00000182079:0.553013)84:0.0155587,((MusM_ENSMUST00000181173:0.00857425,MusM_ENSMUST00000117757:1e-06)79:1e-06,MusM_ENSMUST00000212864:0.00866376)64:2.2322e-06)90:0.0511452)98:0.0820509)73:0.0243805,OphiophagusH_rna-gnl|NaturalisBC|L345_08599.mrna:0.12412)77:0.0153276,XenopusT_rna-XM_012966386.3:0.158821)99:0.070285)96:0.0387993,((((CniThelohanellusK_rna1527:0.619233,(CniHenneguyaS_rna-gnl|WGS_SGJC|scaffold_1519-snap-0.3-mRNA:0.361097,CniMyxobolusS_rna-gnl|WGS_QWKW|scaffold_2885-snap-0.4-mRNA:0.381957)99:0.214022)100:0.364399,DrosophilaM_FBtr0087067:0.545605)97:0.146228,ApisM_GB50901-RA:0.99963)67:0.04593,(((DrosophilaM_FBtr0088903:0.0128064,DrosophilaM_FBtr0074112:0.0273849)100:0.158787,ApisM_GB50902-RA:0.259218)91:0.0350519,((StrigamiaM_SMAR000460-RA:0.026328,StrigamiaM_SMAR006602-RA:0.0346066)100:0.1863,(AmphibalanusA_rna-gnl|WGS_VIIS|FJT64_020587-RA_mrna:0.147787,AmphibalanusA_rna-gnl|WGS_VIIS|FJT64_021420-RA_mrna:0.181726)100:0.0853931)66:0.0470509)76:0.0639622)72:0.096328)44:0.028852,((CaenorhabditisE_T09F3.3.2:0.00149741,CaenorhabditisE_F33H1.2.2:0.00667666)100:0.103864,(CaenorhabditisE_K10B3.8.1:0.00408317,CaenorhabditisE_K10B3.7.2:2.8276e-06)100:0.103752)100:0.262479)64:0.0445505,(AcanthasterP_rna25964:0.326928,(DanioR_ENSDART00000058384:0.138718,((Human_ENST00000222286:0.105418,MusM_ENSMUST00000182634:0.180674)100:0.235389,OphiophagusH_rna-gnl|NaturalisBC|L345_07480.mrna:0.196572)80:0.051847)100:0.272673)28:0.0291551)34:0.0223936)40:0.0193943)0;
