# Supplementary material for: Evolution of Protein-Mediated Biomineralization in Scleractinian Corals
Source: Front Genet. 2021 Feb 2;12:618517. doi: 10.3389/fgene.2021.618517 (PMC7902050; doi:10.3389/fgene.2021.618517)
Supplement: Supplementary file 2 [file Data_Sheet_2.ZIP › tree.biomin.OG0001947.tree.txt]

((((CniNemvArnau_v1g240217:0.808713,CniNemvArnau_NVE21669:0.96742)92:0.265836,((CniNemvArnau_v1g246686:0.261596,CniNemvArnau_NVE12218:2.2479e-06)100:0.42065,CniNemvArnau_NVE199:0.806786)100:0.338411)96:0.146394,LingulaA_rna-XM_013529780.1:1.90385)70:0.094471,((CniExaiptasiaP_rna-XM_021054758.2:1.26116,((CniExaiptasiaP_rna-XM_021061199.2:1.08295,CniExaiptasiaP_rna-XM_028663765.1:0.94994)84:0.0822017,CniActiniaT_rna-XM_031709682.1:0.58542)98:0.294136)82:0.157042,((CrassostreaG_EKC21546:0.673198,CrassostreaG_EKC21547:0.589705)96:0.230506,((((CniAureliaA_scaffold1816.g1.t1:0.0241255,CniAureliaA_scaffold1816.g3.t1:0.0390998)100:0.342612,CniAureliaA_scaffold1834.g4.t1:0.158406)100:0.587915,((CniRenillaM_g2150.t1:2.6247e-06,CniRenillaM_g3781.t1:0.298078)100:0.238202,CniRenillaM_g17878.t1:0.330997)100:0.634605)91:0.195,(CniHydraV_rna2674:1.8651,((((((((((CniAcroporaD_rna876:0.038288,CniAcroporaM_amil.1.2.2030.m1:0.026684)100:0.0258119,CniAcroporaT_aten_0.1.m1.19735.m1:0.0709504)100:0.218325,CniMontiporaC_g43402.t1:0.222072)100:0.299306,CniPoritesL_plut2.m8.8487.m1:0.473072)64:0.060876,CniGalaxeaF_gfas1.m1.10354.m1:0.142546)99:0.105556,((CniFungiaSp_ffun1.m4.19196.m1:0.278928,(CniGoniastreaA_gasp1.m3.16479.m1:0.0820486,CniOrbicellaF_rna29496:0.0446714)100:0.0702454)96:0.0567659,(((CniPocilloporaA_rna24418:1e-06,CniPocilloporaD_rna-XM_027200823.1:1e-06)100:0.143183,CniMergedstylophoraP_rna6754:0.499802)99:0.0832722,((CniPocilloporaA_rna24419:1e-06,CniPocilloporaD_rna-XM_027200811.1:1e-06)100:0.0836733,CniMergedstylophoraP_rna6756:0.138017)100:0.278424)100:0.120345)99:0.093976)100:0.306655,((((((((CniAcroporaD_rna5669:0.0168326,CniAcroporaM_amil.1.2.18860.m1:0.021495)97:0.0440072,CniAcroporaT_aten_0.1.m1.31285.m1:0.069628)100:0.188553,(CniMontiporaC_g15799.t1:0.00318356,CniMontiporaC_g66638.t1:0.0208308)100:0.223114)100:0.165161,CniGalaxeaF_gfas1.m1.6670.m1:0.185516)66:0.0384072,CniPoritesL_plut2.m8.4334.m1:0.503252)98:0.118177,((((CniAcroporaD_rna23507:2.4428e-06,(CniAcroporaM_amil.1.2.13211.m1:0.00321872,CniAcroporaT_aten_0.1.m1.13356.m1:0.0635886)81:0.0064294)100:0.299369,CniMontiporaC_g25068.t1:0.165777)100:0.166395,CniGalaxeaF_gfas1.m1.22051.m1:0.235993)98:0.0992168,CniPoritesL_plut2.m8.10219.m1:0.314864)96:0.089437)74:0.0601527,((CniFungiaSp_ffun1.m4.30744.m1:0.17487,(CniGoniastreaA_gasp1.m3.239.m1:0.0284054,CniOrbicellaF_rna6010:0.080326)100:0.0993197)100:0.102249,((CniPocilloporaA_rna25612:1e-06,CniPocilloporaD_rna-XM_027202125.1:1e-06)100:0.0552112,CniMergedstylophoraP_rna7162:0.085605)100:0.286433)95:0.0896929)76:0.0440871,((CniFungiaSp_ffun1.m4.33252.m1:0.236813,(CniGoniastreaA_gasp1.m3.13522.m1:0.0970135,CniOrbicellaF_rna36029:0.0489849)100:0.130076)87:0.077352,CniMergedstylophoraP_rna5498:0.351619)95:0.0668169)100:0.387776)96:0.234573,((CniGoniastreaA_gasp1.m3.16480.m1:0.0404788,CniOrbicellaF_rna29495:0.0306787)100:0.293916,(CniPoritesL_plut2.m8.8491.m1:0.337678,CniPoritesL_plut2.m8.10198.m1:0.185476)99:0.241268)100:0.321188)100:0.447947,((((((CniAcroporaD_rna1074:0.114748,CniAcroporaM_amil.1.2.11221.m1:0.124836)55:0.0419686,(CniAcroporaD_rna1076:0.0899087,CniAcroporaT_aten_0.1.m1.12234.m1:0.109511)80:0.0647095)100:0.397225,(CniMontiporaC_g6269.t1:0.0915834,CniMontiporaC_g70386.t1:0.04901)100:0.35637)100:0.80987,(CniPoritesL_plut2.m8.24008.m1:0.195706,CniPoritesL_plut2.m8.24010.m1:0.452132)100:0.385575)97:0.173171,(CniFungiaSp_ffun1.m4.10934.m1:0.341033,CniGoniastreaA_gasp1.m3.8319.m1:0.167182)100:0.414544)99:0.229025,CniDiscosoma_evm.model.scaffold_12.45:0.714673)89:0.165682)97:0.190069,((((CniFungiaSp_ffun1.m2b.23593.m1:0.216261,(CniGoniastreaA_gasp1.m3.16474.m1:0.16188,CniOrbicellaF_rna29497:0.141769)100:0.127256)100:0.116015,CniPoritesL_plut2.m8.8493.m1:0.520921)97:0.0739309,((CniPocilloporaA_rna24417:1e-06,CniPocilloporaD_rna-XM_027200692.1:1e-06)100:0.0838602,CniMergedstylophoraP_rna6753:0.16374)100:0.337327)94:0.180321,(CniMontiporaC_g43403.t1:0.350209,(CniAcroporaM_amil.1.2.2029.m1:0.147204,(CniAcroporaD_rna875:0.477966,CniAcroporaT_aten_0.1.m1.19738.m1:0.00992806)99:0.060884)63:0.0837528)100:0.378739)100:0.575085)93:0.0983517)88:0.0638285)80:0.0401389)74:0.0922732)70:0.094471)0;
