# Supplementary material for: Evolution of Protein-Mediated Biomineralization in Scleractinian Corals
Source: Front Genet. 2021 Feb 2;12:618517. doi: 10.3389/fgene.2021.618517 (PMC7902050; doi:10.3389/fgene.2021.618517)
Supplement: Supplementary file 2 [file Data_Sheet_2.ZIP › tree.biomin.OG0002087.tree.txt]

(AmphimedonQ_rna31220:0.847335,((((AcanthasterP_rna20607:1.95838,(CaenorhabditisE_T11G6.5a.1:2.78415,((((DanioR_ENSDART00000185958:1.04002,DanioR_ENSDART00000009092:0.816623)100:0.237913,(((Human_ENST00000355628:0.0571031,MusM_ENSMUST00000022450:0.19024)100:0.429834,OphiophagusH_rna-gnl|NaturalisBC|L345_01779.mrna:0.457135)100:0.231613,XenopusT_rna-XM_002940028.5:0.712318)100:0.312055)100:0.483846,DanioR_ENSDART00000147817:1.8186)99:0.249355,((MusM_ENSMUST00000124501:0.826606,OphiophagusH_rna-gnl|NaturalisBC|L345_12275.mrna:0.917834)82:0.113656,(XenopusT_rna-XM_031904390.1:0.423547,XenopusT_rna-XM_031895093.1:0.961738)100:0.852956)100:1.51111)85:0.182092)63:0.123115)22:0.0526491,(BotrylloidesL_Boleac.CG.SB_v3.S31.g07419.01.t:1.8824,LingulaA_rna-XM_013553321.1:2.16152)74:0.294856)38:0.0836294,(StrongylocentrotusP_rna10978:2.02864,((CrassostreaG_EKC20290:1.73486,(StrigamiaM_SMAR008235-RA:0.315846,StrigamiaM_SMAR005662-RA:0.80647)100:1.9631)78:0.179976,LottiaG_LotgiT164639:2.2479)75:0.139944)50:0.111133)62:0.0472734,(((((((((((((CniAcroporaD_rna20675:0.0348379,CniAcroporaM_amil.1.2.8786.m1:0.0426426)42:0.000109413,CniAcroporaD_rna20678:0.00815337)89:0.019357,CniAcroporaD_rna20677:0.337623)65:0.0163874,CniAcroporaT_aten_0.1.m1.24202.m1:0.0485446)100:0.470842,CniMontiporaC_g25430.t1:0.333723)99:0.0314374,CniMontiporaC_g25429.t1:0.297036)100:0.260975,CniGalaxeaF_gfas1.m1.17368.m1:0.455855)100:0.193702,((((CniFungiaSp_ffun1.m4.11284.m1:0.164983,(CniGoniastreaA_gasp1.m3.7236.m1:0.158687,CniOrbicellaF_rna556:0.0868972)100:0.17205)39:0.0610335,(CniFungiaSp_ffun1.m4.11285.m1:0.25688,CniFungiaSp_ffun1.m4.33752.m1:0.773151)51:0.0418763)96:0.101086,((((CniPocilloporaA_rna18323:1e-06,CniPocilloporaD_rna-XM_027194725.1:1e-06)100:0.156977,CniMergedstylophoraP_rna1174:0.132775)100:0.0825631,CniMergedstylophoraP_rna1172:0.168266)87:0.0325011,(CniPocilloporaA_rna18324:1e-06,CniPocilloporaD_rna-XM_027194739.1:1e-06)92:0.0104673)100:0.390464)99:0.171341,CniPoritesL_plut2.m8.8552.m1:0.576202)98:0.0659348)100:0.246215,((CniAmplexidiscus_evm.model.scaffold_2.220:0.115898,CniDiscosoma_evm.model.scaffold_23.9:0.147508)100:0.221198,(CniAmplexidiscus_evm.model.scaffold_2.221:0.193832,CniDiscosoma_evm.model.scaffold_23.10:0.107521)100:0.299649)100:0.502085)100:0.868446,((CniExaiptasiaP_rna-XM_021040201.2:0.938216,CniActiniaT_rna-XM_031714018.1:0.834236)100:0.442431,(CniNemvArnau_v1g244704:0.0122713,CniNemvArnau_NVE10692:0.073298)100:1.35835)100:0.273953)100:0.52771,((CniDendronephthya_rna-XM_028546019.1:0.918336,CniXenia_Xe_015720-T1:1.08588)100:0.498816,CniRenillaM_g4673.t1:1.70767)100:0.395342)90:0.109406,(CniAureliaA_scaffold103.g4.t1:1.70459,CniHydraV_rna19215:1.08505)84:1.06587)35:0.0889012,((((((((CniAcroporaM_amil.1.2.22789.m1:0.483952,(CniMontiporaC_g2473.t1:2.9084e-06,CniMontiporaC_g62657.t1:0.00178523)100:0.475195)100:0.447466,CniGalaxeaF_gfas1.m1.6929.m1:0.702816)99:0.21169,CniPoritesL_plut2.m8.19064.m1:0.454406)100:0.295922,((CniFungiaSp_ffun1.m4.29054.m1:0.391903,(CniGoniastreaA_gasp1.m3.12007.m1:0.211838,CniOrbicellaF_rna28040:0.117523)100:0.324281)100:0.170715,((CniPocilloporaA_rna3554:1e-06,CniPocilloporaD_rna-XM_027179782.1:1e-06)100:0.255383,CniMergedstylophoraP_rna30592:0.110422)100:0.756962)99:0.215902)100:0.350895,(CniAmplexidiscus_evm.model.scaffold_88.38:0.986936,CniDiscosoma_evm.model.scaffold_12.151:0.0699966)100:0.948526)100:0.616933,(CniExaiptasiaP_rna-XM_021057122.2:0.958039,CniActiniaT_rna-XM_031707357.1:0.771434)100:0.509088)100:0.348841,(CniNemvArnau_v1g201544:0.0264623,CniNemvArnau_NVE16215:2.0824e-06)100:1.72105)100:0.860228,(((CrassostreaG_EKC20338:2.26718,LingulaA_rna-XM_013528511.1:1.95504)51:0.21767,LingulaA_rna-XM_013539852.1:2.04623)43:0.101802,((CrassostreaG_EKC28774:1.88485,LottiaG_LotgiT236595:1.71349)97:0.316766,(AcanthasterP_rna59:1.97773,LingulaA_rna-XM_013551763.2:2.22847)63:0.224328)50:0.123758)91:0.114399)86:0.14922)31:0.0892726)1:0.847335)0;
