# Supplementary material for: Evolution of Protein-Mediated Biomineralization in Scleractinian Corals
Source: Front Genet. 2021 Feb 2;12:618517. doi: 10.3389/fgene.2021.618517 (PMC7902050; doi:10.3389/fgene.2021.618517)
Supplement: Supplementary file 2 [file Data_Sheet_2.ZIP › tree.biomin.OG0002113.tree.txt]

((MonosigaB_rna-XM_001749455.1:1.89696,SalpingoecaR_rna-gnl|WGS_ACSY|mrna_PTSG_07471T0:1.19155)99:0.230307,(((CaenorhabditisE_Y110A7A.1b.1:2.57008,MnemiopsisL_ML10512a-RA:1.74523)99:0.251889,DrosophilaM_FBtr0079097:3.73207)93:0.233291,((((((((((((CniAcroporaD_rna17472:0.759818,CniAcroporaD_rna37759:2.7846e-06)45:0.0170196,((((((CniAcroporaD_rna18671:0.0246504,CniAcroporaD_rna40228:0.099155)98:0.0126995,((((CniAcroporaD_rna22611:0.215343,CniAcroporaT_aten_0.1.m1.31394.m1:0.0730086)17:0.00124975,CniAcroporaT_aten_0.1.m1.23466.m1:0.067497)23:2.4523e-06,CniAcroporaT_aten_0.1.m1.23467.m1:0.0187572)83:0.0134883,(CniAcroporaT_aten_0.1.m1.23458.m1:0.012809,CniAcroporaT_aten_0.1.m1.34017.m1:0.100448)81:0.00304672)91:0.0455724)80:0.0380675,CniAcroporaD_rna22615:0.132631)61:0.0124518,CniAcroporaM_amil.1.2.4428.m1:0.0192961)47:0.00319325,((CniAcroporaD_rna21508:0.100514,(CniAcroporaM_amil.1.2.26451.m1:1.73646,CniAcroporaT_aten_0.1.m1.31352.m1:0.0426268)73:0.107415)59:0.00949732,((((CniAcroporaT_aten_0.1.m1.23481.m1:0.04971,CniAcroporaT_aten_0.1.m1.31368.m1:0.0280156)90:0.00194159,(CniAcroporaT_aten_0.1.m1.31383.m1:0.00576085,CniAcroporaT_aten_0.1.m1.36117.m1:0.0149358)99:0.00818976)90:0.0156297,CniAcroporaT_aten_0.1.m1.34014.m1:0.0858975)88:0.00313641,CniAcroporaT_aten_0.1.m1.31375.m1:0.0319644)84:0.00925164)69:0.00904676)24:2.2241e-06,CniAcroporaM_amil.1.2.14358.m1:0.0923727)57:0.010241)92:0.135485,(CniMontiporaC_g5848.t1:0.00373562,CniMontiporaC_g17323.t1:0.00836611)100:0.112774)92:0.146536,CniPoritesL_plut2.m8.23006.m1:0.171908)85:0.0297565,(((CniFungiaSp_ffun1.m4.4102.m1:0.072451,((CniGoniastreaA_gasp1.m3.11517.m1:0.0347742,CniOrbicellaF_rna36419:0.106073)99:0.0171374,CniOrbicellaF_rna36418:0.172009)99:0.0359014)97:0.013676,CniOrbicellaF_rna36420:0.0477157)99:0.0470496,((CniPocilloporaA_rna12561:1e-06,CniPocilloporaD_rna-XM_027188920.1:1e-06)100:0.0413844,CniMergedstylophoraP_rna31670:1.23524)100:0.173498)93:0.0285069)91:0.0862102,CniAmplexidiscus_evm.model.scaffold_5.29:0.37768)92:0.244733,(((CniExaiptasiaP_rna-XM_028658994.1:0.558367,CniActiniaT_rna-XM_031702460.1:0.182092)85:0.058419,(CniExaiptasiaP_rna-XM_028658987.1:0.0503081,((CniExaiptasiaP_rna-XM_021047348.2:0.0823523,(CniExaiptasiaP_rna-XM_028659814.1:2.4387e-06,CniExaiptasiaP_rna-XM_028662800.1:0.0691712)97:0.203066)30:2.921e-06,CniExaiptasiaP_rna-XM_028662802.1:0.0748627)100:0.258819)100:0.224762)93:0.0853262,(CniNemvArnau_v1g89232:0.119191,(CniNemvArnau_v1g222215:0.27716,CniNemvArnau_NVE8403:0.0978874)100:0.23328)97:0.131095)100:0.156907)97:0.176471,((CniDendronephthya_rna-XM_028544081.1:0.228464,CniXenia_Xe_021926-T1:0.454573)100:0.12755,CniRenillaM_g19945.t1:0.535395)100:0.32118)83:0.137763,(CniAureliaA_scaffold2.g27.t1:1.44812,(CniMorbakkaV_scaffold58.g63.t1:0.878221,CniMorbakkaV_scaffold58.g67.t1:0.644588)71:0.399481)53:0.229119)27:0.00197455,((CniAureliaA_scaffold2.g25.t1:0.736653,CniMorbakkaV_scaffold58.g62.t1:0.736033)97:0.0901196,CniMorbakkaV_scaffold58.g61.t1:0.755615)96:0.262879)66:0.0786178,AmphimedonQ_rna15495:1.42587)45:0.0551887,(((((BotrylloidesL_Boleac.CG.SB_v3.S4.g09109.01.t:1.39956,ApisM_GB55826-RA:1.79892)35:0.156697,AmphibalanusA_rna-gnl|WGS_VIIS|FJT64_012189-RA_mrna:1.59489)34:0.0679845,StrigamiaM_SMAR000603-RA:1.09201)40:0.135275,((CrassostreaG_EKC33275:0.587962,LottiaG_LotgiT233338:0.686596)92:0.138819,(CrassostreaG_EKC34622:1.37344,((LingulaA_rna-XM_013537944.1:0.636713,LingulaA_rna-XM_013565555.1:2.1681e-06)100:0.105803,LingulaA_rna-XM_013565554.1:2.8985e-06)100:0.481585)94:0.198968)92:0.134588)34:0.117501,(CniXenia_Xe_013942-T1:2.27315,((DanioR_ENSDART00000049572:0.681735,((Human_ENST00000534548:0.135182,MusM_ENSMUST00000073127:0.216803)100:0.339676,XenopusT_rna-XM_002937980.5:0.322813)100:0.154741)100:0.499072,(LingulaA_rna-XM_013528706.1:0.825263,(AcanthasterP_rna30220:0.526882,(StrongylocentrotusP_rna18201:0.0261751,StrongylocentrotusP_rna18203:0.122635)100:0.63266)100:0.216908)68:0.0639475)72:0.0844193)26:0.0224503)33:0.0702165)37:0.184479)99:0.230307)0;
