# Supplementary material for: Evolution of Protein-Mediated Biomineralization in Scleractinian Corals
Source: Front Genet. 2021 Feb 2;12:618517. doi: 10.3389/fgene.2021.618517 (PMC7902050; doi:10.3389/fgene.2021.618517)
Supplement: Supplementary file 2 [file Data_Sheet_2.ZIP › tree.biomin.OG0002247.tree.txt]

(((BotrylloidesL_Boleac.CG.SB_v3.S72.g13576.01.t:2.23275,(MonosigaB_rna-XM_001742958.1:0.446914,SalpingoecaR_rna-gnl|WGS_ACSY|mrna_PTSG_06297T0:0.600511)100:0.813936)60:0.114942,(MonosigaB_rna-XM_001746821.1:0.662996,SalpingoecaR_rna-gnl|WGS_ACSY|mrna_PTSG_11353T0:0.832188)100:1.05048)65:0.05118,((LingulaA_rna-XM_013562850.1:0.146609,LingulaA_rna-XM_013557516.2:0.268951)100:0.987606,(((((CrassostreaG_EKC23411:0.673235,CrassostreaG_EKC23412:1.26316)99:0.214561,CrassostreaG_EKC23413:0.365157)100:0.662529,(CrassostreaG_EKC33793:0.758486,((LottiaG_LotgiT233898:0.994394,LottiaG_LotgiT218124:0.377988)62:0.0758523,LottiaG_LotgiT233900:0.74267)76:0.112149)77:0.110839)96:0.173799,(LingulaA_rna-XM_013558643.1:2.3752e-06,LingulaA_rna-XM_013545035.1:0.0883736)100:0.723811)65:0.199902,((((((((((((CniAcroporaD_rna24339:0.0510268,CniAcroporaM_amil.1.2.10181.m1:0.00723968)100:0.185063,CniAcroporaT_aten_0.1.m1.36640.m1:0.12805)100:0.360598,(CniMontiporaC_g2817.t1:1e-06,CniMontiporaC_g70075.t1:0.0145261)100:0.36227)100:0.222129,CniGalaxeaF_gfas1.m1.20787.m1:0.285886)97:0.113643,((CniFungiaSp_ffun1.m4.3679.m1:0.151238,(CniGoniastreaA_gasp1.m3.22434.m1:0.0993031,(CniOrbicellaF_rna6606:0.0386787,CniOrbicellaF_rna6607:2.9439e-06)100:0.128847)99:0.0767623)98:0.142236,CniPoritesL_plut2.m8.14923.m1:0.265244)97:0.0902028)97:0.0903703,CniMergedstylophoraP_rna19036:0.278735)95:0.132403,CniDiscosoma_evm.model.scaffold_4.243:0.837564)92:0.0833683,(CniAmplexidiscus_evm.model.scaffold_97.20:0.218675,CniDiscosoma_evm.model.scaffold_4.244:0.200615)100:0.267609)99:0.368378,(((CniAmplexidiscus_evm.model.scaffold_97.22:0.0475698,CniDiscosoma_evm.model.scaffold_4.241:0.111223)100:0.945657,((DanioR_ENSDART00000077910:0.769687,DanioR_ENSDART00000111531:0.72509)83:0.0676723,DanioR_ENSDART00000171617:1.48704)94:0.733516)56:0.24988,((CniExaiptasiaP_rna-XM_021041336.2:0.426966,CniActiniaT_rna-XM_031708254.1:0.288522)75:0.148538,(CniActiniaT_rna-XM_031708267.1:0.717292,(CniActiniaT_rna-XM_031708256.1:2.0085e-06,CniActiniaT_rna-XM_031708255.1:0.0453738)100:1.56327)83:0.19343)83:0.268802)47:0.109124)59:0.286564,(((CniPoritesL_plut2.m8.13265.m1:2.14565,CrassostreaG_EKC34963:1.64793)49:0.568621,((CrassostreaG_EKC25290:1.32896,LottiaG_LotgiT233583:1.22126)46:0.329252,(LottiaG_LotgiT168508:1.09448,(LingulaA_rna-XM_013552890.1:2.8309e-06,LingulaA_rna-XM_013556027.1:0.116796)100:1.14905)75:0.0883693)67:0.366073)56:0.347237,(CniExaiptasiaP_rna-XM_021036987.2:0.828825,((CniExaiptasiaP_rna-XM_028656928.1:0.804677,(CniNemvArnau_v1g213955:0.936147,(CniNemvArnau_NVE5784:0.5116,CniNemvArnau_NVE5785:0.178288)100:0.607463)100:0.617467)39:0.115354,(CniActiniaT_rna-XM_031709915.1:0.801791,CniActiniaT_rna-XM_031716079.1:0.423506)98:0.300122)85:0.201153)100:0.836864)58:0.362189)73:0.146585,(AmphimedonQ_rna3163:1.25381,AmphimedonQ_rna5819:0.802581)100:0.699986)63:0.124743,(MonosigaB_rna-XM_001749993.1:1.21685,((CrassostreaG_EKC30983:0.851373,(LottiaG_LotgiT151437:0.675631,((LingulaA_rna-XM_013530884.1:1e-06,LingulaA_rna-XM_013535035.1:1e-06)100:0.390218,(LingulaA_rna-XM_013530877.1:1e-06,LingulaA_rna-XM_013535037.2:1e-06)100:0.627505)100:0.338857)96:0.218916)95:0.0813203,(((DanioR_ENSDART00000066788:0.350507,(OphiophagusH_rna-gnl|NaturalisBC|L345_16105.mrna:0.568215,XenopusT_rna-XM_002939417.5:0.223342)97:0.0371208)98:0.0863363,(Human_ENST00000199448:0.116064,MusM_ENSMUST00000002885:0.145314)100:0.223693)100:0.532227,(StrongylocentrotusP_rna439:0.820897,((StrongylocentrotusP_rna36144:0.484472,StrongylocentrotusP_rna36146:0.527274)89:0.602213,(AcanthasterP_rna3944:0.603821,CniPoritesL_plut2.m8.32366.m1:4.33842)69:0.252836)64:0.106944)82:0.200107)79:0.27907)83:0.231169)75:0.28612)46:0.164333)59:0.210415)65:0.05118)0;
