# Supplementary material for: Evolution of Protein-Mediated Biomineralization in Scleractinian Corals
Source: Front Genet. 2021 Feb 2;12:618517. doi: 10.3389/fgene.2021.618517 (PMC7902050; doi:10.3389/fgene.2021.618517)
Supplement: Supplementary file 2 [file Data_Sheet_2.ZIP › tree.biomin.OG0002269.tree.txt]

(BotrylloidesL_Boleac.CG.SB_v3.S536.g11335.01.t:1.37618,(((((((((((((((((CniAcroporaD_rna8350:0.119917,(CniAcroporaT_aten_0.1.m1.25566.m1:0.0641218,CniAcroporaT_aten_0.1.m1.25568.m1:0.0802182)100:0.126581)100:0.168868,(((CniGoniastreaA_gasp1.m1b.6605.m1:1e-06,CniGoniastreaA_gasp1.m3.4937.m1:1e-06)52:1e-06,CniGoniastreaA_gasp1.m3.4938.m1:1e-06)88:0.00938859,CniGoniastreaA_gasp1.m1b.6612.m1:0.0081211)100:0.32641)37:0.0205364,CniGoniastreaA_gasp1.m3.8793.m1:0.0630999)38:0.0285198,CniOrbicellaF_rna3511:0.113273)97:0.10753,((CniFungiaSp_ffun1.m4.1687.m1:0.119147,CniFungiaSp_ffun1.m4.24657.m1:0.658073)60:0.0392512,CniFungiaSp_ffun1.m4.1686.m1:0.273906)51:0.070864)46:0.0322656,(CniFungiaSp_ffun1.m4.1683.m1:0.183066,(CniGoniastreaA_gasp1.m3.8799.m1:0.0708144,CniOrbicellaF_rna3519:0.238954)100:0.0939152)79:0.0500198)71:0.0357155,CniDiscosoma_evm.model.scaffold_25.59:0.625309)81:0.0418293,((CniPocilloporaA_rna5183:1e-06,CniPocilloporaD_rna-XM_027181447.1:1e-06)100:0.0722011,CniMergedstylophoraP_rna2787:0.134915)100:0.279855)53:0.0178165,CniMergedstylophoraP_rna2773:0.458944)89:0.0688398,(((((CniAcroporaD_rna21642:0.0281094,CniAcroporaM_amil.1.2.3693.m1:0.260186)77:0.0298182,CniAcroporaT_aten_0.1.m1.12514.m1:0.154288)80:0.0629504,CniAcroporaT_aten_0.1.m1.12513.m1:0.670161)99:0.0976453,(CniMontiporaC_g53235.t1:0.115133,CniMontiporaC_g70325.t1:0.0631414)100:0.0927773)100:0.191189,CniGalaxeaF_gfas1.m1.355.m1:0.333685)100:0.0957058)89:0.0847371,((CniPoritesL_plut2.m8.9697.m1:0.0603554,CniPoritesL_plut2.m8.31403.m1:0.192239)100:0.0681264,CniPoritesL_plut2.m8.26438.m1:0.101783)100:0.103908)89:0.183606,CniPoritesL_plut2.m8.31402.m1:0.553677)100:0.359194,CniDiscosoma_evm.model.scaffold_206.1:0.784315)47:0.0567565,(CniFungiaSp_ffun1.m4.1684.m1:1.43733,(((((CniFungiaSp_ffun1.m4.8992.m1:0.394219,((CniFungiaSp_ffun1.m4.23994.m1:0.631013,(CniFungiaSp_ffun1.m4.33413.m1:0.55849,CniOrbicellaF_rna16491:0.492536)98:0.0596945)97:0.0857131,CniMergedstylophoraP_Spis20743:0.992262)86:0.0831642)95:0.173479,((CniGoniastreaA_gasp1.m3.13271.m1:0.0912062,(CniGoniastreaA_gasp1.m3.13273.m1:0.0577667,CniGoniastreaA_gasp1.m3.31522.m1:0.0685)100:0.126783)99:0.135778,CniOrbicellaF_rna16493:0.0827017)98:0.182292)96:0.244346,CniGalaxeaF_gfas1.m1.11730.m1:1.69866)83:0.178701,CniPoritesL_plut2.m8.4031.m1:0.549232)87:0.393877,((CniActiniaT_rna-XM_031699645.1:0.637027,CniActiniaT_rna-XM_031706668.1:0.711014)99:0.376435,CniNemvArnau_NVE139:1.11855)100:0.865849)99:0.484335)83:0.249582)89:0.137427,(CniDendronephthya_rna-XM_028549651.1:0.576658,(CniExaiptasiaP_rna-XM_021044821.2:1.82535,(CniNemvArnau_v1g246689:0.00516841,CniNemvArnau_NVE10144:0.0147018)99:0.45655)88:0.281954)90:0.16494)91:0.233225,(((CniAureliaA_scaffold1830.g5.t1:0.0160374,CniAureliaA_scaffold413.g1.t1:0.106059)100:0.859301,CniAureliaA_scaffold413.g2.t1:0.661585)100:0.23254,CniMorbakkaV_scaffold595.g4.t1:0.763583)100:0.529298)97:0.597914,(((((((CniAmplexidiscus_evm.model.scaffold_1940.1:0.123563,CniAmplexidiscus_evm.model.scaffold_96.7:0.0414734)99:0.0135381,CniDiscosoma_evm.model.scaffold_43.71:0.082029)99:0.0670814,CniAmplexidiscus_evm.model.scaffold_96.6:0.447632)100:0.107267,CniAmplexidiscus_evm.model.scaffold_96.8:0.200474)100:0.313026,((CniFungiaSp_ffun1.m4.26032.m1:0.154063,(((CniGoniastreaA_gasp1.m3.8131.m1:0.0335445,(CniOrbicellaF_rna22721:1e-06,CniOrbicellaF_rna22722:0.0264225)99:0.036004)85:0.0163044,CniGoniastreaA_gasp1.m3.8136.m1:0.0241387)96:0.0253847,CniGoniastreaA_gasp1.m3.8133.m1:0.107969)100:0.0762764)99:0.0606175,((CniPocilloporaA_rna18157:1e-06,CniPocilloporaD_rna-XM_027194584.1:1e-06)100:0.0727866,CniMergedstylophoraP_rna29882:0.0729937)100:0.192732)100:0.187262)99:0.331535,((CniGalaxeaF_gfas1.m1.20277.m1:0.404038,CniMontiporaC_g52046.t1:0.642554)100:0.225872,CniPoritesL_plut2.m8.24806.m1:0.410734)75:0.0777273)85:0.187898,CniPoritesL_plut2.m8.24811.m1:0.553489)97:0.425262)1:1.37618)0;
