# Supplementary material for: Evolution of Protein-Mediated Biomineralization in Scleractinian Corals
Source: Front Genet. 2021 Feb 2;12:618517. doi: 10.3389/fgene.2021.618517 (PMC7902050; doi:10.3389/fgene.2021.618517)
Supplement: Supplementary file 2 [file Data_Sheet_2.ZIP › tree.biomin.OG0002984.tree.txt]

(SalpingoecaR_rna-gnl|WGS_ACSY|mrna_PTSG_09416T0:1.01662,((AmphimedonQ_rna5532:2.1821e-06,AmphimedonQ_rna28220:1.78266)81:0.897603,((((((((((CniAcroporaD_rna30289:0.0343457,CniAcroporaT_aten_0.1.m1.32470.m1:0.0292172)100:0.100409,CniMontiporaC_g35180.t1:0.0751003)100:0.0631869,CniGalaxeaF_gfas1.m1.4988.m1:0.10028)100:0.0379437,CniPoritesL_plut2.m8.21310.m1:0.105795)98:0.0424706,((CniFungiaSp_ffun1.m4.15202.m1:0.0657003,(CniGoniastreaA_gasp1.m3.7662.m1:0.030206,CniOrbicellaF_rna8280:0.0341673)100:0.0517467)73:0.0160189,(((CniPocilloporaA_rna3839:1e-06,CniPocilloporaD_rna-XM_027180092.1:1e-06)100:0.0558807,CniMergedstylophoraP_rna29838:0.0932895)99:0.0639153,CniMergedstylophoraP_rna31454:0.0611087)100:0.089025)81:0.0312956)74:0.036425,(CniAmplexidiscus_evm.model.scaffold_357.2:0.087486,CniDiscosoma_evm.model.scaffold_6.61:0.0486426)100:0.1962)100:0.322404,((CniExaiptasiaP_rna-XM_021044679.2:0.25523,CniActiniaT_rna-XM_031706055.1:0.144567)100:0.175578,CniNemvArnau_v1g88221:0.292817)99:0.128873)100:0.479099,((CniDendronephthya_rna-XM_028542432.1:0.113294,CniXenia_Xe_003626-T1:0.355015)96:0.105591,CniRenillaM_g19837.t1:0.235514)100:0.64428)90:0.128165,(((CniAureliaA_scaffold299.g12.t4:0.580769,CniMorbakkaV_scaffold19.g84.t1:0.466093)79:0.127635,CniHydraV_rna13274:0.753311)90:0.136136,CniHydraV_rna20338:0.970784)100:0.38256)99:0.264116,(((CaenorhabditisE_F12F6.5a.1:1.56696,((((ApisM_GB45387-RA:0.0114824,ApisM_GB51874-RA:0.00283906)100:0.434759,StrigamiaM_SMAR004869-RA:0.417348)99:0.120343,AmphibalanusA_rna-gnl|WGS_VIIS|FJT64_012397-RA_mrna:0.900911)99:0.146316,((CrassostreaG_EKC24874:0.429692,LottiaG_LotgiT141691:0.321583)100:0.188667,LingulaA_rna-XM_013557539.1:0.556458)100:0.177492)98:0.149555)100:0.244957,((((DanioR_ENSDART00000181626:0.213597,((((((Human_ENST00000367123:0.0131205,Human_ENST00000641863:0.00523142)100:0.0137587,MusM_ENSMUST00000097588:0.0167895)36:2.4096e-06,Human_ENST00000573034:0.00148038)97:0.0336569,OphiophagusH_rna-gnl|NaturalisBC|L345_16669.mrna:0.0439709)72:0.00747986,OphiophagusH_rna-gnl|NaturalisBC|L345_09461.mrna:0.0537214)99:0.0446146,XenopusT_rna-XM_002940508.5:0.190077)96:0.0482288)100:0.220486,(((DanioR_ENSDART00000088908:0.0778706,DanioR_ENSDART00000048707:0.330791)100:0.0730254,OphiophagusH_rna-gnl|NaturalisBC|L345_11257.mrna:0.141314)31:0.0113831,((Human_ENST00000355086:0.00249563,MusM_ENSMUST00000081688:0.0194684)100:0.0276763,XenopusT_rna-XM_018092246.2:0.0841695)69:0.0156764)100:0.110182)100:0.104079,(DanioR_ENSDART00000165424:0.0750226,(((Human_ENST00000383836:0.00579075,MusM_ENSMUST00000088373:0.00840073)100:0.0287613,OphiophagusH_rna-gnl|NaturalisBC|L345_02835.mrna:0.0408336)98:0.0280327,XenopusT_rna-XM_002936253.5:0.0894397)76:0.0194183)100:0.206006)99:0.224206,((DanioR_ENSDART00000051182:0.194876,DanioR_ENSDART00000172299:0.653633)100:0.43026,(((Human_ENST00000370028:0.0853081,MusM_ENSMUST00000114405:0.196969)100:0.560509,OphiophagusH_rna-gnl|NaturalisBC|L345_03506.mrna:0.544757)99:0.109778,XenopusT_rna-NM_001130333.1:0.457086)100:0.116327)100:0.344343)100:0.361762)99:0.2104,(AcanthasterP_rna6601:0.688614,(StrongylocentrotusP_rna39649:0.0966573,StrongylocentrotusP_rna39650:0.136703)100:0.742872)100:0.732521)99:0.429538)88:0.20422)1:1.01662)0;
