# Supplementary material for: Evolution of Protein-Mediated Biomineralization in Scleractinian Corals
Source: Front Genet. 2021 Feb 2;12:618517. doi: 10.3389/fgene.2021.618517 (PMC7902050; doi:10.3389/fgene.2021.618517)
Supplement: Supplementary file 2 [file Data_Sheet_2.ZIP › tree.biomin.OG0003272.tree.txt]

((FungScedosporiumA_KEZ45706:1.13255,(FungYarrowiaL_CAG80507:0.38567,fungRhodotorulaT_POY74784:0.358069)95:0.0861317)96:0.129605,((MonosigaB_rna-XM_001743278.1:0.22255,SalpingoecaR_rna-gnl|WGS_ACSY|mrna_PTSG_00388T0:0.1854)100:0.243038,((BotrylloidesL_Boleac.CG.SB_v3.S118.g01477.01.t:0.372371,((DanioR_ENSDART00000013263:0.10574,(((Human_ENST00000316423:0.0161396,MusM_ENSMUST00000031103:0.00811168)100:0.0380552,OphiophagusH_rna-gnl|NaturalisBC|L345_12401.mrna:0.0603771)99:0.0297518,XenopusT_rna-NM_001013610.1:0.0875087)100:0.0690581)100:0.0809169,XenopusT_rna-NM_001013612.1:0.267272)100:0.121376)96:0.0624731,(((((DrosophilaM_FBtr0076938:0.174443,ApisM_GB45458-RA:0.156237)100:0.137499,StrigamiaM_SMAR006129-RA:0.252544)99:0.056109,(AmphibalanusA_rna-gnl|WGS_VIIS|FJT64_018193-RA_mrna:2.1097e-06,AmphibalanusA_rna-gnl|WGS_VIIS|FJT64_004275-RA_mrna:0.00715273)100:0.620155)28:0.0670477,((CrassostreaG_EKC21287:0.248008,LottiaG_LotgiT225098:0.218998)100:0.0604717,LingulaA_rna-XM_013563229.2:0.292504)99:0.0696101)27:0.0300919,(((CaenorhabditisE_F29F11.1.1:0.47441,((((CniMorbakkaV_scaffold121.g44.t1:1.2634,CniMergedstylophoraP_rna36669:0.904801)71:0.129774,(CniMergedstylophoraP_rna28411:0.809246,CniNemvArnau_v1g155187:0.490871)90:0.343606)66:0.21031,(CniRenillaM_g2380.t1:2.77532,CniThelohanellusK_rna7417:4.98578)95:0.867527)100:1.92585,(CniThelohanellusK_rna14417:0.977409,(CniThelohanellusK_rna14418:0.457689,CniHenneguyaS_rna-gnl|WGS_SGJC|scaffold_733-snap-0.11-mRNA:0.654744)64:0.0444656)100:0.654213)87:0.237629)64:0.123844,AmphimedonQ_rna2541:0.420812)47:0.0787788,(((((((((((CniAcroporaD_rna5722:0.00552601,CniAcroporaD_rna39083:2.0554e-06)99:0.130108,CniAcroporaM_amil.1.2.16837.m1:0.0011347)91:0.01232,CniAcroporaT_aten_0.1.m1.7862.m1:0.0525359)99:0.0250005,CniMontiporaC_adi2mcaRNA5722_R1:0.0795487)66:2.3853e-06,(CniMontiporaC_g16572.t1:1e-06,CniMontiporaC_g17703.t1:0.00744058)100:0.0301004)99:0.0261931,CniGalaxeaF_gfas1.m1.176.m1:0.0378082)91:0.00603557,(((CniAmplexidiscus_evm.model.scaffold_8.55:0.0500819,CniDiscosoma_evm.model.scaffold_53.58:0.0524505)100:0.072284,(CniFungiaSp_ffun1.m4.16282.m1:0.0151309,((CniGoniastreaA_gasp1.m3.14582.m1:0.0119444,CniOrbicellaF_rna30594:0.00582527)100:0.0137992,((CniPocilloporaA_rna21120:1e-06,CniPocilloporaD_rna-XM_027197549.1:1e-06)100:0.00637431,CniMergedstylophoraP_rna24208:0.0327172)100:0.0381889)96:0.015419)97:0.00904044)67:0.00830388,CniPoritesL_plut2.m8.9998.m1:0.0544672)74:0.00849127)100:0.119565,(((CniExaiptasiaP_rna-XM_021058040.2:0.060356,CniActiniaT_rna-XM_031698580.1:0.190823)92:0.00643217,CniActiniaT_rna-XM_031715118.1:0.0835254)99:0.0509372,CniNemvArnau_v1g191320:0.106452)99:0.0482427)99:0.0790256,((CniDendronephthya_rna-XM_028537929.1:0.0771275,CniXenia_Xe_012763-T1:0.113477)99:0.0453889,CniRenillaM_g1991.t1:0.162095)100:0.146802)82:0.0259978,((CniAureliaA_scaffold306.g10.t1:0.23677,(CniHydraV_rna13085:0.200733,CniMorbakkaV_scaffold15.g60.t1:0.138213)99:0.0571327)97:0.0436735,CniHydraV_rna18655:0.287021)98:0.0544516)99:0.0665776,(AcanthasterP_rna32411:0.239796,StrongylocentrotusP_rna3592:0.239797)100:0.135441)95:0.0542688)26:0.0368209)29:0.0409481)68:0.0937946)96:0.129605)0;
