# Supplementary material for: Evolution of Protein-Mediated Biomineralization in Scleractinian Corals
Source: Front Genet. 2021 Feb 2;12:618517. doi: 10.3389/fgene.2021.618517 (PMC7902050; doi:10.3389/fgene.2021.618517)
Supplement: Supplementary file 2 [file Data_Sheet_2.ZIP › tree.biomin.OG0003322.tree.txt]

((((FungAshbyaG_AAS51282:0.755249,(FungCandidaG_CAG58886:0.427031,FungSaccharomycesC_YKL151C_mRNA:0.179334)100:0.259849)100:0.620342,((FungScedosporiumA_KEZ44555:0.820198,FungYarrowiaL_CAG80881:0.668723)92:0.123965,FungSchizosaccharomycesP_SPCC61.03.1:0.861675)54:0.121495)93:0.196924,fungRhodotorulaT_POY72196:0.921873)99:0.168229,(AmphibalanusA_rna-gnl|WGS_VIIS|FJT64_020057-RA_mrna:0.974063,(((CaenorhabditisE_R107.2.1:0.948532,(CniHenneguyaS_rna-gnl|WGS_SGJC|scaffold_5264-snap-0.6-mRNA:1.68836,CniMyxobolusS_rna-gnl|WGS_QWKW|scaffold_7687-snap-0.1-mRNA:0.36986)100:1.26299)99:0.741064,MnemiopsisL_ML209115a-RA:0.975136)18:0.112797,((((CniAureliaA_scaffold552.g8.t2:0.749212,CniMorbakkaV_scaffold111.g21.t1:0.734601)97:0.102602,(CniHydraV_rna9493:0.01638,CniHydraV_rna17513:0.0818455)100:1.295)67:0.163968,AmphimedonQ_rna2684:0.732513)64:0.0919845,(((((CniRenillaM_g11476.t1:1.96445,((AmphimedonQ_rna22665:1.14632,(MonosigaB_rna-XM_001746977.1:0.427826,SalpingoecaR_rna-gnl|WGS_ACSY|mrna_PTSG_02986T0:0.635774)100:0.481003)100:0.6376,CniMergedstylophoraP_rna36078:2.01334)99:0.354853)99:0.757271,CniActiniaT_rna-XM_031714052.1:4.45401)97:0.878405,DrosophilaM_FBtr0075033:0.769932)82:0.122773,ApisM_GB40289-RA:1.03054)77:0.270254,((BotrylloidesL_Boleac.CG.SB_v3.S11.g00954.01.t:1.02542,(((((((CniAcroporaD_rna11886:0.0593862,CniAcroporaM_amil.1.2.11269.m1:0.047563)100:0.0256156,CniAcroporaT_aten_0.1.m1.27769.m1:0.0151117)100:0.0836005,(CniMontiporaC_g36241.t1:0.00310501,CniMontiporaC_g64954.t1:0.0069411)100:0.0714138)94:0.0534725,(((CniAmplexidiscus_evm.model.scaffold_249.28:0.0420718,CniDiscosoma_evm.model.scaffold_145.4:0.0535916)100:0.162857,CniPoritesL_plut2.m8.12485.m1:0.0565473)93:0.029119,((CniFungiaSp_ffun1.m4.31499.m1:0.185385,(CniGoniastreaA_gasp1.m3.19866.m1:0.0403123,CniOrbicellaF_rna6852:0.0174138)93:0.010088)94:0.0537127,((CniPocilloporaA_rna3227:1e-06,CniPocilloporaD_rna-XM_027204635.1:1e-06)100:0.0326433,CniMergedstylophoraP_rna22906:0.0513523)100:0.112446)94:0.0374515)93:0.0630791)63:0.032348,CniGalaxeaF_gfas1.m1.1712.m1:2.3494e-06)100:0.328419,(CniExaiptasiaP_rna-XM_021039331.2:0.351755,(CniNemvArnau_v1g151961:0.0307889,(CniNemvArnau_v1g162096:2.4668e-06,CniNemvArnau_NVE16167:1e-06)100:0.0462418)100:0.373843)97:0.109757)100:0.348429,((CniDendronephthya_rna-XM_028546421.1:0.24241,CniXenia_Xe_015869-T1:0.408722)97:0.143907,CniRenillaM_g1554.t1:0.53255)99:0.431392)48:0.148708)15:2.9495e-06,(((DanioR_ENSDART00000130208:0.425484,(Human_ENST00000309957:0.388687,MusM_ENSMUST00000033901:0.123282)100:0.256347)32:0.0256751,(OphiophagusH_rna-gnl|NaturalisBC|L345_02888.mrna:0.242295,XenopusT_rna-NM_001016310.4:0.211116)76:0.0463372)100:0.566379,(StrigamiaM_SMAR011193-RA:0.755929,((LingulaA_rna-XM_013557635.1:0.20686,LingulaA_rna-XM_013546380.1:0.207013)100:0.445291,(LottiaG_LotgiT114759:0.535122,(StrongylocentrotusP_rna11470:0.424009,(AcanthasterP_rna9421:0.409972,CrassostreaG_EKC42705:1.0957)95:0.0866597)98:0.275894)96:0.0821108)97:0.115788)86:0.0339987)39:0.0838384)55:0.15136)23:0.0614934)50:0.16239)27:0.154825)99:0.168229)0;
