# Supplementary material for: Evolution of Protein-Mediated Biomineralization in Scleractinian Corals
Source: Front Genet. 2021 Feb 2;12:618517. doi: 10.3389/fgene.2021.618517 (PMC7902050; doi:10.3389/fgene.2021.618517)
Supplement: Supplementary file 2 [file Data_Sheet_2.ZIP › tree.biomin.OG0003418.tree.txt]

(CniAmplexidiscus_evm.model.scaffold_82.28:1.11075,((((((((CniFungiaSp_ffun1.m4.12699.m1:0.396351,(((CniGoniastreaA_gasp1.m3.30595.m1:0.425319,((CniOrbicellaF_rna5705:0.0671066,(CniOrbicellaF_rna5706:2.1389e-06,CniOrbicellaF_rna19848:0.0525518)60:2.2311e-06)93:0.00798645,CniOrbicellaF_rna19847:2.3178e-06)100:0.210276)92:0.0803188,(CniOrbicellaF_rna32255:0.108093,CniOrbicellaF_rna32256:0.192074)31:0.115829)96:0.0811915,CniMergedstylophoraP_rna22143:0.62449)99:0.112225)97:0.118124,CniFungiaSp_ffun1.m4.14413.m1:0.414251)100:0.382845,CniGalaxeaF_gfas1.m1.23809.m1:0.948176)82:0.0694424,((((((CniFungiaSp_ffun1.m4.17261.m1:0.210378,CniFungiaSp_ffun1.m4.22429.m1:0.333424)85:0.061993,(CniFungiaSp_ffun1.m4.24145.m1:0.168421,CniFungiaSp_ffun1.m4.24146.m1:0.140996)93:0.0570217)74:0.0362695,(CniFungiaSp_ffun1.m4.24149.m1:0.314633,CniFungiaSp_ffun1.m2b.32488.m1:0.403774)36:0.0225283)57:0.0436926,((CniGoniastreaA_gasp1.m3.9219.m1:0.0967713,(((CniGoniastreaA_gasp1.m3.9230.m1:0.0865647,CniGoniastreaA_gasp1.m3.9235.m1:0.0931711)96:0.0137497,CniGoniastreaA_gasp1.m3.12664.m1:0.129181)89:0.0257697,CniGoniastreaA_gasp1.m3.28401.m1:0.235976)49:0.0112592)100:0.104587,(CniGoniastreaA_gasp1.m3.31751.m1:0.205008,CniOrbicellaF_rna28989:0.104487)100:0.163095)100:0.124442)99:0.0873297,((CniPocilloporaA_rna21166:1e-06,CniPocilloporaD_rna-XM_027197515.1:1e-06)100:0.157878,(CniMergedstylophoraP_rna11749:0.342882,(CniMergedstylophoraP_rna30003:0.0814991,CniMergedstylophoraP_rna30004:0.086595)100:0.0772764)96:0.0743539)100:0.62058)89:0.0698868,(((CniPocilloporaA_rna21167:1e-06,CniPocilloporaD_rna-XM_027197552.1:1e-06)100:0.201901,CniMergedstylophoraP_rna11750:0.371628)100:0.331632,(CniMergedstylophoraP_rna11752:0.29354,CniMergedstylophoraP_rna11755:0.274999)100:0.223272)100:0.299234)100:0.425332)98:0.307525,((CniFungiaSp_ffun1.m4.13947.m1:0.397,(CniGoniastreaA_gasp1.m1b.1770.m1:0.233993,(CniOrbicellaF_rna19611:0.160292,CniOrbicellaF_rna19612:0.0715688)99:0.057871)100:0.22797)98:0.0516637,((CniPocilloporaA_rna14520:1e-06,CniPocilloporaD_rna-XM_027190861.1:1e-06)100:0.171544,(CniMergedstylophoraP_rna29497:0.0396658,CniMergedstylophoraP_rna35709:0.153266)100:0.111607)100:0.396498)100:0.4453)96:0.12552,(CniMontiporaC_g30639.t1:0.23177,CniMontiporaC_g1485.t1:0.373226)100:0.935454)79:0.0405116,(((CniGalaxeaF_gfas1.m1.21980.m1:0.603793,CniGalaxeaF_gfas1.m1.23719.m1:0.951397)100:0.780951,((CniPoritesL_plut2.m8.22402.m1:0.161233,CniPoritesL_plut2.m8.22823.m1:0.122457)100:0.187828,CniPoritesL_plut2.m8.29520.m1:0.167585)100:0.614294)55:0.0583289,(CniGalaxeaF_gfas1.m1.22353.m1:0.755163,(((CniPoritesL_plut2.m8.2880.m1:0.467851,(CniPoritesL_jamg1.model.xfSc0000017.17:0.347501,CniPoritesL_jamg1.model.xfSc0000018.4:0.155078)93:0.042985)100:0.1388,CniPoritesL_plut2.m8.4010.m1:0.506216)100:0.372424,(CniPoritesL_plut2.m8.11338.m1:0.735986,((CniPoritesL_plut2.m8.25411.m1:0.0917171,CniPoritesL_plut2.m8.30047.m1:0.0948599)100:0.178296,CniPoritesL_plut2.m8.26065.m1:0.297336)100:0.503598)89:0.0769918)95:0.14186)37:0.0374014)58:0.0488384)65:0.358271,CniPoritesL_plut2.m8.31725.m1:0.368167)1:1.11075)0;
