# Supplementary material for: Evolution of Protein-Mediated Biomineralization in Scleractinian Corals
Source: Front Genet. 2021 Feb 2;12:618517. doi: 10.3389/fgene.2021.618517 (PMC7902050; doi:10.3389/fgene.2021.618517)
Supplement: Supplementary file 2 [file Data_Sheet_2.ZIP › tree.biomin.OG0004549.tree.txt]

((CniExaiptasiaP_rna-XM_028661944.1:0.766552,(CniActiniaT_rna-XM_031713905.1:0.0120243,CniActiniaT_rna-XM_031713907.1:0.0231978)100:0.637403)100:0.197786,((CniAmplexidiscus_evm.model.scaffold_0.245:0.121837,CniDiscosoma_evm.model.scaffold_14.33:0.199954)100:0.943667,((((((((((((CniAcroporaD_rna11974:0.0989876,CniAcroporaM_amil.1.2.1890.m1:0.078645)67:0.010571,CniAcroporaT_aten_0.1.m1.21176.m1:0.0722311)98:0.0318898,((CniAcroporaD_rna11975:0.0137815,CniAcroporaM_amil.1.2.1891.m1:0.0220549)100:0.0670562,CniAcroporaT_aten_0.1.m1.21174.m1:0.124724)100:0.0731768)91:0.018157,(((CniAcroporaD_rna11979:0.00627159,CniAcroporaM_amil.1.2.1898.m1:0.0180063)100:0.009827,CniAcroporaM_amil.1.2.14694.m1:0.190763)100:0.0502723,(CniAcroporaD_rna40645:0.0891915,(CniAcroporaT_aten_0.1.m1.21177.m1:0.023159,CniAcroporaT_aten_0.1.m1.21175.m1:0.0369156)100:0.0359795)95:0.0114734)86:0.0194259)100:0.330457,((CniMontiporaC_g23761.t1:0.108064,CniMontiporaC_adi2mcaRNA4873_R5:0.263692)100:0.262952,((CniMontiporaC_g23764.t1:0.0275551,(CniMontiporaC_g23765.t1:1e-06,CniMontiporaC_g55638.t1:1e-06)100:0.00890398)99:0.00556944,CniMontiporaC_g55639.t1:0.00500922)100:0.225272)100:0.188342)100:0.142447,((CniPoritesL_jamg1.model.Sc0000173.45:0.127978,CniPoritesL_plut2.m8.13050.m1:0.138277)100:0.189179,CniPoritesL_plut2.m8.13055.m1:0.308821)100:0.194088)94:0.0651885,CniPoritesL_plut2.m8.13048.m1:0.81849)81:0.057709,(((CniGalaxeaF_gfas1.m1.2330.m1:0.349224,CniPoritesL_plut2.m8.1357.m1:0.340501)91:0.0815548,CniOrbicellaF_rna22240:0.287674)100:0.253879,CniGalaxeaF_gfas1.m1.2332.m1:0.363733)100:0.158344)47:0.0394165,CniOrbicellaF_rna5000:0.475351)92:0.0985989,CniOrbicellaF_rna4999:1.32762)61:0.080074,((CniFungiaSp_ffun1.m2b.36207.m1:0.160878,CniMontiporaC_g13538.t1:0.39069)100:0.580787,CniGoniastreaA_gasp1.m3.18638.m1:0.575178)99:0.168156)68:0.124457,(((((((((CniAcroporaD_rna25816:0.10851,CniAcroporaM_amil.1.2.8618.m1:0.0560021)99:0.0248695,CniAcroporaD_rna25817:0.0293349)76:0.0173998,CniAcroporaD_rna41123:0.0559054)98:0.0318965,CniAcroporaT_aten_0.1.m1.18791.m1:0.151499)100:0.0639427,((CniGoniastreaA_gasp1.m1b.9412.m1:2.464e-06,CniGoniastreaA_gasp1.m1b.9416.m1:0.0295526)100:0.158933,CniOrbicellaF_rna20426:0.0465894)98:0.0293997)100:0.0535316,(CniPocilloporaA_rna3297:1e-06,CniPocilloporaD_rna-XM_027204690.1:1e-06)100:0.113074)91:0.0163043,CniMergedstylophoraP_rna18233:0.139517)100:0.224396,(CniMergedstylophoraP_rna33112:0.221265,CniMergedstylophoraP_rna33113:0.183263)100:0.154303)100:0.81271,(CniGoniastreaA_gasp1.m3.28373.m1:0.788553,(CniFungiaSp_ffun1.m4.28883.m1:0.2038,(CniAcroporaD_rna4873:0.0943812,CniOrbicellaF_rna4998:0.115314)100:0.210646)53:0.136862)97:0.139483)96:0.176329)50:0.0307328)100:0.197786)0;
