# Supplementary material for: Evolution of Protein-Mediated Biomineralization in Scleractinian Corals
Source: Front Genet. 2021 Feb 2;12:618517. doi: 10.3389/fgene.2021.618517 (PMC7902050; doi:10.3389/fgene.2021.618517)
Supplement: Supplementary file 2 [file Data_Sheet_2.ZIP › tree.biomin.OG0004585.tree.txt]

(MnemiopsisL_ML22351a-RA:1.11428,((((DanioR_ENSDART00000048855:0.76021,DanioR_ENSDART00000173090:0.742997)99:0.24506,(((Human_ENST00000262102:0.254412,MusM_ENSMUST00000118835:0.234718)100:0.353847,OphiophagusH_rna-gnl|NaturalisBC|L345_00878.mrna:0.540426)100:0.223352,XenopusT_rna-XM_012969393.3:0.76394)100:0.464646)100:0.421229,((DanioR_ENSDART00000090059:0.581679,DanioR_ENSDART00000113532:0.397384)100:0.393713,((((Human_ENST00000652432:0.109287,MusM_ENSMUST00000085558:0.30481)100:0.216008,OphiophagusH_rna-gnl|NaturalisBC|L345_03649.mrna:0.427996)84:0.0177646,OphiophagusH_rna-gnl|NaturalisBC|L345_03648.mrna:0.921167)99:0.142082,XenopusT_rna-XM_002934016.5:0.641485)99:0.216896)100:0.798143)100:0.609436,((BotrylloidesL_Boleac.CG.SB_v3.S492.g10627.01.t:1.80113,OphiophagusH_rna-gnl|NaturalisBC|L345_00874.mrna:3.28511)40:0.347176,(((((DrosophilaM_FBtr0077662:1.13029,ApisM_GB44178-RA:1.78554)99:0.40301,ApisM_GB44180-RA:1.62781)85:0.158776,AmphibalanusA_rna-gnl|WGS_VIIS|FJT64_013421-RA_mrna:1.97328)80:0.146033,StrigamiaM_SMAR007044-RA:1.49211)81:0.295264,((((((((((((CniAcroporaD_rna35960:0.00206383,CniAcroporaM_amil.1.2.23744.m1:0.141374)99:0.0294124,CniAcroporaM_amil.1.2.23743.m1:0.0237796)100:0.0193413,CniAcroporaT_aten_0.1.m1.23610.m1:0.0585788)100:0.21715,CniMontiporaC_g476.t1:0.214174)100:0.217699,CniGalaxeaF_gfas1.m1.17946.m1:0.219159)97:0.0562666,CniPoritesL_plut2.m8.21122.m1:0.349113)100:0.0995805,((CniFungiaSp_ffun1.m4.5407.m1:0.17766,(CniFungiaSp_ffun1.m2b.6621.m1:0.256166,(CniGoniastreaA_gasp1.m3.21827.m1:0.0862698,CniOrbicellaF_rna12233:0.0707248)100:0.113689)62:0.00152796)96:0.0556885,((CniPocilloporaA_rna7129:2.8546e-06,CniPocilloporaD_rna-XM_027183434.1:1e-06)100:0.10844,CniMergedstylophoraP_rna33781:0.0797441)100:0.25936)100:0.103607)100:0.169695,(CniAmplexidiscus_evm.model.scaffold_37.5:0.107879,CniDiscosoma_evm.model.scaffold_3.155:0.0976162)100:0.467493)100:0.479961,((CniExaiptasiaP_rna-XM_021046422.2:0.478473,CniActiniaT_rna-XM_031695069.1:0.483337)100:0.403742,CniNemvArnau_v1g241022:0.743823)100:0.376366)100:0.2653,(((CniDendronephthya_rna-XM_028541997.1:2.0479e-06,CniDendronephthya_rna-XM_028562352.1:0.0136552)100:0.375272,CniXenia_Xe_015761-T1:0.509168)100:0.333265,CniRenillaM_g8833.t1:0.645347)100:0.908579)100:0.24302,(CniAureliaA_scaffold1624.g6.t1:1.45542,(CniHydraV_rna15941:1.99316,CniMorbakkaV_scaffold294.g30.t2:1.37566)68:0.108229)94:0.266529)96:0.305328,(((CrassostreaG_EKC21307:0.851182,LottiaG_LotgiT228499:0.977623)100:0.278313,LingulaA_rna-XM_013531829.1:0.998387)100:0.577364,(AcanthasterP_rna4613:0.991666,StrongylocentrotusP_rna32144:1.0916)100:0.518984)69:0.125007)43:0.0975373)33:0.198598)23:0.0349658)1:1.11428)0;
