# Supplementary material for: Evolution of Protein-Mediated Biomineralization in Scleractinian Corals
Source: Front Genet. 2021 Feb 2;12:618517. doi: 10.3389/fgene.2021.618517 (PMC7902050; doi:10.3389/fgene.2021.618517)
Supplement: Supplementary file 2 [file Data_Sheet_2.ZIP › tree.biomin.OG0004600.tree.txt]

(SalpingoecaR_rna-gnl|WGS_ACSY|mrna_PTSG_07099T0:1.46459,(CniExaiptasiaP_rna-XM_028656888.1:1.82716,(AmphimedonQ_rna4388:2.06645,((((CniThelohanellusK_rna10881:0.932413,CniHenneguyaS_rna-gnl|WGS_SGJC|scaffold_1234-augustus-0.3-mRNA:0.529992)99:0.594891,CniMyxobolusS_rna-gnl|WGS_QWKW|scaffold_12071-snap-0.3-mRNA:1.58222)100:1.70384,((DanioR_ENSDART00000133250:0.924642,(Human_ENST00000291582:0.273385,MusM_ENSMUST00000128241:0.154937)100:0.617555)99:0.38554,XenopusT_rna-XM_012971284.3:1.2049)100:1.07605)85:0.456157,(((BotrylloidesL_Boleac.CG.SB_v3.S461.g10163.01.t:1.45566,MnemiopsisL_ML282514a-RA:1.65126)63:0.147965,CniAureliaA_scaffold3.g51.t3:2.20479)9:2.2257e-06,(CrassostreaG_EKC29630:1.73448,((((DanioR_ENSDART00000181858:0.327562,(((Human_ENST00000418153:0.00936181,MusM_ENSMUST00000090586:0.0331481)100:0.039471,OphiophagusH_rna-gnl|NaturalisBC|L345_05271.mrna:0.0877124)100:0.0615704,XenopusT_rna-XM_002934094.5:0.128403)100:0.178593)100:0.209647,DanioR_ENSDART00000173629:0.750097)100:0.175258,(DanioR_ENSDART00000188725:0.474463,((Human_ENST00000313237:0.0381729,MusM_ENSMUST00000159939:0.0985868)100:0.157246,(OphiophagusH_rna-gnl|NaturalisBC|L345_07371.mrna:0.125768,XenopusT_rna-XM_002942067.5:0.235607)100:0.060797)99:0.148211)100:0.772245)100:0.27576,((((((((CniAcroporaD_rna5941:0.0490089,(CniAcroporaM_amil.1.2.2907.m1:0.00541577,CniAcroporaT_aten_0.1.m1.13163.m1:0.00726015)82:0.00411659)100:0.0834098,CniMontiporaC_g16449.t1:0.0494466)100:0.0665141,CniGalaxeaF_gfas1.m1.15155.m1:0.0741141)99:0.0400457,((CniAmplexidiscus_evm.model.scaffold_671.4:2.7989e-06,CniDiscosoma_evm.model.scaffold_395.4:0.0623523)100:0.277407,((CniFungiaSp_ffun1.m4.17034.m1:0.0538346,((CniPocilloporaA_rna13118:1e-06,CniPocilloporaD_rna-XM_027189489.1:1e-06)99:0.015075,CniMergedstylophoraP_rna15154:0.0181993)100:0.131)31:0.0193534,(CniGoniastreaA_gasp1.m3.6293.m1:0.0359101,CniOrbicellaF_rna23052:0.0600608)96:0.0101436)52:0.0325177)82:0.0673314)50:0.0541197,CniPoritesL_plut2.m8.17841.m1:0.046043)100:0.25531,(((CniExaiptasiaP_rna-XM_021039221.2:0.257876,CniActiniaT_rna-XM_031705565.1:0.296809)92:0.0350578,CniActiniaT_rna-XM_031716677.1:0.706515)99:0.170965,CniNemvArnau_v1g197064:0.637825)92:0.13723)100:0.329408,((CniDendronephthya_rna-XM_028553674.1:1e-06,CniDendronephthya_rna-XM_028561399.1:1e-06)100:0.276132,CniXenia_Xe_023651-T1:0.244903)100:0.946198)98:0.223894,(((ApisM_GB49804-RA:2.04172,StrigamiaM_SMAR006055-RA:0.786202)92:0.202388,(LottiaG_LotgiT233351:1.24273,LingulaA_rna-XM_013540612.1:0.564662)88:0.215385)80:0.0848912,(AcanthasterP_rna7681:0.458938,StrongylocentrotusP_rna21670:0.585902)100:0.646958)79:0.119706)49:0.076249)54:0.0705887)59:0.131596)84:0.434656)91:0.411564)95:0.203751)1:1.46459)0;
