# Supplementary material for: Evolution of Protein-Mediated Biomineralization in Scleractinian Corals
Source: Front Genet. 2021 Feb 2;12:618517. doi: 10.3389/fgene.2021.618517 (PMC7902050; doi:10.3389/fgene.2021.618517)
Supplement: Supplementary file 2 [file Data_Sheet_2.ZIP › tree.biomin.OG0006221.tree.txt]

((((CaenorhabditisE_F40F11.4.1:1.54175,DrosophilaM_FBtr0306281:0.54957)99:1.09423,DrosophilaM_FBtr0078213:2.38966)75:0.461026,(((CniXenia_Xe_000849-T1:1.72552,OphiophagusH_rna-gnl|NaturalisBC|L345_13509.mrna:2.35426)88:0.106106,OphiophagusH_rna-gnl|NaturalisBC|L345_17937.mrna:0.872415)64:0.317357,(CrassostreaG_EKC19366:0.612081,LottiaG_LotgiT172822:0.625071)99:1.28308)29:0.0851717)64:0.098234,((CniAureliaA_scaffold85.g7.t1:1.86398,(CniHydraV_rna13918:1.4944,CniMorbakkaV_scaffold26.g83.t1:1.45208)90:0.17048)85:0.194377,((CniDendronephthya_rna-XM_028542114.1:0.459528,(CniRenillaM_g1529.t1:1.24957,(CniXenia_Xe_016057-T1:0.0624907,(CniXenia_Xe_016058-T1:0.35851,CniXenia_Xe_016119-T1:2.9377e-06)87:0.0577288)87:0.199454)100:0.734234)100:1.23593,(((CniExaiptasiaP_rna-XM_021054569.2:0.342476,CniActiniaT_rna-XM_031702292.1:0.23054)95:0.0961672,(CniNemvArnau_v1g244261:0.018944,CniNemvArnau_NVE9763:0.00614843)100:0.357411)99:0.261195,((((((((((CniAcroporaD_rna4868:0.0080653,CniAcroporaM_amil.1.2.20884.m1:0.0615509)67:0.0214375,CniAcroporaT_aten_0.1.m1.31427.m1:0.0516353)71:0.040596,(CniAcroporaD_rna4875:0.0548858,(CniAcroporaM_amil.1.2.20879.m1:0.054217,CniAcroporaT_aten_0.1.m1.31419.m1:0.0469815)82:0.0520884)82:0.0407073)100:0.194447,CniMontiporaC_g32486.t1:0.216592)97:0.240752,CniGalaxeaF_gfas1.m1.3157.m1:0.378109)52:0.0681134,CniPoritesL_plut2.m8.3182.m1:0.795815)63:0.125128,OphiophagusH_rna-gnl|NaturalisBC|L345_02481.mrna:2.37005)49:2.8764e-06,(((CniFungiaSp_ffun1.m4.1113.m1:0.0638489,CniFungiaSp_ffun1.m4.1115.m1:0.18165)100:0.0875459,(CniGoniastreaA_gasp1.m3.8433.m1:0.105979,CniOrbicellaF_rna6806:0.039166)100:0.15121)97:0.0756688,((CniPocilloporaA_rna472:1e-06,CniPocilloporaD_rna-XM_027179926.1:1e-06)100:0.0621306,(LottiaG_LotgiT230854:2.46893,CniMergedstylophoraP_rna20555:0.0210711)36:0.0452015)40:0.248296)40:0.142048)30:0.0942034,(CniAmplexidiscus_evm.model.scaffold_265.3:0.0526353,CniDiscosoma_evm.model.scaffold_111.52:0.123939)100:0.344757)35:0.130655,(BotrylloidesL_Boleac.CG.SB_v3.S94.g15463.01.t:1.81905,(CniExaiptasiaP_rna-XM_021057115.2:1.16886,CniNemvArnau_v1g79772:0.413721)85:0.194556)79:0.467374)34:0.0611301)38:0.255672)62:0.144557)64:0.098234)0;
