# Supplementary material for: Evolution of Protein-Mediated Biomineralization in Scleractinian Corals
Source: Front Genet. 2021 Feb 2;12:618517. doi: 10.3389/fgene.2021.618517 (PMC7902050; doi:10.3389/fgene.2021.618517)
Supplement: Supplementary file 2 [file Data_Sheet_2.ZIP › tree.biomin.OG0006388.tree.txt]

(CniDendronephthya_rna-XM_028548953.1:1.22097,(CniPoritesL_plut2.m8.29810.m1:0.638214,(CniGalaxeaF_gfas1.m1.5495.m1:0.7468,(((((((CniAcroporaD_rna4246:0.211768,CniAcroporaT_aten_0.1.m1.17724.m1:0.0580416)99:0.0172764,CniAcroporaM_amil.1.2.4551.m1:0.0651193)100:0.197176,CniMontiporaC_g25966.t1:0.153635)97:0.108124,CniMontiporaC_g25967.t1:0.347934)100:0.20215,CniGalaxeaF_gfas1.m1.11251.m1:0.36976)100:0.32815,(CniGalaxeaF_gfas1.m1.23537.m1:0.169324,CniGoniastreaA_gasp1.m3.14695.m1:0.349297)100:0.591828)91:0.239575,((((CniFungiaSp_ffun1.m4.28184.m1:0.48695,(CniFungiaSp_ffun1.m4.30159.m1:1.0027,((CniGoniastreaA_gasp1.m3.24621.m1:0.0835055,CniGoniastreaA_gasp1.m3.30985.m1:0.156762)97:0.0644176,((CniMontiporaC_g18214.t1:1e-06,CniMontiporaC_g54699.t1:1e-06)100:0.0706778,CniOrbicellaF_rna23422:0.120437)96:0.0302747)87:0.0202974)76:0.128719)88:0.101928,(CniGoniastreaA_gasp1.m1b.33813.m1:0.551145,((CniPocilloporaA_rna3142:1e-06,CniPocilloporaD_rna-XM_027204524.1:1e-06)100:0.101686,CniMergedstylophoraP_rna32662:0.100032)100:0.425153)100:0.267738)93:0.207026,CniGoniastreaA_gasp1.m1b.20637.m1:1.43819)27:0.040355,(((CniGoniastreaA_gasp1.m1b.6186.m1:0.234028,CniGoniastreaA_gasp1.m1b.18101.m1:0.263071)95:0.0912963,CniGoniastreaA_gasp1.m1b.18107.m1:0.217006)100:0.94455,((CniPoritesL_plut2.m8.19126.m1:0.50593,CniPoritesL_plut2.m8.19124.m1:0.212034)99:0.341232,(CniAmplexidiscus_evm.model.scaffold_289.7:1.22291,(CniDiscosoma_evm.model.scaffold_235.2:1.12073,(CniMontiporaC_g23919.t1:1.48152,(CniNemvArnau_NVE7446:1.89442,((CniPocilloporaA_rna19961:2.0958e-06,CniPocilloporaD_rna-XM_027196342.1:1e-06)100:0.578653,((CniGoniastreaA_gasp1.m3.12632.m1:0.2844,CniOrbicellaF_rna23385:2.0063e-06)100:0.24684,(CniPoritesL_plut2.m8.16932.m1:0.614675,(CniGalaxeaF_gfas1.m1.19022.m1:0.352664,(CniMontiporaC_g25941.t1:0.332177,(CniAcroporaT_aten_0.1.m1.17730.m1:0.0185801,(CniAcroporaD_rna4239:0.0116853,CniAcroporaM_amil.1.2.4556.m1:0.0344784)99:0.0112458)100:0.364564)99:0.413614)90:0.190953)91:0.216864)35:2.8578e-06)93:0.734959)81:0.297745)91:0.488263)43:0.237526)70:0.288564)24:0.0806263)10:0.0469618)10:0.0616678)15:0.0792606)71:0.142568)1:1.22097)0;
