# Supplementary material for: Evolution of Protein-Mediated Biomineralization in Scleractinian Corals
Source: Front Genet. 2021 Feb 2;12:618517. doi: 10.3389/fgene.2021.618517 (PMC7902050; doi:10.3389/fgene.2021.618517)
Supplement: Supplementary file 2 [file Data_Sheet_2.ZIP › tree.biomin.OG0006984.tree.txt]

((CniRenillaM_g15649.t1:1.41153,StrongylocentrotusP_rna32654:1.56559)77:0.308488,((((((((((((CniAcroporaD_rna5562:0.0125609,CniAcroporaM_amil.1.2.9273.m1:0.0141102)100:0.0201499,CniAcroporaD_rna5563:0.0199555)100:0.0313068,CniAcroporaT_aten_0.1.m1.17872.m1:0.0767435)100:0.389517,CniMontiporaC_g48536.t1:0.313057)100:0.265373,CniGalaxeaF_gfas1.m1.14050.m1:0.265977)99:0.0824123,CniPoritesL_plut2.m8.15463.m1:0.50754)94:0.0311043,CniPoritesL_plut2.m8.15459.m1:0.606302)97:0.0669837,((CniFungiaSp_ffun1.m4.20443.m1:0.171857,((((CniFungiaSp_ffun1.m4.26385.m1:0.273718,(((CniGoniastreaA_gasp1.m3.5723.m1:0.0776401,(CniGoniastreaA_gasp1.m3.5721.m1:0.128748,(CniOrbicellaF_rna420:0.0234208,CniOrbicellaF_rna421:0.0410387)91:0.0248182)74:0.00616966)86:0.0239338,CniGoniastreaA_gasp1.m3.5722.m1:0.117608)63:0.00965884,CniGoniastreaA_gasp1.m3.5724.m1:0.132936)98:0.109901)64:0.0102762,CniFungiaSp_ffun1.m4.33888.m1:0.246633)25:0.00135911,CniFungiaSp_ffun1.m4.31839.m1:0.440617)40:0.0003829,CniFungiaSp_ffun1.m4.26384.m1:0.234993)47:0.00361898)91:0.0654103,((CniPocilloporaA_rna12263:1e-06,CniPocilloporaD_rna-XM_027188596.1:1e-06)100:0.130645,CniMergedstylophoraP_rna7523:0.132568)100:0.41868)99:0.100094)99:0.145061,((CniAmplexidiscus_evm.model.scaffold_246.7:0.152049,CniDiscosoma_evm.model.scaffold_69.6:0.120602)97:0.0493127,(CniDiscosoma_evm.model.scaffold_3273.1:0.0524503,CniDiscosoma_evm.model.scaffold_69.7:2.7987e-06)100:0.408683)100:0.338982)99:0.496235,((CniExaiptasiaP_rna-XM_028662699.1:0.842831,CniActiniaT_rna-XM_031706712.1:0.994065)100:0.243249,CniNemvArnau_v1g196807:1.00102)99:0.265983)87:0.278683,CniAureliaA_scaffold5386.g1.t1:1.21776)80:0.248606,((StrongylocentrotusP_rna23726:1.64291,((CrassostreaG_EKC26130:0.985835,LingulaA_rna-XM_024075999.1:0.95836)88:0.171787,LottiaG_LotgiT173469:1.09078)56:0.0369349)63:0.179581,(BotrylloidesL_Boleac.CG.SB_v3.S32.g07620.01.t:1.43231,XenopusT_rna-XM_012965489.3:1.53468)92:0.287047)64:0.372554)77:0.308488)0;
