# Supplementary material for: Evolution of Protein-Mediated Biomineralization in Scleractinian Corals
Source: Front Genet. 2021 Feb 2;12:618517. doi: 10.3389/fgene.2021.618517 (PMC7902050; doi:10.3389/fgene.2021.618517)
Supplement: Supplementary file 2 [file Data_Sheet_2.ZIP › tree.biomin.OG0007498.tree.txt]

(((((CaenorhabditisE_K08H10.1k.1:0.710688,FungYarrowiaL_CAG78551:1.20995)84:0.0604488,FungYarrowiaL_CAG81412:1.29849)84:0.0889061,MonosigaB_rna-XM_001743769.1:1.55097)74:0.148848,(FungYarrowiaL_CAG77963:1.13681,StrigamiaM_SMAR005950-RA:0.748234)53:0.20887)20:0.0422609,(MonosigaB_rna-XM_001750203.1:1.21134,(((((((CniAcroporaD_rna9582:0.0272122,CniAcroporaM_amil.1.2.5092.m1:0.0319629)99:0.0403915,CniAcroporaT_aten_0.1.m1.14234.m1:0.0648154)100:1.09276,((CniAmplexidiscus_evm.model.scaffold_450.1:0.242379,CniMontiporaC_g5838.t1:0.0207918)98:0.116793,((CniMontiporaC_g9694.t1:2.7571e-06,CniMontiporaC_g42577.t1:0.00735157)100:0.187863,(CniMontiporaC_g20201.t1:0.0374168,CniMontiporaC_g60012.t1:0.0434081)86:0.0473973)93:0.111281)100:0.687203)72:0.148748,(CniGalaxeaF_gfas1.m1.17662.m1:0.710703,CniPoritesL_plut2.m8.19.m1:0.722078)87:0.123274)79:0.151392,((((((CniAmplexidiscus_evm.model.scaffold_285.25:0.0546638,CniAmplexidiscus_evm.model.scaffold_285.26:0.182646)98:0.0826577,CniDiscosoma_evm.model.scaffold_0.93:0.242367)96:0.116112,CniDiscosoma_evm.model.scaffold_0.94:0.668772)100:0.515044,(CniExaiptasiaP_rna-XM_021040392.1:1.08991,CniActiniaT_rna-XM_031695785.1:0.440843)100:0.767905)90:0.22944,((CniPocilloporaA_rna17552:1e-06,CniPocilloporaD_rna-XM_027193939.1:1e-06)100:0.196776,CniMergedstylophoraP_rna18148:0.150262)100:0.566114)60:0.0596237,(CniGoniastreaA_gasp1.m3.18435.m1:0.0811053,CniOrbicellaF_rna12302:0.0440476)100:0.462013)76:0.127382)94:0.35925,MnemiopsisL_ML15092a-RA:1.9239)82:0.220699,(MnemiopsisL_ML050919a-RA:1.6906,(ApisM_GB41418-RA:1.25817,(BotrylloidesL_Boleac.CG.SB_v3.S674.g13020.01.t:1.30689,CniNemvArnau_NVE16826:1.18898)98:0.373412)82:0.0518295)91:0.313694)63:0.130018)20:0.0422609)0;
