# Supplementary material for: Evolution of Protein-Mediated Biomineralization in Scleractinian Corals
Source: Front Genet. 2021 Feb 2;12:618517. doi: 10.3389/fgene.2021.618517 (PMC7902050; doi:10.3389/fgene.2021.618517)
Supplement: Supplementary file 2 [file Data_Sheet_2.ZIP › tree.biomin.OG0007574.tree.txt]

((((((((((((CniAcroporaD_rna12383:0.00681625,CniAcroporaM_amil.1.2.12592.m1:0.0119891)99:0.0187853,CniAcroporaT_aten_0.1.m1.26367.m1:0.022677)100:0.182848,CniMontiporaC_g47578.t1:0.124143)78:0.0162301,CniMontiporaC_g47577.t1:0.163678)100:0.137098,CniGalaxeaF_gfas1.m1.13205.m1:0.209677)100:0.0673513,CniPoritesL_plut2.m8.21280.m1:0.256051)97:0.0474653,((CniFungiaSp_ffun1.m4.6501.m1:0.155879,(CniGoniastreaA_gasp1.m3.14272.m1:0.0763634,CniOrbicellaF_rna19149:0.0409823)100:0.111451)97:0.0355167,((CniPocilloporaA_rna14216:1e-06,CniPocilloporaD_rna-XM_027190543.1:1e-06)100:0.0828834,CniMergedstylophoraP_rna9514:0.0928783)100:0.217479)77:0.0424895)95:0.138319,((CniAmplexidiscus_evm.model.scaffold_38.63:0.0552856,CniDiscosoma_evm.model.scaffold_21.75:0.0531652)91:0.015975,CniDiscosoma_evm.model.scaffold_21.74:0.0734467)100:0.321082)100:0.448154,((CniExaiptasiaP_rna-XM_021039937.2:0.539165,CniActiniaT_rna-XM_031698471.1:0.398276)100:0.21096,CniNemvArnau_v1g197019:0.628126)100:0.311078)100:0.292689,(CniDendronephthya_rna-XM_028535219.1:0.462502,((CniRenillaM_g5341.t1:0.00501344,CniRenillaM_g14041.t1:0.00167416)98:0.00203503,CniRenillaM_g15403.t1:2.6309e-06)100:0.574171)100:0.915144)99:0.3756,(CniAureliaA_scaffold2532.g2.t2:2.12365,CniMorbakkaV_scaffold11.g16.t1:1.89051)99:0.578983)92:0.105297,(LingulaA_rna-XM_013530756.2:1.44776,(((Human_ENST00000256343:0.27758,MusM_ENSMUST00000055156:0.502356)100:1.40685,LingulaA_rna-XM_013530742.2:1.25393)38:0.114139,((BotrylloidesL_Boleac.CG.SB_v3.S69.g13155.01.t:2.77765,AmphibalanusA_rna-gnl|WGS_VIIS|FJT64_014585-RA_mrna:1.99988)67:0.529244,(AcanthasterP_rna13712:0.79646,StrongylocentrotusP_rna28356:1.13504)97:0.332108)37:0.243182)55:0.178839)92:0.105297)0;
