# Supplementary material for: Evolution of Protein-Mediated Biomineralization in Scleractinian Corals
Source: Front Genet. 2021 Feb 2;12:618517. doi: 10.3389/fgene.2021.618517 (PMC7902050; doi:10.3389/fgene.2021.618517)
Supplement: Supplementary file 2 [file Data_Sheet_2.ZIP › tree.biomin.OG0008146.tree.txt]

((CniAmplexidiscus_evm.model.scaffold_114.29:0.913079,CniDiscosoma_evm.model.scaffold_2367.1:0.719101)87:0.154209,(((CniPoritesL_plut2.m8.7293.m1:0.0844968,(CniPoritesL_plut2.m8.7312.m1:0.0441276,(((CniPoritesL_plut2.m8.14902.m1:0.110306,CniPoritesL_plut2.m8.14912.m1:0.0300121)54:2.4248e-06,CniPoritesL_plut2.m8.33015.m1:0.0348398)95:0.0834615,CniPoritesL_plut2.m8.14903.m1:0.142032)100:0.127411)100:0.390404)97:0.0822816,(CniPoritesL_plut2.m8.7307.m1:0.0336134,CniPoritesL_plut2.m8.7314.m1:0.32504)97:0.117914)100:0.550507,((CniGoniastreaA_gasp1.m1b.3108.m1:0.741867,((((CniGoniastreaA_gasp1.m3.11137.m1:0.0548407,CniGoniastreaA_gasp1.m3.29475.m1:0.07624)83:0.0174852,(CniGoniastreaA_gasp1.m3.23934.m1:0.0705959,CniGoniastreaA_gasp1.m3.23935.m1:0.0482372)73:0.00313007)89:0.0752166,CniGoniastreaA_gasp1.m3.30851.m1:0.282537)100:0.39632,(CniGoniastreaA_gasp1.m3.31363.m1:0.230242,CniMergedstylophoraP_rna11045:0.63155)64:0.0795985)48:0.0752215)97:0.245717,(((CniAcroporaM_amil.1.2.10170.m1:0.245038,CniAcroporaT_aten_0.1.m1.5311.m1:0.483939)100:0.622537,(CniGalaxeaF_gfas1.m1.19303.m1:0.904382,(CniGoniastreaA_gasp1.m3.2430.m1:0.945202,((CniPoritesL_plut2.m8.14913.m1:0.159149,CniPoritesL_plut2.m8.33016.m1:0.0881789)100:0.531755,(CniPoritesL_plut2.m8.14927.m1:0.179389,CniPoritesL_plut2.m8.14942.m1:0.301462)100:0.566856)61:0.117558)76:0.164491)68:0.166491)21:0.0246462,(CniAcroporaM_amil.1.2.5564.m1:0.369201,(CniAcroporaM_amil.1.2.10171.m1:0.105389,CniAcroporaT_aten_0.1.m1.36627.m1:0.0213339)92:0.160635)100:1.05818)29:0.0773118)44:0.0576749)87:0.154209)0;
