# Supplementary material for: Evolution of Protein-Mediated Biomineralization in Scleractinian Corals
Source: Front Genet. 2021 Feb 2;12:618517. doi: 10.3389/fgene.2021.618517 (PMC7902050; doi:10.3389/fgene.2021.618517)
Supplement: Supplementary file 2 [file Data_Sheet_2.ZIP › tree.biomin.OG0008357.tree.txt]

(DanioR_ENSDART00000172093:0.827355,(CniMontiporaC_g42020.t1:0.461295,(CniMontiporaC_g42019.t1:0.591571,(((CniAcroporaD_rna3219:0.00618962,CniAcroporaM_amil.1.2.8427.m1:0.00359044)91:0.0337626,CniAcroporaT_aten_0.1.m1.6069.m1:0.0537826)100:0.5248,((((((CniGalaxeaF_gfas1.m1.21132.m1:0.209044,CniGalaxeaF_gfas1.m1.21401.m1:0.307778)74:0.0347082,CniGalaxeaF_gfas1.m1.21133.m1:0.687535)98:0.409448,CniPoritesL_plut2.m8.15934.m1:0.794472)83:0.197943,CniActiniaT_rna-XM_031705500.1:2.40236)43:0.00779422,(CniPoritesL_plut2.m8.15935.m1:1.01131,CniPoritesL_plut2.m8.18403.m1:1.34087)91:0.23158)76:0.123117,((CniMontiporaC_g42022.t1:0.137653,(CniMontiporaC_g42024.t1:0.679717,CniMontiporaC_g53802.t1:0.18276)76:0.074986)100:0.297702,((((CniAcroporaD_rna3220:0.121785,(CniAcroporaD_rna40081:0.113974,CniAcroporaM_amil.1.2.8432.m1:0.0317227)96:0.0334836)96:0.059771,CniAcroporaD_rna3222:0.158769)95:0.141776,CniAcroporaT_aten_0.1.m1.6072.m1:1.05745)82:0.228416,(((CniAcroporaD_rna3217:0.0643404,CniAcroporaM_amil.1.2.8431.m1:0.0312988)95:0.0533687,(CniAcroporaT_aten_0.1.m1.6068.m1:0.0434353,CniAcroporaT_aten_0.1.m1.6070.m1:0.16813)65:0.0350145)76:0.0520581,(CniAcroporaD_rna3213:0.0123968,CniAcroporaM_amil.1.2.8430.m1:0.0732788)94:0.113142)53:0.0708289)90:0.479482)86:0.185515)97:0.212324)90:0.0816394)99:0.230623)1:0.827355)0;
