# Supplementary material for: Evolution of Protein-Mediated Biomineralization in Scleractinian Corals
Source: Front Genet. 2021 Feb 2;12:618517. doi: 10.3389/fgene.2021.618517 (PMC7902050; doi:10.3389/fgene.2021.618517)
Supplement: Supplementary file 2 [file Data_Sheet_2.ZIP › tree.biomin.OG0008823.tree.txt]

(((LottiaG_LotgiT173315:2.335,LingulaA_rna-XM_024075144.1:1.38923)100:0.524483,(LingulaA_rna-XM_013561789.1:0.0505268,LingulaA_rna-XM_013560138.1:2.6322e-06)100:1.56456)100:0.195002,(CniAureliaA_scaffold68.g19.t1:1.88279,((CniExaiptasiaP_rna-XM_028663078.1:0.386594,CniActiniaT_rna-XM_031710889.1:0.411954)100:0.380523,((CniAmplexidiscus_evm.model.scaffold_106.9:0.0785972,(CniAmplexidiscus_evm.model.scaffold_106.10:0.0810703,CniDiscosoma_evm.model.scaffold_59.59:0.0753642)87:0.0302137)100:0.27944,((((CniFungiaSp_ffun1.m4.30266.m1:0.289386,(CniFungiaSp_ffun1.m4.30265.m1:0.209475,(CniGoniastreaA_gasp1.m3.6325.m1:0.104638,CniOrbicellaF_rna36122:0.0657626)69:0.0952844)33:0.0133438)29:0.0388981,((CniOrbicellaF_rna36121:0.481381,(CniPocilloporaA_rna4647:1e-06,CniPocilloporaD_rna-XM_027180922.1:1e-06)99:0.0464746)50:0.0666939,CniMergedstylophoraP_Spis3412:0.149235)50:0.274044)78:0.0579037,CniOrbicellaF_rna36120:0.909956)81:0.028921,((CniPoritesL_plut2.m8.2940.m1:0.210162,CniPoritesL_plut2.m8.24154.m1:0.0196177)100:0.249733,(CniGalaxeaF_gfas1.m1.5025.m1:0.293642,(CniAcroporaT_aten_0.1.m1.22770.m1:0.348282,CniMontiporaC_g30179.t1:0.181558)100:0.149815)100:0.124754)81:0.0542307)100:0.129446)100:0.316882)99:0.376997)100:0.195002)0;
