# Supplementary material for: Evolution of Protein-Mediated Biomineralization in Scleractinian Corals
Source: Front Genet. 2021 Feb 2;12:618517. doi: 10.3389/fgene.2021.618517 (PMC7902050; doi:10.3389/fgene.2021.618517)
Supplement: Supplementary file 2 [file Data_Sheet_2.ZIP › tree.biomin.OG0009365.tree.txt]

(CniAmplexidiscus_evm.model.scaffold_216.20:0.509895,((((((CniFungiaSp_ffun1.m4.13706.m1:0.336692,(CniGoniastreaA_gasp1.m3.19014.m1:0.0801434,CniOrbicellaF_rna5962:0.116177)99:0.338085)72:0.18629,CniGalaxeaF_gfas1.m1.15049.m1:0.503857)44:0.0346336,(((CniPocilloporaA_rna9826:1e-06,CniPocilloporaD_rna-XM_027186055.1:1e-06)100:0.355157,CniMergedstylophoraP_rna21699:0.186202)87:0.0948337,CniMergedstylophoraP_rna21701:0.469677)100:0.9773)100:1.29385,(CniPoritesL_jamg1.model.Sc0000576.1:0.0954859,(CniPoritesL_jamg1.model.Sc0000576.2:0.0438093,CniPoritesL_plut2.m8.24158.m1:0.228719)73:0.0864402)100:0.919194)56:0.207827,CniGalaxeaF_gfas1.m1.9506.m1:0.804701)31:0.0820075,(((CniFungiaSp_ffun1.m2b.16773.m1:0.414062,CniGoniastreaA_gasp1.m3.19015.m1:0.824475)57:0.134295,((CniPocilloporaA_rna9824:1e-06,CniPocilloporaD_rna-XM_027186151.1:1e-06)100:0.231401,CniMergedstylophoraP_rna21698:0.126077)100:0.731)62:0.38183,(CniMontiporaC_g61103.t1:0.401777,(CniAcroporaM_amil.1.2.22057.m1:0.128761,CniAcroporaT_aten_0.1.m1.26404.m1:0.0367449)100:0.372928)88:0.180561)35:0.116995)1:0.509895)0;
