# Supplementary material for: Evolution of Protein-Mediated Biomineralization in Scleractinian Corals
Source: Front Genet. 2021 Feb 2;12:618517. doi: 10.3389/fgene.2021.618517 (PMC7902050; doi:10.3389/fgene.2021.618517)
Supplement: Supplementary file 2 [file Data_Sheet_2.ZIP › tree.biomin.OG0009502.tree.txt]

(fungRhodotorulaT_POY70190:1.33591,(((CniExaiptasiaP_rna-XM_028660697.1:0.596369,CniActiniaT_rna-XM_031705919.1:0.913941)98:0.335687,(CniExaiptasiaP_rna-XM_021051154.2:1.07923,(CniActiniaT_rna-XM_031705917.1:0.25477,CniActiniaT_rna-XM_031705941.1:0.399442)100:0.418892)98:0.375546)98:0.58148,(((CniFungiaSp_ffun1.m4.5587.m1:0.441747,(CniGoniastreaA_gasp1.m3.23499.m1:0.177329,(CniOrbicellaF_rna9083:0.0638668,CniOrbicellaF_rna33998:0.0554186)98:0.0845921)100:0.275173)91:0.236315,((CniPocilloporaA_rna20482:1e-06,CniPocilloporaD_rna-XM_027196913.1:1e-06)100:0.203347,(CniMergedstylophoraP_rna32148:0.0340986,CniMergedstylophoraP_rna32150:0.0681283)99:0.141031)100:0.64187)70:0.117192,(CniPoritesL_plut2.m8.19419.m1:0.62232,(CniGalaxeaF_gfas1.m1.414.m1:0.495188,(CniPoritesL_plut2.m8.19429.m1:0.800806,(CniMontiporaC_g29122.t1:0.542706,(CniAcroporaD_rna16625:0.0636991,CniAcroporaM_amil.1.2.7487.m1:2.6187e-06)100:0.80263)77:0.208594)74:0.175748)59:0.144068)55:0.133529)78:0.513922)1:1.33591)0;
