# Supplementary material for: Evolution of Protein-Mediated Biomineralization in Scleractinian Corals
Source: Front Genet. 2021 Feb 2;12:618517. doi: 10.3389/fgene.2021.618517 (PMC7902050; doi:10.3389/fgene.2021.618517)
Supplement: Supplementary file 2 [file Data_Sheet_2.ZIP › tree.biomin.OG0011513.tree.txt]

((CrassostreaG_EKC31100:1.3923,CrassostreaG_EKC33379:0.397714)98:0.500835,(((CniExaiptasiaP_rna-XM_021054612.2:0.448092,CniActiniaT_rna-XM_031699527.1:0.240216)89:0.223472,CniNemvArnau_v1g69635:0.412529)89:0.274873,(CniAmplexidiscus_evm.model.scaffold_11.11:0.208394,((CniOrbicellaF_rna8382:0.0726074,((CniPocilloporaA_rna869:1e-06,CniPocilloporaD_rna-XM_027184683.1:1e-06)93:0.0238015,CniMergedstylophoraP_rna16954:0.0521704)96:0.0852003)81:0.0590686,(CniGalaxeaF_gfas1.m1.1752.m1:0.0703455,(CniAcroporaT_aten_0.1.m1.12825.m1:0.209518,CniPoritesL_plut2.m8.12475.m1:0.190465)48:0.0290042)88:0.0918611)58:0.0377387)94:0.352109)98:0.500835)0;
