# Supplementary material for: Evolution of Protein-Mediated Biomineralization in Scleractinian Corals
Source: Front Genet. 2021 Feb 2;12:618517. doi: 10.3389/fgene.2021.618517 (PMC7902050; doi:10.3389/fgene.2021.618517)
Supplement: Supplementary file 2 [file Data_Sheet_2.ZIP › tree.biomin.OG0011866.tree.txt]

(CniPoritesL_plut2.m8.19428.m1:0.370808,(CniGalaxeaF_gfas1.m1.15904.m1:0.531904,(((CniMontiporaC_g24400.t1:0.150203,(((CniMontiporaC_g29150.t1:0.518809,CniMontiporaC_g29160.t1:0.204919)100:0.3713,CniMontiporaC_g29163.t1:0.000354752)100:0.185194,CniMontiporaC_g29162.t1:0.0939825)100:0.119736)92:0.0640011,CniMontiporaC_g29159.t1:0.150551)100:0.189486,((CniAcroporaM_amil.1.2.7506.m1:0.164685,CniAcroporaT_aten_0.1.m1.10149.m1:0.00330671)100:0.14416,(CniAcroporaD_rna25118:0.02752,CniAcroporaM_amil.1.2.7501.m1:0.0223516)99:0.04529)100:0.393093)100:0.417682)1:0.370808)0;
