# Supplementary material for: Evolution of Protein-Mediated Biomineralization in Scleractinian Corals
Source: Front Genet. 2021 Feb 2;12:618517. doi: 10.3389/fgene.2021.618517 (PMC7902050; doi:10.3389/fgene.2021.618517)
Supplement: Supplementary file 2 [file Data_Sheet_2.ZIP › tree.biomin.OG0011880.tree.txt]

(LottiaG_LotgiT132190:0.66816,((CniRenillaM_g17466.t1:0.922017,CniNemvArnau_NVE4840:0.568262)72:0.227507,((((CniAureliaA_scaffold824.g7.t1:1.05002,CniGalaxeaF_gfas1.m1.7001.m1:0.060223)98:0.777986,(CniHydraV_rna13516:1.1926,CniMorbakkaV_scaffold885.g1.t1:1.54073)87:0.4777)29:0.00372172,(CniNemvArnau_v1g87859:1.10419,(CniNemvArnau_v1g243046:0.778172,CniNemvArnau_v1g72910:0.412605)97:0.698131)94:0.522427)74:0.314891,(CniAcroporaD_rna30369:2.5369e-06,CniAcroporaM_amil.1.2.23229.m1:0.0422042)86:0.311565)83:0.442055)1:0.66816)0;
