# Supplementary material for: Evolution of Protein-Mediated Biomineralization in Scleractinian Corals
Source: Front Genet. 2021 Feb 2;12:618517. doi: 10.3389/fgene.2021.618517 (PMC7902050; doi:10.3389/fgene.2021.618517)
Supplement: Supplementary file 2 [file Data_Sheet_2.ZIP › tree.biomin.OG0011902.tree.txt]

(SalpingoecaR_rna-gnl|WGS_ACSY|mrna_PTSG_08226T0:1.3446,((CniGalaxeaF_gfas1.m1.3862.m1:0.311689,CniPoritesL_plut2.m8.15604.m1:0.665839)57:0.0919858,(((CniFungiaSp_ffun1.m2b.12451.m1:0.164964,CniOrbicellaF_rna1749:0.312784)82:0.20855,(((CniPocilloporaA_rna1152:1e-06,CniPocilloporaD_rna-XM_027188118.1:1e-06)100:0.123377,CniMergedstylophoraP_rna708:0.0658498)94:0.242515,CniExaiptasiaP_rna-XM_021041290.2:1.92335)62:0.126369)62:0.289055,(CniPoritesL_jamg1.model.Sc0000223.34:1.93485,(CniAcroporaM_amil.1.2.4061.m1:0.0903877,CniAcroporaT_aten_0.1.m1.3110.m1:0.0453412)92:0.346511)56:0.22869)33:0.0667589)1:1.3446)0;
