# Supplementary material for: Evolution of Protein-Mediated Biomineralization in Scleractinian Corals
Source: Front Genet. 2021 Feb 2;12:618517. doi: 10.3389/fgene.2021.618517 (PMC7902050; doi:10.3389/fgene.2021.618517)
Supplement: Supplementary file 2 [file Data_Sheet_2.ZIP › tree.biomin.OG0012228.tree.txt]

(((CniFungiaSp_ffun1.m4.6829.m1:0.359194,((CniPocilloporaA_rna13792:1e-06,CniPocilloporaD_rna-XM_027190167.1:1e-06)99:0.124184,CniMergedstylophoraP_Spis9146:0.119052)100:0.386099)56:0.116436,(CniGoniastreaA_gasp1.m3.24098.m1:0.0871911,CniOrbicellaF_rna3152:0.110145)100:0.292162)100:0.186999,(CniGalaxeaF_gfas1.m1.1078.m1:0.525217,(CniMontiporaC_g2149.t1:0.348723,(CniAcroporaT_aten_0.1.m1.36845.m1:0.0593146,(CniAcroporaD_rna290:0.0315758,CniAcroporaM_amil.1.2.671.m1:0.0241426)100:0.0832166)100:0.434484)100:0.350117)100:0.186999)0;
