# Supplementary material for: Evolution of Protein-Mediated Biomineralization in Scleractinian Corals
Source: Front Genet. 2021 Feb 2;12:618517. doi: 10.3389/fgene.2021.618517 (PMC7902050; doi:10.3389/fgene.2021.618517)
Supplement: Supplementary file 2 [file Data_Sheet_2.ZIP › tree.biomin.OG0014103.tree.txt]

(CniPoritesL_plut2.m8.13036.m1:0.300282,(CniGalaxeaF_gfas1.m1.17357.m1:0.523752,((CniMontiporaC_adi2mcaRNA14379_R0:0.00181227,CniMontiporaC_g33020.t1:2.7896e-06)100:0.329817,(CniAcroporaT_aten_0.1.m1.14108.m1:0.0626929,(CniAcroporaD_rna14379:0.0317634,(CniAcroporaD_rna14380:0.0145396,CniAcroporaM_amil.1.2.21472.m1:0.0511108)96:0.0303327)40:0.0198752)100:0.459723)100:0.428743)1:0.300282)0;
