# Supplementary material for: Evolution of Protein-Mediated Biomineralization in Scleractinian Corals
Source: Front Genet. 2021 Feb 2;12:618517. doi: 10.3389/fgene.2021.618517 (PMC7902050; doi:10.3389/fgene.2021.618517)
Supplement: Supplementary file 3 [file Table_1.XLSX]

## Sheet: SpeciesIDs.52-species.info
ID	Database	Version	addional genes	Species	Kingdom	Phylum	Class	Order	Common name	Skeleton mineral	Sclerarctinian clade	BUSCO score [%]
AcanthasterP	NCBI	GCF_001949145.1		Acanthaster planci	Metazoa	Echinodermata	Asteroidea	Valvatida	Starfish	Calcite	#N/A	98.7
AmphibalanusA	NCBI	GCA_009805615.1		Amphibalanus amphitrite	Metazoa	Arthropoda	Maxillopoda	Sessilia	Barnacle	Calcite	#N/A	85.3
AmphimedonQ	NCBI	GCF_000090795.1		Amphimedon queenslandica	Metazoa	Porifera	Demospongiae	Haplosclerida	Sponge	#N/A	#N/A	90.9
ApisM	Ensembl	Amel_4.5.45		Apis mellifera	Metazoa	Arthropoda	Insecta	Hymenoptera	Honey bee	#N/A	#N/A	97.3
BotrylloidesL	https://www.aniseed.cnrs.fr	v5		Botrylloides leachii	Metazoa	Chordata	Ascidiacea	Stolidobranchia	Tunicate	#N/A	#N/A	83.2
CaenorhabditisE	Ensembl	WBcel235.44		Caenorhabditis elegans	Metazoa	Nematoda	Chromadorea	Rhabditida	Roundworm	#N/A	#N/A	99.6
CniAcroporaD	NCBI	GCF_000222465.1		Acropora digitifera	Metazoa	Cnidaria	Anthozoa	Scleractinia	Stony coral	Aragonite	Complexa	77.6
CniAcroporaM	coralreefgenomes.jcu.edu.au	amil_1.1.maker_006		Acropora Millepora	Metazoa	Cnidaria	Anthozoa	Scleractinia	Stony coral	Aragonite	Complexa	88.1
CniAcroporaT	reefgenomics.org	aten_0.11.maker_post_001		Acropora tenuis	Metazoa	Cnidaria	Anthozoa	Scleractinia	Stony coral	Aragonite	Complexa	88.5
CniActiniaT	NCBI	GCF_009602425.1		Actinia tenebrosa	Metazoa	Cnidaria	Anthozoa	Actiniaria	Waratah anemone	#N/A	#N/A	94.3
CniAmplexidiscus	http://corallimorpharia.reefgenomics.org	afen_1.0		Amplexidiscus fenestrafer	Metazoa	Cnidaria	Anthozoa	Corallimorpharia	Soft coral	#N/A	#N/A	67.6
CniAureliaA	https://marinegenomics.oist.jp/gallery	ARSv1 AUR21_r04		Aurelia aurita	Metazoa	Cnidaria	Scyphozoa	Semaeostomeae	Jellyfish	#N/A	#N/A	51.5
CniDendronephthya	NCBI	GCF_004324835.1		Dendronephthya gigantea	Metazoa	Cnidaria	Anthozoa	Alcyonacea	Soft coral	#N/A	#N/A	95
CniDiscosoma	http://corallimorpharia.reefgenomics.org	dspp_1.0		Discosoma sp.	Metazoa	Cnidaria	Anthozoa	Corallimorpharia	Soft coral	#N/A	#N/A	66
CniExaiptasiaP	NCBI	GCF_001417965.1		Exaiptasia pallida	Metazoa	Cnidaria	Anthozoa	Actiniaria	Anemone	#N/A	#N/A	92.4
CniFungiaSp	reefgenomics.org	ffun_1.0		Fungia Sp.	Metazoa	Cnidaria	Anthozoa	Scleractinia	Stony coral	Aragonite	Robusta	84.2
CniGalaxeaF	reefgenomics.org	gfas_1.0		Galaxea fascicularis	Metazoa	Cnidaria	Anthozoa	Scleractinia	Stony coral	Aragonite	Complexa	83.1
CniGoniastreaA	reefgenomics.org	gasp_1.0		Goniastrea aspera	Metazoa	Cnidaria	Anthozoa	Scleractinia	Stony coral	Aragonite	Robusta	85.2
CniHenneguyaS	NCBI	GCA_009887335.1		Henneguya salminicola	Metazoa	Cnidaria	Myxosporea	Bivalvulida	Myxozoa	#N/A	#N/A	26.8
CniHydraV	NCBI	GCF_000004095.1		Hydra vulgaris	Metazoa	Cnidaria	Hydrozoa	Anthoathecata	Hydra	#N/A	#N/A	82.6
CniMergedstylophoraP	NCBI	GCF_002571385.1	reefgenomics spis V1.0	Stylophora pistillata	Metazoa	Cnidaria	Anthozoa	Scleractinia	Stony coral	Aragonite	Robusta	92
CniMontiporaC	http://cyanophora.rutgers.edu/montipora/	Mcap_1.0		Montipora capitata	Metazoa	Cnidaria	Anthozoa	Scleractinia	Stony coral	Aragonite	Complexaa	93.9
CniMorbakkaV	https://marinegenomics.oist.jp/gallery	MOR05_r06_wref		Morbakka virulenta	Metazoa	Cnidaria	Cubozoa	Carybdeida	Box jellyfish	#N/A	#N/A	84.8
CniMyxobolusS	NCBI	GCA_010108815.1		Myxobolus squamalis	Metazoa	Cnidaria	Myxosporea	Bivalvulida	Myxozoa	#N/A	#N/A	17
CniNemvArnau	NCBI	GCF_000209225.1	JGI nemv1	Nematostella vectensis	Metazoa	Cnidaria	Anthozoa	Actiniaria	Starlet sea anemone	#N/A	#N/A	93.3
CniOrbicellaF	NCBI	GCF_002042975.1		Orbicella faveolata	Metazoa	Cnidaria	Anthozoa	Scleractinia	Stony coral	Aragonite	Robusta	87
CniPocilloporaA	NCBI	GCF_003704095.1		Pocillopora acuta	Metazoa	Cnidaria	Anthozoa	Scleractinia	Stony coral	Aragonite	Robusta	89.9
CniPoritesL	reefgenomics.org	plut2v1.1		Porites lutea	Metazoa	Cnidaria	Anthozoa	Scleractinia	Stony coral	Aragonite	Complexa	91.7
CniRenillaM	reefgenomics.org	v1		Renilla muelleri	Metazoa	Cnidaria	Anthozoa	Pennatulacea	Sea pansy	#N/A	#N/A	79
CniThelohanellusK	NCBI	GCA_000827895.1		Thelohanellus kitauei	Metazoa	Cnidaria	Myxosporea	Bivalvulida	Myxozoa	#N/A	#N/A	25.4
CniXenia	http://cmo.carnegiescience.edu/data/	v1		Xenia sp.	Metazoa	Cnidaria	Anthozoa	Alcyonacea	Soft coral	#N/A	#N/A	86.7
CrassostreaG	Ensembl	oyster_v9.45		Crassostrea gigas	Metazoa	Mollusca	Bivalvia	Ostreida	Oyster	Aragonite+Calcite	#N/A	80.5
DanioR	Ensembl	GRCz11.97		Danio rerio	Metazoa	Chordata	Actinopterygii	Cypriniformes	Zebrafish	hydroxyapatite	#N/A	98
DrosophilaM	Ensembl	BDGP6.22.44		Drosophila melanogaster	Metazoa	Arthropoda	Insecta	Diptera	Fruitfly	#N/A	#N/A	99.3
FungAshbyaG	Ensembl	ASM9102v1.45		Eremothecium gossypii	Fungi	Ascomycota	Saccharomycetes	Saccharomycetales	Fungi	#N/A	#N/A	97.5
FungCandidaG	Ensembl	gca_000002545.ASM254v2.45		Candida glabrata	Fungi	Ascomycota	Saccharomycetes	Saccharomycetales	Mold	#N/A	#N/A	95.5
fungRhodotorulaT	Ensembl	gca_002922495.ASM292249v1.45		Rhodotorula taiwanensis	Fungi	Basidiomycota	Microbotryomycetes	Sporidiobolales	Yeast	#N/A	#N/A	93.8
FungSaccharomycesC	Ensembl	R64-1-1.45		Saccharomyces cerevisiae	Fungi	Ascomycota	Saccharomycetes	Saccharomycetales	Yeast	#N/A	#N/A	96.3
FungScedosporiumA	Ensembl	gca_000732125.ScApio1.0.45		Scedosporium apiospermum	Fungi	Ascomycota	Sordariomycetes	Microascales	Fungi	#N/A	#N/A	85.1
FungSchizosaccharomycesP	Ensembl	ASM294v2.45		Schizosaccharomyces pombe	Fungi	Ascomycota	Schizosaccharomycetes	Schizosaccharomycetales	Yeast	#N/A	#N/A	96.1
FungYarrowiaL	Ensembl	GCA_000002525.1.45		Yarrowia lipolytica	Fungi	Ascomycota	Saccharomycetes	Saccharomycetales	Yeast	#N/A	#N/A	97.4
Human	Ensembl	GRCh38.97		Homo sapiens	Metazoa	Chordata	Mammalia	Primates	Human	hydroxyapatite	#N/A	99.4
LingulaA	NCBI	GCA_001039355.2		Lingula anatina	Metazoa	Brachiopoda	Lingulata	Lingulida	Brachipoda	hydroxyapatite	#N/A	98.2
LottiaG	Ensembl	Lotgi1.45		Lottia gigantea	Metazoa	Mollusca	Gastropoda	Patellogastropoda	Owl limpet	Aragonite+Calcite	#N/A	96.6
MnemiopsisL	Ensembl	Aug2011.48		Mnemiopsis leidyi	Metazoa	Ctenophora	Tentaculata	Lobata	warty comb jelly	#N/A	#N/A	83.5
MonosigaB	NCBI	GCA_000002865.1		Monosiga brevicollis	Choanoflagellatea	Choanoflagellatea	Choanoflagellatea	Choanoflagellida	Choanoflagellate	#N/A	#N/A	78.8
MusM	Ensembl	GRCm38.97		Mus musculus	Metazoa	Chordata	Mammalia	Rodentia	Mouse	hydroxyapatite	#N/A	99.2
OphiophagusH	NCBI	GCA_000516915.1		Ophiophagus hannah	Metazoa	Chordata	Reptilia	Squamata	King cobra	hydroxyapatite	#N/A	59.1
SalpingoecaR	NCBI	GCA_000188695.1		Salpingoeca rosetta	Choanoflagellatea	Choanoflagellatea	Choanoflagellatea	Choanoflagellida	Choanoflagellate	#N/A	#N/A	83.1
StrigamiaM	Ensembl	Smar1.45		Strigamia maritima	Metazoa	Arthropoda	Chilopoda	Geophilomorpha	Centipede	#N/A	#N/A	90.2
StrongylocentrotusP	NCBI	GCF_000002235.4		Strongylocentrotus purpuratus	Metazoa	Echinodermata	Echinoidea	Echinoida	Sea urchin	Calcite	#N/A	96.6
XenopusT	NCBI	GCF_000004195.4		Xenopus tropicalis	Metazoa	Chordata	Amphibia	Anura	Frog	hydroxyapatite	#N/A	99.1
