# Supplementary material for: Evolution of Protein-Mediated Biomineralization in Scleractinian Corals
Source: Front Genet. 2021 Feb 2;12:618517. doi: 10.3389/fgene.2021.618517 (PMC7902050; doi:10.3389/fgene.2021.618517)
Supplement: Supplementary file 4 [file Table_2.XLSX]

## Sheet: table (2)
			Stylophora pistillata (n=79)			Acropora digitifera (n=27)			Acropora millepora (n=30)
Orthogroup	Scleractinian orthologs branch ID	number of species with SOM protein in branch	Sequence ID	Refseq	Annotation	Sequence ID	GenBank	Annotation	Sequence ID	Refseq	Annotation
OG0000001	A	1	CniMergedstylophoraP_rna33336	PFX12726.1	Retrovirus-related Pol polyprotein from transposon 17.6 [Stylophora pistillata]
OG0000004	B	1	CniMergedstylophoraP_rna36110	XP_022778283.1	uncharacterized protein LOC111319816,partial [Stylophora pistillata]
	C	1	CniMergedstylophoraP_Spis4366	PFX30831.1	hypothetical protein AWC38_SpisGene4366 [Stylophora pistillata]
OG0000006	A	1	CniMergedstylophoraP_rna2965	PFX14205.1	Proto-oncogene tyrosine-protein kinase receptor Ret,partial [Stylophora pistillata]
OG0000008	B	1	CniMergedstylophoraP_rna35119	XP_022810585.1	von Willebrand factor D and EGF domain-containing protein-like,partial [Stylophora pistillata]
OG0000011	A	1							CniAcroporaM_amil.1.2.18976.m1	JR993827.1	fibronectin type III domain-containing protein-like [Acropora millepora]
OG0000014	A	1	CniMergedstylophoraP_rna11736	PFX27832.1	Poly [ADP-ribose] polymerase 11 [Stylophora pistillata]
OG0000020	A	1							CniAcroporaM_amil.1.2.10172.m1	JR970990.1	uncharacterized protein LOC114962618 [Acropora millepora]
	B	1	CniMergedstylophoraP_rna5452	XP_022780694.1	CUB and peptidase domain-containing protein 2-like [Stylophora pistillata]
	C	1	CniMergedstylophoraP_rna13457	XP_022788730.1	chymotrypsin-like elastase family member 1 [Stylophora pistillata]
	D	1	CniMergedstylophoraP_rna13458	PFX26751.1	Transmembrane protease serine 9 [Stylophora pistillata]
OG0000026	A	1	CniMergedstylophoraP_rna32311	XP_022807807.1	uncharacterized protein LOC111344812 [Stylophora pistillata]
OG0000027	A	1	CniMergedstylophoraP_rna28314	XP_022803808.1	deleted in malignant brain tumors 1 protein-like [Stylophora pistillata]
OG0000030	A	2				CniAcroporaD_rna27262	XP_015771974.1	PREDICTED: uncharacterized skeletal organic matrix protein 5-like isoform X1 [Acropora digitifera]	CniAcroporaM_amil.1.2.3350.m1	JR973117.1	uncharacterized skeletal organic matrix protein 5 [Acropora millepora]
						CniAcroporaD_rna26921	XP_015771650.1	PREDICTED: uncharacterized skeletal organic matrix protein 5-like [Acropora digitifera]
OG0000034	A	1				CniAcroporaD_rna12119	XP_015758223.1	PREDICTED: serine-rich adhesin for platelets-like [Acropora digitifera]
	B	2				CniAcroporaD_rna31307	XP_015775528.1	PREDICTED: coadhesin [Acropora digitifera]	CniAcroporaM_amil.1.2.8802.m1	JT016638.1	coadhesin [Acropora millepora]
	C	1	CniMergedstylophoraP_rna8309	XP_022783430	coadhesin-like [Stylophora pistillata]
	D	1	CniMergedstylophoraP_rna8312	XP_022783415.1	coadhesin-like isoform X3 [Stylophora pistillata]
	E	1	CniMergedstylophoraP_rna25918	PFX18785.1	Mucin-4 [Stylophora pistillata]
OG0000050	A	1							CniAcroporaM_amil.1.2.13424.m1	JR991083.1	collagen alpha chain [Acropora millepora]
OG0000054	A	1	CniMergedstylophoraP_rna23561	XP_022798902.1	low-density lipoprotein receptor-related protein 8-like [Stylophora pistillata]
OG0000058	A	3	CniMergedstylophoraP_rna2853	XP_022804012.1	EGF and laminin G domain-containing protein-like [Stylophora pistillata]	CniAcroporaD_rna37275	XP_015780817.1	PREDICTED: EGF and laminin G domain-containing protein-like [Acropora digitifera]	CniAcroporaM_amil.1.2.1565.m1	JR980881.1	RecName: Full=EGF and laminin G domain-containing protein
						CniAcroporaD_rna15574	XP_015761392.1	PREDICTED: EGF and laminin G domain-containing protein-like isoform X4 [Acropora digitifera]
						CniAcroporaD_rna9613	XP_015755824.1	PREDICTED: EGF and laminin G domain-containing protein-like [Acropora digitifera]
OG0000059	A	1	CniMergedstylophoraP_rna10366	XP_022785540	cell wall protein IFF6-like [Stylophora pistillata]
OG0000070	A	1							CniAcroporaM_amil.1.2.704.m1	JR978035.1	ectin [Acropora millepora]
OG0000097	A	3	CniMergedstylophoraP_rna19450	XP_022794736.1	MAM and LDL-receptor class A domain-containing protein 2-like [Stylophora pistillata]	CniAcroporaD_rna26989	XP_015771669.1	PREDICTED: MAM and LDL-receptor class A domain-containing protein 2 [Acropora digitifera]	CniAcroporaM_amil.1.2.2185.m1	JR994474.1	MAM and LDL-receptor class A domain-containing protein 2 [Acropora millepora]
	B	1							CniAcroporaM_amil.1.2.10179.m1	JT013217.1	uncharacterized protein LOC114962619 [Acropora millepora]
OG0000102	A	1				CniAcroporaD_rna10073	XP_015756278.1	PREDICTED: protocadherin-like protein [Acropora digitifera]
	B	2	CniMergedstylophoraP_rna46	XP_022784808	protocadherin-like protein [Stylophora pistillata]				CniAcroporaM_amil.1.2.9207.m1	JT011093.1	RecName: Full=Protocadherin-like protein; Flags: Precursor
			CniMergedstylophoraP_rna22913	XP_022798258	protein dachsous-like [Stylophora pistillata]
OG0000105	A	3	CniMergedstylophoraP_rna30870	XP_022806326.1	ZP domain-containing protein-like [Stylophora pistillata]	CniAcroporaD_rna11217	XP_015757390.1	PREDICTED: ZP domain-containing protein [Acropora digitifera]	CniAcroporaM_amil.1.2.9032.m1	JN631095.1	ZP domain-containing protein [Acropora millepora]
OG0000125	A	1	CniMergedstylophoraP_rna4839	XP_022780033	actin-3 [Stylophora pistillata]
	B	1	CniMergedstylophoraP_rna20135	XP_022795459	actin,cytoplasmic isoform X1 [Stylophora pistillata]
OG0000130	A	1	CniMergedstylophoraP_rna28031	XP_022803524.1	digestive cysteine proteinase 1-like [Stylophora pistillata]
OG0000139	A	1	CniMergedstylophoraP_rna31795	XP_022807256.1	uncharacterized protein LOC111344300 [Stylophora pistillata]
OG0000148	A		CniMergedstylophoraP_rna8767	XP_022783952.1	collagenase 3-like [Stylophora pistillata]
OG0000152	A	2	CniMergedstylophoraP_rna25914	ACE95141.1	carbonic anhydrase [Stylophora pistillata]				CniAcroporaM_amil.1.2.18259.m1	JR998014.1	putative carbonic anhydrase [Acropora millepora]
OG0000207	A	1	CniMergedstylophoraP_rna7883	XP_022783044.1	uncharacterized protein LOC111323869 [Stylophora pistillata]
OG0000215	A	1	CniMergedstylophoraP_Spis23165	PFX12813.1	hypothetical protein AWC38_SpisGene23165 [Stylophora pistillata]
OG0000222	A	1	CniMergedstylophoraP_rna33157	PFX13778.1	Sacsin [Stylophora pistillata]
OG0000232	A	1	CniMergedstylophoraP_rna13723	PFX26597.1	Complement C3 [Stylophora pistillata]
OG0000292	A	1	CniMergedstylophoraP_rna14661	XP_022789932.1	MAGUK p55 subfamily member 7-like [Stylophora pistillata]
OG0000312	A	1	CniMergedstylophoraP_rna26337	XP_022801783	tubulin beta-4B chain [Stylophora pistillata]
OG0000347	A	1							CniAcroporaM_amil.1.2.20577.m1	JR987773	uncharacterized protein LOC114975652 [Acropora millepora]
	B	1	CniMergedstylophoraP_rna26198	XP_022801633	mucin-like protein isoform X2 [Stylophora pistillata]
OG0000385	A	1	CniMergedstylophoraP_rna19620	XP_022794920	polyubiquitin-C [Stylophora pistillata]
OG0000579	A	1	CniMergedstylophoraP_rna32671	XP_022808163.1	uncharacterized protein LOC111345150 [Stylophora pistillata]
OG0000606	A	2	CniMergedstylophoraP_rna18824	XP_022794122.1	galaxin-like isoform X2 [Stylophora pistillata]	CniAcroporaD_rna4244	XP_015751003.1	PREDICTED: galaxin-2 [Acropora digitifera]	CniAcroporaM_amil.1.2.4547.m1	JR976690.1	galaxin-2 [Acropora millepora]
						CniAcroporaD_rna4243	XP_015751001.1	PREDICTED: galaxin [Acropora digitifera]	CniAcroporaM_amil.1.2.4554.m1	HM163215	galaxin [Acropora millepora]
OG0000809	A	1	CniMergedstylophoraP_rna29308	XP_022804785.1	thioredoxin reductase 1,cytoplasmic-like [Stylophora pistillata]
OG0000940	A	1	CniMergedstylophoraP_rna2228	XP_022797264	protein MLP1-like [Stylophora pistillata]
OG0001198	A	1	CniMergedstylophoraP_rna5126	XP_022780303.1	LOW QUALITY PROTEIN: uncharacterized protein LOC111321626 [Stylophora pistillata]
OG0001227	A	1	CniMergedstylophoraP_rna4874	XP_022780049	uncharacterized protein LOC111321434 [Stylophora pistillata]
OG0001255	A	1	CniMergedstylophoraP_rna24139	XP_022799541.1	uncharacterized protein LOC111337489 [Stylophora pistillata]
OG0001324	A	3	CniMergedstylophoraP_rna12971	XP_022788227.1	hephaestin-like protein [Stylophora pistillata]	CniAcroporaD_rna22410	XP_015767583.1	PREDICTED: hephaestin-like protein [Acropora digitifera]	CniAcroporaM_amil.1.2.4857.m1	JT019463.1	hephaestin-like protein [Acropora millepora]
OG0001370	A	1	CniMergedstylophoraP_rna31190	XP_022806664.1	protein lingerer-like [Stylophora pistillata]
OG0001393	A	1	CniMergedstylophoraP_rna6292	XP_022781364	uncharacterized protein LOC111322521 [Stylophora pistillata]
OG0001673	A	1				CniAcroporaD_rna2384	XP_015769089.1	PREDICTED: vitellogenin-like isoform X1 [Acropora digitifera]
	B	1	CniMergedstylophoraP_rna23429	XP_022779720.1	vitellogenin-like [Stylophora pistillata]
OG0001776	A	1	CniMergedstylophoraP_rna23415	XP_022798778	glyceraldehyde-3-phosphate dehydrogenase-like [Stylophora pistillata]
OG0001947	A	3	CniMergedstylophoraP_rna6756	PFX30903.1	hypothetical protein AWC38_SpisGene4292 [Stylophora pistillata]	CniAcroporaD_rna876	XP_015755537.1	PREDICTED: acidic skeletal organic matrix protein [Acropora digitifera]	CniAcroporaM_amil.1.2.2030.m1	JR972076.1	acidic skeletal organic matrix protein [Acropora millepora]
	B	3	CniMergedstylophoraP_rna5498	XP_022780690.1	skeletal aspartic acid-rich protein 2-like [Stylophora pistillata]	CniAcroporaD_rna23507	XP_015768604.1	PREDICTED: skeletal aspartic acid-rich protein 1 [Acropora digitifera]	CniAcroporaM_amil.1.2.18860.m1	JR991407.1	skeletal aspartic acid-rich protein 2 isoform X2 [Acropora millepora]
			CniMergedstylophoraP_rna7162	XP_022782398.1	skeletal aspartic acid-rich protein 1-like [Stylophora pistillata]	CniAcroporaD_rna5669	XP_015752275.1	PREDICTED: skeletal aspartic acid-rich protein 2-like isoform X1 [Acropora digitifera]	CniAcroporaM_amil.1.2.13211.m1	JT001945.1	skeletal aspartic acid-rich protein 1 isoform X1 [Acropora millepora]
OG0002087	A	1	CniMergedstylophoraP_rna30592	PFX15740.1	Protein FAM208A [Stylophora pistillata]
OG0002113	A	1	CniMergedstylophoraP_rna31670	XP_022807143.1	condensin-2 complex subunit D3-like [Stylophora pistillata]
OG0002247	A	1	CniMergedstylophoraP_rna19036	XP_022794351.1	mammalian ependymin-related protein 1-like [Stylophora pistillata]
OG0002269	A	1							CniAcroporaM_amil.1.2.3693.m1	JR998260.1	uncharacterized skeletal organic matrix protein 7 [Acropora millepora]
OG0003272	A	1	CniMergedstylophoraP_rna28411	XP_022803894.1	uncharacterized protein LOC111341206 [Stylophora pistillata]
OG0003322	A	1	CniMergedstylophoraP_rna36078	XP_022778254.1	uncharacterized protein LOC111319781 [Stylophora pistillata]
OG0002984	A	1	CniMergedstylophoraP_rna31454	XP_022806928.1	SLIT-ROBO Rho GTPase-activating protein 1-like [Stylophora pistillata]
OG0003418	A	1	CniMergedstylophoraP_rna30003	XP_022805470.1	uncharacterized protein LOC111342641 [Stylophora pistillata]
OG0004549	A	1				CniAcroporaD_rna11979	XP_015758124.1	PREDICTED: uncharacterized protein LOC107337478 [Acropora digitifera]
OG0004585	A	1	CniMergedstylophoraP_rna33781	XP_022809269.1	microtubule-associated tumor suppressor 1 homolog isoform X1 [Stylophora pistillata]
OG0004600	A	1	CniMergedstylophoraP_rna15154	XP_022790441.1	PHD finger protein 21A-like [Stylophora pistillata]
OG0006221	A	1	CniMergedstylophoraP_rna20555	XP_022795871	kielin/chordin-like protein [Stylophora pistillata]
OG0006388	A	2				CniAcroporaD_rna4246	XP_015750806.1	PREDICTED: uncharacterized skeletal organic matrix protein 2-like [Acropora digitifera]	CniAcroporaM_amil.1.2.4551.m1	JR982706.1	uncharacterized skeletal organic matrix protein 2 [Acropora millepora]
OG0006984	A	2				CniAcroporaD_rna5563	XP_015752125.1	PREDICTED: polycystic kidney disease 1-related protein [Acropora digitifera]	CniAcroporaM_amil.1.2.9273.m1	JR991141.1	polycystic kidney disease 1-related protein [Acropora millepora]
OG0007498	A	2	CniMergedstylophoraP_rna18148	XP_022793420	trichohyalin-like isoform X1 [Stylophora pistillata]				CniAcroporaM_amil.1.2.5092.m1	JR971508.1	uncharacterized skeletal organic matrix protein 6 isoform X1 [Acropora millepora]
OG0007574	A	1	CniMergedstylophoraP_rna9514	XP_022784623.1	cation channel sperm-associated protein subunit beta-like [Stylophora pistillata]
OG0008146	A	1							CniAcroporaM_amil.1.2.10170.m1	JT016410.1	uncharacterized protein LOC114962618 [Acropora millepora]
OG0008357	A	2				CniAcroporaD_rna3219	XP_015776241.1	PREDICTED: CUB domain-containing protein [Acropora digitifera]	CniAcroporaM_amil.1.2.8427.m1	JR989025.1	CUB domain-containing protein [Acropora millepora]
						CniAcroporaD_rna3213	XP_015776195.1	PREDICTED: threonine-rich protein isoform X1 [Acropora digitifera]	CniAcroporaM_amil.1.2.8430.m1	JT013896.1	threonine-rich protein isoform X1 [Acropora millepora]
OG0008823	A	1	CniMergedstylophoraP_Spis3412	PFX31810.1	Nidogen-2 [Stylophora pistillata]
OG0009365	A	1							CniAcroporaM_amil.1.2.22057.m1	JT014391.1	uncharacterized skeletal organic matrix protein 8 [Acropora millepora]
	B	1	CniMergedstylophoraP_rna21699	XP_022796981.1	uncharacterized skeletal organic matrix protein 8-like [Stylophora pistillata]
	C	1	CniMergedstylophoraP_rna21701	XP_022796982.1	uncharacterized protein LOC111335364 [Stylophora pistillata]
OG0009502	A	1							CniAcroporaM_amil.1.2.7487.m1	JR997000.1	LOW QUALITY PROTEIN: uncharacterized skeletal organic matrix protein 3-like [Acropora millepora]
OG0011513	A	1	CniMergedstylophoraP_rna16954	XP_022792212.1	ras-like protein 3 [Stylophora pistillata]
OG0011866	A	1				CniAcroporaD_rna25118	XP_015770022.1	PREDICTED: uncharacterized protein LOC107348495 isoform X1 [Acropora digitifera]
OG0011880	A	1							CniAcroporaM_amil.1.2.23229.m1	JR983175.1	aspartic and glutamic acid-rich protein [Acropora millepora]
OG0011902	A	1	CniMergedstylophoraP_rna708	XP_022783323.1	phosphopantothenoylcysteine decarboxylase subunit VHS3-like [Stylophora pistillata]
OG0012228	A	1	CniMergedstylophoraP_Spis9146	PFX26183.1	CARP2 like
OG0014103	A	2				CniAcroporaD_rna14379	XP_015760332.1	PREDICTED: uncharacterized skeletal organic matrix protein 1-like isoform X2 [Acropora digitifera]	CniAcroporaM_amil.1.2.21472.m1	JT021412.1	uncharacterized skeletal organic matrix protein 1 isoform X1 [Acropora millepora]
						CniAcroporaD_rna14380	XP_015760331.1	PREDICTED: uncharacterized skeletal organic matrix protein 1-like isoform X1 [Acropora digitifera]
NAO		1	CniMergedstylophoraP_rna29613	PFX16398.1	hypothetical protein AWC38_SpisGene19330 [Stylophora pistillata]
NAO		1	CniMergedstylophoraP_rna1224	XP_022786582.1	synapsin-2-like isoform X2 [Stylophora pistillata]
NAO		1	CniMergedstylophoraP_rna2474	XP_022799089.1	CUB domain-containing protein-like isoform X2 [Stylophora pistillata]
NAO		1	CniMergedstylophoraP_rna11720	XP_022786918.1	major yolk protein-like isoform X2 [Stylophora pistillata]
NAO		1	CniMergedstylophoraP_rna14312	XP_022789591.1	endothelin-converting enzyme 1-like isoform X2 [Stylophora pistillata]
NAO		1	CniMergedstylophoraP_rna28380	XP_022803872.1	spore wall protein 2-like isoform X3 [Stylophora pistillata]
NAO		1	CniMergedstylophoraP_rna33095	XP_022808576.1	uncharacterized protein LOC111345553 isoform X2 [Stylophora pistillata]
NAO		1	CniMergedstylophoraP_rna32599	XP_022808084	uncharacterized protein LOC111345087 isoform X3 [Stylophora pistillata]
NAO		1				CniAcroporaD_rna22587	XP_015767765.1	PREDICTED: secreted acidic protein 1A-like [Acropora digitifera]
NAO		1				CniAcroporaD_rna34358	XP_015778316.1	PREDICTED: secreted acidic protein 2-like, partial [Acropora digitifera]
