# Supplementary material for: Evolution of Protein-Mediated Biomineralization in Scleractinian Corals
Source: Front Genet. 2021 Feb 2;12:618517. doi: 10.3389/fgene.2021.618517 (PMC7902050; doi:10.3389/fgene.2021.618517)
Supplement: Supplementary file 5 [file Table_3.XLSX]

## Sheet: Sheet1
Taxa	Duplication rate
Orbicella faveolata	0.562285
Goniastrea aspera	0.670077
Fungia sp.	0.656321
Stylophora pistillata	0.565531
Pocillopora acuta	1.02281e-10
Acropora digitifera	0.469319
Acropora millepora	0.395825
Acropora tenuis	0.44035
Montipora capitata	0.939529
Galaxea fascicularis	0.431291
Porites lutea	0.568804
Discosoma sp.	0.185778
Amplexidiscus fenestrafer	0.355622
Nematostella vectensis	1.2966
Actinia tenebrosa	0.35333
Exaiptasia pallida	0.48676
Dendronephthya gigantea	0.601971
Xenia sp.	0.584413
Renilla muelleri	0.651228
Hydra vulgaris	1.38698
Aurelia aurita	0.995697
Morbakka virulenta	0.965213
Thelohanellus kitauei	1.18702
Henneguya salminicola	0.504332
Myxobolus squamalis	1.06363
Acanthaster planci	0.477758
Strongylocentrotus purpuratus	1.17798
Homo sapiens	0.283179
Mus musculus	0.370275
Ophiophagus hannah	1.61817
Xenopus tropicalis	0.814598
Danio rerio	1.06019
Botrylloides leachii	0.702747
Drosophila melanogaster	0.525624
Apis mellifera	0.463835
Amphibalanus amphitrite	1.7407
Strigamia maritima	0.341823
Caenorhabditis elegans	0.779709
Lottia gigantea	1.13047
Crassostrea gigas	1.04364
Lingula anatina	0.77323
Amphimedon queenslandica	1.70832
Mnemiopsis leidyi	2.0553
Monosiga brevicollis	0.366151
Salpingoeca rosetta	0.211789
Saccharomyces cerevisiae	0.10766
Candida glabrata	2.60397e-06
Eremothecium gossypii	1.02058e-10
Yarrowia lipolytica	0.595725
Scedosporium apiospermum	0.186925
Schizosaccharomyces pombe	0.842894
Rhodotorula taiwanensis	0.724418
Choanimalia	1.87145
Metazoa	3.64866e-06
Porifera;Eumetazoa	9.71728e-11
Parahoxozoa	0.30527
Cnidaria	0.375808
Anthozoa	1.93489e-09
Hexacorallia	0.122617
Corallimorpharia;Scleractinia	1.56311e-08
Scleractinia	0.156718
Robusta	1.03209e-10
Robusta.2	0.179426
Merulinidae	1.02883e-10
Pocilloporidae	0.0902473
Complexa	1.16569e-07
Complexa.2	0.0485196
Acroporidae	1.88683e-06
Acropora	0.251624
Acropora.2	2.61055e-07
Corallimorpharia	0.540783
Actinaria	1.02809e-10
Actinaria.2	0.0654793
Octocorallia	1.04277e-10
Alcyonacea	0.131937
Medusozoa;Myxozoa	1.03336e-10
Medusozoa	3.6781e-08
Medusozoa.2	0.00549634
Myxosporea	0.441668
Myxosporea.2	5.43913e-05
Bilateria	0.0458613
Deuterostomia	0.12118
Echinodermata	0.117914
Chordata	1.52364e-07
Osteichthyes	0.808844
Tetrapoda	4.0916e-09
Amniota	1.03276e-10
Mammalia	0.397816
Protostomia	0.0884194
Ecdysozoa	0.256732
Arthropoda	0.0356167
Pancrustacea	0.0118608
Insecta	0.318262
Spiralia	0.133938
Mollusca	2.35281e-06
Choanoflagellatea	0.0121694
Fungi	0.305052
Fungi.2	1.01733e-10
Fungi.3	1.0214e-10
Fungi.4	6.65266e-07
Fungi.5	0.52837
Fungi.6	0.129543
Opisthokonta	4.15176

## Sheet: SOM_prot_gain
	SOMP gain (based on full orthogroup) [%]			SOMP gain (based on last duplication) [%]
Taxa	S.pistillata	A.digitifera	A.millepora	S.pistillata	A.digitifera	A.millepora
Orbicella faveolata	0	0	0	0	0	0
Goniastrea aspera	0	0	0	0	0	0
Fungia sp.	0	0	0	0	0	0
Stylophora pistillata	10.5263	0	0	35.3846	0	0
Pocillopora acuta	0	0	0	0	0	0
Acropora digitifera	0	7.40741	0	0	24	0
Acropora millepora	0	0	0	0	0	10
Acropora tenuis	0	0	0	0	0	0
Montipora capitata	0	0	0	0	0	0
Galaxea fascicularis	0	0	0	0	0	0
Porites lutea	0	0	0	0	0	0
Discosoma sp.	0	0	0	0	0	0
Amplexidiscus fenestrafer	0	0	0	0	0	0
Nematostella vectensis	0	0	0	0	0	0
Actinia tenebrosa	0	0	0	0	0	0
Exaiptasia pallida	0	0	0	0	0	0
Dendronephthya gigantea	0	0	0	0	0	0
Xenia sp.	0	0	0	0	0	0
Renilla muelleri	0	0	0	0	0	0
Hydra vulgaris	0	0	0	0	0	0
Aurelia aurita	0	0	0	0	0	0
Morbakka virulenta	0	0	0	0	0	0
Thelohanellus kitauei	0	0	0	0	0	0
Henneguya salminicola	0	0	0	0	0	0
Myxobolus squamalis	0	0	0	0	0	0
Acanthaster planci	0	0	0	0	0	0
Strongylocentrotus purpuratus	0	0	0	0	0	0
Homo sapiens	0	0	0	0	0	0
Mus musculus	0	0	0	0	0	0
Ophiophagus hannah	0	0	0	0	0	0
Xenopus tropicalis	0	0	0	0	0	0
Danio rerio	0	0	0	0	0	0
Botrylloides leachii	0	0	0	0	0	0
Drosophila melanogaster	0	0	0	0	0	0
Apis mellifera	0	0	0	0	0	0
Amphibalanus amphitrite	0	0	0	0	0	0
Strigamia maritima	0	0	0	0	0	0
Caenorhabditis elegans	0	0	0	0	0	0
Lottia gigantea	0	0	0	0	0	0
Crassostrea gigas	0	0	0	0	0	0
Lingula anatina	0	0	0	0	0	0
Amphimedon queenslandica	0	0	0	0	0	0
Mnemiopsis leidyi	0	0	0	0	0	0
Monosiga brevicollis	0	0	0	0	0	0
Salpingoeca rosetta	0	0	0	0	0	0
Saccharomyces cerevisiae	0	0	0	0	0	0
Candida glabrata	0	0	0	0	0	0
Eremothecium gossypii	0	0	0	0	0	0
Yarrowia lipolytica	0	0	0	0	0	0
Scedosporium apiospermum	0	0	0	0	0	0
Schizosaccharomyces pombe	0	0	0	0	0	0
Rhodotorula taiwanensis	0	0	0	0	0	0
Choanimalia	21.0526	18.5185	20	12.3077	0	0
Metazoa	9.21053	3.7037	3.33333	3.07692	0	0
Porifera;Eumetazoa	5.26316	0	3.33333	1.53846	0	0
Parahoxozoa	11.8421	25.9259	26.6667	15.3846	8	20
Cnidaria	1.31579	0	0	1.53846	0	0
Anthozoa	1.31579	3.7037	3.33333	1.53846	0	0
Hexacorallia	0	3.7037	0	9.23077	4	13.3333
Corallimorpharia;Scleractinia	3.94737	0	6.66667	3.07692	0	3.33333
Scleractinia	1.31579	0	0	4.61538	8	6.66667
Robusta	0	0	0	9.23077	0	0
Merulinidae	0	0	0	0	0	0
Pocilloporidae	0	0	0	0	0	0
Complexa	0	11.1111	3.33333	0	56	43.3333
Acroporidae	0	0	0	0	0	0
Acropora	0	0	0	0	0	0
Corallimorpharia	0	0	0	0	0	0
Actinaria	0	0	0	0	0	0
Actinaria.2	0	0	0	0	0	0
Octocorallia	0	0	0	0	0	0
Alcyonacea	0	0	0	0	0	0
Medusozoa;Myxozoa	0	0	0	0	0	0
Medusozoa	0	0	0	0	0	0
Medusozoa.2	0	0	0	0	0	0
Myxosporea	0	0	0	0	0	0
Myxosporea.2	0	0	0	0	0	0
Bilateria	0	0	0	0	0	0
Deuterostomia	0	0	0	0	0	0
Echinodermata	0	0	0	0	0	0
Chordata	0	0	0	0	0	0
Osteichthyes	0	0	0	0	0	0
Tetrapoda	0	0	0	0	0	0
Amniota	0	0	0	0	0	0
Mammalia	0	0	0	0	0	0
Protostomia	0	0	0	0	0	0
Ecdysozoa	0	0	0	0	0	0
Arthropoda	0	0	0	0	0	0
Pancrustacea	0	0	0	0	0	0
Insecta	0	0	0	0	0	0
Spiralia	0	0	0	0	0	0
Mollusca	0	0	0	0	0	0
Choanoflagellatea	0	0	0	0	0	0
Fungi	0	0	0	0	0	0
Fungi.2	0	0	0	0	0	0
Fungi.3	0	0	0	0	0	0
Fungi.4	0	0	0	0	0	0
Fungi.5	0	0	0	0	0	0
Fungi.6	0	0	0	0	0	0
Opisthokonta	34.2105	25.9259	33.3333	3.07692	0	3.33333
