# Supplementary material for: Evolution of Protein-Mediated Biomineralization in Scleractinian Corals
Source: Front Genet. 2021 Feb 2;12:618517. doi: 10.3389/fgene.2021.618517 (PMC7902050; doi:10.3389/fgene.2021.618517)
Supplement: Supplementary file 6 [file Table_4.XLSX]

## Sheet: Sup_Table_3-H_coerulea_CRB-BLAS
H. coerulea transcripts	SOM sequence ID	Species	Description	Orthogroup	Sequences Identity [%]	E. value	Bitscore
GFVH01048082.1	CniMergedstylophoraP_rna35119	S. pistillata	von Willebrand factor D and EGF domain-containing protein-like,partial [Stylophora pistillata]	OG0000008	33.305	0	612
GFVH01034041.1	CniAcroporaM_amil.1.2.10172.m1	A. millepora	uncharacterized protein LOC114962618 [Acropora millepora]	OG0000020	38.363	9.85e-68	233
GFVH01029662.1	CniAcroporaD_rna9613	A. digitifera	PREDICTED: EGF and laminin G domain-containing protein-like [Acropora digitifera]	OG0000058	29.869	2.87e-112	382
GFVH01029662.1	CniAcroporaM_amil.1.2.1565.m1	A. millepora	RecName: Full=EGF and laminin G domain-containing protein	OG0000058	27.264	1.27e-81	289
GFVH01029662.1	CniMergedstylophoraP_rna2853	S. pistillata	EGF and laminin G domain-containing protein-like [Stylophora pistillata]	OG0000058	28.32	3.06e-117	391
GFVH01045900.1	CniAcroporaD_rna26989	A. digitifera	PREDICTED: MAM and LDL-receptor class A domain-containing protein 2 [Acropora digitifera]	OG0000097	47.421	0	5455
GFVH01045900.1	CniAcroporaM_amil.1.2.2185.m1	A. millepora	MAM and LDL-receptor class A domain-containing protein 2 [Acropora millepora]	OG0000097	49.994	0	7571
GFVH01045537.1	CniAcroporaD_rna10073	A. digitifera	PREDICTED: protocadherin-like protein [Acropora digitifera]	OG0000102	31.016	0	691
GFVH01045537.1	CniAcroporaM_amil.1.2.9207.m1	A. millepora	RecName: Full=Protocadherin-like protein; Flags: Precursor	OG0000102	32.266	0	1061
GFVH01045537.1	CniMergedstylophoraP_rna46	S. pistillata	protocadherin-like protein [Stylophora pistillata]	OG0000102	32.313	0	1128
GFVH01029365.1	CniMergedstylophoraP_Spis23165	S. pistillata	hypothetical protein AWC38_SpisGene23165 [Stylophora pistillata]	OG0000215	41.989	2.88e-35	130
GFVH01034891.1	CniAcroporaM_amil.1.2.4554.m1	A. millepora	galaxin [Acropora millepora]	OG0000606	32.971	7.31e-34	126
GFVH01017800.1	CniMergedstylophoraP_rna29308	S. pistillata	thioredoxin reductase 1,cytoplasmic-like [Stylophora pistillata]	OG0000809	69.388	3.58e-17	75.5
GFVH01037968.1	CniMergedstylophoraP_rna4874	S. pistillata	uncharacterized protein LOC111321434 [Stylophora pistillata]	OG0001227	44.716	0	895
GFVH01046405.1	CniMergedstylophoraP_rna24139	S. pistillata	uncharacterized protein LOC111337489 [Stylophora pistillata]	OG0001255	32.258	5.02e-78	287
GFVH01020328.1	CniAcroporaM_amil.1.2.4857.m1	A. millepora	hephaestin-like protein [Acropora millepora]	OG0001324	54.126	0	1226
GFVH01050549.1	CniAcroporaD_rna2384	A. digitifera	PREDICTED: vitellogenin-like isoform X1 [Acropora digitifera]	OG0001673	21.901	4.78e-29	125
GFVH01047778.1	CniMergedstylophoraP_rna23429	S. pistillata	vitellogenin-like [Stylophora pistillata]	OG0001673	18.846	1.81e-29	128
GFVH01014003.1	CniAcroporaD_rna876	A. digitifera	PREDICTED: acidic skeletal organic matrix protein [Acropora digitifera]	OG0001947	22.047	3.39e-07	47.8
GFVH01014003.1	CniAcroporaM_amil.1.2.2030.m1	A. millepora	acidic skeletal organic matrix protein [Acropora millepora]	OG0001947	22.308	1.84e-07	48.5
GFVH01027941.1	CniMergedstylophoraP_rna19036	S. pistillata	mammalian ependymin-related protein 1-like [Stylophora pistillata]	OG0002247	40.556	1.44e-40	137
GFVH01042141.1	CniAcroporaM_amil.1.2.3693.m1	A. millepora	uncharacterized skeletal organic matrix protein 7 [Acropora millepora]	OG0002269	38.989	3.07e-51	171
GFVH01027763.1	CniMergedstylophoraP_rna31454	S. pistillata	SLIT-ROBO Rho GTPase-activating protein 1-like [Stylophora pistillata]	OG0002984	43.259	0	551
GFVH01030388.1	CniMergedstylophoraP_rna15154	S. pistillata	PHD finger protein 21A-like [Stylophora pistillata]	OG0004600	46.465	4.66e-74	240
GFVH01007213.1	CniMergedstylophoraP_rna20555	S. pistillata	kielin/chordin-like protein [Stylophora pistillata]	OG0006221	30.617	9e-49	171
GFVH01027586.1	CniMergedstylophoraP_rna18148	S. pistillata	trichohyalin-like isoform X1 [Stylophora pistillata]	OG0007498	26.128	2.23e-11	66.2
GFVH01080085.1	CniMergedstylophoraP_rna9514	S. pistillata	cation channel sperm-associated protein subunit beta-like [Stylophora pistillata]	OG0007574	53.211	1.57e-33	122
